# Supplementary material for: An automatic approach for classification and categorisation of lip morphological traits
Source: PLoS One. 2019 Oct 29;14(10):e0221197. doi: 10.1371/journal.pone.0221197 (PMC6818784; doi:10.1371/journal.pone.0221197)
Supplement: S1 Table — (XLSX) [file pone.0221197.s001.xlsx]

## Sheet: lmk_coordinates
Shell name	Sex	Age	gX	gY	gZ	nX	nY	nZ	enLX	enLY	enLZ	enRX	enRY	enRZ	exLX	exLY	exLZ	exRX	exRY	exRZ	psLX	psLY	psLZ	psRX	psRY	psRZ	piLX	piLY	piLZ	piRX	piRY	piRZ	prnX	prnY	prnZ	snX	snY	snZ	alLX	alLY	alLZ	alRX	alRY	alRZ	lsX	lsY	lsZ	liX	liY
70118187	M	15.25	0.3156	23.9481	16.5338	-0.2042	8.1692	15.4461	17.5681	-0.5579	-1.5638	-14.2186	0.5579	1.5638	44.9313	0.5861	-9.5407	-42.4166	5.2661	-5.5885	31.1715	7.4176	1.5027	-29.3929	10.9468	3.9488	31.53	-5.5813	-0.2456	-29.4213	-1.7073	1.8994	0.099	-31.8546	38.6317	0.4648	-41.8901	23.4983	17.4644	-35.6702	16.8945	-17.4919	-32.6508	17.945	1.683	-55.0713	24.8317	1.7986	-69.9806
70118634	F	15.3333	-1.3602	24.5857	15.4547	-0.6995	8.3715	13.0886	15.053	0.3933	-0.0894	-17.4223	-0.3933	0.0894	42.3502	0.5704	-4.5012	-44.3725	0.2672	-4.2651	30.4484	7.5053	5.8175	-31.0301	7.7531	3.3528	30.7069	-5.6354	4.1709	-31.645	-5.6765	3.7146	-0.0619	-33.1914	37.6417	-0.1252	-45.2578	21.8316	15.3235	-35.9723	16.1363	-16.1575	-36.5335	16.0679	0.1313	-60.9631	24.2447	0.5537	-75.5875
70118704	F	15.3333	1.6191	25.8465	11.6713	1.0861	11.0525	10.7415	19.863	-0.1656	-0.9027	-15.7471	0.1656	0.9027	43.8437	-3.702	-4.3735	-42.2675	-0.4658	-1.2512	33.4068	6.989	2.371	-30.3107	8.9055	5.5771	33.1131	-6.6764	1.8103	-30.3338	-3.6214	4.3991	-0.1054	-28.6931	34.6659	-0.3885	-44.1383	21.0197	14.7881	-32.7431	14.6816	-16.284	-32.6219	16.1423	0.7741	-59.515	21.8236	0.2765	-73.943
70119011	F	15.25	-2.0658	26.3783	8.8308	-0.9999	11.4691	9.7023	17.0608	0.2677	-0.305	-14.7785	-0.2677	0.305	46.8936	1.7976	-8.0163	-46.3123	-1.0361	-9.5727	32.8144	9.4506	3.688	-29.4317	7.6834	3.9655	34.177	-3.1794	0.3673	-28.8602	-4.9298	1.6182	-0.3409	-26.6012	30.6096	0.7538	-37.9402	17.7232	16.4022	-32.048	13.3698	-15.8497	-34.4571	12.8651	1.1535	-52.0846	18.7448	2.1721	-67.5134
70119862	F	15.25	0.1458	21.1639	17.0009	0.4489	8.3726	14.6626	14.9855	0.1289	-0.7546	-13.7113	-0.1289	0.7546	39.9119	1.5005	-4.275	-38.4165	0.8541	-2.5717	28.9673	8.9953	3.6695	-26.6457	7.1431	4.0695	30.1634	-4.233	2.0446	-26.9974	-5.3696	3.1188	-0.0884	-29.7968	36.0034	-0.0509	-40.7621	21.6028	16.4795	-31.5608	18.1888	-17.1853	-31.803	17.4503	0.5042	-53.459	24.1594	0.4175	-67.1127
70120239	M	15.75	-1.1745	23.3352	12.8657	-0.594	9.2051	11.3496	17.3859	-0.3672	-0.3313	-18.8449	0.3672	0.3313	43.3935	-0.7672	-4.1172	-44.6683	-0.7207	-6.9823	31.067	9.0556	3.6649	-31.7159	9.0713	3.2173	30.9293	-3.9874	0.7351	-32.6566	-3.8933	1.058	0.1469	-30.5282	34.4996	0.1242	-41.5713	19.7398	17.9705	-35.6187	15.7053	-18.0112	-34.2235	15.345	-1.133	-53.8926	21.2827	-1.3072	-73.9436
70120476	M	15.4167	0.6031	19.4174	20.6899	0.8377	4.8257	17.5999	17.5551	-0.0791	-0.8956	-15.5064	0.0791	0.8956	43.6412	-1.842	-3.755	-43.2981	-0.3743	-2.9413	33.2226	6.1017	5.0457	-30.2847	6.4717	6.3459	32.689	-2.2878	3.0094	-30.1244	-3.1996	3.5203	-0.0813	-28.5918	39.3564	-0.4447	-40.5502	25.3438	17.8444	-32.5563	18.2861	-18.2715	-31.1997	19.83	-0.3693	-55.4175	25.6839	-0.2225	-68.6279
70121914	F	15.4167	0.1004	24.4606	12.5442	0.1062	8.7697	10.2762	16.4276	0.0757	-0.1313	-14.9079	-0.0757	0.1313	40.951	-0.2055	-6.4165	-40.8225	-0.9143	-5.4691	30.1994	8.5371	1.389	-30.1525	7.6938	1.6701	30.1138	-3.0346	1.8011	-30.0403	-3.0696	1.1118	0.1667	-25.0997	33.1601	0.2153	-37.0773	21.158	15.3897	-28.6883	14.4225	-16.2909	-28.7728	15.6937	-0.31	-50.278	22.1684	0.2888	-66.8283
70122151	F	15.5	-0.54	22.1397	11.3339	-0.1029	10.6663	10.0151	11.8939	0.5078	-0.2924	-12.2002	-0.5078	0.2924	45.1419	3.3161	-10.1603	-42.1279	-1.0241	-7.777	32.1449	10.5601	2.668	-26.9793	10.7968	1.9475	33.2444	-2.8842	0.4666	-25.9112	-3.93	1.6198	-0.0235	-30.2658	31.2458	0.2356	-40.9157	17.5151	13.4658	-33.1646	12.7044	-13.0004	-33.8355	12.5217	1.0229	-55.7848	19.958	1.7239	-69.1575
70122458	M	15.25	-0.6712	21.4915	13.7218	-0.0668	10.6228	12.6383	15.5312	0.2593	-0.32	-15.8987	-0.2593	0.32	46.9101	3.4755	-9.5526	-44.4871	0.4432	-6.6613	31.8698	8.5176	4.6409	-28.9232	7.6059	4.2545	33.1672	-2.883	0.0347	-28.521	-4.2184	-0.5881	0.1273	-30.128	34.2072	0.3304	-41.2657	21.2598	17.606	-34.3326	15.8809	-18.6152	-34.5453	13.7117	-0.8616	-57.4728	19.3935	-0.6483	-69.8255
70122765	F	16.6667	-1.744	23.0924	11.5667	-1.5524	8.4324	8.6049	15.0777	-0.1406	-0.0833	-17.1379	0.1406	0.0833	42.2302	-0.5368	-3.373	-44.6891	-0.7995	-6.0137	28.9227	10.0675	1.2135	-31.5331	9.5261	3.0576	29.4305	-3.4681	3.3109	-31.1762	-3.8513	2.4839	0.0219	-27.5583	32.9283	0.7982	-41.5996	14.8755	15.4526	-30.2492	14.1645	-16.9763	-30.9566	13.9819	1.0622	-48.6694	17.7421	0.4772	-66.2612
70123379	F	15.6667	-0.2542	21.063	14.4867	0.1157	7.2158	13.4107	17.2185	-0.1606	-0.2073	-15.6019	0.1606	0.2073	43.4349	6.2901	-5.5393	-43.9803	5.9743	-4.9408	30.5818	11.6288	4.633	-30.2018	12.5574	6.0823	31.1432	-0.6489	2.7346	-30.2791	-0.796	3.5359	-0.0609	-28.7172	29.4862	-0.0298	-36.2491	15.1313	16.9593	-29.1145	11.5953	-16.9751	-30.2391	13.1336	-0.2011	-52.398	17.1718	0.3161	-65.4896
70123686	F	15.25	0.2624	22.9368	16.4901	0.7943	9.8009	14.3528	17.718	0.6191	-1.3289	-14.092	-0.6191	1.3289	44.5255	1.4754	-5.7198	-43.4923	1.9306	-4.9429	32.624	9.1834	-0.2656	-29.9615	9.8926	4.8109	32.7885	-2.5536	2.6535	-30.2088	-2.6452	2.822	0.0085	-25.4199	36.3851	0.1032	-37.6769	22.0473	16.0008	-32.479	15.1642	-16.2485	-31.2429	15.8136	-0.501	-50.3281	25.6062	-0.968	-65.5073
70124063	F	15.5833	0.0767	22.9659	15.2763	0.5809	9.9985	13.982	19.3958	-0.4697	0.3401	-17.9705	0.4697	-0.3401	46.0476	2.0364	-7.733	-45.8667	1.6986	-7.175	33.3921	9.6201	1.2425	-33.2228	9.7723	1.4446	33.9958	-4.0595	1.5597	-33.51	-3.4618	1.7656	0.0891	-28.0916	34.3526	-0.0319	-39.5363	20.2018	16.4347	-30.9135	13.5156	-16.2597	-31.5562	15.0282	-0.6606	-55.9755	18.5804	-0.3982	-71.1742
70124510	M	15.1667	-0.5083	19.255	18.5249	-0.1636	8.1929	17.3473	14.5759	0.2929	0.1947	-15.7422	-0.2929	-0.1947	40.7593	1.588	-3.6854	-41.4609	1.1666	-4.8024	28.9654	7.309	3.2387	-28.4709	5.7181	4.0832	29.1506	-2.3826	1.3875	-28.636	-1.6442	-0.1929	0.005	-31.8205	38.7489	-0.0297	-42.7883	24.3231	18.4732	-33.6326	17.5724	-18.1109	-32.9462	18.1824	-0.2568	-55.5556	24.9005	0.1484	-68.6735
70124747	M	15.3333	1.0065	17.38	15.4726	1.0344	10.3289	16.2788	16.1738	0.3034	-0.0562	-15.1722	-0.3034	0.0562	41.6956	-0.6201	-3.7481	-37.8955	-0.447	-1.8917	29.6051	3.5758	1.7271	-26.858	4.1522	4.4803	29.6369	-2.6725	2.3319	-26.9842	-2.0662	2.75	-0.2169	-28.1849	40.7747	0.0866	-40.965	25.9939	15.7897	-31.1898	19.285	-16.6108	-30.734	19.791	-0.4423	-52.6094	28.838	-0.1381	-66.8505
70126422	F	15.8333	-0.7602	22.1054	14.489	-0.3969	9.568	13.6785	14.8689	-0.2672	-0.0154	-15.429	0.2672	0.0154	44.0438	0.7582	-8.122	-43.9782	2.4391	-8.3404	31.0827	11.5659	3.2295	-29.3591	12.1919	4.7663	31.8712	-4.1241	0.3375	-28.9377	-2.1957	-0.0222	-0.0899	-32.4494	39.5517	0.078	-41.6747	23.7653	14.4699	-35.9934	20.4042	-16.8201	-34.2532	19.3411	-0.2917	-56.0844	24.2583	0.6889	-70.6031
70127036	F	15.3333	1.0776	22.0735	13.5367	1.5244	8.2203	11.5478	15.9595	-0.4004	-0.0879	-13.8297	0.4004	0.0879	44.9965	-0.1706	-7.8506	-41.8504	2.1104	-7.6092	32.0643	9.3311	1.6579	-26.9285	10.9055	4.0572	32.4864	-2.9485	0.361	-26.981	-1.1962	0.3927	-0.1044	-28.4237	33.9353	0.4293	-39.5191	19.8399	15.3629	-34.4044	16.8724	-15.8869	-33.3855	15.9486	-0.1282	-54.4773	19.8495	0.1383	-70.3252
70127273	F	15.3333	-1.2604	22.8999	13.958	-0.8836	13.5658	13.1336	17.3398	0.5455	0.6477	-17.9638	-0.5455	-0.6477	42.2528	1.0208	-4.2484	-43.8295	-2.4535	-6.156	29.861	7.7397	3.0021	-32.4973	5.4792	2.8048	29.9057	-1.9598	3.7632	-32.6674	-2.8199	1.6911	0.1818	-23.8251	37.4992	0.1335	-38.0323	22.6153	15.3915	-27.1876	17.5943	-16.5453	-27.0945	18.4307	-0.7714	-52.8335	18.9659	-0.6827	-64.0549
70127887	F	15.1667	0.6582	23.0004	12.9896	1.1108	11.2976	12.7055	15.4677	-0.0788	0.3542	-15.2343	0.0788	-0.3542	42.5072	-1.0252	-3.1421	-38.796	-1.9	-1.2864	30.6507	8.2711	4.3529	-28.1062	8.4096	3.8369	30.2298	-3.3056	2.3365	-28.5086	-4.1217	3.574	0.1033	-26.1745	32.607	-0.012	-40.352	21.5942	14.3366	-30.4862	14.775	-12.7486	-30.4551	14.1933	-0.5149	-52.5945	22.3152	-0.8369	-69.8059
70128404	F	15.25	0.39	19.2783	16.6123	0.8101	10.0871	15.3471	16.3197	-0.0069	1.5967	-16.6522	0.0069	-1.5967	43.5759	0.8334	-1.9961	-43.9452	1.8368	-6.6401	29.5132	9.4052	5.2585	-29.7954	9.0158	1.6957	30.3986	-2.666	5.5004	-29.5591	-1.6042	1.6535	0.1014	-29.7346	36.8733	0.0418	-41.0803	22.979	16.5751	-32.6623	19.1276	-16.2783	-32.1349	17.7247	-0.9031	-54.5857	22.2601	-0.5224	-67.2662
70128571	F	15.25	-0.0152	18.9011	17.0831	0.3194	10.3678	17.5838	19.8258	0.2823	-0.6292	-17.2209	-0.2823	0.6292	46.3987	1.318	-6.4637	-44.4102	0.595	-5.36	32.6502	8.7912	5.2626	-31.1018	8.8534	6.7947	33.8874	-2.3614	1.9631	-31.0395	-2.7173	2.2938	0.1853	-25.8402	38.9602	0.3041	-39.5966	22.5167	17.5711	-29.7535	18.04	-16.7367	-29.2774	17.5213	-0.243	-55.0989	22.5614	-0.203	-71.3369
70128948	F	15.4167	-0.7326	21.1795	15.3467	-0.3352	6.4373	13.282	16.6406	-0.5506	-0.0297	-16.3454	0.5506	0.0297	42.331	-0.1524	-2.2606	-42.2851	0.2931	-2.9468	30.1473	6.3311	3.6365	-30.1144	6.4005	5.9563	30.6184	-3.6997	3.6652	-30.2725	-2.6622	3.1727	-0.005	-30.691	33.8659	-0.1818	-42.8167	18.3413	16.1517	-33.829	14.0543	-16.1445	-34.1883	14.5917	-0.6271	-55.5992	20.921	-0.2391	-72.0889
70129185	M	15.1667	-1.7491	23.5975	17.8216	-0.843	12.871	17.3742	15.5874	0.4872	0.0358	-16.2305	-0.4872	-0.0358	45.8572	1.6382	-4.7083	-46.2278	0.8787	-5.6943	30.4276	13.3624	7.7623	-31.2074	10.2447	8.2239	32.5854	-2.4271	2.1867	-30.328	-3.0116	1.2273	0.1274	-34.0208	40.2497	0.6575	-46.5055	22.8964	17.1816	-38.0369	18.1602	-17.1814	-38.7988	17.6215	1.2148	-62.2676	22.2065	1.8768	-76.3638
70129325	F	15.1667	-0.4503	17.1397	15.2424	-0.1425	3.943	12.831	18.0045	-0.3302	-1.2391	-17.532	0.3302	1.2391	44.6492	-2.3301	-5.8668	-43.1917	-0.8256	-3.3885	32.5032	4.874	4.6149	-30.9966	6.0696	5.8902	32.7049	-5.5262	1.3059	-31.1381	-3.7663	2.4058	-0.0624	-27.51	33.9923	0.1277	-39.3048	19.2398	18.0752	-32.8684	16.9083	-18.5301	-31.6847	15.2951	0.3929	-55.1487	23.7744	0.7904	-72.4835
70129632	M	15.25	-0.1759	21.6018	15.8568	0.1418	10.8255	15.5947	16.0608	0.5202	-0.8363	-13.7904	-0.5202	0.8363	42.1034	-2.0832	-1.4212	-41.2312	-0.8235	-2.1937	29.8829	5.6146	4.5516	-28.757	4.8257	4.727	29.8423	-4.8439	4.0769	-28.8939	-5.6404	3.7306	-0.0496	-38.1998	42.0216	0.3208	-50.5514	25.5999	17.1823	-40.2817	21.0106	-16.2345	-41.1913	20.9283	1.5234	-65.449	25.1432	1.8573	-78.7872
70129702	M	15.5	-0.289	25.8385	17.0266	0.4031	13.7709	17.3893	18.377	0.2206	0.0001	-15.4392	-0.2206	-0.0001	51.7132	0.4381	-8.7462	-47.4946	3.5535	-5.584	37.5141	8.8989	4.5888	-31.8044	9.6261	5.4641	38.9202	-3.6207	1.1622	-31.4665	-1.5406	2.1308	0.0252	-33.0194	40.3427	0.3788	-48.0436	21.0174	18.5584	-39.3045	17.631	-18.9793	-38.0464	19.1839	-1.7647	-61.5714	21.7696	-0.9102	-80.1082
70130316	M	15.25	-1.7456	21.8224	18.8742	-1.2506	9.7102	17.8966	18.0646	-0.6234	-0.0412	-18.6137	0.6234	0.0412	44.7461	-2.2623	-4.2318	-47.5484	1.46	-7.8442	33.1843	6.0586	5.7786	-35.5673	8.7219	3.8515	33.7562	-5.3324	2.4235	-35.268	-4.3197	1.6347	0.073	-32.4459	39.3696	0.6094	-43.0898	23.8607	18.6339	-35.6604	15.6366	-17.4499	-33.5836	17.9382	0.4217	-59.404	21.7162	1.627	-73.7946
70130483	F	15.3333	-0.0049	18.1216	14.1995	0.3522	9.6792	13.2951	16.4273	0.8625	-0.7526	-13.8981	-0.8625	0.7526	43.2807	0.5267	-5.4225	-41.8593	-1.0502	-6.4875	29.6837	8.4613	4.6295	-27.4983	7.4248	4.2069	29.9059	-3.3533	0.7615	-28.157	-3.9558	0.9323	-0.0939	-24.3115	33.5899	0.1991	-36.674	19.6768	15.078	-27.9305	15.8809	-14.71	-28.4096	16.3733	1.5451	-48.4629	21.9541	2.4593	-62.9691
70130790	F	15.25	-0.4615	21.792	13.4367	0.8187	8.6207	10.7371	15.0627	-0.131	-0.789	-13.544	0.131	0.789	41.4652	1.3249	-3.3776	-41.4939	1.6652	-4.7732	29.5067	10.7349	4.7123	-27.6368	11.2662	5.0256	30.7182	-3.4312	3.3537	-27.0585	-2.8766	2.8266	0.0554	-25.8913	33.1521	0.4506	-39.5294	19.2304	13.8013	-31.6518	15.2171	-14.6799	-30.8725	15.9539	-0.2928	-49.0126	20.5426	1.0345	-64.6907
70131097	M	15.4167	-0.5009	17.3683	18.1305	-0.0953	6.8912	17.6092	18.6367	1.1888	0.2816	-19.0052	-1.1888	-0.2816	45.888	4.325	-3.8672	-45.6098	-1.3128	-5.4685	33.1169	8.9351	7.0826	-32.3723	5.9935	5.6965	33.6048	-2.2874	4.588	-32.8134	-5.4376	3.4275	0.0422	-27.2389	36.4279	1.4138	-41.7148	24.4855	16.6053	-32.6087	17.9546	-15.5044	-33.6671	17.0853	0.4897	-60.9978	26.1165	0.7419	-72.1105
70131167	F	15.3333	-1.6955	21.6294	17.4839	-0.8799	8.0629	16.0062	16.7746	-0.1194	0.1631	-18.3998	0.1194	-0.1631	44.464	0.8184	-5.7191	-45.7596	2.504	-5.3427	31.6172	7.3289	5.5709	-33.2186	7.2298	2.8592	32.3904	-2.7177	2.7475	-33.1911	-1.738	1.7307	0.1401	-31.3625	41.5748	0.3555	-46.3365	24.0408	14.8	-33.6708	20.4905	-15.5842	-34.072	19.1139	0.2165	-58.3077	25.7298	-0.0429	-72.8721
70131307	F	15.1667	1.0504	22.6783	13.8494	1.325	6.6615	12.2859	19.2027	-0.3486	-0.7399	-18.6349	0.3486	0.7399	45.1399	0.3069	-7.2664	-42.2711	0.2461	-5.2329	33.3751	8.0083	-2.0085	-30.2715	8.0841	1.1234	33.5765	-2.4455	0.1038	-29.6912	-1.802	3.2146	-0.0651	-33.1151	36.3905	0.217	-41.9048	23.3087	16.0264	-34.6166	17.1146	-15.9939	-33.296	18.0825	-0.3829	-54.9548	20.9502	-0.1389	-66.7258
70132772	M	15.5	-0.3315	22.81	12.3216	0.3622	6.2386	13.6397	16.5577	-0.6081	-0.0423	-17.2111	0.6081	0.0423	44.5886	-2.0155	-3.2752	-48.2016	1.8962	-7.101	31.7596	7.1072	5.4064	-33.4805	9.6258	5.2406	32.8584	-5.5077	3.6332	-33.5947	-4.6684	3.6822	0.1359	-33.3118	35.1715	0.2322	-47.0037	21.2654	19.572	-37.2288	14.5708	-19.8086	-35.6282	14.1947	-1.0612	-61.2137	25.3761	-0.2785	-76.0214
70134070	M	15.25	0.0423	18.1615	14.7429	0.3457	11.3374	14.7771	17.9491	-0.6996	-0.031	-16.4852	0.6996	0.031	45.0645	0.343	-5.389	-42.0303	1.1903	-4.7074	32.1153	7.3322	3.5445	-29.5916	6.6384	5.06	32.3128	-3.8624	3.6785	-29.7389	-3.8404	3.8196	-0.0472	-30.3635	43.6607	-0.0439	-43.8422	27.259	16.7005	-34.166	21.0339	-16.8504	-32.1813	21.1564	-0.6055	-56.9462	28.3434	-0.6058	-71.8827
70134684	M	15.3333	-1.5743	21.9282	14.9129	-0.8655	7.4401	13.8389	18.1321	-0.5644	-0.0007	-19.5635	0.5644	0.0007	48.5273	1.0795	-9.6362	-50.5301	5.0978	-11.7999	34.868	7.5861	4.3947	-34.7513	9.4	3.7895	36.5174	-3.75	-1.2447	-34.2737	-1.0695	-0.2455	0.1602	-24.4537	35.3592	0.4436	-37.8378	22.9138	17.2972	-34.0372	17.3117	-18.561	-32.8259	17.9568	-0.196	-56.0448	25.1927	0.0462	-73.7969
70134824	F	15.5	-0.5413	18.2493	15.5105	-0.3433	3.7172	13.7068	17.1587	0.4587	-0.0869	-18.2493	-0.4587	0.0869	41.5148	0.7829	-3.4615	-43.7665	0.7445	-6.0695	30.3356	8.0026	5.7475	-31.0537	8.4481	2.8661	30.9713	-3.2896	4.3409	-30.6267	-3.6005	3.0282	0.0216	-28.9349	34.0275	-0.2069	-40.451	20.8659	16.4304	-29.4005	16.9416	-16.9858	-30.683	17.5174	0.5656	-54.7459	24.2203	0.388	-72.8204
70134991	M	15.5833	-0.9384	23.4127	16.8281	-1.1663	10.3984	16.0741	13.9742	0.1452	0.3852	-17.1764	-0.1452	-0.3852	41.6716	-0.0324	-3.5954	-43.2943	2.5371	-5.7934	29.3571	5.8827	5.3524	-29.3029	7.0167	5.1573	29.148	-4.8423	2.8498	-29.9092	-3.0369	0.5689	0.0028	-32.0523	39.9365	-1.4427	-42.487	27.8129	12.9243	-33.6258	22.6247	-17.4038	-32.5941	20.7258	-0.3528	-57.169	26.9516	-0.2578	-73.2256
70135201	F	15.25	0.0506	21.3266	15.6348	1.1812	9.9741	14.8808	16.8853	1.1399	-0.3314	-13.4296	-1.1399	0.3314	47.0679	2.3156	-10.1373	-41.6863	-0.1311	-6.6957	32.8002	8.4829	1.5401	-26.7351	5.9567	2.7367	33.8018	-2.5779	-0.4658	-26.3734	-3.7994	0.8498	-0.0378	-23.5599	40.2448	-0.1319	-37.8051	26.1959	16.1629	-31.6748	22.9553	-16.1117	-31.7529	23.8035	-0.4395	-50.8931	28.1301	0.9982	-66.3748
70136052	M	15.1667	-0.786	22.1554	13.5437	-0.4494	7.6142	13.327	14.8038	-0.1979	0.7811	-17.1688	0.1979	-0.7811	39.6699	-1.0096	-1.7352	-43.6885	0.3573	-5.8367	27.8888	5.0315	5.9355	-31.6911	4.7773	4.3272	28.4744	-3.1532	3.5879	-31.7321	-2.119	2.0248	0.3636	-29.1186	34.0526	0.4445	-42.258	20.5547	14.9381	-33.3141	13.787	-15.4814	-32.7553	15.4988	-0.3073	-57.3331	19.0051	-0.2225	-68.2568
70136289	M	15.3333	-1.3848	21.5207	16.111	-0.9591	9.1925	15.1223	16.1498	0.3667	-0.5687	-16.5984	-0.3667	0.5687	41.4643	-1.5702	-3.3689	-42.3556	-1.2437	-6.3002	29.818	5.2568	4.5157	-29.5446	4.1726	3.1913	30.7697	-3.3964	1.1915	-29.0125	-4.4056	0.1144	0.1607	-29.59	38.363	1.1134	-40.7732	23.4119	18.8032	-32.971	20.1379	-18.3497	-33.5585	18.7564	-0.1051	-56.1102	23.136	0.4266	-73.7699
70136359	F	15.5	-1.47	22.2318	13.2456	-0.9614	9.2373	12.1458	17.5591	-0.5521	1.1399	-20.1516	0.5521	-1.1399	43.2395	4.0971	-2.8451	-45.6706	1.5294	-5.193	31.4623	9.213	5.1558	-32.7402	8.1411	2.7669	32.1097	-1.7695	4.4785	-33.0907	-1.6711	2.4794	0.1365	-27.6971	35.5126	0.182	-41.9557	23.1922	16.4363	-34.3017	17.1174	-16.9322	-33.7631	18.025	0.6352	-60.9037	23.364	1.3422	-76.3515
70136736	M	15.3333	-0.1834	25.1093	17.4136	0.4962	8.1364	17.0233	16.9463	0.2759	1.1769	-17.5735	-0.2759	-1.1769	44.1756	-2.7265	-3.7061	-44.8425	-0.5241	-5.1278	31.6891	4.4613	6.5945	-30.6601	6.0316	4.6689	32.3042	-5.5479	3.0311	-30.0683	-3.8228	2.3597	0.049	-26.0182	36.054	-0.2815	-38.9947	21.5535	16.2132	-31.6457	17.4162	-17.4169	-31.8278	16.6105	-0.6068	-58.0865	26.9828	0.2753	-75.0804
70136806	M	15.5	-1.7405	17.3167	15.0372	-0.9347	6.1559	14.2263	17.699	0.5208	0.1544	-19.0739	-0.5208	-0.1544	41.6648	0.8301	-3.7109	-42.5416	-1.0581	-4.043	29.8449	6.2964	7.4473	-31.5795	5.7996	6.4093	30.9993	-3.6199	3.2119	-31.1243	-3.6763	1.9259	0.1161	-28.0457	34.4997	0.1208	-38.3751	18.8197	16.5486	-33.5779	17.8973	-18.1904	-32.6713	17.0939	0.6776	-53.0392	23.6677	0.5776	-67.2925
70136973	F	15.8333	-0.1303	22.3034	16.7386	-0.1336	8.836	15.8635	17.6384	0.4769	-0.5409	-16.8978	-0.4769	0.5409	44.4797	1.7098	-9.5463	-45.164	-0.5003	-9.9424	32.131	10.5204	1.6824	-34.1134	8.4061	1.4499	32.8123	-2.0739	0.3419	-34.2933	-4.0725	0.2999	0.0141	-32.4882	39.1171	0.4242	-45.7419	21.8623	14.8693	-34.8705	18.6335	-15.1128	-34.8553	17.8092	0.8859	-59.2918	20.799	1.3305	-75.4905
70137043	M	15.4167	-0.7728	22.5786	20.4615	-0.5282	7.2588	17.2186	19.7198	0.597	-0.2576	-19.5259	-0.597	0.2576	44.3361	0.5994	-3.7596	-45.7934	1.019	-4.9654	32.4862	7.7136	3.7854	-33.0272	5.288	3.6399	33.4352	-3.1382	2.5245	-33.0308	-6.4982	2.1618	0.1491	-27.4567	39.151	0.0809	-40.7146	24.4254	17.2266	-32.7718	17.2297	-18.3376	-32.4646	16.5008	-0.454	-56.5915	27.7408	-0.1842	-71.2557
70137113	M	15.25	-0.9503	21.959	17.4488	-0.7966	8.6292	15.5001	15.25	0.1946	-0.0088	-16.8979	-0.1946	0.0088	43.4441	-1.2645	-1.6158	-45.1929	-0.5848	-3.8133	31.0675	5.5694	6.8491	-33.0052	6.8296	4.9499	30.9662	-4.8005	3.5344	-33.3446	-4.1724	1.5986	-0.0388	-32.3651	39.0274	0.0642	-44.0177	24.3112	18.7162	-36.2911	18.3854	-18.0075	-34.3417	18.7228	-0.4396	-60.2209	25.6257	0.0769	-76.7258
70137587	F	15.9167	-0.1372	23.172	12.2841	0.3174	11.4771	11.5811	17.886	-0.4031	-0.3082	-15.897	0.4031	0.3082	41.0117	0.0009	-4.7864	-41.3559	2.3382	-5.4987	29.7382	6.7202	5.0001	-30.5607	7.7607	4.6067	30.5069	-3.6614	1.3513	-31.0769	-1.8965	1.0449	-0.0151	-26.7349	29.5978	-0.2149	-40.1669	17.8635	13.0512	-29.5299	13.4735	-14.0824	-29.9329	12.8562	-0.3776	-55.5744	20.7077	-0.5326	-69.2405
70137657	M	15.4167	-0.7622	23.7655	19.648	-0.1563	9.9366	19.258	18.0627	0.0051	0.1818	-19.1277	-0.0051	-0.1818	44.867	-2.3728	-2.7287	-46.654	-1.9591	-2.6096	33.2305	5.8806	5.2886	-34.6405	4.6421	6.1259	33.031	-4.7464	1.5851	-34.7096	-5.4163	2.4818	0.0314	-31.7869	46.7203	0.0868	-46.3758	30.4899	16.7596	-37.2032	21.8806	-16.8721	-37.8317	22.6077	-0.4536	-61.6443	27.6512	-0.275	-77.0843
70137964	M	15.4167	-0.8426	17.0408	18.4062	-0.608	9.4222	17.8012	17.188	0.6482	-0.9937	-16.5611	-0.6482	0.9937	43.9113	-0.9221	-6.0433	-45.4084	0.8433	-6.082	32.6998	5.4374	5.2377	-33.5002	5.566	5.4309	32.9191	-4.3613	1.4733	-34.3642	-3.8574	2.3619	0.004	-32.9801	40.9699	0.2453	-44.7774	26.1768	17.7368	-35.9319	19.4166	-18.1158	-35.0418	21.9125	-0.4072	-59.9032	29.0963	-0.3045	-76.5611
70138271	M	15.1667	-1.3618	18.0822	16.1977	-0.8487	4.2284	13.797	21.1384	-0.3571	-1.1732	-20.4022	0.3571	1.1732	46.3219	0.1732	-4.467	-46.4923	2.1759	-3.6541	34.745	4.8414	7.6433	-34.0088	5.7662	7.4425	35.5745	-2.8443	0.0168	-34.7434	-2.4062	2.2204	-0.069	-33.095	36.272	0.2033	-45.3467	20.5112	17.5058	-36.1849	16.4245	-18.5261	-34.8339	18.0273	-0.0425	-56.8486	25.4511	-0.0321	-75.5822
70138411	M	15.25	0.0872	23.5063	15.3222	0.247	14.8588	14.9217	16.5969	1.0785	-0.2287	-18.1324	-1.0785	0.2287	44.4008	-1.0897	-8.5622	-43.6867	-2.6282	-7.9373	30.5279	9.0418	1.6536	-31.6651	7.6649	2.4721	31.3597	-3.1429	-0.9158	-31.341	-5.2275	-0.1014	-0.1331	-29.5316	38.9025	-0.7205	-42.7954	27.1854	14.8332	-33.7468	21.3105	-15.9674	-33.8503	19.7706	-0.9181	-59.6281	26.4374	-1.113	-75.9297
70139402	F	15.3333	-0.7454	24.6439	12.5193	-0.1696	11.6998	10.3165	19.1009	-0.4591	-1.2554	-20.8147	0.4591	1.2554	40.8814	-1.1064	-4.6136	-41.4521	0.7636	-4.3347	30.0574	6.5626	0.0011	-31.9707	7.3367	2.3267	30.2759	-4.1049	0.1224	-32.1405	-3.8908	1.9627	-0.1021	-25.5035	32.1584	-0.1374	-37.1782	19.0119	16.4367	-27.4926	13.449	-17.4544	-27.9781	14.7256	0.1354	-49.4913	23.476	0.327	-64.6465
70139709	M	15.25	-2.3447	23.0025	16.9039	-1.1309	7.1878	13.783	17.493	-0.4015	-0.2046	-17.7687	0.4015	0.2046	44.8523	-0.3749	-7.5414	-46.7382	2.1945	-9.2129	33.1372	8.6003	3.067	-31.1919	10.1454	3.6031	34.3613	-3.8194	-0.5665	-30.5375	-3.2802	0.182	0.0455	-30.6906	33.8843	0.6843	-41.4444	19.5217	17.3854	-35.353	16.6173	-17.0828	-34.8037	17.0454	1.3211	-57.6606	20.1801	1.7905	-75.5329
70140490	F	15.1667	0.3003	21.78	12.074	1.0938	8.8913	12.1827	14.6587	0.0979	-0.1288	-14.3262	-0.0979	0.1288	45.9265	-2.7639	-8.903	-45.9335	0.4963	-9.9779	31.1887	9.4337	2.2409	-29.9119	11.4667	1.6914	32.595	-6.3697	0.9924	-29.0971	-3.7709	1.4772	-0.1012	-27.554	32.6391	0.4848	-38.318	19.7987	13.4285	-31.2506	16.1986	-15.3035	-30.9336	14.2811	-1.2432	-52.5309	17.5218	-1.2231	-67.7869
70140630	M	15.4167	-0.2684	22.6905	12.4508	0.4879	10.8202	13.6413	15.9286	0.0206	-1.0287	-13.1852	-0.0206	1.0287	44.4939	0.3531	-5.4774	-43.2292	1.8051	-5.36	31.7706	8.6492	3.5341	-30.8032	8.2028	4.4375	33.0481	-3.8439	1.4114	-30.4932	-3.5023	1.3448	0.0686	-31.4718	37.294	0.4704	-42.9179	21.7302	15.7823	-33.1449	19.3941	-16.0873	-32.3799	16.7972	0.9402	-58.7722	22.9973	1.4545	-70.7168
70140867	F	15.75	-1.4493	23.8871	11.2367	-1.212	8.7033	9.8257	13.3368	-0.0931	0.1137	-15.3789	0.0931	-0.1137	41.7438	1.4794	-3.6007	-44.001	2.043	-5.5382	27.9893	8.8594	6.4382	-29.5842	9.9872	2.8592	28.5168	-2.9051	2.7252	-29.8191	-2.3147	1.1898	0.1043	-26.26	32.4668	0.2594	-41.0787	16.9166	16.6801	-30.4314	12.5997	-16.8455	-30.4605	12.7849	0.4603	-50.0701	19.8846	1.2826	-64.9499
70140937	F	15.4167	-1.994	23.2268	14.3305	-1.2839	12.1656	14.9281	16.1674	0.2802	0.0929	-19.0655	-0.2802	-0.0929	46.8773	-0.1729	-8.1153	-48.1546	-0.4737	-10.8284	32.7108	10.7916	4.0051	-33.3035	8.5144	3.678	35.054	-4.937	0.5705	-32.5726	-4.1702	-0.5124	-0.0237	-28.7814	34.9971	0.0896	-43.882	18.4925	13.9675	-34.4463	18.0555	-15.9993	-33.8626	15.8296	-0.7123	-57.0015	17.5182	-0.4244	-69.3066
70141007	F	15.1667	0.5594	23.3114	13.6278	0.9176	11.9388	11.7709	16.4848	-0.363	0.2546	-14.9685	0.363	-0.2546	47.4316	-0.0357	-9.6718	-46.1526	-0.3569	-9.5061	34.4653	11.9327	3.3912	-30.5987	12.1034	5.047	35.8249	-5.2424	-0.0976	-30.1578	-4.7138	1.7334	-0.1561	-24.0131	37.4157	1.0893	-37.7108	21.2965	16.7474	-30.6742	19.3189	-16.22	-29.8808	17.6501	-0.8332	-51.539	26.7105	0.2574	-67.0268
70141174	F	15.3333	0.2249	22.1062	12.0754	0.4815	11.5589	11.6126	18.995	0.7533	-0.7908	-18.4738	-0.7533	0.7908	48.7049	1.4301	-9.472	-46.1817	-0.2268	-6.1234	35.4985	7.978	0.2123	-34.8242	6.5627	1.3578	35.7597	-1.338	-0.3116	-34.7866	-2.2433	0.8289	0.0762	-23.2894	34.1145	0.1347	-37.237	21.3897	15.7041	-29.2194	13.7536	-16.0843	-30.4716	14.7433	1.2476	-53.4695	23.6987	1.5433	-69.8297
70142542	M	15.1667	0.0669	21.4683	18.0135	0.365	8.0401	16.2666	14.7911	-0.8611	-0.1052	-15.1644	0.8611	0.1052	46.6514	-0.4364	-4.9882	-45.9135	4.7239	-4.7796	31.32	6.83	5.9159	-31.4508	8.7182	4.8464	31.7831	-4.2553	3.8503	-30.416	-2.3024	3.2979	0.0582	-36.3256	42.0174	0.1935	-47.6808	25.9929	17.6725	-37.8171	20.377	-17.8601	-37.1015	19.6379	-1.8473	-63.5093	20.3124	-1.5191	-73.3854
70142612	M	15.9167	-0.1267	20.2659	19.2263	0.1218	13.4433	18.5464	19.4325	0.4979	-0.2752	-19.0501	-0.4979	0.2752	47.626	1.8324	-3.966	-45.9397	-0.5487	-2.9207	33.3125	9.0722	2.7182	-32.4825	7.0182	5.0216	33.8719	-1.4226	1.6311	-32.4499	-2.5511	1.8285	-0.0807	-28.6218	44.2398	0.5801	-48.5797	26.8139	17.3484	-35.0403	23.256	-17.1243	-34.9204	22.567	0.9053	-56.7094	31.6783	1.1093	-75.6612
70142849	M	15.1667	-0.7815	26.4634	14.2567	-0.5451	10.8541	12.6767	18.016	0.4755	-0.7275	-17.4811	-0.4755	0.7275	43.0627	-1.2263	-2.2737	-42.3996	-0.8197	-3.6	33.0391	6.3168	3.6031	-31.487	7.7744	3.7067	33	-4.9749	2.2468	-31.066	-3.77	2.4144	-0.0925	-30.1726	34.2834	-0.12	-42.8633	19.0816	16.4308	-37.009	12.4818	-16.3199	-34.749	12.2101	-1.398	-62.6816	21.0677	-1.4722	-76.0817
70143603	F	15	0.0008	24.3313	14.3245	0.4483	6.7398	12.0193	19.3481	-0.3619	-0.5341	-17.2847	0.3619	0.5341	45.1412	1.0447	-5.5347	-43.4553	1.3543	-4.9751	33.3548	9.6268	2.6088	-32.9938	8.4928	3.2056	33.4253	-2.3583	2.1446	-32.8657	-3.6201	1.6802	0.0267	-31.4575	31.7895	0.0404	-46.5496	18.7285	15.9644	-35.0878	13.1524	-17.151	-34.3906	14.404	0.2593	-58.9694	20.1926	0.5422	-76.0307
70143910	F	16	-0.4185	22.1572	14.2523	-0.0804	9.6382	12.6573	17.3799	0.6789	-0.0868	-16.4624	-0.6789	0.0868	44.647	1.2183	-6.2359	-43.0868	0.5995	-3.6356	31.0768	7.6891	3.1489	-29.8403	7.3705	3.8387	31.4547	-2.5432	1.3619	-30.1223	-2.7868	2.5191	0.037	-28.4158	35.6999	0.1801	-41.9307	21.5607	17.9092	-32.0603	14.5187	-17.4385	-32.3863	14.8883	0.8103	-55.4352	21.8244	1.2359	-70.4776
70144454	F	16.0833	0.2599	22.7668	13.0786	0.6666	10.8997	12.1873	20.2479	0.3553	-1.1978	-19.2396	-0.3553	1.1978	44.7981	1.4029	-6.5817	-44.9971	-1.4233	-7.7031	34.0228	7.965	-1.5457	-33.6117	6.6793	1.4236	34.4547	-2.5864	-0.6568	-33.4182	-3.9491	0.9639	-0.0377	-29.2	36.206	0.421	-43.5481	19.1168	18.2016	-32.2289	12.4953	-17.7462	-33.6314	14.1481	1.5355	-56.429	18.5238	1.6509	-73.7801
70144524	F	15.4167	0.73	22.9498	15.2869	0.772	11.5411	14.4677	15.1479	-0.6944	-0.3272	-15.2202	0.6944	0.3272	42.5838	2.5434	-4.6617	-42.1088	1.2328	-4.6104	29.6791	7.6577	4.6594	-29.7907	6.7298	4.433	30.28	-1.8594	0.9495	-29.7424	-1.9551	2.0767	-0.114	-27.6497	38.7995	-0.4452	-39.1375	24.5137	16.2754	-31.4756	18.1724	-17.0174	-32.111	18.5563	-1.2202	-56.7943	24.3096	-0.7591	-72.4594
70145138	F	15.3333	-1.1109	23.4843	12.4213	-0.5658	9.2349	10.8826	17.7365	0.426	-0.2836	-18.174	-0.426	0.2836	45.2177	1.0133	-6.4085	-45.4853	0.3456	-7.6294	32.9386	10.9953	3.9331	-32.516	10.1613	2.869	34.4504	-3.7392	0.6145	-32.1987	-4.4898	1.1454	0.1246	-32.708	32.5848	0.8023	-44.296	16.7093	16.3677	-35.174	15.4557	-17.0279	-35.3823	14.3598	0.6943	-53.6367	18.8057	0.9723	-73.8151
70145208	F	15.25	-0.9995	21.5478	15.124	-0.5584	9.6816	14.7556	17.549	0.3169	-0.5651	-17.3791	-0.3169	0.5651	40.7036	-2.0825	-2.3767	-40.538	-1.4478	-2.5134	30.1836	6.7301	3.8825	-30.2312	6.6227	3.6917	30.116	-2.8163	1.3003	-30.4424	-2.6672	2.4843	-0.0349	-29.691	34.2065	0.2391	-41.3103	20.8013	15.5548	-32.3361	14.9894	-16.038	-32.0451	14.2047	-1.4132	-53.0578	22.2882	-1.2339	-68.7037
70146129	M	15.6667	-1.9474	22.8925	12.6861	-1.3956	12.9242	11.9985	16.6383	-0.1593	0.2711	-19.6334	0.1593	-0.2711	39.6663	1.0039	-1.7577	-42.1228	1.7906	-4.789	29.9772	8.8811	4.4551	-31.5467	8.9867	1.6675	31.1328	-2.4348	2.3283	-31.1523	-1.5328	0.5571	0.0679	-32.0981	39.8319	0.2885	-44.5004	27.3368	15.8125	-35.7699	21.6129	-16.4009	-35.8814	20.4025	0.9633	-63.1658	27.2086	0.9392	-82.3407
70146296	F	15.8333	-0.4482	21.3926	17.556	-0.1217	4.9076	15.1957	15.5818	-0.7235	0.5034	-16.4419	0.7235	-0.5034	39.2543	-1.1289	-2.1208	-39.7821	2.9425	-3.2325	27.3232	6.885	3.7264	-28.1624	9.1395	3.6492	26.9026	-3.5661	3.2536	-28.0491	-1.6318	3.0711	-0.036	-29.4586	36.4362	-0.5154	-40.3059	23.0792	14.1634	-32.2334	16.6059	-14.7055	-32.9439	16.3732	-0.9973	-57.5464	21.1866	-0.5975	-72.4938
70146436	F	15.1667	-0.7961	23.3847	15.2696	-0.3961	7.8924	13.4349	16.6133	-0.4365	0.0574	-19.152	0.4365	-0.0574	41.0092	-0.3945	-3.2367	-44.2321	0.8109	-4.6914	31.2634	8.3885	1.8646	-33.3875	9.2078	2.8569	31.4462	-4.3043	2.0996	-32.8879	-3.6218	0.9418	0.1013	-32.8012	33.416	0.4404	-42.0305	18.9177	15.497	-36.1605	16.4003	-16.3758	-35.6192	15.1249	-0.7467	-55.552	19.819	-0.3266	-69.7019
70147357	M	15.4167	0.4666	22.5587	19.4493	1.0665	9.1179	17.938	18.4776	0.5203	-0.0185	-16.7652	-0.5203	0.0185	43.3642	1.0047	-4.4717	-43.0277	0.5385	-4.9855	32.1318	7.3151	4.6679	-31.0899	6.2315	4.1483	31.5168	-4.2141	1.7324	-31.22	-4.348	0.5644	0.0026	-27.7314	42.1246	-0.4603	-40.5445	26.5749	17.8153	-32.6951	18.5166	-18.0422	-33.8333	19.5483	0.5216	-57.1871	29.6315	0.8648	-68.6231
70147427	F	15.25	-0.6459	21.1383	16.6725	-0.2542	9.234	15.397	15.7819	1.0999	0.1391	-16.538	-1.0999	-0.1391	42.156	2.8637	-4.5405	-42.8726	-0.1489	-7.7885	28.9797	9.708	1.5632	-29.892	7.9146	1.4421	29.4104	-1.0113	2.1388	-30.2299	-2.8626	0.0781	0.2417	-27.0699	37.6275	-1.2084	-44.7326	20.8627	14.4465	-33.4659	18.7367	-15.7068	-33.1954	16.282	-2.2915	-57.7457	21.7535	-2.2395	-74.6128
70147971	M	16.4167	0.0102	21.049	13.0553	0.0987	11.476	12.8442	16.851	-1.1088	0.3158	-15.8745	1.1088	-0.3158	41.7943	-0.4321	-4.3846	-42.565	2.2794	-5.9301	30.8981	5.9798	5.0982	-30.0719	8.2646	4.8686	30.8633	-3.29	2.6323	-30.5555	-2.1639	2.7396	-0.0716	-28.3916	36.1774	-0.5381	-42.1712	23.9743	16.5229	-33.2912	18.6181	-16.6468	-32.936	20.2841	-0.2159	-54.7419	28.2013	-0.3853	-72.7265
70148278	M	15.4167	-2.27	24.1028	13.0005	-1.7639	11.0903	14.3879	14.1632	0.3249	0.9066	-17.3345	-0.3249	-0.9066	44.9541	1.1006	-6.002	-47.8189	-2.1832	-9.2134	30.2801	8.4227	5.8213	-33.3447	5.69	4.8213	31.7068	-2.495	0.5806	-32.6746	-6.542	0.0491	0.0619	-29.0356	37.3783	0.3313	-44.726	22.8937	19.2733	-37.7379	17.5185	-19.4571	-39.4455	15.1451	0.3527	-61.9724	22.7577	1.1477	-82.4773
70148655	M	15.25	-1.1696	19.9584	15.0607	-1.005	12.7343	15.1217	19.5695	-0.0375	0.4466	-21.8157	0.0375	-0.4466	42.6598	-2.097	-2.6157	-45.8511	-2.6243	-4.8997	31.0696	5.7816	4.9871	-35.1944	5.9687	4.8751	31.3594	-4.9381	2.728	-34.6093	-6.5211	0.9033	0.1527	-24.7932	35.529	0.0051	-37.9114	23.3925	15.0798	-29.5019	16.3396	-15.457	-27.3328	16.2753	-1.1942	-51.7024	27.3767	-1.3511	-70.0979
70149032	M	15.1667	-1.1815	22.6838	10.5798	-0.2373	10.0379	9.4841	16.2236	-0.6538	0.1943	-16.9986	0.6538	-0.1943	42.7148	-0.1027	-4.9994	-42.2234	-0.4617	-5.5323	30.8118	7.7487	3.9139	-29.8367	8.7156	4.4184	32.4879	-3.7088	0.9691	-29.6405	-2.3314	0.8787	-0.0465	-25.3573	34.456	0.0625	-38.388	23.6207	14.8902	-32.9017	18.79	-14.4075	-33.4962	17.4589	1.4856	-55.791	27.917	2.4303	-71.3962
70149102	F	15.3333	-0.2681	21.8004	13.9701	0.111	12.1507	13.5404	17.7006	-0.131	0.2821	-17.3286	0.131	-0.2821	42.836	1.0492	-3.6182	-44.4857	0.5774	-6.5752	31.4919	9.0463	2.8354	-32.4412	9.5522	3.1114	31.8964	-3.1089	3.6985	-32.3678	-2.5939	2.4814	0.1074	-26.7864	34.5824	-0.7664	-42.1635	21.6308	16.7588	-34.7799	14.3073	-16.9456	-35.8007	15.0389	-0.341	-59.8632	21.9595	0.0798	-77.9187
70149269	M	15.5	-0.3107	24.0517	11.9624	-0.077	10.0613	11.2706	13.5265	0.451	0.8567	-16.5378	-0.451	-0.8567	44.9137	2.2011	-9.7498	-43.3749	0.345	-8.0954	31.6337	9.1925	1.387	-31.6393	7.3432	2.3238	32.1846	-3.4024	-1.7152	-31.3531	-3.6459	-0.8742	0.1579	-27.6211	31.7515	0.0608	-37.9845	17.7555	17.0137	-32.5684	14.3088	-17.7577	-33.6258	14.2679	0.6664	-54.4236	18.7725	0.7991	-68.5599
70149953	M	15.1667	-1.5521	16.6156	16.837	-1.2658	9.0706	16.2548	13.313	0.3585	-0.2344	-15.7437	-0.3585	0.2344	39.8881	-0.1244	-2.4357	-41.414	0.5641	-3.6193	27.4049	7.7234	7.1052	-30.5348	6.6679	4.8595	27.8055	-3.8403	3.2124	-30.247	-3.7142	1.0176	0.0665	-32.0005	41.2582	-0.3104	-45.3881	25.8303	15.2911	-33.111	21.9694	-16.2573	-34.7953	19.5876	0.4788	-60.3037	24.937	0.9072	-74.0328
70150497	M	15.5	-0.6615	21.747	18.7195	-0.3835	5.6971	15.905	18.6384	-0.3169	0.3671	-17.8979	0.3169	-0.3671	43.4876	-2.2426	-4.773	-44.3743	1.0395	-5.2649	32.1241	7.1583	5.6678	-32.6148	8.3647	4.5565	31.968	-4.9745	3.5243	-33.327	-3.5602	2.2642	0.0221	-26.3238	40.6553	-0.3377	-39.8338	26.8677	16.6907	-33.1866	19.4895	-17.2906	-32.965	20.7488	-1.8456	-56.7867	30.2584	-2.0566	-74.4672
70150567	M	15.3333	0.8708	22.9025	18.0032	0.9313	14.3401	17.843	17.3596	0.8075	0.0046	-16.0472	-0.8075	-0.0046	45.4967	1.6476	-4.5502	-43.2094	-1.2576	-3.7079	31.6321	10.1098	4.4374	-30.9426	8.8208	2.573	31.8988	-2.8152	2.4576	-30.2609	-6.3185	4.557	-0.5285	-29.2826	42.0498	-0.3849	-42.9474	26.4529	17.5377	-32.432	19.8366	-18.4662	-34.6336	19.8183	1.4757	-62.6459	27.2892	1.9239	-77.6431
70150637	M	15.4167	1.3411	23.9973	18.0097	1.2525	7.0764	14.0828	16.7454	0.285	-0.1267	-13.9551	-0.285	0.1267	45.8551	2.5733	-7.6273	-43.9414	1.5278	-5.6877	32.8319	9.0645	1.8434	-31.9545	8.2497	1.7246	33.245	-2.5691	0.8627	-32.1378	-3.5372	1.9835	-0.1112	-35.0498	37.4775	-0.2585	-48.8734	21.1105	17.6441	-36.5866	17.5111	-16.7318	-35.4458	18.5147	0.4185	-61.3167	21.7302	0.1531	-75.4323
70150944	F	15.4167	-0.9324	24.1481	11.4117	-0.4738	9.5322	10.553	18.833	-0.3137	0.2131	-23.0947	0.3137	-0.2131	47.2643	-0.3592	-7.2216	-47.9994	-1.7078	-8.2444	36.0819	7.4723	4.0551	-37.4715	7.3976	2.5414	36.3535	-5.4605	1.9626	-37.6025	-6.2796	-0.8829	0.0851	-31.9907	28.8615	0.0839	-42.2404	16.1802	15.4765	-34.2173	11.5757	-16.1996	-34.2162	11.3877	-0.4138	-58.7798	17.8588	-0.0349	-73.3296
70151014	F	15.8333	-0.5085	22.5042	14.0293	-0.3383	8.3738	12.5513	16.5374	-0.5264	0.1705	-16.8184	0.5264	-0.1705	41.8624	0.5667	-5.3031	-42.0002	3.1942	-5.3203	29.6601	9.1832	0.9304	-31.0381	11.2699	1.9451	29.4876	-3.9681	3.9228	-31.4185	-1.7671	2.7566	0.0753	-33.6325	35.8135	-0.051	-44.3224	20.4367	16.0492	-33.4796	15.7793	-17.2588	-34.0834	17.1833	0.3304	-57.5506	19.4124	0.6523	-71.0551
70153540	F	15.25	0.2793	24.3274	16.8067	0.6896	9.3024	14.6705	15.8759	0.0102	-0.2508	-15.1561	-0.0102	0.2508	40.991	0.1314	-4.3268	-40.9771	0.7868	-6.7203	30.7164	6.9989	2.777	-28.8064	8.056	3.0099	30.6663	-2.505	2.3236	-29.4142	-1.4675	1.4642	0.0516	-25.0177	33.5269	-0.3315	-38.9754	19.1162	15.4563	-30.7934	14.693	-16.4014	-29.5208	15.7288	-0.9729	-53.0524	20.9315	-0.8288	-67.5603
70155075	M	15.25	0.0203	17.7537	19.7359	0.3751	6.321	18.8696	17.9309	0.8536	-0.8264	-15.9313	-0.8536	0.8264	40.1556	1.3582	-0.9193	-40.0402	0.1907	-2.3114	29.2482	5.3129	4.822	-28.1846	5.9936	5.8978	29.7445	-1.9451	2.9547	-28.391	-4.1321	3.8149	-0.0947	-34.4383	40.9675	-0.2456	-44.4695	26.0413	16.1021	-36.6894	21.2716	-18.6089	-36.9401	18.2654	-1.7632	-59.1524	28.2327	-1.453	-76.677
70155829	F	15.25	-0.011	23.5335	14.6881	0.267	5.306	10.8527	18.0299	0.1916	-0.5971	-16.8177	-0.1916	0.5971	46.0077	1.2672	-6.3055	-44.677	0.9831	-4.7799	31.6069	8.1641	5.4563	-31.0574	7.9582	6.2169	32.3801	-2.0912	2.1479	-31.275	-2.7779	2.559	-0.0054	-30.2297	33.9233	0.4396	-43.0508	20.0773	17.1948	-33.4423	14.6294	-17.6104	-34.1289	14.0335	0.7981	-58.0641	23.2521	1.2757	-70.3975
70156136	M	15.25	-0.3221	19.8672	17.1285	-0.189	8.1303	15.4567	16.081	0.2398	-0.4878	-14.9696	-0.2398	0.4878	43.4202	0.0204	-3.7102	-41.5902	0.7867	-2.7303	29.4002	7.9292	5.414	-28.3619	7.2756	3.7417	29.904	-2.4647	1.9078	-28.4378	-2.7082	1.3339	0.0632	-26.5674	40.1881	-0.0579	-42.5155	27.9902	17.2604	-31.0534	20.3601	-17.681	-32.9039	22.1156	-0.1234	-56.8002	30.3583	-0.2783	-70.7167
70156206	F	15.4167	-0.5947	21.869	15.192	-0.3204	12.7346	15.184	17.7247	-0.4318	-0.9677	-17.043	0.4318	0.9677	42.12	0.0573	-3.8025	-44.9311	3.0162	-3.3164	30.1156	6.8923	1.7404	-31.5899	9.4148	5.1486	30.8127	-4.0106	0.7338	-32.3358	-1.6317	1.2069	0.4291	-22.4505	36.863	0.4826	-37.3196	20.5111	16.6842	-27.7439	13.5757	-16.2473	-26.9595	14.8323	0.0326	-52.3053	20.02	-0.0451	-65.1894
70156680	F	15.25	-0.3185	23.7913	15.3866	0.0716	10.7316	14.2845	18.659	0.3291	-0.1997	-16.7155	-0.3291	0.1997	44.7546	3.7178	-5.4665	-42.1739	1.9224	-2.8627	32.1876	10.8133	0.443	-31.2136	8.898	2.789	32.2799	-1.4886	3.4321	-30.6312	-2.6091	4.7184	-0.167	-27.9757	34.1353	-0.5628	-39.6372	21.309	16.9161	-30.5855	16.8772	-17.6362	-30.4826	16.2763	-1.4377	-57.9755	23.1118	-1.6385	-74.3016
70157057	F	15.4167	-0.0153	23.8641	11.28	0.5116	12.3481	10.8693	18.0408	-1.2179	-0.5603	-19.2143	1.2179	0.5603	43.1105	-1.1645	-5.8935	-43.3493	2.3628	-5.3274	31.9093	6.7958	1.6286	-31.9948	10.0286	0.9724	32.2405	-5.0224	-1.2248	-31.8817	-1.9687	-0.0654	-0.031	-29.4792	33.2692	-0.8237	-42.5751	15.31	16.0635	-33.7032	13.9897	-16.5949	-32.9078	13.4722	-0.2501	-59.2281	17.1456	0.2897	-74.4445
70157127	M	15.4167	0.0278	22.4047	16.7243	0.2659	5.7493	15.3406	18.4817	0.995	-0.13	-16.844	-0.995	0.13	43.1368	2.357	-5.3687	-44.426	1.093	-2.0998	31.7023	11.4738	5.9703	-33.015	10.7504	6.2786	33.2142	-2.9492	1.8754	-32.1321	-4.5297	2.7037	-0.0328	-34.8419	41.2787	-0.0837	-47.9792	21.4996	18.2448	-39.3394	17.2496	-18.3191	-40.7295	15.8359	0.0183	-60.9917	25.1131	0.6336	-81.4222
70157504	F	15.1667	-0.0803	22.2699	13.4322	0.4177	4.4365	11.6276	15.9704	0.5657	0.0721	-16.585	-0.5657	-0.0721	43.7843	0.2701	-4.1377	-43.658	-0.1225	-3.5405	31.3082	8.4199	4.5698	-32.5024	6.2038	3.4808	32.8621	-4.1319	3.8362	-31.608	-4.1112	2.9231	-0.0092	-30.1006	33.0973	0.5431	-42.3897	19.9188	15.8568	-32.9672	16.2821	-16.1467	-32.5172	15.3664	0.3476	-57.8524	22.0338	0.1963	-71.7717
70157671	M	15.1667	-1.018	20.4347	13.1864	-0.7981	6.0009	12.8383	16.2015	-0.2002	0.0467	-16.7711	0.2002	-0.0467	37.2215	-1.0285	1.2163	-41.2503	0.2567	-4.5867	28.2289	4.1303	4.0471	-31.1421	4.8752	0.8756	27.6636	-3.8642	3.2371	-30.4552	-3.0473	1.3543	0.688	-29.3598	31.533	0.4298	-39.7558	19.9315	15.6325	-32.9038	17.7631	-16.6847	-32.7244	16.7115	-0.544	-53.1033	22.6496	-0.6233	-67.8668
70157811	F	15.4167	0.7513	22.7792	15.2575	1.3002	8.927	14.0791	17.667	-0.7781	-0.3348	-15.6231	0.7781	0.3348	43.4849	1.876	-6.0694	-42.5257	1.439	-4.4213	31.6381	7.4623	3.5172	-30.6419	9.1275	3.5478	32.1984	-3.0394	1.0322	-30.9557	-2.582	2.5274	-0.0583	-29.4384	33.5647	-0.5935	-40.1031	20.1429	14.9154	-32.4696	15.554	-15.3339	-32.5123	15.9303	-0.194	-52.7329	21.6678	-0.4923	-66.8482
70158048	F	15.5833	-0.1731	24.3704	15.4127	0.3091	7.4413	13.9132	18.8212	-0.2746	-0.9575	-16.5228	0.2746	0.9575	42.8899	0.8927	-5.6172	-41.8701	1.8563	-6.0158	31.1753	8.3416	2.5793	-30.7	9.6825	3.2183	31.5477	-3.9944	1.6227	-30.5951	-3.4298	2.4339	-0.0451	-28.6465	32.6579	0.1691	-44.1321	17.7142	15.5453	-33.7293	10.3133	-15.6669	-34.2506	12.0562	0.9472	-56.0881	19.2177	0.9501	-67.4094
70158355	F	15.75	-0.5254	19.6003	12.7636	-0.28	9.7249	12.2015	15.9418	0.3464	0.6835	-16.9908	-0.3464	-0.6835	42.7646	0.1213	-3.4213	-43.8512	0.0953	-4.7684	30.7181	8.2105	6.474	-32.2243	9.2782	4.2911	30.8834	-3.1677	3.3439	-32.4766	-2.6755	2.2734	0.062	-32.8922	35.1135	0.7145	-47.2136	18.9118	16.6002	-35.84	14.9911	-17.3084	-37.4631	15.7013	-0.1199	-60.8496	18.3021	0.1111	-77.9999
70159416	F	16.0833	-0.9315	21.7612	12.6407	-0.5397	7.7598	11.0455	15.2284	0.32	-0.6907	-15.2509	-0.32	0.6907	42.7209	0.3017	-3.2102	-42.5687	-0.0187	-3.7793	30.5159	8.6859	3.6618	-30.3102	8.7266	4.8882	30.6077	-4.7877	4.1034	-30.5275	-2.6926	3.7423	0.0512	-28.5616	33.8084	0.1064	-43.6085	19.5588	15.6761	-32.0931	14.7514	-16.636	-31.5646	14.6374	-0.333	-55.5372	20.4306	0.3068	-72.4919
70159890	M	15.4167	-1.882	19.6138	16.1332	-1.3987	7.1666	15.8637	15.4434	-0.3399	-0.0653	-17.0118	0.3399	0.0653	39.219	-1.0224	-0.5126	-41.343	-0.4221	-3.2889	28.0315	5.709	6.2557	-30.7417	6.5494	5.6452	28.3152	-5.4457	3.8582	-31.2646	-5.1469	2.9523	0.1035	-29.6364	36.4261	-0.24	-42.1918	21.6835	16.3864	-33.0507	17.9788	-18.0264	-31.2052	14.4373	-2.2969	-59.0131	22.3077	-1.3924	-73.1272
70160197	M	15.3333	-0.8023	22.0572	21.2528	-0.3848	12.205	20.9676	18.0564	0.081	-0.1899	-18.1305	-0.081	0.1899	45.9185	2.4472	-3.3542	-44.6173	3.6354	-5.3892	32.0026	7.97	4.215	-32.3608	7.5104	6.3963	32.6368	-2.0145	2.3058	-33.0118	-1.8434	1.8281	0.1466	-32.2872	46.3129	-0.0237	-47.7048	27.8021	18.9113	-34.93	21.9315	-19.7663	-34.1336	21.0198	-0.913	-61.8422	26.6641	-0.5593	-75.5016
70160267	F	15.5	-0.3054	22.7536	13.1302	-0.171	9.4667	11.8422	14.9331	0.1711	0.04	-14.2751	-0.1711	-0.04	40.4599	1.3429	-5.9372	-40.6266	2.0888	-4.7519	27.4779	6.8897	3.0885	-27.6191	7.262	1.2865	28.2853	-2.9966	1.4322	-28.0048	-1.997	1.3241	0.072	-27.3034	33.3733	0.0867	-41.0475	20.5928	15.7941	-30.7163	14.9588	-15.309	-30.2204	15.494	-0.0914	-53.3171	20.4986	-0.1728	-65.8707
70161258	M	15.5833	0.1549	20.8234	16.6081	0.3625	7.8827	15.0471	18.6804	-1.1229	-0.0053	-19.6232	1.1229	0.0053	43.5118	-2.3754	-3.218	-44.0422	-0.2258	-3.3638	32.1591	6.8789	4.6595	-33.5051	8.3582	5.3654	32.5395	-4.0638	2.5953	-33.4339	-2.0679	3.0666	-0.0003	-32.3097	37.0412	-0.3125	-45.2691	22.3819	18.0084	-36.3828	19.2287	-18.3951	-36.3428	18.0102	-0.359	-58.7675	27.6897	-1.1888	-79.142
70161705	F	15.25	-0.8615	23.6177	13.2429	-0.7201	11.3247	13.6773	16.7293	0.4761	1.0156	-17.9219	-0.4761	-1.0156	41.9768	2.2105	-4.961	-44.1465	0.7275	-9.0184	29.117	10.0826	2.1948	-31.0616	8.4597	-0.5172	30.3035	-2.2049	2.2531	-31.0513	-3.234	-0.1327	0.126	-28.14	37.2237	0.0654	-42.4725	20.9349	16.2189	-31.9467	16.7261	-17.6844	-32.5233	15.7842	0.2312	-51.7344	22.3281	0.4094	-70.9351
70162249	M	15.25	-0.0898	18.868	17.9004	0.214	6.6492	16.9513	17.7296	0.0343	-0.2977	-16.281	-0.0343	0.2977	45.5662	-0.2915	-5.0186	-41.7272	-1.5391	-4.0681	32.6433	6.9793	6.9204	-30.7106	5.2249	4.6482	32.9136	-1.1236	1.0754	-31.101	-2.8725	2.0789	-0.0188	-25.0411	38.4063	-0.6509	-39.7814	25.8069	18.011	-30.1309	19.4407	-17.6274	-32.0178	19.5782	-0.2688	-52.9899	29.02	0.3538	-72.123
70162556	M	15.4167	1.5245	24.0563	16.6211	1.5705	12.9366	16.3184	18.7639	0.0796	-0.2173	-16.1591	-0.0796	0.2173	43.1302	1.5116	-6.7048	-40.9366	0.5719	-3.3255	32.0663	10.0373	1.1764	-29.749	10.0693	1.8398	32.2201	-4.2334	0.3957	-29.3587	-4.4164	3.0341	-0.0435	-35.5282	42.0309	0.7747	-49.7931	24.7137	17.6202	-37.6762	18.6255	-14.9312	-36.5849	22.1693	0.4872	-61.7909	23.965	0.1298	-74.7464
70162933	M	15.4167	-0.0609	22.5008	16.4333	0.0787	11.5541	17.4545	15.1148	-0.2116	-0.145	-15.9312	0.2116	0.145	41.1944	-2.019	-3.5659	-42.7001	-0.0124	-4.1557	29.9039	3.7998	4.3334	-31.6506	5.4581	3.719	30.5541	-4.8638	1.9513	-31.5874	-3.0601	2.6363	-0.3437	-25.764	47.7331	-0.407	-41.9123	29.8125	15.9764	-32.5304	22.7891	-18.1091	-32.3803	24.6865	-0.4823	-59.4114	25.2771	0.2095	-72.8913
70166213	F	15.4167	-0.2226	22.9034	18.7176	0.3517	3.2608	14.8617	19.7097	-0.2676	-0.6557	-19.0268	0.2676	0.6557	44.9178	0.2502	-5.9253	-45.729	1.2449	-4.707	32.4304	5.2669	3.9878	-34.3842	7.0653	6.4554	32.3442	-4.2463	3.0369	-34.1487	-2.4682	3.0993	0.0128	-34.509	38.1172	-0.2816	-45.5676	22.3934	16.2749	-36.002	16.2833	-16.6339	-36.9015	14.9516	0.2807	-57.1953	20.9176	0.7499	-72.3556
70166687	M	15.1667	-0.194	24.5697	17.4121	-0.3042	8.9378	15.0463	17.8971	-0.1203	-0.2743	-18.0515	0.1203	0.2743	43.9429	-0.3821	-2.947	-46.1166	0.4308	-5.4434	31.0239	6.9516	8.2176	-32.3175	7.1467	6.6288	31.8568	-4.2086	3.0579	-32.3095	-4.9192	2.0013	-0.0814	-27.2909	34.5304	0.0147	-38.6226	20.1556	16.4437	-31.9277	15.7772	-18.0771	-32.9132	15.389	0.1228	-54.0433	23.6215	0.0631	-74.5868
70167134	M	15.4167	-0.988	19.9646	16.8586	-0.7143	10.6355	16.454	15.6434	-0.0479	-0.3219	-16.5227	0.0479	0.3219	42.8787	2.2049	-4.8843	-44.5411	1.5388	-5.9218	30.5064	9.0858	2.8125	-30.9982	8.3056	3.2766	31.0725	-2.7127	2.6932	-31.3255	-3.9458	1.8159	-0.0216	-27.1284	43.7785	0.0126	-42.4193	26.9763	18.2362	-33.2244	22.3815	-19.0944	-32.0806	21.9084	0.3797	-54.9913	27.5971	0.3654	-70.573
70167748	F	15.0833	-0.3902	22.4737	15.6487	-0.3176	10.9062	14.802	16.8957	-0.1395	-0.2946	-17.5206	0.1395	0.2946	45.2058	0.8255	-4.9306	-43.1359	0.2226	-2.1333	34.1869	8.596	2.6729	-32.9607	6.8645	1.9294	34.4704	-2.9395	2.6706	-32.6998	-3.2339	2.6004	0.1004	-28.2154	41.6341	-1.0768	-43.4362	24.7082	14.9187	-33.4902	20.8324	-15.9597	-32.466	21.5335	-0.9379	-57.0705	25.4771	-1.0408	-73.9695
70169046	M	15.25	0.0163	21.8752	16.6292	0.4589	8.4096	14.8006	18.6739	-1.8473	-1.2121	-15.804	1.8473	1.2121	45.2591	-4.6595	-9.492	-41.7638	1.4022	-6.3171	31.9643	3.8109	2.6135	-28.8109	8.4338	2.8273	32.3145	-5.8625	-1.0254	-28.7324	-1.3603	2.0769	0.0263	-24.1628	32.7157	-0.5444	-37.5674	20.2791	16.6364	-28.7003	15.7235	-15.3898	-27.7593	16.6197	-0.9244	-49.8213	21.7774	-0.4043	-64.6947
70170344	M	15.3333	-1.3483	21.5101	18.8506	-1.1667	12.2387	18.4597	17.406	0.263	0.0475	-18.6451	-0.263	-0.0475	47.2584	-1.2665	-5.2242	-48.0084	-0.3552	-7.4901	33.4536	9.4386	6.0368	-35.0456	9.2319	4.1027	34.4125	-5.3718	3.8219	-35.1951	-4.421	1.7438	0.019	-29.1945	41.5004	-0.0336	-43.7972	26.1228	16.9571	-33.1261	18.2987	-19.1271	-33.237	17.9662	-1.3391	-60.0065	29.485	-1.5029	-78.874
70170414	F	15.5833	-1.7789	24.4561	14.6862	-1.1913	7.7412	11.9696	13.572	0.3922	0.2979	-16.6875	-0.3922	-0.2979	39.6926	0.6512	-4.4848	-43.077	-1.6971	-6.9388	29.9652	7.808	1.1982	-32.7503	7.0025	-0.9165	29.9957	-2.6468	2.1456	-31.9422	-3.3759	-0.077	0.1866	-30.5398	32.1921	-0.0246	-40.9192	20.8508	14.0321	-34.2628	14.5186	-14.8276	-33.8608	15.0276	-0.6847	-57.0806	19.8381	-0.4626	-69.8618
70170651	M	15.75	-0.1117	21.2674	20.3994	0.0091	7.5679	18.528	13.3705	-0.1366	0.9791	-15.7933	0.1366	-0.9791	42.9482	2.1108	-4.9631	-43.1939	2.1533	-6.5603	27.5508	9.7694	6.2802	-29.7032	9.7465	5.4044	28.3274	-2.4716	2.3317	-29.8807	-3.4597	1.2699	0.0197	-28.2946	37.5224	-0.75	-41.456	21.8999	15.4877	-32.2352	16.3698	-17.8785	-32.9472	17.1038	0.869	-54.7426	25.4396	1.3263	-71.0495
70171028	M	15.25	1.2053	20.7214	16.9233	1.1102	11.4999	16.7826	17.3822	-0.3755	0.1646	-15.039	0.3755	-0.1646	43.1494	-1.673	-2.9463	-42.1127	0.0333	-2.2794	31.694	4.7165	6.0215	-29.7087	5.7906	6.2444	31.5663	-4.9852	3.5281	-30.373	-3.5106	4.6014	0.1238	-30.1941	40.802	0.3231	-43.1455	24.388	16.437	-34.0118	18.3282	-17.3469	-32.5088	18.5814	-1.0536	-61.6782	24.2627	-1.1428	-74.4156
70171405	M	15.4167	-0.3404	24.0861	14.9975	0.1448	11.1738	14.4635	17.3588	-0.6112	-0.3783	-16.8761	0.6112	0.3783	46.5698	-0.2981	-6.4198	-47.0416	-0.4502	-4.4809	33.1474	7.8256	0.6711	-32.9485	8.5501	1.8315	33.2846	-1.4415	-0.125	-33.0996	-1.8879	1.912	-0.0888	-34.2178	34.0775	0.2411	-46.8024	19.4323	17.482	-35.9292	13.6046	-15.2871	-38.6865	15.3146	0.9478	-60.3609	19.1688	1.328	-77.2153
70172870	M	15.4167	-0.2781	19.3291	18.7002	0.0192	8.3887	17.6465	19.2129	-0.2276	0.1858	-17.6887	0.2276	-0.1858	47.3007	0.9871	-6.3683	-43.7995	2.3991	-3.6038	33.9401	7.6679	6.3704	-31.3705	8.0448	4.8443	33.7461	-3.5189	3.0888	-32.0059	-1.7575	3.5146	-0.0788	-29.1057	41.7806	0.0674	-39.6293	25.3084	18.6059	-31.7549	19.0374	-18.0765	-32.2216	21.7514	1.3762	-56.1039	29.0315	1.4811	-69.6423
70173484	F	15.1667	-0.616	18.5344	13.1544	-0.6479	8.3091	13.5141	16.001	1.0476	-0.3685	-16.7352	-1.0476	0.3685	40.8548	-0.4246	-4.7344	-43.6818	-2.2246	-5.6637	32.5227	5.8871	3.9859	-32.7831	4.1144	1.256	32.1713	-3.8516	0.7167	-32.8298	-4.4254	0.5986	0.0891	-31.1117	36.7289	0.0184	-41.9762	21.7814	15.4039	-33.5556	17.2035	-16.299	-34.0057	17.7323	-0.817	-54.5406	21.3593	-1.1674	-69.487
70173931	F	15.3333	-0.486	20.2218	15.7617	-0.2547	7.9973	13.9071	15.5353	-0.1589	-0.5655	-14.7425	0.1589	0.5655	40.0333	2.453	-2.6033	-40.037	2.5984	-3.0496	28.4608	8.4296	4.7265	-27.4342	8.031	4.663	28.9722	-3.8095	2.9071	-27.253	-3.9288	3.3278	0.0655	-27.1525	35.142	-0.1742	-41.3679	20.9508	14.4015	-30.9523	17.0488	-15.4776	-30.8155	17.371	-0.6284	-54.5311	24.1671	0.0035	-68.3123
70174238	F	14.8333	0.0699	23.3769	16.3483	0.1225	7.079	12.2261	19.2379	0.563	-1.7279	-16.6963	-0.563	1.7279	41.7827	0.1006	-2.7244	-40.2664	0.5749	-1.2699	30.7821	7.4281	3.0907	-29.2187	6.1539	5.3164	30.9839	-2.0681	3.0013	-29.2689	-2.7358	5.4726	-0.0503	-28.8433	33.321	0.5266	-40.3586	22.2402	16.3931	-31.6403	17.5832	-17.3812	-30.4539	17.4805	-0.4779	-52.945	24.7373	-0.5736	-65.3407
70174545	F	15.3333	-0.0857	24.9837	13.9016	-0.7404	9.8388	12.1797	14.9932	0.1957	0.2313	-17.2838	-0.1957	-0.2313	44.1821	1.1498	-6.3414	-45.282	0.3717	-7.2476	33.2718	7.5738	3.573	-34.8237	6.8749	1.6368	32.6942	-2.018	1.3644	-34.4261	-2.1967	-0.1335	0.101	-31.505	31.4522	-0.8901	-42.7604	18.3038	14.9505	-33.3892	15.6791	-17.6136	-33.895	14.5144	-1.0532	-58.2424	20.9265	-0.5174	-75.3864
70174615	F	15.5833	-0.3681	21.8509	15.2909	-0.2741	11.1461	15.621	15.6729	0.1893	-0.7108	-14.8857	-0.1893	0.7108	42.2702	0.868	-6.0457	-42.5962	2.5802	-6.4431	30.4473	9.6302	1.7042	-30.5294	9.4176	3.9972	30.5149	-2.6237	2.2379	-30.4005	-1.4576	1.6611	-0.0223	-31.7482	37.9952	0.1333	-44.7816	23.1368	15.3939	-34.0438	17.2381	-16.3475	-34.2525	17.5198	0.3899	-56.9546	24.933	0.7503	-75.9952
70174852	M	15.6667	-0.159	16.4281	20.4317	-0.4806	9.2672	21.0924	17.3091	0.039	-0.41	-19.6063	-0.039	0.41	42.9168	-0.5136	-5.628	-43.7081	-0.5747	-4.7224	32.5994	4.4837	2.6925	-32.3389	4.5109	4.5851	33.5914	-4.1987	1.3936	-32.988	-3.863	1.4225	0.03	-29.9715	43.0695	0.9592	-39.626	26.7129	16.8957	-33.7982	20.8879	-16.7199	-31.7616	20.8813	-0.1892	-56.2689	27.5832	0.334	-68.9398
70174922	M	15.3333	-0.4965	18.3156	15.9241	-0.2738	9.2834	15.7792	18.2652	0.2106	-0.3057	-17.8621	-0.2106	0.3057	43.8448	-1.8611	-6.0586	-45.5344	1.0245	-7.1136	31.9597	4.7469	5.9802	-31.9156	6.0239	4.3724	32.4563	-4.468	0.0082	-32.0701	-2.9003	0.6391	-0.0358	-29.6885	37.6214	0.274	-40.5842	24.5548	18.3656	-32.0286	16.818	-18.7353	-33.1099	18.6383	0.3503	-58.9839	24.5258	0.4149	-71.9692
70175229	F	15.4167	0.2487	21.328	13.3677	0.0932	9.383	14.2966	14.7742	0.0181	1.2213	-14.9551	-0.0181	-1.2213	42.0172	-2.1162	-3.7532	-42.0108	-0.9412	-5.0638	33.5026	4.542	1.8963	-31.5718	5.0111	1.2397	33.5115	-5.4212	1.8241	-31.7609	-5.4585	2.6532	-0.0854	-30.692	37.6053	0.0791	-42.6315	19.8324	13.8306	-31.4922	17.2929	-12.3441	-32.1348	17.2138	0.9683	-57.2382	21.9478	1.2956	-73.6371
70175466	F	15.8333	0.0718	33.642	12.932	0.2923	7.5574	7.3314	19.9858	0.3388	0.1189	-17.8643	-0.3388	-0.1189	45.8573	2.5321	-5.8665	-45.9266	2.9708	-8.5707	32.5963	9.64	2.1533	-32.454	9.6919	-1.0603	33.9005	-1.8308	2.0975	-32.6973	-1.6607	0.0923	0.3567	-25.6239	29.42	-0.1914	-40.9587	16.5956	21.4727	-30.7027	12.2773	-21.451	-32.6019	13.1005	-0.6695	-55.6508	22.8019	-0.9855	-79.1272
70175536	F	15.25	0.3161	19.7615	15.2317	0.6963	8.7427	13.5764	17.3062	0.2052	0.3425	-16.1769	-0.2052	-0.3425	43.551	-0.217	-4.5423	-41.5229	-0.3691	-4.9555	30.3282	7.5807	4.1967	-28.9233	7.1676	5.8722	30.5521	-2.03	2.4276	-28.9029	-2.5281	1.4737	-0.1223	-26.8613	32.2779	-0.5277	-42.137	22.5973	15.1071	-31.4477	16.4769	-15.584	-31.199	15.4578	-0.5574	-54.2288	24.5718	-0.4721	-74.0755
70175606	M	15.4167	0.3743	20.6368	18.092	0.7014	6.9013	15.6649	16.6337	0.0353	-0.1802	-15.2948	-0.0353	0.1802	42.4901	0.5218	-2.678	-40.8674	1.1318	-0.5954	30.5447	6.2761	7.193	-28.327	5.9248	7.2083	30.8422	-2.7101	2.9985	-28.7333	-2.6999	4.5526	0.0806	-29.8434	38.1533	0.4126	-42.4422	24.1162	17.658	-31.9375	15.1256	-18.1143	-32.2801	15.5576	0.085	-54.5171	24.3878	0.3726	-64.8177
70176150	F	15.25	-1.7386	18.474	17.8722	-1.1715	7.065	17.5609	16.3189	0.2455	0.2675	-17.7834	-0.2455	-0.2675	41.3125	0.3755	-3.2101	-41.8008	-2.0193	-3.4906	28.5039	5.4527	5.6134	-31.2102	4.4791	3.5162	28.7564	-2.7046	3.2293	-30.9802	-2.9671	1.2033	0.3105	-29.1843	34.3842	0.1161	-41.7368	19.7514	14.7483	-29.4127	17.6374	-16.4461	-30.035	15.8608	-0.5206	-50.4475	22.6873	-0.4155	-65.0905
70176764	F	15.3333	0.3108	22.0335	17.6967	0.6941	9.5058	16.8718	17.0849	0.2281	0.6909	-17.3863	-0.2281	-0.6909	44.1041	1.195	-3.9702	-45.2067	-0.5235	-5.9481	32.1498	8.1205	3.9967	-31.9876	6.7108	3.836	32.2588	-2.4376	3.5809	-32.0927	-3.9186	3.5946	0.0012	-34.7657	38.1267	0.1941	-44.3513	20.0535	16.5722	-34.5164	17.8534	-17.7625	-35.0696	18.3118	0.2121	-58.8359	22.0495	0.3506	-76.2214
70177448	F	15.8333	0.2043	23.346	15.1215	0.7323	8.9606	13.4291	17.8056	-0.3778	-0.0623	-15.8967	0.3778	0.0623	43.1814	0.9514	-4.8437	-40.231	0.7539	-2.4259	31.605	8.1153	4.0941	-28.602	8.7658	5.8558	31.9791	-3.8576	3.1784	-28.1397	-3.3914	4.3778	-0.0681	-27.4735	36.1227	0.0489	-37.279	22.453	16.8449	-29.5289	15.851	-16.094	-28.4942	15.1575	-1.3917	-50.4168	24.7499	-1.6502	-65.7435
70177518	F	15.3333	-1.6273	21.8533	16.1238	-0.8633	3.3765	10.8543	15.4192	-0.3483	-0.2415	-18.9688	0.3483	0.2415	41.389	1.2559	-2.7043	-43.8627	1.8985	-4.4049	29.9335	8.4183	4.4831	-32.2804	8.7015	2.2101	30.3658	-2.1821	3.5134	-32.2579	-2.2383	2.4449	0.1117	-28.1464	29.184	0.1734	-41.0139	15.5826	17.644	-31.7733	10.6165	-17.8627	-31.9786	9.6503	0.1493	-53.9011	18.792	0.1206	-72.0429
70177685	M	15.3333	-0.3146	21.7637	16.1012	-0.0067	6.5758	14.1839	20.478	0.5811	-1.4175	-18.9615	-0.5811	1.4175	45.668	-0.8549	-5.9279	-42.0198	0.1517	-2.2879	32.4193	7.3957	3.8729	-29.8978	7.3034	5.1238	33.3355	-3.4508	1.1477	-30.3499	-2.2997	2.9019	-0.0211	-26.7655	39.4818	0.5224	-39.8566	25.946	16.4712	-32.409	18.3458	-16.4984	-31.7915	18.2468	0.7232	-55.0669	27.6495	1.2736	-71.1405
70177755	F	15.5	-0.3422	23.9091	13.2854	-0.8233	5.3036	10.8761	16.3512	0.4878	0.3274	-18.6761	-0.4878	-0.3274	41.9824	0.266	-6.1465	-44.392	1.6616	-8.1096	31.2532	7.8461	2.5552	-31.8553	7.8604	0.1514	31.7155	-5.6161	1.7848	-31.9897	-3.7954	0.2292	0.317	-29.8834	29.1011	-0.5488	-40.9894	15.1422	15.4661	-32.1358	10.6785	-15.8443	-30.4375	10.8418	-0.6697	-53.4348	16.4893	-0.7789	-66.1265
70177825	M	15.5833	-0.981	22.1869	22.2009	-0.3376	8.1937	20.4871	14.1386	1.0988	-0.1042	-15.7941	-1.0988	0.1042	39.9	1.2957	-3.4013	-40.1938	-0.2287	-3.0463	27.4994	7.3836	4.2481	-28.645	4.1248	2.1628	27.3987	-2.544	0.9506	-28.5054	-4.0979	-0.3742	0.0229	-32.051	42.7946	0.3461	-46.1327	26.9828	15.8746	-37.9821	20.8879	-16.1293	-36.752	21.1389	-0.1674	-61.9778	26.7008	-0.3335	-79.4537
70178202	M	15.5	-1.2981	21.0923	17.3009	-1.3233	9.501	15.4003	16.7222	-0.266	-0.8862	-16.7274	0.266	0.8862	42.2453	-0.6802	-1.1318	-42.7288	2.2534	-2.6878	29.5022	6.9041	2.7396	-31.1112	9.1914	2.2482	29.6899	-3.1738	3.7433	-31.5913	-3.0667	3.1472	0.4285	-35.0415	39.7452	0.5521	-48.6205	26.4138	15.7168	-40.4466	20.7446	-17.5048	-37.3311	18.0433	-2.8239	-64.4449	26.2815	-2.8805	-82.5885
70179667	F	16.6667	-0.5373	23.0105	18.3311	-0.4566	9.4884	16.8526	18.9425	-0.1309	-0.6219	-19.0479	0.1309	0.6219	43.4926	1.0237	-3.5832	-44.7098	0.1637	-4.9201	31.1815	8.6432	4.3604	-31.9423	8.2476	3.7169	31.8604	-2.3029	2.2865	-31.9398	-2.5999	1.6274	0.2245	-29.1241	37.0027	-0.0363	-43.6177	22.8257	18.492	-35.2299	19.025	-18.9647	-32.8761	16.7519	-0.896	-52.945	25.2909	-0.6569	-72.8993
70179737	M	15.4167	-0.6734	26.2519	16.8831	-0.2267	13.4367	15.5314	19.4262	-0.3199	1.2322	-22.1446	0.3199	-1.2322	46.0475	0.94	-5.235	-48.8959	-0.2998	-7.3741	33.5177	8.2537	2.849	-36.3633	9.0427	4.1504	33.7617	-2.8014	4.0501	-36.0323	-2.5387	2.2621	0.0771	-30.1762	41.6754	0.2428	-43.9677	26.3848	17.4835	-34.9367	19.6269	-16.7122	-33.6355	18.7506	-0.8348	-57.5376	29.0261	-1.506	-75.9265
70179807	F	15.3333	0.2549	21.4407	11.9104	0.4095	8.3409	10.4778	12.8122	0.2756	1.1769	-15.8765	-0.2756	-1.1769	40.8717	1.6103	-7.2241	-40.3626	0.5908	-5.7968	28.3624	8.1528	4.8433	-26.7798	8.4371	4.0964	29.0749	-3.4654	-0.7442	-27.5551	-3.1343	-1.2499	1.2339	-23.6627	34.0201	0.495	-36.8643	20.784	15.5748	-28.9873	15.8897	-15.4345	-27.5627	15.3897	-0.3599	-49.7255	21.9796	-0.2102	-64.4549
70179974	M	15.0833	-0.2726	23.2681	15.8579	-0.1868	11.6984	15.6177	20.4629	1.6993	-1.6243	-16.317	-1.6993	1.6243	43.1012	6.2491	-2.0417	-42.5406	-1.5478	-3.3988	31.9637	9.7575	2.3287	-30.9163	4.9488	4.0239	32.7956	1.638	1.7588	-30.7237	-2.9149	2.0227	0.0479	-32.9819	42.425	0.3205	-47.8558	25.4902	17.4325	-35.7318	19.1698	-17.6423	-36.998	19.7837	1.9776	-60.0033	25.3754	0.4244	-81.422
70180281	F	15.4167	-0.2817	25.7792	15.8053	-0.0152	10.1179	14.2938	17.1398	-0.5049	-0.4893	-16.7282	0.5049	0.4893	42.475	1.2719	-6.3199	-43.2985	2.1041	-4.1194	30.136	8.4555	4.2953	-31.7128	9.4363	4.8658	30.562	-3.5649	1.1324	-32.1316	-1.4981	2.6705	0.0067	-30.6094	38.5256	0.8009	-42.4605	24.6836	16.8023	-33.0264	16.4572	-15.2943	-32.46	17.5377	0.5603	-55.0514	23.3622	0.5631	-64.1979
70181035	F	15.4167	-0.454	21.4995	14.9469	-0.2023	13.678	15.3561	15.7777	-0.1712	-0.7424	-16.3149	0.1712	0.7424	42.9067	0.4837	-2.0501	-41.8978	0.3139	-2.701	30.049	7.1869	3.5947	-31.2698	8.4647	4.2662	30.3571	-2.8317	4.7336	-30.8364	-2.2104	4.3275	-0.0504	-28.6195	38.8476	0.1352	-42.2195	22.9123	15.136	-31.3039	17.3426	-16.2542	-32.28	17.2701	2.5595	-56.5481	23.384	2.4645	-71.9097
70182026	M	15.1667	-0.2565	20.1649	19.2673	0.3888	8.698	17.4221	15.9734	-0.0341	-0.2824	-16.548	0.0341	0.2824	42.243	-0.1914	-5.0713	-40.8371	1.1574	-4.044	32.1181	6.7035	1.62	-30.3129	6.4767	4.8717	31.6883	-4.2635	0.957	-30.1524	-1.6545	0.8806	-0.0103	-33.5782	40.0614	-0.5278	-45.8075	25.6397	19.8461	-37.5823	20.1675	-20.1079	-37.637	19.6059	-0.7212	-63.4362	27.3488	-0.5794	-76.6492
70182263	F	15.1667	0.8909	20.0407	14.5103	1.1806	9.2435	13.3283	14.3447	0.2912	-0.5072	-13.8275	-0.2912	0.5072	41.0073	-0.6717	-3.7764	-39.4044	-0.5689	-3.4635	30.8006	6.5008	3.7806	-28.6238	7.2846	5.0468	30.8676	-5.6621	2.1757	-28.3814	-5.6675	2.9214	0.0733	-28.8973	34.8156	-0.4529	-40.9247	22.5376	14.9289	-30.5234	16.0362	-15.258	-31.0778	17.1787	-0.5511	-54.8084	22.9447	-0.7676	-70.4678
70182877	F	15.4167	-0.3047	18.51	15.7361	-0.0993	9.8648	15.7015	16.6526	-0.5284	-0.7633	-16.5257	0.5284	0.7633	42.7356	-0.828	-4.1532	-42.2153	0.2201	-4.5228	29.9498	7.3934	2.0954	-31.3899	7.7112	2.0614	30.3057	-3.4896	1.5473	-31.0411	-2.7956	1.8195	0.0136	-32.4017	42.0499	0.322	-43.9633	24.1933	16.3926	-32.0013	19.4988	-18.4088	-32.6182	20.1455	0.9777	-60.7763	22.7165	1.2869	-74.6208
70183017	M	15.3333	0.1293	23.2579	14.1175	0.2955	15.0323	15.648	19.557	-0.0688	-0.8742	-17.9786	0.0688	0.8742	48.5344	-5.1951	-8.1054	-46.8684	-2.8811	-7.1492	35.087	6.0846	3.3799	-32.6628	9.0469	4.0179	35.3801	-6.5319	0.4726	-32.8691	-3.8414	1.145	-0.0044	-31.5042	38.9057	-0.1128	-44.8946	24.4102	16.6693	-35.0294	17.3311	-16.9848	-35.6793	17.2492	-0.905	-62.7384	23.3119	-0.6006	-79.4945
70183184	F	15.4167	-1.9828	21.4484	12.1908	-1.4391	11.8207	12.4148	13.6085	-0.5606	0.1496	-15.3585	0.5606	-0.1496	37.6046	1.3498	-3.201	-39.1806	2.4116	-6.779	26.0938	9.5587	2.5692	-28.5912	8.5474	1.6183	26.5395	-3.5309	4.1967	-28.5717	-3.1869	1.9375	0.3981	-25.7037	33.4916	0.7918	-38.3613	22.2588	13.2607	-30.0149	16.2174	-13.3017	-29.5394	14.9829	-0.876	-52.7761	21.7961	-0.6506	-66.6054
70184008	M	15.3333	-0.4085	24.1672	18.0093	-0.3345	9.2028	15.9558	18.9465	0.7119	-0.0522	-19.7985	-0.7119	0.0522	50.4732	0.3332	-6.0501	-48.9811	0.3528	-7.485	34.2757	11.2765	4.6958	-34.5749	8.771	2.8737	34.8433	-1.7806	2.2084	-34.7862	-3.2543	2.1489	-0.0007	-31.9882	41.6357	0.4565	-48.5413	25.8796	17.9865	-38.4282	19.0265	-18.1585	-37.9886	18.7025	1.6125	-62.8094	27.8336	1.4051	-79.5653
70184245	F	15.3333	-0.4481	19.6767	10.4393	-0.0514	9.2987	10.4432	17.883	-0.0796	-0.3741	-16.4507	0.0796	0.3741	42.2523	-0.8669	-5.709	-43.712	-0.1867	-6.5569	32.0081	6.863	2.7601	-30.0934	7.6465	4.1531	32.3807	-4.8617	1.5978	-30.3424	-4.0413	2.8184	0.0534	-31.8507	31.615	-0.9823	-41.2198	15.8131	13.4738	-31.8571	10.3905	-14.6995	-33.3826	9.9551	-1.8887	-56.3827	16.7658	-1.9115	-69.3177
70184622	M	15.4167	-0.6727	20.9374	15.8174	-0.5077	8.859	16.0125	20.1215	0.278	-0.6901	-20.2433	-0.278	0.6901	47.1615	1.8847	-6.0605	-44.6752	1.3614	-4.1099	32.8358	8.6763	5.0014	-32.0165	8.3325	5.1208	34.0868	-1.9962	0.7554	-31.9662	-2.4232	1.6571	0.2847	-31.3697	41.0977	0.4914	-42.9906	26.715	17.5129	-33.5654	21.0103	-17.3095	-33.3193	18.9166	0.5836	-59.6989	26.2422	0.8794	-78.5215
70184789	F	15.1667	-0.899	20.4755	12.8353	-0.4393	5.9811	9.8825	16.8834	0.9083	0.1854	-18.619	-0.9083	-0.1854	43.0585	1.0512	-5.284	-44.1785	-1.8452	-6.7857	31.5942	7.8788	4.6904	-32.7109	5.4087	2.409	31.8219	-2.9304	2.6363	-32.7826	-5.294	1.2421	0.1641	-27.9014	30.8267	0.4809	-40.8259	20.1959	16.0652	-30.707	14.6175	-15.7921	-31.7947	14.005	0.8908	-54.749	19.7558	1.4064	-68.4492
70185236	M	15.25	-0.807	22.8752	13.2566	-0.6272	7.7093	11.9941	16.7624	0.5059	-0.9968	-16.4636	-0.5059	0.9968	40.2155	-0.5054	-5.3132	-40.774	0.3793	-5.4243	30.7371	5.3595	2.2659	-29.3232	4.7801	2.2724	30.274	-4.6092	0.7144	-29.7346	-2.7364	0.3405	-0.132	-33.7031	37.6199	-0.2104	-46.0511	21.9796	15.6625	-36.4796	16.8222	-18.1314	-35.667	19.2286	0.0728	-60.5505	19.1607	-0.0891	-74.2691
70185306	M	15.25	0.1269	22.8124	16.6615	0.7588	10.2437	17.0291	18.4113	-0.5267	-0.5568	-16.9723	0.5267	0.5568	42.6859	-1.1267	-5.3696	-41.1272	0.1332	-4.623	31.9609	5.5246	2.2714	-28.4337	6.6915	2.8581	32.6481	-3.9128	1.9244	-28.205	-2.3989	2.3194	-0.1019	-27.4756	40.7493	-0.3018	-39.5121	25.9545	16.95	-33.3088	19.1444	-18.0932	-34.1216	20.5436	-0.668	-57.6349	26.5293	-0.3981	-75.7318
70185473	F	15.6667	0.7069	22.334	9.8022	0.5166	12.5291	9.6496	14.3345	-0.4833	-0.6354	-12.8536	0.4833	0.6354	40.9769	-1.4911	-6.0504	-39.8376	1.8145	-3.2649	27.5503	6.9938	1.0028	-26.4944	9.8958	3.1033	27.8256	-3.4013	1.5587	-26.939	-0.8039	2.0711	-0.105	-25.0727	31.9266	-0.3398	-37.2141	20.2095	15.3821	-28.9614	13.425	-15.1598	-28.3935	13.4578	-1.4747	-47.9044	21.1541	-1.9336	-61.01
70186087	F	15.0833	-2.0993	19.7601	19.2845	-1.5398	5.6569	17.4629	17.8655	0.8713	-0.8537	-16.765	-0.8713	0.8537	41.1921	1.2772	-1.7584	-43.0531	0.5344	-3.8421	30.3336	7.7479	5.1207	-31.743	7.2335	4.3183	30.7787	-3.8039	3.856	-31.8369	-3.4371	2.8435	-0.1392	-27.5563	38.0496	0.2935	-40.2213	24.6129	16.4824	-32.3882	16.5378	-17.1098	-33.2138	17.7495	0.3492	-55.3024	26.444	0.5584	-69.0727
70186604	M	16	-0.643	21.8662	18.2759	-0.5972	6.4711	15.5183	18.5494	-0.1825	-0.3222	-19.8347	0.1825	0.3222	45.7338	-1.6535	-2.9571	-46.4654	1.1026	-4.7973	31.9818	7.0844	5.4603	-33.3865	8.8714	6.6607	32.7604	-4.8447	2.8963	-33.4732	-2.9319	2.1136	0.0616	-33.7634	40.9613	-0.0329	-46.3818	25.3593	18.4286	-39.0329	19.2724	-18.568	-38.3319	21.6424	-0.88	-63.4337	27.5715	-0.5499	-80.7309
70186911	F	16.1667	0.3073	24.626	11.6404	0.3086	14.2191	11.2359	19.2072	0.179	-0.0873	-15.1396	-0.179	0.0873	44.4413	1.2578	-7.636	-42.7778	0.7873	-6.1252	33.2843	8.8295	1.4607	-29.7391	9.0595	1.2947	33.548	-4.4728	1.1917	-29.7833	-2.6494	0.5043	-0.1087	-29.1786	35.0465	-0.2202	-41.9338	18.8356	15.9485	-31.2727	14.2421	-16.6045	-31.2427	14.4991	0.1034	-52.3138	21.4458	0.1252	-67.5675
70187692	F	15.1667	1.4426	20.7775	15.9789	1.2018	8.19	13.9281	19.7504	1.4506	-2.0542	-13.9198	-1.4506	2.0542	47.0893	1.9602	-8.2548	-43.6509	-0.2473	-4.1641	34.0414	7.4985	3.6587	-30.6011	6.5408	4.6613	34.6698	-2.3073	1.4727	-30.767	-4.74	5.5832	0.0844	-25.2892	37.7034	0.3928	-37.7404	23.3741	17.9806	-29.2166	17.2593	-17.7371	-29.3869	16.8034	-0.6796	-53.3862	24.8345	-0.9493	-65.5645
70188139	M	15.4167	-1.0871	19.6857	18.4582	-0.8237	9.1651	18.3949	16.1629	0.2267	-0.0358	-17.6817	-0.2267	0.0358	41.9194	-3.3628	-4.3306	-43.4652	-2.5836	-5.4556	30.261	4.6085	7.2015	-31.5484	5.5233	5.462	30.4823	-4.7223	2.5095	-31.8638	-4.8038	1.184	-0.0546	-30.9986	38.9855	-0.3691	-43.036	25.1366	14.5647	-32.4857	17.3055	-16.2466	-32.3402	17.2235	-0.6063	-55.9306	24.5115	-0.7469	-69.8055
70188753	F	15.6667	-1.0198	23.4264	16.3222	-0.5616	10.4944	15.3579	16.9486	-0.3283	0.5856	-17.7294	0.3283	-0.5856	42.6542	1.2955	-5.7232	-42.506	-0.6735	-6.5617	31.0792	7.6075	1.5238	-30.5082	8.0511	3.0581	31.6462	-3.3862	-1.348	-30.9194	-2.1246	-1.2557	-0.008	-27.5857	39.747	-0.057	-38.8841	24.357	16.6271	-29.8759	18.3159	-17.1939	-30.0733	17.9559	0.1442	-51.9004	22.0378	0.8631	-66.1508
70189507	F	15.4167	-0.2942	20.1827	14.7999	-0.0232	6.9758	11.4002	16.4234	0.3317	-0.9342	-14.803	-0.3317	0.9342	43.7219	0.5777	-6.5957	-42.3233	1.5995	-4.9775	30.2972	7.372	2.4266	-28.5618	7.1188	2.8323	30.824	-1.917	2.2357	-28.6452	-2.5113	2.369	-0.0496	-25.3654	32.6713	0.0226	-38.8991	17.8309	15.2601	-29.7705	12.6487	-15.4192	-29.1907	12.7087	-1.0626	-52.1203	19.6043	-0.6602	-68.0717
70189981	F	16.9167	0.5782	16.6871	16.5321	0.8895	7.0222	15.681	17.4019	0.4725	-1.7406	-13.7148	-0.4725	1.7406	42.9502	-0.2471	-1.6638	-41.1771	-1.1009	0.8782	29.8354	7.1621	4.4863	-27.4491	6.6872	9.2795	30.3205	-2.6963	1.5974	-27.7539	-2.5356	4.0092	-0.113	-25.1407	36.8179	-0.3221	-40.2553	22.6657	17.4723	-30.414	17.2815	-17.4215	-29.9635	16.8804	-0.0578	-51.5822	24.9393	1.9312	-68.9123
70190051	M	15.1667	0.0069	22.0366	16.9809	0.0718	6.8398	15.0962	17.6984	-0.1221	0.0456	-18.3748	0.1221	-0.0456	46.767	1.2248	-7.3378	-48.4663	3.0686	-7.2779	32.1399	8.2852	7.3301	-32.9956	9.5936	4.9907	32.8101	-2.1598	1.6118	-33.422	-0.9483	1.3965	-0.0742	-31.7117	38.1869	-0.3776	-44.9894	24.6121	17.8178	-35.4942	18.7538	-18.3981	-33.955	18.9093	-1.3689	-62.1167	28.1112	-0.7902	-79.8358
70190595	F	15.4167	-1.368	21.5191	11.1969	-1.0838	13.547	12.8542	15.9934	0.2601	-0.1119	-15.4756	-0.2601	0.1119	42.9175	0.6383	-5.7043	-44.4749	-0.5368	-7.8942	30.6771	8.6506	3.0705	-32.821	7.9656	1.2773	31.8777	-4.2539	1.57	-32.4869	-3.7892	0.2643	0.0387	-23.3607	37.1743	0.7143	-37.5417	21.5048	15.694	-27.2754	14.3077	-15.1479	-28.6948	14.9819	-0.8361	-52.4955	19.5647	0.3502	-68.0437
70191042	F	15.5	0.8146	20.4596	13.1265	0.8941	11.7965	12.4719	14.0555	0.6126	-0.6919	-12.3008	-0.6126	0.6919	41.6974	2.6812	-4.9079	-40.1442	-2.4942	-4.8309	27.1664	10.1154	5.0455	-26.399	8.0545	6.7865	28.1395	-1.3476	1.4098	-26.507	-3.4726	1.6528	-0.0548	-27.8681	37.3696	0.3815	-43.3599	17.7777	15.8953	-31.0965	15.2299	-15.42	-31.9872	16.0868	-0.5697	-52.8796	18.866	-0.021	-66.4734
70192340	M	15.4167	-2.1505	22.4906	14.3885	-1.4827	14.7901	14.5466	14.9683	1.2554	-0.506	-14.4625	-1.2554	0.506	39.9646	-1.281	-3.1261	-42.0617	-0.6725	-6.5851	28.1739	7.2613	6.5918	-29.1513	5.7654	1.2378	28.1316	-2.9704	2.7389	-29.122	-4.2684	0.6731	0.0433	-25.1334	41.7547	0.3124	-39.8116	26.2947	17.8316	-30.3607	19.6486	-17.5653	-30.222	21.278	-0.1773	-54.081	27.0037	-0.4461	-72.2832
70192577	M	15.3333	0.1083	20.6419	17.8191	0.2642	9.7361	18.8234	19.8252	1.0181	-0.5777	-17.49	-1.0181	0.5777	44.7189	-0.1013	-3.6773	-43.2456	-0.4454	-3.6924	34.4926	6.2487	3.4977	-31.0686	5.7847	3.0608	34.4214	-2.7915	0.8133	-31.3115	-2.3091	0.7219	-0.0326	-27.6995	39.5335	-0.1085	-40.0885	25.9144	14.3968	-31.9231	18.0821	-15.6821	-32.5435	19.7702	-0.7224	-58.0784	26.8923	-0.2711	-76.0599
70193024	M	14.6667	0.0102	18.1792	16.9212	-0.0545	7.6103	16.8377	19.3969	-0.6498	0.4244	-19.8302	0.6498	-0.4244	46.4381	-4.0286	-4.5771	-43.6769	-0.95	-2.2851	35.9954	2.6353	5.251	-33.7824	3.8556	4.4259	34.8542	-5.8136	0.2557	-32.967	-4.5535	1.1978	0.0362	-28.2554	38.8812	-0.0887	-41.4648	23.7239	15.1028	-33.2901	19.4914	-16.9616	-33.0522	21.1479	-0.6713	-58.4971	24.55	-0.6654	-71.615
70193261	M	15.5833	-0.5319	17.8967	19.0167	-0.3028	2.2097	17.1263	19.6143	0.6206	0.3395	-21.1005	-0.6206	-0.3395	44.4248	-0.5931	-5.0569	-45.7483	-1.9681	-5.2938	33.0338	4.3953	8.1118	-34.8709	3.3011	4.6631	33.1608	-4.0082	2.8139	-34.1909	-4.5708	0.5472	0.1264	-31.7486	37.1765	-0.4225	-45.1118	22.4412	17.0924	-33.9416	19.6613	-18.6874	-34.9115	19.5156	0.2854	-61.2947	27.096	1.6663	-78.4167
70194015	M	15.3333	0.7398	20.7978	20.9496	0.9647	7.876	19.7387	20.199	0.715	-0.7594	-16.5025	-0.715	0.7594	48.3457	2.2555	-5.9429	-46.173	-0.317	-5.43	35.7421	7.862	2.894	-32.3412	5.8015	5.1866	36.1977	-1.8636	2.0553	-32.4429	-4.957	3.0089	0.0256	-31.159	41.3216	0.5896	-44.837	25.3766	18.112	-33.9924	17.4926	-18.2542	-34.1522	19.5893	0.4514	-57.1734	27.5093	0.7272	-69.431
70194252	M	15.4167	0.3309	23.8647	16.9237	0.3647	8.3148	15.8883	19.7847	-0.7373	-0.4495	-17.3725	0.7373	0.4495	48.248	0.9438	-7.658	-46.408	2.8527	-6.1865	33.9249	8.8132	2.5698	-31.3365	10.3456	3.1294	34.5415	-3.2838	1.1552	-32.1528	-1.353	1.4239	-0.2187	-32.7273	35.3919	-1.0276	-46.7007	17.4743	13.4106	-34.6559	15.1051	-15.5075	-33.5185	13.7541	-0.914	-58.7901	18.1859	-1.5399	-71.9069
70194322	F	15.4167	-1.0803	22.5461	14.2966	-0.7676	11.9131	13.1562	13.7567	-0.6362	0.8488	-16.5949	0.672	-1.2618	37.1533	0.9893	-1.1037	-42.4282	-0.4705	-6.2397	25.5787	7.1103	3.1719	-30.1216	6.777	2.6907	26.1195	-2.8838	4.5172	-30.4863	-2.8735	1.1082	0.235	-28.5616	36.5607	-0.1737	-41.6222	25.5262	13.4841	-32.9525	19.4996	-14.247	-31.6695	17.7447	-1.167	-55.9793	23.7644	-0.9828	-70.4808
70194629	F	15.8333	-0.476	19.8886	14.299	-0.467	7.4547	12.99	14.6395	-0.9468	-0.1152	-16.4866	0.9468	0.1152	40.9218	0.0762	-2.0104	-43.2421	3.6899	-5.0966	30.0728	6.5328	2.0678	-30.5643	10.3917	2.7878	30.1751	-3.9208	1.6607	-30.776	-0.6381	1.2348	0.1216	-26.7833	36.0176	-0.5229	-41.4813	20.748	15.2593	-31.8102	15.4401	-16.8538	-30.9414	15.3668	-2.6805	-53.9588	20.4101	-2.6315	-63.8097
70195480	M	15.3333	0.0365	21.103	18.5975	0.2153	11.8047	18.8878	20.8947	-0.067	-0.3044	-19.4382	0.067	0.3044	47.7663	-0.4634	-6.8567	-46.1782	0.3002	-4.5868	34.8652	6.5388	3.5717	-33.3994	6.2483	4.3945	35.388	-3.91	-0.5864	-34.0491	-4.1083	0.3481	-0.1282	-33.0132	42.612	0.4453	-44.4513	28.2392	15.9473	-36.4367	19.2475	-14.9471	-34.997	18.8634	0.4371	-62.5443	26.8709	0.7346	-80.7569
70195550	F	15.5	-0.1052	20.4834	14.9323	0.2794	6.7459	13.7764	16.0245	-0.5359	0.5222	-16.2575	0.5359	-0.5222	42.9109	1.4294	-4.3812	-43.2918	0.7208	-4.6398	29.1144	7.6973	4.0765	-31.0836	6.737	5.097	29.559	-3.9239	3.6241	-30.782	-3.2566	3.384	0.0173	-29.6493	39.6441	0.2833	-43.0488	23.1291	15.2661	-32.4774	16.1362	-15.3559	-32.8838	17.0243	-0.0215	-55.1983	23.8308	-0.1129	-70.5256
70196611	M	15.25	0.2955	20.9547	12.7459	0.7335	10.4133	15.0468	18.3721	0.1564	-0.1771	-17.3775	-0.1564	0.1771	47.2444	-0.7317	-8.3507	-45.0941	-1.2796	-6.8648	34.5094	6.1687	2.997	-33.8731	5.6743	3.9261	34.9979	-3.1443	1.3983	-33.8281	-4.5201	0.909	1.039	-36.0354	41.6972	1.2694	-45.949	24.9122	16.8737	-37.6996	19.3489	-16.0618	-35.8663	19.2442	0.277	-65.331	22.5702	0.8198	-77.28
70196778	M	15.5	0.8709	23.6116	18.2947	0.9491	9.949	15.771	20.2064	0.5973	-1.1598	-15.9736	-0.5973	1.1598	43.9026	2.0928	-5.2851	-40.5536	1.779	-3.7837	32.6908	5.0231	2.7916	-28.6265	5.4353	3.2301	33.2624	-2.7629	-0.8524	-28.7962	-2.2366	0.6654	-0.0068	-21.5954	37.9224	-0.2297	-36.8572	23.851	16.8173	-29.4714	19.7701	-17.2073	-28.7306	19.029	-0.3988	-53.2259	26.647	-0.2138	-66.9089
70196918	M	15.25	-0.4603	21.3659	19.4927	0.0225	4.5441	14.7308	20.4667	0.6981	0.1151	-17.8768	-0.6981	-0.1151	48.693	0.5493	-7.8228	-46.7644	-1.6154	-7.5001	34.0862	8.6982	6.3167	-32.5018	6.0865	4.8238	34.9216	-1.3505	0.906	-32.6346	-3.5139	0.5452	0.1708	-29.2635	33.9329	0.0448	-42.8347	22.5088	20.7471	-32.037	17.3284	-21.1371	-32.9589	16.8438	0.3031	-54.182	27.0948	0.649	-77.1126
70197085	M	15.25	0.5306	20.9761	16.9583	0.9933	11.1523	15.9188	18.2866	-0.1586	-0.7713	-15.2015	0.1586	0.7713	45.6401	3.5475	-7.4742	-43.3796	2.1193	-5.2575	31.7959	10.4543	2.4496	-29.7263	7.8126	3.6942	33.0172	-3.7421	1.4442	-29.8169	-4.2071	3.072	-0.0702	-35.2593	36.1796	1.1411	-44.8	21.894	16.6117	-35.9445	15.1943	-16.668	-36.1294	14.6566	1.1793	-59.4346	17.5507	2.2912	-69.4838
70198076	F	15.25	-0.0272	21.4343	15.1411	0.3299	5.5778	12.5163	18.1934	0.2877	-0.3857	-17.5681	-0.2877	0.3857	43.7428	3.2031	-4.2722	-45.2512	-1.811	-4.0123	32.0347	8.8499	2.991	-33.0377	7.6073	4.9199	32.1129	-0.2824	3.1606	-32.5573	-1.5571	3.7961	0.0278	-31.348	32.4069	0.205	-42.4711	18.0691	16.0501	-33.768	13.6826	-15.84	-34.6339	13.4026	-0.6856	-59.7046	17.2101	-0.7753	-77.9609
70198453	M	15.25	-0.2323	21.6289	16.3082	0.2027	6.7234	14.5954	13.228	-0.1864	-0.6028	-14.0348	0.1864	0.6028	39.6987	0.0902	-2.9625	-40.5393	2.1633	-3.9146	28.6972	4.1341	3.1069	-27.2614	7.3126	3.1752	28.4813	-4.4657	3.6446	-27.8507	-1.5956	2.4808	-0.0329	-30.1607	38.0525	-0.85	-42.8099	22.1978	16.8024	-34.0087	17.8282	-18.7988	-33.8492	17.5121	-1.2991	-57.8977	25.0007	-0.8401	-73.1969
70198690	M	15.3333	0.1222	16.826	18.6485	0.2793	8.7355	18.4414	16.7295	-0.1379	-0.31	-15.9664	0.1379	0.31	43.2296	1.2997	-4.2227	-45.9157	0.364	-5.8628	29.5928	6.8747	3.6591	-30.7171	5.8372	6.4701	30.7458	-3.2349	2.2916	-30.9063	-3.5952	1.8378	0.1544	-30.8749	38.9522	0.201	-43.8673	24.2773	16.6082	-35.0118	17.4376	-16.8952	-35.5355	18.7112	0.5408	-59.9369	20.4824	0.3228	-73.2637
70198830	F	16.0833	-0.9891	21.2028	16.6729	-0.3209	7.731	14.4286	22.4574	-0.3414	-1.2677	-18.5838	0.3414	1.2677	46.6984	-1.8267	-5.9733	-44.3845	0.0052	-4.8408	35.7906	4.4779	3.8801	-33.2732	5.8255	3.6839	35.6409	-4.8943	0.1538	-33.24	-3.4635	0.9913	0.1278	-24.0207	36.2843	0.0576	-35.3317	24.4615	17.6058	-29.0174	17.4496	-17.7747	-28.0854	18.3796	-0.2241	-51.4235	26.4167	0.265	-67.0651
70199067	F	15.4167	-0.3713	22.2075	13.6852	0.2488	10.5266	12.79	17.955	0.0794	-0.7241	-16.1444	-0.0794	0.7241	43.9368	1.3321	-6.4087	-43.0372	1.027	-5.9481	31.8686	7.2763	1.9098	-31.7329	7.8564	3.52	32.0007	-4.0613	1.399	-31.8235	-3.1186	1.8463	0.0152	-31.6502	35.2987	0.374	-40.8706	22.5228	16.653	-33.723	15.3049	-16.2319	-33.1897	17.7672	0.8261	-56.297	20.3093	0.9561	-69.687
70199681	F	15.25	-0.6553	23.1489	14.4326	-0.1204	11.5707	13.5826	15.1773	1.2003	0.0493	-14.8109	-1.2003	-0.0493	42.8629	4.201	-4.1379	-42.8823	2.6218	-6.5147	30.5264	11.2958	2.538	-30.7643	8.9299	0.9064	31.151	-0.0609	3.1494	-30.3262	-2.9762	1.8679	0.1169	-28.3821	37.7543	-0.3374	-41.5718	22.8943	13.7003	-33.3225	16.39	-17.1804	-34.6094	16.4336	-1.9238	-54.6423	21.7072	-1.655	-69.8439
70199821	F	15.5	-1.3635	18.6661	15.6507	-0.7845	5.0849	12.958	17.5041	0.5409	-0.6434	-18.071	-0.5409	0.6434	41.3116	0.6256	-3.286	-40.4902	0.5091	-4.0521	30.88	5.6587	4.6421	-30.0112	6.5174	4.4051	31.1905	-4.6107	2.3473	-30.0232	-3.7464	2.4476	-0.039	-30.8937	35.6701	-0.5973	-44.4191	21.5943	15.9623	-34.5575	14.9442	-16.6943	-34.0106	13.3897	-0.8682	-54.7913	26.4799	-0.8132	-71.347
70201356	M	15.5833	-0.7255	28.1181	15.2395	-0.255	12.5932	13.785	20.7338	-0.3522	-0.1499	-21.2564	0.3522	0.1499	46.7558	0.1626	-6.6387	-47.9679	3.4181	-9.3497	34.5439	6.3048	4.2536	-35.1898	8.9478	2.4558	35.707	-4.3619	-0.2694	-35.3265	-1.5787	-0.0705	-0.0896	-22.902	33.4068	0.0711	-34.6048	22.2455	19.3563	-27.0114	16.5678	-19.4357	-27.3466	17.6766	0.2486	-49.934	25.2923	0.2288	-65.917
70203408	M	15.8333	0.284	19.0238	15.9013	0.4772	7.3429	13.6496	18.1733	0.4263	-0.7848	-15.9267	-0.4263	0.7848	42.5654	-2.2204	-3.3619	-40.0925	-0.5767	-3.0082	30.8803	5.013	3.8357	-29.5372	4.924	4.8067	31.0081	-5.2462	2.1915	-29.9945	-3.042	1.2945	-0.2297	-31.4098	38.502	0.0766	-44.348	24.9108	16.4889	-34.3059	18.9966	-17.0486	-33.9526	17.073	-0.952	-59.0302	23.4669	-0.8474	-73.1976
70203575	F	15.3333	-1.2236	20.5551	18.1256	-0.9152	9.414	17.5676	16.8307	0.2876	0.0607	-17.6525	-0.2876	-0.0607	44.2172	1.6812	-7.1188	-44.8343	2.7528	-7.7839	30.0548	10.0479	3.7019	-30.9335	10.6954	2.8109	30.9474	-2.9032	1.3953	-31.6385	-1.7649	0.8609	0.0269	-24.6989	39.1137	0.4191	-38.521	24.1996	16.7619	-31.4391	18.7797	-16.9334	-31.2881	18.53	0.5193	-56.1917	24.3034	1.0139	-70.8316
70205320	F	15.0833	-0.8168	23.1562	16.921	-0.405	10.4512	15.8284	15.4481	0.3042	-0.1404	-17.3565	-0.3042	0.1404	40.6995	1.4296	-4.7449	-40.0723	0.4978	-3.6657	29.2935	7.5787	4.7478	-30.0932	6.7273	4.2275	29.759	-2.5682	2.6427	-29.6791	-2.6741	2.8811	-0.0761	-33.7955	32.2816	-0.2956	-43.8048	14.7336	16.0406	-33.4653	11.9741	-16.6283	-33.8627	12.0994	1.208	-53.41	16.1353	1.0801	-67.6735
70205557	M	15.3333	0.1347	18.9996	15.4782	-0.0124	6.172	14.6149	14.6738	0.3143	0.2954	-15.047	-0.3143	-0.2954	40.8873	-2.0803	-2.7649	-42.1914	-2.6891	-6.0717	30.7903	4.2017	4.9542	-30.527	4.1633	2.5787	29.9476	-4.8205	3.109	-30.2581	-5.9267	0.8394	-0.0472	-26.7454	35.4954	0.0144	-38.8086	23.1621	16.5471	-31.6704	18.7052	-15.7641	-29.9761	16.9198	-0.6777	-57.7658	25.3726	-0.5128	-70.9366
70206004	F	15.1667	-1.4037	20.1121	15.6305	-0.5204	4.6102	12.8402	17.406	-0.3038	0.0542	-18.1779	0.3038	-0.0542	39.9326	-0.9082	-0.9316	-44.3262	0.9226	-5.5415	29.3018	4.9497	5.3727	-31.6118	7.1193	3.4181	30.4841	-5.8592	4.9905	-31.669	-4.1643	2.3754	0.2398	-31.7754	35.4547	0.7769	-42.6908	22.2851	14.5383	-34.661	17.1668	-14.7775	-33.1715	17.3181	-0.2	-55.0887	23.31	0.3292	-68.755
70206171	M	15.0833	-1.1683	16.9945	17.8905	-0.9342	9.9995	17.7529	15.2871	-0.7051	0.8743	-18.3551	0.7051	-0.8743	40.6266	0.0502	-1.7712	-43.0016	2.3313	-3.0043	28.7786	4.3029	7.0313	-31.0845	7.0945	3.4449	29.7494	-5.5635	3.4904	-31.8691	-4.3437	2.6665	0.2534	-26.3887	39.2241	-0.0151	-39.4841	25.0465	16.3963	-32.0196	21.0344	-17.696	-31.2213	20.391	-0.2895	-54.4098	27.7727	-0.0491	-70.5842
70206855	M	15.3333	-1.235	22.0535	16.3593	-1.2668	10.8268	17.0165	18.588	0.1062	-0.2647	-18.8333	-0.1062	0.2647	43.1847	-1.2213	-2.0744	-42.9377	-1.1191	-1.8814	32.5702	5.8835	6.88	-30.9872	5.447	6.727	32.8598	-4.715	2.0207	-31.4181	-5.338	2.9846	0.0472	-28.4631	37.7322	-0.0774	-43.5129	21.9523	18.6046	-33.5302	16.1122	-19.2073	-35.8723	16.8184	0.6395	-58.0904	23.6201	1.4842	-74.7034
70207539	F	15.1667	-0.0168	20.4752	15.1454	0.0868	8.3008	13.3391	18.2513	-1.0125	-0.7594	-21.3506	1.0125	0.7594	41.7743	-0.078	-3.5875	-42.508	1.3352	-5.8212	31.6521	5.9968	2.8905	-32.2988	7.6121	2.4116	31.7907	-3.9752	0.51	-32.197	-4.9593	1.2977	-0.0282	-32.8114	34.9603	0.0721	-44.6847	18.6345	14.2052	-35.7665	14.2828	-15.681	-35.6224	12.3972	-0.0143	-56.5442	21.5318	-0.5538	-74.9478
70208530	M	15.3333	-0.2676	17.7123	18.2593	-0.3751	6.5396	16.2938	18.2203	-0.5071	-0.1324	-18.6656	0.5071	0.1324	43.827	-2.3547	-4.3311	-45.49	0.4487	-5.0189	32.0282	2.8122	5.5023	-31.8007	4.7256	4.1431	32.663	-5.0778	2.6398	-31.8157	-3.3248	2.371	0.3054	-34.2513	40.0957	0.6094	-43.9872	23.9048	17.403	-36.6228	17.0338	-16.9597	-36.0763	16.3642	-0.5923	-60.9219	24.0901	-0.2074	-81.2079
70208697	M	15.1667	-0.7668	19.5891	14.8598	-0.3226	8.8568	12.7055	15.4289	-0.4521	-0.3503	-15.291	0.4521	0.3503	41.9994	-0.2881	-4.6747	-41.7679	0.7809	-5.3764	29.2951	8.0307	4.3262	-27.8592	8.6318	4.307	29.5751	-4.2219	2.084	-28.0557	-4.2219	1.8865	-0.0202	-23.0282	35.5251	0.2756	-36.7752	22.0935	16.1276	-28.8764	16.1081	-15.9164	-28.3779	16.9927	-0.0983	-52.6883	24.34	0.7448	-67.9711
70208767	M	15.1667	-0.7056	24.273	17.0367	-0.3557	8.9241	14.579	21.1923	0.0896	0.5979	-20.9853	-0.0896	-0.5979	46.6184	0.4688	-3.9139	-47.4826	0.9187	-5.2836	35.1967	8.3274	3.625	-34.2327	8.2018	-0.9164	35.203	-2.5897	3.1514	-34.654	-1.7452	-0.597	-0.0294	-25.6662	41.1567	-0.3822	-39.3741	25.8116	17.8757	-34.0996	19.9941	-18.9982	-32.9962	20.1437	-0.3273	-57.161	32.025	-0.3985	-75.3548
70209758	M	15.0833	-0.5659	20.2014	15.866	0.0009	8.5575	14.3613	15.4411	-0.5458	-0.4491	-15.3321	0.5458	0.4491	39.8778	0.1236	-3.1446	-39.1443	1.3513	-2.566	28.2372	7.0688	5.3651	-27.8895	7.4277	4.6801	28.549	-5.5538	3.4902	-28.129	-5.1865	3.6889	-0.0588	-27.5395	37.479	0.2859	-40.5336	23.8348	15.56	-35.251	18.3722	-14.5357	-33.5723	16.9634	-0.9441	-59.0357	26.3675	-0.5536	-73.0934
70209828	F	15.5	-0.0446	19.8201	15.7211	0.2859	7.7647	15.1146	17.2376	0.2208	-0.7257	-15.7148	-0.2208	0.7257	43.9412	1.4367	-8.5469	-42.1126	0.8587	-5.4196	32.5501	8.3809	2.8059	-30.5872	8.4707	3.9425	32.5661	-3.2793	1.1496	-30.9015	-2.9992	2.9039	-0.3092	-25.289	35.6434	-0.6199	-37.0461	21.4054	15.8107	-27.8133	15.8662	-16.0288	-27.6963	17.5482	-0.7657	-50.3395	20.8541	-0.7139	-60.5407
70209995	M	15.1667	0.6252	18.2305	19.6588	0.7833	8.0326	18.4219	20.1559	0.3281	0.1747	-18.4007	-0.3281	-0.1747	45.6292	0.4668	-4.4391	-44.5891	-0.3352	-4.7285	33.0723	4.5797	5.5348	-31.2482	4.6029	6.8354	33.6334	-3.3201	0.7912	-31.7101	-4.641	1.0999	-0.0373	-30.2371	43.1691	0.1617	-45.4431	24.1771	17.3945	-37.2252	20.7005	-17.753	-36.3824	18.444	0.215	-61.0079	27.6249	0.2622	-78.7854
70210679	M	15.25	-1.7033	16.4897	17.3341	-1.5696	10.1816	16.8446	14.8797	0.5573	0.8136	-17.79	-0.5573	-0.8136	40.5352	-0.6548	-2.1161	-43.9416	-0.1458	-7.0525	27.3838	7.3227	3.3567	-31.5191	6.9455	3.3341	27.6559	-3.5471	2.9601	-31.6141	-4.9174	-0.4318	0.4343	-28.502	40.653	0.4252	-39.9483	24.6332	15.6589	-32.7423	17.6218	-17.1367	-32.8588	18.8092	-2.335	-56.5017	23.2654	-1.7573	-69.9709
70210986	M	15.3333	0.814	18.8375	19.4805	0.9895	10.5532	19.5496	22.1817	1.864	-2.6115	-20.6126	-1.864	2.6115	45.8214	1.0194	-4.1637	-43.7011	-0.6768	-1.6158	34.4346	7.277	3.7187	-31.8578	4.22	6.0494	34.5336	-2.1342	1.8489	-32.4785	-2.6021	2.2964	-0.1313	-32.8425	43.4978	-0.0354	-41.3498	27.7987	18.3663	-35.0515	24.9785	-17.3062	-34.2206	25.8924	-0.565	-57.9216	31.3385	-0.5332	-73.9965
70211056	F	15.25	-0.3193	23.5556	15.8031	0.2022	8.8976	13.9877	17.2855	-0.2797	-0.6715	-15.975	0.2797	0.6715	40.1457	-0.1607	-1.399	-41.6214	1.1233	-2.5407	29.6336	6.2705	4.5306	-30.3141	6.9864	5.5601	29.8423	-4.3597	4.367	-29.9667	-3.0585	4.1862	-0.0079	-31.9071	41.196	0.0004	-44.811	22.8714	15.3741	-36.2205	18.6975	-15.7503	-33.9986	20.5995	-0.0703	-59.5012	21.3137	0.0548	-70.8846
70211670	M	15.25	0.8445	17.68	15.8241	0.9316	9.9888	15.6911	17.257	0.298	-1.2609	-16.0169	-0.298	1.2609	44.2868	-0.7214	-8.5561	-42.2057	-0.2192	-7.2392	32.1251	5.1008	2.3164	-30.6456	5.0155	2.7518	32.2823	-3.3345	-3.1898	-30.7699	-3.3337	-1.3615	0.2229	-31.1623	36.9856	-0.3478	-43.1353	21.9138	18.4062	-33.1181	15.7445	-17.9272	-33.4378	18.2657	-0.0994	-55.8024	23.951	-0.1205	-73.0941
70212047	F	15.3333	-0.9018	20.9995	18.5808	-0.7515	8.3204	17.2683	16.5315	-0.9601	0.2905	-18.0534	0.9601	-0.2905	40.3435	0.9992	-2.387	-41.8237	1.8084	-4.965	30.5833	5.5842	2.4547	-31.3531	7.3132	2.0513	30.745	-3.562	1.753	-31.4032	-1.2104	0.0076	0.1071	-29.9161	39.2867	-0.7917	-41.1099	23.8961	15.8246	-34.6827	18.9397	-16.9261	-31.648	19.3965	-2.5862	-56.0831	23.8288	-2.6153	-70.2256
70212424	M	15.5	0.1677	18.0553	20.7484	0.5299	4.9973	16.4859	20.3695	0.1158	-0.8215	-15.2351	-0.1158	0.8215	44.941	-0.9328	-3.6734	-42.547	0.0582	-3.537	34.1709	6.0323	5.3297	-30.1641	8.3175	4.8854	34.5765	-2.5766	1.2791	-30.526	-2.512	0.7547	0.0806	-32.0707	39.1514	0.0661	-44.4281	22.2445	17.6444	-35.6929	18.0344	-17.2035	-36.2231	20.0303	0.6756	-60.4377	24.5935	0.8232	-75.265
70212591	M	15.25	-1.764	20.104	21.1519	-1.2899	7.5148	19.5425	15.4532	0.1785	1.0779	-16.8841	-0.1785	-1.0779	40.1646	0.3247	-0.3511	-45.7516	-0.239	-5.3682	29.0291	7.5406	7.6313	-32.4735	6.5119	3.9546	29.6423	-3.7252	5.3987	-32.9547	-4.3026	1.8286	0.126	-34.5959	43.7553	0.7407	-47.0657	27.4369	17.7021	-39.2478	23.438	-16.3939	-38.7826	21.5708	-0.3865	-61.9774	30.0197	-0.8456	-77.5644
70212968	M	15.25	1.7267	22.3346	16.7333	1.8663	6.3952	14.1636	19.9252	-0.5732	-0.1733	-17.524	0.5732	0.1733	42.9272	-4.0657	-5.569	-41.2677	0.5268	-3.9706	31.9973	4.994	1.5707	-29.4192	8.1923	2.9372	32.1884	-4.3826	0.5104	-29.808	-1.6771	1.6495	-0.142	-29.805	33.8639	0.1865	-42.1198	19.3139	16.3139	-31.7796	16.8808	-16.467	-31.3195	17.4734	-0.0946	-52.9658	22.5727	-0.1385	-65.9352
70213275	F	15.5833	-1.0659	23.5728	15.1301	-0.6158	8.3891	14.0956	16.3116	0.6076	0.3124	-17.955	-0.6076	-0.3124	42.4141	-0.0639	-1.2104	-44.5765	-3.0385	-4.5933	31.4221	9.1335	3.5688	-31.9158	6.9099	3.0798	32.0527	-3.3896	3.4571	-31.8619	-3.7299	3.3611	-0.0525	-30.6023	34.7594	0.2607	-43.3286	18.6467	16.046	-32.6791	16.0046	-15.5855	-34.6543	15.5637	-0.274	-57.8291	21.8506	0.0149	-75.4914
70213582	F	15.25	-0.9655	22.9037	13.4013	-0.5701	9.6862	11.6826	19.9934	-1.0886	-0.5555	-18.2567	1.0886	0.5555	44.5731	-2.4085	-3.6871	-44.1445	0.3178	-4.3279	32.6902	5.7143	3.7702	-31.4979	8.5088	1.9807	32.969	-2.6238	3.4719	-31.7263	-2.1468	3.2694	0.0445	-30.1032	36.3828	1.1265	-41.8764	20.2384	17.7433	-33.0419	13.8669	-16.661	-31.5086	13.1342	0.664	-55.2487	20.2512	0.3339	-71.4117
70213652	F	15.5	0.4412	19.6207	15.7607	0.7751	4.1611	12.5251	19.9171	-0.6613	0.1068	-17.331	0.6613	-0.1068	42.3353	0.6679	-2.0636	-41.5486	-0.1729	-1.6189	30.7816	5.6194	5.7977	-29.5007	5.6624	5.3993	31.2389	-1.8526	2.8322	-29.4275	-2.4029	2.3954	-0.0013	-30.3252	35.6565	-0.147	-41.6058	20.205	17.5337	-31.6766	14.5009	-18.1028	-32.035	14.1497	0.2963	-54.9371	21.503	0.6109	-69.2852
70214196	M	15.1667	-1.2536	21.7667	21.3983	-0.5449	7.412	19.4363	13.9558	0.134	-0.1738	-14.9191	-0.134	0.1738	42.7441	0.2969	-4.2137	-41.6585	0.0779	-2.7786	29.805	6.3129	6.616	-29.3387	6.2044	6.4882	30.2729	-3.8708	3.0489	-29.9563	-4.5283	3.8957	0.1565	-34.3466	46.7956	0.9813	-50.3041	28.6522	18.1981	-37.1949	21.8837	-17.4772	-38.1081	25.0036	1.6075	-62.079	31.3547	2.0528	-74.6561
70214336	M	15.3333	-1.0174	23.0282	19.2582	-0.5141	10.7214	18.6642	17.9913	-0.0789	-0.1499	-18.8404	0.0789	0.1499	44.4744	-1.8029	-4.734	-43.983	0.2999	-5.1118	33.5411	7.6902	2.8456	-31.8629	7.6436	2.7173	33.6718	-3.8158	1.5813	-31.6957	-3.0637	1.9578	0.0024	-35.2655	41.7444	0.2507	-49.3644	20.8308	18.9305	-34.7831	18.9939	-19.0921	-34.0082	18.9826	0.6494	-58.9889	20.8063	0.1561	-71.4278
70215494	F	15.4167	-0.8117	22.4573	17.1363	0.3384	6.302	13.6191	15.4204	-0.0049	-0.2094	-14.8992	0.0049	0.2094	39.4072	3.0764	-4.6769	-40.0854	1.069	-5.2395	28.7122	8.5417	3.8241	-30.0833	7.7265	3.1783	28.7325	-1.5756	1.7139	-29.9081	-2.4392	1.2241	0.184	-27.8094	33.0415	-0.3277	-39.3908	20.4098	15.3096	-31.3762	14.8116	-15.8263	-30.0052	15.1526	-0.1267	-52.2636	22.7295	0.3142	-67.4173
70217002	F	15.5833	0.6595	21.1781	16.3787	1.1484	6.4397	14.5651	18.3451	-0.2977	-1.7074	-15.7642	0.2977	1.7074	43.1265	-0.1244	-5.6773	-41.3109	0.2166	-3.4104	32.082	6.8363	4.8285	-28.8705	8.0128	4.6873	32.3451	-4.7174	1.0068	-28.6408	-3.8483	1.5401	0.0612	-26.4858	33.8525	0.5731	-39.1655	22.2419	18.7019	-31.0349	15.7589	-18.7377	-32.2574	15.5366	-0.0616	-55.5908	24.0434	1.2929	-72.7688
70217169	F	15.1667	-0.6814	23.8273	15.1276	-0.5998	9.6694	14.7222	16.9306	0.1591	0.581	-18.4346	-0.1591	-0.581	40.0533	0.9362	-4.8886	-41.8902	1.0935	-3.9865	29.6813	9.0014	1.9822	-30.8987	9.3133	1.9608	29.8737	-2.0708	1.6779	-31.1183	-2.5121	1.4453	0.0632	-30.9385	36.4249	-0.1618	-43.5276	20.6765	15.1603	-32.3038	15.6531	-17.0639	-32.1621	17.3766	-1.1396	-53.8622	20.3211	-1.0771	-76.0868
70217476	F	15.0833	0.2041	23.2435	12.9318	0.6869	6.398	11.9666	18.4097	0.7814	0.0463	-16.9218	-0.7814	-0.0463	44.5981	1.5987	-6.2154	-45.281	0.4638	-6.818	33.2783	9.7844	1.7056	-32.5151	7.9415	1.5051	33.4457	-2.3143	1.0791	-32.9472	-3.1828	0.4787	0.0284	-31.6522	37.3595	0.0105	-45.3914	21.6443	15.7197	-33.0193	17.7721	-16.4615	-34.5783	16.9843	-0.5784	-58.8651	19.8977	-0.1942	-71.8827
70217546	F	15.1667	0.9622	20.7873	14.0134	0.7989	5.9109	13.3804	15.1344	-0.4797	0.057	-16.601	0.4797	-0.057	41.2226	-1.1645	-7.2681	-41.1073	0.238	-8.2138	29.6265	4.7461	0.5876	-30.8192	6.6351	-0.4652	29.2222	-3.896	0.4331	-31.0116	-3.7172	-0.4822	-0.0188	-28.467	32.4121	0.0979	-41.6388	20.8786	14.3265	-32.1442	15.7502	-15.8015	-31.2698	15.3845	-0.5728	-54.6059	22.1691	-0.8454	-70.3021
70218160	M	15.4167	-0.4763	19.3742	15.7573	-0.1546	8.7465	13.1237	15.9169	0.8599	0.5705	-16.4957	-0.8599	-0.5705	38.562	0.7475	-2.5811	-39.0648	-1.0362	-4.0227	29.3408	2.9236	0.551	-30.4645	1.7126	0.463	29.2309	-1.7704	0.083	-30.7986	-3.1937	-0.6802	-0.0555	-24.0166	31.7393	-0.3668	-36.5401	18.7416	16.4892	-30.2532	14.0836	-18.0503	-31.0232	13.384	0.7991	-49.8026	24.8683	1.6006	-63.7315
70218607	F	15.3333	0.281	21.8915	15.605	0.469	13.0763	15.0578	17.5845	0.7203	-0.2395	-16.183	-0.7203	0.2395	44.0866	-0.2614	-3.7861	-43.7312	1.0182	-6.2379	33.2734	6.8683	4.7061	-30.7993	7.3583	4.7918	33.4745	-3.1346	2.9534	-30.9081	-3.9223	3.0021	0.2914	-31.9309	40.867	0.3593	-42.8983	27.6829	15.5589	-33.9731	22.3987	-15.8892	-34.1679	21.2441	-0.1117	-57.8326	25.5402	0.0045	-73.8616
70219835	M	15.3333	0.692	19.8941	19.0646	0.8311	11.9202	19.8182	16.527	1.3741	-0.7333	-16.7346	-1.3741	0.7333	43.3865	0.7147	-4.985	-42.7734	-2.3604	-3.3271	31.8089	9.5901	4.9558	-30.5946	7.5147	2.7152	31.6637	-2.2341	1.3478	-30.9711	-4.6627	2.8975	-1.9864	-35.8525	44.3619	-1.4807	-49.0011	24.7235	16.7325	-34.356	19.8119	-16.54	-35.6807	23.5024	-1.0171	-58.3903	26.8442	-0.4803	-73.9947
70219905	M	15.25	-0.0143	19.2939	12.7123	-0.4273	7.8733	11.9286	15.7874	0.2952	0.6718	-16.5021	-0.2952	-0.6718	38.6962	0.4213	-1.5038	-41.7276	-0.0754	-4.3429	29.2501	6.7655	3.6508	-30.1148	6.0528	2.6338	28.9823	-0.4901	3.6652	-30.6241	-0.5732	2.4419	-0.0486	-30.5831	38.5971	-1.1925	-44.3531	24.1611	17.0828	-33.2344	18.7464	-18.0788	-33.7905	16.6259	-1.8754	-58.5174	21.8336	-0.8546	-73.8624
70220142	M	15.5	0.0969	21.2082	17.3199	0.3743	7.0756	14.7105	15.246	-0.0379	-0.1275	-16.2106	0.0379	0.1275	41.5225	0.126	-3.8218	-41.3351	1.8158	-6.4362	28.6938	8.2342	5.469	-28.8272	8.5897	4.2366	29.384	-3.2658	2.8638	-29.305	-2.6384	1.7685	-0.1489	-31.542	38.0633	-0.8647	-46.0137	20.3993	16.4812	-35.8641	16.2159	-17.5955	-35.9647	15.6522	-0.1767	-58.8521	25.017	0.7034	-77.4455
70220379	M	15.5	0.3098	24.1251	13.1311	-0.436	8.5493	12.2351	13.9873	-0.06	0.0506	-16.001	0.06	-0.0506	43.853	-3.4546	-4.7382	-43.2155	-1.8474	-3.5642	30.8792	2.1407	3.0229	-32.6387	3.0128	4.0223	30.2989	-5.7698	1.5276	-32.5156	-4.718	2.2243	0.026	-33.8494	39.1765	0.115	-44.6554	21.831	16.7354	-35.6993	17.4195	-16.2794	-35.2054	17.6799	-1.1288	-56.0603	21.1954	-0.4002	-72.1566
70220686	F	15.75	-0.04	21.6515	15.8276	0.3821	11.1889	14.8922	17.051	0.2059	-0.1219	-18.2671	-0.2059	0.1219	43.9842	0.1333	-6.6637	-44.715	0.6812	-5.5458	29.754	9.4714	2.6786	-31.8149	9.0803	2.2912	30.4436	-2.7164	1.4391	-31.7187	-2.67	2.2636	0.141	-26.7176	37.6411	0.4645	-35.4672	24.7883	16.5212	-28.2876	17.5772	-16.88	-27.8024	16.6552	0.7275	-47.2028	27.0604	0.74	-63.0402
70220826	F	15.1667	-0.4638	21.1096	16.5191	-0.2027	8.2117	13.7797	16.9055	0.4616	0.2546	-17.4844	-0.4616	-0.2546	43.7304	0.5445	-3.5758	-44.0009	-0.1498	-5.7972	30.3114	8.0909	1.6208	-30.9383	7.4301	1.7446	30.728	-3.405	2.6445	-31.419	-3.6719	0.8008	-0.0958	-30.7961	34.0385	0.0686	-39.6558	18.5035	16.5207	-34.0125	13.748	-17.0931	-32.9967	15.3855	0.0999	-55.0622	21.3014	0.3314	-69.7682
70221203	F	15.4167	-1.4507	25.3544	17.073	-1.239	8.7112	14.5954	17.5735	0.7291	-0.2277	-19.0938	-0.7291	0.2277	42.7056	3.2001	-5.1434	-45.4139	1.6197	-7.075	30.4322	8.7927	2.5407	-33.0936	7.9466	2.9641	31.1354	-2.0489	1.2594	-32.9698	-2.6451	1.2449	0.0031	-29.9877	34.2707	-0.3968	-41.4794	19.5704	15.7588	-31.6497	14.9973	-17.8312	-32.6728	14.6333	0.2455	-54.7123	21.6936	0.801	-72.0508
70221677	F	15.25	-0.277	22.9704	16.0472	0.1164	11.3507	15.3958	17.756	0.6786	-0.0766	-15.9435	-0.6786	0.0766	40.1642	2.3974	-3.91	-42.0106	-0.573	-3.727	30.1154	9.8525	1.9959	-31.0579	7.5741	2.0466	30.4465	-2.1988	4.1191	-30.7316	-3.0183	3.7912	-0.074	-26.3297	38.6647	0.2634	-38.0372	23.8637	15.4988	-31.0511	17.8879	-16.0103	-29.6187	17.7119	-2.6043	-53.8154	22.4478	-2.5504	-68.837
70221747	F	15	0.4762	19.4633	13.3525	0.2839	5.8262	12.5241	17.6125	-0.2532	-0.4065	-18.119	0.2532	0.4065	43.4559	-0.0117	-5.1507	-44.8905	0.886	-7.2493	31.9295	7.5898	0.4115	-34.8353	9.1118	-1.1874	32.2473	-2.7717	2.4442	-35.0584	-2.8466	1.0622	0.1481	-28.3272	32.7237	-0.0602	-40.593	16.7851	14.8847	-30.137	13.9624	-15.528	-29.8597	14.4427	-0.8036	-52.4321	17.5507	-0.7084	-67.4222
70221817	M	15.1667	-1.6993	25.9264	15.6697	-1.3467	10.9605	13.9117	16.4503	0.1786	-0.5313	-17.043	-0.1786	0.5313	41.6134	1.3147	-5.0501	-43.7035	0.6014	-5.6652	30.2644	6.1847	3.3207	-31.4782	7.0263	4.1398	30.5801	-4.2504	1.7736	-31.9627	-3.3339	0.8165	-0.0224	-25.2557	35.8664	0.7199	-38.4436	21.9138	15.9172	-33.2059	15.2271	-16.2879	-29.4678	14.5909	1.1404	-56.5854	23.4616	0.9147	-73.4125
70221984	F	15.3333	-1.594	21.1333	15.9719	-1.1414	9.1514	14.8872	13.3803	0.7089	-0.33	-15.0972	-0.7089	0.33	38.6561	0.7388	-3.6159	-40.2289	-2.47	-5.1829	26.7025	9.4792	4.2191	-28.2705	6.6861	2.5956	27.2802	-2.3504	3.3081	-27.9835	-4.749	2.1252	0.0536	-29.7972	36.6746	0.393	-40.6147	24.1495	14.2395	-31.2316	15.8405	-14.8015	-32.1778	16.9197	-0.2826	-55.7675	20.289	0.5503	-71.5208
70222431	F	15.1667	0.5701	23.5614	16.8864	0.9677	6.5575	12.4496	16.4967	-0.4061	0.9238	-16.8454	0.4061	-0.9238	42.2596	1.6387	-5.186	-43.2636	1.0928	-4.8245	30.6427	5.7563	2.8567	-31.712	5.1547	3.1313	31.9441	-2.6905	2.9394	-32.3892	-2.8337	2.223	0.1874	-30.5618	35.3421	-0.902	-43.8988	20.1539	15.9269	-31.5499	14.7016	-17.5752	-31.163	16.9417	0.7584	-55.429	21.8291	1.4285	-66.0786
70222501	F	15.5833	0.1234	20.9466	17.0277	0.6437	6.0891	14.745	17.947	0.113	0.6352	-18.191	-0.113	-0.6352	44.2077	-0.39	-3.4918	-44.999	-1.2599	-3.5774	34.0899	6.2677	6.421	-31.2661	6.5135	6.1981	34.1469	-5.886	4.2687	-31.3549	-5.4249	4.9786	-0.0044	-30.4954	39.1083	0.4457	-45.021	25.3242	17.9988	-34.2269	18.5683	-17.8913	-33.7505	20.0865	-0.2648	-55.627	27.1754	0.3881	-75.1834
70222668	F	15.1667	0.0165	21.4857	17.6534	0.6038	7.9545	15.3354	16.7428	0.129	0.207	-17.5985	-0.129	-0.207	45.1467	1.0835	-4.136	-44.1847	-1.9269	-3.5434	34.0311	7.4687	5.4805	-32.5073	5.4862	5.1166	34.5025	-0.847	1.7325	-32.5491	-2.1891	-0.1824	0.1843	-28.2471	39.3584	-1.1535	-45.2811	25.3982	16.3391	-32.0014	20.9062	-17.7295	-32.8405	20.6451	-1.7524	-54.479	26.5754	-0.8531	-68.3143
70223352	F	15.1667	0.152	23.2941	17.301	0.2734	6.2696	14.3248	15.3418	0.3575	0.2475	-16.3105	-0.3575	-0.2475	40.4507	-0.1626	-1.1674	-42.832	1.3608	-3.0211	29.7618	7.0648	4.6039	-30.4978	6.9418	5.2547	29.8456	-3.2323	3.5137	-30.6425	-1.9763	3.3687	0.0726	-28.8752	33.5215	-0.0338	-40.1981	20.3645	16.1079	-30.1118	14.3458	-16.5288	-31.9373	14.6571	-0.1011	-55.2863	19.2156	-0.0308	-65.062
70223589	M	15.4167	-0.8184	19.2528	14.2017	-0.3048	4.8536	12.3509	16.6369	-0.2271	0.1201	-16.6177	0.2271	-0.1201	38.2689	1.6285	-0.907	-39.6229	-0.85	-5.6345	29.0713	4.7566	6.8965	-30.4212	2.8974	5.2072	29.5161	-3.0735	2.0284	-30.7769	-4.1811	0.1116	-0.0077	-37.2474	33.8341	-0.4624	-49.3558	20.1002	17.5391	-37.4344	15.0931	-18.7128	-36.34	14.3225	-1.3474	-61.3187	22.4287	-0.2097	-78.7595
70223659	M	15.75	-0.9877	19.4264	17.4751	-0.6834	8.1675	18.5505	15.6086	-0.0629	2.0765	-18.1549	0.0629	-2.0765	42.0771	-0.6736	-1.3046	-43.8661	-1.2794	-4.2159	30.3236	5.4699	5.9724	-31.2123	5.4595	4.4864	30.6134	-3.9363	3.5497	-31.8255	-5.0649	1.3126	-0.1369	-30.9155	43.9511	0.4306	-46.1136	28.7426	18.5576	-35.9308	22.1775	-18.9875	-35.978	23.3657	0.6203	-59.6038	24.9665	0.9307	-72.3123
70226702	M	15.5	-0.2785	21.3729	18.8904	0.2932	10.1022	18.2529	16.5514	-0.6853	-0.8324	-15.6714	0.6853	0.8324	43.97	-0.0139	-7.0365	-40.3632	2.9133	-3.8233	30.9305	5.2203	5.3503	-28.9083	5.931	5.5191	32.1024	-5.5881	0.4487	-29.0448	-3.9796	1.3688	0.1633	-26.0902	40.2883	0.4231	-41.0462	24.7272	17.6505	-30.9992	18.0159	-16.1937	-30.5403	19.433	0.0593	-57.5683	27.0378	0.0721	-76.5605
70226869	F	15.4167	-1.337	22.3113	14.8354	-1.2331	8.2449	13.549	14.0562	-0.0079	1.8093	-17.0944	0.0079	-1.8093	36.4237	-0.1523	2.6061	-40.598	0.9031	-3.221	26.9447	6.7633	7.7782	-30.4138	7.5843	4.8355	27.2836	-2.8349	4.971	-30.9602	-1.6269	1.4349	-0.0049	-29.7187	32.8253	-0.5386	-42.8118	20.3405	16.5365	-32.3715	15.8955	-17.9068	-33.4336	14.8939	-0.3077	-56.444	21.5261	0.5316	-72.0741
70226939	F	15.1667	1.1902	16.3579	15.9023	1.3309	10.4173	15.5632	16.7148	0.2237	-1.3046	-15.9272	-0.2237	1.3046	42.685	0.5147	-5.8679	-41.1813	0.6567	-3.9745	30.4718	6.8063	1.9442	-29.8065	6.977	3.3372	30.5806	-4.0738	1.8332	-29.4687	-4.8688	3.1435	-0.0526	-33.2378	38.5188	-0.2576	-44.43	21.7566	15.6692	-34.6576	16.2863	-15.1108	-34.7814	18.9003	-0.6464	-57.9542	19.5813	0.5297	-68.8499
70227176	F	15.4167	0.3946	21.7825	16.7369	0.5933	6.5119	14.8706	17.1002	0.498	-0.6679	-15.585	-0.498	0.6679	42.7482	0.7937	-4.6469	-42.1203	1.9006	-4.8855	30.4225	9.4061	3.352	-29.6247	9.1331	4.8661	30.6529	-3.2764	3.8409	-30.2542	-3.477	3.482	-0.0621	-33.2774	37.6104	0.2419	-45.2604	21.2054	15.2368	-34.4665	17.1153	-15.8073	-35.0024	16.0626	-0.1618	-56.6538	24.2447	0.0916	-68.6666
70227553	F	15.25	-0.0186	23.2464	16.7423	0.1081	7.2439	13.86	14.5558	-0.0506	-0.4515	-13.1987	0.0506	0.4515	42.4129	1.1664	-4.6303	-41.985	0.6914	-4.162	29.7212	8.9163	1.8627	-29.6648	9.2175	4.5449	29.8234	-4.8747	1.5198	-29.6853	-3.8501	3.064	-0.1147	-29.4833	32.8425	0.7481	-39.3728	17.1484	15.9649	-30.0243	12.1413	-15.497	-30.1094	13.0363	0.8559	-52.9385	19.8374	-0.1968	-68.5557
70228474	M	15.1667	0.4569	18.1051	17.9019	0.5877	9.0391	19.232	15.4385	0.2781	0.2409	-15.1757	-0.2781	-0.2409	41.493	1.6244	-4.5464	-41.5067	1.486	-4.702	29.3588	4.3459	3.6546	-29.2417	4.4715	3.9882	29.4547	-3.8007	0.6896	-29.7915	-2.6769	1.2498	-0.071	-31.5422	40.57	-0.0558	-46.2705	27.8176	15.884	-34.4506	19.284	-15.8171	-34.0758	20.6253	-0.281	-58.5637	23.9676	0.3049	-70.1128
70229158	M	15.4167	-0.0037	20.8774	15.4753	0.225	12.1376	15.5762	16.7871	0.6121	-0.2143	-18.3119	-0.6121	0.2143	40.3397	-0.4528	-1.4593	-41.892	-1.6896	-2.9795	29.2352	6.2941	3.9783	-30.9583	6.04	4.7042	29.313	-4.0122	2.8727	-30.9221	-3.3938	2.085	0.0582	-24.1481	37.0507	-0.8134	-36.4617	23.4968	15.163	-27.7905	18.3124	-16.6048	-27.6923	16.1345	-1.6765	-51.0296	21.7681	-0.8192	-65.611
70229605	M	15.4167	-0.9146	25.0298	19.2471	-0.2479	5.9841	15.1274	17.5863	0.1776	0.4431	-18.7039	-0.1776	-0.4431	43.0636	3.802	-4.4823	-44.3697	2.4803	-5.2848	31.0934	10.1407	4.5756	-31.9729	9.2164	4.8171	31.1697	-2.1158	3.128	-32.5061	-3.4282	2.8133	0.0082	-26.8866	36.0112	0.5189	-39.8443	19.6207	16.7233	-30.749	14.1457	-16.97	-31.8715	15.2956	2.0418	-53.4318	25.2865	2.876	-70.1288
70229842	M	15.25	-0.155	22.4678	13.1913	0.4627	13.3543	14.3769	17.5398	0.1763	-0.2192	-18.3017	-0.1763	0.2192	45.7829	-1.2259	-2.5656	-44.141	0.608	-3.2961	34.1914	6.3266	6.8217	-33.2862	6.467	5.8608	34.7696	-3.5969	3.0463	-33.8568	-3.0294	2.0959	0.1847	-28.6577	41.4227	-0.4464	-41.9563	23.2304	18.3809	-32.9383	19.2114	-20.0632	-33.0289	18.1417	-1.3276	-56.8654	24.0881	-0.8067	-74.267
70230079	F	15.3333	-1.8486	20.6723	15.3574	-1.1944	7.9787	12.2037	17.8763	-0.3141	0.3277	-20.1641	0.3141	-0.3277	42.8583	1.0134	-2.1346	-45.1733	1.6656	-4.9226	30.4287	6.5584	4.9474	-33.4691	5.5832	2.4664	31.005	-1.7065	4.5442	-33.6823	-1.1349	3.0739	0.1943	-30.0413	32.8981	-0.719	-41.3961	19.6131	15.75	-31.0708	14.4743	-16.977	-31.4151	14.5107	-0.9468	-53.1732	21.8089	0.8619	-69.0611
70230149	F	15.25	-0.4269	20.5484	17.2991	0.1868	8.0516	15.4163	14.4888	0.5144	-0.9057	-13.7711	-0.5144	0.9057	39.7526	0.3937	-3.2584	-37.3715	-1.4204	-2.4889	28.272	6.6602	3.2691	-26.1971	3.4426	6.275	28.7084	-1.5027	2.5567	-26.3017	-4.2867	2.3938	-0.0218	-28.6946	37.1013	0.6074	-39.9779	23.1989	16.0685	-33.1821	19.1922	-15.513	-33.6229	18.3281	0.6292	-53.4414	24.7668	0.1237	-67.5447
70230526	M	15.1667	-0.386	19.1988	18.6909	0.0713	6.6388	17.3576	17.0415	0.3561	-0.3541	-16.5788	-0.3561	0.3541	44.5436	0.5934	-4.9219	-44.7104	-0.501	-6.5504	30.532	8.0381	3.497	-31.061	6.5727	4.849	31.5484	-3.5583	1.7165	-30.8907	-3.5004	1.3712	0.0588	-30.3475	39.782	0.7566	-46.444	23.8363	19.6632	-37.2191	18.7771	-19.1475	-36.2926	18.6183	1.2294	-62.9927	27.2028	1.1526	-80.7652
70232675	M	15.5	0.5299	23.5717	15.2284	0.7562	8.5342	13.6021	18.0419	-0.5331	-0.3886	-15.8234	0.5331	0.3886	41.2322	2.271	-2.7715	-40.9865	3.0125	-4.6248	29.9529	8.4768	4.2922	-28.728	8.7972	3.4342	30.3353	-2.4145	2.7637	-29.1781	-0.8516	1.9518	0.0379	-35.4831	35.84	0.0532	-49.8066	17.9187	17.3714	-35.6586	16.9457	-18.2669	-34.9848	14.9255	-1.166	-58.4547	17.3893	-0.8678	-68.8247
70233052	F	15.9167	-1.0814	23.3481	13.4144	-0.8501	13.8088	13.7709	13.8486	1.4464	-0.1989	-16.6357	-1.4464	0.1989	38.2572	2.4623	-2.5068	-40.9611	1.5546	-3.9243	25.521	9.4488	4.1483	-28.9909	8.5565	2.0915	26.3593	-2.0515	3.2329	-29.3235	-2.7535	0.2056	0.131	-27.731	41.2862	-1.4139	-41.6085	23.9987	14.2191	-29.4036	19.6741	-16.507	-31.8966	19.7555	-2.9118	-53.885	24.0849	-2.6733	-68.15
70233122	F	15.4167	-1.2866	19.8393	15.9322	-0.9066	8.3825	15.2377	11.6627	0.3857	1.3916	-14.1916	-0.3857	-1.3916	37.093	0.8953	-0.8877	-37.8183	2.4097	-1.6282	24.419	7.7267	6.0601	-25.4603	8.3106	3.8342	24.9406	-3.3978	4.6212	-26.2099	-2.8382	1.5979	0.3119	-28.5482	36.7607	-0.479	-43.4593	21.3922	18.4145	-30.7881	19.2609	-17.7337	-30.416	16.4621	-2.7896	-54.6766	20.6419	-1.0543	-69.1195
70233359	F	15.3333	-1.0075	21.1251	12.6622	-0.4238	8.563	12.4413	13.7083	0.7255	0.47	-14.899	-0.7255	-0.47	40.3433	1.343	-3.8778	-41.2927	-0.6663	-4.8812	27.485	9.0024	3.3193	-28.33	8.221	3.6786	27.8303	-2.5396	2.1544	-28.3338	-3.7405	1.862	-0.0524	-27.6216	31.9843	0.053	-42.5926	17.6771	15.6714	-32.2552	12.0283	-16.9674	-32.014	13.6388	1.7545	-57.0319	17.9146	0.9816	-71.8134
70233596	F	15.9167	-0.1251	17.8593	18.6578	0.02	8.1449	18.4312	15.3029	0.6035	-0.0303	-18.3732	-0.6035	0.0303	38.6357	-0.5184	-0.902	-40.3571	-4.1364	-2.5371	27.5459	6.1587	7.5267	-29.6784	5.1162	6.113	28.3316	-4.9351	3.3079	-29.6822	-7.1043	2.1453	0.0954	-28.9422	39.7353	-0.0468	-38.6006	27.511	14.5893	-30.4348	18.314	-15.125	-33.3146	18.482	-2.1854	-53.3741	29.0271	-1.8954	-66.2354
70233736	F	15.25	-1.4305	21.8424	15.8922	-1.0552	11.1552	14.5871	19.1937	0.9106	0.5884	-19.7818	-0.9106	-0.5884	44.1925	2.1361	-2.9967	-46.0429	0.6312	-3.7068	32.6823	6.8339	5.5584	-33.819	7.3871	5.5554	33.0963	-2.1439	3.0858	-34.2387	-2.3532	0.9701	0.0043	-28.827	39.5208	0.2865	-41.4959	24.7055	16.3683	-29.4123	21.7068	-17.1393	-30.7035	20.2078	-1.2132	-54.0495	21.4292	-0.7136	-68.1557
70234280	M	15.3333	0.1192	21.7891	16.8982	0.1177	9.3196	17.11	17.8184	-0.3748	0.2333	-20.7285	0.3748	-0.2333	43.328	0.1055	-1.1117	-45.899	0.1828	-2.2472	33.1383	5.3678	5.8793	-34.3874	4.8088	4.5942	32.3659	-3.2326	3.3878	-34.3999	-3.7037	3.329	0.204	-37.3924	36.6285	-0.505	-47.9427	20.9145	17.2904	-38.5923	17.6515	-19.0463	-37.922	16.8459	-1.0332	-61.0153	22.0826	-0.4712	-74.5058
70234350	F	15.4167	-0.073	22.4124	15.8365	-0.0091	6.442	12.5297	15.7939	-0.1611	-0.0016	-16.2554	0.1611	0.0016	41.1955	-0.9656	-2.294	-41.0247	-0.8292	-2.7716	32.0417	5.6005	3.3022	-31.8647	5.4709	3.2526	32.7942	-4.251	3.7917	-31.9347	-4.5511	2.5165	0.0498	-26.3577	33.6229	-0.2709	-39.211	19.3481	17.0595	-33.0544	14.7432	-18.1203	-32.9126	14.9263	-1.3546	-55.9474	22.7042	-0.9581	-71.1028
70234894	F	15.5	0.142	23.0504	16.3173	-0.0173	10.4366	14.4885	19.2497	0.4204	-0.4475	-17.5122	-0.4204	0.4475	45.8502	-1.9211	-6.3723	-46.8972	-0.7845	-6.3828	35.2641	6.7083	4.1236	-31.8632	8.351	4.4769	35.7427	-4.7509	2.4185	-32.1697	-3.8035	4.0045	0.0259	-29.6851	33.6807	-0.6092	-44.327	19.2673	14.4817	-35.7997	15.4337	-15.9139	-36.2079	15.631	-0.7077	-61.882	21.5257	0.014	-75.5076
70235104	M	15.5833	1.0418	23.7066	17.5356	1.3545	7.9346	12.9018	16.8548	-0.3388	-0.2004	-15.4433	0.3388	0.2004	45.7061	-0.3301	-4.937	-44.3703	0.9417	-3.9606	33.1457	2.8876	4.7153	-32.8554	3.8235	4.651	33.3225	-5.0511	1.4631	-32.1729	-3.2258	2.2179	0.1483	-33.1332	36.1835	-0.3035	-45.3667	22.7898	18.7423	-38.1131	19.356	-18.0519	-37.5576	16.7007	-0.5117	-60.1542	23.1672	-1.2819	-79.8883
70235271	M	15.4167	-0.0664	15.414	14.9083	-0.0675	10.9948	14.7367	14.9305	-0.1204	-1.009	-14.4489	0.1204	1.009	37.4441	0.2981	-1.8624	-40.2297	1.2552	-2.7508	27.8358	5.6184	3.4202	-28.0612	6.4953	6.0851	27.8791	-3.9467	2.6846	-28.6657	-2.2057	2.5252	0.1051	-29.3921	39.8966	0.3269	-40.8274	23.0936	17.8614	-34.3378	19.5722	-17.5718	-34.0396	20.0351	-0.4226	-53.6688	25.4202	0.1543	-68.2924
70236025	M	15.0833	-1.3672	24.3299	12.9493	-1.1196	10.5323	13.7746	14.9218	-0.2672	1.1261	-18.5665	0.2672	-1.1261	40.9898	0.14	-0.6849	-45.6307	0.4964	-5.6139	30.0269	6.3202	8.1289	-33.7455	6.6805	4.2261	30.2361	-3.6091	4.5939	-33.6627	-3.4222	1.8654	0.0039	-30.6106	36.6542	-1.0528	-43.7257	19.1177	15.0722	-33.9215	16.4395	-17.0741	-33.8931	16.1136	-1.5365	-59.0116	17.2637	-1.7388	-71.102
70236639	M	15.25	0.0658	19.542	14.0769	0.2193	9.4429	12.3224	17.2083	-0.4162	-0.0004	-16.6187	0.4162	0.0004	42.8413	-2.1669	-3.2879	-42.5525	-0.5621	-2.7843	31.4525	6.0821	5.7349	-30.6942	7.1279	6.1866	31.2018	-4.1347	3.0454	-31.251	-3.5541	3.3498	0.2888	-29.1076	39.1623	0.9285	-45.096	24.6644	17.6795	-34.6039	19.4751	-17.5066	-31.8309	18.9684	1.1617	-60.5931	24.8084	1.2434	-70.2255
70237937	M	15.5	-0.7652	16.9885	17.1694	-0.3477	10.3325	17.2419	16.0477	0.1096	0.3767	-16.2398	-0.1096	-0.3767	42.2937	-0.2133	-1.6562	-43.3469	-0.7376	-5.212	30.0204	8.6822	4.0103	-30.794	6.8023	2.0289	29.5931	-3.6966	3.5707	-30.5685	-4.0636	1.3925	0.096	-30.6143	36.364	-0.131	-41.2601	22.9749	15.8273	-33.0909	16.9502	-16.3928	-31.9056	15.8288	-1.3141	-56.5054	24.1215	-0.5013	-74.5926
70238244	M	15.3333	-0.0595	22.183	15.4367	0.5966	11.8506	15.6045	17.3617	1.0064	0.0338	-15.0367	-1.0064	-0.0338	45.2272	1.7959	-6.1881	-43.2594	0.2217	-6.2799	31.3568	8.1991	3.6872	-30.7432	5.7233	4.8727	32.0095	-1.8719	1.4738	-30.5751	-4.5411	1.6979	0.0305	-26.2479	40.3276	0.0552	-38.9666	27.3164	17.6779	-29.848	18.9212	-16.7434	-30.7179	18.8272	-0.8279	-55.5158	27.9588	-0.2493	-70.6259
70239542	F	15.25	0.0271	25.238	12.103	0.2246	13.5451	11.3452	17.5877	0.6586	-0.6128	-14.3833	-0.6586	0.6128	42.5506	1.625	-4.8347	-40.5969	0.4296	-4.7205	30.4014	9.8398	1.8071	-29.8282	9.626	0.8413	31.0676	-2.411	1.9831	-29.2709	-3.5509	1.5133	0.1302	-24.9689	35.7507	-0.1846	-36.9204	23.0638	15.8227	-28.1194	15.616	-15.5161	-28.2657	15.6266	1.0095	-50.4987	25.6564	0.9399	-67.1545
70239612	M	15.75	-0.2985	20.7217	21.8555	0.1241	8.5222	19.7498	18.566	0.3949	-0.3245	-18.6781	-0.3949	0.3245	44.8394	-0.6599	-2.7514	-45.4342	-0.099	-3.4248	32.2455	6.8759	5.0734	-32.0842	5.7844	5.6063	32.2854	-4.2217	2.5773	-32.6341	-5.724	2.8105	-0.0007	-26.2066	41.203	-0.2608	-37.7491	27.3488	16.4809	-31.5832	19.5589	-16.8247	-30.9822	19.0358	-1.0273	-53.5039	28.3097	-1.2207	-68.3287
70239919	M	15.75	-2.6313	19.7048	18.8815	-1.8491	6.3127	18.9516	15.0771	0.4191	0.0835	-18.0682	-0.4191	-0.0835	38.4892	1.1347	-0.0163	-40.1336	-0.1487	-2.0746	27.7432	4.7713	6.2114	-29.6794	3.1888	5.7526	27.8827	-2.7842	4.495	-30.1488	-3.4087	3.043	0.0662	-29.7458	43.9793	-0.0165	-42.8055	29.7025	15.6605	-33.9303	23.3239	-16.5637	-34.1864	22.1733	-0.0255	-58.8276	28.9902	0.4276	-71.8193
70240463	M	15.3333	-0.6725	20.1746	20.7324	-0.2359	8.0958	15.1023	15.7186	0.8344	-0.3084	-17.2738	-0.8344	0.3084	42.5737	1.457	-1.4434	-39.8593	-0.1797	1.3573	29.4833	5.6012	8.0665	-28.9045	3.9492	9.1015	29.7865	-3.4522	5.6384	-29.2146	-4.5233	5.7547	0.0546	-26.924	40.0935	-0.1409	-37.6045	28.2798	18.1216	-27.196	19.6291	-19.7324	-28.5853	19.3099	0.5901	-51.5655	27.7831	1.9822	-64.2977
70240770	M	16.0833	-0.22	21.8137	20.4484	0.3044	12.7313	20.4891	18.7657	0.6495	-0.8374	-16.5628	-0.6495	0.8374	43.9351	2.5838	-4.847	-42.1994	-0.1636	-4.8635	32.058	9.3487	1.7572	-30.5007	6.8025	4.5162	32.9354	-2.42	1.343	-30.5556	-5.0272	3.3086	-0.2761	-35.1975	43.2695	-0.1339	-47.7618	26.6893	16.0103	-37.9042	22.2127	-16.371	-37.899	21.7098	0.444	-63.1303	25.2309	0.7017	-78.4053
70240910	F	15.25	-0.1594	20.8908	14.0117	-0.4417	10.2411	13.2576	17.099	0.5894	0.537	-17.9706	-0.5894	-0.537	44.3579	-1.2327	-6.3988	-43.6399	0.1223	-4.9923	35.0621	6.2698	2.5881	-33.5869	5.9596	2.0218	35.0688	-4.0039	-0.4002	-33.4049	-0.8542	0.1297	-0.0542	-29.61	34.1649	-0.4284	-41.4198	20.9776	16.5063	-34.1643	15.7283	-17.1385	-32.8971	14.5276	-0.8336	-55.9762	21.1552	-0.2155	-72.3763
70241077	M	15.5833	-0.5593	23.2684	17.4728	0.2398	10.2235	15.4878	18.0356	1.0677	-0.3736	-16.9802	-1.0677	0.3736	42.8342	0.5526	-3.5171	-43.8036	-0.0806	-2.6686	32.5923	7.293	3.459	-31.8059	5.628	7.3467	32.6208	-3.1566	1.8152	-31.5603	-4.312	3.2102	-0.1635	-32.2114	43.351	0.0911	-44.5904	24.6851	18.7497	-34.9564	20.9602	-18.261	-36.955	22.5732	0.1689	-61.8188	27.8318	0.7053	-80.0363
70241524	M	15.25	0.5867	18.3253	17.0054	-0.3073	5.2336	15.2511	19.0702	-0.2332	-0.2247	-18.3874	0.2332	0.2247	42.926	0.2681	-1.9546	-41.4788	0.1482	-1.5635	32.9976	4.4352	4.8408	-33.1447	4.9357	3.7814	32.5639	-3.2004	3.579	-33.1138	-3.2954	4.0637	-0.0232	-28.684	37.569	-0.675	-42.4355	24.7695	18.3001	-33.8359	18.566	-18.6146	-34.7646	18.815	-1.6664	-57.1727	27.6079	-0.9332	-68.0065
70241761	M	15.3333	0.4402	20.5314	19.8167	0.6096	7.6336	18.2699	14.3471	0.1379	-0.7095	-14.3785	-0.1379	0.7095	41.6898	2.2488	-4.0497	-41.5246	2.8926	-3.7191	28.3022	9.2216	6.4406	-29.7309	8.6701	6.1941	28.9074	-3.476	3.2842	-29.7585	-3.6715	3.0865	-0.0011	-38.0858	45.9864	0.2597	-49.0554	31.0117	19.1423	-38.4328	21.0809	-18.0836	-37.5673	22.0051	-0.4021	-61.3009	27.3371	-0.1755	-76.3462
70242682	M	15.3333	1.906	20.3745	14.6039	1.6779	11.1589	14.6681	18.9782	-0.2005	-0.8675	-16.5514	0.2005	0.8675	45.6496	-3.3546	-7.6323	-40.3153	-0.1142	-3.3288	34.4998	1.7099	3.0898	-29.5177	5.2202	3.2183	34.2946	-6.8031	0.3316	-29.5443	-4.6841	1.3745	-0.077	-25.0524	36.7874	-0.5311	-36.0498	24.3715	15.1267	-29.3826	16.7996	-15.0903	-28.6085	15.9107	0.0217	-51.8627	25.272	1.3015	-66.1411
70242822	F	15.6667	-0.0578	22.1664	14.9882	0.3062	10.3019	15.6017	16.1242	-0.6046	-0.654	-14.6874	0.6046	0.654	39.0453	1.3159	-4.3191	-37.628	1.5508	-4.4668	28.7531	8.0004	1.6307	-27.6409	8.4977	2.6675	29.1851	-1.994	1.2555	-27.6184	-1.1314	1.3711	-0.0322	-30.2181	35.1799	0.6646	-42.0046	20.5345	14.5053	-32.1268	15.7126	-13.5309	-32.4065	15.1406	1.2959	-54.4397	21.7785	0.7057	-69.9987
70242989	F	15.1667	-0.6448	23.2162	15.2206	-0.1965	8.5689	13.5128	16.8409	-0.5862	1.0184	-18.7257	0.5862	-1.0184	43.5363	1.9035	-1.5505	-45.5452	4.9051	-5.3251	31.9667	7.6111	6.6465	-32.3016	9.6459	3.3246	31.846	-4.1665	3.7765	-33.8736	-2.1249	1.0281	0.3366	-28.3441	37.1366	-0.4178	-44.5733	20.5624	16.0207	-32.6372	16.0906	-15.2604	-30.7339	16.8769	0.1809	-55.6353	24.4136	-0.8154	-74.0602
70243059	M	15.5	0.201	20.3044	15.9331	0.4817	15.149	16.2276	18.1821	-0.4655	-0.6737	-18.0611	0.4655	0.6737	43.4765	-3.5019	-3.2097	-43.8675	-1.0438	-5.3103	31.6081	5.2851	3.4493	-32.4377	6.6505	2.6463	31.8011	-4.5396	2.8909	-32.4358	-3.6507	3.2036	0.0414	-30.4418	45.3123	-0.1587	-43.5039	28.4871	18.7225	-35.6455	21.0086	-19.331	-36.1063	22.4419	-0.3244	-59.9565	30.1621	-0.0451	-76.1182
70244804	F	15.4167	0.3644	22.3668	15.3049	0.9885	8.4049	14.1442	17.6125	-0.0285	-1.0174	-15.033	0.0285	1.0174	41.7988	-0.2618	-4.0692	-40.1471	3.1019	-3.2351	29.8172	7.6014	3.4948	-28.1787	10.1846	3.8811	30.1116	-4.1716	0.241	-28.8657	-3.237	2.0877	-0.0068	-28.5965	36.996	0.2774	-39.9121	22.5052	15.8449	-30.125	17.0707	-16.0477	-30.5071	17.2752	0.637	-52.7072	22.5007	0.6467	-67.0369
70245041	M	15.4167	-0.9345	27.8818	12.7804	-0.3364	13.5181	11.1993	18.2399	-0.3941	-0.6472	-16.372	0.3941	0.6472	41.6114	0.3627	-1.2024	-41.0341	1.7396	-4.1051	31.2122	6.036	5.1698	-29.7549	8.542	5.0008	31.3198	-3.3167	1.0658	-30.2301	-1.183	0.6732	0.0107	-26.7674	35.14	0.5719	-38.7152	20.9288	16.2177	-29.8581	15.6374	-16.4104	-29.084	16.5888	-0.1246	-57.8506	20.5833	0.1044	-71.52
70245111	F	15.25	-1.7871	21.0346	14.2867	-1.4505	5.3763	12.2372	16.1366	-0.2062	0.0095	-17.4979	0.2062	-0.0095	38.6551	1.3051	-0.3226	-40.6384	1.8881	-3.6732	27.4435	7.1396	5.5817	-29.901	8.0314	3.0587	27.6107	-2.3892	4.3551	-29.5339	-1.9198	2.936	0.307	-31.2349	32.9902	0.3149	-40.1327	20.3349	14.8833	-31.3948	14.8155	-15.0578	-30.6522	15.2748	1.1587	-55.4633	19.782	1.4248	-66.2996
70246032	M	15.5833	-1.5764	20.0871	16.1671	-1.2924	10.4443	15.8407	15.1812	0.1937	-0.0703	-16.1197	-0.1937	0.0703	43.7964	-0.1485	-3.3539	-44.8899	0.0643	-6.4859	29.1446	8.8288	6.816	-30.6653	8.9874	3.057	29.5683	-4.2606	4.49	-30.617	-3.4338	2.3156	0.1405	-27.4061	40.2996	0.3164	-43.0508	24.2281	15.4004	-32.5057	16.8163	-16.0827	-32.607	16.9044	0.5705	-57.2156	28.6066	0.3058	-77.2181
70247260	F	15.25	0.7136	17.567	16.648	1.105	8.8893	16.1368	17.8657	-0.0106	-1.1571	-14.8779	0.0106	1.1571	40.9707	-0.1903	-4.5237	-39.2709	0.0979	-4.4646	30.6586	5.2544	1.5244	-28.0432	6.4059	3.151	30.9993	-4.3341	1.4595	-28.3617	-2.3892	1.2346	-0.161	-27.839	41.1293	-0.3361	-40.1069	25.1169	15.9589	-29.6407	19.4033	-15.184	-29.9101	19.9684	-0.7356	-52.6326	23.4215	-0.8953	-63.86
70248628	F	15.5833	-0.7399	23.9594	13.999	-0.4825	11.1865	13.3802	15.0119	0.1186	-0.4611	-15.6455	-0.1186	0.4611	38.2435	0.4272	-1.0139	-39.5941	-0.5585	-4.8438	26.2837	8.0892	6.5255	-29.2403	7.6702	4.8052	27.3639	-3.6583	3.5197	-28.9469	-5.7288	2.9929	-0.099	-30.4665	34.2571	0.4779	-41.998	20.8625	14.4472	-31.1312	15.7609	-13.759	-31.4729	16.208	-1.2766	-55.7347	19.8508	-1.0447	-71.8348
70249479	M	15.25	-0.5053	21.6676	17.1131	-0.4196	13.6328	16.9296	17.7429	-0.2276	0.048	-17.984	0.2276	-0.048	41.9418	2.9243	-2.6755	-42.8587	1.6513	-3.3024	29.9664	9.9748	2.7727	-30.7973	9.1184	4.1138	30.2982	-1.2492	2.2875	-30.2756	-1.7468	2.4434	0.2587	-29.3288	40.1137	0.6531	-41.0993	24.1676	16.2999	-31.6626	17.769	-17.008	-29.3253	16.757	-0.5596	-58.3925	20.3617	-0.4099	-70.9782
70249549	M	15.3333	1.0659	22.0471	18.0344	1.1024	13.065	17.062	21.0931	1.348	-1.1844	-18.016	-1.348	1.1844	45.0628	2.2742	-6.1291	-43.2226	-0.7426	-2.3824	32.8214	7.9268	4.4156	-30.7976	6.0862	6.6869	33.512	-2.1362	-0.4805	-31.2996	-3.7252	1.719	-0.2995	-31.974	39.6244	0.5873	-44.3512	25.1882	18.9562	-33.8301	18.401	-16.9518	-33.3762	19.6655	1.1796	-56.9161	27.9952	1.3901	-74.6559
70249786	M	15.3333	-0.0944	20.8515	17.0489	0.3471	8.7691	15.8997	17.6197	-0.1948	0.6867	-16.8432	0.1948	-0.6867	41.8466	-1.5706	-3.3487	-39.974	-0.0137	-2.5719	30.1114	6.3386	2.727	-28.4562	6.8804	3.1311	30.4842	-2.5381	3.2568	-28.7533	-3.2451	2.6832	0.1048	-26.0415	34.0184	-0.0198	-35.9789	22.1898	13.9864	-29.6693	15.8084	-14.3478	-31.2146	16.1985	-0.0518	-52.501	23.1622	-0.057	-68.6338
70250303	M	15.3333	-0.1621	24.2903	14.6246	-0.0232	10.8568	13.3576	17.8363	-0.3521	-0.1361	-16.9647	0.3521	0.1361	43.0333	0.2912	-4.3673	-42.0936	3.0356	-3.3759	30.3582	8.7074	2.3964	-29.3274	10.2497	3.1959	31.2254	-3.0276	1.8125	-29.6994	-1.2058	2.0158	-0.0778	-27.2825	38.9661	0.181	-42.0055	23.0503	18.2754	-30.7027	16.9756	-17.6718	-30.414	17.955	1.0888	-55.6143	22.7107	1.0907	-72.4266
70250917	M	15.5	-1.1887	21.5858	18.3786	-0.9078	11.2998	19.0671	17.7296	0.207	0.089	-18.9648	-0.207	-0.089	42.6774	-3.3787	-2.0967	-44.5191	-1.2232	-2.5121	31.6406	4.0798	6.4547	-33.0489	5.6905	5.1746	31.6467	-5.7189	3.3084	-33.5852	-3.8558	1.9429	0.1533	-31.0935	40.9615	0.3678	-40.2223	24.2937	16.0088	-33.2254	19.5019	-16.4702	-33.4431	20.9258	0.6361	-58.7505	25.4775	0.8231	-73.6207
70251224	M	15.25	-0.7615	20.7245	23.4071	-0.4107	7.593	20.5241	19.5017	0.3207	0.3622	-19.5108	-0.3207	-0.3622	46.3399	0.8803	-4.2062	-45.0332	-1.0031	-4.7568	32.2063	7.1888	6.3826	-33.9439	5.8987	6.7405	32.8869	-4.1173	3.9181	-34.36	-4.7092	2.0161	0.0273	-27.8737	41.6611	0.6144	-37.6505	27.5854	18.6184	-30.6765	19.8068	-17.247	-29.2492	20.0835	0.7844	-55.9305	29.0192	0.4285	-70.2261
70251531	F	15.4167	0.0826	21.6108	16.789	0.4173	5.3733	14.5694	16.1857	-0.4089	-0.3367	-14.4246	0.4089	0.3367	43.218	-0.8317	-4.9254	-40.8249	1.468	-2.5066	29.6736	7.3173	4.7244	-27.603	8.523	4.8717	30.1881	-2.9232	3.1326	-27.6061	-1.4114	2.4256	0.0144	-27.1423	31.7549	-0.4722	-40.8862	18.7788	15.3753	-32.2746	14.2685	-16.681	-31.1813	12.9194	-0.5055	-50.7143	23.3705	-0.0953	-70.9164
70251768	M	15.1667	-0.3429	18.424	19.2742	-0.0938	7.6052	18.9042	17.72	0.7267	-1.1208	-14.6879	-0.7267	1.1208	41.8108	0.7558	-1.4733	-39.4251	-0.4938	-1.1406	30.8442	5.8831	6.9426	-27.8972	5.9373	7.6951	31.2801	-2.7707	2.8322	-28.773	-5.0967	4.6672	-0.0895	-31.8683	43.0034	0.4438	-44.3269	28.2613	17.7244	-33.8833	21.1922	-16.1312	-34.2325	21.1359	0.2729	-54.893	32.1406	0.3911	-73.1616
70252075	M	15.4167	-0.5687	21.3119	16.0924	-0.4107	13.0107	15.9957	15.4861	0.173	0.0236	-19.05	-0.173	-0.0236	41.6048	-0.7413	-1.5598	-44.6176	0.1587	-4.5044	28.403	4.5228	5.4397	-33.3444	4.7784	4.2785	29.5265	-5.581	4.4049	-33.6258	-5.3154	2.9354	0.0285	-30.7869	41.2679	-0.1672	-40.7765	26.1252	15.7596	-31.8549	23.3607	-16.3973	-33.7142	20.4562	-0.811	-56.4583	26.0637	-0.53	-68.4901
70252215	M	15.5833	1.7092	21.7795	15.5909	1.8842	9.9786	14.569	18.5566	-0.4846	-0.2429	-15.0715	0.4846	0.2429	44.8426	-1.125	-1.6437	-41.187	1.6397	-3.6536	32.293	7.1537	8.0928	-29.0752	7.0796	8.0652	31.9411	-4.8506	4.2356	-29.0148	-5.0666	3.5161	0.2059	-28.8507	33.1973	-1.2065	-40.9885	20.0269	16.053	-33.8617	15.7545	-19.9088	-34.9194	16.5795	-1.4808	-56.9937	21.5032	-0.6761	-72.0734
70252452	F	15.1667	0.9741	20.486	14.7393	0.964	12.4506	13.91	17.7305	0.1302	-0.1893	-15.4711	-0.1302	0.1893	45.3484	1.1587	-8.3808	-42.791	1.7781	-4.0017	31.1571	9.703	4.1764	-27.8041	9.2755	6.2642	31.9271	-1.4288	1.5388	-28.6557	-2.6707	2.8192	-0.0944	-22.6957	34.7889	-0.8094	-36.3094	18.2987	17.2417	-29.9989	16.6694	-16.5639	-26.6542	15.9188	-0.568	-50.0565	21.3308	-0.2533	-62.0055
70252522	F	15.1667	-0.7505	19.714	14.1167	-0.4964	9.7306	14.2514	14.9632	-0.4708	0.0964	-17.7491	0.4708	-0.0964	40.2894	1.4844	-4.0547	-43.0381	3.0439	-6.4167	26.7526	8.8586	4.2371	-32.0569	10.4008	2.689	27.3941	-4.1794	3.2368	-32.4358	-1.7507	0.2867	0.1095	-28.8198	34.7618	0.4181	-40.9184	21.0207	16.4922	-31.016	17.3701	-17.0631	-31.2987	14.5211	-0.774	-57.7468	18.8791	-0.7408	-71.8392
70253136	F	15.9167	-0.6905	24.2455	17.7147	-0.3854	8.228	15.6189	17.1471	0.6304	-0.7132	-17.9213	-0.6304	0.7132	46.9333	1.6231	-6.2014	-46.8659	0.9148	-6.2857	31.9523	10.1555	4.6511	-32.6231	10.0929	4.0621	32.6564	-2.5827	2.5283	-33.4052	-2.257	1.1879	0.0071	-30.5374	35.6292	-0.023	-44.2219	18.8917	15.7718	-33.2478	15.4173	-16.7998	-35.3589	16.8521	0.6028	-56.5609	22.3661	0.9128	-68.046
70253443	M	15.6667	0.1256	18.2893	16.546	0.2906	8.7838	16.2223	19.6049	-1.03	-0.7791	-19.1115	1.03	0.7791	43.9361	-0.6937	-4.921	-43.9676	1.2922	-4.0548	31.9442	7.1254	4.7286	-31.6805	8.814	5.5529	32.502	-4.1551	1.3882	-31.6704	-2.5926	1.8515	-0.1251	-33.487	36.9978	0.7019	-47.4756	18.5702	19.848	-34.483	15.0037	-19.1202	-33.8917	17.4352	1.4491	-59.1168	20.3598	2.1158	-72.9152
70253750	F	15.5	-0.2052	22.3762	14.5978	-0.0745	11.9978	13.5178	17.1917	-0.9108	-0.7477	-17.0666	0.9108	0.7477	43.8448	-1.467	-7.9678	-42.1844	2.3177	-4.6106	30.7048	6.0569	1.3846	-29.6378	9.3542	3.258	31.2384	-5.5146	0.7995	-30.4148	-2.6058	1.3724	-0.0139	-26.3524	38.0965	0.9306	-40.8168	22.4975	16.0179	-29.4868	16.088	-15.3277	-29.8415	17.3142	1.1175	-52.0534	20.9933	1.4243	-65.0925
70253987	F	15	-1.7037	22.651	13.0133	-1.1686	9.9558	10.6947	16.7738	1.005	-0.2605	-17.5286	-1.005	0.2605	42.5869	2.4149	-3.0664	-44.4366	-0.0579	-6.0747	30.3066	8.8348	2.519	-33.4087	6.947	1.2241	30.4477	-0.5878	2.7325	-33.5799	-3.3276	0.9301	0.1527	-25.275	34.976	0.4917	-36.8242	21.9467	16.7828	-29.2083	15.1413	-18.7418	-29.4705	15.3467	0.6846	-52.8819	22.5544	0.5226	-65.2802
70254057	M	15.1667	0.4872	18.6202	18.6346	0.1569	6.9099	15.3937	15.4015	-0.3429	-0.0039	-18.3815	0.3429	0.0039	40.9112	-1.9989	-3.1655	-42.2061	-0.1922	-4.1164	30.9909	3.2466	3.4523	-33.7924	5.4112	3.3006	30.4313	-5.384	2.4937	-33.0035	-3.4694	0.8382	0.4063	-32.9328	35.5117	-0.821	-44.1581	20.4157	15.4727	-37.12	15.7527	-17.9791	-36.3711	16.4313	-0.4075	-58.9185	23.2854	-0.2784	-78.4519
70254127	F	15.1667	1.5259	21.2179	15.2062	1.3448	4.5873	12.4879	17.5354	0.1074	-0.2436	-15.3744	-0.1074	0.2436	42.6405	-0.2632	-3.0063	-38.7009	-0.5044	-3.0959	31.8508	5.8021	5.0242	-29.7649	5.5335	4.0943	31.9249	-4.536	2.907	-29.3788	-5.1084	2.5267	-0.0698	-30.5712	33.7525	-0.3181	-40.5804	20.0031	15.1631	-33.1398	12.8	-15.3189	-33.1758	13.004	-0.337	-52.7078	22.6202	0.2699	-70.7892
70254504	F	15.6667	-0.7395	23.8559	14.1319	-0.4162	11.9397	13.8695	18.1797	-0.6825	0.1967	-15.3487	0.6825	-0.1967	42.3535	4.6967	-7.9491	-42.2024	3.7084	-6.0646	29.9836	10.388	-0.769	-29.5003	10.3338	-0.4318	31.2976	-1.5219	0.6202	-29.095	-2.6946	1.0042	-0.0032	-27.7027	37.37	0.0206	-40.319	21.6035	15.2204	-30.0906	15.4	-15.9941	-30.5259	15.4918	1.2786	-56.2922	20.8412	1.6683	-70.1435
70254671	F	15.25	-0.9092	20.9799	15.999	-0.5133	7.2814	13.8137	17.973	0.0456	-0.2975	-16.3227	-0.0456	0.2975	42.1304	2.322	-6.0731	-40.1986	3.0402	-4.9781	29.8662	8.0276	2.3788	-27.9195	8.5142	2.8015	30.6114	-3.1343	1.2023	-28.4247	-1.8222	0.5731	-0.0082	-25.748	35.6025	-0.1279	-40.3137	23.4159	15.8834	-30.7136	17.2884	-15.8496	-31.0493	18.0421	-1.0124	-54.0045	23.9157	-1.0627	-64.6705
70254741	F	15.4167	-0.7252	22.99	15.2892	-0.4323	8.353	14.12	16.0981	0.6425	0.0861	-17.3687	-0.6425	-0.0861	40.9748	0.1952	-3.2543	-41.6109	-1.5327	-2.2021	29.7311	7.9918	5.3086	-29.7124	5.9417	5.234	30.234	-2.3154	1.903	-29.7936	-3.5618	2.4719	0.1678	-28.5102	35.584	0.339	-40.0262	23.3512	15.8752	-32.9977	16.143	-16.3198	-33.0319	17.6678	0.0137	-57.0976	24.9151	0.5253	-74.007
70255118	F	16	-1.7539	22.9649	14.9299	-0.8589	5.0656	12.6762	17.687	0.7838	-1.0897	-18.245	-0.7838	1.0897	43.2408	0.8005	-3.3996	-44.1403	0.2792	-4.6006	31.1769	8.1688	1.8724	-32.3076	8.0712	1.8969	31.765	-4.0811	2.8978	-32.4206	-3.688	2.3896	0.1244	-31.1489	34.258	0.1378	-44.2859	20.9131	14.1884	-34.149	14.5827	-15.1189	-34.3649	15.4259	0.9706	-57.4233	22.4249	0.9804	-76.4707
70255592	M	15.4167	-0.3231	16.2469	14.3546	-0.4049	8.1945	14.4532	16.0082	-0.7107	0.1679	-18.4784	0.7107	-0.1679	41.0349	-0.1477	-4.7333	-41.9877	3.5252	-4.2957	28.7787	-0.0244	5.0636	-32.5603	3.7689	2.7283	29.1678	-5.9786	1.1397	-33.2216	-1.0623	-1.1446	0.0613	-24.6577	41.9621	0.5348	-37.8538	28.3387	16.2173	-31.4087	20.4473	-16.1566	-30.4333	21.4784	-1.4461	-54.8765	27.6769	-1.6906	-63.3608
70255969	M	15.1667	-0.0943	22.2195	19.4649	0.2086	8.3952	17.9598	19.308	0.0514	-0.0502	-17.5236	-0.0514	0.0502	42.2216	0.9685	-3.3677	-42.2511	1.4063	-3.2438	30.8778	6.7113	3.9328	-30.3996	6.978	3.5352	31.4842	-2.6447	1.3443	-31.0321	-2.1926	0.6529	0.0985	-30.4859	40.4199	0.2774	-42.8757	24.6813	16.8284	-31.3699	15.9637	-16.3416	-31.735	17.9622	0.5815	-59.2864	26.0232	1.1965	-75.1058
70256039	M	15.25	-1.7752	23.8899	15.6581	-0.9946	11.3057	14.0597	18.1229	0.3503	-0.3106	-16.4943	-0.3503	0.3106	43.859	0.567	-2.682	-43.2309	0.9342	-4.4789	31.6937	8.4129	5.4176	-29.3125	7.7183	4.3997	31.5763	-3.7712	2.8424	-30.3828	-3.2313	1.7001	-0.0635	-28.0541	42.9514	0.4946	-44.2156	28.3651	17.6078	-32.5032	21.332	-16.8806	-32.7705	21.3511	-1.8948	-62.245	27.3685	-0.8696	-76.2347
70258328	M	15.3333	-0.6549	17.8706	14.6043	-0.5606	8.5419	15.5279	18.0145	-0.0849	-0.0015	-19.6008	0.0849	0.0015	41.2137	-0.3442	-2.793	-43.191	1.0241	-4.7697	31.0864	6.8807	3.28	-32.6345	6.1939	4.4985	30.8703	-3.4444	1.7332	-33.5006	-3.1449	0.9114	0.5968	-33.8415	40.3544	0.5155	-45.4683	24.8778	16.2133	-33.3525	18.4417	-14.6889	-32.7266	18.9071	0.1624	-59.2635	20.8137	0.4406	-75.4344
70258565	M	15.5	0.3987	19.1144	17.6055	0.345	11.4518	17.3292	16.2249	0.1463	0.8893	-16.9556	-0.1463	-0.8893	41.0262	1.7777	-2.7752	-39.8113	-0.2271	-4.9013	30.5064	4.0214	6.114	-29.0466	3.3263	4.6514	30.3378	-1.8637	4.0584	-28.9004	-3.9029	1.5022	0.0592	-29.0219	38.7599	0.0909	-40.3178	25.8037	15.1667	-33.816	21.0049	-15.9197	-33.3063	18.5163	-0.8323	-57.3959	28.2879	-0.386	-75.4282
70259012	M	15.5833	-0.3183	20.1454	19.434	-0.1168	10.7396	19.6626	17.1674	-0.138	-0.712	-17.8105	0.138	0.712	41.3081	-1.1767	-0.7672	-42.3716	1.4329	-3.8456	30.3597	5.5518	4.379	-31.8215	6.1577	6.4575	30.3832	-4.4807	4.1187	-31.9244	-2.5989	2.0152	0.1025	-31.0361	42.7577	0.2882	-46.4597	28.1332	15.1055	-35.2342	21.815	-15.6634	-35.4902	20.9148	0.1086	-59.5401	27.5984	0.9225	-77.5944
70259486	M	15.25	-0.8226	16.5993	21.9928	-0.005	4.3436	19.6742	21.3174	0.5542	0.1967	-20.8767	-0.5542	-0.1967	47.4236	2.706	-2.5002	-46.3188	1.3174	-2.0729	34.8291	6.5877	8.7045	-33.6865	5.8095	8.4562	35.7111	-1.3829	4.0282	-34.2979	-2.5783	3.723	0.0114	-30.9437	42.8284	0.2718	-42.6288	28.6782	20.0128	-35.6424	21.9381	-19.3292	-36.1666	21.5666	-0.4907	-63.0458	32.4858	-0.0242	-75.6167
70259556	M	15.25	-0.7829	20.623	19.1467	-0.3213	9.5106	17.6949	15.1466	-0.3456	-0.028	-17.4472	0.3456	0.028	41.2265	4.0837	-2.3728	-41.0127	3.7512	-3.4903	29.048	8.9597	4.4101	-29.8606	8.1537	4.5032	29.5594	-2.5906	3.5809	-30.2047	-2.4414	2.8263	-0.0121	-31.0503	40.5354	0.3433	-44.1427	25.5144	16.3524	-34.5096	20.7225	-16.476	-34.1672	19.9318	1.1371	-57.8455	26.9792	1.2022	-76.1597
70259626	M	16.5833	-1.3423	19.2499	14.4102	-0.8571	9.9969	13.6915	17.105	0.2681	0.0963	-19.526	-0.2681	-0.0963	43.586	-2.2224	-5.6317	-44.433	-0.3126	-7.2871	30.1497	5.7607	3.5679	-31.8487	6.8826	2.8659	30.6989	-4.9349	1.3125	-31.8787	-3.581	0.3799	0.0577	-24.4043	34.7825	0.0249	-38.1531	20.4735	17.5913	-29.481	15.7325	-18.8131	-30.4819	15.694	-1.1824	-53.5031	22.2271	-0.5245	-69.2865
70259863	M	15.75	-0.3622	20.0794	18.4453	-0.0746	9.2726	17.0466	16.6023	0.3489	-0.3136	-15.2708	-0.3489	0.3136	41.2314	0.7804	-1.3719	-40.5019	0.5834	-1.6192	29.0621	6.0867	4.0612	-29.3562	6.2113	6.0039	29.7036	-3.7735	3.9578	-29.8089	-4.5191	4.4721	0.0292	-33.5827	43.2309	0.0047	-47.1064	26.1302	16.4959	-38.8935	23.0777	-17.2361	-38.5258	21.5316	-0.1054	-62.6459	29.1809	-0.014	-77.3358
70260310	F	15.8333	0.3804	22.68	18.9432	0.6994	6.0843	14.777	16.0485	-0.137	-0.2003	-14.934	0.137	0.2003	41.8292	3.5621	-3.0432	-39.3943	1.7257	-3.543	28.6427	9.9035	4.6472	-28.791	8.1774	6.9842	29.9397	-2.702	1.987	-29.6461	-4.4897	3.326	0.0671	-27.3775	35.8504	0.4468	-37.2079	23.4879	16.8492	-30.35	21.3437	-16.6336	-32.1689	20.9174	1.2547	-51.9011	28.0343	0.8348	-67.6861
70260477	M	16	-0.7089	21.3407	18.32	-0.2016	7.604	16.28	14.3219	0.1088	-0.2294	-13.9771	-0.1088	0.2294	38.6525	3.8656	-3.1955	-38.7302	1.6617	-5.0944	26.7897	8.6276	1.5953	-28.3889	7.3903	4.2368	26.9184	-2.0462	1.2071	-28.547	-2.3765	0.9732	-0.0965	-29.1612	37.5677	0.1897	-40.8411	24.5878	16.0839	-30.3988	18.3377	-15.7992	-31.6932	18.2028	0.1313	-54.449	26.7935	0.2054	-70.3341
70260547	F	15.1667	-0.2913	20.0603	16.1631	-0.2376	10.3419	16.6431	17.2409	1.5157	-0.5365	-17.6666	-1.5157	0.5365	44.7445	2.7892	-7.3009	-46.1163	0.3525	-7.7099	31.1252	9.9539	-0.2696	-33.4154	7.9519	0.8408	32.1454	-3.3238	2.078	-33.8182	-5.077	2.4392	-0.3211	-33.7353	38.9893	-0.0679	-46.2239	22.1315	17.1507	-34.5027	17.3477	-17.7587	-34.5995	16.1383	-0.1135	-61.3056	21.6442	0.1228	-73.589
70260617	F	15.1667	0.3955	22.1755	17.1299	0.8342	9.5422	16.0556	17.6039	-0.2716	-0.6986	-16.4518	0.2716	0.6986	44.4412	-2.0574	-5.5751	-42.3858	0.7326	-3.3523	31.6412	6.0653	4.4738	-30.3923	7.3848	6.3027	31.757	-4.2983	2.4606	-30.268	-3.6775	4.3173	-0.0526	-28.9978	37.6312	-0.2516	-40.2773	23.295	15.1745	-31.3071	15.008	-15.855	-32.2945	15.6341	-0.1542	-53.4894	22.9681	0.2571	-72.0264
70260784	F	15.3333	-0.6297	20.7885	17.1223	-0.358	6.1254	15.5186	18.4649	0.2523	0.0024	-16.8661	-0.2523	-0.0024	43.3157	1.0045	-2.8263	-39.2739	-0.1028	2.2547	33.7458	6.2471	4.2542	-31.0544	5.326	5.9479	33.4743	-3.3307	4.0718	-31.1782	-3.4939	5.264	-0.1156	-31.9037	36.5702	0.5464	-43.3172	21.7253	14.8158	-35.8004	15.915	-14.2322	-34.6388	16.5421	0.8849	-56.6803	23.6107	1.2128	-72.9121
70261091	F	15.5833	-0.8008	23.0482	14.4093	-0.3125	9.7702	14.0147	15.193	-0.3875	-0.8696	-15.8287	0.3875	0.8696	41.6286	-1.1103	-3.5122	-42.0243	1.7069	-1.9935	29.5143	7.0154	5.3183	-31.1343	9.2084	5.9613	29.2242	-5.3208	3.4189	-31.3866	-3.0739	3.9717	0.064	-30.8978	35.7496	0.7822	-44.541	20.1545	16.5173	-32.433	16.4178	-16.5237	-32.6951	17.2244	0.4808	-57.2884	20.1847	0.1049	-69.3873
70261231	F	14.75	-0.4101	23.4657	15.0114	-0.1233	11.5197	13.3259	16.8685	0.6586	-0.7686	-16.5542	-0.6586	0.7686	43.1695	0.2708	-2.9705	-43.5349	-0.4287	-2.8755	30.5406	7.8174	5.0321	-31.2637	6.8802	4.5267	30.9697	-5.0956	3.6661	-30.5215	-4.4276	2.9425	0.0938	-26.3548	35.4696	0.6257	-37.6495	22.1074	16.1893	-29.7433	16.7986	-16.6443	-29.1596	17.2507	-0.0833	-54.9975	24.3504	-0.0707	-67.4198
70262222	M	15.5	-0.0819	22.2839	17.0602	0.4627	11.0078	15.5851	16.475	-0.0745	1.5034	-17.258	0.0745	-1.5034	42.4575	-0.4777	-5.0288	-43.0841	-0.1568	-5.1145	29.0757	6.9901	6.3101	-29.6836	6.7233	6.1149	29.4	-4.6178	3.5063	-29.3459	-3.9994	2.1729	-0.0116	-27.539	38.1651	0.4681	-41.5713	25.9984	17.9972	-34.6508	18.762	-18.3235	-33.691	18.0353	0.1736	-61.1163	25.8094	2.9822	-78.8747
70262389	M	15.25	-0.5867	19.6877	19.9985	-0.1457	10.5562	18.9195	16.1206	-0.362	-1.1737	-17.3983	0.362	1.1737	41.5481	0.792	-2.9517	-43.0912	2.3374	-4.7486	29.6481	5.7922	4.044	-31.5859	7.0762	2.1528	30.0108	-3.7708	2.3277	-31.7295	-2.237	1.2245	0.0073	-28.5713	42.1607	-0.0532	-41.3226	27.0173	16.6856	-32.6426	21.1128	-18.2398	-32.6538	20.9586	0.0453	-53.7272	30.304	-0.1477	-70.1874
70262836	F	15.3333	-0.5191	23.1611	14.4527	-0.0792	10.4221	14.259	16.9337	-0.283	-0.7698	-16.0336	0.283	0.7698	41.8423	-0.6217	-4.423	-41.4407	2.0274	-4.1474	29.1367	7.4467	3.7869	-28.0063	8.2203	3.9706	29.7101	-3.7809	2.3235	-28.3109	-2.6766	3.8246	-0.1762	-28.14	32.332	0.0803	-41.1088	18.2486	14.8529	-31.7975	12.5263	-16.7841	-31.1302	12.888	-0.0979	-54.2302	16.1667	1.4915	-66.5081
70262906	M	15.4167	-0.952	26.4953	18.7389	-0.2583	8.9347	14.8627	17.7163	0.6022	-0.4962	-17.4397	-0.6022	0.4962	43.1808	-0.3009	-0.4304	-43.1368	-0.8646	-0.3787	31.056	7.6269	5.3695	-30.1611	7.1704	6.3517	31.5169	-5.4562	5.9644	-30.4684	-5.8099	6.1905	0.0772	-26.5991	40.3847	0.2938	-38.7559	27.8745	15.534	-31.7057	21.5259	-16.4701	-30.3219	20.2927	-0.9993	-54.673	30.5864	-0.7225	-68.5402
70263073	M	15.25	-0.4726	21.481	18.4041	-0.0987	8.1683	15.5178	15.1284	0.2001	-0.4961	-16.1297	-0.2001	0.4961	42.8243	-0.7372	-4.6016	-44.2876	-1.0035	-5.6143	29.0216	7.2121	6.6509	-30.2939	6.427	6.3158	29.2085	-3.9447	1.8829	-30.476	-4.3151	1.5483	0.1416	-27.997	42.1241	-0.174	-41.042	27.7355	17.3144	-34.2254	20.9435	-18.0843	-34.2867	21.4899	0.2121	-60.9534	28.2797	0.5552	-77.5881
70263687	M	15.5	-1.3376	18.3024	18.2117	-0.8634	8.6127	17.8077	20.8823	0.5636	-0.8559	-20.0829	-0.5636	0.8559	45.4334	0.0987	-1.3059	-46.5715	1.1953	-4.6198	32.658	7.4734	3.4189	-34.0842	7.0079	3.0173	32.9627	-3.7374	2.8391	-34.3171	-3.2737	0.988	-0.0705	-28.4041	40.602	-0.1062	-41.4358	24.4327	18.2263	-33.1125	16.9375	-20.0642	-32.6593	17.2884	-0.6922	-60.5635	25.2947	-0.4497	-75.9907
70263757	M	15.0833	1.1779	20.9155	16.6191	0.6835	9.5748	16.803	16.5267	0.2764	0.0558	-15.7947	-0.2764	-0.0558	44.1577	0.9895	-5.6753	-43.8245	0.1678	-4.9896	32.256	6.8504	5.0989	-30.7408	7.3839	4.5779	33.1359	-3.771	2.3796	-30.8135	-3.7464	2.2756	0.0249	-31.3033	39.1456	-1.0339	-43.8442	22.2599	16.7742	-34.4134	16.5056	-17.3655	-34.5749	16.7386	0.4722	-59.4378	22.7321	1.4113	-74.1937
70264134	M	15.25	-0.8542	21.0614	15.1651	-0.5766	12.2343	16.4626	18.0684	0.4396	0.0351	-18.9508	-0.4396	-0.0351	46.6017	0.1805	-5.011	-45.9432	0.474	-6.7829	33.9905	6.7929	4.3483	-33.8087	7.2048	3.2989	34.1706	-4.4742	1.6262	-33.9877	-5.3276	0.3639	0.3668	-30.4885	39.9712	-1.1329	-45.0523	26.2243	16.1289	-34.5289	17.7309	-16.9969	-34.5665	18.1982	-1.9459	-59.8468	24.7637	-3.1374	-79.6621
70264204	M	15.1667	-0.0336	18.9583	14.2035	0.3448	11.2648	14.0884	18.2599	0.4791	0.2396	-17.8755	-0.4791	-0.2396	44.2362	1.6007	-4.7141	-44.3695	1.0457	-5.8629	31.9376	9.6274	3.3361	-30.7882	6.9401	4.5211	32.4649	-2.2499	1.5803	-31.7109	-3.9832	2.107	0.0298	-28.7269	40.8149	-0.3398	-42.1356	24.0915	17.6475	-32.2149	20.6263	-18.9322	-32.9327	20.4493	-0.3075	-56.2693	24.68	0.1406	-73.7041
70264985	M	15.4167	-1.2131	23.6579	13.9016	-0.6017	11.7245	11.8101	17.4728	1.1215	0.1355	-17.8085	-1.1215	-0.1355	46.0607	0.9628	-3.0837	-45.7386	-2.0466	-5.342	30.7203	7.2495	6.5464	-32.4048	6.4596	5.1276	31.8704	-4.3889	3.2082	-32.6187	-6.7328	2.5737	0.049	-34.4021	38.3478	0.4145	-48.0458	21.7412	16.7063	-37.2538	17.1994	-16.442	-38.8636	16.8965	-0.6259	-62.6971	23.2446	-0.3329	-80.4136
70265669	F	15.4167	-1.4551	18.3955	11.98	-1.242	7.677	11.3759	15.1493	0.1258	0.4184	-16.1022	-0.1258	-0.4184	39.7532	1.3802	-5.0354	-41.6063	0.3513	-6.4458	26.7374	7.778	6.2002	-29.2445	7.8048	2.8683	27.8824	-2.8096	1.8864	-29.2215	-2.148	0.0378	0.0248	-27.9138	31.4309	-0.3727	-39.1741	17.9571	15.8095	-31.2683	13.269	-15.9194	-30.3892	13.7742	-0.8182	-52.6796	19.9862	-0.7361	-64.9672
70265739	F	15.25	-0.8285	22.5908	13.6578	-0.5093	9.2623	12.2419	14.5469	-0.229	0.0207	-16.3211	0.229	-0.0207	41.199	-0.158	-4.3894	-42.619	0.4706	-6.8986	28.3411	7.6568	5.1798	-29.5245	8.3217	3.3034	28.634	-2.9938	2.0327	-29.6606	-2.2515	1.0971	0.1	-30.9169	34.8004	-0.0743	-43.0114	20.4943	15.8759	-33.4531	15.8678	-16.2783	-34.8486	16.127	-0.4334	-56.4597	19.5684	-0.6737	-72.7932
70265809	F	15.25	-0.9557	19.8271	17.5264	-0.6204	8.517	16.4289	17.3595	1.0215	-0.6565	-18.3941	-1.0215	0.6565	40.3771	2.9286	-2.687	-41.5576	-0.6817	-4.0032	29.4935	9.3785	4.4079	-29.7549	6.1429	4.2684	29.6222	-2.3824	3.392	-29.6943	-5.9563	3.9137	0.0411	-32.1213	39.4539	-0.3153	-45.3278	23.0853	13.6628	-33.0119	17.8272	-15.1214	-36.1905	19.4039	0.9809	-60.0586	21.2377	1.317	-71.86
70265976	M	15.3333	1.2933	20.0727	18.8033	1.3595	11.8441	19.5607	21.3881	-0.7151	-0.2012	-19.7625	0.7151	0.2012	49.2103	-0.5783	-6.6469	-46.0157	1.1554	-4.0533	36.0387	5.3518	2.7415	-34.3602	6.203	4.3614	36.5308	-4.7225	0.9344	-34.5499	-2.3526	2.6625	0.0575	-27.1138	41.9113	0.2356	-40.2843	25.2202	18.1733	-32.5861	20.2456	-17.1692	-31.9773	21.8541	0.4823	-55.9868	26.9388	0.94	-72.8088
70266660	F	15.25	-0.0381	21.4222	15.0475	-0.0553	9.2688	14.4054	16.1129	-0.073	0.9247	-15.7501	0.073	-0.9247	38.3638	1.2502	-1.8963	-39.7023	2.7709	-3.9027	28.6685	3.6092	4.1836	-28.2317	5.4618	2.4404	29.091	-4.3913	2.7803	-28.4403	-3.1564	2.0405	-0.1331	-28.6477	37.077	-0.5805	-41.8253	23.9611	16.0315	-33.2738	16.5237	-16.7563	-34.6751	16.4798	-0.7346	-55.4195	25.7663	-0.2556	-70.9724
70267581	F	15.25	1.4569	20.8279	16.9917	1.4376	5.9473	15.6493	17.784	-0.7414	-0.8878	-17.4373	0.7414	0.8878	40.8532	-3.5721	-1.679	-38.1305	1.0848	-0.2323	32.8185	2.8324	4.1436	-29.2814	6.5443	2.8826	32.419	-4.6946	1.4558	-29.3282	-0.937	2.6389	0.1762	-28.5739	33.287	-0.634	-39.8117	22.3025	13.7837	-31.6515	15.3089	-15.6463	-30.7387	15.2759	-1.1802	-53.9552	27.156	-0.3442	-72.0454
70268028	M	15.1667	0.0705	20.6798	15.9327	0.3969	10.0952	14.897	19.1031	0.4751	-1.107	-16.2474	-0.4751	1.107	43.0517	0.3118	-4.8428	-40.9258	0.7616	-3.6099	32.4388	5.2415	2.6124	-28.8178	5.501	4.1847	32.6144	-3.6519	0.8641	-28.4788	-3.2499	2.8192	0.0582	-33.3925	37.536	0.1009	-45.1509	24.1773	18.6539	-33.8841	17.4204	-18.8196	-34.1862	19.1304	-0.641	-57.1234	25.9117	-0.6375	-73.5821
70268405	M	15.3333	-0.4113	26.6989	15.5166	0.3556	10.5852	13.8948	19.7483	0.4786	0.5051	-19.475	-0.4786	-0.5051	42.7546	-0.8784	-3.5592	-44.4438	-1.1649	-4.3065	32.2046	6.6471	6.4597	-32.2255	6.9367	4.7555	32.3881	-3.6605	1.8174	-32.1001	-2.7636	1.4446	-0.1717	-30.3433	40.1525	-0.3485	-42.9916	25.1188	15.8769	-33.5819	17.9203	-17.1431	-34.6261	19.1613	-0.6745	-56.6168	26.1725	-0.7019	-74.6466
70268572	M	15.25	-0.8791	24.4096	17.2977	-0.5915	8.6922	14.6815	17.1548	-0.3073	-0.0333	-16.8163	0.3073	0.0333	42.2681	-1.1991	-4.4258	-42.128	0.0794	-5.3619	30.4685	6.5222	3.1665	-30.3507	8.5973	3.1999	30.7405	-3.568	2.0018	-30.7099	-3.017	1.7136	0.1668	-30.2904	39.5502	0.1517	-44.462	26.267	18.138	-32.6151	17.8817	-18.3894	-32.7596	18.5477	0.2265	-56.608	29.2794	-0.2489	-73.7306
70268712	M	15.3333	-0.0834	25.1471	18.1631	0.2638	12.1459	16.2698	19.8018	-0.2051	-0.5165	-17.3832	0.2051	0.5165	49.5156	1.1217	-5.9154	-48.2638	1.4925	-5.5998	35.2289	9.2123	3.1879	-34.1043	9.8018	4.6244	35.7338	-2.4712	1.5616	-34.4197	-2.3535	2.6881	0.1516	-32.259	40.5148	0.428	-46.3273	23.123	18.4899	-36.827	18.2837	-19.7486	-36.2784	17.8786	-0.581	-60.0255	28.5339	-0.6701	-77.5166
70269633	M	15.4167	-1.0009	22.1254	17.0725	-0.4898	9.1473	15.5803	17.7871	-0.3635	0.2631	-19.025	0.3635	-0.2631	41.644	-0.8723	-5.1505	-42.4103	-1.2717	-5.7761	30.8713	7.3936	2.7767	-31.3093	7.4527	0.5285	31.3085	-3.5558	1.4289	-31.5197	-2.2996	0.1207	0.0013	-28.8275	34.4199	0.3238	-39.2081	22.6707	17.3576	-31.9482	13.6902	-17.8574	-30.6177	14.5358	0.5209	-51.807	24.5773	0.3944	-66.871
70270010	F	15.1667	-0.8418	18.2375	19.8443	-0.3361	6.6106	18.8159	15.2295	0.6756	-0.9335	-16.0275	-0.6756	0.9335	41.8482	0.43	-4.0961	-42.1954	-0.5498	-5.3407	29.0196	7.4165	6.1071	-30.1235	5.565	5.1879	29.892	-2.8952	2.8759	-30.6729	-4.2764	2.5365	0.1753	-31.8807	39.3282	0.3852	-43.76	23.1717	16.3138	-34.0959	19.5356	-16.0408	-35.2523	20.4958	0.2918	-57.5113	23.5226	0.5248	-71.1498
70270177	F	15.25	0.4438	25.248	14.0075	0.8425	11.0434	12.135	17.6537	0.1886	0.0209	-15.6979	-0.1886	-0.0209	48.2318	-0.9349	-7.585	-46.5076	-1.5474	-7.4582	35.6703	8.5097	3.9402	-32.6947	7.7094	4.5709	36.2021	-3.9862	0.3889	-33.276	-3.4851	0.4521	0.0552	-31.3558	32.167	-0.5961	-43.59	15.53	15.1838	-30.6891	12.1092	-15.7873	-32.9656	13.4244	0.1329	-56.6142	18.685	0.376	-72.9584
70270317	F	15.6667	-1.2077	18.2526	17.4893	-0.8779	7.9834	16.6366	15.6438	-0.0697	-0.2342	-16.9236	0.0697	0.2342	43.0616	0.7571	-4.0181	-39.5625	0.1412	-1.0536	32.1535	5.526	5.0313	-28.7588	4.1378	2.9333	32.4464	-2.1445	2.6429	-28.9186	-2.9068	2.3513	0.0464	-25.9704	36.7005	0.0694	-39.3815	24.73	15.5502	-29.7673	16.3847	-16.8726	-30.052	17.4374	-0.8978	-52.7996	25.6807	0.3102	-67.8006
70271238	M	15.25	1.4834	17.3459	15.4766	1.5838	11.6115	15.9022	18.2612	-0.0447	-0.3547	-16.3294	0.0447	0.3547	42.2491	-1.7147	-3.36	-42.4025	1.2049	-3.5643	31.4724	3.7573	4.0351	-29.8933	5.4261	5.0196	31.6114	-3.5658	2.6574	-30.5261	-2.8246	2.6278	0.0537	-32.9213	39.0741	-0.3609	-44.6494	27.6581	16.0918	-36.2048	19.5492	-15.3123	-36.4942	22.2545	0.2674	-58.1245	26.7006	1.0668	-73.5022
70272466	F	15.1667	0.4471	22.5297	13.0755	0.2814	9.6495	11.5622	15.9443	-0.0391	0.4491	-17.2883	0.0391	-0.4491	43.6695	-0.4407	-4.3183	-43.6236	-0.5813	-3.8817	33.0677	6.2891	4.9054	-32.4128	6.4522	2.6808	33.2427	-4.4648	3.8388	-33.045	-4.7148	2.5177	0.0709	-32.1164	34.6802	0.2106	-44.6291	20.48	17.3712	-33.7785	14.7728	-18.4043	-33.7942	13.5144	-0.6713	-57.4808	21.3374	-0.1637	-74.6817
70274378	F	15.1667	-0.8544	22.1872	17.3304	-0.5257	7.3952	15.0887	17.2066	0.5446	-0.1216	-17.2731	-0.5446	0.1216	43.4666	0.3773	-3.7493	-43.3579	0.5081	-3.6408	31.8918	6.7242	4.3502	-32.2974	6.6307	5.6375	32.333	-2.9749	3.8956	-33.4021	-5.6931	3.4876	0.1072	-22.2919	36.4132	0.0038	-34.58	22.1584	16.2226	-26.5134	18.7889	-16.851	-27.284	18.1953	0.3473	-52.4668	24.4939	0.9172	-64.613
70275132	F	15.6667	0.207	21.5526	13.4204	0.3572	9.0122	12.1945	18.3092	-0.2812	-0.1892	-17.2529	0.2812	0.1892	41.3692	1.2057	-3.8819	-42.0019	-1.7764	-4.7032	31.1862	4.9948	4.456	-31.9083	3.9503	5.2816	31.2296	-1.3197	1.9122	-31.557	-2.8163	0.9116	-0.016	-32.7293	36.8394	1.0036	-46.4837	21.7424	16.2135	-36.3246	15.2884	-15.8669	-34.9729	15.3648	-0.195	-61.0985	21.7568	0.017	-76.0823
70275369	M	15.5833	-0.0042	22.0361	16.2676	0.0763	10.9204	15.0634	17.8929	-0.0415	-1.2016	-15.2788	0.0415	1.2016	42.7228	0.7996	-4.1554	-40.6502	-0.2515	-3.6908	31.1121	6.1761	5.7663	-28.6644	6.1623	5.6709	31.2709	-3.3102	2.3961	-28.9578	-3.3167	2.4695	0.0011	-25.2971	34.7005	0.0978	-36.0002	22.0286	16.7779	-31.4238	17.5	-16.0683	-31.0366	17.0202	0.0701	-54.9281	26.1123	0.4394	-70.2201
70275439	M	16.0833	0.5603	23.5484	13.9356	0.8577	14.8615	12.5134	18.1394	0.4675	-0.7801	-15.2694	-0.4675	0.7801	49.2547	-0.7553	-7.5539	-46.7502	-1.4626	-7.631	33.8711	6.9051	5.597	-31.1874	6.2481	7.0147	34.3829	-3.6574	0.8892	-31.6623	-3.7062	1.6432	0.1987	-23.0867	35.092	0.643	-39.6808	20.6884	16.7736	-27.2275	14.6257	-16.3451	-27.8859	16.7581	2.1674	-52.7592	20.7816	2.2155	-67.8962
70275509	M	16.6667	0.3794	18.7657	21.9945	0.5121	10.2464	20.7314	17.2002	0.8321	-0.9113	-15.7197	-0.8321	0.9113	46.0066	-0.6211	-4.4838	-45.3331	-0.0603	-4.4657	31.8746	7.6794	7.5016	-30.5529	7.5819	8.1017	32.4463	-4.7427	2.1574	-31.3865	-4.7223	2.8734	0.0513	-27.3302	43.5217	-0.8647	-43.1625	28.2664	17.3022	-33.0109	22.5887	-18.6755	-34.3861	21.6673	-0.5478	-59.3389	27.3689	0.3463	-78.1886
70275746	F	15.25	0.9639	19.06	15.3411	1.3521	7.2827	14.6078	19.0653	0.4013	-0.5251	-16.4298	-0.4013	0.5251	45.9162	-0.0545	-4.2671	-42.9104	-0.3089	-3.7919	33.9239	4.66	4.9805	-30.6513	5.5053	5.3041	34.1792	-4.6066	2.9169	-30.5181	-5.179	3.663	-0.0554	-36.8763	36.2556	0.0589	-47.9836	20.166	15.6502	-37.2132	17.0935	-15.7519	-35.8626	17.82	0.6582	-59.2788	20.7271	0.1269	-73.1131
70275816	M	16.0833	-1.777	22.7278	17.8853	-1.4216	16.092	17.9879	17.2976	0.5606	0.4474	-18.0531	-0.5606	-0.4474	44.0565	0.0968	-4.5255	-44.8103	-0.1004	-5.9259	30.0902	7.0562	6.4897	-31.7749	6.6918	3.5459	30.7617	-3.3207	3.4495	-32.0937	-3.6983	0.6092	-0.0255	-27.2389	42.6526	-0.3644	-41.2901	25.2148	14.7172	-29.7415	19.057	-16.9338	-30.218	20.4792	-0.9755	-58.2089	24.3499	-0.1573	-74.7866
70276053	F	-0.916667	0.4084	23.3703	12.5452	0.5075	14.8276	12.7191	17.8811	-1.0947	-0.6717	-18.4235	1.0947	0.6717	45.5344	-1.0849	-5.5513	-45.5766	4.1978	-4.9874	34.0645	6.1319	1.5954	-34.3687	11.4606	4.4881	33.9252	-4.9386	0.8388	-34.6235	-0.3059	2.6116	0.0036	-29.1068	37.9769	-0.124	-43.458	21.7368	16.9244	-31.669	14.5545	-18.6686	-31.5426	15.6126	-0.7493	-56.5969	22.5196	-0.5339	-74.2617
70276597	F	15.3333	-0.5639	32.4891	14.2173	0.3539	5.2478	7.7354	17.4838	-0.3908	-0.0793	-15.2251	0.3908	0.0793	47.2288	2.5336	-7.2113	-45.9842	3.0882	-6.8619	32.6335	10.1337	3.515	-31.1625	10.2463	1.9359	33.0419	-2.7439	3.3964	-31.3365	-1.8384	2.1248	-0.025	-23.165	28.8155	-0.2316	-37.744	16.4833	19.3942	-27.5182	11.6397	-20.377	-29.1014	11.6873	0.7925	-48.2776	21.0944	0.6601	-68.6305
70276974	F	15.4167	0.9114	22.1661	14.298	1.2754	9.9096	13.416	16.4839	0.6752	1.0552	-15.9909	-0.6752	-1.0552	41.3566	2.5823	-3.5177	-41.4432	2.4714	-5.6745	28.2132	9.3201	4.8823	-27.8164	8.1185	1.3035	29.184	-0.8739	4.2004	-28.5398	-1.5787	1.7205	-0.0398	-30.8354	35.07	-0.0952	-42.9637	17.9267	18.2052	-28.8355	13.3871	-17.1349	-30.1555	12.9756	-0.3102	-54.4313	16.4631	-0.386	-70.2357
70277728	F	15.6667	-0.6177	19.9569	18.7249	0.0539	9.2344	18.0414	17.1422	-0.2336	-0.9488	-14.8867	0.2336	0.9488	42.0087	-0.8112	-4.4884	-39.4419	1.6259	-3.2563	29.693	6.4568	2.9489	-26.8135	5.3144	3.7558	29.7697	-4.2158	1.5954	-26.7997	-3.5499	2.1239	0.1306	-33.5889	42.1959	-0.3815	-46.8836	26.527	14.6308	-34.587	21.5892	-15.7845	-34.6021	22.6165	0.0949	-57.3739	26.2525	0.1748	-73.3503
70278105	F	15.25	-0.5588	27.0803	18.1633	-0.0994	6.8422	12.2449	18.0484	-0.3459	-0.3516	-18.0325	0.3459	0.3516	47.2749	1.4946	-5.8123	-45.6712	2.599	-6.3189	32.6343	8.4158	3.8188	-32.2905	8.9205	4.2314	33.0046	-3.2311	1.0014	-32.4339	-1.9326	1.7325	-0.0115	-25.773	36.28	0.4644	-37.7502	20.894	19.7583	-31.8726	17.8167	-19.6352	-31.0003	17.3306	0.2157	-53.1013	24.5964	0.1646	-71.3612
70278649	F	15.25	-0.5114	20.2591	12.5925	-0.5346	6.926	11.2219	14.1067	0.0522	1.0088	-16.556	-0.0522	-1.0088	42.5474	-2.6685	-4.8317	-43.8396	-3.501	-6.758	29.3634	6.6223	4.4367	-32.5772	4.9325	2.3307	29.8295	-4.9261	2.6537	-32.5307	-4.5258	1.2044	0.0695	-29.2911	30.3816	-0.0964	-40.0736	15.7626	17.0688	-30.5241	12.2445	-16.5207	-31.059	12.3069	0.1886	-52.2135	16.8911	-0.8213	-66.196
70278956	F	15.5	0.6112	21.17	16.0128	1.1794	5.6731	14.0652	18.0821	0.0991	0.0388	-13.7613	-0.0991	-0.0388	45.2003	2.485	-4.8136	-41.5636	2.3294	-3.3032	31.7995	8.7991	1.4393	-27.8256	9.5316	4.2546	32.7873	-3.379	2.3403	-27.6659	-2.8585	3.7975	-0.215	-26.5794	34.4854	0.017	-39.2054	21.4909	16.847	-30.65	15.9507	-15.9448	-30.6334	15.61	1.3574	-53.5083	21.6772	1.8631	-67.0238
70279193	F	15.5833	-0.31	21.8278	16.713	0.3717	5.6631	15.2955	16.8941	0.451	-0.6269	-15.4273	-0.451	0.6269	44.049	2.2535	-4.4875	-43.4012	0.6352	-4.4997	31.3291	7.9921	4.2905	-31.3065	6.9808	4.9902	32.1353	-2.4413	3.3722	-30.5665	-4.3692	3.5476	0.0354	-29.9494	35.6943	0.1534	-41.9895	21.6167	15.5446	-31.9007	14.9368	-15.9791	-31.7964	15.9585	0.2675	-55.4347	23.6428	1.7631	-73.1482
70280184	F	15.25	-0.1907	22.2001	17.1662	0.3875	7.7533	16.0211	15.8148	-0.2981	-0.5749	-14.6381	0.2981	0.5749	41.1269	2.0007	-3.5478	-39.5459	2.5958	-4.2333	29.2769	9.4634	1.8738	-28.1485	9.8248	3.7088	29.7097	-2.911	0.981	-28.0317	-1.8283	2.1309	-0.0395	-30.2572	36.7198	-0.0106	-43.6057	23.9571	15.0719	-32.7507	16.3667	-15.4657	-32.7847	17.6563	-0.2332	-54.1616	24.2502	0.1088	-66.9868
70281175	M	15.6667	-0.4331	19.497	16.9284	0.1855	6.5152	15.4735	15.6812	-0.2439	0.425	-12.3271	0.2439	-0.425	42.0882	-1.4977	-4.6235	-38.6649	-0.8554	-1.3808	29.6414	5.6894	6.2817	-25.5426	4.664	5.7112	29.4641	-4.8775	1.5379	-26.3053	-4.9293	3.3009	-0.1456	-27.2341	39.1359	0.1749	-41.8089	26.872	17.5134	-32.0687	18.3572	-17.5656	-36.2253	22.3743	1.2661	-58.841	29.7167	2.0943	-79.0275
70281552	F	15.4167	-1.4579	21.7821	13.9405	-1.111	12.1176	14.0395	18.1938	0.8894	0.1175	-18.9928	-0.8894	-0.1175	43.8176	1.1588	-4.6645	-45.7477	-0.2372	-6.6704	30.8561	9.446	2.7645	-32.333	7.8774	1.0861	31.731	-3.2858	2.5605	-32.7834	-3.6604	0.7882	0.2596	-25.4233	37.5493	0.001	-41.2735	22.1103	14.4813	-32.4781	17.7183	-15.9721	-32.6815	17.9932	0.1307	-54.9109	21.1323	0.3943	-70.6666
70282096	M	15.3333	-0.2893	19.9604	20.4668	0.3112	10.5348	21.4535	18.6975	1.5663	-0.6253	-15.8241	-1.5663	0.6253	43.401	0.5412	-3.6325	-41.2314	-3.061	-2.11	31.2039	7.0603	6.0175	-30.0237	4.0217	7.6148	31.3361	-4.4472	3.0454	-30.0191	-5.206	2.2988	-0.0797	-25.3992	42.9123	-0.1918	-41.0145	26.2907	15.7304	-30.8209	22.2646	-15.6926	-32.8499	21.6114	1.383	-60.1386	26.8757	1.6877	-77.0581
70282166	F	15.1667	-0.325	19.5783	16.431	0.1815	6.2711	13.0494	15.742	0.2878	-0.1489	-14.8284	-0.2878	0.1489	38.3349	0.0308	-2.699	-38.8177	-2.7209	-3.0207	27.0376	5.922	4.5317	-28.3489	3.7899	4.7772	27.5016	-3.6136	1.0974	-28.2924	-5.6226	1.3817	0.1393	-28.4894	34.2868	0.0034	-38.5587	20.8065	16.6563	-29.5651	14.9601	-16.9887	-30.6089	14.006	-0.4043	-52.2897	21.7461	0.03	-63.7947
70282543	M	15.4167	2.0394	23.6825	18.0919	2.0657	8.7516	17.486	18.0344	0.688	-1.047	-15.5231	-0.688	1.047	45.4251	1.4358	-3.6598	-42.1393	0.113	-2.545	33.2226	6.7245	5.7982	-28.9366	6.3343	5.5002	34.1097	-3.9037	4.4483	-28.8489	-4.8175	5.5364	-0.1639	-34.3575	37.0346	0.2131	-43.108	21.0907	19.7804	-36.905	17.9662	-19.8841	-35.3982	19.245	-0.0043	-59.7971	26.5907	1.237	-78.582
70282613	M	15.3333	0.4995	24.8085	19.783	0.7476	9.1197	18.2662	18.4769	-0.0447	0.3658	-18.0491	0.0447	-0.3658	43.8677	0.6109	-4.5458	-45.2373	1.4097	-4.983	33.2891	5.8162	3.0707	-31.9399	7.2892	4.5632	33.7459	-3.6228	2.6038	-32.2585	-1.8078	2.0321	-0.0042	-25.3571	40.6028	-0.728	-39.9692	27.7869	16.928	-33.4038	23.0536	-18.2747	-31.6113	21.3063	-2.2939	-59.7074	27.7772	-2.3342	-77.9691
70283227	F	15.3333	-0.1229	20.5388	15.4717	0.2087	7.9813	13.8372	15.3825	-0.1241	-0.1003	-16.1249	0.1241	0.1003	44.4546	1.5975	-3.4528	-44.8818	1.9118	-3.5758	29.6282	8.2169	5.7853	-31.4935	8.3852	6.9854	30.527	-2.2465	2.76	-31.8554	-2.5622	2.6682	-0.022	-27.873	36.4628	0.5506	-42.2795	23.8212	15.4728	-33.4886	16.9465	-15.5101	-32.8622	17.4598	-0.9442	-54.2395	24.3177	-1.1537	-69.5873
70283534	M	15.25	-0.304	27.3235	16.3261	0.0279	9.1087	13.8602	17.1331	0.7598	-0.0492	-16.9532	-0.7598	0.0492	45.2007	3.0529	-3.5865	-45.3625	0.6135	-3.9096	31.7643	10.6658	5.4673	-33.0125	7.3884	5.22	32.6466	-2.5923	4.0341	-32.929	-4.9102	3.55	-0.0661	-32.4558	37.7783	0.1905	-45.0434	22.3629	20.1381	-38.1699	15.3826	-19.2586	-39.3692	18.6766	0.2321	-61.475	24.5555	0.4777	-81.104
70283911	M	15.1667	0.5007	23.2665	16.8545	0.6642	9.1647	14.4552	17.1615	0.2559	-1.3818	-15.1465	-0.2559	1.3818	44.7123	1.7868	-4.7862	-45.5067	0.2741	-6.9065	30.4445	8.0919	4.2685	-31.3593	7.8543	4.5215	31.7361	-3.4268	1.9738	-31.3238	-4.9767	2.4166	0.187	-30.9044	39.5583	0.1685	-46.6718	21.6926	17.7059	-38.0431	17.7638	-17.2474	-37.8335	18.1589	0.5435	-59.9558	23.9294	1.1819	-77.2433
70284078	F	15.4167	0.4171	22.092	14.3234	0.6977	13.2255	13.7067	18.7463	0.2673	0.2815	-17.7541	-0.2673	-0.2815	46.3343	1.7606	-6.3068	-44.5052	1.9407	-7.6459	33.7794	9.8291	1.706	-33.3411	8.849	2.2591	34.3781	-3.5543	0.7762	-32.7687	-4.1375	1.8457	-0.1823	-29.2349	37.2267	0.7604	-42.4268	21.421	17.5825	-33.0577	17.0885	-16.0169	-32.8931	17.564	0.4055	-56.4532	21.3469	0.2524	-75.678
70284218	M	15.5	-2.5668	25.5136	18.9014	-1.8968	11.4535	17.4739	17.8649	0.6355	0.0907	-20.6642	-0.6355	-0.0907	45.9494	3.0296	-4.8118	-48.8743	-0.8973	-7.7621	31.2055	10.6043	3.7797	-36.0334	7.9803	1.9202	32.0096	-2.209	3.1434	-36.44	-4.8357	1.2345	-0.0591	-33.081	44.4568	0.0939	-47.634	28.2712	17.2449	-37.5473	22.264	-18.146	-38.672	21.5325	-0.1899	-63.2882	30.004	-0.2001	-80.637
70284762	F	15.9167	0.5524	23.9256	12.6034	0.9317	10.6557	10.4826	20.7127	0.522	-1.3845	-18.3486	-0.522	1.3845	45.6684	-1.0483	-9.0715	-44.3995	0.9602	-7.402	34.6189	5.5168	0.9886	-32.0142	6.5072	3.8577	33.8091	-4.3925	-1.1387	-32.1712	-3.5686	0.0185	-0.0202	-20.3756	30.1149	-0.0797	-33.6888	18.5396	14.9878	-25.5976	13.5254	-15.7302	-25.2944	13.627	0.1417	-46.8553	21.2473	0.2047	-62.4533
70284832	M	15.4167	0.6083	23.769	16.9883	0.8081	11.2967	15.3661	19.9592	-0.0183	-0.7376	-17.4058	0.0183	0.7376	45.0953	-4.147	-5.7895	-44.3431	-0.5736	-3.3999	33.6956	3.4482	4.8962	-31.7784	5.39	5.9878	34.3976	-5.3497	0.0142	-31.7057	-3.2743	1.9479	-0.0089	-30.1072	40.305	-0.2089	-42.3082	28.2626	18.2925	-36.5757	20.8822	-18.6941	-36.6585	21.5433	-0.3081	-60.6884	30.9392	0.0474	-81.264
70285069	M	15.4167	-0.0224	19.9308	20.2355	0.2194	5.9161	19.8082	14.5146	-0.3777	1.1697	-16.7816	0.3777	-1.1697	42.592	-0.9433	-6.1439	-42.3882	1.4222	-4.9962	30.0036	5.0724	3.3385	-29.4902	7.0149	3.3084	30.6314	-6.0507	0.0015	-30.0818	-4.3987	1.6849	-0.2174	-33.3496	40.553	-0.5387	-45.3783	27.5603	16.6067	-34.8058	20.5759	-17.1168	-35.2313	22.2755	0.8089	-60.1112	28.5578	1.5781	-76.0904
70285516	F	15.0833	-0.6781	23.2398	14.8939	0.1945	8.8435	13.13	15.568	0.5807	-0.0594	-15.4716	-0.5807	0.0594	39.8043	-0.0966	-5.7635	-40.0225	0.6101	-4.784	27.4112	9.0494	3.1924	-28.7959	7.6077	3.277	27.5531	-2.8797	2.5498	-28.6255	-3.9904	2.3749	-0.0304	-30.1524	34.4612	0.3793	-42.2256	18.8898	14.2492	-31.4438	14.1072	-14.0996	-32.4449	14.7843	1.0676	-54.594	17.2595	1.0034	-69.5329
70286437	M	15.4167	-1.2712	16.5218	17.8147	-0.8732	9.7918	18.6445	15.0894	-0.0024	1.0047	-17.177	0.0024	-1.0047	41.3662	0.5098	-3.9938	-44.367	0.7167	-7.6123	27.6511	7.6415	5.7139	-31.6492	5.8159	5.4403	29.1123	-3.9918	2.4955	-31.4027	-4.5167	0.9249	0.0372	-25.7667	41.1402	1.3704	-39.992	27.0329	16.1748	-30.3814	22.4726	-14.9507	-30.4083	21.1146	0.165	-54.1356	27.6277	0.7162	-70.3179
70287288	M	15.4167	1.9434	21.4452	17.3847	1.7924	8.2009	16.8616	17.0284	-0.3426	-0.0713	-15.3682	0.3426	0.0713	45.296	0.9316	-7.5737	-44.3562	1.7512	-4.5952	34.091	7.4676	4.2481	-31.2371	8.4326	4.0092	34.0702	-2.5536	0.5472	-31.8002	-2.1266	2.5037	-0.0078	-32.3895	41.2192	-0.643	-44.6885	25.638	18.4514	-34.4233	21.138	-18.3635	-33.9285	20.5937	0.2743	-57.1308	24.8933	0.7365	-71.6727
70289033	M	15.1667	0.5433	20.0181	15.1053	0.8667	9.1903	16.1228	18.2482	-0.7586	0.7427	-18.1317	0.7586	-0.7427	43.2982	-3.3636	-5.546	-42.2076	-1.9679	-5.2428	31.3684	2.5367	7.5187	-31.8575	4.3857	6.1051	32.0114	-5.3342	1.5607	-31.6941	-3.333	0.5505	0.0507	-28.9031	33.2316	-0.2894	-39.9355	23.2059	16.3954	-30.7033	15.6511	-16.4483	-30.9348	13.0849	0.4482	-54.0902	22.2033	0.5464	-66.6021
70291559	M	15.5833	-0.3023	21.8412	16.5912	0.0784	10.9396	15.6097	18.0814	-0.0473	-0.1366	-18.1203	0.0473	0.1366	46.8534	0.6212	-7.3987	-48.3668	1.447	-8.9401	33.6274	8.4146	3.8415	-34.4276	8.3072	2.9377	34.3568	-2.9566	0.6713	-35.2179	-3.7217	-0.1007	1.3765	-30.5063	42.7715	0.9373	-45.5185	26.2026	17.2897	-33.6522	23.1672	-16.4436	-33.0703	20.6198	1.1759	-60.669	27.4479	1.3025	-79.1806
70292550	M	15.5	-0.9713	28.5855	14.1072	-0.3507	9.8724	8.4043	21.0245	0.9574	-0.1215	-22.0705	-0.9574	0.1215	45.6234	1.1098	-5.0671	-45.9847	-1.1016	-9.2924	32.8746	8.0864	0.5162	-35.0457	5.9598	0.7276	33.4429	-2.9335	0.6916	-34.8645	-4.0529	-0.7291	-0.0321	-27.7132	29.4666	0.8676	-42.1963	18.076	21.8251	-32.1031	12.2691	-20.2513	-31.3666	12.505	-0.2669	-56.8568	24.463	0.238	-78.8646
70292927	M	15.25	-1.329	21.5382	20.5122	-1.2046	14.0913	20.5456	16.4265	0.1759	0.4462	-18.7447	-0.1759	-0.4462	42.1212	-2.2639	-0.8363	-41.5113	-1.4678	-1.1701	32.1479	4.7533	5.236	-32.4415	5.2127	4.0626	31.9149	-5.6946	5.5546	-32.3899	-3.8691	4.6074	0.3246	-32.0566	43.8944	-0.3357	-45.9812	30.3645	15.1419	-36.5273	22.6465	-17.007	-35.7158	23.1743	0.2273	-63.6036	26.1644	0.8389	-79.1367
70293541	M	15.3333	-1.7715	19.3429	13.1181	-1.3995	9.2381	14.8364	16.8782	-0.7657	0.3773	-16.8982	0.7657	-0.3773	40.4552	0.7181	-4.484	-41.6776	-1.0105	-6.6729	27.9949	8.0126	3.5001	-30.4488	6.5333	1.1839	28.9453	-2.9714	0.9858	-30.4252	-3.8266	0.1009	0.1464	-32.6602	43.5674	0.3858	-44.4755	25.5008	17.1084	-34.9227	21.4764	-18.0893	-34.4452	18.4249	0.0865	-58.1696	23.8789	-0.2662	-74.9011
70293918	M	15.6667	0.559	20.6351	17.7137	0.7684	8.8543	17.6871	16.6696	-0.3893	0.3518	-15.6059	0.3893	-0.3518	46.13	1.3153	-4.055	-43.6042	1.2126	-5.2539	31.0891	8.5775	4.1473	-29.5402	10.0156	2.3355	31.7832	-2.7424	0.9472	-29.7613	-2.194	0.3766	-0.0872	-29.8059	39.9544	0.0418	-42.4122	23.6426	16.4452	-32.5548	17.8774	-15.6082	-32.4093	17.0298	-0.6756	-59.8739	21.0103	-0.6701	-70.985
70294085	F	15.4167	-0.8395	19.8129	17.7073	0.1066	5.5462	16.4519	17.4401	0.3688	0.439	-17.1534	-0.3688	-0.439	43.6364	2.6115	-2.9643	-44.5623	1.5349	-3.2778	30.5415	9.8089	4.8312	-31.8628	8.9045	6.6689	31.201	-1.2616	4.1769	-31.9695	-2.5138	5.2311	-0.0684	-29.7235	38.1498	-0.1366	-41.5761	20.9812	16.6341	-31.7484	15.4287	-18.2736	-31.9297	16.6729	-0.7773	-54.4708	22.9484	-0.5479	-72.0405
70295076	F	15.3333	0.3375	21.6798	17.4835	0.2847	6.462	15.0895	18.4801	-0.5166	0.5449	-19.9287	0.5166	-0.5449	46.0515	-0.411	-6.3822	-45.3518	1.2897	-5.9221	33.4579	7.62	2.268	-31.9564	8.1762	4.1933	34.0113	-4.2727	1.8063	-32.7698	-2.4543	2.3595	-0.031	-27.5843	34.2494	-0.0582	-40.3957	21.1032	17.6247	-31.5853	15.699	-17.1173	-31.1742	15.3221	-0.6689	-53.6909	22.7963	-0.2445	-68.9433
70296067	M	15.3333	-1.4	23.895	14.5066	-0.985	11.1784	13.6492	16.9842	-0.9346	0.7413	-18.2678	0.9346	-0.7413	40.4407	-0.7538	-4.7738	-43.1319	1.3209	-5.7084	28.8329	6.0056	5.2731	-31.7455	6.4454	3.2799	29.4916	-4.7808	1.6034	-31.6743	-3.8557	0.5715	-0.0252	-32.6733	36.2117	0.2225	-45.4795	22.8611	16.1646	-37.2412	17.5263	-16.5807	-36.9284	17.8103	-1.0381	-64.5301	25.3636	-0.6675	-81.4645
70297742	M	15.75	-0.3861	18.7348	17.7582	0.0101	12.4734	18.1961	17.6808	-0.4725	0.9088	-17.8558	0.4725	-0.9088	43.5258	-3.1911	-3.4603	-43.6633	-0.6527	-6.9488	30.4886	6.3914	6.6614	-30.8227	8.591	3.5036	30.8169	-5.3704	2.9144	-30.5314	-3.8349	0.7397	-0.0584	-33.9489	43.3027	-0.3907	-47.7712	25.2214	16.4225	-37.3894	20.8367	-16.8892	-36.5309	20.6757	-0.8721	-63.7017	21.6564	-0.1683	-80.2652
70297812	F	15.4167	1.1796	22.4749	14.5251	0.6839	9.5057	14.0501	18.332	-0.0842	0.3287	-18.4624	0.0842	-0.3287	42.7467	-0.5561	-1.7171	-42.848	0.5536	-0.9049	34.4155	4.5645	3.9435	-31.1516	5.9936	5.3603	34.2558	-3.3588	3.1132	-31.4514	-2.9923	4.1217	0.0568	-38.3365	36.9254	-0.1748	-50.5561	20.9823	17.1537	-39.2186	16.3626	-18.1366	-38.051	17.1685	-0.8103	-62.6529	18.0579	-0.9857	-80.5474
70297979	F	15.25	-0.5674	21.2152	16.628	-0.1252	9.1534	14.8366	14.8062	-0.2903	0.6203	-16.1191	0.2903	-0.6203	40.6319	2.588	-3.9577	-42.4853	2.6619	-6.4949	27.7788	7.6502	3.6683	-29.1549	8.0579	2.1498	28.5365	-1.9998	1.4071	-29.0926	-1.4427	-0.4226	0.1115	-26.0771	37.6867	-0.321	-42.1293	22.0698	15.2795	-29.6003	16.8079	-16.3929	-29.2115	16.8658	-0.8014	-53.851	22.5915	-0.2803	-67.1916
70298663	M	15.5833	-0.1612	14.1946	23.2553	0.255	2.3155	20.1715	17.4294	-0.1918	0.2819	-15.2125	0.1918	-0.2819	40.121	-2.1619	-2.2042	-41.5968	0.4812	-2.9017	29.2967	3.2595	8.0884	-28.8715	4.6219	8.2958	29.8122	-4.0988	2.7456	-29.7272	-3.7258	2.016	-0.0899	-37.2012	42.1476	0.6629	-51.7355	25.9979	16.0356	-40.2176	21.9083	-15.7468	-41.4603	21.6096	0.5637	-65.9526	24.9529	0.5648	-79.8052
70299654	F	15.3333	0.4353	22.1413	13.8378	0.7786	10.7751	13.2664	17.6783	1.104	-1.0449	-14.59	-1.104	1.0449	42.4376	1.5679	-3.788	-40.1528	-0.8073	-2.139	30.9403	9.3154	2.5337	-28.877	8.5217	4.1297	31.2073	-3.1175	2.7158	-28.5805	-3.6117	3.6944	-0.1106	-27.9635	36.2133	-0.2284	-42.9784	20.5656	15.1505	-30.6379	17.5971	-15.7025	-33.9507	15.3383	0.5792	-56.2854	23.0025	0.9702	-72.9329
70300338	M	15.4167	-0.9219	20.2569	16.4565	-0.5848	11.039	15.5969	17.0439	-0.151	-0.2839	-18.1842	0.151	0.2839	43.9293	0.4065	-4.447	-42.7903	-1.566	-3.9035	30.4573	7.2881	5.4338	-31.0666	5.7718	4.6792	31.2234	-2.9321	2.1689	-30.8354	-3.879	2.5318	-0.0375	-31.6314	39.3452	0.2205	-43.5133	26.5635	16.4386	-35.5457	17.9768	-16.4069	-35.8747	17.0847	0.7416	-58.6985	26.2481	0.8314	-74.6096
70300408	F	15.1667	-0.6235	20.0344	17.1989	-0.0793	9.6413	17.3809	16.5981	0.8523	0.0684	-17.3897	-0.8523	-0.0684	44.1822	0.4907	-8.5274	-43.9775	-1.9139	-8.7837	30.6469	9.4375	2.3357	-32.0661	7.6563	2.3579	31.5676	-2.8437	1.8056	-31.8603	-5.9361	1.4046	-0.0934	-32.2046	36.7947	0.2257	-42.5892	21.8526	15.1145	-32.9274	16.7774	-15.167	-34.7577	16.9085	-0.2393	-59.0677	23.8206	-0.0155	-74.1116
70301189	F	15.3333	-1.6543	22.4026	15.999	-1.2479	7.9329	14.8178	14.1114	0.196	0.3104	-15.5767	-0.196	-0.3104	41.1248	0.4546	-4.5168	-42.398	0.0583	-6.5303	27.2937	8.4174	4.614	-28.7897	8.4404	0.701	28.2392	-3.4937	1.231	-28.4184	-3.5351	0.1208	-0.0529	-27.8285	37.743	-0.0473	-41.6922	22.6063	17.788	-31.0939	15.8864	-18.0967	-31.9283	16.7998	-0.0927	-56.6934	24.4098	0.2717	-71.6724
70301496	F	15.1667	-0.6349	23.2889	12.6161	-0.4921	15.3936	12.3411	16.3297	0.4111	-0.132	-16.5372	-0.4111	0.132	43.2447	1.5728	-3.9615	-44.1512	2.2013	-5.2467	29.962	9.1122	5.4127	-30.4842	10.1273	3.9789	30.621	-3.0127	2.2135	-30.461	-2.8245	1.5289	-0.0528	-24.8552	36.5421	-0.4096	-36.8914	24.0295	13.7408	-27.8565	16.7744	-14.3076	-28.1567	16.773	-0.8439	-54.8754	27.6072	-0.3987	-72.2994
70301706	F	15.4167	0.5328	25.1689	10.5403	-0.0393	11.4769	8.4933	17.1676	-0.222	-0.6126	-19.2644	0.222	0.6126	46.0602	-0.5517	-6.941	-44.4455	-0.2466	-4.2714	33.2582	7.1917	1.8252	-33.384	7.4299	3.322	33.1637	-4.7924	0.9162	-33.5531	-4.1689	1.9614	0.0176	-23.8201	31.18	-0.2563	-37.9114	17.5606	15.7286	-31.9478	12.3345	-15.5876	-32.4279	11.7817	0.5219	-53.5563	19.3168	1.7341	-70.2454
70301943	M	15.5	-0.6265	20.9799	20.4888	0.0204	6.3697	17.6843	17.212	0.5731	0.0986	-16.0077	-0.5731	-0.0986	41.6422	4.2296	-3.5888	-41.2206	2.2618	-3.994	29.8741	8.0664	3.0082	-29.4401	6.7171	3.8466	29.9591	-1.4343	1.8916	-29.0008	-2.7716	0.9834	-0.0439	-31.0959	40.0603	0.2875	-42.5791	23.6363	18.156	-34.7085	18.0078	-18.7023	-35.1176	17.6256	0.4195	-59.8604	27.2812	0.6807	-76.2063
70302557	M	15.25	-0.8913	22.2669	14.2558	-0.7913	13.0345	13.7211	16.5318	-0.3064	-0.0247	-17.082	0.3064	0.0247	42.9704	0.0674	-4.2014	-44.1726	2.0891	-6.4343	29.8683	7.1219	4.0557	-30.5816	7.9091	2.0142	30.2549	-3.4877	1.9345	-30.9138	-2.6821	1.4813	-0.0622	-24.5486	37.0244	-0.4661	-39.8474	24.0645	17.2484	-31.1299	17.7262	-18.0253	-31.4488	17.8169	0.1887	-58.0751	24.3998	0.3528	-71.4759
70302864	M	15.25	-0.0383	23.1931	16.4712	0.204	14.0415	17.1132	17.8298	0.2105	-0.3746	-17.4718	-0.2105	0.3746	43.1665	-2.379	-4.1189	-44.6741	-1.8945	-5.2115	32.9588	8.224	2.3901	-32.0758	7.3315	1.343	32.6534	-5.2697	3.1296	-31.9696	-6.0277	2.7758	0.0793	-23.6291	39.9681	-0.2314	-35.9836	26.004	15.0723	-28.066	21.5551	-15.9973	-29.1163	18.7329	-1.9349	-53.3651	25.2361	-2.1243	-65.1307
70303311	M	15.0833	-0.9706	21.6178	14.6825	-0.5373	10.1009	14.2262	17.7765	-0.7462	-0.2823	-18.1036	0.7462	0.2823	41.8751	1.157	-3.3545	-43.4128	2.681	-4.6429	30.5646	6.2771	4.4839	-31.4512	8.4824	2.367	30.8077	-2.8534	2.0791	-31.7724	-0.5102	1.9001	0.0657	-29.1426	38.5563	-0.0746	-42.0128	21.4464	16.1527	-33.086	17.4571	-17.2438	-31.5644	17.061	-0.7451	-56.6504	19.2455	-0.3091	-74.5717
70303618	F	15.1667	-0.5768	24.1573	14.9093	-0.083	10.8142	14.1267	15.4173	-0.1814	-0.283	-15.8747	0.1814	0.283	41.4906	1.376	-3.9167	-41.2691	2.7612	-4.0495	28.2776	8.081	2.3344	-28.1889	9.2992	1.7187	29.3653	-3.022	1.9491	-28.8904	-1.9509	1.4956	0.0485	-30.5467	35.97	0.4663	-41.8394	20.3867	13.8254	-33.8199	14.3728	-14.0197	-29.5136	13.8077	-0.937	-54.5904	21.0667	-0.5861	-61.7068
70304162	M	15.3333	0.1024	20.5	17.1321	0.38	10.0315	17.4039	20.3097	1.6366	-1.5735	-16.3602	-1.6366	1.5735	47.1043	0.1936	-6.5837	-44.4654	-0.4285	-5.9475	33.443	9.9421	3.7297	-31.33	9.2865	2.9557	34.2529	-2.7698	0.9109	-31.7296	-4.8112	3.2089	0.0283	-34.2612	44.2166	0.5085	-47.4514	29.3613	18.2833	-37.0653	23.212	-18.686	-38.1786	23.1487	1.8498	-62.8397	29.9219	2.4133	-77.1615
70305153	M	15.1667	-1.3685	20.8338	15.704	-0.8822	10.3484	16.3127	17.6777	0.4542	0.9221	-19.4283	-0.4542	-0.9221	45.763	-0.2323	-5.8389	-47.3167	-0.8151	-8.1964	32.7063	8.1508	5.1447	-33.2614	6.8288	1.9193	32.9805	-4.7001	2.4614	-33.8669	-4.5014	0.7827	0.6016	-35.468	44.4059	0.7239	-50.1228	26.1946	18.5024	-40.2338	20.3623	-18.1444	-40.6456	21.4811	0.0895	-67.6563	26.5022	0.4803	-84.3328
70305390	M	15.3333	-0.1715	18.6223	18.4611	0.072	7.5765	16.8502	18.291	-0.54	-0.0968	-17.9468	0.54	0.0968	46.0259	-0.2007	-3.0243	-45.9057	0.8169	-4.5686	32.7158	6.5465	8.119	-33.2736	7.6208	7.1989	33.2795	-5.3215	3.5708	-33.3107	-3.6337	3.0909	-0.0653	-31.9116	37.3593	-0.3647	-43.1514	23.6647	15.8871	-32.9276	20.4549	-16.6845	-33.0447	17.3804	-0.9731	-57.4308	22.0908	-0.6603	-72.0589
70305460	F	15.1667	-2.4192	19.989	12.8421	-2.0326	8.0533	12.1474	13.4165	-0.6119	0.7048	-19.7876	0.6119	-0.7048	39.4931	-0.3704	-4.568	-43.7828	0.454	-7.4318	26.6186	7.6515	3.6391	-31.8477	8.1349	1.1445	27.3073	-3.8953	1.5933	-31.9862	-3.1621	-0.0883	0.1158	-29.039	30.8779	1.2847	-41.1038	18.0034	14.3535	-33.6293	11.9506	-15.1166	-34.1325	12.1177	2.235	-55.9738	17.5966	3.5113	-71.1376
70307205	F	15.3333	-0.0076	20.6691	17.9179	-0.6342	6.5367	16.0517	17.2159	0.0226	1.253	-18.7356	-0.0226	-1.253	43.5729	1.7896	-3.3689	-44.0322	1.1695	-5.162	32.1764	7.4215	5.1116	-31.2618	7.0312	4.4149	32.3403	-3.6609	1.7289	-31.3073	-2.5536	2.5749	0.0974	-34.3997	34.7338	-0.3376	-46.9647	18.6874	16.1816	-35.7372	15.7602	-16.8342	-35.6027	15.7942	-0.524	-58.724	19.4707	0.0336	-75.7238
70307442	M	15.0833	-0.9275	18.1648	17.0528	-0.493	9.9576	17.092	19.2418	0.6278	-0.54	-17.6642	-0.6278	0.54	44.2336	0.5495	-4.876	-44.6624	-0.1791	-4.5452	31.715	5.9685	4.3132	-32.3384	5.8302	4.3861	32.2968	-2.8496	3.6109	-32.1603	-3.4254	2.6994	0.0481	-27.5927	40.6144	0.2785	-44.1332	26.4865	16.5578	-32.3243	20.1328	-18.2332	-33.9151	21.2729	-0.8768	-58.8271	22.7278	-0.7883	-72.4822
70307512	F	15.4167	0.9956	20.7124	14.9086	1.3532	9.3221	15.2077	20.4657	-0.1306	-0.5451	-18.8024	0.1306	0.5451	43.4773	0.3504	-6.5968	-43.1495	0.8801	-6.5661	32.0844	5.5198	2.0988	-31.0893	7.4733	3.5772	32.4004	-4.0192	0.4327	-31.7169	-3.8718	0.5349	0.0392	-33.2123	38.0014	0.104	-43.8343	19.0217	16.4472	-33.9171	16.9789	-18.5079	-33.9417	13.636	-0.678	-55.6182	21.3975	-0.8448	-71.8036
70307679	F	15.4167	-0.3202	21.2529	14.0054	-0.0783	10.7876	14.4283	16.917	-0.3287	-0.0459	-17.3832	0.3287	0.0459	41.5159	-0.8952	-5.8205	-42.4959	-0.934	-6.3546	29.0314	5.6832	3.1354	-31.0929	5.9785	2.3777	29.5851	-3.8806	0.7462	-30.7646	-3.7775	1.2147	-0.1615	-29.4851	35.6106	0.3889	-43.4627	21.9347	13.9696	-31.3727	15.4851	-15.1245	-31.6786	16.7198	0.6659	-55.9862	24.0956	0.7899	-71.8101
70308126	M	15.5	-0.0372	17.8663	14.1848	0.0809	10.4242	14.5685	15.7697	-0.5571	-1.0693	-13.2397	0.5571	1.0693	41.4575	0.0408	-5.2499	-39.3346	1.987	-0.9393	29.7754	7.1255	6.0037	-27.6144	7.6822	5.5857	30.5773	-3.8084	2.3263	-27.9023	-2.4377	4.0494	0.0556	-31.1295	36.7627	0.2336	-45.5518	23.2574	16.9583	-35.1981	14.7035	-16.4663	-36.1254	16.2682	0.7898	-59.3894	23.9806	0.5017	-80.6329
70308363	F	15.3333	-0.4133	19.1945	16.7304	-0.1566	9.766	17.5738	14.9042	-0.0976	0.4801	-15.4802	0.0976	-0.4801	41.7567	-0.3017	-1.9328	-42.2043	-0.1819	-5.5078	27.6464	7.0355	7.8789	-30.3819	6.6898	6.2925	28.4678	-4.2443	3.6929	-29.8027	-4.1246	1.4666	0.0324	-26.8964	37.8718	-0.0592	-40.9429	25.2732	14.9683	-31.0668	19.4927	-15.7601	-30.8404	20.3179	0.5983	-56.7591	24.8558	0.5504	-73.5036
70308433	M	15.5	0.3938	24.913	16.1634	0.415	17.0945	16.033	20.0835	0.3212	-0.2315	-20.0103	-0.3212	0.2315	45.8714	-0.7201	-4.9931	-44.9992	0.043	-2.9441	34.8566	7.813	4.0499	-32.5884	7.7908	2.6261	34.4226	-4.3767	1.5804	-32.6252	-3.9312	2.1562	0.0519	-31.0716	43.8136	-0.3128	-44.5319	28.1475	19.0308	-34.4048	22.0672	-19.245	-35.8291	21.916	0.1355	-60.3255	28.265	1.0729	-80.7043
70308503	F	15.6667	-0.7597	27.4966	13.992	-0.4228	10.9557	12.9385	17.9092	0.4255	-0.5239	-18.6964	-0.4255	0.5239	46.8654	1.6572	-6.8934	-47.3079	1.4043	-9.4807	34.0094	9.555	1.9972	-34.3019	9.6114	1.2932	34.6826	-3.926	2.137	-34.2981	-3.0746	1.3594	-0.0073	-28.6021	38.6463	0.0293	-43.6057	23.9375	17.8966	-35.3404	16.3827	-17.9454	-35.6244	17.5477	0.3518	-63.1001	24.8591	0.7109	-80.9367
70308740	F	15.1667	-0.447	23.722	12.1612	-0.2787	12.9888	12.4796	18.7488	-0.2895	-0.5839	-18.7812	0.2895	0.5839	45.7904	-0.6202	-5.5644	-44.185	1.5785	-4.3297	32.0917	6.0827	3.7903	-31.7017	7.858	3.605	32.1633	-4.4488	-0.8491	-32.2417	-3.3386	-0.7135	0.0902	-27.8773	36.1625	-0.2285	-41.2856	19.3285	17.9782	-31.3682	14.1486	-18.8969	-31.8479	13.5047	-0.063	-55.5404	18.413	-0.2648	-69.4441
70308977	F	15.5	-0.1024	21.977	13.2743	0.2557	11.2728	12.4832	19.5133	-0.1699	-0.4609	-17.8892	0.1699	0.4609	45.5298	1.8509	-5.6884	-43.4652	2.7005	-4.6645	31.9193	6.8828	2.3223	-31.6408	7.0118	5.1363	32.2366	-1.4636	1.2666	-31.6922	-0.9894	3.0677	0.0922	-30.0337	36.0185	-0.1711	-40.639	17.0295	18.1678	-29.467	13.0812	-19.3541	-29.8781	13.0903	-0.4246	-50.0398	15.7174	-0.1081	-61.6626
70309047	M	15.25	-1.1701	19.4028	22.1238	-0.8338	4.6762	18.289	15.3359	-0.7663	-0.3916	-17.3898	0.7663	0.3916	41.7357	-0.7538	0.4456	-46.0045	1.1689	-3.4185	29.0934	4.7979	7.9335	-32.5174	6.1017	6.4389	29.7604	-4.1507	5.0448	-32.5988	-3.3839	2.6053	0.0934	-35.4843	46.6043	0.1211	-46.2985	30.7213	17.5759	-37.4781	25.1736	-18.7128	-35.3383	25.7777	-1.3413	-59.126	33.5547	-1.2604	-73.3577
70309117	F	15.3333	0.4861	22.1677	18.1238	0.6329	7.9723	16.5712	19.7634	0.3274	-0.1175	-18.384	-0.3274	0.1175	46.1185	2.2325	-6.0427	-44.0921	0.644	-6.0073	34.7256	9.5066	2.2017	-33.6679	7.4629	5.2362	35.2117	-3.5931	3.0194	-33.6793	-4.7844	2.9252	-0.1647	-31.2921	38.4606	0.1736	-43.2847	23.2542	16.0108	-33.3181	16.606	-16.0661	-34.0127	17.4013	-0.8913	-56.5925	24.4344	-0.8463	-73.4709
70309354	F	15.5	0.115	21.151	14.0507	0.4654	9.7979	12.3365	15.771	-0.2407	0.351	-17.5063	0.2407	-0.351	38.7205	-1.4228	-2.0623	-41.3439	-1.5149	-3.835	29.6232	5.0575	5.0411	-31.9422	4.5784	4.1119	30.184	-3.1392	2.9387	-31.8823	-2.2081	2.4988	0.3515	-21.6841	34.4829	0.862	-35.2146	20.8665	15.1775	-27.9866	14.4667	-14.4637	-27.4546	15.3869	0.3221	-50.3907	24.2652	0.7159	-65.7331
70310108	F	15.8333	-0.1611	20.5462	18.4276	-0.2154	4.4165	15.6447	17.9748	0.1368	-0.3273	-17.9192	-0.1368	0.3273	43.0171	1.5339	-3.2032	-44.612	0.385	-5.5835	31.9693	8.5044	3.2089	-33.1297	7.9623	2.5139	33.1631	-3.2081	3.6701	-33.6339	-4.1861	1.603	0.3503	-33.0659	35.9499	0.0454	-45.2576	22.0182	16.0077	-36.5989	18.9906	-17.7275	-36.2609	16.3491	-0.9343	-59.9615	24.1029	-0.0438	-78.7123
70310275	F	15.8333	0.3627	26.2423	14.2867	0.0159	9.6024	13.1638	17.9303	-0.0816	-0.2185	-18.8848	0.0816	0.2185	45.2873	-0.4083	-5.3892	-45.5797	-0.2855	-6.6454	33.3209	6.8594	4.0925	-34.2157	5.482	3.8912	33.639	-4.2339	3.2031	-34.8289	-4.9207	2.1229	-0.0538	-28.5294	33.8732	0.3613	-41.5489	18.2082	17.5216	-29.8392	13.2621	-18.0341	-28.4529	11.713	0.4378	-53.598	19.0416	1.7782	-69.9243
70310889	F	15.1667	-0.4835	18.1225	16.4201	-0.8679	6.9717	15.1634	16.8075	0.1291	0.2958	-19.3852	-0.1291	-0.2958	41.3194	1.8869	-2.9448	-46.103	0.6412	-5.3298	30.9231	7.995	2.1618	-33.3491	7.0325	1.9022	31.1778	-2.1335	2.9307	-33.712	-3.3166	2.508	0.0353	-30.8184	38.7456	-0.9763	-43.4614	22.8907	18.3448	-33.6832	16.5959	-19.0052	-35.2458	17.2702	-0.1177	-58.0386	24.0774	0.4778	-72.2074
70311029	F	15.3333	0.3926	21.0212	15.3518	0.2417	6.3129	13.4934	18.5879	0.4469	-0.6828	-16.6874	-0.4469	0.6828	42.6546	2.2647	-4.6666	-40.7038	-0.382	-4.6036	31.5277	9.2652	3.4032	-30.4451	6.6524	5.1856	31.9178	-0.4866	3.6777	-30.2026	-3.6444	3.1618	0.018	-30.4042	37.6391	-0.0249	-43.2785	23.5034	15.7854	-33.0276	19.7466	-15.1774	-33.1021	18.9406	0.6052	-58.1159	22.39	1.0512	-70.9105
70311266	F	15.1667	-0.4011	20.171	15.5055	-0.0194	10.2611	15.4806	16.811	0.8589	-1.8162	-15.4708	-0.8589	1.8162	45.3525	1.8441	-7.7006	-42.522	-1.0385	-4.4721	31.3895	9.6792	-0.498	-28.5243	7.1574	3.4933	32.1931	-3.3936	-0.7608	-28.5371	-5.469	3.2363	0.0215	-27.8622	35.6109	-0.0493	-43.881	19.3313	14.752	-33.2206	13.8054	-14.8459	-33.2226	15.4971	-0.6609	-55.9938	19.4242	-0.2692	-70.8738
70311573	M	15.5	0.3124	23.4144	15.9672	0.5603	10.1905	13.4005	19.4129	0.7383	-0.7191	-17.6348	-0.7383	0.7191	46.9296	-0.8104	-7.3569	-46.3962	1.1764	-6.5588	33.2598	7.0983	3.854	-33.6672	6.9592	4.3233	33.8284	-4.4346	0.205	-34.0757	-5.2364	1.2139	-0.0671	-29.6032	37.2496	0.0528	-39.8311	23.6151	17.718	-31.9146	15.9213	-18.1671	-33.3059	17.3066	0.369	-61.1662	23.0237	-1.0039	-73.8433
70311950	F	15.4167	-1.8024	17.9763	19.1519	-2.0306	7.9514	17.7904	15.7411	0.2729	0.9713	-19.2386	-0.2729	-0.9713	39.5308	0.237	-0.0549	-43.11	1.0908	-6.3381	28.2463	5.5354	6.1511	-31.2542	5.4851	3.8922	28.2352	-3.1613	5.1717	-31.5609	-2.8949	1.5234	0.1984	-27.2317	38.0459	-0.4053	-37.8303	25.2814	13.9444	-28.6889	19.6457	-17.2072	-28.1592	18.3333	-1.1844	-49.1155	25.2721	-1.153	-61.3762
70313318	F	15.1667	0.2424	20.824	18.9438	0.255	10.2531	18.0682	13.8184	0.4447	0.5015	-13.7725	-0.4447	-0.5015	39.3795	1.6455	-2.731	-38.5198	-1.7992	-2.4647	27.6411	8.0705	4.6851	-27.1655	6.0362	4.0565	28.5029	-3.6195	2.7898	-27.5313	-6.1211	2.7586	0.069	-30.7717	38.0035	-0.0328	-41.6737	23.9974	14.3996	-30.8063	16.8533	-13.6991	-32.4726	17.125	0.047	-53.6967	25.0822	0.4435	-68.9097
70314309	M	15.25	-0.344	22.0891	17.4665	0.1123	9.6459	15.9276	18.5069	-0.122	-1.4632	-14.4641	0.122	1.4632	44.8724	-1.0085	-4.7291	-42.7588	2.6584	-4.1932	32.5967	9.5786	4.6708	-29.9553	9.0062	5.8393	32.5756	-3.901	2.2536	-30.0238	-2.777	4.0963	-0.0245	-29.9806	40.1419	-0.0118	-43.6489	22.233	17.1543	-35.9902	15.4242	-16.5655	-33.9726	16.8893	-0.8051	-60.3842	24.1333	-0.7802	-78.7957
70314476	M	15.5833	0.2462	24.6998	18.8399	0.8665	6.8335	14.6338	17.4763	-0.8738	0.0568	-16.9208	0.8738	-0.0568	44.9509	-1.4984	-5.0948	-43.5604	0.3428	-4.7249	30.895	8.925	3.2345	-29.8891	9.9636	3.1393	31.4734	-4.945	3.5987	-30.0502	-3.2472	4.4415	0.051	-27.1721	39.2874	0.3358	-39.0194	25.915	19.0349	-33.4091	19.666	-19.7334	-31.7471	21.0858	-0.8333	-57.9041	27.2942	-0.0559	-74.0525
70314783	F	15.25	0.1842	21.655	17.9423	0.1967	7.5567	15.7727	15.0429	-1.3245	-0.1942	-14.2849	1.3245	0.1942	42.3995	-1.0263	-2.7756	-42.9198	2.0194	-2.8929	29.5801	6.883	6.8855	-29.7858	9.4033	8.0075	29.6424	-5.1988	3.7064	-30.0955	-2.6857	3.7551	0.0181	-31.2521	36.6866	-0.4937	-44.1265	20.9492	16.1441	-33.5887	16.4793	-15.1765	-33.5977	17.7922	-1.4324	-59.1124	22.7494	-1.1777	-71.9319
70315397	F	15.5	0.1262	22.4505	15.1104	0.6417	7.2297	12.2742	18.0082	0.4066	-0.2274	-14.7827	-0.4066	0.2274	43.8553	0.778	-4.7029	-43.5323	-0.4909	-4.4599	31.8904	7.6452	4.943	-30.5788	7.5979	6.4597	31.9734	-3.5064	3.6172	-30.4327	-3.7988	4.7771	-0.0116	-30.0177	34.5291	-0.6447	-43.4854	22.1436	16.3625	-33.3257	15.1359	-17.0466	-33.9459	15.263	-0.1846	-58.1327	23.1777	0.1037	-72.0044
70315914	M	15.1667	0.1297	23.2214	17.9013	0.4889	6.4748	15.6328	21.3297	-0.0142	0.3461	-20.0653	0.0142	-0.3461	46.7901	-1.4898	-5.4228	-45.8731	1.7784	-6.8236	34.452	7.2881	5.388	-33.5982	7.3667	4.2121	34.7753	-5.0597	1.8075	-34.2467	-3.9794	0.3182	0.105	-32.3882	37.9326	0.0506	-45.3058	19.4457	18.2856	-33.7696	14.4696	-18.1719	-35.404	15.1283	-0.5918	-60.0744	18.1469	-0.5623	-71.8232
70316151	M	15.1667	0.5537	21.797	16.456	0.6925	11.8885	15.9663	18.3567	-0.4438	-0.4039	-16.857	0.4438	0.4039	43.5837	-1.6311	-4.8086	-43.0453	0.3455	-5.224	31.0028	5.6515	5.8521	-30.9451	7.7337	5.8139	31.0148	-4.1527	1.5153	-31.2273	-3.4322	1.7623	-0.1438	-25.0489	39.8771	-0.0219	-39.4144	29.6967	18.2629	-32.9326	20.3091	-17.4691	-32.2707	18.3716	0.0697	-55.8787	30.6772	1.2677	-75.5339
70316905	F	15.25	0.691	24.641	15.3787	0.6445	9.866	13.1075	17.337	-0.7909	0.1136	-17.1143	0.7909	-0.1136	44.7026	2.9623	-7.9607	-44.1226	2.7534	-7.0842	30.6035	9.296	1.0699	-30.9453	10.2967	1.1101	31.441	-2.0886	1.2681	-31.5124	-0.7674	1.2425	-0.1783	-29.6163	32.8915	-0.2816	-44.6293	19.3085	15.3856	-32.2229	14.7019	-15.5822	-32.7552	14.7463	0.2498	-57.3614	20.6089	0.3259	-73.0108
70317142	F	15.4167	-0.74	22.0808	17.9364	-0.5064	10.6402	16.9118	16.2385	0.641	-0.8433	-16.0095	-0.641	0.8433	43.2784	0.4804	-4.938	-43.894	-0.3228	-5.2847	29.5988	9.0065	3.7669	-31.3884	8.3926	4.3683	30.2066	-3.9804	2.8434	-32.185	-5.0465	1.9434	0.2146	-26.5623	36.7701	-0.0311	-40.9533	21.115	16.0235	-33.7666	15.2356	-16.0524	-32.1445	16.306	-0.284	-54.1134	23.01	0.2715	-71.4824
70318370	M	15.4167	-0.3108	23.5131	15.559	-0.3094	11.2948	15.8031	16.7415	0.0937	1.5147	-19.7155	-0.0937	-1.5147	44.0969	-3.8238	-0.7224	-43.9892	-1.9704	-2.3408	33.7482	4.0663	6.9145	-33.8637	4.6453	5.8737	33.0357	-5.6955	3.7689	-32.9728	-4.4245	2.3009	0.1129	-36.4669	43.1096	-0.2861	-49.0441	27.3441	17.7779	-39.5895	21.6646	-19.1057	-39.4363	22.9625	-0.626	-65.1733	25.5002	-0.4494	-81.1683
70318747	F	15.25	0.2615	21.9798	16.3574	0.371	8.3307	14.1402	19.1907	0.6803	0.0271	-18.1753	-0.6803	-0.0271	44.1618	-0.9289	-3.8013	-42.1165	-0.0989	-3.4586	32.4925	4.1248	5.4028	-31.3138	3.1078	7.503	32.3004	-4.2033	1.7855	-31.2263	-4.9952	2.4908	0.1175	-30.7016	37.4063	-0.2417	-43.1582	21.8636	15.2452	-32.8601	16.4655	-16.7116	-33.5662	17.8395	0.2846	-58.7213	23.478	1.2384	-71.9482
70319361	F	15.5833	2.0967	20.9685	16.2211	2.0906	9.3177	14.39	17.3949	0.0951	-0.8586	-14.5514	-0.0951	0.8586	43.1736	-0.2811	-6.3446	-37.9311	-0.2799	-2.5383	33.3599	5.7323	1.0307	-27.5988	6.7748	4.2328	33.8236	-4.4244	2.2943	-27.8848	-2.5174	3.9154	0.0062	-30.5117	35.8286	0.1608	-38.4098	22.0723	17.4896	-32.3067	13.0814	-14.9529	-32.4827	14.8071	-0.867	-52.6381	22.3882	-0.4124	-72.2456
70319501	M	15.5	-1.6245	18.9335	16.9631	-1.121	5.5672	15.5305	17.8293	0.8756	0.1528	-19.3943	-0.8756	-0.1528	44.0484	1.5487	-1.4659	-47.1605	-0.4942	-4.2536	31.2438	9.2093	5.9406	-33.0939	6.0905	5.2985	31.6711	-1.0954	3.0955	-33.1127	-4.4222	2.1721	0.1837	-26.1049	37.1978	0.7995	-39.8388	24.1395	17.0749	-32.1004	18.9575	-17.5931	-31.5111	18.5551	1.0743	-53.722	26.6902	1.4031	-64.7003
70320045	M	15.3333	-1.1235	23.7475	14.6354	-0.9585	11.566	13.5937	15.9964	0.4876	0.457	-16.4829	-0.4876	-0.457	45.927	2.5301	-5.2807	-46.4491	2.7119	-9.0457	30.7034	9.3032	4.6731	-31.4237	8.655	2.5638	31.4244	-3.4477	2.0541	-31.5494	-2.6419	-0.8393	-0.0024	-28.2315	41.266	0.1596	-42.9031	22.5163	19.9236	-32.8806	16.3287	-18.3468	-34.7974	17.9032	0.1208	-58.6236	20.5459	0.5017	-75.647
70321106	F	15.25	1.9008	22.0603	14.097	1.6838	12.1304	13.1222	16.0524	-1.0601	-0.7823	-12.2257	1.0601	0.7823	42.2864	-2.0467	-6.4	-40.0207	1.6098	-3.7163	29.2062	6.6583	1.8707	-25.8959	9.6443	2.698	29.5992	-3.9324	1.9787	-25.9548	-1.819	3.7248	-0.0935	-26.2512	34.3821	-0.4284	-40.632	19.9193	16.459	-32.1902	14.9383	-16.8897	-29.1463	13.8306	-1.1063	-51.7929	21.5743	-0.8894	-64.1771
70321273	F	15.4167	-0.3943	23.006	15.8868	0.0499	9.2243	13.7812	18.2336	0.6378	-0.4293	-17.0828	-0.6378	0.4293	41.4638	-1.1005	-3.0647	-41.6963	0.5697	-4.533	30.3263	7.3752	5.1148	-30.5142	6.8792	4.2231	30.9376	-4.4208	2.5666	-30.8323	-3.7773	1.3164	0.0561	-29.3007	36.0444	-0.1575	-41.3354	20.2373	15.0532	-29.4165	15.7688	-16.6142	-28.7249	15.2801	-0.5618	-53.2419	20.5157	-0.723	-62.3181
70321343	F	15.25	0.4269	19.3614	14.2136	0.5262	10.0608	13.3935	15.5002	-0.2549	-0.1199	-13.6804	0.2549	0.1199	41.4271	-0.4192	-4.1857	-40.7832	0.1045	-4.307	29.222	6.7956	4.6198	-28.5649	7.0746	5.1996	29.3456	-5.8871	4.0307	-28.2386	-2.7529	3.7812	-0.0162	-31.9795	37.7466	0.0405	-45.193	24.0917	16.0192	-36.0154	19.2976	-16.0881	-34.6011	17.1877	-0.8347	-59.9653	25.5918	-1.4272	-74.1897
70322027	F	15.1667	-0.7715	25.4848	17.0232	-0.762	7.7273	14.0615	16.5833	0.1564	0.1956	-17.2412	-0.1564	-0.1956	46.284	1.0165	-7.1943	-45.0638	0.743	-6.4832	33.8628	7.1769	2.9246	-34.138	6.7157	0.1643	34	-4.1473	1.8419	-33.9526	-2.4789	0.5723	0.0928	-28.9629	38.8719	-0.5865	-41.5086	23.8873	15.9856	-31.2612	16.9119	-18.0271	-31.809	16.4929	-0.988	-54.1092	25.4727	0.1669	-68.0106
70323255	F	15.4167	0.5622	22.7466	16.7786	0.7336	14.308	16.3862	19.0015	-0.0714	0.2344	-17.1706	0.0714	-0.2344	45.5441	-0.9599	-6.4154	-44.424	-0.2873	-7.0447	33.1838	9.1899	3.859	-31.4295	8.4597	4.5722	33.9571	-3.4198	1.1877	-31.1489	-4.0718	2.1496	0.4108	-30.4785	42.2399	0.4195	-42.6012	23.1763	17.5186	-33.0049	18.6111	-17.3734	-33.3832	18.347	-0.8388	-55.7665	23.0317	-0.6935	-70.7832
70323869	F	15.4167	-0.8509	22.8673	14.2836	-0.4242	7.1907	11.4403	16.4798	-0.1574	0.3939	-17.4115	0.1574	-0.3939	43.6284	0.7127	-4.4279	-43.3078	-0.0291	-4.2483	30.4111	9.6964	4.6384	-31.3346	8.6151	3.6482	31.2808	-2.8607	3.3645	-31.4046	-2.4761	1.3852	0.0836	-28.1478	34.4551	0.2538	-41.1682	18.8434	15.7585	-31.9352	13.3057	-16.4695	-32.3443	12.8299	0.0695	-55.1285	19.2705	-0.1759	-68.9327
70324790	F	15.6667	-0.6372	22.5788	18.0551	-0.7163	8.8382	15.9457	17.6606	0.553	0.4588	-17.4463	-0.553	-0.4588	45.3855	1.2995	-3.9849	-45.9416	0.1561	-5.8604	33.6075	9.0065	3.3263	-33.0199	7.3792	3.1017	33.5419	-3.7743	3.6458	-32.7787	-4.9287	3.0983	0.3472	-27.9095	36.9985	-0.9649	-42.2672	22.7076	16.6151	-32.6003	19.1023	-18.5765	-34.2639	18.6892	-1.4831	-55.0315	25.3469	0.5366	-74.2851
70324930	M	15.3333	-0.588	24.3694	19.62	-0.1522	6.456	16.444	19.7039	0.4725	-0.2106	-18.7074	-0.4725	0.2106	46.291	0.0938	-5.1384	-45.9072	2.292	-5.3256	34.1244	6.8067	4.85	-32.8784	7.6466	3.7902	34.4015	-2.2466	1.5098	-33.1016	-1.5783	0.9437	0.0069	-29.3667	38.1834	-0.5643	-43.5868	23.4717	17.7546	-33.0343	18.1568	-19.0971	-34.7649	17.91	-0.7543	-62.2329	23.5064	-0.6737	-78.6106
70325097	M	15.25	-0.2369	21.7035	13.706	0.1232	10.6581	12.6038	17.3634	0.2345	-0.326	-17.2949	-0.2345	0.326	45.0631	0.6878	-5.3692	-43.9678	-0.821	-5.5172	32.0054	7.5659	4.9603	-30.3037	6.8035	4.5844	31.9277	-4.4811	2.5238	-30.6424	-5.0421	1.8851	-0.0003	-26.8872	38.4424	0.3043	-38.1565	24.0395	16.7824	-30.6836	16.3268	-17.5869	-31.3156	15.5151	0.0487	-58.1529	25.5022	0.8865	-73.5873
70325167	F	15.25	-0.2639	23.2502	12.6529	-0.0191	13.0606	12.5361	15.6492	-0.63	-0.6039	-14.6834	0.63	0.6039	44.9828	-3.4542	-5.6075	-41.6435	-1.4869	-4.0127	29.9096	4.2619	5.6909	-30.027	5.2916	6.146	31.6472	-7.2757	0.5611	-29.2955	-6.0752	1.614	-0.2119	-25.2721	38.9071	-0.0923	-39.1596	26.156	14.5744	-32.843	19.5042	-15.3267	-33.0482	20.1419	0.9983	-55.4379	27.2092	1.3281	-71.136
70325237	F	16.8333	-0.8788	20.452	13.4255	-0.6513	9.809	12.7145	14.7799	0.0226	0.2837	-17.5656	-0.0226	-0.2837	40.9112	0.9189	-3.4345	-43.0883	-1.389	-7.4617	27.724	8.1659	5.8007	-30.0396	7.0316	4.4878	28.2402	-2.6416	2.0998	-30.1604	-3.3707	-0.4449	0.282	-31.9569	32.8274	0.038	-43.2189	17.5012	16.8002	-34.0561	14.7826	-17.7608	-33.282	13.9106	0.3666	-56.3206	18.6437	0.7577	-67.0702
70325781	F	15.25	-1.1503	24.6445	13.2358	-0.577	9.0372	13.1036	15.0668	0.4182	-0.0945	-17.2894	-0.4182	0.0945	41.0383	1.7255	-5.3632	-43.0949	1.3809	-8.0285	27.8734	9.8194	1.1862	-30.3545	9.6415	0.7811	28.892	-3.4646	1.2673	-30.5699	-3.248	0.096	-0.0299	-32.0034	36.9292	-0.1082	-44.2077	19.8187	16.1672	-33.4988	15.9471	-17.9162	-34.6497	15.156	0.8351	-56.0124	17.7313	1.2072	-72.4387
70325921	F	15.3333	-0.428	22.7836	13.3218	-0.1113	11.273	12.2924	18.7753	0.9342	-0.9836	-17.489	-0.9342	0.9836	43.0236	1.2638	-7.9642	-43.2688	0.863	-8.3491	31.0917	9.3788	3.1726	-31.1398	9.1637	3.6748	31.6096	-2.4573	0.2955	-31.5807	-3.7229	0.9714	-0.0754	-30.0768	35.4311	0.2417	-41.9816	20.2965	17.7134	-32.2055	15.5453	-17.9445	-31.5676	15.5886	-0.6636	-52.4648	21.9876	-0.5339	-71.2502
70327079	F	15.3333	-1.2764	18.0275	18.7201	-0.8255	5.6058	17.5448	14.662	-0.2047	0.3991	-17.4982	0.2047	-0.3991	42.8478	-0.5231	-3.1759	-44.8795	-0.5487	-7.1567	27.8137	8.9334	7.3809	-31.291	8.7009	3.7147	28.8182	-4.1658	4.5606	-31.107	-4.6627	2.297	0.3465	-26.0412	36.5043	0.6113	-37.4349	22.6205	15.9962	-31.3382	18.3838	-16.406	-31.1223	16.9233	-0.8198	-52.7602	23.3325	-0.267	-68.139
70327386	F	15.5	0.0445	22.4752	15.8958	-0.1953	9.3688	14.6103	15.377	-0.313	0.5574	-15.6226	0.313	-0.5574	43.1058	-1.9483	-5.6055	-42.6756	-0.3874	-5.4285	31.2626	5.146	3.8429	-29.3821	6.512	3.5507	31.1225	-4.7769	3.646	-29.8586	-4.2533	2.751	0.0048	-26.6891	34.6352	-0.1611	-38.6261	21.3708	14.2547	-32.8614	15.8937	-14.6606	-31.3625	16.2702	-0.279	-57.2739	22.8655	0.2072	-73.0989
70327456	F	15.1667	-0.5509	16.4134	17.1644	-0.6375	7.519	16.3439	15.8429	0.2627	0.9638	-17.6595	-0.2627	-0.9638	41.5455	-0.3128	-2.4285	-41.4931	0.0685	-3.761	29.972	6.0666	2.2079	-31.3474	5.993	5.0496	30.2845	-2.6999	3.7014	-31.423	-2.2461	2.2274	0.087	-31.4871	35.3752	0.3133	-43.5719	20.7633	15.4337	-34.7018	15.1716	-15.3415	-35.8553	16.0835	-0.2721	-55.1172	19.0103	0.3312	-66.2732
70327526	F	15.25	-0.7791	21.344	17.7451	-0.4507	7.9711	15.4923	15.2838	0.152	-0.4196	-16.3741	-0.152	0.4196	40.94	-0.1119	-2.4981	-41.2389	-0.2093	-3.9799	28.8304	7.3173	4.3163	-29.9911	8.576	2.3215	29.0462	-4.2815	3.5659	-30.2182	-3.1201	2.1554	0.056	-25.4348	38.7746	-0.5377	-38.1558	23.3761	13.7925	-30.6788	18.8033	-15.1669	-30.6535	16.7017	-1.3574	-52.6875	23.8037	-0.8043	-71.2408
70328377	F	15.75	-0.1918	21.3992	14.3024	0.3772	9.403	12.6866	18.3365	0.8688	-0.3518	-16.7117	-0.8688	0.3518	43.06	3.438	-5.2612	-40.8524	1.2512	-4.2088	31.2621	8.4919	2.9853	-29.1217	6.5481	3.5776	31.6169	-2.6327	1.4917	-29.2117	-3.3004	2.5031	-0.1349	-28.0795	30.6385	0.8846	-39.5701	16.7136	15.5039	-30.9136	10.3676	-14.8491	-30.1645	11.1201	1.6267	-54.9753	17.9575	1.5574	-68.0343
70328684	M	15.3333	-1.3937	16.7176	16.5668	-1.0881	8.8375	15.2718	18.1634	-0.2661	0.881	-19.5461	0.2661	-0.881	43.4077	-3.3936	-1.707	-43.5887	-1.0144	-3.0579	32.1478	2.5212	5.6479	-31.7877	2.5664	4.9369	32.2359	-5.9798	3.1654	-31.9005	-4.486	2.275	0.3263	-27.9029	37.246	-0.0913	-40.4195	24.2313	16.239	-31.6574	18.3756	-17.2162	-32.5415	19.4712	0.1176	-54.8943	26.3617	0.354	-69.4252
70330973	F	15.25	0.5042	22.3881	18.1865	0.5244	8.5963	15.8623	17.8309	-0.3297	-0.4215	-15.5509	0.3297	0.4215	44.4807	1.1029	-4.7687	-42.5465	1.4523	-3.7476	31.1559	5.7961	3.539	-29.6915	6.4624	4.1817	31.8619	-3.3887	1.1945	-29.5176	-4.7213	2.4554	-0.0447	-27.3405	37.6457	0.2402	-39.5177	24.6213	15.1632	-29.4934	17.5896	-15.7428	-30.3838	18.7852	0.5267	-54.423	23.0948	1.3535	-64.2794
70331113	M	15.1667	-0.6399	17.329	17.4781	-0.7532	4.8543	14.3751	15.6992	-0.1833	1.0488	-17.6261	0.1833	-1.0488	40.8866	-0.3738	-0.4138	-43.4851	2.659	-3.2361	28.1924	7.2387	6.5706	-30.0085	8.2774	5.0601	28.6845	-3.3582	5.4102	-30.3754	-2.1071	2.3414	0.3044	-33.6284	37.7275	0.472	-45.873	21.375	17.403	-36.1727	16.4735	-19.0749	-35.5333	17.4452	0.3401	-61.146	22.4305	0.0876	-72.2693
70333332	M	15.1667	0.4732	25.4406	16.2341	-0.0404	10.4907	15.4003	15.9098	-0.1284	0.4546	-17.7021	0.1284	-0.4546	41.9452	-1.2189	-1.8449	-42.2986	-0.4106	-3.5916	30.7849	5.1688	6.1566	-30.6043	4.9488	5.3521	30.9459	-3.3404	3.728	-30.7792	-4.5606	2.4677	0.166	-31.681	36.9037	-0.336	-42.6608	23.4643	16.7421	-34.0478	16.5929	-18.369	-33.701	16.3482	-1.1867	-58.6795	24.9545	-0.3329	-76.7166
70334323	F	15.4167	0.7327	21.3199	17.6542	0.7505	10.1126	15.739	18.5085	-0.3886	0.7321	-18.6209	0.3886	-0.7321	45.7983	-1.1028	-5.6538	-44.6449	0.2588	-2.5429	34.5942	5.8246	3.8712	-33.3644	6.5358	3.0438	34.6942	-5.1432	4.0685	-33.3095	-2.8162	3.8649	0.076	-30.18	35.8141	-0.9844	-42.0996	20.2968	15.806	-32.6452	14.9402	-17.7818	-30.4663	15.6245	-1.1265	-54.6835	19.4407	-0.9055	-65.8023
70334867	M	15.25	0.1446	23.3907	14.3895	0.3258	15.3713	14.4621	17.5043	0.0651	0.1109	-17.1429	-0.0651	-0.1109	44.7996	-1.3644	-6.4902	-44.7286	-1.6637	-4.1547	35.772	4.8104	4.9861	-32.8256	4.9813	6.2125	34.5733	-4.8979	0.2996	-32.7098	-4.4753	2.0598	-0.0579	-28.0309	41.7963	-0.3566	-42.0684	25.8083	15.9891	-32.1719	19.3139	-16.2297	-31.4835	21.2264	0.0396	-57.6666	23.423	1.1687	-74.3371
70335007	F	15.4167	-0.2086	24.7714	16.3028	0.0759	11.5523	15.9403	18.0359	-0.597	-0.8103	-17.9303	0.597	0.8103	44.6864	-1.614	-4.6971	-46.3632	1.1226	-4.5351	32.1101	8.6227	3.2498	-33.2827	9.6571	3.4572	32.0475	-4.6716	3.686	-33.7699	-3.0196	3.7246	-0.1115	-34.482	43.0431	1.301	-46.5693	24.6534	15.1283	-36.1215	19.6874	-15.4003	-36.1482	17.6952	2.4997	-62.7655	23.7159	1.8107	-75.0695
70335174	F	15.4167	-0.2798	22.8691	16.913	0.061	9.6693	15.6147	17.1063	-1.2018	-0.893	-16.3951	1.2018	0.893	44.8563	1.2922	-10.9735	-41.9952	2.8291	-6.3008	30.1353	8.447	-0.3514	-30.0249	11.0298	3.0044	30.7925	-3.5104	-1.1807	-30.4715	-1.7972	1.814	-0.0485	-26.6636	33.8292	0.2507	-37.059	20.2407	15.9121	-27.5118	13.9532	-15.024	-27.6224	15.3253	0.2619	-50.133	23.5603	0.4507	-68.4319
70337533	F	15.5	0.9385	18.2623	16.6761	0.8615	8.4012	16.1807	17.7221	0.1558	-0.2501	-16.5941	-0.1558	0.2501	43.9944	-0.96	-3.6844	-43.9368	-2.5681	-3.9407	32.2995	7.2201	5.3875	-30.6829	5.8239	5.9487	33.0639	-4.8087	4.4864	-31.0895	-4.982	4.3602	0.0462	-28.918	38.8675	0.1488	-40.8659	25.1462	18.7879	-34.5206	15.9418	-18.7364	-35.0762	18.2685	0.5411	-56.7351	28.0046	1.1625	-75.4289
70337603	M	15.4167	0.8951	20.3773	12.7366	1.0947	9.1175	13.1479	19.3992	-0.0821	-0.779	-16.8452	0.0821	0.779	43.9432	-1.9991	-6.9955	-42.9404	-0.565	-6.9122	31.8058	6.3803	2.4555	-29.9588	7.0015	3.3005	32.3448	-2.9997	-0.0652	-29.6903	-2.2399	0.4616	-0.0363	-28.2439	35.3206	0.1089	-42.8546	24.0684	16.7197	-33.476	17.1354	-16.6118	-33.2797	17.1986	-0.3261	-60.8536	24.2245	-0.0862	-75.751
70337910	F	15.1667	-1.5759	24.7203	13.6274	-1.2328	12.8497	12.5263	18.5059	0.7996	-0.0904	-20.0668	-0.7996	0.0904	44.1228	-1.4708	-7.2898	-43.2262	-1.1851	-8.2195	31.399	7.528	1.0138	-31.8732	6.669	0.2779	31.6746	-3.5317	-0.4536	-32.0745	-4.6715	-0.9605	-0.0462	-27.1877	36.0003	-0.345	-39.7523	21.6257	14.8817	-31.6731	17.017	-16.7042	-31.7365	17.3245	-0.2318	-51.5299	23.9395	-0.6952	-68.5789
70338147	M	15.4167	1.3129	20.9457	16.0533	1.4809	10.0622	16.5059	21.5286	0.4209	-1.5293	-14.0705	-0.4209	1.5293	46.7211	0.0572	-8.1451	-41.2877	1.2739	-3.2131	34.6741	7.5505	2.3993	-27.6296	7.1635	5.2711	35.0951	-2.757	0.5011	-27.9169	-2.3504	2.864	0.1647	-29.7614	41.2913	0.4577	-42.9046	25.1956	19.585	-34.9017	18.9178	-17.7928	-34.4078	19.0755	1.2383	-63.9243	24.3352	1.6377	-79.4655
70338524	M	15.4167	-1.6932	23.1411	13.8718	-1.017	11.5976	12.9097	17.0088	0.7831	-0.1959	-16.8347	-0.7831	0.1959	39.7314	1.7225	-1.6936	-41.6634	-0.5489	-4.1662	28.7442	7.8531	3.4279	-30.8668	6.0884	3.2945	29.1479	-2.2294	3.0063	-30.6933	-4.7347	1.7828	0.159	-25.9498	34.4983	0.3264	-36.4422	22.1314	13.4381	-28.7459	14.9921	-15.0183	-31.1098	16.2131	1.1458	-52.6389	22.4646	2.6779	-68.2852
70338831	M	15.4167	1.355	23.2523	19.3552	1.4329	8.8346	18.3253	20.5044	0.2854	-0.1056	-17.2341	-0.2854	0.1056	45.662	-2.9212	-3.6427	-45.6261	-3.2995	-5.1993	35.6296	3.1705	7.8919	-31.1467	2.443	6.9828	35.3519	-6.6458	1.4399	-31.8809	-6.3146	1.8058	-0.0707	-32.1135	41.695	-0.0479	-43.5911	26.3115	17.1995	-36.5213	18.1732	-16.5576	-37.1931	20.3722	-0.2687	-62.2107	23.7104	-0.1863	-73.4774
70339068	M	15.5	0.669	21.3644	13.1408	1.151	8.8057	12.1285	19.7896	1.0534	-2.1028	-13.4724	-1.0534	2.1028	44.1523	4.3322	-8.9876	-38.7784	2.0113	-5.0915	31.4183	10.1132	-0.3362	-26.0177	7.1386	4.5556	32.6623	-1.5199	-1.1557	-26.5099	-4.0807	2.2338	-0.1868	-26.094	37.4346	0.2859	-41.5262	25.0385	17.6268	-32.7873	16.3903	-16.0291	-33.3293	17.7108	1.3098	-56.9942	27.6018	1.8848	-72.3803
70339138	F	15.25	-2.2137	21.8404	17.0924	-1.0814	6.5354	14.0849	16.0025	0.1291	-0.3203	-16.6789	-0.1291	0.3203	41.5856	0.4616	-2.5936	-42.9918	-0.195	-4.4988	29.2731	7.7687	3.0052	-31.6449	6.9243	3.7037	29.8132	-3.9904	3.3268	-31.8782	-3.8565	2.5984	0.0443	-29.9608	36.7422	0.2437	-43.3259	22.4725	15.1758	-32.6665	17.2333	-15.7808	-33.5925	19.7829	-0.3507	-56.067	21.0173	0.3546	-69.1642
70339822	F	15.25	0.2487	26.1989	15.8964	0.6176	10.4584	14.17	20.3649	0.5384	-0.5441	-16.5568	-0.5384	0.5441	45.0041	1.7288	-6.3592	-42.3083	3.5039	-4.4129	32.8301	9.654	1.4027	-30.5935	9.2799	3.7861	32.8942	-2.5205	2.9157	-30.5201	-1.5523	3.509	0.1043	-29.248	37.576	0.2243	-38.3993	23.2064	17.1097	-30.3999	15.7576	-17.0619	-29.7462	16.0134	-0.4299	-51.5149	26.5334	-0.2258	-65.1365
70340436	M	15.25	0.2876	18.583	17.5403	0.7406	4.8122	16.1728	20.0945	-0.4356	-0.2948	-19.3321	0.4356	0.2948	47.1559	-0.3734	-4.9143	-43.9647	0.5635	-2.8702	33.5113	5.6883	5.5263	-32.0641	5.1314	5.6918	33.8691	-2.3213	0.3267	-32.4827	-2.066	0.7507	-0.0743	-31.2132	38.1997	0.0223	-43.4336	24.3251	18.3767	-36.2126	18.2243	-18.1987	-36.7862	18.7821	-0.8937	-60.2505	28.5754	-0.5166	-83.2204
70340980	F	15.1667	-1.3793	25.7478	14.1671	-1.2005	14.9567	13.6966	14.5631	-0.0858	0.7938	-17.8112	0.0858	-0.7938	41.4589	0.5162	-4.4524	-42.7536	0.6908	-3.4545	29.8464	8.5094	2.046	-32.9074	7.4496	1.836	30.5409	-1.9659	1.8384	-32.5479	-2.5561	1.2555	0.1435	-26.6423	36.4592	-0.3748	-39.734	21.0446	15.1553	-31.708	16.7741	-17.9842	-32.8025	15.0223	-0.1528	-57.2287	23.0943	-0.0197	-72.3071
70341050	M	15.25	0.4695	24.5111	18.0062	0.3286	7.9225	14.6012	18.0771	0.1908	-0.534	-16.5169	-0.1908	0.534	45.3151	-0.1188	-5.4685	-42.4551	1.2088	-3.0243	31.9035	7.9911	5.7406	-29.6203	7.9236	5.4924	32.273	-4.4618	1.5707	-29.8233	-4.1269	2.6686	-0.2368	-28.571	34.1456	-0.0272	-42.3953	21.8319	17.2325	-30.0274	16.8111	-16.8281	-32.5785	18.0025	-1.0012	-56.4364	24.3869	-1.1159	-70.8881
70341357	F	15.25	-0.1868	22.2978	16.9738	0.427	9.6931	16.2862	17.5274	0.4058	-1.1035	-16.7822	-0.4058	1.1035	43.1904	0.7162	-3.8815	-44.5929	-1.6913	-7.0375	31.5941	7.7487	1.576	-31.5501	7.6277	4.2006	31.7642	-3.0144	2.3665	-31.5544	-4.1848	1.5977	-0.0015	-24.2773	35.9755	-0.1533	-39.7885	21.234	14.5603	-27.6424	17.8884	-15.1034	-28.4028	17.646	0.5098	-53.1081	21.3618	0.6944	-68.1367
70341664	F	15.3333	-1.0027	22.2766	16.5181	-0.5132	7.7228	13.5617	18.1566	-0.3301	-0.3915	-17.8424	0.3301	0.3915	44.0373	-0.2396	-2.862	-44.2638	0.4546	-2.5748	31.9719	6.984	4.9237	-32.4353	8.4077	5.0649	32.2273	-4.3891	3.7821	-32.3808	-3.7468	4.197	0.0503	-32.3549	38.4384	0.848	-43.8122	24.6238	15.536	-34.3178	18.966	-15.4384	-34.5788	19.8708	0.2337	-57.0493	25.9559	0.1198	-68.2887
70341734	F	16.0833	-1.5109	19.3901	14.1599	-1.222	10.3824	13.2546	18.129	0.9475	-1.2601	-17.6778	-0.9475	1.2601	45.2186	2.0461	-8.9925	-45.1236	0.6874	-7.8087	31.6461	10.4179	2.7519	-30.8661	8.6491	3.5083	32.8368	-3.7532	1.0934	-31.3009	-4.2474	2.7759	0.0123	-24.6747	33.3087	0.0333	-36.1109	20.8426	18.0182	-29.7821	13.789	-18.3123	-29.4624	16.0325	-0.5758	-53.3588	25.5049	-0.041	-71.8471
70341971	M	15.5833	0.8312	22.2319	16.8617	0.9935	10.4283	15.5284	16.8336	-0.2984	0.8589	-19.2101	0.2984	-0.8589	43.2383	1.0439	-1.8563	-44.799	2.0245	-5.2205	32.1298	6.2297	3.7372	-32.398	8.5553	4.4911	32.7354	-3.6008	4.0987	-32.8017	-2.6171	3.1538	-0.0286	-33.8889	42.6938	-0.6909	-48.4093	21.9933	17.7053	-38.3429	19.5666	-19.8737	-37.1595	17.2653	-0.9096	-64.6779	21.1633	-0.6963	-78.9059
70342278	F	15.4167	0.1635	20.5332	13.6253	0.275	5.1867	12.0239	18.4178	-0.8688	-0.3386	-16.6123	0.8688	0.3386	45.853	-1.4042	-7.7642	-44.9651	-1.2271	-5.6612	32.9932	5.7147	2.9515	-32.2112	6.2551	4.6015	33.5839	-3.9855	2.9037	-32.5141	-3.5089	3.2924	0.116	-29.2496	33.5279	0.6761	-40.147	22.0999	15.5352	-32.3273	16.1855	-15.5588	-30.7325	15.5505	0.0531	-51.1954	25.2689	-0.5922	-65.6563
70342418	F	15.4167	0.2073	22.8301	15.013	0.3649	10.8529	12.8742	15.4012	-0.1282	0.5875	-16.8121	0.1282	-0.5875	43.5371	2.0597	-6.0644	-43.906	0.9055	-6.5226	30.8252	8.1756	5.0057	-30.8572	8.0461	2.012	30.9166	-4.2222	1.8576	-31.1633	-4.0961	0.6646	1.8025	-31.4353	31.5593	1.5119	-38.9615	16.8018	14.6648	-31.1912	12.4956	-12.912	-30.5907	10.8777	-0.3472	-54.5054	16.9711	-0.1574	-63.5998
70342725	F	15.1667	-0.4756	18.8669	14.3421	-0.1551	9.9317	13.3582	17.4494	1.0794	0.3473	-16.7655	-1.0794	-0.3473	44.6691	1.93	-5.6745	-45.0464	-0.7571	-6.4938	31.1119	9.553	5.6471	-30.6975	7.6439	3.6368	31.8998	-2.9595	1.9893	-30.6376	-4.9065	1.4113	0.0922	-27.4442	31.8893	-0.11	-39.1131	16.9846	17.1418	-29.3332	14.2399	-17.229	-29.7787	13.5803	0.1136	-53.2994	20.3279	0.5761	-63.8303
70342892	M	15.5	-0.3924	21.1589	16.5037	0.4197	10.6755	17.6896	16.4021	0.1052	-0.3339	-14.1758	-0.1052	0.3339	41.534	0.6641	-3.3258	-41.3885	1.3085	-1.5075	29.8226	7.0158	2.4369	-28.4709	7.2502	6.2045	29.9918	-3.3097	2.5838	-28.6755	-3.0367	4.2695	0.0365	-30.2784	47.9582	0.6341	-47.7409	30.8657	16.4677	-37.1641	22.2276	-14.7692	-37.2625	22.7959	2.3694	-65.1124	26.275	1.8142	-86.0722
70342962	F	15.5	-0.919	22.31	14.2085	-0.6184	10.8071	12.82	14.3622	0.2749	-0.4528	-13.9405	-0.2749	0.4528	39.1482	1.4828	-3.9882	-39.6991	2.0412	-5.3234	27.2742	7.497	2.2665	-28.2296	8.7981	1.3592	27.3276	-4.5558	2.7442	-28.2108	-3.8271	1.6827	0.2049	-29.1754	35.5549	0.0159	-39.5911	22.6252	14.5084	-31.7594	17.2455	-14.8612	-29.4322	16.9509	-0.9884	-54.015	22.6416	-1.1353	-65.8667
70343883	F	15.1667	0.472	23.5438	16.1852	0.6576	13.0843	13.4212	19.2893	0.347	-0.5932	-17.3883	-0.347	0.5932	47.5523	-0.3958	-7.1382	-44.4546	0.3195	-4.0215	34.8882	8.1647	2.9284	-31.2211	8.9188	4.1331	35.56	-3.3837	0.6686	-31.2194	-1.3277	2.6195	-0.1452	-21.2069	37.2242	-0.5947	-38.3414	22.6156	15.7164	-27.8094	17.1737	-15.5689	-27.1319	17.9247	-0.5287	-54.5947	23.6153	-1.6999	-69.5196
70343953	M	15.25	0.5418	18.0227	19.0801	0.2265	12.0261	19.2491	18.4158	0.5274	-0.9802	-17.9365	-0.5274	0.9802	44.3441	0.0868	-4.5219	-42.9823	0.686	-4.1717	32.4032	4.9892	2.6066	-31.5657	5.2808	4.8931	32.8589	-3.373	0.9367	-31.931	-4.1558	1.8004	-0.1309	-32.7917	41.1304	-0.0088	-43.1994	26.3555	16.0823	-33.8795	19.9531	-16.4675	-33.8782	21.0806	-0.147	-57.9009	24.6107	1.6383	-77.3445
70344190	F	15.6667	-0.7821	25.2729	13.6923	-0.1714	11.8233	13.0558	17.6917	0.7395	-1.1815	-16.8235	-0.7395	1.1815	43.916	3.9134	-6.0822	-43.9313	0.8245	-5.5003	30.5129	9.3007	3.6613	-31.7045	8.319	4.1329	31.1281	-1.6323	1.8365	-31.9616	-2.2464	1.9466	0.0417	-24.2144	33.1705	-0.2447	-37.069	21.6553	15.6684	-29.8043	16.4692	-16.3627	-30.9328	16.3628	0.0487	-51.9347	24.3401	0.4608	-67.391
70344944	F	14.9167	-0.7908	22.9033	15.8011	0.0566	10.537	14.5095	16.6258	-0.3537	-0.4978	-17.2344	0.3537	0.4978	44.4412	-0.7284	-6.0626	-43.7698	2.651	-6.1969	31.6352	8.2178	3.9413	-30.9065	9.8141	4.095	31.8745	-4.0757	1.0763	-31.6004	-3.5031	1.5889	0.0437	-27.4987	39.9195	0.139	-44.0964	24.0189	15.133	-33.4153	17.7461	-14.4437	-33.1639	18.6233	0.0744	-56.8664	25.8514	-0.1314	-76.7916
70345014	F	16	-0.4164	22.0172	13.5588	0.1433	7.4048	10.4146	15.984	-0.2799	-0.0411	-15.1997	0.2799	0.0411	40.6504	-0.1941	-3.3444	-39.8291	-0.7376	-2.9861	29.1381	6.5249	2.269	-29.0382	8.2811	4.2244	29.3563	-3.8	4.0548	-29.1306	-3.5822	4.4415	0.023	-25.3896	32.4296	0.2774	-38.494	18.1155	13.9624	-31.593	11.434	-13.3138	-31.3444	11.5018	-0.7756	-57.4054	21.2609	-0.1985	-69.2536
70345795	F	15.8333	-1.0904	25.6828	17.2783	-0.5684	7.9557	13.7168	16.771	1.0575	0.3317	-18.8107	-1.0575	-0.3317	42.9576	1.6759	-6.3825	-45.0325	-0.6444	-7.5033	30.4952	9.3128	4.1508	-33.5962	7.4276	2.1795	31.0628	-2.252	2.4837	-32.9822	-3.9328	1.8176	-0.1396	-33.813	39.5044	-0.0934	-48.3847	22.3745	16.7763	-37.5215	16.5748	-18.1497	-37.3126	16.4146	-0.134	-62.0212	24.5706	0.147	-77.5078
70345865	F	15.25	0.3786	19.4565	12.5829	0.0942	9.534	12.1498	17.2666	0.0424	-0.2471	-16.6415	-0.0424	0.2471	43.0722	1.8134	-4.6863	-41.1649	0.2341	-3.8177	31.9908	5.9094	3.8977	-30.4509	6.0486	4.6391	32.534	-3.0813	1.7387	-30.7119	-3.5273	2.8462	-0.1155	-32.1634	35.3532	-0.0152	-44.2572	19.6518	16.6197	-34.9953	14.341	-15.5949	-32.8783	14.1488	0.1589	-60.5952	19.9697	0.3981	-77.5995
70345935	F	15.5	-0.0178	24.1609	13.5426	0.1605	12.1246	12.7427	17.8533	-0.3377	0.5978	-18.0909	0.3377	-0.5978	45.5419	0.7826	-5.6125	-45.1736	0.3652	-5.5008	31.6513	8.6085	6.3335	-32.9781	8.8686	3.5832	32.7705	-3.6451	1.6711	-32.8467	-2.7412	0.8182	0.2521	-33.0503	35.0227	0.1257	-45.4561	17.2089	16.1594	-36.1214	15.0147	-16.6668	-35.5024	14.2952	-0.8721	-57.8961	17.49	-0.8035	-77.5941
70346005	F	15	-1.2187	22.7682	19.0599	-1.3449	6.8596	17.3444	17.3529	-0.334	0.6931	-19.6547	0.334	-0.6931	42.744	-0.3112	-1.6783	-43.0496	0.4938	-4.5378	31.5109	4.5079	5.9988	-32.259	5.2061	2.9942	31.9264	-5.4751	4.3593	-31.8867	-5.5969	1.978	0.4154	-28.8694	37.4859	-0.9417	-40.9651	23.3704	13.3996	-32.7076	18.4781	-16.1288	-31.932	16.2034	-2.3238	-53.3668	23.4101	-2.4686	-67.3761
70346312	F	15.3333	-0.9683	26.7483	17.3709	-0.742	10.3389	15.7059	16.512	-0.4382	-0.2077	-17.4574	0.4382	0.2077	40.6502	0.855	-1.2816	-40.6863	1.9412	-1.8281	30.4851	6.1052	3.2741	-31.8512	7.5539	1.1941	30.473	-3.7814	2.8291	-31.9966	-2.3341	2.5155	0.1327	-31.2717	36.7216	-0.1519	-42.9486	24.8302	14.9091	-34.5562	16.7904	-16.7699	-31.976	16.7148	-1.4808	-56.8972	23.4242	-0.8254	-70.5412
70346786	F	15.3333	0.7522	26.1252	13.4785	0.8436	10.9765	11.8512	16.714	0.1467	-0.1844	-16.7039	-0.1467	0.1844	43.2129	-1.8583	-5.7316	-43.4342	-1.5916	-7.0207	32.8519	6.2134	1.5812	-31.2959	5.2022	1.8516	32.7832	-3.8886	1.5456	-31.0316	-4.4633	2.7604	-0.0254	-29.7606	34.6091	0.2026	-42.8351	20.6418	16.0573	-34.3348	13.9186	-16.4387	-35.4638	15.8217	0.3624	-54.9745	24.4923	1.2123	-74.916
70347610	M	16.3333	1.0694	19.9652	16.5575	0.8206	8.5022	16.137	18.8028	0.4615	-0.428	-16.3294	-0.4615	0.428	45.516	0.278	-5.7299	-43.8011	2.8287	-5.4964	32.0784	7.5817	5.2999	-30.2861	9.0812	3.9588	32.8099	-4.3285	3.4191	-30.432	-2.7436	2.572	-0.01	-31.1715	37.6771	1.1673	-44.323	22.2833	15.8729	-34.3204	16.3346	-16.4829	-34.5284	16.3533	2.1192	-59.8876	23.1402	3.0107	-73.5664
70347917	F	15.3333	-0.2472	23.2209	17.9041	0.0662	8.2949	15.2967	17.6336	0.0631	0.1312	-17.1451	-0.0631	-0.1312	44.5555	0.1767	-3.6325	-43.4641	-1.3062	-3.0044	31.3283	7.971	5.5748	-29.5243	6.2392	3.7513	31.6913	-4.4537	3.5291	-29.9544	-4.0717	4.0121	0.2017	-22.1504	34.3626	0.496	-33.864	21.8512	15.1251	-26.8581	16.8471	-14.4754	-26.2794	16.4129	0.2674	-48.3093	25.1402	-0.4598	-64.7928
70348084	M	15.5833	0.1008	21.8926	19.8833	0.0099	8.8768	18.7392	16.1115	-0.1918	1.017	-17.4275	0.1918	-1.017	42.1668	-1.3362	-3.9054	-44.913	0.4055	-4.4891	30.778	5.8698	5.0072	-31.7312	6.6983	6.1688	30.6974	-5.6617	2.005	-31.6891	-4.6637	1.6681	1.4224	-35.6247	42.0178	1.1285	-46.7762	27.8651	18.2747	-39.4256	21.2714	-18.324	-38.9032	21.8148	1.1948	-65.0372	27.1793	1.7682	-79.2596
70348154	F	15.4167	-1.1614	20.7063	18.2473	-0.6674	11.103	18.0339	20.296	-0.1466	-0.5278	-17.7533	0.1466	0.5278	46.7955	0.5801	-5.9945	-45.6365	0.3127	-4.5374	34.8885	6.3783	5.5314	-32.3782	6.9562	5.5587	35.0814	-4.4603	1.4701	-32.6599	-3.609	2.2385	0.0988	-29.1986	37.8411	0.1925	-41.2394	23.6405	17.4698	-31.6258	17.0225	-17.2355	-31.8632	18.7207	0.4392	-53.6805	21.4716	1.2798	-68.2418
70348601	F	15.3333	1.3731	21.9907	12.6077	1.7564	10.7533	11.7093	16.9044	-0.1498	-0.1405	-15.5621	0.1498	0.1405	42.5131	0.8786	-5.4726	-41.1807	1.0808	-6.0671	30.8038	7.9487	2.922	-28.7426	8.4291	4.6815	30.9115	-3.1098	1.3712	-28.5423	-2.5329	3.1606	-0.0209	-30.9156	35.4016	-0.3084	-43.1268	21.6513	15.9933	-31.4398	15.4072	-15.7311	-32.6388	17.5783	-0.3753	-57.0514	21.2495	-0.0501	-74.9094
70349145	M	15.4167	-0.7086	19.738	18.2363	-0.6269	8.294	17.3101	18.7491	0.1431	0.1869	-20.1945	-0.1431	-0.1869	45.2977	0.0937	-5.3509	-46.1154	-1.153	-6.5525	33.3666	6.382	2.6595	-33.8875	5.4265	1.6514	33.3969	-3.6538	2.4338	-33.8125	-5.0153	2.0963	0.1343	-34.3374	38.6349	0.0103	-46.5389	23.7809	16.5596	-40.5385	15.9155	-17.5931	-39.2814	13.3024	0.0503	-63.2443	24.755	0.5655	-82.3226
70349215	M	15.25	0.0826	19.7247	17.7924	0.5333	6.0627	16.8748	19.1429	0.9948	-0.559	-17.2659	-0.9948	0.559	43.9146	0.7843	-3.7234	-42.7915	-2.1554	-3.1939	32.3614	5.7145	4.552	-30.3277	3.9052	5.615	32.5163	-2.7988	2.152	-30.7987	-5.2517	3.4061	0.0007	-30.8352	38.6882	-0.1331	-43.6842	23.6831	17.217	-35.5842	16.5118	-17.5769	-35.9904	16.4032	0.3402	-61.8368	25.4887	0.6106	-77.1769
70349759	M	15.6667	0.07	25.2416	16.0673	0.2329	10.8528	14.3931	17.1614	0.4069	-1.4698	-14.6086	-0.4069	1.4698	45.993	-0.1914	-7.1376	-42.2285	-0.07	-4.1026	31.2429	7.2115	5.7494	-28.6794	7.1193	6.8284	31.943	-3.1806	-0.6962	-28.5956	-3.6935	2.0912	-0.0025	-20.9468	34.4128	0.174	-36.9486	22.5731	17.6153	-27.8149	12.7791	-17.8484	-29.8161	15.3741	0.7728	-49.298	26.3336	1.2485	-70.3669
70350206	F	15.0833	-1.7114	18.277	13.671	-1.4891	6.878	12.8149	17.0371	0.8342	0.9262	-18.658	-0.8342	-0.9262	40.7792	-2.9059	-3.8282	-41.2797	-2.1811	-4.5579	28.7965	5.6641	5.8952	-30.6326	4.7257	3.2688	28.9067	-4.4011	2.7485	-30.8382	-5.8345	1.6597	0.098	-30.9237	37.1164	0.1726	-43.8102	23.0627	15.7843	-34.5661	16.8945	-16.7825	-34.8767	18.1686	-2.6044	-59.4205	20.6862	-1.7141	-73.4113
70351504	M	15.5833	0.9992	20.0297	19.8931	0.7518	7.6885	18.2906	18.7535	0.5811	0.187	-16.3641	-0.5811	-0.187	42.4522	0.8386	-3.6356	-41.0347	-0.8047	-3.5136	31.6397	6.1819	3.4144	-30.5974	5.3593	3.8931	31.7458	-3.3055	2.3323	-30.4226	-4.9226	2.8544	0.0144	-33.4292	44.1228	0.0617	-45.8752	28.4661	16.1789	-39.0298	21.2735	-16.6693	-37.6505	21.2741	0.6752	-64.4156	28.7486	0.1939	-81.6051
70352802	M	15.3333	-1.2972	17.461	20.4262	-1.0086	6.3659	17.5504	17.9994	1.4195	-1.2173	-18.8705	-1.4195	1.2173	45.6022	3.0471	-3.3715	-44.2889	-1.1619	-3.3026	31.0769	8.6707	5.7143	-31.4467	5.2293	4.5509	31.95	-1.7907	1.88	-31.7372	-5.2378	2.4092	0.1952	-32.2356	37.7389	0.0668	-45.5834	22.9729	17.3664	-35.9816	16.677	-17.4682	-36.9442	17.0565	-0.0753	-62.6293	25.2744	0.0899	-79.3397
70353346	M	15.3333	-1.4124	23.2796	15.0896	-0.5487	12.3618	14.1687	18.1241	1.0786	0.1016	-18.8917	-1.0786	-0.1016	46.9772	-0.4385	-7.141	-46.7671	-1.7522	-7.069	32.9651	7.5081	3.1639	-33.5775	5.9181	2.9489	34.671	-4.0962	1.428	-33.1551	-5.4322	1.0681	-0.0346	-29.2916	40.1094	0.0069	-44.8303	25.3595	17.4531	-32.6316	17.784	-18.1371	-34.0825	19.1917	0.5305	-61.7944	26.7011	1.3153	-77.5686
70353960	F	15.4167	-0.1396	23.6242	13.3155	0.1716	11.5402	12.3907	16.133	0.1605	0.4802	-16.4376	-0.1605	-0.4802	40.7259	-2.7085	-3.8419	-40.0585	-0.5532	-3.8574	30.8818	5.332	2.549	-30.2311	5.8213	2.8392	29.9797	-4.023	1.6109	-30.1825	-3.6969	1.368	0.0727	-30.4334	35.7931	0.3066	-42.8777	21.3489	16.3961	-32.51	15.0622	-16.9116	-32.6848	14.5627	0.3547	-56.7132	22.2846	0.1028	-70.4864
70355021	F	15.3333	-0.2566	18.6067	15.0141	0.0187	11.7881	15.4077	15.1398	-0.6322	-1.179	-14.9779	0.6322	1.179	40.9113	-1.0244	-2.9362	-38.4197	2.1033	-3.8579	28.2532	6.89	6.2837	-26.524	8.803	4.1691	28.6251	-4.911	2.9243	-26.5152	-2.8548	2.5618	0.1295	-32.2402	37.5327	0.2165	-43.6368	23.6113	15.5347	-36.3452	17.9795	-15.7604	-32.0153	17.5441	-0.024	-56.674	23.2952	0.79	-70.9204
70355328	M	15.3333	0.3221	19.9687	18.0824	0.7566	7.8243	17.1217	15.8944	-0.6497	0.0009	-15.1493	0.6497	-0.0009	43.3884	0.0183	-3.0683	-43.4477	2.0306	-4.459	30.3795	6.1484	4.3339	-30.643	7.0441	5.0414	31.1011	-3.8663	1.8295	-31.0072	-3.8357	2.4238	0.0012	-31.7784	39.9769	-0.0691	-43.0124	27.0687	17.5535	-34.563	20.3475	-18.0157	-33.5903	19.1486	-1.3897	-61.2621	28.2859	-0.6192	-75.9839
70355872	M	15.3333	-0.8462	20.8344	14.3367	-0.4692	9.5165	13.1337	17.3986	0.0827	-1.0629	-18.3848	-0.0827	1.0629	46.7001	-7.565	-5.3973	-46.7644	-6.8002	-3.4695	33.1869	2.442	4.5904	-34.1644	4.5714	6.1924	33.0984	-7.1193	0.9519	-33.2661	-6.1373	1.3586	-0.3929	-20.3833	32.8323	-0.1662	-34.2978	22.4228	17.537	-24.1236	14.8077	-16.7014	-27.0242	15.0367	-0.8174	-47.1916	23.7842	-0.251	-64.5886
70357170	F	15.4167	-0.1715	24.0205	15.2706	0.1464	9.1644	13.3745	14.9369	-0.0657	0.3731	-14.4131	0.0657	-0.3731	43.6803	1.4861	-6.3253	-44.3969	-0.036	-6.7396	30.3427	8.8482	1.9396	-31.2696	8.7318	3.2995	30.8154	-4.0486	1.3609	-31.8998	-4.1955	1.1592	0.089	-29.9625	34.7651	0.2264	-41.7527	21.655	15.5263	-30.896	15.7223	-15.5396	-31.9994	15.8656	0.3626	-56.477	22.7094	1.449	-74.2381
70357547	F	15.25	-0.6288	24.2026	13.8417	-0.1695	7.1963	12.1026	18.7998	-0.337	0.3018	-18.5887	0.337	-0.3018	45.7027	-3.0755	-5.3804	-46.2198	-0.2525	-6.603	33.936	7.6736	5.1289	-34.0476	9.7062	2.6489	33.6797	-7.019	2.1666	-34.3089	-5.1291	1.2866	0.1044	-30.2466	32.4119	-0.0559	-42.6533	18.6208	15.9379	-33.1514	15.1494	-16.5801	-33.7403	15.1137	-0.0654	-57.6112	22.2058	0.108	-72.6014
70358231	M	15.5833	-0.4727	21.3296	17.3847	-0.4134	15.3383	17.131	18.4525	0.4782	-0.1043	-16.2253	-0.4782	0.1043	42.4188	2.6096	-4.5615	-41.8415	1.1415	-6.3755	31.9609	8.0479	1.6944	-30.3493	5.9043	-1.5972	32.0432	-1.5499	1.7595	-30.5849	-3.4301	0.1855	-0.149	-27.8717	46.2541	-0.7843	-40.4863	30.6719	15.9138	-30.5554	23.0149	-16.266	-30.9517	22.3579	-0.71	-55.4963	31.5622	0.7638	-73.6346
70358301	F	15.1667	-0.8444	21.8205	11.7826	-0.4577	14.2043	11.6073	17.1804	0.8706	-0.5192	-16.8705	-0.8706	0.5192	41.3104	-1.1997	-5.1597	-42.1135	-0.8887	-5.5736	30.72	7.5775	2.5308	-32.7718	6.9025	2.1788	31.6256	-3.3817	1.0267	-32.6471	-4.1458	1.317	-0.0547	-24.9386	36.4746	0.9582	-39.2636	22.9518	16.3288	-30.9874	16.0003	-15.8164	-32.9452	16.794	0.2976	-55.6355	19.0949	1.2186	-69.7486
70358468	M	15.6667	-2.2422	19.4685	15.5756	-1.7913	11.6586	16.4138	13.3811	-0.0845	0.7259	-16.7146	0.0845	-0.7259	40.1277	-0.1962	-5.1207	-42.2017	0.8888	-6.6145	26.7969	8.3058	3.97	-29.3222	8.6081	2.8267	27.7627	-3.9496	1.7391	-29.3512	-3.1725	0.5091	-0.1613	-28.5693	40.7091	-0.7011	-42.8662	27.9096	15.4709	-32.9158	20.0171	-17.7771	-35.7838	21.6318	-1.2509	-61.5046	28.6964	-0.893	-80.2469
70359696	F	16.3333	0.179	17.8708	14.1756	0.541	6.5378	12.048	15.0424	0.1674	-0.7907	-14.7273	-0.1674	0.7907	43.4767	1.5884	-6.9284	-43.2622	-1.2376	-6.0825	29.1245	8.3267	3.3725	-29.1828	7.9154	6.6032	29.7195	-2.3515	1.43	-29.0723	-3.4773	2.6246	-0.0518	-27.7027	33.9274	0.6628	-39.4031	21.1306	15.6957	-31.5461	15.5221	-15.9766	-31.4956	16.318	0.6028	-53.8099	23.3792	0.4777	-72.5502
70359766	F	15.5	0.1324	19.2058	13.8058	0.4265	11.0743	14.9003	18.4283	-0.2365	-0.3265	-17.8903	0.2365	0.3265	45.3442	-1.4757	-5.9932	-46.6275	0.3267	-7.1829	33.8402	6.8983	2.9807	-33.0103	8.6429	2.958	33.3902	-4.4753	3.2385	-33.0247	-3.6237	2.6813	-0.2346	-29.4578	38.913	-0.6511	-45.2028	22.6314	15.3202	-32.8816	18.3144	-16.0404	-33.0251	17.6567	-0.5767	-56.2546	20.8944	-0.3098	-74.0074
70359836	M	15.1667	-1.2803	21.5458	19.6121	-0.4744	3.5977	13.9624	16.7072	0.3663	-0.0332	-16.5508	-0.3663	0.0332	41.6396	0.9057	-2.2164	-43.3561	0.006	-4.6031	28.8286	9.6002	2.2769	-30.0587	9.5032	4.0569	29.2363	-2.0162	2.7649	-30.2077	-2.7728	1.8841	0.0374	-36.8733	32.2811	0.4812	-49.7827	17.7447	17.4364	-37.8333	13.5559	-18.4197	-38.7718	13.5565	1.039	-63.9545	22.0393	1.2051	-79.4307
70359906	F	16.5	0.6105	19.9653	15.6977	0.7524	9.1162	14.3978	16.2336	1.0842	-0.0102	-14.3048	-1.0842	0.0102	44.2185	2.8546	-6.4908	-43.1276	1.0938	-5.8622	30.3282	9.4973	4.3678	-29.0373	8.6828	4.1933	30.9133	-1.8462	2.7575	-29.0715	-2.847	3.0745	0.0175	-26.897	35.0973	-0.5655	-40.7119	18.8931	16.0739	-27.9695	15.1272	-15.5688	-29.3453	16.0091	0.5406	-53.1743	19.5101	0.0592	-66.8659
70360073	F	16.1667	0.1647	24.46	16.3407	0.1983	13.2354	16.3246	19.1106	-0.9043	0.3625	-19.3004	0.9043	-0.3625	42.3314	0.3182	-4.1112	-43.4344	1.1596	-5.2605	31.6546	7.5083	1.2425	-32.0679	9.1328	4.1854	32.4001	-2.753	2.8908	-32.3847	-1.1226	2.7686	-0.1049	-28.8865	39.5102	0.0204	-42.9278	22.6908	16.5496	-32.7649	18.7199	-17.5721	-31.9891	20.2059	0.806	-57.3611	23.9229	0.7136	-71.9473
70360520	F	15.25	-1.8702	20.2094	15.6354	-1.7739	6.9621	14.9211	14.2857	0.9236	-0.7042	-16.2828	-0.9236	0.7042	38.2672	1.8506	-0.593	-41.7968	0.4216	-1.7576	26.7969	7.5366	5.9195	-29.2675	7.5695	4.0529	27.1335	-1.5239	2.7808	-29.018	-2.1098	2.2427	-0.0887	-33.1617	35.0924	-0.0617	-44.367	22.7039	14.2474	-34.9548	17.0605	-15.7363	-36.3674	17.7966	1.1754	-58.0207	21.7843	1.6253	-70.1569
70360687	F	15.3333	-1.184	24.6802	15.2206	-0.8792	11.7819	15.4303	16.9285	-0.2534	0.2822	-17.7855	0.2534	-0.2822	40.9035	1.5625	-3.7716	-42.6827	2.2931	-3.7118	28.8043	6.9242	-0.5256	-30.757	8.733	1.6948	28.9594	-3.4566	0.7247	-30.8539	-1.297	2.0764	-0.0651	-28.2883	38.4367	-0.1355	-40.8302	22.0766	15.2232	-30.4321	18.1302	-15.7998	-30.4342	17.7233	-0.7526	-56.5124	20.9436	-1.3978	-71.5346
70361371	F	15.5	1.5784	21.1517	16.3931	1.2828	5.3987	14.2261	16.4778	-0.0207	-0.2806	-15.1162	0.0207	0.2806	40.7586	1.6243	-2.089	-39.5854	0.7368	-2.022	31.8914	7.1781	4.4937	-29.155	6.2171	4.9295	31.2995	-4.6411	3.2646	-29.718	-4.8096	4.1279	0.0769	-27.7193	34.6999	-0.3934	-39.5862	24.2058	16.5744	-31.2802	16.6225	-16.3351	-31.8013	17.3553	-0.0932	-52.3802	25.5729	0.9123	-68.5797
70363283	F	15.3333	0.187	22.2365	15.7954	-0.1905	10.5091	13.8477	16.6292	0.077	-0.5614	-15.0482	-0.077	0.5614	41.5177	1.3649	-4.3509	-42.5322	-0.9119	-4.6241	29.8903	7.3892	4.0697	-28.9241	6.575	5.8251	30.4543	-2.9558	3.1066	-29.0736	-4.0568	3.7743	-0.0208	-27.3238	36.3761	0.0847	-36.2867	24.5395	15.9529	-31.8086	16.8078	-15.8835	-30.5838	16.2559	-1.3726	-56.1579	22.7403	-1.2334	-67.8451
70363423	F	15.25	0.3448	25.2543	13.4182	0.494	11.8173	12.0414	16.2491	-0.3369	-1.602	-11.6592	0.3369	1.602	41.4929	-0.4219	-6.7975	-38.3168	2.164	-3.5334	29.2713	7.9667	1.7457	-25.2154	9.6777	4.0749	29.2351	-5.102	0.4894	-25.6813	-3.128	4.3849	-0.0253	-26.4375	32.7169	-0.7581	-40.5085	21.6264	14.2852	-29.0224	14.6796	-13.9263	-28.9991	14.1704	-0.8579	-55.0204	22.424	-0.8834	-68.4838
70363660	F	15.3333	0.3052	24.1934	16.4572	0.6717	15.2945	17.666	17.3257	-0.2256	-0.6723	-16.1556	0.2256	0.6723	43.3962	-2.3054	-4.9017	-43.7766	-0.7516	-5.9011	30.8621	5.9188	3.6182	-29.9358	8.0874	3.4587	30.6779	-5.408	2.2935	-30.4561	-4.2928	1.2983	-0.0101	-24.991	38.9519	-0.0728	-38.7732	23.9557	15.7613	-28.9742	16.2302	-16.365	-29.7277	16.215	-0.9888	-54.718	22.1221	-0.6064	-70.4149
70364344	M	16.1667	0.526	22.2634	18.3373	0.5256	11.3585	18.4357	19.5507	-0.4435	-0.7717	-18.7775	0.4435	0.7717	47.7935	-3.4663	-5.9505	-47.3451	0.2188	-5.1386	34.3688	5.3356	4.6128	-34.0118	9.7987	4.5163	34.6427	-6.4241	3.0366	-34.7857	-3.3906	3.2915	0.1539	-31.9252	40.3113	-0.4114	-45.6233	22.9384	15.5678	-35.9755	19.4008	-17.424	-36.6403	17.3584	-1.5713	-61.6236	24.3012	-0.9837	-79.1387
70364414	F	15.25	-1.2999	24.0905	15.8463	-0.7254	9.7289	14.5709	17.3614	-0.4682	-0.5268	-18.0993	0.4682	0.5268	43.9104	0.5526	-4.2873	-43.9387	3.0766	-4.8584	30.9997	8.633	5.0998	-31.4852	11.1303	3.5414	31.733	-3.6996	2.798	-32.0752	-1.9185	1.7099	0.2837	-26.6526	36.2805	-0.8317	-41.5696	22.7325	16.9777	-31.0834	16.4105	-18.9499	-31.765	16.0997	-1.1115	-55.9831	23.5418	-0.4836	-75.7452
70364651	M	15.5	0.1508	18.207	16.8293	0.4326	7.5009	15.3982	17.958	0.2796	-0.0937	-16.1774	-0.2796	0.0937	42.2433	-1.2532	-4.3264	-40.7964	-1.3289	-2.8489	31.5496	4.7848	4.7668	-29.3076	5.587	6.0739	31.7171	-4.1982	2.09	-29.5676	-4.0141	1.9268	0.0809	-30.1039	37.8378	0.1931	-39.4899	22.4126	15.3939	-33.4851	16.987	-15.8213	-32.9983	17.518	-0.4956	-58.1175	22.3552	-0.7757	-72.2845
70364721	M	15.3333	-0.9817	22.2325	19.3469	-0.7965	8.5955	17.287	17.6764	0.5672	0.601	-17.8548	-0.5672	-0.601	44.3949	2.2067	-2.5348	-46.0122	0.425	-3.6306	34.2456	7.8474	4.3624	-34.9033	5.3011	3.4443	34.4234	-2.2989	2.7743	-35.3749	-4.2706	3.3531	0.0661	-31.5897	40.501	-0.3089	-47.0787	24.5555	18.1575	-34.1481	18.9357	-17.9904	-35.7141	18.1782	-0.2226	-58.4088	26.5139	-0.2778	-74.9977
70364888	M	15.25	0.5446	21.5779	14.5964	0.896	14.5229	14.2678	19.8351	-0.3539	-0.3965	-19.4089	0.3539	0.3965	43.3819	2.7219	-4.3223	-41.9347	1.2663	-2.9588	32.8607	8.5382	4.1684	-31.2619	7.8732	4.2605	34.0145	-1.1938	0.4717	-31.6233	-2.1054	1.7859	0.5635	-30.3298	39.4255	0.899	-43.2876	24.0049	17.6764	-30.8183	16.8646	-17.6184	-30.3898	17.4196	0.9904	-54.5962	22.5507	1.3198	-66.297
70364958	F	15.0833	0.9338	25.0304	13.6228	0.8307	11.3166	13.0622	15.5148	-0.814	-1.0323	-13.962	0.814	1.0323	41.2666	2.7739	-4.7198	-40.6332	3.4759	-1.7913	28.5947	8.3848	4.1265	-27.4207	9.9808	5.9616	29.1215	-4.0784	3.4198	-27.9627	-2.1505	5.1321	0.023	-29.8344	34.736	0.3251	-44.0798	19.208	16.7734	-32.3989	16.4062	-16.6814	-32.341	16.959	-0.7876	-54.3031	21.4745	-0.4283	-67.9333
70365572	F	15.1667	-0.3151	23.0138	16.6578	-0.183	10.1128	15.6793	18.0609	0.3615	-0.4825	-18.8843	-0.3615	0.4825	43.4255	2.4131	-2.695	-45.51	0.418	-3.9632	32.2689	7.5503	5.5377	-32.7729	5.0576	6.0087	32.9898	-1.5478	3.1469	-32.5705	-3.8418	4.043	0.0309	-28.049	38.5176	-0.0286	-41.3349	24.9237	16.9136	-34.1275	17.9145	-17.2236	-33.1681	18.4794	0.1678	-58.3321	25.5929	0.7428	-70.7235
70365949	F	15.3333	1.0209	18.8295	16.705	1.205	6.92	15.1856	19.96	-0.233	-1.9755	-14.0961	0.233	1.9755	46.8158	-1.7846	-6.9055	-43.578	-0.4099	-3.5166	33.7946	5.9541	4.7594	-29.8103	6.389	7.5618	34.425	-4.8517	0.8235	-30.222	-4.6664	2.8064	0.0911	-34.9466	39.3169	0.2619	-45.2207	25.6664	17.6764	-36.3631	19.0381	-17.27	-35.1724	20.2865	-0.3891	-60.5349	25.3916	-0.6468	-73.3054
70366493	F	15.4167	-0.4471	21.3137	13.5013	0.0707	8.5131	11.8798	16.5974	0.784	-0.4119	-15.1038	-0.784	0.4119	43.8499	-0.4588	-6.34	-43.2612	-0.7184	-4.6425	31.7832	9.0368	5.5365	-31.051	8.1412	5.6594	32.1583	-3.9372	2.3004	-31.1742	-5.3193	3.2652	0.6209	-30.7966	33.4445	0.3044	-42.5029	19.2551	16.292	-31.5018	13.1545	-16.3552	-32.4711	14.8573	0.1481	-55.5433	20.5216	0.4071	-69.9346
70367317	F	16.0833	0.3902	20.4711	14.5716	0.3835	7.3578	11.9626	18.9887	-0.6043	0.4483	-18.3726	0.6043	-0.4483	45.5772	-3.3324	-5.7853	-44.8636	-2.1555	-5.9836	32.3174	5.3869	4.6956	-31.897	7.6907	4.2245	32.8144	-5.206	1.7134	-31.7409	-3.2712	1.1794	0.1627	-21.9499	31.5099	0.1742	-36.7225	19.2294	15.4855	-27.4924	15.4126	-15.761	-28.0626	14.4575	-0.5291	-51.8426	21.378	-0.6168	-67.3456
70367554	F	15.75	-0.2215	24.6669	17.5597	0.143	7.0613	14.6066	19.1464	-0.0233	-0.8938	-15.9418	0.0233	0.8938	45.0361	-0.8023	-4.9656	-43.8382	-1.5139	-2.3234	32.0642	6.2966	6.325	-30.5556	6.5783	7.0505	32.4079	-5.3984	3.7617	-30.4569	-5.1918	4.8089	0.0113	-28.5824	35.4461	0.3736	-40.3351	22.1014	16.9046	-32.2919	16.0979	-16.6838	-32.1974	14.9247	-0.1266	-56.1604	26.2347	0.0832	-70.1559
70367624	F	15.3333	0.7203	27.73	13.9973	0.9962	9.6176	12.018	17.8348	0.6189	-1.0532	-14.249	-0.6189	1.0532	45.8515	1.3756	-6.4657	-42.0242	-0.3157	-2.5957	32.206	8.4026	5.0628	-30.017	6.5591	6.8107	32.5703	-4.0165	1.8305	-30.1511	-4.2546	4.1552	0.0728	-31.1804	36.0984	0.2074	-44.8814	21.6817	17.6391	-36.3955	17.0749	-17.3704	-35.4238	16.9452	-0.9032	-59.3973	23.0736	-0.7479	-73.4942
70367791	F	15.3333	0.5783	20.1662	12.2681	0.7213	12.8443	11.972	14.7218	-0.3826	0.6718	-15.7819	0.3826	-0.6718	39.6974	1.421	-2.5127	-38.5117	0.691	-1.5765	28.6494	6.767	6.4591	-28.1792	6.7195	3.3408	28.8284	-4.0928	4.1248	-28.1319	-2.3306	2.0738	0.0583	-30.0243	36.7619	-0.8589	-41.3911	21.6829	14.453	-32.0547	15.4173	-15.0678	-31.6831	14.2553	-1.676	-56.1556	23.0084	-1.3355	-68.9979
70367861	M	15	-1.0898	22.5187	17.5376	-0.5123	10.1085	16.3444	16.2085	0.9411	-0.7726	-16.8755	-0.9411	0.7726	41.7878	-1.4928	-2.6497	-44.8768	-2.6564	-4.7051	29.8621	6.5641	6.1352	-32.4706	3.5882	3.6698	30.525	-4.2688	2.7915	-32.1963	-5.9055	1.8083	0.1982	-26.9143	41.4921	1.2783	-42.9292	24.8511	18.2059	-31.1011	19.9248	-17.5162	-32.7508	20.7557	1.1428	-54.7874	24.0953	1.1435	-69.5199
70368615	M	15.5833	-1.8231	19.5606	19.1188	-1.3908	12.6007	19.9547	19.2438	0.6441	-0.4412	-18.8945	-0.6441	0.4412	45.2832	0.2397	-5.761	-45.6706	-0.9462	-9.7107	33.6882	7.5488	1.519	-32.5788	6.1787	-1.2923	33.9182	-3.5626	0.7909	-32.6682	-4.71	-1.6509	0.0297	-36.6137	43.2939	-0.1787	-46.2433	27.8038	17.2284	-35.8744	20.6606	-17.4366	-37.9702	24.1984	0.5413	-60.1986	26.0004	1.2104	-76.0294
70369606	M	15.1667	0.0128	18.7119	19.7839	0.501	6.6176	18.4616	16.2639	0.0699	-0.2553	-15.0037	-0.0699	0.2553	39.3828	1.0225	-2.318	-39.3779	1.4753	-1.391	29.1681	4.5086	4.9778	-27.9637	4.738	6.6462	29.4131	-3.6005	3.6335	-28.6137	-2.8042	4.3233	0.0156	-30.6854	39.501	0.1776	-40.9756	24.8998	18.3505	-32.3716	19.8036	-18.0156	-31.2476	20.2911	0.8802	-57.5377	22.7145	0.9413	-65.8096
70370387	F	15.5	0.1264	21.9377	13.7499	0.4302	8.2495	10.4964	18.6571	-0.6384	-0.0867	-16.1187	0.6384	0.0867	47.9922	-1.4969	-7.0481	-46.224	-0.2971	-5.5091	32.7486	7.1546	2.8617	-30.7575	8.3882	3.5028	33.0692	-3.6335	3.2824	-30.9878	-2.1951	3.7028	-0.0689	-23.9073	35.0958	-0.0137	-37.4244	20.2462	18.6402	-28.4841	15.7508	-18.4098	-29.5895	16.2717	-0.2465	-54.8474	22.3525	0.1383	-69.5359
70370694	F	15.4167	-0.4006	21.7215	14.4248	-0.4425	8.8762	12.4174	15.8226	0.0094	-0.3814	-16.1811	-0.0094	0.3814	42.1319	0.1816	-5.6952	-42.825	2.2739	-4.9047	30.8148	7.9296	3.2269	-30.1199	10.0049	5.0528	30.8954	-4.9266	2.9655	-31.0094	-2.857	3.4417	-0.0487	-29.187	36.7993	-0.8722	-42.9263	22.4661	17.0852	-31.6085	16.927	-16.849	-31.6731	16.4898	-1.4748	-56.344	22.6353	-1.1427	-71.2068
70371141	M	15.5	2.9608	20.6294	19.5011	2.9996	8.2279	16.8493	20.0805	0.0418	-1.5589	-14.3067	-0.0418	1.5589	46.8534	-3.4299	-7.5713	-41.7305	1.6481	-3.6646	33.7944	4.4347	2.7546	-29.1075	6.2223	4.7227	34.4513	-4.8529	0.1254	-29.4199	-3.3466	2.6052	-0.1874	-31.1828	41.4092	-0.3657	-44.9825	25.9707	18.3042	-35.7507	17.5298	-17.3952	-35.5147	18.651	0.9847	-63.6041	22.0671	1.2578	-79.4959
70372509	M	15.6667	0.0548	19.797	20.6484	0.6822	5.754	19.1025	18.2368	-0.2538	1.4323	-19.2404	0.2538	-1.4323	46.7542	0.2881	-6.1353	-45.3085	2.7617	-5.5673	33.6392	7.0335	4.2029	-33.1467	8.9626	2.4391	34.4312	-5.8266	2.3844	-33.0473	-4.1661	1.1876	0.0643	-28.4517	39.2146	-0.2995	-40.3132	25.2378	17.6016	-32.9224	19.344	-18.1003	-31.772	19.6851	-0.0915	-55.4494	27.8612	-0.92	-71.2853
70372676	M	15.4167	-0.0398	21.4587	15.3874	0.1515	13.4365	15.277	19.7356	0.6657	-0.3677	-19.3653	-0.6657	0.3677	43.952	1.6206	-3.9472	-44.2232	1.4068	-5.0126	31.7381	7.75	6.3965	-32.6999	7.5782	5.6463	32.088	-2.9067	3.5268	-33.0783	-3.6936	2.7589	-0.2103	-31.3929	37.8992	-0.0268	-44.771	21.0409	16.9089	-34.8299	15.7294	-17.9731	-34.6517	14.993	-0.1548	-61.6206	19.4749	-0.3918	-79.5786
70373053	F	15.25	0.243	18.9241	14.2369	0.5452	4.7988	12.4731	16.2944	0.3079	0.1406	-16.8045	-0.3079	-0.1406	41.4441	-1.4758	-2.0059	-41.8435	-0.8563	-4.7143	30.3127	6.1372	4.0859	-30.3244	6.3124	2.7355	30.506	-3.6753	3.5456	-30.4903	-3.6634	2.7026	0.0337	-28.7342	32.1222	0.0678	-42.7788	19.1588	15.2403	-31.9125	14.8169	-15.1173	-32.0524	15.0252	0.1197	-52.7972	21.4287	0.2417	-65.7114
70373667	M	15.25	0.1875	20.1496	15.0312	0.4912	10.7803	15.1608	16.9445	0.1073	0.5306	-16.4416	-0.1073	-0.5306	44.867	1.384	-4.4006	-44.3131	0.6561	-4.9482	32.467	9.0986	5.5937	-31.1608	7.6541	4.12	32.9338	-3.0806	2.9383	-31.2109	-3.4952	3.2814	-0.1715	-36.1152	40.0237	-0.4123	-50.1993	24.1683	16.7696	-37.6437	17.5852	-17.2994	-38.361	16.6734	-0.191	-66.0312	21.6023	0.3953	-81.5112
70374114	F	15.4167	-1.0575	18.5821	14.7245	-0.5699	7.14	14.0873	18.0602	0.7459	0.3816	-17.2623	-0.7459	-0.3816	42.618	3.5634	-4.0783	-43.7118	0.3212	-5.5677	30.4182	8.685	4.5343	-32.2368	6.9637	4.2462	31.1463	-1.4344	2.6863	-32.5212	-3.3502	1.7532	-0.0506	-27.4579	33.0791	0.159	-41.1248	20.1281	16.5298	-31.2438	13.4695	-16.3855	-31.8781	13.3029	0.6932	-52.195	22.1109	0.5978	-68.6478
70374281	F	15.5833	-0.577	18.9863	12.8264	-0.2369	10.4323	11.5783	16.7951	-0.2275	-0.3259	-16.5935	0.2275	0.3259	44.8401	0.3709	-6.4922	-44.1486	0.3819	-6.5764	30.3979	8.8709	4.0973	-30.6824	8.7206	5.3567	31.1655	-4.0031	2.2815	-30.3627	-3.6571	1.0257	0.0523	-25.9889	33.6247	0.0336	-37.9672	19.184	17	-28.6129	14.3918	-18.2389	-28.6288	13.3603	-1.1137	-52.8442	21.0776	-2.6731	-67.3472
70374351	M	15.4167	0.215	20.834	17.6911	0.3949	12.5414	18.3592	19.6296	-0.1201	0.1384	-19.3953	0.1201	-0.1384	46.4061	-0.5491	-3.5661	-46.1249	1.3372	-5.1767	34.1249	6.3229	3.5442	-33.3737	7.3303	3.742	34.2544	-5.8159	3.9756	-33.2964	-4.4162	2.7197	0.0382	-25.4553	43.5912	-0.09	-40.067	31.7704	17.2229	-31.259	22.9023	-17.1191	-30.5005	21.7368	-0.6556	-57.3475	34.5364	-0.7554	-73.2509
70374588	F	15.25	0.0732	20.7813	17.9773	0.2085	8.8102	16.8632	16.4961	0.8421	-0.3262	-17.5265	-0.8421	0.3262	41.2553	2.1351	-2.5425	-41.2055	-0.3913	-5.2729	29.8927	7.9501	3.0281	-30.9184	5.0247	3.3125	31.2291	-2.5531	3.3925	-30.5916	-5.2893	2.8985	0.0666	-28.5147	37.8806	0.1486	-42.9293	23.2223	15.9	-30.4914	15.2097	-16.633	-31.7603	14.9219	0.2301	-54.2885	23.2863	1.3551	-67.8086
70374658	F	15.5	-0.6398	21.6135	17.3632	-0.1791	5.0012	14.8441	17.4657	0.528	0.0969	-19.7795	-0.528	-0.0969	43.2645	0.1732	-3.81	-45.4835	0.2464	-4.5771	30.9538	7.0091	4.4207	-33.3341	6.3493	3.3392	31.5892	-3.3326	3.2208	-33.7086	-4.0139	2.7095	0.0585	-35.7457	34.174	0.0124	-44.0778	20.4509	17.1628	-33.7714	15.5	-18.0432	-36.4739	12.6531	0.6251	-57.2412	19.6264	1.6333	-70.6717
70374895	F	15.1667	-0.3089	20.5555	12.6487	0.0647	9.2445	10.5058	16.0809	0.6906	-0.1394	-14.1974	-0.6906	0.1394	38.8865	2.8587	-2.6403	-39.8774	1.8885	-3.3264	27.6849	7.9622	4.6085	-27.1075	7.1532	4.0054	28.6656	-0.711	1.9476	-27.4177	-1.7164	1.5362	0.0275	-27.8604	33.2087	0.4421	-38.4932	18.5812	17.2484	-31.1611	15.5771	-15.5544	-30.0942	14.736	1.0803	-53.7462	19.6504	1.0308	-64.647
70375035	F	15.3333	1.5644	24.5718	10.7598	1.8192	11.1952	9.4251	17.7143	0.6791	0.2208	-14.7412	-0.6791	-0.2208	44.1556	2.7728	-5.0549	-43.1804	1.4857	-4.7997	30.4842	9.7036	2.8892	-29.2973	8.708	3.8463	31.2038	-1.0596	1.8413	-29.4621	-2.995	2.3264	0.0164	-25.408	30.1516	0.1083	-37.0231	17.9563	15.8128	-27.3045	12.1042	-14.6398	-26.9737	11.0948	-0.1399	-47.5165	20.2111	-0.9889	-63.8194
70375105	M	15.4167	-0.1568	24.874	15.2506	0.467	9.7122	13.5115	19.7876	-0.3563	0.1012	-18.3878	0.3563	-0.1012	45.0807	-0.4069	-5.6329	-44.5176	-0.5377	-3.0684	31.7537	7.4799	6.2148	-31.8912	7.6329	3.7891	32.4087	-2.7493	2.3521	-31.7088	-1.8145	1.9076	0.0423	-26.5053	39.0504	-0.0089	-39.9845	23.9914	17.7412	-30.8857	18.7391	-17.4786	-30.7762	19.2909	0.277	-57.7195	25.8961	0.3738	-73.275
70375342	F	15.75	-0.5846	21.2114	17.3308	-0.0753	7.3503	13.8622	18.9846	-0.3876	-0.3083	-17.0694	0.3876	0.3083	43.6398	0.1116	-6.1535	-44.7123	-0.3903	-7.0976	32.0447	6.8267	1.6782	-32.3405	7.2626	2.8093	31.877	-3.7751	1.6173	-32.1891	-3.9271	1.8023	-0.053	-25.296	35.8499	0.8631	-38.1441	22.0897	16.5387	-29.0086	16.7586	-16.459	-27.8426	16.3995	0.4333	-49.6498	23.3073	1.1267	-59.9381
70376877	M	15.6667	-0.4883	22.6434	15.4184	0.0193	12.6038	14.5923	16.434	-0.0481	-0.5411	-16.9408	0.0481	0.5411	42.8651	-2.4136	-3.7701	-45.6501	-1.0602	-8.2499	30.4545	6.7334	4.528	-31.6681	6.9342	4.4885	31.0286	-5.4812	2.4137	-31.473	-5.0175	2.3861	0.074	-29.3058	37.6825	-0.2702	-43.2315	22.7386	16.7024	-34.9947	18.6649	-18.65	-34.5678	18.3847	0.5058	-59.6528	24.9241	0.6447	-76.7909
70377938	F	15.1667	0.4985	22.7861	13.8281	0.8573	9.5573	12.5468	16.018	0.7255	-0.4035	-13.452	-0.7255	0.4035	40.4169	-3.0839	-1.5148	-39.4116	-3.3634	-4.5936	29.2185	4.9877	4.1004	-27.7997	5.2645	5.1551	29.7685	-5.0673	3.1481	-27.4838	-6.2309	2.7452	0.1288	-26.5004	34.4628	0.0188	-38.5429	22.7444	14.9626	-30.722	17.2064	-15.3327	-30.5941	17.6525	-0.8353	-55.4545	24.4272	-0.2099	-67.6974
70378008	M	15.8333	-0.0177	17.3442	16.5637	0.3161	6.2907	14.9332	15.9113	1.1691	-0.729	-13.9672	-1.1691	0.729	39.9038	2.9502	-3.68	-38.7668	-0.0298	-1.7432	27.4351	8.1664	5.8179	-26.2589	5.152	7.9788	28.9349	-2.5791	1.4677	-26.6654	-5.1971	3.7287	-0.0668	-30.6083	37.1751	-0.0732	-45.907	26.6392	16.8336	-36.0446	20.7311	-16.1193	-35.5475	19.8187	-1.0099	-60.3447	29.4974	-0.7574	-77.3087
70378245	M	15.25	1.7704	19.4059	21.8879	1.9905	6.2746	20.2816	18.4786	-0.1835	-0.949	-16.6442	0.1835	0.949	46.5885	-0.1292	-5.6092	-43.6414	0.3401	-2.254	33.2752	6.0272	4.6382	-30.3599	7.4667	7.1834	33.5063	-2.9814	0.7552	-30.2709	-3.4695	4.5849	-0.6172	-31.8866	41.9168	-1.0359	-42.2309	23.6758	15.933	-32.6719	18.4413	-17.5216	-33.0259	21.8116	-0.8675	-54.8104	25.6455	0.1357	-71.9898
70378552	M	15.3333	0.4149	24.0607	16.0493	0.4831	12.4556	14.926	18.6801	0.1225	0.0794	-18.6654	-0.1225	-0.0794	45.3094	2.0706	-6.4052	-46.5564	0.9818	-8.0487	32.0299	9.8757	1.0419	-32.7529	8.6449	-0.3476	32.6684	-1.9391	1.5139	-32.9012	-2.5271	1.0046	-0.0373	-32.5702	42.1072	0.1125	-48.2536	24.3365	18.1749	-35.3351	19.3105	-19.0061	-37.1679	20.0581	1.1169	-61.1889	26.9294	1.2726	-73.7167
70378622	M	15.0833	-3.2886	22.7991	17.6218	-2.406	8.2736	16.2342	15.0679	0.706	0.4988	-19.5335	-0.706	-0.4988	41.8979	0.5833	-2.1323	-46.525	-1.8248	-4.8522	27.5188	5.0622	3.3013	-33.4972	4.3585	0.8145	28.4801	-2.3189	2.4423	-33.1673	-2.9314	1.0017	-0.2945	-35.0561	43.5074	-1.5483	-51.1032	25.8025	15.8312	-34.9657	18.9954	-19.5561	-38.4977	20.5406	-1.5002	-63.088	25.2402	-0.5639	-77.9984
70378789	F	15.4167	-0.7083	20.7515	16.3582	-0.3721	8.876	15.8913	17.5337	0.6292	-0.8782	-17.6699	-0.6292	0.8782	43.4252	1.2331	-6.3163	-42.3781	-1.0597	-5.818	30.5515	6.7428	3.0316	-31.343	6.6872	3.3512	31.4092	-2.8616	0.645	-31.2803	-3.8557	0.2906	0.045	-24.9763	38.9707	-0.3132	-38.5593	24.8717	14.9272	-29.1309	18.9152	-15.7323	-29.9393	19.4382	-0.7909	-54.1307	25.251	-0.6711	-70.469
70380464	M	15.0833	0.0194	22.8662	20.5914	0.553	8.0101	17.2621	18.5358	0.4296	0.7635	-18.4957	-0.4296	-0.7635	45.3333	2.9345	-4.6442	-44.8976	0.5971	-4.2601	31.9332	7.4961	7.6056	-32.4159	5.7495	5.9861	33.0086	-1.7397	3.9052	-32.1551	-2.8446	2.2392	0.077	-26.6583	38.9643	-0.0056	-40.5499	25.2861	16.6705	-32.1978	17.8603	-15.7836	-33.5163	17.427	-0.3746	-58.9785	27.278	-0.6997	-70.9732
70380771	F	15.3333	-1.8203	21.3237	17.4275	-1.0979	7.4505	15.0479	18.039	1.153	-0.0719	-19.2018	-1.153	0.0719	40.0375	1.0895	-3.468	-42.6169	-0.7207	-4.9851	28.6943	6.9685	5.2053	-31.5359	5.3534	4.1852	29.6975	-3.423	2.3019	-31.8326	-6.119	1.4151	-0.0182	-29.9006	37.8174	0.2898	-41.0177	24.8798	16.4419	-30.049	18.2378	-16.4923	-30.7654	17.7236	0.7752	-55.0295	24.5155	1.3144	-69.5674
70381078	M	15.9167	0.0352	22.3797	18.2958	0.5111	8.1742	17.1335	18.9636	0.708	-0.3793	-16.7157	-0.708	0.3793	42.0915	2.8217	-4.7983	-42.6829	3.4693	-5.1534	30.8968	8.4638	3.7246	-29.5576	7.9	4.6961	31.8712	-1.444	1.4321	-29.9891	-2.3227	2.0349	-0.0641	-30.3493	40.8705	-0.3631	-44.7398	27.5394	17.3653	-34.1395	20.529	-17.6252	-33.9565	20.469	-0.7937	-58.3995	30.2875	-1.3612	-75.2196
70381148	F	16.9167	-0.9044	21.1813	12.9312	-0.4028	9.8259	12.1703	16.1352	-0.1859	-0.2943	-15.743	0.1859	0.2943	44.4051	-1.073	-2.8977	-45.1514	-1.4086	-5.2278	30.1015	6.2666	6.8134	-30.8241	7.8676	5.6767	30.765	-5.4324	3.6012	-31.0733	-3.9011	1.9733	0.0742	-26.021	34.3104	-0.4791	-38.3072	21.1446	15.8386	-29.4053	15.1372	-16.4554	-30.0092	13.7151	-0.8561	-53.7643	22.4865	0.0065	-69.5056
70382139	M	15.5833	-0.49	20.8546	15.6337	-0.3701	9.566	14.9568	16.4352	-0.0465	-0.3984	-16.8421	0.0465	0.3984	43.3555	-0.4124	-4.7559	-43.9768	-0.4344	-5.2088	30.7209	9.4097	3.279	-31.2032	8.5944	4.9827	30.7776	-4.2533	3.7153	-32.0251	-4.2612	2.8198	0.0314	-31.8859	37.0144	0.1414	-43.2836	19.1704	18.9408	-36.3657	14.6083	-18.8426	-35.901	15.9438	4.1023	-59.2871	20.5133	3.7717	-70.124
70385112	F	15.5	-0.5338	22.6296	17.0448	-0.4105	10.8171	16.1924	17.221	0.3609	-0.4206	-17.1885	-0.3609	0.4206	44.1292	-0.1189	-4.5885	-44.8354	-0.9154	-5.6871	32.8276	7.4609	2.8237	-31.413	6.26	2.9665	33.369	-4.9415	3.358	-31.3402	-5.6103	3.6376	-0.003	-29.4086	39.7307	-0.3019	-43.0379	24.4244	16.0145	-34.2255	18.8564	-17.0156	-34.8285	18.9471	0.6207	-59.4455	21.4691	1.7129	-70.5989
70385419	F	15.25	-0.1288	21.0879	13.1933	-0.0693	10.7795	12.7729	18.6456	-0.0617	-0.2453	-19.3251	0.0617	0.2453	43.6331	1.6444	-9.1116	-45.6572	-0.4122	-8.3046	30.9435	8.6503	2.9684	-32.4999	8.7265	3.6898	31.4842	-1.7831	0.2193	-32.7901	-2.5667	1.3186	-0.1152	-25.7247	35.8931	0.2132	-41.5755	19.2997	17.764	-28.9116	15.2106	-18.4115	-28.3378	15.1564	-0.8061	-53.8854	20.0652	-0.3354	-72.7724
70386410	M	15.1667	-0.1071	23.2277	17.9669	0.1352	9.1947	15.7557	18.7626	1.1478	-2.9925	-15.1312	-1.1478	2.9925	44.7537	0.695	-5.734	-42.3801	0.4693	-2.6495	31.7894	6.6136	5.0945	-30.5862	5.0838	7.9481	31.902	-4.4573	1.4926	-30.5373	-6.0224	4.41	-0.074	-29.0954	35.6145	0.4075	-42.6862	22.2732	14.8303	-30.929	16.8109	-14.7478	-32.8251	16.9218	0.5692	-58.122	24.5687	0.4225	-72.791
70386717	F	15.6667	0.5979	23.9954	17.8316	1.1603	7.8865	15.1868	15.2883	-0.103	-0.7294	-13.3584	0.103	0.7294	44.2477	0.8477	-5.6127	-42.8648	0.6284	-4.1201	29.2752	8.7577	3.3992	-27.7729	8.769	5.638	30.2429	-2.744	1.5783	-27.8767	-2.2391	3.3451	-0.3311	-32.0161	32.7577	-1.1085	-46.0868	15.0011	14.8145	-34.9572	13.7419	-14.5886	-34.5035	12.826	-1.1272	-54.2606	17.3135	-0.7746	-68.2375
70386884	M	15.3333	0.2004	19.5008	19.314	0.4055	9.5104	17.2392	19.9949	0.3542	-1.465	-18.3573	-0.3542	1.465	48.3017	-2.7429	-8.804	-45.2421	0.1122	-5.0354	34.9161	6.8127	0.9943	-33.3382	7.6136	3.0219	34.9092	-7.0393	1.0866	-33.4925	-5.0725	2.1841	-0.0844	-23.0119	43.9533	-1.0542	-37.9553	28.7026	17.9076	-28.4529	20.6128	-19.884	-30.0933	22.282	-0.3987	-54.2043	30.5385	0.6879	-68.9434
70387261	F	15.3333	0.83	20.9445	17.6502	1.3484	5.8467	13.6272	17.0275	0.2856	-0.6237	-13.0335	-0.2856	0.6237	42.6623	0.5123	-1.5845	-39.8554	-0.7696	-0.1184	30.0782	8.0428	4.1008	-28.1512	6.644	6.8891	30.6109	-3.2107	3.3043	-27.3684	-5.7909	4.7515	-0.0282	-28.3404	35.6456	0.6683	-39.3115	21.9613	14.5713	-28.962	16.1464	-14.754	-28.8554	16.9056	0.1196	-50.4049	19.7167	0.4835	-60.5516
70387331	F	15.3333	-1.0859	23.2815	14.1914	-0.5103	9.4752	12.2768	17.7835	0.5038	-0.6041	-17.8309	-0.5038	0.6041	42.1658	1.4381	-4.0776	-41.5994	0.3948	-3.9709	30.5229	7.2167	4.7053	-30.5411	6.0122	2.4469	31.7295	-3.246	1.0963	-30.7077	-3.6266	1.2647	0.134	-30.2293	35.1279	-0.3375	-42.8607	19.7093	15.1556	-33.3196	15.5797	-15.8845	-33.9371	15.9691	0.4269	-57.7387	22.0573	0.8174	-73.9735
70387708	M	15.4167	0.1104	22.0697	17.6886	0.4644	7.3538	15.2951	16.8663	0.0546	0.7053	-15.3876	-0.0546	-0.7053	44.7324	0.2375	-4.6956	-44.0633	2.4765	-5.4705	32.074	7.9964	4.8907	-31.0123	8.4002	4.9037	32.0683	-4.5173	3.5731	-30.5084	-3.8051	3.5031	0.052	-32.3622	36.8089	0.0404	-41.8025	22.4765	18.5082	-32.3174	17.7956	-18.2262	-32.337	17.4337	1.0103	-53.8632	22.1143	0.9025	-70.6267
70388252	M	15.0833	0.1295	18.5329	19.472	0.4409	8.4284	18.707	19.0676	0.3211	-0.2159	-18.2177	-0.3211	0.2159	45.092	-0.5828	-5.5076	-44.507	0.5206	-6.7384	33.2409	5.436	2.8399	-31.2328	5.4264	4.3285	33.636	-4.5868	1.2241	-31.3606	-5.4121	1.5155	-0.0378	-33.1419	41.5666	0.2824	-42.0454	25.4571	17.13	-34.879	20.4169	-17.7184	-35.4289	19.9183	-0.8617	-57.3992	21.7083	-0.673	-67.9082
70388559	F	15.5	-0.9386	22.5879	17.2154	-0.5368	12.3688	17.4296	17.5717	0.202	-0.7419	-17.1005	-0.202	0.7419	42.4076	1.565	-2.5794	-42.7563	-0.3967	-3.9386	30.8326	7.2461	6.4129	-31.1156	6.6637	6.7498	31.9024	-4.0424	2.4442	-31.806	-5.4329	3.0826	0.1114	-33.3959	42.4919	0.052	-46.4494	25.5866	17.6435	-35.9017	20.8959	-17.8591	-37.6856	20.7897	0.5841	-60.8485	28.1332	0.7082	-81.7388
70388796	M	15.3333	-0.0466	25.4199	8.4484	0.4903	8.8909	6.5639	21.6299	-0.2502	-1.0456	-20.1983	0.2502	1.0456	50.2173	-0.3147	-8.364	-49.8709	0.3174	-7.7764	36.4246	7.394	4.8027	-35.7575	7.9351	5.632	36.734	-4.1178	-0.4726	-35.3771	-3.453	0.5436	-0.0455	-38.2177	28.3273	-0.0857	-51.169	14.2973	20.4317	-39.8594	10.0246	-19.9459	-41.9984	8.1734	-0.0816	-65.0445	21.0841	0.4459	-88.5726
70389006	F	15.5	-0.7884	18.3591	16.1585	-0.3046	7.5993	14.5863	16.7503	-0.0426	-0.1532	-14.5817	0.0426	0.1532	40.9423	-0.8547	-6.5935	-40.3934	-1.0165	-6.9795	28.4687	7.2755	3.7499	-28.1717	6.6438	3.1527	29.1144	-3.6167	1.9136	-27.8739	-4.5004	1.5752	-0.0853	-25.9753	37.3693	0.4057	-37.4518	24.8379	15.4152	-29.0221	18.1729	-16.7175	-28.5715	16.8823	-0.005	-52.0925	24.8828	0.5064	-66.2147
70389313	F	15.3333	-1.1955	22.0788	15.1675	-0.8472	10.2737	13.7704	16.0142	0.2583	0.4112	-16.0412	-0.2583	-0.4112	38.0646	0.58	-1.5884	-39.733	1.3193	-4.6441	28.1786	6.9587	5.6242	-28.3725	8.312	3.7241	28.3916	-3.4134	3.1259	-29.3173	-1.984	0.6605	0.0446	-26.1945	32.8866	-0.4298	-37.988	19.2615	15.3216	-29.9994	14.8035	-16.9471	-29.8589	13.741	-2.2452	-50.5175	22.1956	-2.62	-64.724
70389927	F	15.5	0.5832	23.0183	14.8341	0.826	11.0867	14.0765	17.5643	-0.3833	-0.0962	-16.222	0.3833	0.0962	44.2557	1.1528	-6.6609	-43.2952	1.6646	-6.8413	31.1389	8.1474	0.5531	-30.1669	8.6692	1.1269	31.2581	-3.4184	1.0918	-30.3368	-2.5975	1.5742	-0.1779	-30.3142	35.0539	-0.4961	-44.9221	20.9165	15.6249	-36.1454	13.6386	-16.0435	-35.2513	14.3163	-1.0704	-59.5047	21.2288	-0.9649	-73.477
70390304	M	15.25	-0.0858	24.5168	16.7173	0.2206	7.7277	14.9224	17.9725	-0.6267	-0.0061	-18.2272	0.6267	0.0061	48.0473	-1.0837	-6.8105	-48.7898	-0.3611	-6.6308	35.1748	5.7382	5.8381	-36.417	5.9632	6.092	35.4509	-4.0007	1.5232	-36.2993	-3.6115	1.2158	0.7289	-29.0695	35.6497	0.5785	-41.3265	23.6483	17.2211	-34.206	17.1301	-16.8919	-34.9227	17.1793	0.083	-60.8424	28.8188	0.3448	-86.7402
70391602	M	15.25	-0.2156	21.4445	13.3402	-0.0669	9.939	12.8557	14.4454	0.3366	0.1982	-14.5398	-0.3366	-0.1982	42.173	0.5186	-4.6402	-42.1828	1.8176	-4.8519	28.9687	8.2193	6.0459	-29.0436	8.9278	4.1081	29.8195	-3.4234	1.4656	-29.8569	-3.4081	0.6346	0.0585	-29.7056	33.6679	0.3901	-42.7779	22.4393	15.9094	-34.3808	14.1196	-17.5028	-34.3763	15.0508	-0.2307	-59.1124	22.2591	-0.4995	-70.7469
70391769	F	16.3333	-1.6636	19.4517	13.2917	-1.1666	8.0445	11.1042	15.0785	0.2789	0.1002	-17.497	-0.2789	-0.1002	45.004	0.2181	-4.2907	-48.0221	-1.6781	-7.6862	29.8623	10.3742	5.4217	-32.5591	9.6051	4.3735	30.3677	-4.1639	3.9062	-32.6715	-5.9819	2.8062	0.2388	-24.3512	35.6753	0.5235	-38.9335	21.1798	19.503	-31.5003	13.2985	-19.7512	-31.8582	14.6573	-0.0846	-53.7792	27.969	-0.1486	-73.1835
70391839	F	15.5	-0.606	20.7536	13.9955	-0.1974	10.4018	13.2278	15.2333	0.0652	-0.9412	-15.0016	-0.0652	0.9412	39.1165	1.465	-3.6615	-40.429	2.4456	-3.123	28.3773	6.9254	4.7574	-27.8247	8.1927	4.5854	28.7348	-3.8233	2.6082	-28.1471	-2.6049	1.5996	-0.0162	-25.4611	33.4135	0.8741	-38.838	19.7283	14.86	-29.3667	14.2245	-15.114	-28.635	15.041	-0.7756	-57.3158	19.2374	-0.7711	-69.0895
70392997	M	16.3333	-1.0843	20.0822	16.1209	-0.8057	7.9071	15.2198	17.4581	0.17	0.2172	-18.5722	-0.17	-0.2172	46.221	1.4005	-3.4388	-46.5077	-0.065	-3.5173	31.6172	6.9734	7.924	-32.1138	5.8436	4.3417	32.5409	-3.3876	4.5511	-32.116	-2.8205	2.6838	-0.0104	-27.9226	37.4026	0.3866	-43.3897	23.063	21.5337	-33.178	15.4032	-22.6655	-34.4453	16.6331	0.8957	-59.9167	24.8752	1.5621	-75.9324
70393514	F	15.5	-0.5636	25.3094	13.0909	0.1578	12.1316	10.9563	21.0504	-0.4526	0.4783	-20.1064	0.4526	-0.4783	46.2479	-0.125	-4.1844	-47.4711	0.4245	-4.5376	33.8898	7.8775	3.3873	-35.4021	8.3381	3.1099	34.9033	-3.298	3.0412	-35.7398	-2.3064	2.9289	-0.0804	-32.4594	35.6035	0.3929	-44.9705	18.6113	17.4545	-34.2217	13.2877	-16.8902	-34.482	14.8513	-1.1676	-58.3601	21.0914	-0.6441	-73.4689
70394295	F	16	-0.3396	23.9138	14.2308	-0.0026	6.0187	12.6781	16.3477	0.2091	-0.7879	-15.9007	-0.2091	0.7879	39.9859	1.0751	-4.147	-40.8305	0.5023	-4.7519	29.5323	6.6541	6.353	-28.6276	6.9631	4.1766	29.9133	-3.0433	2.5392	-28.6982	-3.8401	2.3224	0.2314	-29.813	32.6743	0.666	-40.7576	19.0751	16.2466	-32.8255	15.1583	-16.7417	-32.4121	14.9135	1.2528	-55.4471	23.001	1.2504	-70.2453
70394672	F	15.5	-0.0525	23.1202	16.1421	0.8908	9.1307	13.7547	18.5725	-0.1413	-0.0928	-16.5928	0.1413	0.0928	43.3185	0.0853	-2.9641	-42.5526	0.6577	-2.9382	32.9298	6.4917	5.0043	-31.7222	7.133	4.1774	33.3229	-2.9723	1.3428	-31.7946	-2.2515	3.2653	-0.415	-28.8927	34.7954	-0.5203	-38.2863	20.4346	14.7286	-29.7808	14.268	-16.6175	-30.4282	16.4432	0.8039	-54.3308	23.5339	0.851	-67.523
70394742	F	15.3333	-0.6421	24.0412	13.8515	-0.1946	7.4732	11.6761	17.8066	-0.133	0.2777	-17.8498	0.133	-0.2777	44.0297	2.2826	-8.5235	-44.9065	2.2685	-7.133	30.2901	9.8449	3.3704	-31.4032	9.5147	2.0065	30.9899	-0.3626	2.1783	-31.7281	-0.6884	2.0979	-0.1284	-27.0724	31.3163	-0.7401	-41.2278	18.0615	18.415	-31.0235	13.3979	-18.9547	-31.4363	13.0933	-0.5897	-54.4418	22.2339	-0.5344	-69.7941
70395593	F	15.25	-0.1255	21.3219	18.4333	-0.0901	5.5822	17.349	16.4318	1.0673	0.423	-16.0177	-1.0673	-0.423	44.6714	2.0919	-3.534	-42.0762	-2.1454	-2.3231	31.9843	8.5166	6.4936	-31.0429	4.7338	8.0867	32.8096	-1.4791	3.0775	-30.829	-4.4293	3.7275	0.0308	-30.6414	40.0377	0.0931	-45.0359	24.6964	17.4362	-34.6644	18.7565	-17.993	-35.0169	20.6259	1.7748	-56.7462	23.1103	2.8014	-72.5947
70395733	M	15.5	-0.9151	22.8027	14.6269	-0.4529	11.8933	13.4019	17.1817	0.9505	-0.6912	-15.4988	-0.9505	0.6912	43.9583	3.3487	-7.0042	-43.0564	-1.6086	-5.3193	30.4222	9.9161	3.6726	-29.3056	6.6913	5.3001	31.229	-3.4999	2.1333	-29.3325	-6.4083	3.0826	0.0946	-22.4246	33.7994	0.0254	-34.2184	21.1277	16.925	-27.1867	16.0751	-16.7345	-27.9513	15.2959	-0.2856	-50.5126	26.4047	0.134	-64.4223
70395970	M	15.9167	2.2441	23.9739	19.9292	2.0487	8.8424	17.8463	20.7518	0.501	-0.3715	-17.9666	-0.501	0.3715	47.6698	-1.4881	-2.5353	-46.3812	1.0618	-3.451	36.2725	6.5031	6.0741	-34.5745	5.0401	5.4096	36.5213	-4.4485	3.5554	-34.4401	-4.2613	3.8781	-0.175	-34.7705	40.5682	-0.2123	-45.2322	25.2692	17.9716	-38.004	18.7104	-18.9201	-36.8067	18.3651	-0.0761	-60.8748	27.8957	0.0496	-75.4881
70396654	M	15.4167	1.3922	22.355	19.3344	1.7688	6.9695	17.0596	19.4866	0.786	-1.2584	-15.4474	-0.786	1.2584	48.044	0.5033	-7.2162	-42.6076	0.4634	-3.8664	33.7545	7.6945	3.0592	-29.1991	7.0263	5.2634	34.1531	-3.0271	-0.5459	-29.2653	-2.6255	1.1527	-0.242	-31.2715	39.9213	-0.2223	-44.2144	22.9792	17.4851	-34.4176	17.6232	-17.7472	-35.1693	18.48	0.1225	-58.633	25.3809	0.7727	-70.7177
70397882	M	15.1667	-0.3706	22.8059	20.71	0.3589	8.1882	17.4621	20.1902	0.305	-0.4859	-18.3926	-0.305	0.4859	45.9335	-0.9292	-6.184	-46.0781	0.4334	-4.5098	34.0954	5.3988	6.0232	-31.7821	4.5634	5.6022	34.622	-3.3226	1.1518	-31.9493	-4.366	2.9049	-0.0161	-28.6392	39.3277	0.4651	-41.4229	24.3614	18.8618	-31.127	17.5809	-17.7301	-31.5799	17.6475	0.7984	-55.3088	25.8852	0.8215	-67.1017
70397952	F	15.4167	0.2503	26.0494	15.7581	0.2148	11.0499	14.4452	16.488	-0.4243	-0.0256	-18.8059	0.4243	0.0256	41.886	0.5245	-2.1319	-43.1658	2.3294	-4.8682	29.4829	7.2011	5.2401	-30.3192	7.4912	5.0664	30.0645	-3.6358	4.0056	-31.0595	-2.561	2.1095	0.2065	-32.7843	37.5292	-0.1606	-42.2893	22.7567	16.0417	-35.2399	17.8758	-16.9474	-35.6422	18.1756	0.1582	-57.4707	24.9819	1.0906	-73.9577
70398259	M	16.0833	0.3457	23.0158	18.2794	0.8997	8.2052	15.28	18.6605	0.79	-0.4446	-17.6832	-0.79	0.4446	43.7863	0.4332	-3.1597	-43.9266	-1.0418	-3.3891	31.3882	8.7307	6.1346	-31.4469	5.783	5.7148	32.2216	-3.0343	2.3451	-31.3212	-4.3709	3.1006	-0.2164	-31.7877	38.5098	0.221	-43.7024	26.3374	17.6915	-33.2977	17.9645	-17.2352	-34.2873	17.3379	0.3157	-57.7885	24.8509	0.1852	-72.0345
70398329	M	15.1667	-0.3765	19.1343	18.6758	-0.1729	11.0001	18.8838	17.5779	0.5121	-0.5346	-16.3721	-0.5121	0.5346	46.5436	-2.5789	-6.2421	-45.3111	-0.0978	-6.2238	32.28	6.3857	6.3009	-30.295	7.6109	5.6169	32.8592	-5.1546	0.8996	-30.3377	-3.9761	1.6437	-0.1719	-31.721	43.4487	-0.1071	-44.9303	27.86	18.4594	-35.4464	18.71	-19.7025	-36.8928	20.1897	-1.6263	-62.5662	26.1477	-1.1864	-77.7369
70398943	M	15.25	-0.8488	21.1224	12.9709	-0.4681	6.5444	11.3846	15.2285	-0.5247	0.4382	-17.0874	0.5247	-0.4382	42.7561	-0.4885	-3.7015	-43.1178	2.545	-5.2664	29.0611	6.4591	5.082	-29.7506	8.7728	3.3168	29.3325	-3.4213	3.9716	-30.0778	-1.506	2.6989	0.3396	-24.7172	29.7407	0.725	-36.6987	18.4192	14.8696	-30.9209	13.9065	-14.3041	-27.3846	14.115	-0.0328	-51.9255	19.442	-0.0802	-65.7023
70399180	M	15.4167	-1.9058	19.1937	17.4342	-1.5146	13.0923	17.5737	17.067	-0.1124	0.031	-18.6802	0.1124	-0.031	43.4134	-0.1824	-3.2443	-44.646	0.8679	-5.1046	30.7155	6.1948	7.5043	-33.2978	6.7295	5.94	31.5358	-5.9087	4.366	-32.9608	-5.0681	3.2084	0.112	-32.1447	37.6853	0.5808	-44.0943	25.0173	14.7517	-33.5109	18.2135	-16.3602	-33.0009	19.6484	0.1329	-56.9568	23.8881	0.9335	-73.3119
70399320	M	15.25	-0.0708	24.9696	19.043	0.2685	16.2467	20.1733	17.2111	0.1781	-1.3136	-13.8809	-0.1781	1.3136	42.3596	-1.4563	-3.0176	-40.4136	-0.7755	-2.277	30.5636	7.0623	3.2049	-28.2945	5.8343	4.6216	30.9127	-4.4898	2.6661	-28.4321	-4.7153	4.0633	-0.0637	-32.4582	46.1292	-0.4355	-41.7465	31.5093	16.9531	-34.2137	22.1158	-16.9602	-34.1957	24.6832	0.2031	-59.2249	29.3239	0.622	-76.0842
70400171	F	16.6667	1.1112	23.7337	14.3038	1.3077	8.6038	11.8875	18.9136	-0.0426	-1.1847	-14.0823	0.0426	1.1847	46.0477	-1.9153	-6.28	-41.3314	-2.7723	-1.9516	32.8531	7.0582	3.6296	-28.1302	7.3497	6.4062	33.3191	-4.1665	1.6371	-28.24	-3.2949	4.4991	-0.3066	-30.7731	37.149	0.348	-44.779	21.7624	15.682	-34.818	16.8153	-14.9365	-33.5555	17.9859	1.656	-55.8031	23.8761	1.7038	-73.6951
70400618	M	15.25	1.409	21.4822	14.1118	1.5011	12.5299	13.5153	20.7392	0.0424	-1.5343	-16.5387	-0.0424	1.5343	42.4603	-2.6689	-4.5879	-39.331	-2.2307	-2.7614	32.597	4.068	2.8718	-28.3474	5.2868	5.2349	33.0853	-4.7289	0.2559	-28.5065	-3.4781	1.5757	0.1352	-28.0991	35.9329	-0.386	-39.0289	22.6989	18.0504	-31.9268	16.5337	-17.6166	-32.4042	17.5743	-0.5337	-56.5099	24.74	-0.3322	-69.7336
70401092	M	15.3333	0.9412	21.3252	20.3356	1.0569	6.5902	16.3394	17.2892	-0.2503	0.3869	-18.4884	0.2503	-0.3869	42.7464	-2.6515	-2.0857	-42.7458	-1.3013	-1.8203	31.22	3.0086	4.3821	-33.0169	3.1003	6.0849	31.6137	-5.3872	3.0088	-32.7834	-3.9011	2.5461	-0.2157	-37.5285	40.91	-1.0843	-49.8116	23.767	18.5302	-40.1478	19.0521	-18.6769	-40.411	19.6143	-1.0619	-63.5456	27.0873	-0.6478	-78.4842
70401232	F	15.5833	-0.491	22.2332	12.4409	-0.0368	8.5351	11.5766	16.7689	0.4228	-0.3616	-16.6954	-0.4228	0.3616	42.0782	1.5994	-5.055	-41.7382	0.8886	-5.6302	29.402	8.0149	2.6906	-28.7975	7.6209	0.7614	30.1085	-2.6125	1.5662	-29.4254	-2.1087	0.9855	-0.0102	-25.5668	29.3993	-0.1163	-39.2433	17.8541	15.5495	-29.4701	10.7141	-16.6285	-28.0704	11.2273	-0.8677	-52.7278	19.0198	-0.4895	-68.0546
70401469	F	15.1667	-0.4401	20.0062	14.8818	-0.3183	8.5593	15.201	18.2583	0.183	0.2034	-18.933	-0.183	-0.2034	44.1557	-1.0803	-7.5203	-44.9288	-1.8084	-7.2747	31.3992	6.4348	2.5394	-32.2912	7.085	2.9588	31.9638	-3.919	0.589	-32.6087	-3.0379	1.0747	0.0355	-29.4893	34.4868	-0.017	-40.8578	22.3098	15.6213	-32.8884	16.1551	-16.1945	-33.1607	15.6131	0.1375	-54.8059	23.5927	0.4514	-69.1733
70402460	F	15.5	-1.4735	21.9489	11.4183	-1.556	9.7687	10.1549	18.1546	0.4057	0.1375	-21.6405	-0.4057	-0.1375	42.276	-0.0527	-4.7987	-46.5672	-1.5547	-8.6035	31.4957	5.8722	3.8678	-32.3128	4.9486	4.2407	32.0618	-0.7171	0.2433	-32.3814	-2.1791	-1.9624	0.1252	-25.9846	35.3315	0.0925	-37.6249	21.7708	16.1857	-30.7337	16.3733	-17.0954	-30.681	14.7903	0.8162	-53.3528	22.9211	0.3551	-67.0776
70402767	F	15.25	0.6437	17.522	18.299	0.8931	4.466	16.7021	19.6229	0.3571	0.5026	-18.4432	-0.3571	-0.5026	43.5375	2.5571	-0.4066	-43.9228	0.5878	-3.3537	32.2761	6.9874	5.0873	-30.94	5.4965	6.6404	32.9936	-3.2618	4.8151	-31.2228	-3.8906	4.7592	-0.1668	-28.7612	34.1594	-0.4485	-41.116	21.6538	15.5476	-32.3075	15.4823	-15.7927	-34.4013	15.7645	0.3776	-56.8826	23.4136	1.1732	-68.8049
70403995	M	15.4167	-1.1294	20.4559	20.0263	-1.0918	5.4438	17.2764	17.3048	0.2971	0.6686	-19.9691	-0.2971	-0.6686	43.2779	-0.9494	-5.635	-44.6573	-0.556	-4.2244	32.1282	3.9727	3.1493	-32.616	4.5106	3.6222	31.8945	-4.9767	2.7959	-32.8113	-4.6933	1.8045	0.0044	-34.389	41.3884	-0.5402	-48.3042	26.7753	15.4666	-39.1316	19.3411	-16.1339	-39.4449	19.0459	-0.8078	-65.7552	25.9621	-1.7978	-80.5314
70404442	F	15.6667	-0.373	23.119	19.7288	0.196	7.7329	17.7427	18.3791	-0.0349	-0.826	-17.5082	0.0349	0.826	47.036	-2.8454	-5.1003	-44.6426	-3.1091	-3.7858	33.8014	6.637	4.0473	-31.1493	6.9568	6.9069	33.9529	-4.8902	2.1996	-31.0571	-4.4895	3.5954	-0.0414	-27.4591	36.3314	0.2127	-39.1102	20.9356	18.6261	-30.8344	17.2387	-18.1243	-30.8662	19.1745	-0.5046	-54.6849	21.4971	-0.7298	-68.3861
70405433	F	15.25	1.9492	20.0166	16.9323	1.7279	9.0746	16.6939	18.66	-0.4188	-0.7981	-17.183	0.4188	0.7981	48.2292	-2.5762	-8.8453	-45.8031	0.7458	-6.8301	34.5868	7.7435	3.687	-31.3705	9.9398	4.8506	34.9068	-6.0964	0.6114	-32.4074	-1.936	2.0129	0.0038	-34.4428	38.7649	0.7504	-46.0144	23.372	16.6095	-37.0597	18.4085	-16.0333	-35.7662	19.2842	-0.1404	-63.8085	21.6936	0.5669	-77.6095
70405503	F	15.3333	0.2187	22.5377	18.2837	0.2637	10.9089	17.5395	17.0608	-0.2741	0.598	-16.7418	0.2741	-0.598	39.7139	1.4377	-1.9416	-40.0462	0.9535	-1.3572	30.1401	6.5717	4.5056	-28.4576	7.1846	6.299	30.3657	-1.4435	2.5136	-28.6701	-1.2652	3.1593	-0.1393	-30.07	40.2601	-0.2597	-41.9773	27.6205	15.6501	-33.9127	20.1301	-17.2002	-35.2504	20.673	-0.1924	-55.125	28.3103	0.0807	-75.5487
70405740	F	15.4167	-0.7235	20.1702	16.7718	-0.3198	7.1526	15.0439	16.7326	0.6828	-1.7182	-15.1468	-0.6828	1.7182	41.9642	0.2099	-4.6579	-40.6982	1.9692	-4.216	30.0763	6.5923	4.118	-29.3635	7.6757	4.8773	30.157	-5.0029	3.2502	-29.1587	-3.4564	2.6296	0.1849	-30.2101	34.9132	0.5403	-41.6017	20.1606	15.5175	-31.7172	15.4466	-16.4933	-31.9767	15.6147	0.3005	-53.4562	25.7772	-0.0035	-68.8417
70406047	F	15.6667	-0.2458	23.6613	19.4356	-0.0179	7.9398	14.9694	15.8187	-0.1346	-0.2197	-14.8117	0.1346	0.2197	42.9024	0.3401	-4.8188	-41.3782	1.5795	-3.7018	28.8802	8.9273	4.3001	-27.7626	8.6993	5.2626	29.2387	-2.9648	2.6274	-28.1105	-2.7005	3.1533	0.1319	-27.6353	35.2571	0.0372	-42.5919	18.0852	16.648	-31.899	14.7593	-17.7244	-32.1748	15.166	0.7378	-53.5467	19.588	1.1774	-70.9993
70406354	M	15.4167	-0.7555	24.6822	13.2514	-0.2692	10.6328	11.8796	13.9163	0.8273	0.658	-15.6707	-0.8273	-0.658	39.9395	1.4925	-2.6551	-40.4059	-0.9068	-4.4341	26.7708	7.8165	5.7437	-27.45	5.4436	4.7105	27.2722	-3.4731	3.0611	-27.9872	-5.2913	2.6017	-0.1424	-20.391	32.8827	0.1514	-34.5096	20.6645	16.9486	-26.2636	14.9772	-16.2389	-29.4192	16.7229	0.1122	-51.7126	24.6668	0.5167	-68.9146
70406424	F	15	0.3404	22.0662	15.4479	0.7762	10.4115	14.9192	20.8928	0.6775	-1.4382	-18.4167	-0.6775	1.4382	45.9989	2.4964	-7.0869	-45.2591	2.9874	-6.1947	34.337	6.7577	2.814	-33.1436	7.7774	3.3036	35.2802	-2.1164	-0.2251	-33.1194	-2.0398	0.9501	-0.0484	-27.0876	37.0516	0.2988	-39.1943	21.9139	17.5509	-29.2706	17.655	-16.7344	-29.6841	18.4687	0.7104	-53.6001	23.0071	0.9842	-68.2986
70406731	F	15.5	-1.1671	23.7186	13.1433	-0.3475	10.4416	12.409	18.4638	0.7764	-0.1549	-18.3606	-0.7764	0.1549	42.3719	-0.2262	-3.2144	-42.5316	-1.4276	-3.8741	31.3234	8.5461	-0.2071	-31.7193	7.3884	1.4279	31.5673	-4.1137	1.9795	-32.2655	-3.9776	2.3829	-0.1475	-30.8079	36.5956	-0.1527	-42.662	21.6103	17.0968	-34.8568	16.7845	-17.0725	-36.2085	17.4139	0.3528	-59.6555	20.575	0.5805	-73.5297
70407108	M	15.0833	0.3304	16.9487	17.2009	0.5941	5.6028	16.0889	15.6779	-0.1435	-0.2061	-15.5328	0.1435	0.2061	41.706	-0.1328	-3.2986	-41.2955	0.8259	-3.7664	28.3018	6.7677	4.0727	-29.4188	6.2368	4.584	28.8487	-2.5546	3.0821	-29.5031	-3.5847	3.1496	-0.0255	-30.3051	39.7991	-0.2331	-43.6604	25.3385	16.6355	-35.0869	18.9006	-17.2392	-35.5362	20.024	0.4112	-61.2646	26.472	0.0862	-77.4819
70407275	F	15.3333	-0.4955	18.5322	17.0817	0.0056	6.0791	15.0094	19.0087	-0.4137	-0.3534	-19.2332	0.4137	0.3534	44.5753	-2.0703	-5.4635	-45.2888	0.421	-6.4835	32.4611	5.5935	3.3817	-33.5465	6.3098	3.0753	32.8669	-4.3823	0.9157	-33.202	-3.8743	2.2502	-0.1738	-24.5815	37.5352	-0.4081	-38.7	25.8252	17.9121	-30.6539	18.8288	-19.2155	-30.7759	19.6734	-0.6404	-56.6067	30.0219	-0.4595	-72.7458
70407959	M	15.25	-1.0578	24.3669	15.879	-0.787	10.7709	14.0665	16.5798	0.2735	-0.5965	-17.5456	-0.2735	0.5965	41.5945	-0.6716	-2.4426	-41.7981	-1.9672	-2.2839	31.1532	3.9353	6.9599	-29.0854	3.8041	6.7571	31.6106	-4.8312	1.1596	-29.2099	-5.6416	3.3799	0.1698	-35.7192	37.8384	0.1806	-49.0968	23.3441	17.6664	-38.7111	17.272	-17.0716	-38.352	18.3782	-0.0768	-63.6357	24.8879	0.8559	-80.2779
70408573	F	15.5833	-0.5073	22.7945	18.6915	0.3094	8.0792	18.3802	17.0465	0.2539	0.2326	-16.4428	-0.2539	-0.2326	43.3349	1.7799	-3.2125	-43.2575	2.3785	-3.9571	29.9913	8.205	4.0024	-30.1453	8.4845	2.4514	30.8686	-2.7897	2.1733	-30.3181	-2.4069	2.0551	0.0582	-28.6436	38.4838	-0.6978	-41.3447	23.316	16.6967	-34.6923	17.803	-17.059	-34.8431	18.0517	-1.1918	-59.3091	22.8011	-0.7774	-73.0447
70408643	F	14.9167	0.4768	16.1719	13.8795	0.5805	6.5803	13.7274	18.2118	0.1839	-0.71	-15.1193	-0.1839	0.71	43.8619	0.4342	-4.7811	-41.0863	-0.0758	-3.6251	30.7405	8.3823	4.0789	-27.7005	7.2521	4.2571	32.0129	-3.504	1.3691	-27.6155	-3.705	3.25	-0.1182	-31.7921	37.9725	0.2359	-44.4302	24.4048	14.9038	-34.9533	18.8072	-15.0475	-35.1455	21.1909	0.7394	-55.7741	23.4458	1.042	-71.1675
70408880	F	15.25	-0.0584	26.263	17.286	0.0238	7.7503	14.4604	20.1534	-0.5893	-1.026	-17.1611	0.5893	1.026	46.0462	-0.5613	-7.1258	-45.573	1.7476	-6.4259	34.0193	8.5474	3.1586	-33.1627	10.8315	3.9267	34.2678	-4.8744	2.3344	-33.6078	-2.9675	3.217	0.1765	-24.1278	35.1774	0.4543	-37.0877	23.4568	15.7014	-28.4271	17.0982	-15.1435	-27.1254	19.1119	0.9365	-52.1823	26.7534	1.0702	-70.3054
70409020	F	15.4167	-0.5777	24.0874	18.0163	-0.1062	7.8326	16.2239	18.3016	0.8004	0.6989	-16.7427	-0.8004	-0.6989	42.6435	0.2274	-1.7995	-42.3659	-0.7238	-4.0948	30.0961	8.1796	6.624	-31.9523	6.2858	6.8454	30.7878	-3.4413	4.9702	-31.4042	-4.3296	3.4894	-0.0537	-27.7216	35.147	0.0712	-41.165	20.0204	17.9424	-29.2328	16.9113	-18.0562	-30.3158	16.3207	0.2923	-54.5476	21.988	1.0615	-67.6842
70409187	F	15.4167	-1.9416	21.4732	12.4203	-1.5551	11.3266	11.4035	13.2544	0.6314	0.1741	-16.3577	-0.6314	-0.1741	39.239	-0.3248	-2.7513	-41.6249	0.2843	-5.6981	27.0213	8.9403	3.946	-30.5652	8.2334	3.4292	28.0982	-3.735	4.5322	-30.2398	-4.4781	3.4141	-0.0313	-29.7524	36.2385	0.0277	-41.8351	20.5418	14.2517	-31.5861	15.531	-17.0027	-31.7312	14.5206	-1.1822	-53.3727	18.4421	-1.056	-68.6846
70409257	F	15.4167	-0.7504	23.4159	15.6032	-0.4626	7.6558	13.8369	17.3531	-0.0073	0.2468	-16.3059	0.0073	-0.2468	44.2783	-0.0992	-6.3669	-45.1397	-1.7183	-8.2601	30.4492	7.4038	3.2408	-30.5549	7.174	2.0534	30.6328	-4.8417	0.1894	-30.9073	-4.5538	-0.6936	0.015	-31.1985	36.6832	0.1517	-43.0825	22.6435	15.9857	-35.0327	15.7521	-16.3125	-35.213	15.6395	0.6414	-58.9662	23.6837	0.1183	-75.1672
70409564	F	15.5	-0.3613	22.1986	16.1386	0.0504	7.1459	14.2044	19.8577	-0.515	-0.107	-16.5245	0.515	0.107	45.2912	2.1957	-6.35	-42.8809	1.275	-6.0485	32.1553	9.0515	1.8634	-31.4001	7.5829	2.15	32.2792	-2.1648	2.892	-31.3091	-2.3591	2.1005	-0.0591	-30.2962	37.1127	0.0133	-43.9319	22.0274	16.8919	-32.6412	16.7648	-17.0874	-32.9401	16.7181	-0.4188	-59.5569	22.9543	-0.1606	-77.662
70409634	M	15.6667	-0.4595	19.8697	17.0563	-0.07	9.7108	16.3184	14.613	-0.4724	-0.0849	-14.3483	0.4724	0.0849	38.6496	-1.0101	-3.8515	-40.4166	-0.7064	-4.939	26.5133	5.9591	4.5574	-28.0576	6.0298	5.1049	26.8017	-3.8264	2.0769	-27.9018	-3.7041	2.384	-0.0087	-33.3132	40.071	0.4343	-43.2798	25.2138	15.9033	-35.9798	19.2058	-15.8293	-37.2144	19.8951	-0.4256	-58.5359	27.2407	0.0824	-77.592
70410011	M	16.5	-0.1082	23.3755	22.1122	0.0878	8.193	19.2822	17.0972	-0.5222	-0.8799	-17.426	0.5222	0.8799	46.1568	-1.1049	-6.295	-45.9458	0.4029	-6.076	32.8621	7.1809	5.6079	-32.3028	9.8191	4.0022	33.0188	-4.2113	1.2596	-32.7358	-2.3398	0.6185	0.0341	-34.876	42.2798	-0.6556	-48.7427	26.3028	16.2807	-36.0614	20.7809	-16.9501	-36.5351	21.1947	-0.1496	-63.0471	25.5593	-0.0984	-71.9302
70410178	F	15.3333	-0.6507	22.0492	14.4183	-0.3467	9.8974	13.3491	18.4143	-0.0711	0.6212	-17.5435	0.0711	-0.6212	45.1594	1.4737	-5.4211	-45.4918	-0.9985	-6.9096	31.4687	8.6999	5.8632	-32.1621	7.9612	3.7573	32.3858	-2.3509	2.0062	-31.7715	-3.1134	0.5013	0.2592	-31.063	37.2193	0.3436	-41.625	21.3519	14.6642	-35.2472	16.772	-15.4678	-33.4358	16.5003	0.3762	-59.0793	21.0817	0.9089	-72.1316
70410625	M	15.4167	-0.1336	19.465	17.7581	0.1868	14.3479	17.586	17.017	0.0332	0.3641	-18.3401	-0.0332	-0.3641	42.3488	0.0389	-2.8228	-43.3752	0.3531	-3.8697	30.8055	5.347	6.4084	-30.6381	4.0909	4.9864	31.4677	-3.937	3.9817	-30.9134	-4.784	3.472	0.0486	-28.4572	42.6137	-0.6004	-43.5153	26.1089	17.0813	-30.1132	17.6521	-17.6191	-28.3386	17.4135	-0.8665	-53.2475	26.1527	-0.0504	-67.8401
70411309	M	15.3333	-0.5058	19.624	15.4507	0.011	9.5219	16.1085	16.2834	0.1665	-0.502	-17.413	-0.1665	0.502	43.3925	-2.7287	-5.3238	-44.5803	-1.6229	-5.1754	32.4457	7.0632	5.9442	-32.053	9.5243	3.5055	32.1673	-5.1718	2.2533	-32.516	-4.1572	2.6347	0.1432	-31.8741	41.4312	-0.232	-45.6156	28.3743	18.1462	-35.7502	19.9671	-18.1662	-36.967	20.4855	0.0849	-61.2928	28.6944	0.1614	-79.3545
70411546	M	15.3333	-0.1103	16.1964	18.7759	0.1333	9.3132	17.9582	16.36	1.5499	-0.6656	-15.0582	-1.5499	0.6656	41.5147	2.8951	-3.1904	-41.9837	-1.8802	-1.6049	29.1789	7.7933	7.2604	-28.6755	4.5129	8.2825	29.803	-2.3051	1.5967	-28.589	-3.6896	2.0541	-0.119	-27.2178	39.8378	0.6811	-42.7702	25.6116	18.9359	-33.3184	18.0623	-18.3793	-34.3009	19.4262	1.1895	-55.6116	28.9684	1.5592	-73.4023
70411616	F	15.4167	-1.6264	22.4773	13.9543	-1.2134	11.2666	13.7668	17.2354	0.3416	0.1797	-20.0168	-0.3416	-0.1797	41.2029	1.9785	-3.9651	-42.5836	-1.5	-6.1161	30.0067	9.1707	3.1584	-31.7663	7.7478	0.4629	30.2757	-3.7729	1.9917	-31.3387	-5.0168	-0.1936	-0.0942	-28.7509	38.1381	-0.4309	-42.015	24.0014	15.7361	-31.9298	19.2765	-17.0883	-32.5596	19.1675	-0.7556	-54.792	26.1441	0.4182	-72.1846
70411783	F	15.9167	0.098	23.7971	12.3339	0.4035	12.9178	11.3215	16.581	0.1844	-0.5617	-16.8044	-0.1844	0.5617	42.5682	0.5162	-2.5125	-44.1167	-0.1005	-3.0526	30.0611	8.2292	3.327	-31.2381	7.7718	5.1001	30.3404	-3.3327	0.1917	-31.6607	-4.4925	1.1476	-0.0775	-32.9081	38.7714	0.3007	-42.4313	23.1455	15.7308	-32.5102	16.5084	-16.5355	-35.0221	16.9194	-0.5878	-55.9903	22.8465	0.2755	-72.9048
70412774	F	15.3333	0.3093	23.6966	15.0618	0.5127	9.859	13.061	19.734	0.2278	0.1737	-17.5908	-0.2278	-0.1737	45.2488	-0.3165	-5.0496	-44.5265	-0.9241	-4.198	33.1745	6.6325	2.6953	-31.3169	6.1211	2.1951	33.1301	-3.025	3.2068	-30.9722	-3.7441	2.5342	0.1006	-28.3201	34.9235	-0.5316	-40.9106	18.9009	15.5899	-32.6583	15.5534	-17.0425	-32.0464	14.3951	-1.5539	-56.6608	19.5187	-0.8916	-65.8062
70413695	F	15.25	-1.039	26.0607	8.616	-0.5757	13.5484	7.5964	17.9174	0.0504	0.1343	-17.5369	-0.0504	-0.1343	45.9017	0.6854	-5.4228	-44.4235	0.4472	-4.5046	32.0172	7.9566	4.9564	-31.2343	7.9555	4.8956	32.7231	-2.5887	1.7722	-31.1074	-2.1392	1.7186	0.0082	-28.8218	30.4554	-0.1335	-38.7535	15.7335	18.0623	-32.6136	11.2809	-17.6668	-33.2004	11.6012	-0.2289	-58.744	17.9665	-0.1464	-73.3333
70414756	M	15.5833	0.392	20.0605	20.4654	0.4926	11.4153	20.6011	15.9922	0.4418	-1.4003	-16.4502	-0.4418	1.4003	41.8251	0.3442	-5.2164	-41.8059	0.7935	-5.2149	29.0806	7.5582	2.9783	-28.861	7.7287	4.6259	29.6077	-3.1035	0.9958	-29.2352	-3.2778	1.6152	-0.0503	-38.159	43.5152	0.8213	-50.9569	26.802	17.3712	-38.183	21.4479	-16.1342	-38.8031	22.0687	0.767	-65.3293	26.5962	0.9088	-83.7132
70414993	M	16.25	-0.1131	16.9104	18.588	0.1693	8.5024	18.3547	17.3229	0.1442	-1.6807	-16.6248	-0.1442	1.6807	41.1408	-0.7727	-4.1258	-41.2244	1.6981	-3.7567	29.0399	5.1498	4.138	-29.5127	6.231	6.4799	28.9263	-4.4428	1.3773	-30.2315	-2.3897	2.0507	0.1372	-29.4315	40.6576	0.624	-38.4797	28.5871	17.8099	-31.0804	20.5601	-18.6377	-31.9472	21.6841	0.3171	-53.193	28.3344	0.8092	-67.3831
70415133	F	15.4167	0.9283	20.9113	16.3972	0.7373	6.9024	14.6322	19.5022	0.0118	-0.4069	-18.4575	-0.0118	0.4069	47.9359	1.5806	-7.6344	-46.0095	0.5349	-5.3915	35.2091	8.3771	1.0724	-34.436	8.1367	3.6747	36.3244	-3.8691	1.5119	-34.112	-4.401	3.4131	-0.0137	-31.949	33.1973	-0.3852	-42.1046	16.2794	16.9546	-31.7515	11.238	-17.649	-32.8611	13.1338	0.9752	-55.8809	17.7537	1.2251	-70.6424
70415203	F	15.5	-0.5964	24.7207	17.1571	-0.2272	11.3807	15.864	17.3396	0.257	0.6257	-15.9151	-0.257	-0.6257	44.678	2.8753	-6.1726	-44.7244	1.898	-6.5418	30.925	9.9702	3.9778	-30.3658	9.3558	2.5242	32.0005	-3.6743	3.3535	-30.9885	-3.9439	2.2509	0.0908	-30.3795	36.7607	0.4158	-44.0694	21.6825	16.2354	-33.2289	14.3377	-15.4252	-33.5513	15.5925	0.1721	-57.6381	19.5156	0.3126	-72.5014
70415817	F	16.25	-1.083	23.9363	15.8838	-0.6407	7.8504	13.4483	15.7941	-0.3703	-0.6437	-15.1756	0.3703	0.6437	40.3831	1.285	-3.1915	-41.454	2.1306	-4.0227	28.8143	9.2346	3.7589	-29.8997	9.6427	3.3052	29.4699	-3.3581	3.9684	-29.7018	-3.5439	3.4059	-0.0584	-32.4335	38.2542	0.0105	-46.4789	20.9429	15.6037	-34.5343	14.9066	-17.1586	-34.2218	16.6382	-1.4766	-58.7999	21.8252	1.0111	-74.2363
70416668	M	15.4167	1.0047	20.987	14.3294	1.2695	10.0891	13.8236	18.5978	0.2436	-0.274	-17.112	-0.2436	0.274	45.9906	0.9117	-5.5212	-43.7069	-0.6319	-4.1134	32.3243	8.2804	4.8149	-30.1087	7.1638	6.7366	32.5382	-4.8158	1.6435	-30.3907	-4.9524	3.0555	-0.3596	-31.7189	37.4303	-0.0257	-44.9284	24.4238	18.7652	-36.3155	16.8697	-17.2994	-36.0229	17.7288	1.3245	-59.531	24.3502	1.8762	-72.1652
70416738	M	15.25	0.5449	13.5688	19.9915	0.6915	4.6083	20.6259	17.3748	-0.4096	0.3593	-17.1172	0.4096	-0.3593	45.3999	-1.4606	-6.1868	-45.118	0.2653	-6.5018	32.8753	4.6789	5.3031	-31.5733	4.7665	4.0132	33.2904	-3.6778	0.7661	-31.266	-3.2507	2.6593	-0.3498	-33.0551	41.8447	0.7309	-48.1704	24.2429	17.8729	-36.2834	19.1072	-16.8165	-35.8959	19.223	0.7279	-60.252	24.5003	0.9761	-75.779
70417589	M	15.5	-0.7749	20.0149	19.9546	0.0481	3.767	15.7497	16.182	-0.0159	-0.5363	-15.977	0.0159	0.5363	41.6507	0.9963	-4.4799	-43.1101	0.9645	-5.7976	28.7762	9.2715	3.6393	-30.6736	9.6704	4.289	29.4689	-5.408	2.2223	-31.0583	-4.6165	1.1108	0.0768	-38.4816	40.4881	-0.2052	-50.1286	28.2543	17.3577	-40.2601	19.8617	-17.6972	-40.9447	19.2293	-1.0636	-63.2954	27.0048	-0.5175	-79.8048
70418273	M	14.5	-0.061	26.0386	17.8412	0.3502	10.0731	16.5242	19.1164	-0.5416	0.7639	-20.7281	0.5416	-0.7639	41.4811	-0.029	-1.9386	-43.3355	2.316	-4.0023	31.7174	5.6863	6.0237	-33.1481	7.9722	4.1943	32.0102	-2.6488	4.0994	-33.2983	-2.9578	3.4512	-0.1199	-25.4551	40.8751	0.159	-39.8216	23.6996	17.7845	-30.2603	21.6794	-17.6099	-29.9228	21.5464	-0.9714	-54.6563	24.118	-0.2771	-70.1699
70418720	F	15.25	0.2044	21.1308	14.9647	0.589	5.5844	13.3264	15.8425	-0.0119	-0.8034	-14.1619	0.0119	0.8034	42.7547	-1.8205	-5.8549	-41.8393	-0.2582	-3.6438	31.1199	8.4518	1.3984	-28.4569	9.0443	4.6551	31.2798	-4.3043	3.7746	-28.6296	-3.6173	5.0372	-0.0513	-27.4634	32.8009	0.5979	-37.2149	18.3909	15.4293	-31.2406	14.869	-15.0059	-30.5244	14.1013	0.0063	-51.5002	18.7525	0.4681	-65.1191
70419194	F	15.4167	-0.1846	20.6227	15.9664	0.4293	8.6143	13.7683	16.2795	0.4865	-0.3873	-16.4379	-0.4865	0.3873	45.1695	2.8563	-6.5304	-44.3932	-0.4688	-7.9824	31.07	9.6126	5.9749	-30.9051	7.5353	5.1988	31.6848	-1.9055	2.1025	-30.5169	-3.7591	1.3948	-0.0678	-30.532	33.5301	-0.1206	-41.7761	20.9998	14.8153	-30.8992	13.9606	-16.4366	-32.1109	14.3282	0.8855	-52.9351	22.4334	2.42	-69.0235
70420185	M	15.5	-0.1019	18.2523	20.8093	0.1007	8.059	20.0722	20.3739	-0.5107	0.1619	-19.006	0.5107	-0.1619	44.8699	-5.5907	-2.811	-45.4063	-4.1965	-5.9561	33.8176	1.3688	7.2137	-33.5792	2.1304	6.0441	34.0868	-5.3159	2.1584	-33.5275	-5.0782	1.3435	0.1066	-28.8882	40.7321	-0.381	-42.1018	26.2572	16.9454	-32.2349	16.4738	-18.2227	-33.2473	16.6792	-0.8134	-60.667	28.2506	-0.7492	-75.7852
70420632	F	15.0833	-0.9796	17.8649	14.9175	-0.6637	8.8264	15.1421	16.5821	0.5104	0.0993	-18.1301	-0.5104	-0.0993	42.7449	1.8318	-5.1851	-42.9354	1.405	-6.158	29.2859	10.4372	2.999	-31.4648	10.2306	1.6603	30.2216	-3.7834	3.0177	-31.3928	-3.8089	1.3888	0.1807	-28.4874	34.7276	-0.3975	-40.1651	20.8609	13.6383	-30.6046	15.6525	-16.2248	-30.3137	15.5095	-0.6151	-52.9297	21.0233	-0.3756	-68.7772
70421930	F	15.5833	0.3581	24.5185	15.6417	0.5169	15.8853	15.4604	15.234	-0.6359	-0.1748	-14.4886	0.6359	0.1748	42.9238	-2.2866	-5.2131	-42.0998	2.2827	-5.1217	30.076	5.0387	4.3275	-28.9502	7.2561	3.8248	30.442	-4.833	1.9314	-29.0725	-2.4019	2.4412	0.1705	-27.3424	43.783	-0.3936	-41.4028	29.5156	14.7203	-34.0774	21.8755	-15.6798	-31.6304	21.8104	-1.9008	-58.9475	25.9623	-1.5465	-75.0751
70422237	F	15.1667	-0.3135	22.9916	11.4911	-0.1621	12.4206	11.445	16.7334	-0.116	-0.3693	-16.5336	0.116	0.3693	41.215	-3.0673	-5.9645	-40.3103	-2.8652	-4.9538	30.315	6.6439	2.1984	-29.9771	6.7708	2.0971	31.104	-3.4226	-1.2734	-29.9393	-4.0875	0.8961	-0.0096	-31.1725	35.104	0.1006	-44.9658	20.5468	13.3767	-32.9187	15.7302	-13.8094	-32.6821	15.985	-0.5283	-58.1305	20.9166	-0.2616	-77.2592
70422474	F	15.5833	-1.2013	22.5466	13.6921	-0.423	8.1675	10.6658	15.0979	0.2797	-0.9239	-15.1775	-0.2797	0.9239	39.1055	0.2534	-3.8053	-39.7794	-1.7369	-5.1493	27.4131	8.1262	3.9738	-28.8202	6.153	3.6025	28.1228	-2.2923	1.1818	-28.826	-4.462	0.2543	-0.0296	-28.0898	34.3559	0.3764	-41.7601	21.8943	14.3976	-31.952	14.5719	-14.6254	-32.687	15.4962	1.3888	-55.6566	21.9912	1.5876	-69.572
70422614	F	15.3333	-1.2018	23.7271	14.9525	-1.078	6.8706	12.5367	14.6318	-0.2939	0.6243	-16.7067	0.2939	-0.6243	48.01	-0.9555	-7.7084	-47.1444	-0.0716	-5.8386	33.5767	6.7083	4.1405	-34.0321	8.2743	2.5093	33.6228	-4.7269	2.4327	-33.6572	-2.7145	1.1739	0.1122	-34.4499	35.4886	0.2246	-47.0151	19.5137	16.2017	-37.4742	15.6778	-19.1193	-36.0708	15.9257	-1.1759	-59.7652	20.0744	-0.4617	-72.0968
70422781	F	15.3333	-0.1748	22.9338	10.5986	0.2253	11.5564	11.2912	17.2626	0.7756	-0.4168	-15.3364	-0.7756	0.4168	40.935	-0.4507	-2.7999	-40.1189	-1.2267	-3.8011	29.4989	7.9853	3.2655	-29.3419	7.5129	3.2799	29.7256	-3.9392	1.5337	-29.3063	-5.427	1.6925	-0.0404	-30.1815	34.266	-0.4598	-42.4098	17.7117	13.6996	-32.3858	13.3125	-13.8316	-32.5269	14.1605	-1.4546	-56.878	16.7964	-0.344	-70.5156
70423395	M	15.5833	-0.8878	20.8809	16.517	-0.3272	8.5321	15.089	19.3801	0.4802	-1.153	-16.9021	-0.4802	1.153	44.8793	0.2522	-5.3735	-43.6176	-0.8476	-3.6975	33.1443	7.8818	1.9742	-31.1357	6.7461	2.5929	33.6351	-1.7618	0.5482	-31.1938	-2.2978	2.137	-0.0959	-31.2256	39.2108	-0.2053	-45.7909	25.3432	17.8611	-34.6555	17.6824	-18.1824	-35.0034	18.2311	-0.1248	-63.4408	27.4159	0.2551	-85.5406
70423535	F	16.4167	-0.3345	21.9238	15.1888	-0.2437	10.3152	14.3528	17.439	-0.3561	-0.9337	-14.615	0.3561	0.9337	42.422	0.6779	-5.3982	-40.6521	1.718	-3.7038	29.8342	6.5858	4.4563	-27.5704	7.932	1.3952	30.6102	-3.2151	1.3976	-27.9265	-1.9434	1.5246	0.0632	-29.6636	36.4409	0.0568	-45.0246	18.3151	17.2938	-32.8372	16.0752	-16.881	-31.853	17.1674	0.0799	-52.3967	21.8396	0.2741	-64.956
70423842	F	15.25	-0.266	21.0625	15.5147	0.1825	7.2251	14.0641	18.7369	-0.1789	0.4168	-17.0051	0.1789	-0.4168	41.7316	1.5044	-5.1116	-41.8695	1.0626	-4.6068	30.4213	6.4977	2.2061	-29.4008	7.0171	4.4397	30.7207	-2.7154	1.5081	-29.7331	-2.709	1.8555	-0.0162	-29.3767	31.2782	0.6715	-40.3894	16.3394	17.3026	-30.1176	12.2964	-16.3893	-29.7807	13.1073	1.6593	-56.5926	19.752	1.5192	-72.4151
70424219	F	15.6667	-0.1066	17.7119	20.6148	0.1299	10.7652	19.9966	18.6088	0.4791	-0.6151	-17.1258	-0.4791	0.6151	43.7187	1.4999	-1.0681	-41.9704	1.4528	-3.7906	32.8768	7.3519	4.8729	-31.3304	5.1993	3.2479	33.5736	-2.1241	3.6017	-31.6609	-3.6776	3.0248	0.002	-26.8053	43.0315	-0.0815	-39.7032	28.138	14.3721	-32.0817	21.6234	-17.5812	-31.1311	21.0825	-0.1808	-53.7182	27.2968	-0.7682	-65.1844
70424386	M	15.75	-0.6413	21.1124	17.9467	-0.2499	9.0404	16.8354	17.8025	0.2847	0.3792	-17.7834	-0.2847	-0.3792	45.6363	0.756	-5.4738	-45.4243	2.0004	-5.9526	31.4908	6.6307	6.9544	-30.9202	7.113	5.3092	31.9459	-3.9654	1.8392	-31.6695	-3.1576	1.6101	0.07	-33.6537	41.8433	-1.2736	-47.4469	26.9102	18.4089	-35.7988	18.8234	-20.2301	-37.2369	18.3388	-3.5754	-65.3362	26.9293	-3.2839	-78.4169
70424456	M	15.5	-0.0075	22.8349	15.2295	0.3348	9.4214	14.4903	15.4118	0.082	-0.4643	-14.8828	-0.082	0.4643	42.0166	-2.5008	-5.1973	-41.0889	-1.2165	-3.7521	29.6137	4.9827	6.0815	-28.0239	5.7435	5.5761	29.7373	-5.7024	0.237	-29.2575	-5.202	0.1433	0.0556	-36.379	37.8362	0.1068	-48.748	21.7948	14.683	-37.8944	15.5506	-15.4572	-37.8425	15.7392	-0.3199	-60.8323	20.3874	-0.1697	-75.1842
70424526	F	15.5833	-1.4766	21.8164	18.1202	-1.1438	7.4605	16.8909	17.4359	0.0009	0.0396	-19.4752	-0.0009	-0.0396	41.648	-0.6204	-3.5168	-42.7862	0.7319	-3.2826	31.5017	4.2478	3.9794	-32.3718	5.0437	3.2773	31.7451	-3.3061	2.7617	-32.6856	-2.7782	2.7168	0.0661	-32.9059	39.1619	0.2316	-45.5879	23.7011	16.4993	-35.9649	20.3604	-16.6088	-36.316	18.88	0.3825	-61.2041	26.4144	0.455	-76.2233
70424693	M	15.3333	-0.4603	17.1051	15.9499	-0.4035	13.8579	16.213	17.566	1.2406	-1.6159	-15.4936	-1.2406	1.6159	45.8624	0.8371	-6.8609	-44.101	-0.6891	-6.468	31.7835	7.6839	2.0717	-29.4674	6.6393	2.6461	32.3646	-3.0871	-0.3339	-29.4751	-3.042	0.3166	-0.2522	-23.4002	40.8	0.151	-35.7829	25.4217	16.3447	-28.3036	20.0888	-18.3205	-31.067	19.4695	-0.5108	-53.1724	27.5535	0.205	-63.6113
70426131	M	15.3333	-1.1334	17.6683	15.7832	-0.8538	9.7227	15.5669	19.5349	0.7057	-0.6768	-19.2527	-0.7057	0.6768	43.2855	-1.3431	-1.8467	-44.1056	-1.2179	-3.4033	31.6766	6.1612	4.7895	-33.6512	4.8817	4.4922	31.9693	-2.8942	3.2747	-33.8507	-3.651	1.6371	-0.0012	-27.635	45.2331	-0.6421	-41.5174	29.212	15.0832	-30.1075	23.0326	-17.452	-31.2605	23.4392	-1.3323	-57.515	31.1776	-1.0779	-71.4808
70426438	M	15.5833	0.3025	23.7743	16.8991	0.5784	10.0521	16.0618	20.0698	0.2933	-0.8541	-16.7	-0.2933	0.8541	45.2842	2.5586	-4.5029	-45.3096	1.9148	-5.2652	34.0435	8.7791	4.5414	-31.63	9.0507	5.905	34.5489	-3.1127	3.0852	-32.4065	-4.5641	3.9329	-0.1353	-27.9363	38.0212	0.0417	-41.822	24.2734	18.5059	-30.8688	17.1816	-19.0061	-31.332	17.2973	-0.7002	-53.6408	28.4077	-0.3594	-69.4105
70427052	M	15.25	-1.2118	23.0183	16.5665	-0.3546	9.9249	14.0913	15.9333	1.0807	0.7245	-17.0065	-1.0807	-0.7245	43.112	1.9273	-1.717	-44.1183	-1.7289	-3.9258	30.5794	8.356	9.3923	-30.6252	5.2843	7.0219	31.3538	-3.6114	3.9218	-30.2878	-6.5387	2.0148	0.2946	-27.0793	39.688	-0.1635	-41.6831	25.5765	16.323	-31.8616	17.0901	-16.5004	-33.1696	15.4968	0.6934	-57.2655	24.8533	0.2284	-68.9315
70427359	M	15.3333	1.4283	20.9129	19.9953	1.3587	13.0503	19.3213	19.9864	-0.3541	0.6349	-20.1915	0.3541	-0.6349	43.6315	-3.2574	-4.3178	-42.8756	-2.9664	-3.8878	32.1705	5.463	2.0794	-32.7763	5.4154	2.4063	32.5541	-3.8365	2.0306	-32.3245	-4.7329	1.7857	-0.0533	-27.9634	44.1551	0.3722	-41.8742	28.9746	18.282	-32.7304	22.4766	-17.5975	-32.3587	21.5611	0.8283	-58.3044	28.584	2.3514	-73.8405
70427596	M	15.25	0.0493	21.6535	21.2446	0.0638	12.178	21.2483	19.8688	0.8995	1.1549	-21.6371	-0.8995	-1.1549	45.3247	1.7611	-4.226	-46.7802	-0.6172	-4.3297	34.584	6.7164	3.3028	-34.1551	4.7191	5.1433	35.2904	-2.672	0.8169	-34.4473	-4.6691	1.9538	-0.0507	-32.5791	44.7869	0.377	-45.4449	27.0234	17.2978	-36.0198	21.7312	-18.0243	-37.5224	21.0356	0.7344	-60.9539	30.2352	2.0599	-80.7466
70427736	M	16.0833	0.61	22.2688	18.3525	0.8926	10.071	17.2537	17.1808	0.2194	-1.1412	-15.1544	-0.2194	1.1412	48.3924	4.2776	-9.4166	-45.8549	3.5668	-7.5105	31.3336	11.2511	4.1162	-30.4004	10.6504	5.4335	31.976	-2.1474	-0.4764	-30.4075	-2.5149	1.2674	0.0658	-29.6208	40.8494	-0.0217	-45.2805	26.0853	17.4039	-35.6908	18.0933	-17.0711	-35.3078	19.0913	0.2654	-64.6244	25.5405	0.7167	-82.6101
70428043	F	15.25	-0.0234	18.114	19.6124	0.012	3.7491	15.9837	16.7107	-0.3893	0.0335	-18.0602	0.3893	-0.0335	42.5787	0.6187	-0.8789	-42.8192	1.8496	-1.9375	30.6409	5.9889	6.5532	-31.5819	7.2838	3.6559	31.581	-4.0702	4.8991	-32.2436	-2.8346	4.0222	0.0695	-31.7492	41.288	0.6585	-43.6217	26.5942	17.743	-35.7823	18.9902	-17.7282	-35.0784	18.4525	0.9042	-59.6577	25.9211	0.7496	-75.3657
70429955	F	15.5833	0.4016	18.7533	17.4229	0.3398	8.1701	16.3792	16.1901	0.0043	-0.7704	-15.4064	-0.0043	0.7704	40.7215	1.5328	0.135	-39.3133	0.7013	1.3853	29.3785	4.2653	6.2542	-28.8294	4.4743	7.0151	29.7223	-2.8945	3.967	-28.8692	-1.4239	4.1656	0.0261	-29.7817	41.2251	-0.3613	-40.9833	27.8235	14.2189	-31.3696	20.121	-15.1056	-31.7607	20.5709	-0.0496	-56.5455	28.519	1.0587	-72.0428
70430262	M	15.25	0.6038	22.354	15.8463	0.9503	11.0782	13.5062	17.8991	0.3867	-0.669	-16.5058	-0.3867	0.669	45.7167	0.6403	-8.3398	-45.1836	-0.081	-7.1482	32.0514	7.376	4.5474	-30.5616	7.4824	4.8578	32.8021	-4.8163	-1.7308	-30.442	-4.7968	0.403	0.0218	-34.5177	40.8782	0.3354	-49.5553	22.1833	18.5952	-37.179	18.5702	-18.034	-36.6307	19.0603	0.0087	-61.2896	22.8591	0.8935	-76.1074
70431630	M	15.5	-0.5749	20.9175	16.2343	-0.1099	6.9073	14.4051	19.0197	0.06	-0.3487	-17.317	-0.06	0.3487	46.5457	0.4048	-4.9015	-45.7057	-0.4319	-6.6395	32.4017	9.4765	3.7475	-31.6669	8.4362	3.6967	33.1992	-2.52	1.9276	-31.9266	-3.7346	2.0647	0.1708	-30.4295	38.6745	0.0759	-41.9035	23.3575	19.373	-35.1549	19.5077	-18.9684	-35.4713	16.9688	-0.207	-57.0974	28.142	-0.1632	-73.331
70431937	F	15.3333	1.0545	21.7238	14.6265	1.0556	8.4086	13.4224	18.0244	0.3654	-0.3186	-16.7693	-0.3654	0.3186	42.5294	0.1148	-5.7041	-42.4702	-1.9183	-4.2178	31.8353	7.993	3.1801	-31.0313	5.6273	3.5643	32.0241	-3.3466	2.0471	-31.0894	-4.6104	2.7332	-0.0195	-33.7732	36.3304	0.3667	-44.4419	21.1538	15.823	-34.0818	15.9843	-16.0835	-33.6664	15.7132	0.5266	-57.395	23.1127	0.641	-72.9115
70432621	M	15.25	0.5527	21.4791	19.0784	0.7303	10.7378	17.1314	17.7264	-0.6143	-0.582	-17.197	0.6143	0.582	42.5684	0.0196	-4.9806	-43.5127	3.0061	-4.9728	31.293	5.9593	1.5199	-31.4393	7.8659	2.4971	31.4732	-4.6629	1.3892	-31.5389	-1.5994	2.1907	0.0036	-30.396	43.2262	-0.0829	-45.8201	28.3686	18.2549	-37.1601	20.5571	-17.194	-35.8597	19.4608	-1.0555	-62.4113	28.4629	-0.4211	-76.1373
70433235	F	15.1667	0.8641	20.5661	14.3027	0.971	9.5484	13.7878	18.5773	-0.0412	0.1398	-15.7244	0.0412	-0.1398	43.0893	-1.6239	-1.9412	-39.6704	-1.0689	-2.7372	30.7642	6.6125	4.8837	-28.3818	6.507	4.0054	30.8556	-3.8914	0.9117	-28.3686	-3.208	1.9888	-0.0112	-31.2403	37.9373	-0.3044	-42.6216	22.5403	16.4148	-33.079	16.7186	-16.0512	-33.1215	17.8655	-1.3058	-54.2231	21.3053	-0.9225	-69.709
70434086	F	15.3333	-0.3071	19.817	15.0609	-0.1951	8.2593	13.3124	15.1374	-0.0194	-0.8943	-15.9935	0.0194	0.8943	42.6969	-1.2177	-4.6678	-44.6842	1.6049	-7.0468	28.9445	6.8027	4.0666	-29.6006	8.6282	4.2212	29.8274	-3.7131	2.2024	-30.0681	-2.0083	1.931	-0.0845	-28.3972	35.564	-1.604	-41.4551	18.6745	15.7424	-30.6328	14.5806	-16.9926	-31.7271	14.8946	-1.2274	-53.5214	21.3527	-0.8083	-68.0753
70434156	F	15.1667	-0.8522	18.7534	14.8103	-0.4477	3.5338	11.9902	17.3245	0.1556	-0.3447	-18.0422	-0.1556	0.3447	43.9248	0.1861	-4.8098	-44.5366	-0.4907	-4.3865	31.8883	5.8967	4.4793	-31.86	6.6031	4.0655	31.7451	-4.7525	4.0586	-32.0089	-4.346	3.8643	0.0396	-28.4703	34.2001	0.9216	-41.715	20.9563	16.0461	-31.3739	15.2012	-15.5946	-32.8225	16.3106	1.4107	-53.4539	24.1517	2.4209	-70.1209
70434463	M	15.1667	-0.6336	19.7811	16.4469	-0.7475	12.23	16.976	16.8172	0.0105	0.8177	-19.4655	-0.0105	-0.8177	43.0343	-0.9356	-1.7169	-45.8993	-1.1768	-5.7041	31.6599	2.8564	5.576	-34.6242	4.0641	2.9089	32.0813	-3.9961	3.0371	-34.7685	-3.9553	0.9288	-0.0625	-30.1212	44.7931	0.2284	-42.1637	30.7836	16.5119	-35.8716	21.7148	-16.7951	-35.0394	18.9114	-0.8482	-60.4799	29.6895	-0.9658	-75.3695
70434603	M	15.3333	-0.1469	23.0104	15.1624	0.1384	16.3212	15.8798	17.035	-0.1165	0.9733	-19.0573	0.1165	-0.9733	45.6568	-3.145	-2.9963	-47.2258	-1.6636	-6.5517	33.2598	6.4596	5.8287	-33.794	6.8724	4.5387	33.6169	-6.2224	3.6888	-33.8623	-5.4584	1.7299	0.2621	-39.1776	46.4356	-0.0055	-50.9022	27.7259	15.8733	-40.2261	21.6586	-17.2595	-41.1813	20.3944	-0.4754	-69.8478	25.8212	0.0816	-85.8534
70434840	M	15.0833	0.6526	19.9683	17.313	1.1114	5.6648	15.2327	19.7253	0.7919	-0.0924	-17.2391	-0.7919	0.0924	45.5354	-3.1264	-4.2706	-44.8175	-2.2764	-6.0795	33.7162	6.3332	5.5607	-32.2358	5.4911	4.2911	33.4766	-4.6348	3.3826	-33.0539	-5.0674	2.3922	0.0301	-29.2903	36.8579	0.1789	-41.7764	26.0235	16.4596	-32.9815	17.0957	-16.4598	-33.0601	19.7918	0.7953	-56.7695	25.6496	0.0105	-78.57
70435384	M	15.5	-0.8255	22.8103	15.7054	-0.5294	11.0522	15.9108	15.5046	-0.0912	0.2169	-16.959	0.0912	-0.2169	46.7839	0.2763	-5.3027	-46.3152	1.1741	-7.0926	31.8743	7.7844	6.5309	-30.5396	7.6602	3.6346	32.3639	-5.8672	1.9795	-30.9281	-5.4174	0.5746	0.1528	-27.593	40.2643	0.549	-41.2004	24.195	18.5987	-33.5797	18.2939	-19.4642	-33.6714	17.4133	-0.531	-60.8193	24.5138	0.0217	-71.2186
70435524	M	15.1667	-0.6465	20.9141	15.8216	-0.4085	9.2714	15.1368	17.7803	0.8398	0.0705	-18.5888	-0.8398	-0.0705	42.901	0.2089	-5.4172	-40.7714	-0.4865	-3.2684	29.6703	7.1212	3.2323	-30.6114	5.891	4.4624	29.4525	-3.5916	3.1304	-30.4682	-3.9562	1.7666	0.0357	-25.8647	40.5749	-0.0709	-38.3579	25.7329	17.3146	-29.8699	16.8025	-17.1785	-29.655	16.4669	-0.2541	-56.6911	24.5913	-0.2193	-72.6007
70435901	M	16.0833	0.1688	19.257	19.9891	0.3367	9.0427	17.0386	18.2516	0.1194	-0.7898	-18.1875	-0.1194	0.7898	50.0009	-0.5129	-5.1081	-50.2809	1.4186	-5.6382	33.903	8.3267	9.4093	-34.7314	8.7004	7.4479	34.8913	-3.9066	3.5429	-34.8583	-4.2779	3.7671	-0.1303	-29.9147	43.0029	-0.7217	-43.3878	24.5587	18.5518	-33.6243	19.3192	-19.8493	-34.444	19.2413	-0.6119	-59.1056	26.75	-0.5567	-80.6636
70436682	M	15.25	0.427	23.156	20.0417	0.9437	9.0539	16.5815	21.6792	-0.3565	-2.1391	-15.5927	0.3565	2.1391	46.8219	-0.8663	-7.7321	-42.2758	0.4209	-1.5707	34.9581	6.6245	-0.2423	-28.7905	7.4334	3.8988	35.5126	-3.0486	-1.9838	-28.8054	-1.9866	3.4393	-0.1538	-28.6275	42.8989	0.9444	-37.8887	27.4989	19.729	-30.248	21.4027	-19.0057	-30.8217	21.71	2.006	-57.8617	24.7979	2.3127	-67.4783
70436822	F	15.25	-1.5246	23.0859	12.2602	-1.001	10.9482	12.5702	16.7877	-0.1856	0.3374	-17.7607	0.1856	-0.3374	41.1415	1.9406	-4.0945	-43.2137	2.0345	-7.1114	29.2829	8.3673	2.4168	-32.017	9.2816	0.6342	29.7236	-2.8392	2.5638	-32.136	-2.4554	0.295	0.4239	-30.0015	32.2307	-0.2985	-40.2727	17.7912	13.9249	-30.7851	13.407	-15.8714	-28.4487	12.8239	-2.3511	-55.3776	14.7466	-1.9272	-70.076
70436989	M	15.25	-0.0103	23.7919	15.4357	0.1108	12.7437	14.891	19.3091	0.3177	-0.3608	-18.5884	-0.3177	0.3608	48.6417	0.212	-7.2025	-48.1616	-1.2798	-7.0736	34.7038	8.6009	-1.8685	-33.7727	8.4503	0.3835	34.609	-3.9189	1.2614	-33.6446	-3.3523	1.0729	0.0923	-36.0444	43.1954	0.4289	-50.7772	21.9719	18.4337	-38.1763	21.1993	-18.8482	-37.781	19.5148	1.5905	-62.4743	21.7324	1.3648	-83.2291
70437129	M	15.4167	0.3674	22.3011	23.0775	1.1034	9.3639	20.2707	19.5183	0.4661	-1.0421	-17.0797	-0.4661	1.0421	45.6124	-2.5998	-4.5844	-44.8189	-0.6629	-4.453	33.4522	4.846	3.2721	-31.2468	6.2945	4.1517	33.2483	-5.8644	1.5064	-31.3453	-3.7121	1.4158	0.0815	-29.3707	46.0345	-0.3898	-40.1096	31.5611	18.4742	-31.2899	23.7958	-17.9071	-32.7989	25.2373	-0.3784	-60.9555	27.3486	-0.4067	-72.1049
70437673	M	15.25	-0.444	20.1121	15.1495	-0.2943	7.4387	12.9577	16.2499	0.3299	0.2555	-16.3464	-0.3299	-0.2555	40.325	1.1713	1.0969	-41.5125	1.1594	-1.1983	29.6012	6.0342	6.3028	-30.5543	5.9774	5.2062	30.5185	-2.8218	4.7173	-30.8902	-3.902	3.8363	0.283	-25.8126	35.5864	0.0366	-37.509	22.2746	16.2088	-28.0738	15.5606	-17.0166	-29.461	16.9243	0.4954	-51.6586	23.0375	0.7632	-62.0897
70438050	F	15.0833	0.0337	23.6109	14.554	0.3015	11.2251	14.5262	15.7577	-0.1167	-0.3127	-17.0837	0.1167	0.3127	41.0257	0.6054	-3.6011	-41.0855	1.7385	-3.5699	30.0362	8.0158	1.7296	-30.2886	8.0913	1.5902	30.0112	-3.5174	2.3069	-30.673	-2.3843	1.6516	-0.0306	-27.982	36.3448	-0.4929	-39.4058	23.8728	15.3852	-30.2404	17.2817	-15.6865	-29.3188	17.2747	-1.5667	-51.5872	23.5223	-1.3848	-65.7864
70438287	F	15.5	-0.7467	22.9061	17.2342	-0.1812	9.8772	16.417	16.1823	0.0884	-0.3899	-16.5197	-0.0884	0.3899	45.1176	-0.2447	-5.9773	-44.1971	0.7254	-6.8439	31.4636	9.0894	2.2136	-31.4164	8.7242	1.9299	32.0403	-3.9576	1.7452	-30.9231	-4.1669	1.547	0.031	-31.5984	36.66	0.2473	-42.3667	21.5689	16.8905	-32.2883	16.0966	-16.9913	-33.9601	16.2871	0.8811	-57.6677	19.167	1.5602	-75.3023
70438594	M	15.9167	0.4884	19.2285	15.7743	1.0843	9.8282	16.467	16.8062	1.2136	0.0077	-16.9481	-1.2136	-0.0077	42.6421	-0.1191	-4.5142	-42.4393	-2.1762	-2.6783	29.8649	5.2581	5.5029	-29.628	3.9316	5.7503	30.2049	-4.4019	0.7609	-29.3298	-6.0083	1.8658	0.0083	-25.4199	41.8488	0.2723	-39.8514	27.634	16.0721	-31.5188	20.4745	-14.8834	-31.8894	19.5809	0.2563	-56.5061	27.2872	0.4965	-69.2608
70438664	M	15.5833	-1.2619	20.6181	17.4922	-1.1237	9.0875	16.6914	16.4089	1.1644	-0.0792	-19.0033	-1.1644	0.0792	43.524	-0.2196	-2.7372	-45.4759	-0.9676	-4.9319	29.7888	8.3392	8.5025	-32.1769	6.1714	5.309	29.9948	-2.2006	4.1484	-32.5487	-4.1894	2.2271	0.2466	-34.779	38.9366	-0.5993	-51.8287	21.5372	15.7445	-36.3485	17.3091	-16.3518	-36.9007	18.1387	-0.3402	-62.5825	22.3842	-0.1336	-76.9642
70439892	M	15.3333	-0.7	17.7413	16.6917	-0.5714	10.2457	15.7462	15.6495	-0.0679	0.0189	-17.037	0.0679	-0.0189	43.9002	-1.6503	-4.4917	-43.9051	-0.7568	-5.3858	29.7081	6.5461	6.3811	-29.9682	8.2882	5.4995	30.0875	-5.1708	2.1625	-30.2078	-3.5111	1.5217	0.2643	-27.8009	45.1667	0.1388	-42.2271	29.3517	17.8137	-35.0498	23.4553	-19.14	-34.2796	23.2887	0.3132	-61.351	30.6066	0.5803	-79.6441
70439962	F	15.5833	-0.714	20.6985	18.3465	-0.3204	11.2762	18.8673	15.7227	-0.1344	-0.2611	-16.474	0.1344	0.2611	41.0944	-0.2044	-1.9754	-42.9664	0.512	-4.5165	29.0082	9.2048	4.7361	-31.7763	8.6843	1.1104	29.7949	-3.0987	2.6565	-31.2669	-2.497	1.6456	0.0354	-27.9758	39.4584	-0.0402	-39.4715	24.111	15.6174	-29.6208	18.9695	-16.9162	-30.7593	18.9434	-1.3368	-51.5341	22.9239	-0.8193	-66.9591
70440576	M	15.5	-0.6259	17.3759	19.3174	-0.4978	9.8679	18.7439	17.0909	0.584	-0.8922	-17.2745	-0.584	0.8922	43.765	1.3628	-5.1335	-44.1323	-1.2355	-4.7697	29.6967	8.2143	6.5297	-30.8281	6.8657	7.7705	30.8224	-4.2643	1.2582	-30.6485	-5.1258	1.6689	0.0281	-33.754	46.806	0.8067	-47.4641	26.6124	19.1944	-37.5937	22.4305	-17.7568	-36.1048	22.7687	0.4963	-62.5434	24.5957	0.6341	-76.2772
70440646	M	15.4167	1.5589	23.4775	16.481	1.7947	10.3034	16.1081	19.9322	-1.104	-0.9795	-15.1059	1.104	0.9795	44.8114	-1.3736	-4.8488	-40.5053	2.2426	-1.1695	32.6074	4.4308	2.2937	-27.7687	8.067	5.0673	32.8405	-5.7783	1.9478	-27.8011	-2.246	3.898	-0.2602	-28.7574	39.6463	0.6598	-42.9275	24.3188	17.9894	-36.7745	18.1738	-16.5223	-33.6316	16.9884	1.5012	-59.7842	23.4661	0.7764	-79.34
70441497	M	15.5833	-0.5065	21.0048	16.3639	-0.2173	11.7907	16.7699	16.3461	0.2189	-1.1299	-15.4601	-0.2189	1.1299	42.2939	0.0587	-7.0218	-41.4914	1.8488	-5.1592	29.6657	7.0882	2.2545	-28.0045	7.5137	3.0359	29.6178	-2.6977	-0.799	-28.4785	-1.4287	-0.2876	-0.0654	-30.6407	39.7605	-0.1554	-44.0846	24.8053	16.7176	-35.8391	18.6646	-19.0601	-35.8225	20.6179	-1.1726	-59.4371	26.6458	-1.0588	-75.357
70441567	M	15.3333	-0.3778	18.59	17.0111	-0.257	9.529	18.501	17.8615	-0.1758	0.953	-17.8049	0.1758	-0.953	43.3766	-0.4769	-2.8496	-45.8012	1.0032	-5.0599	33.2288	5.1746	4.7839	-32.8219	5.8139	4.31	33.651	-4.428	2.7642	-33.5525	-3.5283	1.9131	0.1439	-33.4393	43.8761	0.3463	-45.7125	26.6319	17.6148	-35.8732	21.5645	-17.7869	-36.3825	21.6182	1.401	-63.9118	26.7079	1.7077	-73.1073
70441637	F	16.5	-0.8265	22.3946	15.9745	-0.5923	9.9706	15.2133	16.7211	0.3181	0.059	-16.8156	-0.3181	-0.059	45.5886	1.4472	-6.1699	-44.8264	0.9836	-5.4925	31.3101	9.099	1.4778	-30.714	8.302	-0.1691	31.8725	-2.2556	2.1123	-31.0849	-2.0515	1.7605	0.1731	-31.2669	36.5614	-0.1607	-44.7665	17.0316	15.0714	-34.3136	13.4536	-15.2615	-33.3878	13.8587	-1.8905	-57.3914	15.2366	-1.5802	-68.4166
70441707	F	15.1667	-0.2817	22.6902	13.7566	0.254	8.1446	12.3414	15.9162	0.252	0.0622	-15.0397	-0.252	-0.0622	41.1583	0.406	-4.4869	-40.0435	0.2949	-3.7591	29.3024	8.9036	4.5971	-28.9613	8.4467	4.7965	29.879	-2.9695	3.5649	-29.133	-3.0809	3.3645	-0.1191	-29.4806	34.3053	0.3947	-41.9514	21.0115	17.1046	-31.9889	14.1293	-15.7784	-32.4121	13.7397	0.2426	-55.1143	22.0816	0.072	-71.2999
70442014	F	15.3333	0.0647	22.863	14.7714	0.2092	11.5401	13.1835	16.8201	-0.3008	-0.3174	-16.8079	0.3008	0.3174	42.5274	-0.0678	-2.8367	-40.941	-0.0608	-3.5142	30.0626	7.6205	2.9713	-31.6813	7.3548	2.9252	30.9667	-2.7398	4.1792	-31.7078	-3.7334	3.2302	0.0837	-28.3504	37.8097	-0.4446	-41.0919	24.6352	15.7736	-32.376	20.7567	-16.6443	-33.6232	18.972	-0.749	-56.1787	24.4626	0.1866	-72.6141
70442181	F	15.3333	-1.6362	25.6665	16.1877	-0.9381	9.353	15.8424	17.5374	0.7842	0.6124	-19.1984	-0.7842	-0.6124	37.1357	2.4517	-1.0094	-40.5241	-0.0583	-5.2035	27.2095	9.4085	0.9824	-31.3302	7.276	1.2915	28.3179	-0.6142	2.3059	-31.3462	-3.8198	0.958	0.2269	-32.6773	39.1633	0.604	-45.913	24.2416	16.8294	-36.2654	17.4102	-17.1792	-36.5505	17.4717	-0.5475	-58.4073	23.7719	0.3599	-72.5572
70442251	M	15.75	-0.2202	19.6376	19.522	-0.1998	8.49	17.8685	16.5033	1.5499	-1.1753	-14.8921	-1.5499	1.1753	46.0317	1.1806	-6.9454	-42.9596	-0.7388	-5.1599	31.5155	8.7494	5.2682	-28.4393	5.8796	4.4763	32.4172	-3.1215	0.4453	-28.5535	-5.1537	1.0633	0.0295	-30.937	39.5288	0.7524	-43.5655	24.078	21.1295	-36.9437	17.6042	-19.6577	-35.9128	18.4991	0.8764	-59.5454	25.4143	1.209	-74.61
70442321	F	15.1667	-0.5209	20.9966	17.6287	-0.1956	8.7967	15.2695	15.9619	0.3225	-0.448	-16.2008	-0.3225	0.448	39.9477	2.3256	-2.5942	-39.8123	1.0957	-2.2216	28.6465	7.1098	5.5287	-28.7022	7.4536	5.844	29.0136	-2.2295	2.3541	-29.2583	-1.9727	2.7808	-0.0351	-25.3244	35.268	-0.0537	-37.5186	21.2107	15.0636	-28.8443	16.4599	-14.9771	-29.5355	17.1092	-0.203	-51.4844	23.0349	-0.0526	-67.0391
70442488	F	14.9167	-0.2061	20.9336	14.8747	0.1745	9.796	13.6852	13.9832	-0.9016	0.2085	-14.6695	0.9016	-0.2085	43.2877	-0.3196	-2.8047	-43.7305	0.2425	-6.1526	29.2752	6.4835	6.5894	-31.0037	8.0545	6.8394	29.4414	-6.3207	1.7695	-31.7639	-5.5775	0.8345	-0.0401	-27.1564	35.6398	0.5467	-37.8326	22.1091	17.2951	-29.3984	17.0235	-16.963	-28.1597	16.6459	0.0539	-52.6597	22.0128	0.3075	-64.0327
70442795	M	15.1667	0.6526	18.358	14.0172	0.5438	6.6592	13.5321	19.4402	0.1006	-0.6706	-16.6237	-0.1006	0.6706	44.5715	-1.0619	-6.3952	-42.3258	-0.4409	-5.3488	32.2669	5.9547	4.9862	-30.125	6.4967	6.8943	32.4404	-4.8053	1.1682	-30.4535	-4.9045	2.1306	-0.0134	-31.4883	35.3514	-0.1945	-43.1625	19.9996	15.9723	-33.9972	14.4633	-16.3211	-34.1459	15.1955	-0.1915	-58.9514	22.5109	0.3088	-75.0694
70442935	F	15.3333	-0.5224	20.8169	16.3708	-0.5573	7.8121	14.3872	18.0327	-0.1124	-0.2767	-20.0065	0.1124	0.2767	43.6844	-2.2892	-3.384	-46.2599	-0.247	-4.9169	31.9301	5.3603	4.1209	-34.3209	7.5381	2.4333	32.1685	-3.8192	1.9769	-34.5156	-1.7406	0.9418	0.0276	-26.6848	33.8882	-0.2281	-36.0718	21.0455	16.7037	-28.8269	13.3819	-19.1554	-27.139	12.5383	-1.1437	-48.6869	23.7073	-1.3791	-67.1293
70443479	M	15.5	-0.1577	17.9776	14.0041	-0.043	10.3614	16.1219	18.1802	-0.223	0.2033	-18.3484	0.223	-0.2033	42.5877	-1.0157	-2.6076	-42.5463	-0.3994	-4.5653	29.4766	4.7299	6.1883	-31.9786	5.9679	4.5368	30.1188	-5.7134	3.0071	-31.138	-5.8304	2.5576	-0.1668	-32.0187	38.2056	0.2084	-45.8555	23.9186	18.5371	-35.5649	17.8854	-18.7568	-35.3201	17.8239	-1.5488	-59.6943	21.9127	-1.1869	-76.9565
70444163	M	15.3333	-0.0599	20.4238	18.2703	0.2828	7.6838	15.5033	19.277	-0.1773	-0.7512	-18.4835	0.1773	0.7512	45.4324	-0.0583	-3.9007	-45.7958	0.8449	-3.9031	32.7037	5.4779	5.8165	-33.2094	6.7145	5.5878	33.2544	-4.3741	2.4453	-33.4346	-2.3457	1.7828	0.1374	-30.6138	38.1805	0.4368	-44.4043	23.5862	18.6334	-35.0127	18.514	-16.5317	-34.0089	20.7391	0.4066	-55.7655	28.5724	0.0006	-73.0724
70444470	F	15.3333	0.9246	21.4888	15.9083	1.2397	5.8697	14.3143	19.8238	0.3863	-0.3734	-18.3911	-0.3863	0.3734	43.9628	1.3396	-0.8051	-43.5973	0.0972	-0.3914	35.3452	6.3476	4.1596	-32.4336	6.1688	4.6297	35.4443	-2.2542	2.5797	-32.6022	-2.9783	3.5965	-0.0847	-29.6666	32.2585	-0.2899	-41.8901	17.2752	16.0603	-31.5096	13.5123	-15.9374	-31.4508	13.3594	-0.0869	-56.6818	17.1687	0.1456	-70.2282
70445154	M	15.1667	-0.1365	18.261	19.6796	0.0083	9.247	18.9326	19.2415	0.9068	-2.0275	-15.2993	-0.9068	2.0275	44.7854	-0.218	-5.349	-43.6039	0.0316	-4.2137	33.037	4.4498	3.2436	-30.6619	4.2917	3.751	33.6698	-4.057	2.139	-30.8239	-4.4113	3.4041	-0.0896	-23.2706	39.7983	-0.5258	-36.3841	27.7462	17.5547	-28.0429	19.1579	-19.5801	-29.8245	20.7918	-0.0202	-52.6956	32.2013	0.9633	-65.5915
70445601	F	15.1667	-1.5246	18.221	16.5295	-1.3389	9.7974	15.8931	14.8507	-0.3931	0.3621	-17.6724	0.3931	-0.3621	37.0383	0.9646	-0.861	-38.6315	0.6871	-3.1907	26.9449	4.6594	3.8535	-28.9738	4.8471	3.6039	27.2711	-3.7627	4.023	-29.1213	-4.1417	2.3368	0.1657	-27.4687	37.6317	0.0736	-38.9306	24.4185	13.3807	-30.7514	18.5415	-14.8203	-29.7704	17.6124	-1.5961	-50.719	23.5857	-0.3779	-61.8274
70445908	F	15.6667	-0.076	25.5297	16.5301	0.2536	9.755	15.0831	19.6686	0.2427	-0.7658	-16.1034	-0.2427	0.7658	44.7898	-0.0184	-5.4531	-44.2991	0.4541	-4.0264	33.4133	7.217	4.4129	-30.6235	7.6554	4.1785	34.2457	-2.9913	1.7418	-30.5599	-2.3904	2.3318	0.0795	-26.4004	35.7419	0.5811	-38.537	22.7714	15.1367	-29.0942	15.5079	-14.8933	-29.5488	15.8274	1.7127	-53.4554	21.9271	1.0243	-69.3456
70446075	F	15.0833	-0.6009	19.3586	14.4947	-0.4784	8.3595	14.0272	15.2917	0.5748	0.8806	-15.8813	-0.5748	-0.8806	43.4385	2.2253	-6.0697	-44.2107	0.9569	-9.3512	28.7867	10.0649	3.424	-29.703	8.6221	-0.0891	29.6291	-1.7514	1.0916	-30.042	-2.9318	-1.3213	0.2787	-27.8135	38.1417	-0.024	-39.5666	22.479	16.148	-29.0435	16.5537	-17.4777	-29.0942	14.1208	-0.2926	-55.5559	23.3163	0.3081	-66.8031
70446145	M	15	-0.0689	21.1805	18.9206	0.5409	10.2862	17.851	19.3651	1.6425	-1.2329	-18.1047	-1.6425	1.2329	41.9184	0.4355	-4.3824	-43.2924	-2.2039	-3.8615	31.6243	9.1405	4.4271	-30.3224	6.7867	4.0923	32.0551	-2.8128	0.8373	-30.594	-4.9149	2.0219	-0.1448	-27.0787	40.0822	-0.2526	-38.4612	24.4528	16.0517	-29.3606	18.8397	-15.8412	-31.8685	21.6329	1.144	-55.12	24.198	1.7735	-65.4761
70446759	M	15.1667	-0.333	21.4281	17.8157	0.2429	11.8832	17.5603	19.5358	0.068	0.3878	-19.0008	-0.068	-0.3878	43.8361	1.4346	-6.0483	-41.2336	1.2602	-3.4151	31.9324	7.373	3.7444	-29.9739	6.239	3.3798	32.5944	-2.1394	0.5935	-30.2645	-3.0642	0.5088	1.5512	-27.1425	41.5335	1.3121	-38.8323	26.2866	18.6951	-28.9503	18.2238	-17.263	-30.1655	19.5203	0.6064	-53.2106	27.8694	0.8824	-70.2892
70446996	M	15.5833	-0.5303	23.8167	14.7896	-0.2889	11.1524	12.7155	14.1345	0.2067	0.0881	-15.2378	-0.2067	-0.0881	43.7267	0.5336	-4.6567	-44.7011	1.2469	-5.51	29.0578	10.0138	3.4062	-30.0814	9.6651	3.257	29.6461	-3.7812	2.6382	-30.5265	-2.7535	2.1574	0.0597	-24.9726	35.1457	-0.3774	-40.2118	20.2262	15.2384	-29.3716	14.8615	-15.6777	-29.8398	15.1158	-2.0618	-54.6935	25.2393	-1.022	-72.7521
70447750	M	15.4167	1.5486	24.1964	19.6549	1.414	12.7577	18.922	18.6429	0.1793	-0.024	-16.6698	-0.1793	0.024	45.4616	2.7542	-5.9791	-44.2174	4.0871	-5.0253	33.3537	9.4164	2.0611	-32.5142	10.7358	2.3232	34.2654	0.1023	0.854	-32.7676	-0.4333	3.268	-0.1295	-25.8875	38.4264	-0.7976	-39.6373	24.2423	15.8654	-30.5132	16.3931	-17.1419	-29.2108	15.8107	-2.1299	-54.1149	25.165	-1.4052	-69.4509
70448434	F	15.3333	0.0558	20.3467	16.6809	-0.0055	8.146	15.7954	17.3972	0.1125	-0.3213	-17.3573	-0.1125	0.3213	43.4371	0.944	-3.6803	-43.3623	0.7662	-3.9476	32.8844	5.9815	4.029	-33.1005	6.5194	3.6427	33.3911	-2.579	2.3298	-33.0839	-2.3502	3.8213	0.0277	-26.2677	35.4765	-0.7413	-40.0396	20.4172	15.0177	-29.0496	14.2485	-16.9318	-30.7619	15.0697	-0.1583	-53.8488	23.7508	0.2936	-70.7944
70448671	F	15.25	0.1355	22.0483	16.6149	0.8469	5.9669	13.7636	14.9005	1.2308	-0.3153	-13.3738	-1.2308	0.3153	42.3155	2.4711	-4.9198	-42.9493	2.151	-2.3675	28.9209	7.6338	4.755	-28.3392	7.9372	5.1155	29.4131	-3.1024	2.8194	-28.9867	-3.0338	3.5631	0.0259	-24.3806	34.267	0.0067	-38.4603	21.3613	15.6559	-29.3894	13.7699	-15.1565	-29.1277	13.6821	0.2573	-52.3471	22.2542	0.5776	-68.3214
70449802	M	15.4167	0.3502	22.1576	15.7434	0.6084	9.7947	14.882	16.6465	0.184	-0.8668	-15.7217	-0.184	0.8668	43.5266	-0.4915	-4.1913	-42.8111	0.6039	-4.0996	30.8379	7.8355	4.8842	-30.3339	8.4434	3.6909	30.9328	-4.5978	2.3411	-30.0795	-3.6153	2.4174	-0.4301	-27.9838	33.9039	0.0037	-40.8746	21.15	16.3115	-32.9112	13.2926	-16.1942	-33.4981	14.6983	0.3465	-56.8577	25.123	0.8977	-74.6306
70450276	M	15.3333	-0.1932	19.128	17.4952	0.1473	8.8956	16.6354	18.4832	0.0591	-0.8601	-15.9014	-0.0591	0.8601	43.5953	-1.6593	-3.8226	-43.0469	-1.4998	-4.3717	31.7116	6.231	4.4574	-29.8466	6.425	5.5975	31.744	-3.8668	3.6321	-29.7759	-3.6009	3.9463	-0.0878	-28.4627	39.7584	-0.5973	-42.951	24.2792	15.4149	-31.3317	16.8185	-17.1033	-32.948	18.1751	0.1444	-57.8624	26.2422	0.8358	-72.9185
70450346	F	15.1667	-0.5847	19.5516	15.2105	0.2427	8.0525	12.8506	17.6809	0.7212	0.7447	-17.1445	-0.7212	-0.7447	41.0864	3.4659	-0.3969	-42.5433	-0.5254	-3.8	30.8714	7.7166	5.2537	-31.2968	5.7868	4.9172	31.692	-0.3639	5.3957	-31.5039	-3.5849	3.5264	-0.0272	-25.0145	37.2945	0.2212	-39.4349	21.9079	17.6809	-28.7639	14.4988	-17.626	-28.6759	14.3828	1.6344	-52.5308	22.8209	1.8597	-67.0407
70451881	F	15.5	-1.1946	20.389	15.6598	-0.8587	9.0977	15.4541	15.2108	-0.7587	0.8333	-18.1119	0.7587	-0.8333	41.3897	-0.7736	-2.3217	-43.7817	1.9107	-5.9616	29.3452	6.8884	3.3496	-31.343	8.769	1.4795	29.4367	-2.1839	3.2442	-31.1868	-0.4399	1.5921	-0.0075	-28.539	36.393	-0.1205	-42.8902	20.193	16.566	-32.3699	15.8615	-16.9387	-32.8745	15.5664	-0.2714	-55.8014	22.3798	-0.1031	-74.3625
70452021	F	15.3333	-0.6381	23.7334	14.795	0.0483	6.258	11.4511	19.3068	-0.1868	-0.7652	-18.0993	0.1868	0.7652	42.8039	-0.4341	-6.3156	-40.782	0.7806	-5.5839	32.0291	6.4373	0.3709	-30.9428	7.3767	0.9108	32.4039	-3.8911	0.5935	-31.0123	-2.4246	2.0087	0.06	-28.7464	33.6646	0.4166	-38.3032	17.1278	16.0861	-31.9999	12.1073	-16.0806	-32.3261	12.4877	-0.0977	-53.6786	20.8641	0.255	-69.0508
70452495	F	15.1667	-0.406	21.5707	14.7147	-0.2554	7.1527	12.4126	16.0452	0.3834	0.1257	-16.5932	-0.3834	-0.1257	45.4341	0.9003	-3.9898	-43.6912	-0.3878	-3.9529	31.0803	6.566	5.3175	-31.6242	6.4718	4.1498	32.0389	-4.0732	2.5726	-31.4516	-4.5634	2.0465	0.0596	-31.663	34.8858	0.0733	-41.8407	19.9433	16.2975	-33.3203	15.8857	-17.04	-33.4944	15.2294	-0.1719	-57.8639	22.5939	-0.2884	-72.9907
70454547	F	15.4167	0.4155	24.4131	15.642	0.2658	7.7569	13.5493	18.6097	-0.4235	0.1013	-18.0385	0.4235	-0.1013	43.0493	-0.6828	-1.4022	-43.2724	1.2921	-3.262	31.9879	6.6812	5.7473	-31.8552	7.1876	5.2977	32.3203	-3.5699	3.8688	-32.6149	-3.4058	3.8485	-0.0059	-23.5664	34.533	0.0995	-35.0767	20.4614	16.031	-28.5396	15.9482	-16.6726	-28.9325	15.8805	-1.1342	-52.0614	25.0398	-0.767	-65.0834
70454784	M	15.5833	0.8618	23.5804	20.8444	1.0598	9.5937	19.0954	17.6355	0.8588	-1.356	-16.7877	-0.8588	1.356	47.5138	-1.219	-4.6884	-47.5604	1.4122	-4.423	34.2296	7.0314	5.7028	-33.3768	7.927	6.7662	34.4388	-4.8482	3.3256	-33.5382	-4.7332	4.7606	-0.0732	-29.732	43.315	0.2187	-43.6864	26.0151	18.4195	-33.0294	18.046	-19.1424	-33.7792	21.0612	0.6302	-59.2064	25.6218	1.0527	-71.6348
70455538	M	15.5	-0.1505	20.9147	16.2711	0.1769	9.4945	16.0663	15.3543	0.234	-0.1727	-13.9445	-0.234	0.1727	43.1704	0.7887	-3.6926	-41.1669	2.5841	-4.5204	30.7161	7.2198	6.6729	-29.0178	6.5273	5.5567	30.7498	-3.547	2.7617	-29.6889	-3.7026	2.2535	0.2129	-26.844	40.8377	0.5796	-41.9922	27.2863	16.1192	-32.6969	20.3408	-15.6338	-31.5528	21.907	0.0283	-61.986	27.4407	-0.2668	-75.285
70455775	F	15.3333	-0.5603	20.6557	15.9064	-0.2839	9.9685	15.0881	16.0738	-0.5382	-0.2488	-19.3267	0.5382	0.2488	42.163	0.6801	-6.6839	-43.5084	2.6515	-7.1528	30.9449	8.6465	0.6271	-31.8099	9.739	0.7125	30.6057	-4.7554	0.7292	-32.9842	-2.2537	-0.4894	0.1495	-31.3758	35.8933	0.552	-45.1005	21.1145	16.3886	-34.1539	15.2801	-15.0406	-34.5708	14.9914	-0.3709	-57.2386	19.1525	-0.3974	-73.9805
70455845	M	15.0833	-0.7607	22.7308	15.6304	-0.4794	7.9863	16.0365	20.9596	-0.3952	0.9054	-19.3547	0.3952	-0.9054	44.4442	-2.9099	-4.3137	-45.0573	-2.4979	-5.6764	32.2352	5.0399	5.2336	-32.7222	5.0308	4.2372	32.0838	-6.5639	1.517	-32.9219	-6.4879	1.7519	0.0153	-25.3965	33.9339	-0.1592	-39.5858	20.3604	17.1553	-31.4707	15.2082	-18.6655	-32.3715	16.1541	0.2017	-54.3486	20.7615	0.1747	-72.7827
70455915	M	15.5833	-0.6967	21.0792	13.6449	0.2188	3.5268	10.2474	18.2093	0.3264	-0.5924	-15.5735	-0.3264	0.5924	39.1913	-0.9111	0.6127	-39.7823	-0.2913	-1.852	29.0216	4.9114	7.9387	-28.608	4.6807	4.8941	29.5032	-3.7219	4.489	-29.0596	-4.3391	3.2585	-0.0895	-34.3496	34.3641	-0.4136	-45.9062	20.3814	17.0703	-37.2251	15.9069	-19.0959	-38.2975	16.5472	-0.4297	-62.5065	21.0101	0.0266	-78.3018
70456906	M	15.5	0.3043	17.8079	15.7254	0.5734	9.3227	16.3892	19.6048	0.5882	-0.9674	-17.7772	-0.5882	0.9674	46.3037	-1.1947	-5.1374	-45.1019	-0.7919	-5.494	32.6692	5.5084	6.5712	-31.7079	5.4984	6.2212	33.1569	-4.9991	1.3466	-31.933	-5.2683	2.1052	0.064	-28.922	44.9559	0.2735	-40.8245	30.5977	18.5557	-32.8279	21.6293	-18.6471	-34.5476	22.7549	2.2544	-61.7008	31.0928	3.1851	-77.1656
70457450	F	15.5833	0.3075	20.5726	16.9692	0.1739	6.6719	14.367	20.4044	0.6957	-0.7362	-19.2731	-0.6957	0.7362	43.7874	-0.5007	-3.8294	-44.6853	1.0025	-4.8898	33.9962	5.8864	0.7618	-32.9673	5.0871	3.0084	33.7903	-3.1427	2.6742	-32.4578	-2.2321	2.7988	-0.2191	-25.4189	35.131	-0.4536	-41.0761	19.094	17.3511	-32.5563	14.7921	-18.0215	-32.6987	15.5458	0.4414	-56.0608	21.1307	1.2126	-69.0726
70457520	M	15.25	-1.5389	24.0434	16.4932	-1.2543	14.2871	15.8365	18.3731	0.8462	-0.358	-19.545	-0.8462	0.358	46.9551	-0.7291	-7.4642	-46.945	-0.764	-10.2722	32.9524	8.2037	5.4497	-32.7061	7.7667	1.9265	33.6683	-3.8195	-0.1141	-33.1521	-4.4836	-0.5438	0.0037	-25.8172	42.4394	-0.2287	-38.6125	26.1192	16.4078	-31.6333	19.9958	-18.0029	-29.8168	18.406	-1.3622	-60.1887	25.5064	-0.8085	-75.4695
70457994	F	15.3333	-0.6361	22.0923	14.3036	-0.4549	9.0045	12.9067	16.2166	-0.1363	0.8973	-17.8245	0.1363	-0.8973	42.7983	1.6606	-4.4699	-43.9814	3.0784	-4.5716	29.749	9.0747	3.2627	-30.7601	9.5918	4.3215	30.6021	-2.1537	4.0557	-30.8282	-1.386	3.4265	0.2789	-26.9051	33.9304	0.0558	-41.3428	19.3574	16.8394	-30.9599	14.3521	-17.226	-30.9344	14.5308	-0.4877	-57.5969	20.7331	-0.0632	-71.5576
70458371	F	15.3333	-1.0171	21.4476	15.4725	-0.5343	7.6715	14.2268	18.771	-0.7009	-0.1245	-19.2766	0.7009	0.1245	37.9706	-1.354	-1.7847	-39.0227	1.1715	-3.0394	29.6356	5.1471	3.0871	-29.2163	6.2459	1.7553	29.6485	-4.555	2.8684	-29.6586	-2.1658	1.1879	0.0559	-30.639	34.3474	0.2707	-42.9912	19.8459	14.5095	-35.8118	14.9942	-16.259	-35.7608	16.3759	-1.1688	-58.4248	21.284	-1.6504	-75.6439
70459432	M	15.3333	-0.5353	20.6468	16.0719	-0.4003	13.2064	15.394	17.9616	-0.7308	-0.7326	-17.2143	0.7308	0.7326	40.709	0.573	-2.9889	-42.1328	2.6604	-3.6716	29.6748	7.1734	3.0919	-30.7556	8.0768	5.8031	30.6407	-4.9293	1.9751	-30.6052	-4.2939	2.5013	0.0028	-25.5707	35.4225	0.7011	-39.8118	24.4727	15.7094	-31.0839	16.1386	-15.6416	-29.9709	17.6527	-0.4249	-54.4233	24.7063	-0.2973	-70.1563
70459502	F	15.5	0.8364	20.7319	15.3773	0.8892	6.2924	13.2003	17.5919	-0.5411	-0.108	-14.584	0.5411	0.108	45.6111	2.1215	-5.8261	-43.2288	0.8398	-4.0466	31.9118	9.4818	2.8285	-30.2008	9.9757	4.2501	32.3807	-3.1968	1.7405	-29.8769	-2.2285	3.8632	-0.2925	-29.0823	34.404	-0.3476	-43.0538	20.7273	17.3689	-32.5981	16.1449	-18.1353	-33.6059	16.3275	-1.1591	-55.5491	22.163	-0.4393	-68.271
70460046	M	15.4167	-0.2212	23.0373	15.1363	-0.0556	13.1373	15.6811	16.7626	-0.3543	0.2055	-16.4823	0.3543	-0.2055	43.2194	0.1618	-5.6874	-41.352	1.9488	-3.3248	30.7569	7.4144	4.189	-29.4656	7.9635	5.2673	31.1629	-2.8023	1.9327	-29.5867	-1.7056	2.3154	0.1887	-28.4815	43.3516	0.2634	-42.7749	28.9977	18.6547	-34.1411	22.9445	-17.9394	-33.9226	23.4722	-0.4034	-58.036	30.8155	-0.7894	-77.8046
70460283	F	15.25	0.4069	20.0665	14.6479	0.5647	10.251	14.0621	16.587	-1.591	-0.1601	-17.0065	1.591	0.1601	44.6123	-0.4483	-6.4044	-44.4767	2.2872	-5.5345	31.3825	7.6881	3.6376	-31.637	9.082	4.1014	31.98	-4.3674	3.4251	-32.0062	-2.0878	3.0253	1.1466	-26.4983	36.8634	0.8707	-37.8135	22.8415	12.8949	-31.3032	20.3026	-13.4181	-29.4354	17.761	-1.6727	-53.5452	23.1734	0.9252	-68.1715
70460590	F	15.5	-1.044	21.922	12.6347	-0.6775	9.4927	11.4695	16.6305	-0.0465	-0.5224	-18.6001	0.0465	0.5224	41.13	0.5035	-3.9053	-42.5179	2.3721	-5.4775	29.3384	7.3467	3.6639	-30.6218	8.7124	2.1816	29.5129	-3.7303	3.5567	-30.4053	-2.1059	2.7787	0.1349	-29.8986	35.4878	-0.0556	-40.8812	21.0937	14.6692	-32.3402	16.4187	-15.4889	-34.5238	17.0192	-1.0589	-53.9495	22.9954	-0.9194	-69.5663
70460967	M	15.1667	-0.9382	21.4688	19.121	-0.5599	11.2171	18.5905	15.1936	1.183	-0.0012	-15.2527	-1.183	0.0012	43.6273	2.2906	-2.5986	-43.3068	-0.6437	-4.878	29.2827	7.6275	7.326	-29.4686	5.4706	4.5704	29.1447	-2.4583	4.1532	-29.7311	-4.5046	2.277	-0.2153	-31.2022	44.0006	-0.1241	-45.031	27.0841	18.7997	-34.2828	22.5213	-19.3531	-34.2744	21.4215	-0.8328	-62.5442	24.924	-0.5916	-76.7427
70461037	M	15.5	-1.0361	21.1037	14.7694	-0.4459	8.9985	13.6506	15.6321	-0.2429	0.2186	-17.1076	0.2429	-0.2186	43.2263	0.4266	-6.3902	-44.4398	0.7888	-7.8807	30.0253	8.0144	3.3208	-32.2808	6.7461	3.1451	31.5945	-2.7892	0.1671	-32.4491	-3.9129	-0.6039	0.007	-31.4763	37.9142	-0.4544	-46.0759	24.601	15.3012	-34.6524	17.2038	-16.0621	-35.6899	17.9008	-0.7776	-61.2862	22.2619	0.3762	-75.1307
70463563	M	15.5	-0.964	22.3914	15.3004	-0.2243	9.9873	14.72	15.3662	0.1981	-0.0649	-15.0992	-0.1981	0.0649	42.7698	0.603	-3.5965	-42.7373	-0.8914	-6.6229	30.0519	7.9826	4.824	-31.0744	7.6946	5.4424	30.3942	-4.2179	2.6597	-31.361	-4.7632	1.5084	-0.1128	-30.687	43.5317	-0.0429	-46.9205	28.1684	17.362	-33.6261	23.9879	-17.2407	-33.6281	22.453	-0.7635	-57.9925	29.8499	-0.5223	-71.7158
70463703	F	15.3333	-0.5674	18.4528	12.6495	-0.3571	9.7053	11.8703	15.5412	0.3183	0.6785	-16.8411	-0.3183	-0.6785	40.8315	0.7449	-4.6806	-42.7743	1.3568	-6.0122	28.5074	8.4638	3.2389	-30.0379	8.4488	2.2525	29.2599	-3.1461	1.5523	-30.2801	-3.6607	1.3381	0.0143	-31.1512	32.2567	-0.5549	-43.5019	17.7535	13.7239	-32.8362	14.6997	-14.3957	-33.5033	13.7804	-0.2319	-55.6472	18.479	0.2672	-71.2642
70463940	F	15.5833	-0.7766	18.1465	15.0021	-0.3544	7.391	14.2174	17.2533	-0.6707	-0.7399	-17.0345	0.6707	0.7399	40.4087	-2.1729	-2.5585	-40.8382	0.1326	-2.5252	29.1149	5.1525	5.0889	-30.452	7.3648	2.8359	29.3018	-4.2667	3.742	-30.4411	-2.2072	3.0088	0.0017	-29.7991	34.4136	0.1939	-41.7628	20.5039	17.0251	-34.3604	14.3656	-17.305	-32.5584	15.635	-0.1377	-53.6157	23.5931	-0.1609	-73.0604
70464791	F	16.0833	-1.0274	22.8063	16.667	-0.5329	8.7838	14.6676	17.6504	0.333	0.0711	-16.4113	-0.333	-0.0711	46.4987	2.058	-7.5256	-44.4893	1.6705	-7.1696	32.1239	9.7792	3.6347	-30.5824	9.456	3.817	33.0676	-3.5101	2.7223	-31.0252	-3.6088	2.8183	0.1256	-26.8074	38.8848	-0.3286	-42.1982	23.0902	16.5749	-28.9962	18.4283	-17.2835	-30.2359	18.9689	-0.0136	-54.4334	24.2802	-0.0706	-71.5031
70465308	M	15.3333	0.6755	20.7427	10.6082	0.4961	8.8128	10.6674	20.7362	-0.8903	-0.9578	-18.8265	0.8903	0.9578	43.6966	-1.0706	-6.5809	-43.9616	0.2211	-5.3896	31.9251	6.2436	-0.8608	-32.231	8.1746	2.4815	32.3183	-3.2033	1.6483	-32.1776	-2.3553	2.9512	-0.2308	-27.7257	34.7747	-0.1708	-42.1767	21.8921	17.9473	-33.7999	15.9548	-18.3888	-33.3117	16.0328	-0.5145	-54.7824	19.2894	0.0431	-70.0537
70465545	M	15.5833	0.6624	19.7095	16.8682	0.7748	11.6556	16.6036	18.7402	1.0277	-0.6735	-17.7586	-1.0277	0.6735	45.2905	2.8796	-5.6014	-44.7701	0.8048	-6.8585	31.7505	8.8428	4.9897	-31.0012	7.6234	6.4464	32.7357	-0.6444	-0.3824	-31.5174	-1.8735	0.0917	-0.3969	-26.3142	45.3627	0.0748	-43.2799	29.5319	16.7155	-32.7916	23.5662	-15.8133	-33.4632	22.6464	0.1179	-60.3953	23.837	0.7826	-77.0733
70465615	F	15.6667	-0.0948	21.5648	15.6253	-0.1593	10.0341	15.2126	16.6192	0.4728	-0.715	-15.7248	-0.4728	0.715	41.5881	1.1479	-4.8055	-42.4792	0.5589	-4.7187	29.085	8.1149	4.5657	-28.9866	7.8606	4.879	29.9772	-3.9621	2.4206	-29.3066	-3.9493	4.0134	-0.058	-34.1281	39.7012	-0.1986	-47.604	21.0285	14.5141	-34.8846	17.452	-15.5635	-35.5978	17.6679	-0.4525	-57.6645	21.2103	0.2459	-74.5792
70466159	F	15.5	-0.6762	21.3853	15.5281	-0.2164	10.5698	15.1379	17.2202	-0.2839	-0.3365	-16.1539	0.2839	0.3365	42.8521	-1.8815	-4.2365	-44.1149	-0.8903	-4.9961	31.8707	6.8033	3.6022	-31.8657	8.2092	3.3949	31.4397	-4.8873	2.7094	-32.6644	-4.6826	2.6609	0.9564	-29.6849	35.3226	0.7785	-43.4998	19.9072	16.0703	-33.2034	15.0583	-15.7159	-32.3606	13.8751	0.6985	-58.2146	20.1485	1.1368	-71.9554
70466396	F	15.4167	-0.0257	21.2815	15.506	0.2843	5.5168	14.538	18.5852	-0.2316	0.4249	-18.3229	0.2316	-0.4249	46.0324	2.8994	-5.843	-46.8108	1.2195	-8.2781	32.9704	9.5288	0.7666	-33.6008	8.9576	-0.7157	33.1844	-1.4743	2.2236	-33.3673	-2.9759	1.1419	0.0401	-27.8985	30.8619	0.0572	-39.3835	18.3174	17.9758	-32.2433	13.6395	-18.5687	-33.1712	13.3006	0.4153	-55.662	22.4957	0.8456	-74.1018
70466536	M	15.1667	-1.6601	25.2662	15.8424	-1.2772	11.6096	14.1875	18.3017	0.3926	0.0669	-18.9945	-0.3926	-0.0669	47.7053	0.8222	-7.192	-46.88	-0.7611	-6.912	32.948	9.321	3.9876	-33.1307	7.5774	3.8145	33.9721	-4.3537	2.9484	-33.4942	-6.1824	2.594	0.0269	-30.43	41.9965	-0.0353	-44.2037	27.5884	15.9858	-35.0854	21.3004	-16.8522	-35.5404	21.4353	0.0946	-61.538	29.6483	1.357	-79.2599
70467150	M	15.4167	0.1113	20.3969	15.9725	0.6232	10.0507	15.3184	17.8823	-0.718	-0.4834	-15.9364	0.718	0.4834	47.8748	3.2384	-9.1446	-45.86	4.6059	-7.4961	33.5965	9.1996	7.1751	-31.2838	9.3312	8.1891	35.3883	-2.3433	0.9388	-31.0297	-1.8717	1.6764	-0.0505	-29.2161	37.452	0.7791	-41.7197	23.5919	16.9233	-32.2001	14.9436	-16.2722	-30.8563	15.3677	0.0373	-54.1208	25.4906	0.4375	-74.2088
70467220	F	15.3333	0.0698	22.1035	15.0959	0.435	6.4245	12.545	17.8042	0.265	-0.0011	-16.4758	-0.265	0.0011	40.3737	3.8517	-2.4988	-39.8953	1.9069	-2.7483	30.8073	8.301	4.2963	-28.7163	7.0575	5.7111	31.2538	-2.41	1.9524	-28.7618	-3.7745	2.4636	0.0289	-31.5071	33.2737	-0.3569	-41.2459	18.0729	14.6564	-32.4118	12.7042	-16.2482	-32.1218	10.384	-1.4783	-54.5839	19.5094	-0.846	-68.8612
70467387	F	15.1667	0.0819	22.0826	18.8551	0.0665	7.872	16.0956	17.4618	-0.1099	0.3181	-20.2231	0.1099	-0.3181	44.9121	-1.049	-5.6389	-45.0731	-1.3947	-3.3756	33.7506	6.4252	3.9095	-33.4382	6.635	4.7188	34.3214	-4.0192	2.7014	-33.6957	-2.9499	2.9299	0.0508	-29.7859	38.382	-0.2601	-43.6035	21.8663	17.0733	-31.2	15.7954	-17.7677	-33.8943	17.8407	0.3171	-55.2129	20.3995	0.7522	-72.0664
70467764	M	15.0833	-0.0731	20.2754	19.4157	0.323	9.7427	17.3814	18.2778	0.542	-0.1305	-19.227	-0.542	0.1305	45.2882	-0.4145	-1.9134	-46.5964	-1.7338	-4.8021	32.2323	5.6896	7.0398	-32.6411	4.1305	6.1481	32.9398	-3.3126	1.7624	-32.6868	-5.449	2.221	0.2257	-31.5343	38.5622	0.3311	-42.19	24.3202	18.8076	-35.0229	13.9304	-17.693	-36.0645	19.3034	1.2015	-59.7117	23.1525	1.3022	-71.6283
70469062	M	15.4167	0.4375	15.8438	15.1776	0.7422	6.7904	14.4627	16.8923	0.1229	-1.5341	-15.0397	-0.1229	1.5341	39.0605	0.423	-5.0067	-39.2434	-0.019	-3.7183	27.6083	6.2789	2.1669	-27.1264	5.5134	3.6416	28.7356	-3.3321	-1.0325	-26.9976	-3.343	0.6968	-0.0196	-32.422	39.2503	0.1068	-41.8771	23.5184	16.8688	-33.5388	18.7494	-17.0955	-33.4689	17.7026	-0.0072	-56.9268	20.0301	0.1087	-65.1025
70469132	M	15.4167	-0.1052	20.1659	12.4962	0.0346	10.5198	11.7734	15.8255	-0.1441	-0.0594	-16.3628	0.1441	0.0594	41.5436	-1.1705	-3.4259	-40.511	-1.7609	-2.1697	28.4873	5.2763	4.2343	-28.605	5.5223	4.3039	28.758	-4.1267	0.4878	-28.6297	-3.5766	1.38	0.006	-30.8912	40.1294	-0.1693	-44.4758	25.3536	19.2336	-34.1309	16.5304	-20.0248	-34.8536	17.3727	-0.5624	-60.0393	25.9377	0.1405	-79.0274
70470667	F	15.25	-0.0301	18.7578	17.0877	0.1564	6.1449	15.3852	15.4775	-0.3807	0.8143	-17.303	0.3807	-0.8143	41.1791	0.5771	-2.6575	-42.1742	1.5533	-2.912	29.4718	5.9833	4.6887	-30.8841	6.4756	6.2814	29.9275	-3.3597	3.3948	-31.0828	-3.1802	2.9135	0.1537	-34.1984	36.8811	0.1913	-49.1753	20.9802	17.2202	-36.1495	14.6142	-17.2653	-36.1019	13.7875	-0.2974	-61.2858	21.0913	-0.2946	-78.4224
70470974	F	15.3333	0.3858	22.0621	16.3364	0.7789	9.696	14.9113	19.6617	0.6244	-2.1367	-16.6575	-0.6244	2.1367	45.8108	-1.2754	-6.624	-43.2466	-0.4708	-5.4086	32.879	6.3005	3.1968	-31.7021	6.8539	2.353	33.4664	-3.1056	1.6199	-31.564	-3.9499	1.8298	-0.0699	-27.6466	36.808	0.0527	-40.2988	23.3685	14.7294	-31.0758	17.572	-16.1683	-31.3613	18.0566	-0.0737	-55.114	25.3587	0.5267	-71.5023
70471044	F	15.5833	-1.3302	22.0817	17.1094	-1.0469	7.3634	15.1589	17.8522	1.8425	0.0646	-17.8864	-1.8425	-0.0646	41.9048	1.3986	-3.6096	-41.0494	1.0624	-4.405	30.4024	8.5496	4.661	-29.818	6.5447	2.1781	30.8542	-1.8467	2.615	-29.9658	-3.6516	0.3362	0.2485	-26.5913	34.4886	-0.304	-40.9447	18.7453	14.481	-29.7614	14.7906	-16.0131	-30.9612	14.2449	-0.854	-52.6978	21.1652	-0.6729	-67.3252
70471895	F	15.5833	-0.5252	17.164	18.6493	-0.0948	6.3031	17.01	15.6833	0.5323	-0.5977	-15.9247	-0.5323	0.5977	44.251	0.1843	-5.8246	-42.9513	2.3052	-3.9564	30.8068	5.711	6.3007	-28.6194	7.3107	7.5574	32.1977	-4.9379	1.6096	-29.4279	-3.6448	1.7118	0.0793	-30.592	37.3724	-0.2113	-42.7611	24.9853	16.7882	-33.7089	19.3042	-17.3496	-33.3652	19.2709	-1.4796	-55.4001	23.4379	-0.0876	-70.0652
70472035	F	15.25	0.0805	19.6844	15.9412	0.2184	8.5655	15.1144	16.4499	-0.3706	-0.6283	-15.9514	0.3706	0.6283	44.6651	0.1401	-3.7343	-42.5317	0.7716	-1.2365	31.9488	7.4911	6.5707	-29.3882	8.0522	7.0874	31.9961	-3.9126	4.5888	-29.8298	-2.6456	4.1137	-0.0854	-27.6445	35.87	1.3856	-42.4834	21.0215	15.8448	-30.1772	14.6472	-15.4857	-29.9936	14.8389	0.9567	-55.4344	20.8044	0.9618	-69.2795
70472342	M	15.9167	-2.492	26.7315	16.827	-1.75	13.0715	14.9214	16.488	0.2061	0.0547	-18.014	-0.2061	-0.0547	41.4397	0.976	-3.7798	-44.4672	2.1994	-7.4539	29.3207	8.4613	5.208	-32.3546	8.4752	2.7281	29.9097	-3.8448	2.9693	-32.9381	-3.7749	0.6475	0.0776	-31.4207	39.7508	-0.0863	-46.0223	22.3477	17.2418	-36.3007	16.6444	-18.7048	-35.0196	17.2344	-0.545	-58.5408	18.8693	-0.1968	-75.3805
70472649	F	15.5833	0.0041	22.4714	11.613	0.0648	11.0447	11.5931	21.612	0.2966	0.202	-18.787	-0.2966	-0.202	44.5731	-1.9462	-4.3991	-45.997	-0.4789	-5.6625	34.1625	6.685	2.5794	-32.798	7.1162	3.759	35.3818	-4.8908	1.4483	-32.2225	-3.8136	2.7409	0.1444	-24.638	37.6766	0.0393	-37.624	23.6369	16.5998	-29.9328	15.5945	-17.1218	-29.8316	15.9615	-0.3081	-52.1956	25.3213	-0.4232	-71.4192
70472886	M	16.0833	-0.8741	25.6935	13.3565	-0.7658	14.6794	13.1468	19.8556	0.0835	-0.3842	-18.0479	-0.0835	0.3842	44.3439	-0.7229	-5.5829	-44.726	-1.0568	-6.7547	32.4069	7.6125	3.3951	-33.2894	6.5334	3.067	33.1358	-2.9655	0.483	-33.5867	-3.1566	-0.8256	-0.0748	-30.6655	37.1043	0.0031	-44.1189	21.1522	16.8103	-34.0311	14.7788	-18.6508	-34.0799	14.6573	1.0382	-59.5389	20.9926	1.6954	-74.1165
70473026	M	15.3333	-1.8615	21.1798	19.0569	-1.0797	9.2904	17.3967	17.0713	0.1966	0.481	-19.2241	-0.1966	-0.481	43.0026	-0.6225	-2.905	-45.3057	-1.2949	-6.3204	30.9333	7.4747	6.3821	-33.9937	6.7564	4.2859	31.0691	-3.6715	2.5714	-34.1238	-4.0959	1.5137	-0.0305	-29.6457	41.3239	0.6907	-44.2254	24.4572	16.3626	-34.82	19.99	-18.2753	-36.0464	17.186	0.5766	-62.39	27.9333	0.915	-81.0089
70473263	F	15.0833	-1.0008	21.9102	18.0156	-0.9728	7.4391	15.2553	17.1663	0.0426	-0.5368	-18.3011	-0.0426	0.5368	40.3437	0.5201	-1.6039	-42.5994	0.9162	-3.5384	31.0667	6.3316	3.4531	-32.1147	8.3871	3.1144	31.6561	-4.8294	4.6917	-31.8334	-2.9296	3.9561	0.0829	-29.4314	36.5803	0.1014	-42.061	21.9971	14.6287	-33.4506	15.3535	-15.6513	-32.6537	15.9845	-1.1632	-55.0823	25.2556	-0.3735	-69.9591
70474561	M	15.5	0.6202	19.8003	18.2773	0.8965	4.8024	13.425	19.2172	-0.2162	-2.2129	-17.2479	0.2162	2.2129	46.3734	-0.4133	-5.9012	-43.7311	-0.4148	-2.2473	32.2268	6.7208	7.1789	-30.4694	7.5254	10.3393	33.1045	-4.5591	1.2138	-30.4376	-3.314	5.2572	0.0981	-27.3826	39.7785	0.0714	-40.9213	25.0451	17.2598	-34.4604	15.0183	-17.4528	-32.3486	18.1967	-1.2634	-58.113	26.3978	-0.5506	-72.1635
70474701	M	15.3333	-0.161	24.2364	17.4547	0.0495	9.9859	16.2702	19.1802	-1.201	-0.2293	-17.208	1.201	0.2293	44.3307	-2.1799	-5.2001	-43.4728	-0.0066	-5.477	32.3099	4.0411	4.965	-31.3293	5.7587	5.3916	32.6921	-5.6999	0.6451	-31.4501	-3.7241	0.5096	0.306	-27.8767	40.342	0.129	-41.7238	26.1635	15.8322	-32.5788	19.0322	-15.7374	-30.979	18.6022	-1.3435	-57.5543	24.8383	-1.2724	-74.0562
70474868	F	15.4167	-0.4063	17.5338	14.5327	0.2076	7.8716	12.5324	18.7747	0.1113	-1.0627	-16.6368	-0.1113	1.0627	42.1976	1.9468	-4.6512	-40.5322	1.6472	-3.6945	31.0644	8.7968	3.025	-30.117	8.6421	4.7076	31.5734	-1.5379	1.24	-29.8752	-3.6922	3.0418	-0.0208	-26.7551	33.88	0.5962	-40.5897	18.5618	16.7143	-30.2951	13.4343	-15.9273	-31.1926	15.2792	0.0619	-52.4924	21.1284	0.9009	-67.7287
70476543	F	15.8333	-0.7877	24.9913	14.9453	-0.0483	9.9002	13.829	14.7778	-0.1236	-0.3222	-15.5838	0.1236	0.3222	37.8196	-1.9794	-3.3414	-41.9748	-0.1135	-5.4027	26.1372	6.6994	4.0368	-29.0759	7.4214	4.5006	26.7286	-3.3836	0.4313	-29.4127	-2.9225	2.3706	0.0865	-30.4254	36.7183	0.3538	-42.5065	22.8479	15.6842	-36.0759	16.2139	-17.2019	-34.6702	17.1945	-1.2287	-58.4861	22.5512	-1.1993	-70.1436
70476613	M	15.5833	-0.6658	19.9816	20.0605	-0.6505	7.5543	18.3938	17.2588	0.027	0.5384	-16.9657	-0.027	-0.5384	41.3258	-0.1182	-1.6335	-42.407	1.2417	-3.4474	31.6404	6.5474	5.5098	-29.8948	5.1922	3.8263	32.1423	-4.0191	2.5497	-30.1109	-3.9729	2.5875	0.1174	-36.4324	44.2526	-0.0674	-49.3372	28.375	15.3671	-38.0542	20.9483	-16.1459	-37.6765	22.1949	0.3278	-62.2085	25.2591	1.7756	-77.0785
70477227	M	15.3333	0.3873	24.7076	16.4754	0.5076	12.3835	16.3285	20.1114	0.2865	0.0712	-18.6005	-0.2865	-0.0712	46.9604	-1.9709	-8.4719	-49.2471	-1.0154	-9.4784	33.4937	7.9953	3.7246	-33.4265	8.394	3.7477	33.7255	-5.7126	1.6365	-33.3997	-6.2622	1.7491	-0.0333	-29.0751	40.4236	0.535	-42.096	24.8331	19.1983	-34.7765	18.5465	-18.9004	-33.3981	18.0002	-0.3335	-61.1016	26.016	-0.3343	-73.0179
70478078	F	15.25	-0.4976	22.2176	15.391	-0.0162	11.7026	15.7595	16.2253	-0.4365	0.0083	-12.3699	0.4365	-0.0083	42.5417	0.2391	-4.4657	-40.3853	2.1589	-3.8787	29.5302	7.1446	3.3312	-26.9033	8.3474	2.4383	30.0898	-4.2157	3.9549	-27.0318	-2.7903	4.0401	0.056	-26.9195	35.768	0.8738	-42.3108	18.1149	16.7329	-32.6251	14.7085	-16.8427	-31.8733	13.6241	1.0923	-54.3959	17.3921	1.468	-70.3016
70478455	F	15.3333	-1.1193	24.3305	16.8739	-0.4288	9.2785	14.773	17.41	0.5677	0.3009	-18.0837	-0.5677	-0.3009	45.1622	0.0908	-3.7999	-46.2525	0.8563	-6.13	32.1704	7.048	5.0363	-33.6814	7.2472	3.2178	32.577	-4.6144	3.4648	-33.379	-3.4249	2.1636	0.1349	-27.7993	36.5388	0.2587	-40.1035	22.0708	16.4405	-30.9648	15.406	-15.3674	-30.8578	15.0086	0.0786	-55.7416	24.7166	0.5698	-71.013
70478902	M	15.3333	0.774	22.8479	16.0371	0.7888	10.553	15.9974	19.6079	-0.6947	0.7474	-16.937	0.6947	-0.7474	45.2518	-0.4862	-4.8111	-43.1019	1.5695	-5.201	34.0702	4.3314	3.7599	-32.0187	6.2426	3.2222	34.5504	-4.8171	1.6031	-32.2857	-2.7388	1.6361	-0.0677	-34.1062	40.3813	0.1518	-45.7985	24.9763	17.158	-35.7147	19.4901	-17.4091	-36.2535	20.8276	0.729	-60.7345	18.241	0.6291	-65.49
70479683	F	16.3333	0.2655	21.9206	13.747	0.2823	6.2198	10.8563	16.0633	-0.0455	0.8967	-15.7231	0.0455	-0.8967	38.6441	0.0118	-4.2487	-40.96	0.2888	-3.6144	28.4878	7.7069	3.306	-30.2303	7.4871	3.6691	28.8241	-4.9334	3.5473	-30.1801	-4.9058	2.4003	0.0904	-24.9903	32.3022	0.7085	-36.4868	20.8296	16.1997	-29.412	12.8448	-16.4316	-29.2813	12.7379	0.4359	-50.0166	22.4796	0.6896	-63.7624
70480130	F	15.25	-0.5035	21.1187	12.4394	0.0843	6.9519	10.3028	20.719	0.2741	-0.0992	-17.5213	-0.2741	0.0992	45.5357	-0.4206	-7.7364	-45.4893	-1.3943	-6.4709	32.8932	7.2416	1.881	-31.9842	6.4119	2.7397	33.3513	-3.4998	0.8581	-31.4761	-3.6753	1.2135	-0.0838	-26.6074	29.7241	0.2398	-37.3822	16.2008	17.1122	-30.6913	11.4697	-17.155	-30.7886	13.3129	0.4785	-54.1574	19.014	0.9625	-66.9076
70480297	F	15.4167	-0.433	21.5659	15.0207	-0.1357	4.5408	13.1526	18.2036	0.3633	-0.1496	-16.4902	-0.3633	0.1496	42.9958	2.8268	-3.0614	-43.9118	0.7506	-3.5646	31.3664	8.4477	3.8589	-31.7419	7.8934	5.7173	31.4113	-2.5037	3.2586	-32.0602	-2.8982	4.2779	-0.1799	-28.3251	29.4038	-0.1055	-39.5416	16.9419	18.5814	-31.2909	11.51	-18.5308	-32.8965	12.8655	0.3804	-55.5975	23.2262	0.7739	-76.1396
70480507	M	16	0.0474	20.7778	15.4613	0.1826	11.6115	15.0484	17.6502	-0.5124	-0.0505	-15.8612	0.5124	0.0505	44.5655	-0.0184	-4.195	-44.3178	3.5494	-5.316	31.9674	5.3197	6.5631	-30.8808	8.8083	5.6092	31.4822	-5.1935	4.2336	-31.2202	-0.2925	2.045	0.0575	-35.0638	41.1596	-0.722	-47.4382	27.8461	14.8573	-36.387	21.1594	-16.1965	-35.3943	19.527	-1.8767	-61.1667	27.7434	-1.0785	-78.5073
70481358	F	15.25	1.336	20.7639	11.882	1.2077	8.4323	11.6451	17.1468	-0.3016	-1.0681	-13.3289	0.3016	1.0681	43.5094	0.2655	-7.2132	-37.0097	3.7905	-2.0987	30.8099	7.9191	-0.1051	-25.1948	9.061	2.7615	31.373	-3.3409	-0.4221	-25.6536	-2.0858	2.9222	0.0368	-30.2326	37.1531	-0.2203	-42.4003	25.6092	15.9701	-33.0158	15.6677	-15.3827	-33.5167	17.4271	-1.3276	-55.3328	25.7736	-0.304	-67.7497
70481665	M	15.3333	-1.0999	24.2825	18.1128	-0.5481	14.3754	16.4731	20.4941	-0.4563	0.6059	-18.956	0.4563	-0.6059	47.5204	-1.6885	-7.3198	-48.6675	-3.0916	-8.6537	34.9687	6.8018	4.1408	-36.6658	6.5954	2.0055	35.2486	-3.8971	-0.0411	-35.9822	-4.6104	-0.6226	-0.0799	-29.9361	39.2231	-0.0708	-42.0297	24.5674	17.2486	-32.5089	18.3883	-17.5141	-33.2883	19.3054	0.4334	-59.4718	24.7536	0.4133	-80.0895
70483410	F	16.5833	-0.1538	19.0054	12.501	-0.0703	8.8234	12.1199	18.7361	-0.2231	-0.3835	-17.1769	0.2231	0.3835	42.8896	1.1375	-0.9823	-42.8263	-0.5083	-1.4086	32.1454	7.5474	3.1185	-31.5754	8.2024	4.4475	32.1894	-3.1436	4.3885	-31.5155	-2.7629	5.3698	-0.2081	-26.3281	29.7425	0.2257	-40.1758	17.1465	16.9344	-29.9983	11.8329	-16.114	-31.1727	13.597	1.8569	-52.5294	17.9813	1.8309	-67.5051
70483647	M	15.3333	-0.2117	22.0171	16.3479	-0.1047	8.4038	14.2408	19.1618	0.6034	-0.6938	-18.049	-0.6034	0.6938	46.3334	1.505	-7.3066	-43.8894	1.9763	-5.1253	32.2989	6.9678	3.58	-30.1377	7.3252	6.4806	33.1612	-2.3059	0.6024	-31.2884	-2.4559	2.4954	0.0649	-29.9254	38.5138	-0.1631	-44.3313	26.5157	17.7051	-33.4224	19.9816	-17.4418	-34.4191	19.8808	0.0972	-59.2223	29.887	0.863	-76.8545
70483884	F	15.0833	-0.8643	20.0683	11.3512	-0.607	8.307	10.7087	15.6486	0.4647	0.0957	-16.0979	-0.4647	-0.0957	42.6837	2.7697	-5.6803	-43.1223	1.1013	-7.267	28.5878	8.5757	6.4612	-28.6816	7.7048	5.3288	29.7076	-2.18	1.098	-28.7387	-2.9665	-1.0135	0.0646	-25.7672	32.7351	0.027	-38.55	20.2472	14.4843	-29.2301	13.8019	-15.8041	-29.803	13.4184	0.3315	-54.6401	22.9848	1.206	-72.653
70484191	M	15.8333	-1.0173	24.0724	16.3483	-0.795	11.2243	15.7147	18.5559	0.3809	0.5263	-18.7128	-0.3809	-0.5263	45.6349	-1.4997	-4.8091	-45.9308	-1.3846	-5.3636	32.321	6.6603	4.8019	-32.5321	6.9408	0.6816	32.6372	-5.2726	3.8918	-32.6273	-4.6715	1.7462	0.1548	-31.0803	42.7997	-0.6167	-47.1869	24.2799	17.042	-35.2847	19.7816	-18.5903	-34.8397	18.9726	-0.9088	-59.3144	24.7315	-0.3241	-70.0518
70484261	M	15.6667	-0.7824	20.6544	16.957	-0.1429	7.6187	15.3732	18.9332	1.067	0.4568	-18.431	-1.067	-0.4568	47.7543	1.0765	-7.5639	-47.058	-1.1038	-7.5536	34.0973	7.6136	4.6605	-33.4972	6.235	4.0502	34.2043	-2.2214	0.9222	-33.3965	-4.0304	0.485	-0.031	-31.5877	37.3742	-0.559	-46.024	21.0244	16.9365	-34.4823	14.4186	-18.7346	-36.9933	14.8194	-1.1971	-62.0723	21.0197	-0.7875	-76.4765
70484638	M	15.5	-0.1868	20.5481	18.6666	0.2075	6.8695	15.8692	18.845	0.1949	0.131	-19.1112	-0.1949	-0.131	45.0674	1.2829	-4.7815	-46.6622	1.5834	-6.0611	32.2743	6.5019	5.974	-32.2653	7.5763	4.7829	32.7377	-4.1297	1.8832	-33.1796	-3.8392	1.09	0.1497	-31.7349	36.6927	0.3161	-42.9173	23.712	18.0933	-35.3679	16.8882	-17.1478	-35.1246	16.8829	-0.7142	-59.286	23.8557	-0.6939	-67.1287
70484875	M	15.25	-1.199	17.665	21.6106	-1.1121	4.4554	19.8785	16.8209	0.2444	-0.8042	-17.723	-0.2444	0.8042	46.2154	0.381	-7.3332	-45.7142	0.222	-6.7546	33.0342	6.4364	2.5961	-32.4052	5.6273	5.0419	33.3315	-3.6226	1.552	-33.0095	-3.2031	3.3933	0.1135	-31.7642	40.9439	0.3026	-42.6928	27.3588	18.09	-33.9313	20.8847	-18.547	-32.8378	22.839	1.1733	-59.1076	25.9765	1.0533	-70.0944
70485015	M	15.8333	0.3174	21.6595	18.6419	0.1623	11.244	17.6255	16.0524	-0.3301	-1.4374	-15.0544	0.3301	1.4374	42.4525	-1.3306	-5.4009	-42.012	0.8173	-4.5675	30.4001	6.8415	3.7449	-29.1015	7.6038	3.5289	30.5596	-4.9696	1.4433	-28.9023	-3.5012	3.0989	0.0318	-27.9578	38.0173	0.6688	-42.4231	24.8574	16.2003	-34.0646	20.2036	-16.6151	-34.0518	18.3982	0.3121	-58.7481	29.4674	0.0648	-76.5238
70485489	F	15.25	-1.2492	24.1427	15.3253	-1.1305	10.1419	13.9524	15.9216	-0.2404	0.6645	-19.4344	0.2404	-0.6645	43.4899	0.9271	-4.4413	-45.7809	-0.1048	-7.6952	30.1079	7.8545	2.6015	-32.9446	7.121	1.0067	30.757	-2.5675	3.328	-32.5115	-4.1151	0.5154	0.0241	-28.5326	35.6485	0.3872	-43.6312	21.5328	19.5369	-33.4181	15.3282	-19.6062	-33.5489	16.2144	0.7652	-55.8425	24.4937	0.5317	-71.9096
70485796	M	15.4167	1.2987	20.6875	22.3332	1.0875	7.6814	21.4234	19.6484	-0.6375	1.3464	-18.0627	0.6375	-1.3464	44.3822	-0.3242	-3.2355	-42.583	0.8759	-3.5375	32.2967	6.5598	3.6023	-30.8651	6.0029	2.7394	32.3319	-3.7197	3.0734	-31.1158	-2.3917	2.4216	0.0253	-32.4234	39.9989	0.0182	-45.9781	24.2324	17.4851	-35.6639	18.89	-18.1766	-34.9605	20.5913	-0.6317	-61.544	23.6013	-0.4994	-74.0714
70485866	F	15.4167	0.9559	17.0478	13.8236	1.22	8.6913	13.4862	18.7741	0.3069	0.0376	-17.4311	-0.3069	-0.0376	43.8217	-0.916	-3.1563	-43.478	-1.4586	-4.3024	30.5614	7.3571	5.7533	-30.2528	7.5013	6.9395	31.18	-3.9805	4.0981	-30.2157	-5.5072	3.2148	-0.0485	-30.1112	38.1701	-0.0435	-42.2237	21.2251	16.3914	-33.123	17.3811	-16.6171	-34.3164	17.9736	0.9147	-60.8218	22.0649	0.9589	-76.2637
70486173	F	15.3333	-0.15	19.1953	13.6069	0.0379	10.7917	14.3163	17.7269	1.1683	-0.5416	-18.6852	-1.1683	0.5416	46.7267	0.1436	-7.7034	-45.1073	-2.8646	-7.5862	32.5137	8.4652	3.2529	-32.1765	5.6669	2.2846	32.8919	-3.1438	0.3153	-31.8896	-5.1067	0.119	-0.0269	-22.9751	38.4514	0.3873	-38.808	24.4168	15.6864	-29.3994	16.8747	-15.1219	-30.2167	18.2592	0.9027	-55.216	23.2468	0.5753	-69.5872
70486787	F	15.8333	0.149	21.3721	15.3764	0.4829	10.9252	15.0297	15.8534	1.0379	-0.7154	-14.0588	-1.0379	0.7154	43.9216	0.6705	-2.9908	-41.3334	-1.4378	-3.2546	30.3853	7.5238	5.0099	-27.7268	5.0188	5.2856	30.9292	-3.0745	2.8984	-27.8743	-5.7837	2.6324	-0.1056	-31.1815	38.8597	0.2853	-44.7381	20.0723	16.9937	-32.8027	16.823	-18.3264	-33.9572	17.7923	0.7523	-55.5057	20.6603	1.4193	-71.5528
70487094	F	15.1667	-0.0305	24.8361	16.2744	0.3079	6.1309	13.428	17.3355	0.3008	-0.8373	-13.994	-0.3008	0.8373	45.0046	-0.565	-4.7462	-43.8281	1.1938	-6.1555	30.8997	9.9209	4.5605	-30.8608	11.0087	4.0021	30.7765	-5.3779	4.0172	-30.9879	-6.0166	3.536	0.2529	-34.8853	32.1494	0.2624	-47.0588	16.4972	14.3864	-39.3793	13.0015	-15.3257	-38.6022	12.2895	-0.1637	-63.7702	19.0277	0.2735	-79.5006
70487304	F	15.25	-0.8209	20.5995	13.962	-0.5955	9.078	13.0408	17.2754	0.1977	-0.0161	-17.6597	-0.1977	0.0161	42.7754	0.2271	-4.6681	-42.9082	-0.625	-3.699	31.6354	7.445	2.9591	-32.4599	6.0508	3.836	32.2091	-2.0141	2.92	-32.3542	-3.6992	2.6262	0.0259	-34.3102	38.4662	0.6062	-48.3706	22.9035	16.8039	-37.1696	19.161	-16.6697	-36.7269	19.161	0.4671	-63.0853	24.2166	0.4959	-78.8637
70487471	M	15.5	0.8452	17.7006	19.9371	0.7866	8.8165	20.0544	17.6306	-0.6032	-0.1445	-15.2227	0.6032	0.1445	44.3503	1.0676	-5.0226	-43.3842	2.2474	-5.3564	31.5519	7.3915	6.7705	-31.187	8.1162	6.1252	32.3411	-2.4661	2.1544	-31.2439	-2.4543	3.0598	-0.165	-37.3304	44.4393	0.3235	-45.807	25.0648	17.7558	-35.0273	18.6334	-17.8374	-33.8397	19.9639	0.169	-58.6303	20.2132	0.7864	-71.5256
70488155	M	15.5833	0.8734	19.8352	17.7563	1.0246	8.5704	19.0214	18.97	-0.2416	1.1535	-18.537	0.2416	-1.1535	46.8191	-1.111	-6.0853	-47.3892	-1.6969	-5.4459	34.3553	5.1553	3.8391	-33.4029	5.3882	4.2482	34.4897	-4.645	2.3803	-33.8162	-3.4737	2.4061	-0.3796	-33.0828	41.0697	-0.0852	-45.9016	22.9702	15.8424	-33.9904	19.0916	-15.5804	-34.9298	17.9189	1.8707	-59.8789	23.1458	1.3995	-74.9003
70488225	F	15.4167	0.053	21.4188	12.1994	0.3953	9.1049	12.1539	17.6163	0.0214	-0.2483	-15.4941	-0.0214	0.2483	43.1447	1.5478	-5.2869	-41.4977	0.5902	-5.6852	31.028	8.9167	0.6699	-28.2553	8.3201	1.7225	31.4955	-2.8581	2.3144	-28.162	-3.051	2.0889	-0.2137	-29.2518	38.047	-0.2602	-42.0252	21.6586	15.2473	-31.4221	15.5546	-16.1942	-31.0103	16.5274	-0.9563	-54.8692	20.4513	-0.7463	-68.5514
70489076	F	15.5833	-0.2864	20.0983	18.3398	0.064	4.7778	14.1062	18.6926	0.1738	-1.2406	-16.4636	-0.1738	1.2406	44.2626	0.3352	-7.0137	-43.8649	0.6423	-6.2077	32.3771	7.7859	2.4004	-30.7659	8.6681	3.7698	32.5177	-3.5419	2.4379	-31.014	-3.4498	2.7403	-0.1836	-34.1333	37.3955	0.2942	-45.0655	22.525	16.9074	-35.6814	17.277	-17.4043	-34.8017	15.6613	0.3583	-58.8109	23.8514	0.4953	-72.7247
70489383	M	15.3333	-0.9092	17.7005	15.0527	-0.6022	8.5226	14.813	16.9289	0.231	0.2147	-17.3863	-0.231	-0.2147	40.0888	0.7355	-2.5121	-43.2246	-0.6205	-5.4013	29.6795	4.6025	4.2036	-30.4561	4.3616	2.9913	29.4307	-3.0725	3.0549	-30.7485	-5.3353	3.2733	0.0584	-30.023	34.6904	-0.18	-39.3168	22.0768	16.0409	-31.793	15.5386	-16.5113	-32.3755	15.8483	-0.6369	-53.604	24.2875	-0.6163	-67.4137
70489690	F	15.4167	-0.0928	17.7929	11.9408	0.2237	6.3248	10.2091	18.7375	-0.2386	0.403	-17.5708	0.2386	-0.403	42.944	-0.4726	-2.9406	-42.5609	-2.2502	-5.6478	32.6333	5.8687	5.7461	-32.301	4.4374	2.985	33.1408	-4.8681	2.1383	-32.7602	-5.9399	0.0454	0.496	-26.6257	30.9624	0.1338	-38.4782	17.9433	16.7293	-30.5207	12.6335	-16.3404	-31.3293	12.1656	-1.039	-52.2529	19.945	-1.3622	-65.9125
70489760	F	15.4167	-0.0714	23.7238	11.9788	0.4644	10.5461	12.0224	17.1743	0.1508	-0.423	-14.3437	-0.1508	0.423	43.4346	0.6106	-4.4394	-42.6373	0.5718	-4.3915	31.779	7.498	3.6821	-30.0884	6.3233	4.7843	32.4021	-3.792	3.3604	-29.6924	-3.4904	4.5769	-0.1121	-31.2938	37.9114	0.3352	-45.7056	21.0157	14.79	-37.3408	15.8927	-15.3462	-35.9878	17.1381	0.2122	-60.3953	22.6906	0.7864	-77.3112
70489830	M	15.6667	-0.3168	20.8268	16.3594	-0.0072	9.2459	13.3271	17.3624	0.2298	-0.2197	-17.9578	-0.2298	0.2197	44.6964	0.5112	-3.6431	-46.5997	-0.4891	-4.2427	32.2229	6.8387	5.9764	-32.5349	7.1807	5.8254	32.2821	-4.9161	2.8067	-32.6828	-4.8136	2.2369	0.021	-29.9106	40.804	0.0511	-44.6406	25.1485	19.0505	-35.5492	18.1952	-18.5597	-35.6866	21.6981	0.5848	-59.3897	29.1811	0.2015	-77.9535
70490137	F	15.5833	-1.0594	26.9777	17.3877	-0.365	7.164	14.7746	16.4797	0.8011	-0.7455	-14.4241	-0.8011	0.7455	44.1609	2.472	-7.6218	-43.3719	0.9125	-8.0928	31.0381	9.6151	3.4271	-30.1963	9.305	1.9739	31.2005	-2.0063	0.6239	-30.4423	-3.6222	0.6862	0.2135	-28.6934	35.9408	0.147	-40.3617	20.4102	14.394	-31.9723	15.5548	-14.9426	-32.6677	15.077	-0.0628	-57.5302	22.6013	0.6851	-71.5778
70492286	F	15.5	-1.0326	20.9496	15.3904	-0.5826	11.3854	14.8778	17.377	-0.015	0.0295	-17.955	0.015	-0.0295	40.6443	1.0605	-1.6403	-41.9217	-0.9305	-2.1169	31.2753	6.7804	5.9533	-32.2308	5.7166	4.6434	32.3022	-3.6164	4.1422	-31.9012	-4.5732	4.0574	0.0136	-26.9657	33.9925	-0.0432	-42.7845	21.3989	14.6224	-30.5201	14.4095	-15.4825	-32.0706	12.3964	-0.3293	-59.1234	21.415	0.3174	-72.7695
70492593	M	15.4167	0.0708	23.3415	13.3993	0.4501	8.4755	12.5354	19.3867	-0.2705	-0.446	-17.7998	0.2705	0.446	44.4212	1.2717	-7.1617	-42.8372	3.1885	-6.1079	31.7225	7.3148	3.0002	-30.2904	7.9349	3.9536	32.3831	-2.4657	0.2006	-30.7377	-1.2709	1.0951	-0.0469	-27.3727	34.0819	0.0357	-39.4165	22.0128	17.6865	-30.3342	14.3274	-17.2205	-31.119	15.7155	-0.9391	-56.7272	21.4304	-0.2939	-70.8372
70492970	M	16.3333	-0.0708	22.4929	13.048	0.0876	9.4935	12.3152	17.5631	0.8498	-0.292	-15.8907	-0.8498	0.292	44.7074	3.5989	-5.5527	-43.0308	3.0917	-5.818	30.2663	11.7015	4.1851	-29.5392	10.4312	1.9899	30.912	-0.1164	3.0176	-29.738	-0.6742	2.6328	-0.0332	-30.8451	35.1354	0.2674	-42.7125	21.9624	16.4889	-33.2952	15.1211	-16.7138	-34.4419	16.7504	0.5151	-58.673	24.5643	0.7312	-71.8259
70493417	M	15.5833	0.0835	18.3695	21.184	0.2521	6.7658	17.6216	20.5218	0.1077	0.0423	-18.7916	-0.1077	-0.0423	46.5605	0.4924	-4.8257	-48.7975	-0.4629	-7.4554	36.7112	4.627	3.8126	-35.1999	5.3865	4.7494	36.6771	-3.4708	1.7265	-35.4805	-3.6468	1.1625	0.1777	-29.1929	40.7431	0.0252	-44.4137	26.0287	18.9654	-34.4515	19.4711	-20.304	-34.7369	17.304	0.7519	-58.0761	27.5317	1.0225	-71.5723
70493654	M	15.3333	-0.1068	18.0913	15.5948	0.2434	9.7605	15.8626	18.8939	1.0399	0.1884	-18.217	-1.0399	-0.1884	41.6694	0.3401	-2.2225	-41.1177	-2.1904	-2.2002	31.4435	4.551	3.8887	-31.0783	2.8771	3.927	31.8606	-3.3249	1.9046	-31.1401	-4.0389	1.8368	0.0232	-37.3664	47.0624	0.1004	-47.8149	28.7025	17.2153	-38.81	21.4503	-17.9985	-38.5685	19.3476	0.6471	-64.2798	27.3181	1.3661	-80.1904
70493891	M	15.3333	0.382	23.7389	16.7984	0.5777	10.5043	16.8152	19.6131	0.0137	-0.2396	-20.8537	-0.0137	0.2396	45.9269	-1.9084	-3.0621	-46.294	-1.2586	-3.2266	34.1466	4.8831	4.786	-34.9452	5.2406	4.4243	34.1518	-4.3687	3.9965	-35.365	-4.0129	2.299	-0.0148	-25.2366	39.9734	-0.0904	-39.7766	22.409	18.3336	-32.5254	18.1354	-18.5177	-30.5374	14.8234	-0.9367	-56.2851	25.9899	-0.9976	-69.7684
70493961	M	15.5833	-0.3031	21.9428	13.4062	-0.0097	10.2204	13.3666	15.5096	0.0751	0.6514	-17.8935	-0.0751	-0.6514	44.0453	-2.0611	-4.5848	-44.2131	-0.0977	-5.2866	30.0446	6.1929	4.5001	-30.9944	7.1261	3.5896	30.4979	-5.4187	2.1335	-30.9207	-3.9697	-0.1189	0.0314	-27.844	37.9922	0.1076	-40.1663	21.4411	16.9006	-31.7726	17.1604	-17.0856	-30.4496	15.9131	-0.4537	-53.8413	23.372	0.068	-67.7099
70494338	F	15.5	-0.4818	21.6484	13.7248	-0.4295	10.0099	12.5789	18.2843	0.0989	-0.2844	-17.3156	-0.0989	0.2844	45.4223	0.461	-7.4415	-45.279	0.0423	-6.0155	31.703	8.4142	3.489	-31.7218	8.6907	4.3232	32.6096	-3.3785	1.4775	-32.0322	-2.4625	1.5724	-0.0772	-30.5443	37.4155	0.071	-46.1794	21.9726	15.815	-33.3341	16.6111	-15.5636	-33.082	17.0613	-0.3734	-58.4862	24.3868	-0.8664	-74.8286
70494575	F	15.1667	-0.7874	21.1557	16.1917	-0.6083	11.1121	15.6818	15.0287	0.728	-1.0662	-14.6227	-0.728	1.0662	39.8597	2.0754	-2.1834	-40.7763	-0.7659	-1.6087	28.2237	7.1169	4.6153	-29.2194	6.4406	5.8517	28.9797	-2.2266	2.7952	-29.1496	-4.8503	3.4794	0.041	-29.2686	37.3399	0.1616	-43.085	24.6871	17.0829	-32.8911	17.8722	-16.7624	-34.1325	18.8991	-0.559	-58.3247	23.9009	-0.0894	-74.8231
70494715	F	15.1667	0.2016	25.7592	13.9354	0.2462	12.9757	14.0198	18.0148	-0.0747	-0.5974	-18.4708	0.0747	0.5974	47.0262	1.737	-7.784	-46.9818	-0.0496	-8.0065	32.3159	8.4078	1.1819	-32.7784	8.1643	2.9661	33.067	-2.5795	0.8013	-32.8828	-2.6897	1.4483	0.1842	-28.3834	36.8887	-0.1076	-43.6997	21.0817	17.7665	-33.566	16.9778	-18.4537	-33.6706	16.4159	-0.3965	-56.3001	20.3174	-0.172	-64.9123
70496320	F	15.3333	-1.3376	24.1401	14.7454	-0.7645	9.8409	13.0961	16.8853	0.178	0.1498	-18.1594	-0.178	-0.1498	40.9997	1.9041	-1.8773	-42.1393	-0.3731	-5.9512	29.1427	8.0693	1.7895	-31.2588	6.9557	0.9083	29.497	-1.5384	2.5387	-31.1114	-3.1228	0.8213	-0.0282	-29.1148	32.4968	0.2476	-40.281	18.7508	15.3162	-31.4573	14.639	-17.0085	-30.771	14.7971	0.5985	-53.4753	21.6857	0.9545	-68.0644
70496627	F	16.5833	-0.8113	20.929	16.1799	-0.2822	10.4904	15.242	16.6861	0.1283	0.0374	-15.7808	-0.1283	-0.0374	44.399	0.2635	-3.5592	-43.866	-0.3524	-3.923	31.3586	8.9437	5.2567	-30.9576	9.4067	5.1199	31.1047	-4.1851	3.7811	-31.1849	-4.1678	3.6863	0.2553	-26.7844	36.8486	-0.2616	-39.8275	22.5727	14.064	-32.0259	14.714	-14.7388	-33.1053	16.6556	-0.2426	-55.7461	22.1465	-0.0833	-71.9343
70496864	M	15.4167	-1.7255	20.7824	13.5093	-1.3463	12.1918	14.0765	17.2727	0.7362	-0.6702	-18.6029	-0.7362	0.6702	43.5835	-0.6865	-5.4027	-44.7885	-2.531	-6.2334	30.9115	8.3951	3.6485	-32.7275	5.7536	2.5952	31.4323	-4.9621	2.3277	-32.8162	-6.5548	1.5224	-0.1241	-26.8542	40.8377	-0.7059	-39.6262	23.1944	16.5403	-31.9348	20.3774	-18.1696	-34.1069	17.4314	-1.9368	-55.9524	25.6286	-1.2745	-72.7815
70497171	M	15.25	-0.4297	16.5072	16.0388	-0.3587	12.0903	16.2558	19.3902	0.1232	-0.782	-18.029	-0.1232	0.782	44.4536	-1.6188	-3.3851	-45.2474	-0.1067	-3.8566	32.0123	4.2996	4.7073	-32.0796	3.9357	6.7725	32.2461	-4.3317	3.6797	-32.3082	-3.5695	3.4151	-0.0379	-28.1506	39.5768	0.5034	-41.0364	27.5941	17.3528	-31.6646	20.9509	-18.71	-31.7068	21.8866	0.525	-54.7701	26.8802	0.5926	-68.0886
70497618	M	15.5	-1.3076	21.8477	18.2091	-0.8321	7.2014	15.8931	16.9409	0.7487	-0.5039	-17.9535	-0.7487	0.5039	44.6766	1.5521	-4.1623	-46.9579	0.0166	-6.5593	30.7348	8.4965	6.8834	-32.4692	7.4278	5.9846	31.4081	-2.3905	3.1134	-32.4341	-4.2922	2.5995	0.2012	-30.3171	38.5377	-0.237	-42.8541	21.9266	18.4063	-35.1195	17.9167	-19.1946	-34.8217	16.7699	-1.4031	-58.469	23.7161	-1.4046	-72.6307
70497785	F	15.25	0.3686	21.5391	17.9884	1.0479	9.0607	17.0631	19.1926	0.3881	-0.0059	-20.6839	-0.3881	0.0059	46.2244	2.2947	-5.029	-45.9096	-0.0852	-5.6881	35.2666	7.8994	3.4122	-34.0162	7.9598	4.8851	36.0675	-3.1109	1.8425	-34.6223	-3.6324	1.8375	0.9949	-33.6269	38.4675	0.3477	-46.7993	24.6231	17.4872	-35.3862	17.9923	-16.7255	-35.4275	17.6808	0.1863	-61.3775	25.5593	0.5083	-75.3499
70499767	M	15.25	0.4606	20.1439	17.2729	0.8253	8.5518	15.7932	20.2814	-0.0609	-1.8422	-16.4357	0.0609	1.8422	43.9938	0.1702	-3.5884	-41.2558	2.0973	-1.7191	31.9077	7.8342	4.3732	-28.8378	7.6358	3.8604	32.7576	-3.6369	0.3147	-28.9901	-2.7074	2.8112	-0.016	-33.6201	40.117	1.2911	-45.5393	22.9472	20.4242	-36.5628	17.5035	-19.5625	-37.1573	17.4901	0.9937	-61.767	22.5084	1.5229	-76.6227
70500758	M	15.3333	-1.2995	21.5939	16.4223	-1.0121	11.8517	16.3613	16.9747	-0.212	0.7109	-18.5446	0.212	-0.7109	44.9414	-1.2844	-2.6877	-43.9553	0.7382	-3.6641	31.7113	5.8706	6.1587	-32.298	6.0971	4.6504	31.8646	-4.8013	1.7057	-31.8294	-4.1565	0.0837	0.1784	-28.5168	40.269	-0.359	-42.5769	25.0499	17.6522	-32.0208	18.9668	-18.7191	-32.6833	20.914	0.0529	-55.2808	26.0301	0.211	-71.3604
70502056	M	15.25	-1.1287	21.0306	15.0593	-0.6619	8.6728	14.294	17.6679	-0.1032	-0.5345	-16.7457	0.1032	0.5345	41.3803	0.7514	-2.9381	-40.7911	2.662	-2.2237	30.1813	5.9975	3.2386	-29.3124	8.0997	5.0911	31.0733	-4.6282	1.134	-29.482	-2.3634	0.9059	0.2527	-28.5846	36.3172	0.5498	-42.8037	22.073	14.8239	-33.7261	16.6382	-15.2341	-33.51	16.0572	0.562	-57.3973	23.4348	0.5174	-76.3209
70502433	M	15.4167	0.3079	19.8041	17.0362	0.6371	10.7346	16.706	16.3499	-0.6275	-0.4105	-15.2361	0.6275	0.4105	45.2038	-1.2075	-7.9447	-45.1548	-0.8287	-6.0927	30.4442	6.6701	2.5167	-29.7382	7.5227	5.4497	30.7153	-3.7246	0.0962	-29.8931	-3.4525	1.8308	-0.1387	-28.2937	42.3605	-0.3323	-42.8761	26.6506	16.7353	-31.6595	22.9332	-17.8205	-31.4556	22.6378	-0.2874	-56.7945	26.4507	1.0403	-72.8511
70502670	M	15.8333	0.6933	16.9627	18.148	0.7695	10.0931	19.5759	19.0507	-0.27	-0.8701	-16.5282	0.27	0.8701	42.7295	-2.3757	-3.4595	-40.1841	1.3095	-2.1464	32.4257	4.5906	4.2522	-28.9673	6.7081	6.6048	32.3779	-4.3935	2.0034	-29.5775	-1.8117	2.3246	0.0125	-25.5426	44.4029	-0.3426	-39.171	30.9063	15.6116	-32.0908	22.1797	-16.4803	-31.2836	24.3936	1.0144	-53.0956	32.1188	1.3524	-67.9763
70503047	M	15.5	-1.7432	22.116	18.6163	-1.2738	8.2993	17.2332	18.578	0.9495	-0.5173	-17.0943	-0.9495	0.5173	44.1586	-0.8914	-3.8587	-45.1439	-0.597	-5.0341	32.3264	8.4028	5.544	-32.2946	7.8266	4.0536	32.1174	-4.4825	3.4415	-32.0997	-4.9215	2.5764	-0.025	-33.4348	41.7886	-0.0341	-45.4796	25.3004	17.9743	-36.2989	19.5186	-19.9214	-36.3966	20.1873	-1.5276	-63.263	29.1478	-0.6833	-81.161
70503117	M	15.25	-0.995	22.2393	11.7888	-0.7336	12.7201	12.5408	16.5237	-0.076	0.7922	-17.9026	0.076	-0.7922	42.176	0.0153	-3.8406	-46.2372	1.6444	-8.9551	30.2501	8.2116	3.9405	-32.6719	9.6099	1.3852	30.6032	-3.0827	3.2945	-32.7592	-2.0821	0.5969	0.1451	-29.4362	36.84	-0.1224	-41.8775	20.8306	17.9764	-32.6078	15.8601	-19.0459	-31.6329	14.8838	-2.2161	-57.3738	20.0805	-1.9567	-73.7052
70503591	M	15.5	0.8969	21.9382	15.8516	1.1105	12.4221	15.8167	17.4047	-0.504	-1.023	-14.9874	0.504	1.023	43.3794	1.0685	-8.7553	-40.6175	4.0191	-5.4449	29.7754	7.7877	0.7434	-28.0226	9.7196	2.3402	30.2347	-3.9803	0.1393	-28.0391	-1.6898	1.354	-0.0663	-34.3368	41.8421	0.8042	-47.8136	27.2111	18.4202	-38.8819	19.2586	-16.8579	-38.5723	19.9472	-0.511	-62.7407	28.3493	-0.0248	-80.7108
70504108	F	15.5	-0.3332	22.509	15.6896	-0.3504	11.2933	15.5041	19.0603	-0.8734	-0.1418	-19.3406	0.8734	0.1418	45.6226	-0.3701	-9.7133	-44.9583	0.1572	-7.4078	32.2371	7.1887	0.9864	-32.753	7.9477	3.3983	32.4814	-3.6028	-0.4007	-32.8431	-1.8629	1.7203	0.0002	-26.6982	36.0245	0.275	-38.7986	20.8174	16.7797	-29.219	15.7764	-16.6102	-29.5702	16.3928	0.4662	-53.2612	22.238	0.799	-67.7538
70504652	F	15.25	-1.8758	22.4345	16.0052	-1.2402	10.2155	15.4264	16.6351	1.1787	0.2883	-17.9527	-1.1787	-0.2883	40.5894	2.2373	-1.6995	-43.9706	-1.1328	-5.5121	28.6407	10.0245	3.4968	-32.9074	7.8757	1.6271	29.2594	-0.8411	3.7338	-32.1482	-3.9304	1.6399	0.0594	-32.1985	37.4903	-0.5547	-43.9745	20.8912	16.6437	-31.6403	18.2041	-18.3571	-32.7074	16.6243	-1.024	-54.7079	21.5268	0.094	-66.844
70504722	M	15.4167	0.2436	16.493	16.7586	0.4353	7.9409	16.2403	17.3356	0.5705	-0.3385	-16.3628	-0.5705	0.3385	42.8965	-0.8614	-3.8723	-43.224	-0.681	-3.7402	30.092	7.0538	6.4224	-29.9459	7.0181	7.2197	30.4333	-2.7478	3.3985	-29.9202	-3.8509	3.7837	0.0227	-32.4748	38.7958	0.1324	-47.2707	24.8371	16.7276	-36.3623	18.5034	-17.2638	-36.1688	18.3936	-1.1189	-58.652	27.2706	-0.4343	-77.6235
70505196	F	15.25	0.1009	21.0513	14.0803	0.2753	7.2337	12.2606	17.3794	0.9089	-0.8931	-15.0325	-0.9089	0.8931	44.1088	0.2492	-4.0269	-41.8214	-1.1124	-1.8671	31.2243	8.4447	3.264	-29.9653	6.3651	5.2334	31.6391	-2.9964	1.8367	-30.2455	-4.5112	2.8253	-0.1445	-29.6303	33.315	-0.1881	-39.2634	20.0587	16.1731	-31.2789	14.6136	-17.5322	-33.0606	16.746	0.3895	-56.0786	21.2886	0.3585	-69.4752
70505643	F	15.5833	-0.145	21.1824	14.0443	0.0112	8.486	13.3735	19.783	-0.464	-0.3569	-18.9347	0.464	0.3569	44.4559	1.7799	-7.5202	-43.2493	3.4453	-5.6461	31.5034	9.1192	-1.5115	-30.6199	9.814	1.206	32.4291	-1.6367	0.6631	-31.2363	-1.071	1.5812	0.1097	-29.012	33.8111	-0.4369	-42.2145	19.9372	14.1637	-32.4261	13.2359	-15.1788	-33.2633	12.9814	-0.1787	-56.0099	19.7246	0.2515	-72.3913
70505880	F	15.4167	-0.2383	21.1736	15.9468	0.2993	9.8685	15.6712	18.0629	0.5827	-0.4674	-16.9722	-0.5827	0.4674	43.7672	1.1864	-6.418	-41.9198	0.0233	-4.8079	31.655	8.6051	2.8908	-30.8388	7.5271	3.6757	32.4598	-3.1917	0.4869	-31.2074	-4.5552	1.2482	0.053	-27.4186	33.6423	0.075	-40.8625	21.1469	15.1943	-29.9286	15.8297	-15.2139	-31.9863	13.6878	0.6168	-58.1961	21.801	1.1831	-72.233
70506704	M	15.0833	-0.0188	19.1136	15.6292	0.0533	8.5962	15.173	15.3141	0.0928	-0.1719	-15.2577	-0.0928	0.1719	41.4029	0.0918	-2.8533	-41.1403	-1.6635	-4.2319	29.484	6.3486	5.5257	-29.1886	4.873	4.8488	29.8101	-2.9462	2.272	-29.4812	-5.9152	2.8765	-0.1974	-29.8312	42.3845	-1.105	-45.2263	25.3493	15.4027	-33.7561	20.2386	-16.3589	-36.055	21.2794	-1.4527	-56.5783	25.6508	-1.2657	-70.6095
70507178	F	15.5	0.7673	20.6963	16.0866	0.7255	7.5006	13.9223	17.7296	-1.0283	-0.4482	-16.1592	1.0283	0.4482	44.1454	-2.0712	-5.1872	-42.7972	1.9827	-5.1683	30.9201	3.6959	3.0418	-30.1047	6.7786	5.3085	31.4234	-5.6842	1.9311	-30.6735	-3.9312	1.9202	-0.1322	-29.036	33.1244	0.3016	-40.6554	19.0173	15.8925	-31.4004	13.1705	-13.8427	-31.8217	14.1269	0.3956	-54.3901	20.0034	0.218	-70.6289
70507248	M	15.25	-1.826	24.9021	14.2389	-1.4348	10.0926	12.0849	19.0832	0.5462	-0.3615	-22.6574	-0.5462	0.3615	47.926	0.5145	-7.469	-49.4393	-2.3684	-8.4161	34.0514	7.4926	2.8742	-35.8105	5.3079	3.4548	34.5941	-3.4932	-0.2938	-36.1673	-4.7097	-0.143	0.1464	-29.6495	35.1127	0.0161	-43.8436	22.8898	18.6146	-34.5647	17.7526	-19.4967	-34.8746	18.0769	-0.466	-57.5232	26.6608	0.4485	-78.8709
70507485	F	15.1667	-0.013	22.1946	17.5825	0.2581	7.8482	15.4928	18.779	-0.0658	-0.4172	-16.2254	0.0658	0.4172	46.494	-0.1393	-5.5064	-44.1403	0.6605	-4.5742	32.3108	7.3575	5.1151	-29.7339	6.682	6.1428	33.0983	-2.5713	2.2644	-30.0234	-2.2659	2.9705	-0.0025	-29.4404	39.0158	-0.2494	-42.5998	25.0788	15.5436	-33.2481	19.6109	-15.3465	-31.8912	19.0953	-0.6596	-53.527	27.2407	-0.6087	-67.5217
70507792	M	15.1667	-0.4663	19.528	18.0238	0.2317	10.1847	18.2086	21.0574	0.9265	-0.643	-20.4072	-0.9265	0.643	44.2909	-1.5135	-5.0113	-43.7949	-2.141	-5.4058	33.1642	4.3502	2.8261	-32.7396	3.1299	1.9855	33.5284	-2.4674	-0.2035	-32.6314	-3.9655	0.8003	-0.0027	-30.9025	39.034	-0.241	-42.8208	21.8361	15.6977	-33.0608	16.384	-16.3885	-35.1278	19.6449	-0.2806	-56.5694	23.954	0.6016	-76.4042
70507862	F	16.1667	-1.1546	23.2486	15.615	-0.7393	10.019	16.2394	17.4852	0.7851	-0.8769	-15.5717	-0.7851	0.8769	44.0726	1.4402	-5.0364	-43.0841	-0.8943	-4.3879	31.518	8.04	3.7652	-31.0577	6.9859	2.2261	32.1253	-3.1534	2.5658	-31.318	-4.8391	3.7533	-0.0268	-30.7548	36.4316	0.2924	-45.3275	18.1987	15.7707	-32.6905	14.3455	-15.2863	-33.5514	14.938	0.2139	-53.9463	20.513	0.1943	-69.8025
70508853	M	15.1667	-1.4995	18.9065	18.8238	-1.1262	10.4638	18.2845	14.4049	-0.3571	0.5117	-15.8683	0.3571	-0.5117	42.8713	-4.5226	-3.6704	-43.2622	0.9232	-2.797	28.8119	4.5476	6.5702	-29.1459	7.6776	5.4225	29.1747	-7.3332	3.3862	-29.2827	-3.8721	2.8455	-0.164	-29.2842	42.6242	0.0674	-43.0063	27.9204	14.0491	-35.949	19.9684	-16.5198	-35.8047	21.6643	0.61	-61.9774	31.2087	0.9746	-82.4879
70509230	F	15.5	-0.4499	20.1163	17.0702	-0.4629	9.2497	16.9677	16.1456	-0.2998	0.9561	-19.6422	0.2998	-0.9561	43.006	-1.3965	-1.5206	-45.0735	0.3675	-4.3579	31.5068	4.966	5.0724	-33.9534	5.6928	1.6592	31.3621	-4.4742	4.5979	-33.9828	-3.8349	2.0801	0.1728	-34.3051	40.3567	-0.5079	-47.7464	21.1144	13.6727	-36.8555	16.2128	-16.7175	-35.8899	15.9031	-2.4655	-62.9808	21.0715	-2.1035	-78.4887
70509537	M	15.0833	0.0205	16.9394	17.1389	0.3333	5.9828	15.8631	17.8121	-0.4189	-0.3321	-18.6131	0.4189	0.3321	42.0011	-1.6728	-2.9664	-41.9135	2.6732	-3.5292	30.1965	3.8424	7.9011	-31.0266	5.996	4.7924	30.8522	-3.9155	2.4218	-31.2751	-2.3302	2.6842	0.1749	-29.7745	38.9401	-0.5016	-41.4421	25.2748	17.5553	-34.4157	18.9928	-18.741	-32.1952	20.0707	-1.1987	-53.8121	27.9617	-0.6387	-67.0089
70510221	F	15.25	-0.1366	24.2795	14.9478	0.2015	11.9706	14.4624	20.3928	-0.1051	-0.0142	-15.7026	0.1051	0.0142	46.2819	0.1246	-6.338	-43.6477	0.7874	-5.1535	34.1165	7.2053	1.9375	-29.9907	9.1439	3.655	34.0141	-4.1032	3.3238	-30.4759	-2.9518	3.9388	-0.0962	-33.7791	36.7404	0.0897	-47.3185	22.1832	15.706	-35.0798	16.2596	-15.8778	-37.4319	17.9009	2.4075	-59.9558	22.5169	2.8294	-74.8312
70510835	F	15.4167	0.187	18.7634	19.4754	0.2408	8.9303	19.5631	17.9381	0.6129	-1.0003	-16.1621	-0.6129	1.0003	41.2488	1.3326	-1.5166	-39.6663	0.6774	-1.6155	29.5624	7.022	6.4692	-27.5051	6.2378	7.4266	29.9442	-2.8135	2.4324	-28.1659	-4.0042	3.0728	-0.0063	-25.9598	37.6419	-0.0827	-39.3162	23.2531	13.9447	-29.9527	16.5557	-14.7312	-31.3546	17.3262	1.3362	-50.6642	23.2424	0.9604	-66.331
70511379	M	15.6667	-1.5983	19.9208	21.2237	-0.831	3.8397	16.7735	20.2728	-0.172	1.1096	-19.9971	0.172	-1.1096	42.952	0.8882	-1.778	-43.6512	0.4817	-3.4555	32.016	4.2056	5.6945	-31.8	4.2482	4.3433	32.3965	-1.8785	3.8427	-32.0065	-2.4385	1.7946	0.111	-30.1448	39.5447	-0.1305	-44.6135	24.588	19.7837	-32.4932	18.2594	-21.0445	-34.2715	17.5851	-1.0113	-58.6133	27.9857	-0.5788	-71.822
70511519	M	15.4167	0.6062	18.35	18.8867	0.9137	7.8168	17.8933	15.2425	-0.2875	1.9966	-16.2623	0.2875	-1.9966	43.4389	-1.4765	-5.9785	-43.5551	-0.3694	-5.9269	30.6895	6.0471	6.5619	-29.8507	7.2549	4.9485	31.0309	-5.274	0.5682	-30.3706	-5.1454	0.0283	0.3929	-35.5366	38.0168	0.7902	-45.3469	24.8861	17.5761	-36.1611	18.1826	-16.9013	-35.1997	18.1214	0.1272	-61.6688	26.0601	0.236	-77.1791
70511686	F	15.5	-0.8592	20.0019	19.4775	-0.4594	8.229	18.1847	15.1291	-0.5816	0.6381	-18.3926	0.5816	-0.6381	44.9926	-0.5258	-2.4925	-46.2031	1.1858	-4.6389	30.4978	7.6437	4.1393	-33.888	6.315	3.8401	30.8458	-4.5195	4.8446	-34.0093	-5.071	3.2408	0.0889	-33.9978	43.1998	-0.3772	-46.4596	28.1959	14.2821	-35.3155	20.1619	-15.788	-35.476	19.959	-0.5423	-61.8629	28.4451	-0.0664	-77.995
70512063	M	15.1667	-0.7595	23.8932	16.8209	-0.2933	11.0301	16.2274	18.2012	0.7572	0.5756	-18.9177	-0.7572	-0.5756	44.4121	0.8685	-0.6223	-45.0824	-1.3887	-2.2705	31.8352	5.3575	6.9096	-32.5948	3.2477	6.6174	32.516	-2.4756	4.7804	-32.9584	-4.9298	4.0278	-0.0505	-31.1154	40.9639	-0.2452	-42.8329	24.9443	17.9046	-33.5723	18.9569	-18.5887	-35.9845	19.9702	0.0367	-63.1831	29.5924	1.1587	-81.0395
70512133	F	15.25	1.0201	23.3535	17.9261	0.9317	9.0223	17.3202	17.4509	0.1438	-0.4996	-14.5741	-0.1438	0.4996	43.8448	0.9782	-6.7844	-40.9341	2.5429	-4.2267	30.6696	9.4203	2.1267	-27.8494	10.1219	4.2093	31.5143	-3.5638	1.149	-28.2627	-3.0902	2.5041	-0.1805	-30.834	39.0576	-0.4241	-45.2042	25.7055	16.4381	-34.3739	18.9983	-16.9948	-34.7025	20.0588	0.3897	-60.2354	22.8632	0.1062	-74.2777
70512370	M	15.25	-0.413	17.5185	18.6144	-0.3417	5.3786	15.8018	17.0205	1.4401	-0.2505	-17.8177	-1.4401	0.2505	43.4157	2.2566	-5.2959	-45.2877	-1.3991	-6.8828	30.5851	8.4474	3.5929	-32.6962	5.1756	2.1626	31.0215	-2.4908	3.6909	-32.9017	-4.9923	1.6825	0.0419	-32.97	37.4447	0.5504	-42.763	22.0484	16.1745	-33.4821	15.4973	-15.9407	-34.67	14.7844	0.9361	-54.1685	23.7869	1.0537	-71.441
70513054	M	15.25	-1.6686	19.7852	16.0719	-1.4118	8.3023	15.4981	17.2671	1.4463	-1.8324	-16.333	-1.4463	1.8324	42.8864	1.3207	-4.6986	-41.7245	0.3776	-4.6032	29.9779	6.3172	4.4409	-29.9464	5.7839	4.7064	30.1223	-3.1618	1.6359	-30.3724	-3.5033	1.4699	0.1043	-27.1942	37.5075	0.9884	-39.7706	22.6345	18.9144	-30.6779	16.7788	-18.6535	-32.5069	17.3082	-0.1985	-58.8398	26.9107	0.3485	-75.0625
70513668	F	15.1667	0.0762	23.0613	13.6444	0.3572	8.292	11.0572	18.7134	-0.1276	0.1386	-16.1607	0.1276	-0.1386	43.5373	-1.3855	-4.996	-43.4335	2.3759	-3.6897	31.3696	4.7778	2.9278	-31.1713	8.8844	4.7425	31.5786	-4.7111	2.9392	-31.4105	-1.6907	2.8466	-0.0747	-26.9362	32.5305	-0.4877	-39.3649	19.0366	16.1413	-28.1491	12.307	-16.6362	-27.832	14.1344	0.1333	-52.6829	21.4157	0.2384	-66.5911
70514045	F	15.5833	-0.2614	19.0822	15.3947	0.0285	6.3414	13.4305	17.4646	-0.4157	-0.0928	-16.2121	0.4157	0.0928	44.4032	-0.1725	-6.5606	-42.0491	2.4023	-4.7373	31.2159	7.1212	4.2718	-29.1281	9.2175	2.6732	31.7527	-2.3242	0.6453	-29.5623	-0.2635	1.5845	0.0371	-30.1734	36.8342	0.5536	-42.3343	24.46	17.0127	-33.8106	17.6621	-16.1229	-33.1838	17.7343	0.7491	-55.2201	25.4416	1.2501	-71.1845
70514896	M	15.4167	-1.6342	24.1186	15.6886	-1.0737	11.8323	14.7245	16.5966	0.9171	-0.4664	-16.1001	-0.9171	0.4664	43.4406	2.205	-3.5501	-43.3796	0.3661	-5.7546	30.9199	7.9175	5.8364	-30.6943	7.2305	4.5776	31.4886	-2.5973	2.4634	-30.7856	-4.2087	1.0819	0.313	-34.4951	39.3979	-0.0703	-47.5751	25.8893	15.7105	-37.1875	19.5127	-16.2246	-38.0868	20.9042	0.5985	-62.4092	25.8431	0.9329	-79.3416
70514966	M	15.4167	-0.0787	22.6429	14.1343	0.0747	13.3304	15.5574	19.0918	-1.6605	-0.8798	-17.4022	1.6605	0.8798	46.1041	-2.374	-6.36	-43.5303	0.4715	-6.9682	32.9176	5.8576	2.6739	-32.0976	7.8729	4.6709	33.0853	-4.8052	0.0689	-32.0167	-2.9991	1.0876	0.1339	-33.2817	42.6262	-0.2047	-47.2872	27.2937	16.4287	-38.2892	20.0892	-17.0618	-37.741	19.7823	-0.8794	-63.0324	24.6582	-0.5929	-81.7806
70515036	M	15.5	-0.0784	16.2394	18.7916	-0.027	7.9367	18.0027	13.8993	0.2602	-0.1844	-15.613	-0.2602	0.1844	41.1509	0.0855	-2.9947	-39.7253	-0.3033	-3.6581	27.3646	6.9365	6.6374	-27.0666	6.2798	4.9319	27.4826	-3.8098	2.1079	-27.4649	-3.949	1.0531	-0.0899	-30.1672	38.716	0.0829	-43.642	21.7744	15.7147	-34.0882	20.5709	-16.9255	-34.0782	15.5416	-0.1938	-58.7891	22.5841	0.6654	-71.3008
70515273	F	15.8333	-0.0376	21.1317	17.1623	0.3023	8.3931	16.1092	17.0169	-0.2221	-0.0481	-16.1006	0.2221	0.0481	40.5139	1.7059	-5.1342	-40.7628	2.1174	-3.3907	30.0854	7.6456	1.4047	-29.7072	8.1863	3.4574	30.0648	-3.9988	2.062	-29.9698	-3.9143	2.128	0.0015	-31.1398	35.711	-0.6991	-41.9998	22.6959	15.7342	-32.689	17.0765	-16.2595	-32.2847	16.5438	-1.0755	-55.9588	22.4261	-0.7833	-72.4331
70515343	F	15.6667	0.054	23.8226	14.6283	0.3785	9.3464	13.4903	16.5614	0.8312	-0.0503	-16.0152	-0.8312	0.0503	44.7368	0.6149	-5.8258	-42.8493	-0.2838	-5.6582	32.566	9.378	1.7929	-31.1746	8.9351	0.0101	32.1204	-4.6488	2.1306	-31.2258	-6.0574	0.8373	-0.0191	-27.4447	33.318	-0.5586	-40.7606	16.6555	14.4793	-30.7654	11.7969	-16.6277	-31.471	13.0755	-0.4214	-55.1895	14.5041	-0.2706	-70.5507
70515580	M	15.5	-2.3721	17.2986	17.725	-2.0745	7.9609	19.3546	15.8406	-0.0137	-0.0349	-19.194	0.0137	0.0349	40.5111	-0.0987	-1.2467	-42.0739	-0.5971	-3.4359	28.7715	5.2388	7.169	-32.0038	4.1744	5.153	29.2688	-3.5593	3.2025	-32.2391	-3.8393	1.2422	-0.1834	-34.311	41.9378	0.099	-44.295	25.7872	16.6546	-34.4097	20.5652	-18.1374	-34.7421	17.9701	-0.1989	-59.2002	28.6897	0.2057	-74.4518
70515720	F	15.5833	1.3471	20.8818	12.942	1.8995	8.6421	12.0061	18.2808	0.023	-0.5353	-14.3288	-0.023	0.5353	45.3903	-2.3245	-6.6032	-42.0531	-3.1984	-3.0331	32.6583	6.0679	4.3776	-29.7137	5.5985	7.3893	33.5261	-5.1609	0.9194	-30.0838	-5.7325	3.063	-0.655	-27.5768	35.2179	-0.3419	-40.742	21.4555	14.9346	-31.5134	15.1437	-15.2539	-32.6687	16.0228	0.2911	-57.1852	22.7711	1.4273	-71.5833
70516194	F	15.6667	-2.0292	24.6837	15.438	-1.4151	8.3182	13.4456	17.3906	0.0032	0.8292	-18.7107	-0.0032	-0.8292	43.1226	0.5699	-5.9031	-44.8161	-0.3734	-7.5148	31.056	9.2573	0.4958	-33.6715	7.6473	-0.3716	31.4862	-2.9567	0.963	-33.4007	-3.9492	-1.2547	0.1398	-28.1005	34.3007	0.2528	-39.7693	21.0839	15.5033	-31.7306	14.9918	-17.4045	-30.9739	14.8237	-1.0382	-53.3397	21.0883	-1.1279	-64.4775
70516334	F	15.3333	2.6679	22.3888	17.0714	2.3194	10.4088	15.464	18.9473	-0.215	-0.6743	-16.1668	0.215	0.6743	44.2337	-1.2702	-3.8396	-42.0283	1.5685	-1.9341	33.3551	6.8982	3.3049	-29.7483	9.3637	4.7996	33.4197	-5.3127	3.3344	-30.2987	-2.6666	4.8666	-0.0985	-30.2546	35.1107	-0.289	-43.216	19.1531	17.0016	-33.0428	13.4422	-17.5743	-32.0059	14.0597	0.5555	-54.4789	20.3485	1.2258	-66.9882
70516571	M	15.5833	0.6448	18.7975	16.3358	0.7456	6.616	16.1289	20.1369	-0.2267	-0.3054	-18.3214	0.2267	0.3054	45.1039	-1.435	-3.0154	-45.1158	0.8485	-3.777	32.6844	5.7383	6.3912	-32.8803	6.7635	4.9136	32.8897	-3.3723	1.9689	-32.9619	-3.0066	2.3506	0.1	-31.2483	37.3387	-0.6022	-43.8281	22.4929	15.8537	-35.5894	17.9789	-17.1429	-35.6761	17.0336	-1.4379	-58.5402	24.69	-1.2642	-76.5978
70516878	M	15.3333	-0.9268	18.924	13.1086	-0.8427	14.9179	14.4543	17.0498	0.6102	-0.0581	-16.7264	-0.6102	0.0581	38.0359	2.9422	-1.6531	-41.6022	0.7096	-4.5468	27.7207	7.4374	3.569	-29.2612	6.2477	1.7687	28.7488	-0.5042	2.463	-29.6392	-1.1035	0.9753	-0.0206	-29.6569	43.389	0.4153	-43.8052	29.5648	16.3824	-34.1262	22.2272	-16.1759	-32.5989	22.459	-0.9097	-60.4642	28.9145	-0.552	-75.7956
70518316	M	15.3333	0.437	21.2069	15.4238	0.3826	9.5583	13.874	16.8527	-0.0777	-0.9334	-16.5139	0.0777	0.9334	42.7445	1.2308	-3.5386	-43.7226	1.2438	-4.5068	32.2965	6.5559	2.2527	-31.4725	6.8027	2.8606	32.4044	-2.2693	0.7671	-31.7428	-3.1377	1.5196	-0.1527	-30.1628	38.3303	-0.2921	-42.4568	22.6419	18.5812	-33.3077	17.2794	-19.7908	-34.1223	15.8934	0.4038	-58.5187	23.293	0.7532	-74.4249
70518553	F	15.5	-0.3382	21.9328	14.4496	-0.122	10.0685	13.9929	16.3906	0.0458	-0.2863	-14.7401	-0.0458	0.2863	40.2879	4.5568	-4.2721	-40.5994	3.3179	-4.7475	29.6965	8.1365	1.5849	-28.8883	8.5711	1.5228	30.0216	-2.432	1.0794	-29.2519	-2.7048	1.7954	0.0245	-28.7473	31.9265	0.1914	-39.5768	15.9022	15.2193	-30.6664	12.2726	-16.2092	-31.011	12.6472	-1.928	-52.0084	14.7178	-1.1985	-62.5201
70518860	F	15.0833	-0.5494	19.6913	14.1042	-0.1665	8.7887	13.1655	17.5326	0.3987	0.4617	-16.9391	-0.3987	-0.4617	39.0689	0.6177	-3.804	-41.2082	0.3819	-5.316	28.2858	6.9336	3.6505	-29.6509	6.5589	3.8725	29.0589	-3.2727	0.8606	-30.414	-3.6151	1.2511	0.0576	-28.9682	33.5676	-0.1544	-41.6679	20.8566	17.4143	-32.0212	15.3013	-17.8158	-31.4676	14.346	0.0706	-54.0962	19.2109	0.5986	-70.2465
70519167	F	15.3333	-0.1689	23.6333	13.8618	0.179	13.7437	14.8729	17.3683	-0.0877	0.2865	-16.2899	0.0877	-0.2865	41.3709	2.8659	-5.7705	-41.4704	1.1462	-4.4076	29.1554	9.9186	0.8948	-30.3667	9.1613	1.3475	30.344	-2.3009	1.5792	-30.6287	-2.3553	1.6699	-0.0885	-26.5124	40.4685	1.2006	-40.049	24.3058	16.9289	-27.6283	16.8371	-15.4332	-29.516	18.8881	1.3122	-54.5981	21.8259	2.0806	-68.6137
70519474	M	15.25	-0.6983	19.2109	17.4011	-0.0541	8.8178	16.9747	17.7028	-0.2385	0.1553	-17.5778	0.2385	-0.1553	44.3278	-2.3437	-2.8915	-44.2285	1.0287	-4.1965	32.1359	7.2087	4.6109	-30.5255	8.6573	5.1524	32.0209	-5.974	4.1146	-30.5385	-3.9594	3.5576	0.0634	-27.0922	35.6121	0.0832	-38.1747	21.5409	16.7926	-30.6822	16.1052	-16.7081	-31.0842	16.5187	-0.6687	-53.1168	25.5609	-0.3638	-67.3647
70519781	F	15.4167	-0.3665	20.5762	16.0551	0.0029	9.1817	15.8116	21.3522	-0.0691	-0.2268	-21.1898	0.0691	0.2268	45.5778	-0.6248	-3.7815	-45.3554	1.4911	-5.2237	33.7517	6.1076	4.0298	-34.167	6.3455	2.3694	34.9096	-4.0294	3.2123	-33.8955	-3.3734	2.6703	0.1707	-29.986	37.8166	0.0101	-44.23	23.3024	16.9852	-35.873	12.9757	-17.2842	-35.3138	13.0123	0.033	-67.0133	21.9492	0.3933	-81.9311
70520228	F	15.4167	-0.414	17.1331	15.0563	-0.263	9.1971	14.5993	16.7919	0.19	0.1857	-18.1142	-0.19	-0.1857	43.8719	-0.7993	-4.4478	-43.6342	-2.9492	-4.3562	30.7491	6.3324	7.0564	-32.0277	5.808	6.7293	31.0951	-4.3266	2.3556	-32.4265	-4.6137	1.634	0.7015	-29.4634	34.8356	-0.2872	-42.8987	20.174	15.4994	-33.3291	15.937	-15.1982	-32.327	16.6767	0.3374	-56.2693	21.2797	0.4107	-70.57
70520605	M	15.1667	0.9003	23.5569	19.6732	0.5954	7.1282	17.2131	17.4748	-0.0525	-0.4409	-16.8079	0.0525	0.4409	47.9148	-0.2338	-7.2286	-46.4537	-1.1299	-7.2	32.6398	8.5809	5.7658	-31.8179	8.0448	4.4775	33.4896	-5.8251	2.2672	-32.0548	-4.7703	2.6473	0.0997	-29.9273	40.0115	0.3242	-45.5743	23.2291	19.386	-37.7654	17.9689	-19.6577	-36.4792	18.0812	0.4014	-65.8608	24.0406	0.6965	-80.2642
70520842	M	15.5	-0.1927	23.2115	15.4032	0.0414	11.048	13.8893	17.5488	0.1468	-0.1213	-18.9528	-0.1468	0.1213	43.727	-0.1118	-4.6856	-44.1483	1.4801	-4.404	30.5786	6.6624	5.1273	-31.7642	7.3449	5.4155	31.0358	-4.5667	1.809	-32.2662	-3.5238	1.7131	0.1495	-33.1527	38.5511	0.2406	-45.4539	23.2727	16.0869	-38.2122	19.7871	-16.6463	-35.0082	17.1966	-1.3255	-60.1881	23.5082	-0.7408	-76.1347
70521079	F	15.75	-1.0593	21.5504	13.1974	-1.0644	10.465	12.3676	16.5782	0.8463	0.0431	-18.5066	-0.8463	-0.0431	43.1885	0.3874	-2.9974	-44.3	0.6748	-4.6604	29.765	8.6781	3.4913	-32.1258	8.5642	3	30.0729	-3.4048	4.508	-32.3374	-3.878	2.9232	0.4551	-27.4977	37.7407	0.2667	-43.2388	23.0717	15.5192	-31.5335	17.7346	-18.7646	-34.2973	17.2177	0.1834	-55.5087	26.4564	-0.0779	-73.6224
70521149	F	15.8333	0.3446	21.421	10.995	0.5956	8.6495	10.8369	18.5423	0.3313	0.2413	-16.9474	-0.3313	-0.2413	44.2085	-0.0701	-4.3156	-43.5454	-1.2599	-5.0569	32.7351	7.5185	4.2353	-32.1246	7.2223	3.1971	33.2654	-5.4541	2.415	-32.8383	-4.5285	2.3487	-0.0272	-30.3582	34.2147	0.1892	-41.9636	23.0297	14.8109	-33.5565	15.8097	-14.6896	-34.0725	15.7145	-0.1108	-61.0974	20.7481	-0.4021	-74.9885
70521763	M	15.25	0.9912	20.6581	14.7093	1.2504	10.5306	14.933	21.6929	-0.2805	-0.9256	-18.0759	0.2805	0.9256	46.3185	-3.0108	-8.9658	-42.4148	-0.4676	-4.1529	34.4876	4.1274	2.5386	-30.6573	6.0313	4.5705	34.8239	-4.9479	-1.3279	-30.5427	-4.7877	1.6486	0.0637	-26.2762	36.6566	-0.0814	-39.7432	23.736	15.1487	-30.404	16.9349	-14.6117	-30.3576	17.7465	0.1355	-55.4339	24.3605	0.1693	-73.3591
70521833	F	15.1667	-0.5563	21.6467	13.1614	-0.1133	9.2451	12.1449	17.3797	-0.1643	0.3515	-17.0254	0.1643	-0.3515	41.9647	-1.1758	-2.4006	-43.591	-0.7484	-6.0537	30.1875	5.9916	5.0079	-31.4815	7.4334	4.014	30.4556	-3.2028	4.2263	-31.8019	-3.5798	2.8284	0.1605	-32.6504	35.2338	-0.1403	-42.3855	20.8748	16.7687	-35.8388	14.3577	-17.1558	-34.4483	13.9351	-0.4926	-57.2003	20.4175	-0.009	-72.1614
70522517	M	15.4167	-0.4906	25.2321	18.5834	0.1843	14.8764	17.4033	16.1135	-0.2808	-0.429	-15.6873	0.2808	0.429	46.2447	0.4412	-6.0041	-43.8993	0.0524	-3.2175	31.6755	9.9247	1.9518	-30.7419	10.3604	1.1275	32.3761	-3.1661	-0.6699	-30.2224	-3.3344	1.1091	-0.0185	-34.0643	43.3968	-0.1557	-47.7112	27.8647	15.4621	-36.436	19.2178	-16.419	-37.513	21.1874	1.0538	-67.8009	25.0862	1.0602	-79.4121
70522684	M	15.9167	0.5993	22.4333	14.8411	0.8598	10.0079	13.043	17.6603	-0.6468	-0.777	-14.4498	0.6468	0.777	44.7996	0.2586	-7.008	-41.277	-1.9881	-3.6424	32.2511	6.7622	2.6734	-29.3647	7.36	4.0749	32.6219	-5.1522	0.3079	-29.2162	-5.0399	2.627	-0.1	-28.3254	41.5885	1.1843	-40.8768	26.6821	18.441	-31.928	19.6954	-17.3903	-31.9025	20.922	1.9344	-57.7486	28.675	1.8376	-76.8278
70522754	F	15.3333	-0.2791	18.3007	15.6383	0.263	6.9623	14.1665	17.0772	-0.0215	-0.2401	-15.794	0.0215	0.2401	40.7293	4.1491	-6.5368	-40.0936	5.1084	-4.3321	28.935	9.2972	3.5854	-27.6073	10.1394	3.0482	29.7559	-1.8723	0.6676	-28.5904	-1.0915	1.8607	0.0561	-26.4287	34.8574	0.5466	-39.3824	20.5745	14.8444	-28.8595	16.4637	-13.6844	-28.3135	16.0587	1.1339	-51.6671	24.7252	1.8859	-65.8191
70523061	M	15.4167	0.1179	18.016	17.1128	0.1064	9.4771	15.9561	18.5379	-0.1997	0.1713	-19.6929	0.1997	-0.1713	40.2792	-1.6046	-2.7807	-41.2486	-0.8536	-4.0611	30.496	4.4283	4.7791	-31.2738	4.9002	4.3313	30.8738	-4.5824	1.8252	-31.5171	-4.232	1.1948	0.1036	-31.2859	38.8512	-0.1171	-42.6038	22.413	17.9376	-34.3912	19.0445	-19.1402	-34.6552	19.2145	-0.8696	-57.7363	23.4468	-0.8051	-72.7633
70523131	M	15.4167	-1.3836	19.9736	19.5315	-0.8734	8.158	17.4838	17.7079	0.9095	-0.0149	-18.5606	-0.9095	0.0149	45.1054	0.5868	-3.6845	-46.9762	-0.4314	-6.3685	31.3885	7.7046	6.2977	-33.3701	5.4584	5.4189	31.8167	-2.9558	4.3939	-33.321	-4.1494	2.0626	-0.0539	-28.6367	44.4678	0.4204	-42.2691	30.335	16.2024	-33.3637	21.0178	-18.7279	-34.0861	22.0917	-0.1088	-60.1894	32.9142	0.3001	-77.5649
70523201	F	15.6667	0.9049	24.0338	14.1448	0.9868	11.3359	13.1974	17.8453	0.3901	0.0124	-16.0653	-0.3901	-0.0124	43.4402	0.3941	-6.54	-42.756	1.5149	-6.5951	30.7328	7.9502	2.4008	-29.2058	8.9145	3.6932	31.4734	-2.0803	-0.5822	-29.4255	-1.1713	-0.1429	-0.0652	-30.7475	34.4415	-0.168	-44.4034	17.7241	16.7928	-35.1319	12.9619	-17.6511	-34.1449	13.9752	-0.383	-58.1565	17.9225	-0.2515	-73.9276
70523745	M	15.3333	-1.1841	19.456	19.7836	-0.7244	6.4021	17.2361	17.7089	-0.2486	-0.256	-19.0149	0.2486	0.256	45.1606	0.0543	-5.0898	-45.9993	1.8972	-4.2342	30.8525	7.8212	7.8124	-32.3066	8.8005	8.3709	31.8607	-1.8645	1.4623	-32.806	-1.9645	2.0669	-0.1113	-25.5245	36.8439	0.0518	-38.2237	24.7827	19.1172	-31.6814	17.6832	-17.9765	-30.8606	17.8015	-0.4973	-54.9925	29.0036	-0.2308	-70.5459
70524359	M	15.1667	0.1594	22.7932	15.8795	0.4022	11.3604	16.1155	18.1956	0.1902	-0.2124	-16.5626	-0.1902	0.2124	47.2378	0.9898	-3.6287	-44.411	0.8023	-2.701	33.3744	7.6975	3.0947	-32.7996	7.2473	5.9816	33.7574	-3.4948	2.9994	-32.8985	-3.7446	3.7077	0.1488	-32.7382	44.4332	0.3927	-47.4821	23.6653	19.7367	-36.3436	20.3239	-18.8513	-38.014	20.5775	1.0952	-59.91	25.2755	1.3865	-80.0308
70525727	F	15.6667	-0.6606	18.2419	15.8746	-0.0526	5.1389	14.2575	17.1039	0.8453	-0.1795	-16.6002	-0.8453	0.1795	41.0595	2.2833	-6.1416	-40.328	1.8305	-7.5433	28.377	9.7674	2.8423	-28.8222	8.31	1.0191	28.6647	-1.3334	3.1216	-29.4032	-2.1572	0.9579	0.0399	-29.3027	29.3873	0.027	-42.6759	16.3366	15.3602	-32.479	13.1368	-15.9718	-33.1301	12.0289	0.6439	-56.384	19.0812	1.0078	-72.3159
70525894	M	15.4167	0.265	23.4434	16.1629	0.5719	9.743	15.377	17.18	1.3721	-1.8168	-13.7364	-1.3721	1.8168	42.6097	3.7192	-4.7258	-40.3047	0.0706	-2.3253	29.8206	9.5131	4.5423	-26.9355	6.8678	6.4795	30.7241	-1.5647	1.1323	-27.4877	-3.9781	2.5354	-0.1142	-26.1638	44.5781	-0.1517	-42.021	27.3114	18.92	-31.5351	20.9719	-18.145	-31.5541	21.2185	0.7831	-53.9225	31.8781	1.5522	-71.9576
70525964	F	15.4167	0.5526	22.8284	12.0068	1.1478	10.8956	12.3321	17.4958	0.3311	-1.0911	-13.3401	-0.3311	1.0911	41.6594	0.1481	-2.9701	-38.6616	-0.7048	-0.5804	29.9834	7.0352	4.2151	-27.7511	6.961	6.3705	30.3088	-2.1245	2.47	-27.6764	-2.9716	4.0773	-0.0053	-28.1307	36.4907	0.1479	-41.4228	23.4269	14.8556	-31.9739	15.443	-13.9528	-32.7423	17.67	0.1089	-55.6291	21.6437	0.6956	-66.799
70526104	M	15.75	-0.6395	18.6079	19.4349	-0.4071	7.3518	17.3299	18.8662	0.2012	0.3095	-17.5391	-0.2012	-0.3095	41.0464	-3.0366	-2.7775	-43.0066	-3.4238	-2.946	30.436	4.8616	6.9984	-30.648	3.6631	6.136	31.2718	-5.6237	1.415	-30.9288	-5.4463	0.4907	0.0616	-30.8638	43.8076	0.2468	-45.2681	27.1771	17.9425	-35.7922	17.7481	-18.5638	-35.7642	18.3028	-0.8957	-63.1704	27.5069	-0.6368	-77.252
70526271	F	15.4167	-1.0616	17.4922	18.6701	-0.6404	6.9129	17.1501	15.9718	0.2796	0.1715	-15.3044	-0.2796	-0.1715	40.3796	1.8822	-0.6989	-41.6811	0.276	-4.0824	29.3904	7.2384	4.4501	-29.2391	4.9905	5.2342	29.4991	-1.6443	4.9345	-29.0445	-3.4251	3.7076	0.0721	-29.4496	39	0.2407	-40.8297	23.6466	17.043	-32.1075	19.9411	-17.6569	-31.9702	17.5424	-0.2353	-53.0284	28.0027	-0.3187	-66.5124
70526718	F	15.4167	0.2836	22.6517	17.4827	0.4532	10.6926	16.0667	19.1493	-0.6446	-0.014	-18.3846	0.6446	0.014	43.3479	-0.7921	-5.8428	-42.8854	0.9688	-5.7223	32.7497	4.9155	4.6009	-31.8878	6.7483	3.6429	33.6775	-4.7823	1.3038	-32.1382	-3.0206	1.0267	-0.0783	-26.8842	37.8036	0.1961	-39.9335	21.4038	16.0633	-32.0729	16.214	-16.708	-29.2454	14.075	-0.0517	-54.2673	22.472	0.9237	-69.46
70527262	M	15.1667	1.5578	20.3589	15.1757	1.6026	13.7364	15.3669	18.3233	-0.7163	-1.2974	-16.2415	0.7163	1.2974	46.2436	-1.0896	-4.8536	-42.6848	2.561	-2.5978	31.9232	6.7127	2.9449	-29.4775	7.5315	4.1378	32.8397	-4.1514	1.0676	-29.611	-2.408	2.0992	-0.0638	-26.9757	38.5319	0.4769	-40.0647	24.9434	18.0982	-31.5626	17.4047	-16.9913	-29.2131	17.8515	2.0094	-55.284	21.7288	1.6569	-65.3386
70527569	M	15.1667	0.8516	17.3403	18.4504	1.2339	6.6603	18.2276	20.7361	0.7851	-0.2889	-16.5241	-0.7851	0.2889	45.384	-2.7956	-6.8081	-44.318	-2.6086	-4.0977	35.1485	5.0591	6.7146	-31.1446	4.4579	6.3942	34.8378	-5.2129	-0.9398	-31.3718	-6.1837	1.0997	-0.1699	-34.7021	37.8312	-0.0349	-46.6245	19.8172	18.5077	-35.6104	12.7666	-18.8008	-35.6743	13.9389	0.963	-61.4107	22.9751	1.285	-75.8484
70527639	M	15.6667	0.8047	20.5082	17.251	1.1383	7.1479	14.9511	18.6709	-0.0012	-0.1502	-17.5952	0.0012	0.1502	44.9824	2.0129	-4.0471	-43.9743	2.1479	-4.3528	32.8342	7.3321	4.9595	-32.2386	7.8667	4.6466	33.4791	-2.0051	1.5127	-32.172	-1.9517	1.6487	-0.0603	-30.7803	40.7663	0.3383	-44.3532	26.9454	16.7612	-34.1702	19.2173	-17.0794	-34.7481	20.2506	0.1597	-58.3886	26.9461	0.4533	-76.6397
70527709	M	15.4167	-1.0953	18.131	14.6988	-0.6728	8.0625	14.4352	16.4782	0.5945	-0.2	-16.8187	-0.5945	0.2	43.1787	0.4349	-5.2596	-43.1037	-1.4825	-7.3399	30.9465	9.047	5.7957	-30.7393	8.0427	4.1337	30.9716	-4.6192	3.9904	-30.532	-4.2466	2.4477	0.101	-34.2016	36.0766	0.2778	-46.694	21.7981	15.5709	-35.6819	13.918	-15.6635	-35.8525	13.0733	0.3625	-61.0891	21.1559	0.6428	-77.6956
70527876	F	15.3333	-0.4164	18.9595	15.4712	-0.3055	7.71	15.1301	16.459	0.6324	0.0966	-19.8193	-0.6324	-0.0966	43.9981	-0.005	-5.7515	-45.4506	-3.7306	-8.3925	31.3221	8.4928	1.4527	-33.8038	6.3784	0.0428	31.4023	-4.1586	1.4689	-33.715	-5.4727	0.6093	0.0843	-32.6372	37.3959	0.5322	-46.4474	21.7144	15.9376	-37.6587	15.6478	-15.2496	-38.2393	15.6515	0.0173	-62.5938	18.5978	0.116	-78.1344
70528323	F	15.4167	-2.5593	20.6724	11.6379	-1.4943	5.586	10.2975	17.0279	-0.0073	-0.0011	-19.3027	0.0073	0.0011	42.0963	-1.6009	-3.4655	-46.3362	0.1017	-7.3091	30.0823	5.6816	5.5177	-33.9865	5.4927	3.9159	30.3125	-3.7886	1.8941	-33.9644	-5.1407	0.6548	0.1671	-32.8154	34.3475	0.3779	-42.8017	19.2572	15.7912	-34.8508	15.2752	-16.3339	-35.3504	15.8948	0.0106	-57.2288	20.7272	0.3263	-72.9784
70528560	F	15.3333	-0.6576	19.5001	15.6325	-0.0748	7.3362	14.5768	17.1165	0.5628	-0.4956	-15.1648	-0.5628	0.4956	43.0235	2.9122	-7.8077	-40.727	-1.646	-6.053	30.6413	9.4548	1.8895	-29.4681	6.5628	3.2389	31.0255	-2.4579	0.0609	-29.0673	-4.8568	1.2851	0.0221	-26.3363	35.5073	0.4744	-39.5735	20.8324	16.3748	-29.1036	16.2985	-15.2198	-29.6085	17.3437	0.5964	-52.6009	20.4328	0.6776	-65.3859
70529551	F	15.5	-1.9324	19.8807	16.4758	-1.1891	9.469	14.3448	17.0144	0.2345	0.9208	-19.007	-0.2345	-0.9208	44.5258	-0.6649	-6.5515	-46.3252	-2.4612	-7.2737	31.7643	5.6319	6.4625	-33.8697	3.9283	4.945	32.5073	-3.7653	0.8653	-34.1866	-6.0759	-1.3863	-0.0199	-23.7427	35.3627	0.8488	-37.1066	19.6945	17.0492	-27.2166	13.6888	-17.4531	-29.2023	12.8109	1.063	-54.2159	18.7271	1.4658	-65.9735
70530235	F	15.4167	-0.0359	24.8301	15.4398	0.4497	7.1204	12.0556	20.0529	-0.7632	0.2899	-18.332	0.7632	-0.2899	43.4649	-0.669	-5.0801	-45.1888	1.0417	-7.3937	31.902	5.7759	4.0772	-33.5897	7.4067	4.1273	32.2018	-5.1613	2.409	-33.4103	-3.9992	1.2939	-0.0658	-32.146	33.1074	0.5975	-43.5757	19.3743	17.5721	-33.0864	12.345	-17.309	-33.2347	12.4542	1.2793	-55.4242	22.1455	1.844	-74.1816
70530542	F	15.3333	-1.0081	18.339	15.4726	-0.7336	6.3714	12.6093	18.1731	0.6413	-0.3372	-17.3554	-0.6413	0.3372	43.3795	0.3535	-2.9182	-42.809	-2.5634	-4.1306	30.444	8.5662	2.9229	-30.9391	6.404	4.7696	31.2014	-2.208	0.3946	-30.608	-4.2393	1.8987	0.0101	-28.4981	32.922	0.4434	-37.3675	18.9884	15.8155	-32.3558	14.6796	-15.555	-33.034	14.9321	-0.09	-53.7393	24.3761	0.053	-68.5372
70530919	M	15.5	0.7284	16.351	23.5084	0.8306	6.2954	23.0545	15.8392	0.2107	0.0243	-15.581	-0.2107	-0.0243	43.0928	0.7288	-3.717	-44.2731	0.833	-5.6649	30.1803	6.2635	4.1701	-29.4313	5.1192	6.9162	30.5564	-4.0726	3.7519	-30.59	-3.5385	3.2341	0.213	-32.3966	47.5683	-0.4838	-47.0779	30.4305	17.7317	-37.3414	24.4042	-17.5804	-37.6799	26.4725	-0.667	-62.5105	32.571	-0.5563	-78.6363
70531156	F	15.3333	-0.0032	21.0985	14.5876	0.1159	10.8915	15.0309	17.6183	0.3538	-0.4123	-15.6536	-0.3538	0.4123	40.2613	1.4285	-2.5466	-39.1969	2.2453	-3.3837	28.9594	7.144	2.7719	-28.0743	7.9329	2.908	29.4244	-2.4048	1.7966	-28.6477	-1.815	1.4651	0.0709	-26.175	35.9549	0.4947	-38.2357	21.0062	15.1737	-29.2224	16.1438	-15.0226	-28.9125	15.6922	0.8398	-52.5598	21.5122	-0.0022	-66.2361
70531393	M	15.25	-1.3575	18.093	14.9298	-1.0666	8.4819	14.9983	17.603	-0.0203	0.0988	-19.434	0.0203	-0.0988	46.2526	-1.136	-5.5491	-44.7022	2.2649	-6.3442	32.4089	7.1529	6.6921	-32.5989	8.1697	3.6422	32.8175	-3.3979	2.6294	-33.1948	-2.4886	0.8416	0.0771	-39.1835	41.2125	0.4752	-50.2388	23.7648	20.4307	-37.161	17.8514	-20.061	-38.6741	17.9334	1.4365	-63.2351	20.7987	1.6978	-72.716
70532384	F	15.1667	0.2605	21.1651	15.8189	0.516	9.0978	14.4232	15.152	0.5569	0.015	-15.6471	-0.5569	-0.015	41.1945	3.3115	-1.8721	-41.6204	-0.147	-3.4354	28.0856	9.1699	4.3139	-29.5245	7.9823	3.5839	28.6788	-2.1451	3.6619	-30.0908	-3.6569	2.4808	-0.0494	-27.9029	37.1266	-0.0796	-39.7023	24.4823	12.9413	-31.5942	18.4701	-14.1732	-31.3609	17.4083	-0.8542	-54.9039	26.7606	-0.9959	-73.901
70532524	M	15.3333	0.4724	24.0919	17.913	1.0599	10.1141	16.2305	20.4949	-0.7206	-1.4175	-17.2049	0.7206	1.4175	46.925	-2.3959	-5.7193	-44.6171	0.0971	-2.5411	34.7242	4.2575	4.7166	-31.9279	7.3646	6.2863	34.675	-6.1877	2.1646	-32.2675	-4.1099	4.9776	-0.2486	-34.0202	38.3675	-0.1889	-44.8899	21.1736	18.3024	-37.6799	16.4132	-17.7802	-37.1668	18.0475	0.5536	-61.7181	19.3333	0.9437	-75.7982
70533138	M	15.0833	-2.044	24.207	16.0395	-1.8504	9.7375	13.9979	18.5066	-0.5988	0.9532	-21.268	0.5988	-0.9532	42.4097	-1.6939	-1.3111	-47.8774	0.1253	-5.7741	30.5743	6.9754	6.3092	-34.7807	8.0289	2.6378	31.0913	-5.0891	4.8904	-34.2704	-5.3096	2.2284	0.1716	-34.537	40.6519	0.5316	-47.7379	24.4352	16.3517	-35.6097	20.317	-18.0251	-34.1834	20.3621	-1.0546	-59.5765	24.2826	-1.2268	-77.7615
70533445	M	16	-1.4019	22.7593	13.0025	-0.8239	10.623	11.7162	16.0016	0.712	0.6368	-15.8704	-0.712	-0.6368	42.3181	0.1302	-5.6257	-43.9187	-1.3418	-6.6885	29.3129	8.57	5.5033	-30.9829	6.5864	4.1145	29.9267	-2.7506	3.3654	-30.8338	-5.1769	1.7588	-0.0529	-29.6255	33.6193	0.5468	-41.4586	19.9734	18.3344	-33.2962	13.0537	-17.444	-33.8761	13.4714	0.7071	-56.0442	23.289	1.119	-69.4299
70533752	M	15.0833	-1.5787	21.2841	14.3588	-0.9435	6.9898	12.2596	17.7377	-0.4192	-0.4696	-16.2483	0.4192	0.4696	43.6185	-1.5766	-3.8696	-44.3849	0.3583	-2.2549	31.8773	6.3638	4.5811	-31.2907	8.0934	5.7816	32.6923	-6.3573	3.005	-31.0778	-4.2798	4.1728	-0.0857	-26.4198	31.2835	0.1276	-38.7155	23.1996	15.4265	-30.8392	12.3676	-16.3611	-31.6284	13.8057	-0.7487	-54.3831	24.8025	0.0193	-69.8725
70533989	F	15.6667	-1.8879	24.0353	14.1954	-1.1409	10.6186	13.5622	17.2588	-0.0292	0.3955	-17.6167	0.0292	-0.3955	41.1529	0.959	-4.2552	-41.7606	-1.6593	-4.4692	30.4951	8.5504	2.2901	-31.985	5.7081	2.5863	31.9675	-3.6669	1.974	-32.0275	-4.2252	1.8598	0.0096	-31.5206	37.9255	0.0018	-43.0606	20.934	14.7978	-33.2087	17.6277	-15.4361	-32.4861	17.6394	0.2031	-56.0387	21.5616	0.7089	-71.11
70535050	F	16	0.1312	22.6625	13.4181	0.2131	10.7266	11.2257	15.8379	0.3742	0.0646	-16.0797	-0.3742	-0.0646	41.3351	-0.1814	-5.7193	-41.1433	-0.643	-5.6231	28.6783	6.916	4.3995	-28.6054	6.4297	4.2567	28.9343	-2.9616	-0.6398	-28.6099	-3.4822	-0.4492	0.0694	-22.827	31.1789	0.0205	-34.7062	17.489	14.5281	-27.6258	11.6013	-15.8847	-27.8793	12.1718	0.1518	-50.307	17.8669	0.2569	-64.9892
70535120	M	15.4167	-0.7979	20.0508	16.3646	-0.3812	8.2821	15.2682	18.801	-0.4985	-0.2113	-18.8821	0.4985	0.2113	49.1469	-0.2298	-5.4457	-49.5366	0.6978	-6.7989	34.9081	7.2701	5.74	-35.2618	6.5974	5.2611	35.1974	-5.428	3.7021	-35.3046	-4.2836	3.055	0.0581	-27.7545	39.5916	0.3855	-42.792	24.7633	18.9985	-32.2211	19.0987	-18.3852	-32.1694	18.7413	1.0794	-56.6826	28.0309	1.6115	-78.5503
70535427	M	15.5833	-1.1412	22.7455	15.252	-0.6898	11.6829	14.8625	17.7138	0.5396	0.7419	-16.5624	-0.5396	-0.7419	43.919	1.3862	-5.8099	-44.6186	-0.1461	-6.6372	30.2102	7.5091	4.5921	-30.9003	5.7966	2.5541	30.9287	-2.9503	1.0411	-30.9783	-5.1106	-0.3887	-0.0676	-29.8487	39.3101	-0.0885	-45.6043	23.1569	15.9668	-33.0036	18.9807	-17.0155	-34.0594	18.336	0.0018	-59.8127	23.5802	0.6312	-71.8541
70535664	M	15.4167	-1.5708	20.3376	17.4734	-1.1501	6.8792	16.3882	17.0491	0.9543	-0.0458	-17.8122	-0.9543	0.0458	42.7285	0.7849	-3.0522	-43.4635	-1.4898	-3.7066	30.717	6.5745	6.3528	-31.4573	4.8311	4.1885	30.9618	-3.8005	1.9157	-31.8056	-5.2498	0.9958	0.1615	-32.6992	38.2151	0.1255	-44.9514	23.1755	17.259	-35.6004	18.0627	-17.2461	-34.6536	18.9822	-0.2701	-58.1863	23.8748	0.0678	-73.6427
70535734	M	15.5	-0.4759	16.8847	16.301	-0.5307	4.3946	15.5293	18.9184	0.4109	0.1541	-19.2096	-0.4109	-0.1541	46.4634	-0.9202	-4.6521	-46.9145	1.1841	-5.5702	32.4956	5.4317	6.1221	-33.8612	6.5695	6.1687	33.1458	-4.0609	2.5312	-34.4567	-2.8247	0.5772	0.1693	-34.7158	36.8621	0.1948	-48.4049	21.7978	17.6383	-36.8216	15.1995	-18.5753	-36.6156	15.8413	-0.8538	-62.0782	23.3618	-0.7574	-79.7131
70535804	M	15.25	-0.8301	21.3767	17.1169	-0.4681	10.4567	16.1683	19.5994	-0.4692	-0.8311	-19.3665	0.4692	0.8311	46.7897	-1.5036	-8.0445	-48.0157	0.1022	-9.1684	34.0959	6.342	3.25	-34.9449	7.7613	3.3487	34.2479	-5.8541	1.2054	-34.9488	-4.3013	0.5011	0.0342	-27.1875	40.675	-0.0508	-41.6635	24.6803	19.1966	-32.565	17.3748	-19.7413	-32.4098	18.246	-1.0879	-56.9914	28.4827	-0.7963	-73.1315
70536278	F	15.5833	-0.4839	19.4639	14.4487	0.1364	6.5988	13.0449	14.721	0.13	0.2064	-13.6921	-0.13	-0.2064	42.3011	-0.1926	-4.6427	-41.2919	-0.798	-4.2583	29.317	6.3824	3.8204	-28.4296	6.1745	4.584	29.5153	-3.2295	2.1214	-28.4057	-3.0454	1.6862	0.3373	-29.2153	34.6669	0.7308	-40.1184	19.9054	17.254	-30.3009	15.0979	-16.1927	-30.5343	15.7013	0.87	-53.0463	19.4394	0.9298	-65.0283
70536348	F	15.25	-0.8603	21.4615	18.2151	-0.1761	8.4172	15.8206	14.072	1.0962	0.3179	-14.0401	-1.0962	-0.3179	39.4307	3.4264	-0.4292	-40.778	0.2752	-4.823	28.0793	8.7442	4.9223	-28.57	7.354	2.8904	28.5677	-1.2081	4.4767	-28.5263	-2.7988	1.1113	-0.0164	-27.9866	41.2067	-0.5244	-41.781	25.781	14.3789	-32.3021	18.725	-16.1211	-34.1982	20.0381	-0.6088	-58.0789	23.5452	-0.3747	-71.0101
70536655	F	15.1667	-1.3816	25.9112	15.8021	-0.9103	9.4201	13.9407	15.6969	0.9105	0.4202	-16.162	-0.9105	-0.4202	40.3329	0.9371	-2.2394	-43.1035	-2.4262	-5.5649	27.7097	8.6424	5.1158	-31.5106	6.1051	3.7574	28.1868	-1.3188	3.8344	-31.4839	-4.342	1.5641	0.0426	-29.6729	33.6843	0.8151	-40.91	19.8215	14.1147	-31.3202	16.1601	-14.8215	-31.1958	15.5366	-0.6163	-51.778	19.682	-0.0193	-66.1781
70536725	F	15.5	1.0253	21.4288	15.4526	1.378	11.8848	14.9109	21.1783	-0.799	-0.0228	-16.864	0.799	0.0228	41.908	-0.571	-3.7817	-40.276	1.1676	-1.7676	33.3546	4.2678	2.2791	-30.5569	6.2961	3.5399	33.181	-4.4852	2.5158	-30.261	-2.5847	1.5283	-0.0924	-28.1474	37.8574	-0.6053	-42.633	21.5447	14.7657	-30.9119	17.6836	-14.822	-30.83	16.8633	-0.411	-54.9657	20.7778	0.1836	-68.5662
70537576	M	15.25	0.5784	17.8487	16.5181	0.6461	4.8448	12.4911	20.5262	0.3669	0.2861	-19.6592	-0.3669	-0.2861	41.196	-0.3277	0.8373	-43.0004	-2.1423	-0.8217	31.9635	4.498	7.2451	-33.6913	3.4608	4.9595	32.2992	-2.5942	3.168	-34.0624	-3.9368	2.8802	-0.0173	-31.0711	39.737	0.2317	-43.8702	25.7866	18.8545	-35.5937	16.4457	-17.931	-34.8673	18.2972	-1.3172	-60.8653	23.6156	-0.5958	-76.643
70537716	M	15.9167	-0.3492	20.9545	19.7652	-0.4906	9.1615	17.8285	17.5093	-0.6025	-0.3895	-18.9411	0.6025	0.3895	45.101	-1.6948	-5.6134	-46.5115	2.0606	-6.0858	33.0058	6.9701	4.1628	-33.8671	9.7751	2.8448	32.7424	-5.7189	2.5245	-34.3153	-3.3034	1.8202	0.0911	-39.1259	45.5471	0.558	-55.312	27.8343	15.9255	-41.2408	23.4346	-16.1319	-41.7555	21.432	0.6509	-66.2224	26.3115	1.0994	-79.0534
70538023	F	15.3333	-0.7812	25.0621	13.3261	-0.1832	12.2411	11.5959	17.9358	0.0497	0.3608	-17.667	-0.0497	-0.3608	42.8066	1.5705	-4.5596	-44.1867	-0.4428	-6.8264	29.8798	8.7176	3.335	-32.2439	7.0967	3.3967	30.3585	-1.6999	2.8522	-31.9015	-3.5115	1.3267	0.0634	-27.1883	33.8611	0.8441	-39.2082	20.2047	17.16	-29.9923	15.7741	-16.4075	-30.6308	14.2041	0.1803	-53.7997	20.1048	0.5812	-67.8222
70538330	M	15.5	-1.0987	19.229	18.9061	-0.571	7.0271	16.042	17.1309	0.9592	-0.0569	-17.3434	-0.9592	0.0569	46.4674	0.9943	-4.2422	-45.8744	-2.8423	-6.4044	31.0833	10.0153	6.6343	-31.4862	7.3401	5.1703	32.135	-4.3381	3.5094	-32.1054	-6.1095	1.3798	-0.0963	-36.4228	39.7777	0.3085	-49.6774	23.7779	18.5868	-38.8281	18.795	-18.7167	-39.7742	19.9269	0.2733	-67.6873	25.8761	0.3876	-88.1254
70538637	M	15.1667	-1.0262	18.979	18.1051	-0.7062	9.8908	18.0562	17.0053	-0.2523	-0.4204	-17.3689	0.2523	0.4204	45.1045	-1.84	-4.6929	-44.8921	-0.3777	-5.785	32.2957	7.0105	6.4867	-32.6713	7.8639	5.3591	32.3057	-6.3059	2.3602	-33.6256	-4.2252	1.0319	0.045	-34.8986	45.5348	-0.2122	-48.5401	28.6589	19.3813	-37.4971	21.9473	-21.1016	-38.1344	22.5802	-0.3634	-64.3852	26.061	-0.1886	-80.5427
70539014	M	15.4167	-0.1561	17.2716	16.4718	0.3528	6.7996	14.8892	16.0578	0.7657	-0.2696	-15.7786	-0.7657	0.2696	43.2655	1.8162	-2.4555	-42.6217	-1.2028	-3.1347	30.5025	6.8253	8.512	-30.2597	4.7474	8.691	31.3744	-3.0302	4.4364	-30.8119	-4.6625	3.241	-0.1189	-30.4248	38.7615	-0.2734	-43.4831	23.3714	17.9525	-32.824	16.6714	-19.0884	-33.6356	17.3003	-0.0837	-57.5483	27.4004	0.1671	-67.9758
70539181	F	15.6667	2.0329	20.4177	10.4568	2.0487	10.8864	10.1846	19.1525	-0.98	-0.7365	-12.8273	0.98	0.7365	41.3169	-1.5028	-6.5005	-39.263	1.4562	-6.1397	29.7747	6.4015	0.562	-26.2901	7.7514	1.5552	30.3357	-3.5999	1.0703	-26.5153	-2.4272	1.4905	-0.0601	-29.2163	30.6088	-0.1333	-41.3896	13.6066	15.4219	-31.3047	9.0578	-14.4072	-30.1561	9.1228	-0.8389	-54.6073	13.2684	-0.6672	-69.0073
70541777	M	15.25	-0.4117	20.9084	19.1384	0.0633	8.056	16.8205	17.7097	-0.6991	-0.1358	-16.9356	0.6991	0.1358	45.7468	1.5762	-5.2555	-43.6754	3.735	-5.3869	31.9833	7.2019	5.4109	-31.7388	8.6959	4.1905	32.398	-3.1578	2.3791	-32.5104	-1.5437	1.8048	0.4843	-27.9941	39.2002	0.7732	-38.2259	24.5225	18.0151	-30.2642	18.7149	-18.6739	-28.9942	17.2415	1.131	-52.7279	24.3863	1.5109	-67.5923
70541917	M	15.3333	-0.0338	24.7484	17.9394	0.1602	10.9581	16.461	18.9469	-0.0648	-1.0132	-19.4499	0.0648	1.0132	46.6012	-1.4268	-4.1835	-47.4582	0.7215	-3.6127	33.3984	7.3563	4.4659	-34.7993	8.3349	6.7702	33.759	-4.4296	3.4721	-35.3541	-2.989	2.855	-0.1837	-36.3198	44.4341	0.1466	-51.5262	29.8983	17.6075	-41.5548	20.0186	-16.4945	-39.7821	20.0888	-0.2269	-69.8958	27.6404	-0.5306	-86.612
70542224	M	15.75	-0.8976	19.8826	16.6564	-0.7707	9.8416	15.1493	18.2944	0.4039	-0.2055	-17.6864	-0.4039	0.2055	45.3075	0.1204	-5.4506	-45.6518	-2.1234	-7.2287	32.1109	8.1777	3.6183	-31.6553	4.6428	3.7092	32.3004	-2.0839	1.187	-31.8206	-4.1678	0.7019	0.0649	-29.6118	37.1659	-0.2413	-42.7222	23.3196	16.0642	-32.1668	16.6947	-18.0846	-33.7951	16.356	0.4997	-57.2168	24.5479	1.157	-69.5469
70542461	M	15.3333	0.5038	20.0651	18.5278	0.6804	10.031	17.6356	19.333	0.3003	-1.0238	-16.1138	-0.3003	1.0238	43.7248	0.8881	-3.312	-43.6894	2.5961	-4.3524	32.0125	7.8939	3.1026	-30.6147	9.1162	4.0765	32.2404	-2.1969	2.0636	-30.8683	-1.4272	3.211	-0.1201	-37.45	41.4858	-0.0312	-48.3161	23.3897	18.7685	-39.9709	18.6728	-19.5295	-40.0687	19.748	0.1097	-63.2444	27.9249	0.9723	-80.2386
70542838	M	15.25	0.7223	16.204	17.8435	0.8324	6.8922	17.5442	18.0528	-0.4328	0.0549	-15.4142	0.4328	-0.0549	44.0339	-1.7151	-3.0779	-41.2615	-0.176	-3.3426	32.1495	4.4332	5.5634	-29.5873	5.4824	5.2087	32.0899	-5.0996	3.5478	-29.6252	-4.4099	3.1647	0.172	-38.1005	39.8115	-0.6568	-51.2193	24.3357	14.9157	-38.9112	17.083	-15.9889	-38.1403	16.8722	-0.8785	-64.1312	21.6565	-0.1005	-76.6017
70543215	M	15.0833	0.7472	16.6773	20.2132	0.7198	4.5334	17.7231	20.6859	0.3976	-0.1968	-17.1228	-0.3976	0.1968	47.7012	-0.0288	-7.4607	-44.8582	-0.9682	-7.3274	34.8818	4.1596	3.7312	-30.2072	4.9006	5.0036	34.9571	-1.7481	-0.0665	-30.7173	-1.6725	0.2536	0.2598	-22.4583	36.8231	-0.779	-35.6323	23.756	16.5714	-27.3913	18.6816	-18.4662	-28.2507	17.823	-2.7473	-53.1169	26.2871	-3.4994	-69.9527
70544066	F	15.8333	-1.4643	18.2581	17.0743	-1.3533	8.893	17.36	19.3518	-0.3451	0.4703	-18.8669	0.3451	-0.4703	42.441	0.648	-6.5016	-43.4118	0.4469	-7.7103	30.8291	7.8308	1.6531	-31.4508	8.7106	1.0771	31.294	-1.4846	0.9388	-31.6784	-1.0248	-0.3044	0.0172	-28.6493	37.3534	-0.8144	-42.3863	23.1916	16.0952	-32.9318	18.1641	-16.6996	-32.7106	18.0044	-1.4728	-55.3453	24.0916	-1.3005	-69.6694
70544136	F	15.5833	1.8053	20.7189	14.9574	2.0691	11.8681	14.7791	17.2668	-0.5836	-0.0441	-13.9678	0.5836	0.0441	42.1227	-1.0496	-5.8912	-40.7122	1.0804	-4.9896	30.8533	7.2069	1.186	-28.4679	9.281	3.7231	30.9817	-5.1078	2.7373	-28.6445	-4.5379	3.403	-0.0355	-27.0216	36.662	-0.1569	-38.4772	22.5835	15.9667	-30.6941	17.212	-14.7231	-32.2533	18.2361	-0.2901	-56.1295	20.3541	-0.6723	-70.9466
70544206	M	15.3333	-0.7971	19.9328	16.9971	-0.4773	8.0518	14.3057	16.3728	-0.1455	0.0673	-17.2937	0.1455	-0.0673	40.5529	1.2514	-4.5794	-41.0215	0.5482	-6.6351	28.4623	7.8961	4.1852	-28.9155	7.5909	3.2978	29.1241	-3.1977	0.3343	-28.8427	-2.8498	-0.5897	0.0851	-27.0384	37.4065	0.184	-39.9292	23.3167	18.8355	-33.4379	16.6684	-18.5152	-32.5303	18.9054	1.6018	-60.578	25.8396	2.5016	-80.2943
70544373	M	15.4167	-0.7357	21.2939	17.2501	-0.1634	6.0932	15.4165	17.8051	0.2025	-0.5437	-18.0084	-0.2025	0.5437	42.2802	-0.3999	-6.1515	-41.6147	1.5615	-5.1938	29.9239	4.8241	4.2144	-30.7803	6.6619	2.6513	30.4458	-2.8458	-0.1707	-31.1994	-2.2257	0.0177	0.0091	-37.8448	40.2525	-0.6034	-50.7029	23.4326	15.9394	-36.3553	19.6009	-16.9104	-35.6122	18.9917	-0.9414	-59.1809	26.762	-0.6597	-75.931
70545127	F	15.4167	-0.4305	21.5554	12.1488	-0.0095	10.0949	12.7632	16.2361	-1.1395	-0.5848	-17.8078	1.1395	0.5848	42.3221	-1.7916	-6.89	-44.1952	0.5641	-9.1153	29.2372	6.5777	2.0716	-31.4315	8.6325	2.0544	30.1534	-5.4107	1.6479	-31.2865	-2.9194	1.1851	-0.1216	-31.8854	33.4266	-0.7148	-44.3752	16.9792	16.9459	-32.9997	11.9347	-19.2886	-32.3894	12.7474	-1.703	-58.2685	12.3219	-1.249	-73.5706
70545811	F	15.25	-1.3628	22.2985	17.2298	-0.9171	7.4331	15.8163	16.3413	1.1898	-0.412	-17.2799	-1.1898	0.412	41.8761	0.0175	-4.7161	-42.1955	0.641	-5.0387	29.9292	6.7256	3.6212	-29.5532	6.1734	3.9081	30.2572	-3.0177	1.2832	-29.8523	-3.0728	0.5089	-0.1597	-29.811	37.7297	-0.2456	-43.4807	21.5754	15.7703	-32.9129	17.0133	-17.4666	-34.9155	18.046	-0.2543	-60.1762	24.276	0.2262	-77.3937
70546425	M	15.3333	-0.9732	19.0853	12.487	-0.7373	9.6694	12.9077	15.2973	0.0524	0.9373	-17.2562	-0.0524	-0.9373	39.5726	1.2072	-1.7718	-42.6472	1.9729	-5.3706	27.6601	9.389	6.1251	-30.8632	8.8066	3.4855	27.8834	-2.6134	3.1475	-30.7414	-3.4853	1.49	0.0209	-30.9523	33.4234	-0.2277	-43.6833	20.8246	13.667	-34.1999	15.0854	-14.2093	-34.4201	14.2486	-1.0461	-56.3323	22.9512	-0.9625	-69.6041
70546662	M	15.25	1.0471	17.9317	13.5113	1.1544	5.8235	10.8734	16.9249	-0.6454	-0.1979	-15.7791	0.6454	0.1979	42.2722	0.6578	-6.2667	-40.2964	2.4873	-4.7751	30.3615	5.6846	5.5578	-29.3405	7.2586	2.9111	30.9916	-2.9921	0.9566	-29.3881	-2.4718	2.1312	0.0392	-29.7191	34.8167	0.3748	-41.8409	21.3442	19.1452	-34.1527	14.477	-19.4813	-33.8014	15.292	-0.1135	-57.8154	25.6849	-0.2406	-71.3399
70546732	M	15.8333	0.0606	23.7998	16.5522	0.5497	9.9747	16.0899	18.5584	0.2036	0.2041	-18.0492	-0.2036	-0.2041	46.3648	-0.6416	-6.9821	-45.4065	-1.1703	-5.988	33.9009	7.9017	3.4521	-33.7091	7.7731	2.6905	33.6906	-4.0107	0.6781	-33.5921	-4.3989	0.6658	0.0923	-33.1921	42.2326	0.0701	-49.1148	24.1571	18.3012	-37.4373	16.6526	-18.5391	-37.6818	16.8071	-0.3633	-66.4541	23.2345	-0.0377	-86.7803
70547039	M	16	0.4477	21.9157	14.7621	0.7292	8.4732	12.0868	20.6379	-0.3432	0.2438	-18.0008	0.3432	-0.2438	47.3511	-0.8999	-8.2681	-47.2652	-0.2808	-8.5361	34.6534	6.3535	3.7027	-33.7047	6.8227	4.7698	35.1632	-2.1483	0.1127	-33.7713	-2.3073	0.1595	-0.0043	-25.4447	33.6443	0.079	-36.3381	19.916	19.4052	-27.397	14.1847	-19.0517	-27.9775	15.304	-0.7988	-51.7276	24.3241	-0.9673	-67.1286
70547276	F	15.4167	-0.4163	19.7013	16.9321	-0.3558	7.5345	15.6545	15.3312	0.0034	0.8341	-19.2319	-0.0034	-0.8341	40.623	1.071	-2.1847	-43.9364	-0.0848	-6.5018	29.0664	6.1913	4.3964	-32.8967	5.7665	3.181	28.9932	-3.7945	3.9263	-32.8673	-4.8626	1.6106	0.1676	-35.7704	35.4029	0.0434	-46.7665	21.0204	15.1394	-36.3172	16.0746	-17.5609	-36.1542	14.496	0.6601	-60.2999	23.7528	0.8566	-74.1081
70547416	F	16.0833	2.1879	20.3762	10.6768	1.9408	13.2232	10.188	19.6788	0.0924	-1.8836	-14.4178	-0.0924	1.8836	45.9007	0.5872	-10.1289	-41.0869	1.576	-1.3414	33.2404	8.263	0.4165	-27.6005	9.1461	5.1147	33.4263	-4.0666	-0.1907	-28.2212	-3.255	4.8302	-1.5452	-23.9529	33.1866	-0.2431	-39.885	17.6288	15.6325	-30.8686	13.0599	-15.9241	-30.1253	14.2996	2.0323	-56.4771	19.3267	2.7062	-69.2043
70548197	M	15.25	-0.8261	26.1286	14.6263	-0.0383	11.4975	13.7113	16.0926	0.0285	-0.48	-17.7193	-0.0285	0.48	41.1639	1.4767	-4.0077	-42.7054	2.417	-6.0115	29.2524	8.8397	3.9362	-30.2471	8.4557	4.5447	29.8692	-2.5194	1.5603	-30.8835	-2.0766	1.7202	-0.2516	-27.2439	37.168	0.6288	-42.2959	20.395	17.1836	-32.3165	13.3943	-17.167	-32.2014	14.706	0.5879	-61.4156	21.3246	0.8666	-74.5074
70548644	F	15.4167	-0.5934	24.1034	14.8662	-0.4729	8.1589	13.31	14.3666	0.3995	-0.9426	-14.4795	-0.3995	0.9426	40.7604	1.6563	-6.3128	-41.2179	-0.0387	-7.0254	27.6451	9.806	1.1031	-29.5844	8.7564	-0.2144	27.9725	-2.3093	0.3628	-29.0939	-3.0704	0.2518	0.016	-34.3947	32.7813	0.2593	-43.7691	17.5293	15.0202	-35.0395	14.1958	-17.0721	-34.647	13.3021	-0.4717	-58.1013	16.7985	-0.1306	-69.2001
70549021	M	15.4167	-0.3533	23.3833	18.8762	-0.0136	10.2387	16.3816	15.3996	0.1573	-1.0439	-14.2353	-0.1573	1.0439	45.5922	-1.6855	-4.0983	-44.049	-2.466	-4.2673	30.6465	7.9705	1.482	-29.9027	6.9657	3.3147	31.2288	-5.8077	2.7349	-29.3188	-6.2872	4.4662	-0.0072	-35.0497	43.2049	-0.6244	-49.165	27.7929	17.1389	-39.2299	21.7382	-17.688	-41.5069	21.3754	-0.6574	-65.562	29.2806	0.0566	-78.1218
70549495	F	15.4167	0.2487	18.7251	15.5077	0.365	7.4434	14.6239	18.1844	-0.4564	0.2667	-17.74	0.4564	-0.2667	44.6316	0.0461	-6.7287	-42.6815	1.051	-3.9086	31.5478	7.9534	-0.151	-30.7741	8.0569	2.7393	31.8088	-2.8982	1.1283	-30.7068	-2.3335	2.308	-0.1552	-33.3653	39.0675	-0.09	-47.9409	21.7342	15.606	-34.9195	19.4437	-16.4528	-34.3915	19.8004	-0.5615	-55.6135	22.5151	-0.2612	-69.9351
70550249	M	15.3333	-0.8817	20.2064	15.7398	-0.4501	7.5124	13.9959	16.5928	-0.0342	0.3371	-18.9504	0.0342	-0.3371	43.7496	2.9698	-5.6876	-45.8881	1.8344	-6.8554	29.3785	7.7623	2.2114	-33.0371	6.0176	4.4821	29.9748	-2.748	1.9722	-33.5006	-3.7114	1.3846	-0.1538	-32.246	37.365	0.0654	-43.4662	24.6855	16.5531	-36.1976	18.6754	-15.2551	-36.7434	17.4064	0.0679	-58.1545	26.2984	-0.7237	-76.4536
70550793	F	15.5833	-0.0783	28.9659	15.5681	0.2706	10.3969	11.3299	16.3173	0.3208	0.0655	-15.6565	-0.3208	-0.0655	42.6468	0.4694	-5.5185	-42.4075	-1.3995	-5.1879	30.0614	8.2332	1.0663	-29.2678	7.5954	2.5929	30.4964	-3.3185	1.375	-29.244	-3.7702	0.9609	-0.2443	-32.3143	36.0435	0.8055	-46.7673	22.9989	16.4184	-35.7776	14.5774	-15.2563	-37.2759	16.7729	1.637	-57.2509	20.5522	2.1089	-73.9806
70551784	M	15.5	0.0447	22.7688	17.0859	0.3388	9.3598	16.0592	18.9057	0.2385	-0.436	-16.7436	-0.2385	0.436	43.8395	-1.6472	-7.8267	-41.2681	-0.9617	-4.8604	31.4351	8.0401	2.1198	-29.7597	7.2771	3.5471	31.9901	-3.5311	-0.06	-29.6876	-3.7176	1.101	-0.1003	-31.2049	38.3911	0.4969	-44.2917	26.098	16.5999	-35.217	18.3344	-15.8121	-34.9766	20.3122	1.0718	-57.2684	25.5297	1.3366	-69.9839
70551854	F	15.1667	0.0373	20.6532	16.4723	0.2522	11.3948	15.9567	15.2758	-0.3689	-0.8936	-15.2983	0.3689	0.8936	40.526	-0.8914	-0.9842	-42.0162	0.8196	-2.1894	28.6374	7.5728	4.7305	-29.5049	9.3565	5.4383	28.9833	-4.1094	4.5876	-29.4467	-3.3653	4.275	-0.0792	-28.9698	40.1307	0.156	-42.4475	25.4203	14.9854	-33.3632	18.275	-15.2687	-31.9912	18.8694	0.3286	-60.1393	24.1936	0.2395	-77.5417
70552161	M	15.1667	-2.174	23.1235	15.2846	-2.025	12.8069	15.7447	17.7046	-1.2209	0.3812	-18.6382	1.2209	-0.3812	44.1642	-2.2402	-6.6291	-46.1286	4.5307	-9.2141	30.8673	7.4737	2.8481	-32.7017	9.9265	0.1706	31.2599	-3.4685	1.8202	-33.3981	0.1827	0.3964	-0.0625	-30.3308	41.1942	0.2492	-42.802	25.2894	17.2503	-34.3001	19.7514	-18.5424	-31.7391	18.4137	-1.8258	-59.4659	24.8427	-2.111	-74.226
70552301	M	15.25	0.8048	23.1474	15.7032	0.7719	12.8679	15.0605	19.2244	0.0728	0.1284	-17.2064	-0.0728	-0.1284	44.1917	0.9918	-2.6323	-43.8516	2.1658	-3.6241	34.4412	6.1409	3.0031	-30.4565	5.8646	5.0065	34.6712	-4.0452	2.9487	-30.4874	-4.2916	3.0176	0.012	-28.4076	38.4253	0.2192	-40.9164	24.3646	17.5051	-32.5008	17.9505	-17.296	-33.332	18.4784	-0.2715	-56.4508	24.0573	-0.1632	-70.7291
70552468	M	15.4167	-0.0318	21.9317	17.3494	0.6613	7.0314	14.814	16.6651	-0.2521	-0.9248	-14.5826	0.2521	0.9248	42.2955	0.8748	-2.4914	-40.8736	0.3011	-1.4189	30.4803	7.6128	5.2958	-28.6346	7.9097	4.6185	30.5017	-3.3523	2.7782	-28.5966	-3.6834	4.9406	-0.4798	-33.6089	38.7837	-0.3725	-45.4035	23.3674	16.1804	-35.3902	17.3297	-16.5169	-37.4481	17.8771	0.5155	-60.9093	23.9486	1.057	-73.2894
70552608	M	15.25	-0.8911	20.7219	17.0577	-0.518	8.9803	15.0666	16.2241	0.1493	0.1489	-16.8998	-0.1493	-0.1489	43.7054	-0.4012	-4.5797	-44.0018	-0.661	-5.2523	30.1932	7.3994	6.9052	-30.6237	5.6789	6.0367	30.742	-4.5115	2.9869	-30.7692	-5.3864	1.843	0.0763	-33.3689	35.7757	0.8678	-45.866	23.0438	17.1443	-36.5341	16.2582	-17.4355	-35.8337	16.578	1.579	-58.9007	25.3763	2.106	-74.5486
70552775	F	15.25	-0.0866	22.3171	14.8325	0.1357	8.8824	13.7848	18.6702	0.6731	-0.3965	-16.079	-0.6731	0.3965	45.856	2.1415	-5.7927	-44.0954	1.1441	-4.3043	35.5089	9.9219	3.2854	-30.6889	9.5755	4.4046	35.6201	-3.8731	1.5458	-31.1189	-3.6496	2.8725	-0.1412	-31.3997	37.287	0.0042	-42.8849	21.2547	16.8756	-32.3237	16.1141	-17.049	-32.5906	16.0393	-0.8177	-56.1313	23.0144	-0.1159	-73.0925
70553152	F	15.5	-2.161	21.4294	15.7982	-1.2699	4.1107	11.9135	16.1822	0.0295	-0.7798	-18.4511	-0.0295	0.7798	44.8937	1.2832	-7.8675	-46.4741	-1.641	-8.7421	30.95	6.2565	4.4865	-33.2688	4.9557	4.3649	32.1572	-5.5158	1.6385	-32.9616	-5.6587	-0.1897	-0.0489	-32.7151	32.4267	0.3855	-45.5746	17.0275	15.27	-35.3392	11.0638	-15.8864	-34.0524	11.2825	1.3972	-58.1057	20.6954	1.6568	-73.0908
70553529	F	15.4167	0.8667	24.5321	13.028	1.0018	16.0524	13.0081	18.1854	0.4044	-0.4335	-16.2367	-0.4044	0.4335	43.4703	-1.1736	-4.5812	-41.843	-0.9009	-5.3887	31.5847	7.563	4.941	-29.7599	7.8476	4.2769	31.9493	-4.7445	1.3658	-29.9365	-4.0973	1.868	-0.0118	-31.415	40.408	0.1255	-41.6188	26.0343	17.3922	-33.0911	20.6664	-16.9428	-32.8819	19.2167	-0.5085	-55.7038	23.0946	-0.236	-69.7805
70553696	M	15.9167	-0.523	16.9153	18.7691	-0.3944	4.6278	16.5193	16.9266	-0.5145	-1.1936	-17.7087	0.5145	1.1936	43.3057	-1.0001	-4.7281	-43.7678	1.4436	-3.9962	31.273	4.8424	4.0628	-31.4125	6.7988	4.8632	31.6507	-4.9976	2.9232	-31.9596	-3.0808	3.8301	0.0436	-34.9051	41.3666	0.0471	-46.3196	26.2705	17.1348	-39.0558	18.8044	-18.0249	-38.6981	18.3669	-1.8416	-61.814	24.639	-0.7677	-79.3496
70553836	F	15.1667	-0.4564	23.3213	13.9794	-0.1822	12.1958	13.5167	16.49	0.504	0.1725	-16.1189	-0.504	-0.1725	41.4136	2.0729	-3.3707	-44.6539	-0.5788	-7.3328	30.2346	8.7018	3.7647	-31.7267	7.5985	3.0238	30.4714	-1.9726	4.2248	-31.7455	-2.9126	3.0899	0.1994	-27.382	33.0209	-0.7802	-39.7265	17.8664	13.3217	-26.5139	13.6719	-15.0841	-28.9643	10.4975	-0.2629	-54.3484	17.8025	-0.1401	-67.1969
70554073	F	15.25	-0.1195	23.563	17.5356	0.1878	8.5835	16.7378	17.3071	-0.3318	0.3312	-19.7131	0.3318	-0.3312	41.9938	0.566	-2.965	-44.8303	-0.1597	-3.0934	30.8489	6.4461	7.863	-33.5277	5.7918	5.7935	31.1719	-3.9672	4.6038	-33.358	-4.3009	4.3646	-0.0796	-27.2704	39.3057	-0.2918	-40.8652	22.9721	17.1453	-32.7835	20.1802	-16.0528	-32.5466	20.043	-0.4031	-54.281	24.6417	0.1228	-68.006
70554827	F	15.4167	0.0963	23.8529	15.8615	0.2918	11.7254	14.4366	16.4141	0.0618	1.0207	-17.0389	-0.0618	-1.0207	46.2758	2.3257	-7.3898	-45.7267	-3.0634	-7.3882	34.5676	9.2801	5.0677	-31.9193	7.1501	4.5914	33.7893	-3.7251	0.7253	-32.2968	-6.4042	0.3909	0.5775	-30.1656	35.6302	-0.3704	-40.7625	19.771	15.2083	-30.6921	14.1822	-15.78	-31.7661	14.8475	-0.9473	-56.3457	18.211	-0.4134	-70.3968
70555134	F	15.75	0.1185	22.7992	15.0649	0.5176	6.8845	12.9205	19.1349	0.2751	-1.1872	-17.6577	-0.2751	1.1872	43.3617	-0.3859	-3.8069	-44.4335	0.858	-5.9862	31.8675	7.2577	3.532	-31.9817	8.0759	3.2407	32.2386	-3.7439	1.0974	-31.8022	-2.277	2.3012	-0.0859	-26.3737	34.9373	0.0738	-37.7578	21.2485	15.5222	-28.1601	15.3692	-15.4228	-28.4222	16.4544	0.9295	-49.4349	22.3894	1.2636	-65.2242
70555204	M	15.75	-0.5885	18.667	19.9343	-0.149	7.9541	19.1962	16.5817	-0.0072	-0.287	-18.1922	0.0072	0.287	39.8839	1.0505	-2.6913	-41.3665	1.4316	-3.3437	27.9979	7.116	4.7539	-29.8805	6.7472	4.9435	28.5385	-2.14	2.312	-30.0512	-2.8007	3.3451	-0.1397	-28.4451	40.8372	0.6474	-42.8797	26.9767	16.9052	-32.3042	20.7904	-16.2629	-31.8697	20.9588	0.3627	-59.9225	24.7925	1.0896	-75.2538
70555371	F	15.4167	-0.2505	20.1256	18.2019	0.0926	6.3213	17.2074	17.1753	0.7282	-0.374	-15.462	-0.7282	0.374	42.3875	0.4997	-4.5515	-41.5566	-0.0503	-3.5052	30.4653	6.7332	5.5998	-29.3266	7.2504	6.1203	30.6732	-2.9551	2.9621	-29.454	-2.4607	2.665	-0.0833	-29.6843	33.1671	0.0013	-40.7533	20.538	16.9865	-32.6135	16.717	-17.59	-32.372	16.1796	-0.5788	-55.3932	23.7019	-0.0871	-71.3481
70555511	F	15.3333	-0.3455	21.9876	14.9136	0.3258	7.2595	12.037	18.1164	0.1654	-1.3104	-14.8336	-0.1654	1.3104	45.4148	0.3007	-9.694	-43.6884	-0.3899	-5.4263	32.4007	9.0909	1.2585	-29.8387	7.7112	4.4524	32.8896	-4.1695	-2.8238	-29.4234	-4.7312	0.9002	0.2201	-25.4713	33.9426	0.8833	-36.7511	20.9108	17.0108	-29.4781	13.1293	-16.574	-29.682	14.3751	1.2425	-52.3693	19.8248	2.0218	-62.7772
70556125	M	15.4167	-0.7425	22.1279	17.632	-0.6178	15.1405	18.3527	16.5142	-0.0707	-0.2948	-17.199	0.0707	0.2948	47.0038	-0.9131	-4.9973	-47.4996	-0.2004	-5.1972	32.4013	8.6366	4.4105	-32.6782	9.1174	4.1454	32.565	-4.6282	2.7936	-33.3768	-3.8366	2.7974	0.0426	-34.0194	44.2625	-0.5942	-49.6894	27.911	17.6291	-38.017	21.6523	-17.8095	-37.6166	23.6131	-0.5559	-64.0772	27.398	-0.0503	-79.0333
70556739	M	15.3333	0.5135	21.9554	18.6581	0.5118	14.6846	18.974	19.3216	0.433	-0.9414	-16.4237	-0.433	0.9414	46.3204	0.2269	-7.749	-45.0326	0.3967	-6.3131	32.9052	6.9253	0.1511	-31.1698	7.7999	0.8079	32.9178	-3.7908	-0.1473	-31.1704	-3.0376	0.7199	-0.2089	-26.3621	43.765	0.6171	-42.8494	24.437	18.9743	-34.5901	20.423	-17.8664	-32.9344	20.5685	0.6891	-58.007	24.8216	0.9452	-75.2104
70557046	M	15.4167	0.0492	20.3148	17.7047	0.3553	10.7237	19.2972	16.4245	0.393	0.5256	-17.5061	-0.393	-0.5256	41.1451	1.2897	-1.7808	-40.4376	1.2156	-1.4264	29.8799	8.3876	3.4989	-29.3431	6.2372	3.7235	30.1021	-1.8478	4.1765	-29.6471	-4.4895	3.692	-0.3789	-34.3002	44.3814	-0.0619	-46.5373	29.4657	16.4106	-36.5295	23.46	-16.8307	-36.8029	22.5171	0.1699	-63.4615	26.0693	0.6049	-73.9283
70557353	M	15.25	-0.9206	21.6504	16.4628	-0.9477	11.3773	16.0252	15.5994	0.946	0.3758	-16.178	-0.946	-0.3758	44.1474	-3.162	-1.4209	-42.95	-3.0202	-1.1584	30.4134	4.4245	7.8113	-29.2406	3.296	5.9066	30.7589	-5.4062	4.0602	-29.9084	-6.6501	4.0322	-0.1001	-30.6138	41.7604	-0.9931	-44.5483	27.3165	17.4983	-35.7654	19.0887	-19.5983	-37.22	19.9107	-1.7856	-63.2656	30.9633	-1.8797	-80.219
70557730	M	15.4167	0.0461	19.3	20.1703	0.4514	4.8418	16.6126	17.8399	0.2945	0.0859	-16.9441	-0.2945	-0.0859	45.1614	1.8112	-4.8829	-44.7843	0.0051	-3.561	30.6419	9.8072	3.9436	-30.4448	7.734	4.7275	31.778	-1.282	2.2054	-30.5482	-3.4284	2.9294	-0.0528	-31.0939	36.7296	-0.3882	-46.4565	18.7489	19.7487	-37.6716	18.0654	-20.1659	-38.3676	18.4611	-0.3498	-63.1215	24.3969	0.0697	-79.0921
70558414	M	15.9167	0.9605	22.6101	16.7213	1.1729	11.0454	16.291	16.0045	-0.8734	0.0026	-14.2613	0.8734	-0.0026	42.3405	-0.3893	-4.6868	-40.9542	2.1386	-2.4554	29.1651	7.5771	3.1959	-27.3976	8.4147	5.2458	29.7875	-4.5006	1.9149	-27.7963	-2.2943	2.1489	-0.0956	-33.0066	42.4302	-0.8351	-50.7266	21.498	16.7035	-34.6713	18.159	-16.9421	-35.1793	18.0698	-0.2357	-61.5983	22.2264	-0.1675	-78.6079
70558651	M	15.25	-0.9855	21.4513	12.9804	-0.6109	12.8099	13.4703	19.1884	-0.2688	-1.0048	-15.4805	0.2688	1.0048	43.5154	-1.2272	-3.2863	-41.9759	1.308	-4.4447	31.4505	6.8229	4.2447	-29.7383	7.499	4.1239	31.6367	-3.7718	1.5588	-30.486	-2.4464	1.6733	-0.0372	-28.1675	40.1936	0.1342	-43.7645	28.5359	16.3063	-33.9176	19.2049	-16.4814	-33.0181	19.2586	-0.1274	-58.036	27.3978	0.1835	-73.6259
70559195	F	15.3333	-0.4236	19.7265	13.6435	-0.1292	9.7123	14.4652	18.0413	0.0468	-0.463	-17.0789	-0.0468	0.463	44.209	0.3421	-5.7313	-41.972	-0.2333	-5.2058	31.313	8.3016	2.1641	-30.1262	7.2699	2.9828	31.6208	-3.2961	0.9553	-30.4838	-3.0778	1.2888	0.1065	-27.2582	34.5874	0.2222	-39.2336	20.573	15.3908	-29.0477	15.6868	-16.2382	-28.8932	15.1118	0.3941	-51.5188	20.9098	0.9433	-64.3825
70559405	F	15.3333	-0.2368	22.5991	16.6585	-0.536	11.6464	14.9031	15.6734	-0.7502	0.2262	-17.8465	0.7502	-0.2262	44.2405	-0.3384	-3.7123	-46.9796	2.6963	-6.9042	31.2026	3.9428	5.2272	-35.5337	6.9618	2.0873	31.7798	-3.9811	1.7551	-35.6575	-1.4161	-0.0404	0.2178	-29.1741	41.3105	-0.074	-41.6457	23.1053	17.7481	-32.1169	18.7551	-18.978	-31.128	19.3775	-0.8179	-53.513	22.6074	-0.9169	-65.6218
70559572	F	15.3333	-0.9234	19.2209	18.2095	-0.4327	6.3069	15.1942	15.6503	0.1062	0.3599	-18.2288	-0.1062	-0.3599	40.9996	0.2038	-1.1068	-44.2411	1.1365	-4.4935	30.347	6.6236	4.1017	-32.8738	5.7698	3.3339	30.3513	-3.5533	4.387	-32.1455	-4.1939	1.7029	0.2359	-28.4823	35.5001	0.5995	-41.1295	20.2889	15.5882	-32.9911	13.9906	-16.7005	-31.8005	12.5015	-0.9072	-53.8576	20.2702	-0.3856	-69.4496
70559642	M	15.25	-1.3436	23.3874	16.5484	-1.0119	10.6213	15.6627	16.7581	0.1201	0.499	-20.9001	-0.1201	-0.499	43.8714	0.991	-2.9019	-47.3421	5.3264	-5.6917	31.1468	7.2381	4.1553	-35.4192	9.7931	3.2403	31.4907	-3.8328	2.8855	-35.904	-2.357	1.9789	0.2073	-34.8852	36.2891	0.837	-47.5192	21.4297	15.9448	-36.756	15.0992	-17.8886	-35.7925	15.7795	1.2118	-61.1144	22.8977	3.3898	-78.8365
70560186	F	15.3333	-0.2909	21.4415	16.2644	0.2524	8.4637	14.2092	16.3684	-0.0037	0.396	-15.3105	0.0037	-0.396	39.9132	0.9654	-4.9072	-40.4174	-1.0312	-4.8356	28.6233	7.2646	3.1571	-27.1366	6.5982	3.528	28.9785	-2.6941	4.2082	-27.1713	-4.7034	3.0926	0.9051	-25.6097	35.4111	0.7719	-37.3248	21.6361	16.0875	-29.2422	16.4585	-14.7784	-28.2343	16.2772	0.2323	-48.0964	21.3109	0.892	-63.8161
70560493	M	15.25	0.426	19.61	13.3165	0.7534	8.0519	13.1986	17.1896	0.8456	-1.0499	-14.6917	-0.8456	1.0499	40.051	0.1978	-4.7873	-38.1731	-1.2709	-1.4024	28.7109	5.8305	3.2021	-26.4045	4.691	5.709	29.213	-3.0706	-1.017	-26.4831	-3.8624	1.5504	-0.4342	-27.3191	32.7331	0.4672	-43.8362	20.4691	14.5674	-31.0822	13.8851	-15.3536	-33.5796	16.3774	2.5738	-57.5044	19.2275	3.0845	-67.7166
70561247	F	15.3333	-1.3556	23.5791	15.466	-0.8979	10.8387	13.8454	19.4717	0.3983	-0.4338	-18.2835	-0.3983	0.4338	45.4683	-0.146	-4.9148	-44.6147	0.1707	-4.5794	33.5665	6.88	4.2216	-32.6502	6.9467	3.46	33.5229	-4.3028	2.1884	-32.8109	-4.5079	3.0449	-0.1203	-28.3731	35.7421	-0.1012	-41.249	19.7029	15.9401	-31.323	16.0117	-17.426	-32.574	15.1251	-0.3919	-54.2903	21.0945	-0.003	-68.521
70561317	M	15.1667	-1.7416	18.7473	18.0204	-1.7568	7.7982	16.6036	17.6915	0.5131	-0.1813	-18.9882	-0.5131	0.1813	42.4095	0.8908	-4.427	-42.8351	1.6614	-5.647	30.6127	7.2432	5.4362	-31.7608	6.1626	3.8825	31.16	-2.8347	1.0309	-32.8566	-4.0696	0.288	0.0082	-32.0919	35.0462	0.1991	-39.6852	20.8235	17.5334	-32.5176	15.4211	-18.7267	-31.7771	15.7274	0.7231	-54.2205	23.5865	1.2708	-68.6825
70561931	F	15.4167	-0.9667	21.3448	13.4662	-0.4302	10.4217	13.4684	17.5082	0.33	-0.0718	-18.7952	-0.33	0.0718	44.7767	1.4931	-4.0098	-47.1319	0.4828	-6.111	32.2366	9.3289	5.6762	-34.235	8.5487	3.989	33.0852	-3.6772	3.1464	-34.6397	-3.49	2.4694	0.3232	-33.5169	34.0641	-0.0261	-47.7491	15.9409	18.9492	-36.0621	14.3204	-19.7141	-35.9713	13.1621	-1.6298	-58.2731	19.1865	-1.3488	-74.974
70562238	M	15.5833	-0.05	21.3657	17.8411	0.1246	9.8566	17.8646	17.2823	0.8763	-0.3485	-16.2324	-0.8763	0.3485	43.0799	1.5547	-6.9287	-41.7244	-0.507	-4.8138	29.9617	8.1839	2.22	-28.6982	6.7059	3.6054	30.4267	-1.1781	0.0454	-29.1887	-2.2478	0.3886	-0.1055	-28.6452	39.265	-0.2767	-42.295	21.8903	15.7829	-33.1941	17.7162	-15.262	-33.3528	17.5248	0.3892	-60.8004	20.3897	0.4577	-76.4102
70562308	M	15.3333	-1.3321	20.1049	20.3732	-0.9769	5.1279	18.7244	15.7502	0.5389	0.0946	-18.3845	-0.5389	-0.0946	42.122	0.4662	-0.7161	-45.0158	1.4438	-3.0684	28.9203	6.0794	6.8205	-31.7343	5.3806	7.7055	29.1235	-4.4761	5.3122	-31.9662	-4.7218	3.7343	0.1533	-37.5946	39.4459	0.5277	-49.259	24.2427	17.9608	-40.6867	19.694	-18.3475	-39.8596	18.5387	0.1951	-64.846	25.6117	0.8444	-79.348
70562475	M	15.25	-0.6934	21.5525	16.2016	-0.1962	7.1079	13.2701	18.7154	-0.1868	-0.3952	-18.0933	0.1868	0.3952	43.5439	0.9526	-4.9351	-42.8773	1.4818	-4.5295	31.2009	6.9289	5.4572	-30.1879	8.2603	5.1089	31.9274	-3.7092	1.9069	-30.0002	-3.0675	1.7816	0.002	-28.164	33.0981	0.1148	-41.4023	20.8582	17.057	-34.8048	16.4129	-17.5206	-32.2732	16.1109	-0.3252	-54.4014	25.2215	0.2094	-68.7402
70562615	F	15.25	0.6289	19.9629	15.222	0.7771	12.2774	14.5251	19.5768	0.6694	-0.0094	-17.1918	-0.6694	0.0094	42.8744	1.6028	-5.1465	-42.8183	0.7252	-5.76	32.6757	7.4533	2.3469	-29.2042	6.2669	2.6842	32.347	-2.5931	2.1655	-29.2398	-4.4618	2.419	0.0832	-31.3646	36.754	0.0748	-43.0104	22.7758	16.3206	-31.6998	17.4159	-16.326	-32.7029	17.6499	-0.1089	-55.1204	22.5849	1.2067	-67.3916
70562852	M	15.25	-1.2711	17.6524	16.7632	-0.9101	10.8116	16.0088	15.0041	1.316	-0.228	-16.3639	-1.316	0.228	40.866	0.9738	-2.8191	-42.4825	-1.8572	-4.4884	27.7075	9.0515	7.3915	-29.1863	6.0481	5.5172	28.8794	-3.1304	3.2196	-29.3902	-5.7448	0.9479	-0.0886	-31.6124	43.7005	-1.0103	-47.5794	24.3565	15.4072	-35.4828	21.1632	-17.9104	-35.8199	21.2416	-0.4467	-61.6277	24.8691	-0.2818	-77.0627
70562922	F	15.3333	-1.2825	21.8196	13.6957	-0.9493	13.1075	13.2496	16.5995	-0.1975	0.6579	-17.1854	0.1975	-0.6579	40.5011	-0.0652	-4.8799	-42.7288	1.6697	-4.9563	28.265	9.5222	1.684	-31.3393	10.2813	2.056	28.6239	-2.8883	2.6357	-31.1529	-2.2039	1.9674	0.0465	-30.3786	33.9792	-0.3248	-39.9848	17.5509	16.2447	-32.7768	13.6373	-17.4615	-32.2951	12.0706	-1.5698	-54.4641	16.9371	-1.7823	-69.1204
70563089	M	15.1667	-1.0381	23.3883	17.5919	-0.6929	8.6687	15.1298	17.515	0.159	-0.2254	-17.6943	-0.159	0.2254	45.8537	-1.2804	-6.2788	-44.7609	-1.2735	-5.4898	31.8212	5.9332	4.9962	-30.9841	6.5735	4.6552	32.2839	-3.8559	1.2193	-31.1194	-4.0017	1.2039	0.0124	-25.1192	37.0529	-0.3293	-39.4017	26.5389	16.7369	-33.2131	19.658	-16.555	-31.7629	19.7347	0.1482	-56.5193	28.5039	0.5226	-70.2526
70563229	M	15.4167	0.4636	22.5498	17.2427	0.9733	10.9957	15.5368	19.3934	1.4622	-1.0534	-16.3715	-1.4622	1.0534	44.9744	0.6422	-3.9566	-44.9825	-1.4075	-5.6663	32.8761	6.8699	4.3011	-31.3063	5.3448	5.2508	33.444	-3.554	1.1736	-31.7054	-4.5673	1.7603	-0.1927	-26.561	39.3519	-0.1556	-40.9903	19.9457	17.0349	-28.6305	15.8177	-17.4087	-32.4307	17.4064	0.5726	-55.0272	19.385	0.8899	-68.9599
70563466	F	15.25	-0.1845	17.83	17.3525	-0.0598	7.8027	17.3793	17.5384	1.8913	0.4014	-17.4349	-1.8913	-0.4014	44.0551	2.169	-4.0831	-44.1408	-3.3439	-5.8882	30.6115	9.0263	6.0252	-31.2203	4.7973	3.1205	31.2437	-2.2947	1.7769	-31.1049	-7.1569	1.6702	0.1879	-26.9677	41.1689	0.5195	-39.6959	26.651	16.5858	-31.0909	20.5365	-16.151	-33.0717	21.5446	1.6447	-54.1696	28.4695	1.6729	-69.3369
70563843	M	15.6667	0.2551	19.4685	19.1558	0.4978	8.5728	17.0941	16.5013	0.5441	0.0716	-16.0023	-0.5441	-0.0716	42.9415	0.7803	-3.3756	-42.2229	-0.5972	-4.6046	30.2344	8.0259	5.7503	-29.5131	7.4186	4.3364	30.7064	-2.7649	2.684	-30.0511	-3.6063	1.3851	0.113	-30.0734	40.8911	0.1269	-42.2656	25.7696	16.8209	-31.9792	19.3052	-17.14	-32.1625	19.2899	-0.113	-57.0155	27.6355	0.0732	-71.1003
70564220	M	15.3333	0.7233	20.727	15.8565	0.7465	12.7564	15.7861	16.9065	0.0679	-1.0935	-15.7264	-0.0679	1.0935	43.9843	-0.3915	-6.0231	-43.8549	1.2818	-4.2092	31.8099	7.8903	1.6362	-30.6687	8.7599	4.3405	32.0587	-4.8797	1.0135	-30.9329	-4.0013	2.6004	-0.0799	-33.5186	42.2967	-0.3405	-47.0614	26.6126	15.2654	-36.8568	20.8778	-16.9347	-35.7798	18.6164	-1.4634	-65.0923	25.1274	-0.8765	-78.183
70564764	F	16.6667	0.2325	22.6183	12.6925	0.2138	12.3515	11.881	16.6921	-0.4832	-0.0505	-16.5571	0.4832	0.0505	45.6193	-1.1282	-5.2864	-43.1581	2.3284	-4.5702	32.0434	7.4144	4.2833	-30.1109	8.8315	2.8991	32.3538	-6.9968	3.0253	-30.3296	-4.3127	2.5126	0.0506	-31.1259	35.9869	-0.0353	-44.2892	21.2372	15.972	-32.8527	15.5977	-17.706	-32.9257	15.621	-1.0628	-57.0406	21.6092	0.1503	-70.4511
70565141	F	15.25	-0.3184	22.9724	11.7249	-0.1292	14.4811	11.6274	15.7371	0.3943	0.2113	-17.6422	-0.3943	-0.2113	40.6371	0.5289	-4.3107	-41.5364	-0.06	-5.6081	28.4974	8.3587	2.2323	-29.3422	8.1188	1.7673	29.0081	-3.1277	3.3116	-29.4633	-3.0562	2.0167	0.2856	-27.9474	34.9753	0.1116	-39.3921	21.8852	14.9146	-31.3379	16.1623	-15.0939	-30.4075	15.8629	-1.0851	-51.7934	24.8837	-0.4445	-68.2266
70565448	F	15.5833	-0.3389	24.1309	12.9414	0.1321	11.0849	11.4778	16.513	-1.2487	-0.0977	-16.209	1.2487	0.0977	43.6903	-0.0888	-5.6275	-43.918	0.4556	-5.5521	31.3278	8.151	3.1034	-31.7673	9.0765	4.3173	32.4892	-5.0733	1.4147	-32.2773	-4.8391	1.9963	0.0816	-29.2154	35.8361	-0.3038	-41.974	22.5337	17.5379	-35.7254	15.5437	-18.5711	-33.8253	15.1374	-1.4861	-57.5139	23.9951	-1.5605	-76.3115
70565685	F	15.5	-0.6076	23.4165	15.5551	-0.2723	8.0417	12.3256	15.7982	-0.4443	-0.7009	-15.9224	0.4443	0.7009	40.1316	2.0673	-5.068	-40.809	1.1562	-3.6899	28.1788	6.8846	5.4404	-29.1528	7.6727	6.5207	29.0655	-3.3917	1.1963	-29.2463	-3.7449	2.7975	-0.0683	-20.4739	34.7211	0.5585	-35.223	21.8478	16.4204	-26.7626	15.5479	-15.5967	-27.548	16.9501	0.559	-50.8851	26.8331	2.3428	-63.1787
70565755	M	15.3333	0.909	25.4538	16.486	0.7741	10.5625	14.1726	17.8743	0.2337	-0.9866	-16.2048	-0.2337	0.9866	43.4695	3.0078	-7.6308	-42.8451	3.0193	-6.6451	31.222	8.8628	3.0062	-29.1708	9.6018	4.2906	31.9062	-3.5478	0.8652	-29.592	-2.1642	1.6431	0.1265	-28.4586	37.2573	-0.4583	-40.8809	26.7991	17.3029	-31.8123	16.3064	-18.1035	-32.441	17.15	-1.0983	-54.6376	27.0194	-0.1988	-73.1354
70567430	F	15.5833	-0.8284	16.9109	15.3633	-0.6457	6.9684	15.0808	15.8089	0.4616	-0.1983	-16.7149	-0.4616	0.1983	40.8592	0.8669	-4.6502	-40.6386	0.3585	-4.7361	28.2122	7.6469	5.2075	-28.4369	6.7856	4.4187	28.9692	-2.4718	2.2129	-28.9935	-2.7463	1.484	0.0829	-23.2446	32.793	-0.1423	-39.4172	17.6967	17.5243	-30.8568	13.9209	-17.8749	-29.4344	13.4593	-1.5098	-51.9292	20.7653	-0.8406	-67.8507
[truncated: 3,726 more rows]
[truncated: 16 more columns]
