# Supplementary material for: An automatic approach for classification and categorisation of lip morphological traits
Source: PLoS One. 2019 Oct 29;14(10):e0221197. doi: 10.1371/journal.pone.0221197 (PMC6818784; doi:10.1371/journal.pone.0221197)
Supplement: S2 Table — (XLS) [file pone.0221197.s002.xls]

## Sheet: Sheet1
Individual ID		sn-cphL	sn-ls	sn-chpR	cphL-ls	cphR-ls	chL-cphL	chpR-clR	chL-li	chR-li	li-pg
70118187		45.7518	17.6715	46.6767	43.9049	27.2976	26.5371	18.7145	20.8647	69.3478	80.6017
70118634		46.2513	17.379	46.4614	43.8763	26.048	24.603	17.6737	18.2206	72.9002	86.4355
70118704		43.3158	16.3681	44.1872	42.0815	24.1248	23.2467	16.9385	19.5244	70.2931	83.1628
70119011		42.2076	17.2827	45.099	43.4649	23.1154	23.1273	17.1344	18.7073	65.5674	78.0636
70119862		44.9569	17.2372	46.5344	43.891	24.5373	24.0822	17.8821	19.0161	66.6483	78.3088
70120239		45.1666	16.8345	47.4344	43.4059	26.9902	24.1128	20.4031	18.523	70.2265	84.0389
70120476		44.18	16.6114	47.1826	43.613	26.7085	25.3202	19.4648	19.8126	70.4245	81.3547
70121914		44.2348	16.4199	46.5903	43.7512	23.4504	22.5482	17.2276	18.0515	65.6582	78.253
70122151		44.0723	16.8356	43.3586	42.3759	21.611	22.7381	16.0555	17.1301	67.1848	80.0826
70122458		44.0474	16.304	46.5549	43.5613	26.0624	25.2371	19.1081	20.8848	68.9638	80.3444
70122765		46.8154	16.8583	46.9276	44.4106	25.0067	23.1943	17.9409	17.1201	63.6783	76.3274
70123379		44.0432	11.6504	47.106	44.089	23.9049	21.7534	17.7913	17.4686	66.5435	77.6125
70123686		43.7204	17.3494	46.0501	43.5122	24.8953	23.3839	17.2323	17.454	68.6205	81.2356
70124063		43.0759	17.7622	45.7778	42.35	24.8397	23.5719	17.9728	18.6176	69.6361	83.3202
70124510		45.17	17.2245	48.3622	44.3611	27.6358	26.2139	20.0518	20.6966	71.754	82.1503
70124747		45.4743	17.8515	46.2601	43.7328	26.3845	25.265	17.9664	19.1318	68.6644	80.7512
70126422		47.7752	18.4359	46.2988	43.1089	28.3357	26.354	18.7983	19.5004	72.1934	84.6202
70127036		45.2119	16.6829	46.608	43.8592	24.4235	24.0403	18.1268	18.77	68.9989	81.8322
70127273		43.6131	18.0809	43.6503	41.3473	24.2236	23.2809	17.3675	18.0468	66.2868	78.559
70127887		42.2557	15.7117	44.2197	41.7709	21.6816	20.0201	16.7057	16.0447	66.1211	81.3904
70128404		44.3002	16.5313	46.909	42.9446	25.6363	23.6213	19.2265	17.8117	69.8921	80.9284
70128571		43.7881	18.6497	46.8264	43.1127	26.0993	24.8764	18.5526	19.4415	70.2947	83.9195
70128948		44.3782	16.8107	46.677	43.0178	24.1907	23.0142	17.5446	17.3513	69.6997	82.5564
70129185		46.6278	18.0065	47.3822	43.4904	28.8458	26.8265	19.3224	20.9219	76.6398	88.8868
70129325		43.1059	18.4223	47.5636	44.4462	23.9184	23.3401	18.8494	19.6828	69.1122	82.4595
70129632		47.4204	18.1156	46.6457	43.3486	29.3048	26.5234	20.3102	20.6881	78.0839	89.9103
70129702		47.6044	19.4941	49.656	44.8278	31.0782	29.1322	21.7286	22.472	78.8148	92.0449
70130316		46.0803	18.2477	49.2305	44.3369	29.2768	25.8699	20.1055	19.3212	72.5835	84.0462
70130483		43.1638	17.5359	45.4166	42.8985	22.1489	21.7218	16.0983	17.86	60.6663	72.5754
70130790		45.4566	16.4522	46.1998	43.6224	23.821	22.3941	15.7564	18.23	63.3145	74.7134
70131097		41.1575	16.7808	46.2236	42.5718	23.0896	22.0079	17.2868	18.7003	70.6253	82.1011
70131167		47.0083	18.1778	45.8444	43.4124	27.1202	25.15	18.4487	16.8844	71.9098	86.0862
70131307		47.6291	16.5593	47.2982	44.1691	26.7303	24.8549	18.5404	19.7622	70.129	81.1123
70132772		44.1306	16.2938	48.7147	44.1685	25.976	26.1049	19.655	21.3987	75.7572	88.7665
70134070		47.4216	18.9705	46.8438	42.9209	28.8204	27.3745	19.6122	20.5352	72.0032	85.3971
70134684		42.6908	16.3712	48.0033	44.0682	26.4604	24.533	20.3456	20.7042	72.5103	85.7833
70134824		43.3006	17.3974	46.0358	43.6761	22.9443	21.5652	18.2114	18.9477	68.3603	82.5721
70134991		44.9751	16.3402	44.5583	42.8814	23.8331	24.2221	17.3523	19.3823	69.6274	84.0499
70135201		45.3819	16.9107	46.6862	43.354	26.2049	25.153	17.7589	19.4673	71.0713	82.5257
70136052		44.721	16.4384	46.7624	43.007	23.4926	22.2827	16.8305	17.3009	67.3995	79.4731
70136289		43.6779	17.406	46.962	43.2019	26.0999	25.7185	18.3065	19.9647	70.681	84.4745
70136359		42.5692	16.6747	45.5873	42.3346	24.8075	23.3905	19.0608	19.5257	72.0901	86.4957
70136736		40.6894	18.4171	45.1494	42.9757	23.2443	22.4846	18.4376	18.2881	71.6344	86.0278
70136806		42.8925	18.9953	47.0812	43.7722	24.1145	22.8905	18.5649	19.1041	69.0591	80.3854
70136973		47.4289	17.4214	46.3697	43.3803	28.3184	26.5406	19.0303	19.0105	72.7566	85.9864
70137043		43.8622	17.5598	47.8579	43.8653	25.5529	24.3735	18.3879	19.3574	72.4661	85.6604
70137113		45.3774	17.8228	48.112	42.4366	28.6277	25.2794	20.7455	20.1596	74.3809	87.4827
70137587		42.0476	14.6581	43.8576	41.3622	19.8288	19.4938	14.9774	16.6126	65.7236	79.7096
70137657		48.808	17.5578	47.7932	44.2454	29.934	27.9019	21.6578	20.7333	76.7108	89.3535
70137964		46.305	17.2087	48.3827	45.1142	28.109	26.9826	20.6133	19.5613	75.5553	88.6487
70138271		45.729	16.1352	48.1764	44.426	25.493	24.7768	19.0984	19.385	72.1613	85.7673
70138411		44.7473	16.9722	46.7847	43.0197	25.3221	24.3998	19.084	18.9067	73.943	88.5049
70139402		43.1514	18.0385	45.878	42.5884	22.7399	22.2613	18.6073	19.3566	65.0669	77.3906
70139709		44.1932	16.9786	46.7443	43.8836	25.1424	24.0332	18.636	19.4432	71.752	84.8746
70140490		43.3949	17.0092	44.584	42.649	22.5913	22.6546	16.0995	17.5691	64.1472	77.4661
70140630		45.369	17.4172	45.391	42.7909	24.6801	24.7564	17.18	18.4312	70.4463	83.4279
70140867		44.896	16.3756	46.5182	43.6012	24.4242	23.6779	17.8688	18.9553	63.0901	74.0732
70140937		43.6201	17.7206	46.1817	42.1471	25.6724	24.787	17.3457	18.3166	68.9916	81.5626
70141007		44.5419	19.1181	46.2769	43.4398	25.6479	24.1693	18.2896	18.0499	70.2822	82.4599
70141174		41.7638	17.2802	44.6882	42.7063	23.0248	23.5188	17.2907	18.8672	68.0955	82.2046
70142542		48.6119	17.6507	46.8991	42.7507	31.894	26.9841	22.6815	19.3769	75.7183	86.8715
70142612		46.6325	17.7533	48.3224	44.2106	28.7695	26.6576	20.5752	20.7208	76.495	89.8534
70142849		42.2112	18.0877	45.5111	41.7199	25.0142	22.2885	18.0662	18.1727	74.772	90.1993
70143603		43.9425	15.2329	46.656	43.6848	23.7805	21.986	18.1228	19.3296	71.6816	83.4714
70143910		45.7377	16.5687	46.6804	44.1116	26.1177	25.1822	19.1058	20.1571	70.5557	83.4725
70144454		46.195	16.9425	46.3908	44.5586	27.1479	26.1125	19.7119	19.9505	70.81	84.1781
70144524		44.7867	17.2659	46.3446	43.7055	26.5574	24.3139	19.1289	18.2659	70.6866	84.2966
70145138		44.9105	15.8526	45.7205	42.7566	25.1461	24.5453	18.9353	19.0029	69.1932	82.5869
70145208		43.2278	16.1568	45.6491	42.6367	24.1131	23.4392	17.5659	17.9947	67.9708	80.1401
70146129		44.892	15.7463	46.1598	42.6514	27.3094	24.3806	20.1988	19.8811	77.0748	91.7304
70146296		43.8419	17.1308	45.609	42.2183	23.9136	22.1827	16.6419	16.9147	68.2773	82.0982
70146436		44.5651	16.0985	47.0555	43.416	25.0903	23.4944	17.9831	17.4353	68.4575	81.3496
70147357		45.6662	18.4944	46.7296	44.0528	28.0366	26.0665	19.516	19.3691	72.619	84.2659
70147427		44.517	16.6127	46.7806	43.3544	24.6989	23.8147	18.6099	17.2506	72.8022	86.8435
70147971		43.5632	16.2873	46.1645	42.6829	23.8868	22.6472	18.1054	19.1229	69.4465	83.142
70148278		44.5719	16.3562	49.3034	44.6462	28.6552	26.2746	21.907	21.1783	77.4211	91.8262
70148655		41.4687	16.4735	45.8908	41.9337	23.1166	22.1092	17.6286	17.3544	67.8955	81.9129
70149032		42.8738	16.073	44.9147	42.7461	22.2468	21.5822	17.1874	17.3742	69.8189	83.8515
70149102		41.8687	16.9403	46.5825	43.8574	24.5984	23.6481	18.9361	19.1844	72.6989	87.0281
70149269		43.0948	17.7889	46.2714	44.2829	24.2875	23.1159	18.3698	18.8079	70.6975	83.8035
70149953		46.0713	17.3569	44.2893	42.6678	25.8634	25.9809	18.866	19.858	70.8431	84.2078
70150497		44.199	16.8024	47.6678	43.3977	26.0824	23.6916	19.7158	18.0171	72.7048	87.6416
70150567		46.0015	17.248	47.1386	45.1707	27.28	27.1412	19.2585	21.7387	77.7354	91.8797
70150637		47.1058	17.6366	47.2934	42.6947	28.3402	26.4015	20.7854	20.5321	74.1518	87.0431
70150944		42.9115	16.4538	46.6202	43.0344	22.9012	21.1197	16.4254	18.0739	68.9145	83.3197
70151014		46.4989	17.2304	46.2706	42.7491	27.1888	26.0298	18.6686	19.7572	69.2189	80.1405
70153540		41.2798	17.9753	45.399	42.3205	23.3827	22.0201	17.3971	17.9811	66.915	79.5468
70155075		45.2359	17.4662	47.0922	43.9929	26.4106	25.9374	19.2071	19.5549	75.7244	89.0284
70155829		45.9211	16.6672	47.3378	44.8679	24.5977	24.0549	18.4912	19.147	72.4384	84.0149
70156136		44.8336	15.9571	46.7106	43.9007	25.9945	24.5874	19.7912	20.0642	74.4244	86.8645
70156206		43.2488	18.2852	45.7661	42.1917	24.3996	23.3582	17.3095	17.911	65.6435	79.3845
70156680		42.4642	16.4622	46.1709	43.1742	24.2557	22.8325	18.6533	18.9319	72.724	86.5613
70157057		44.1573	18.099	46.854	43.2135	25.0446	23.1817	16.5228	17.9445	69.267	83.452
70157127		48.3145	18.6434	47.3061	44.2425	30.295	27.1223	20.8349	19.9244	77.7911	92.3737
70157504		44.183	15.9709	45.6111	42.8783	23.3624	22.3077	17.4727	17.7532	68.7999	81.8912
70157671		43.5317	15.575	47.289	43.3552	22.1492	20.9498	18.5544	18.0463	66.1054	77.3152
70157811		44.1585	15.8137	46.0132	43.0965	24.0471	22.345	17.1222	17.2117	66.8059	78.1595
70158048		43.4205	15.3265	45.5738	43.3821	24.3158	23.095	17.8726	18.0902	68.6546	80.1093
70158355		46.2514	16.4779	46.6675	42.7511	26.8295	25.1356	19.5744	20.3662	73.7718	86.3258
70159416		44.3961	15.5922	44.7819	42.1868	23.6025	23.3677	17.7191	18.9623	67.6597	80.9689
70159890		43.4179	16.7461	47.2134	42.2168	24.686	23.6912	18.4781	18.1349	69.1892	81.7482
70160197		47.985	17.6842	49.4338	45.0995	31.492	28.0712	22.5455	22.1043	77.6088	90.3519
70160267		43.8922	16.0517	46.5914	43.0769	23.9489	22.1301	16.9436	18.0748	65.6827	77.1552
70161258		43.5458	16.8463	47.815	43.963	25.5099	23.6092	18.7439	19.2261	74.5456	90.4443
70161705		46.1099	17.8633	47.2266	43.8066	27.1862	26.1457	18.7365	19.907	68.3102	81.2832
70162249		41.7186	17.8309	46.5648	43.6637	24.7391	24.0704	17.8506	19.413	71.1091	85.0773
70162556		47.741	20.1521	47.3002	43.4982	30.4397	27.5166	22.3372	18.1686	74.1547	86.06
70162933		47.9047	16.4976	46.9521	44.0856	28.377	25.1325	20.0017	21.5859	72.2557	85.3205
70166213		47.7755	18.3052	46.6228	44.4213	27.236	26.474	20.1541	19.5959	68.8468	80.0764
70166687		42.3163	17.7779	46.2929	43.9861	23.1982	23.5475	18.6928	19.3712	69.7036	84.4047
70167134		47.2867	17.1514	48.1164	44.3028	29.0585	27.3828	20.7	21.449	71.9167	84.661
70167748		45.9283	18.0219	45.2524	42.0722	26.396	25.2974	17.7162	18.7715	72.3795	87.0707
70169046		41.0371	17.086	45.3543	42.2151	22.7024	21.1821	17.573	17.9025	62.406	74.566
70170344		44.5451	17.2567	48.3637	44.1934	27.1715	26.199	19.7618	20.2081	76.6096	92.3379
70170414		43.4761	16.0394	46.0788	42.8693	22.8712	22.2462	17.3131	16.7589	70.1907	82.7792
70170651		43.5811	18.6095	46.2792	44.189	24.6017	25.1032	17.8798	19.2476	69.3464	82.8074
70171028		44.9036	18.3695	46.2404	43.1537	27.0455	25.653	18.5609	19.7545	71.2582	84.1296
70171405		45.2155	16.4426	47.6348	43.6202	26.6194	23.9456	18.7951	18.6807	74.6988	89.2792
70172870		46.2862	18.7828	47.2881	44.6392	28.0707	27.1888	19.2986	20.5078	71.9142	84.1115
70173484		44.5074	17.8993	45.4457	42.2472	26.2433	24.7159	18.4498	17.8817	66.94	79.4918
70173931		43.1029	15.7049	45.3919	42.7697	22.4205	21.3352	16.0272	17.1453	65.4446	78.6109
70174238		45.3118	14.3503	48.1594	44.3413	23.1266	21.8305	18.2932	18.7093	68.7321	79.8404
70174545		42.8993	15.8557	45.6077	43.2846	23.4463	23.038	18.1204	18.3146	71.6946	85.5173
70174615		45.7229	17.0753	46.209	44.0326	26.1372	25.2088	18.6044	19.3629	73.4956	87.1523
70174852		46.5731	18.5302	48.2086	44.3885	28.6885	26.2886	18.7	19.3494	69.9009	81.9777
70174922		43.7913	16.0408	46.6455	43.745	25.3979	25.8289	19.6817	20.5972	72.1039	84.0878
70175229		45.0882	19.0462	43.8662	42.0199	24.7434	23.0903	15.309	16.1609	67.5519	83.295
70175466		44.4634	16.7034	49.4382	46.7853	23.0131	24.6841	18.2004	22.4261	72.6443	79.6081
70175536		41.6529	15.1342	45.2724	42.767	21.7713	20.6166	17.5217	18.5489	70.2288	83.4413
70175606		45.3508	16.3568	47.4041	43.2559	26.617	25.2703	19.0333	20.9988	68.8955	78.0397
70176150		42.8047	15.9192	45.1695	41.9136	22.0943	22.4068	16.673	17.8082	62.9593	73.5992
70176764		46.2987	19.0105	46.5372	43.4666	27.3877	26.142	18.1706	19.0883	73.9575	89.269
70177448		44.7716	17.6158	47.1394	43.0602	25.2788	23.2964	17.9845	17.9272	65.4526	77.7979
70177518		42.9949	16.1761	47.692	44.3737	22.4297	22.4135	17.8289	18.1216	69.4886	82.6549
70177685		45.0217	17.6029	46.5298	43.8362	25.9014	24.7993	17.5516	19.2976	70.5802	83.552
70177755		43.6154	15.1895	46.3787	42.7477	22.3652	21.7701	16.3779	17.1646	64.2435	75.487
70177825		46.341	17.5838	48.2226	44.0927	27.9857	26.0057	20.1826	18.3686	78.2669	92.5883
70178202		45.8568	17.1546	47.481	43.3794	27.57	25.1249	20.8199	18.495	77.5755	93.0369
70179667		43.9301	16.0294	48.3894	44.5042	26.9541	24.691	21.1505	19.9981	72.5395	85.0303
70179737		46.1832	17.8266	48.5861	43.238	29.3223	25.232	20.682	17.8929	75.4015	89.7893
70179807		44.2462	16.5556	46.5177	43.251	23.2415	22.5408	18.0044	17.1126	62.5827	73.6711
70179974		48.1303	19.2423	46.3783	44.3906	30.5804	27.9748	20.8098	21.8667	77.7017	92.9844
70180281		46.9866	17.8392	47.4893	43.5994	27.6563	25.4786	20.4301	18.6258	68.5418	77.9213
70181035		45.2665	17.9461	45.5079	43.5468	25.0516	24.9234	17.0684	19.3415	68.6606	83.1952
70182026		44.7524	17.8791	49.3764	44.4966	29.191	27.2277	21.1056	22.1802	78.4998	90.7552
70182263		43.0748	16.9423	43.1832	42.0732	23.2095	22.611	18.0252	18.3744	67.0566	80.3972
70182877		48.6223	18.8307	46.4835	43.8492	29.2847	27.9467	19.2208	20.7282	74.0167	88.0333
70183017		46.1656	17.3494	49.8411	45.7529	27.3299	26.1865	19.6183	20.5062	75.2444	88.6
70183184		42.4883	16.0367	45.3146	45.5214	21.6048	28.6713	16.5141	21.7874	64.8287	76.7413
70184008		46.7624	17.5341	48.0271	44.651	29.1028	26.4757	21.7202	21.1635	79.4777	92.2785
70184245		44.3332	18.0182	43.1824	41.3828	24.43	23.0876	16.5218	16.0931	67.2871	79.8987
70184622		47.1419	17.7273	47.0685	43.6818	27.7568	26.1506	19.656	19.9373	74.6941	91.2943
70184789		44.1683	15.1438	46.4703	43.6125	22.6277	21.1739	17.7472	18.1426	67.3995	78.9264
70185236		46.5496	17.443	44.8699	42.6044	28.7299	26.5769	20.2716	20.7438	72.2546	84.6565
70185306		45.3529	16.8285	47.745	43.7024	27.1701	26.3513	19.0382	21.2204	73.4424	86.5194
70185473		44.1421	15.4193	45.9201	42.6804	23.2841	21.0535	17.6532	16.6493	62.3305	73.5581
70186087		42.536	17.0191	46.5085	43.3059	24.9874	24.0114	18.4925	18.9222	70.2332	82.1591
70186604		47.2875	17.4374	48.1918	43.8733	29.8844	26.1473	21.6573	19.6003	77.783	92.0989
70186911		45.3702	16.3391	45.2387	42.7381	25.9273	25.3851	18.0164	18.9428	68.9574	80.2791
70187692		44.7826	18.1027	46.7659	44.2178	25.7037	24.9768	18.6897	19.6743	68.3727	79.5104
70188139		44.1766	17.2156	46.0744	42.5608	25.3944	24.6312	17.8368	18.7166	68.1394	80.5968
70188753		45.7827	17.5463	46.1943	42.5822	28.1402	25.6184	19.2545	19.4401	65.8701	76.6763
70189507		43.3443	18.5556	44.9774	42.5412	22.7874	22.2336	16.9456	17.771	66.4601	80.443
70189981		42.534	17.9727	46.1027	44.0411	24.8784	23.5707	18.5091	18.9807	67.8135	79.3774
70190051		44.7479	16.4439	47.714	43.0994	26.2599	24.7681	19.5537	19.563	75.7422	90.3644
70190595		43.5469	18.1195	45.6335	43.7977	25.2399	28.8784	17.9284	21.8756	65.5595	78.9763
70191042		46.6982	18.6678	45.6214	43.2394	27.1997	25.2152	17.4244	17.8317	66.0974	77.6312
70192340		44.2515	17.9228	47.8338	43.6481	27.7583	25.8852	20.2153	19.6128	72.3381	86.1271
70192577		42.8412	17.655	45.0242	43.1863	24.8962	24.2107	17.1481	18.1777	72.5336	88.1205
70193024		43.8791	17.1102	45.9717	43.927	24.0299	24.0685	17.4827	18.9213	70.0509	82.5713
70193261		42.3249	18.2302	46.4322	43.3126	25.3125	23.6588	18.0996	19.7642	74.9308	89.2102
70194015		45.2492	17.836	47.5459	43.7615	28.2103	27.6903	19.6915	21.7746	73.5066	84.3277
70194252		45.4575	17.414	46.4053	43.2933	25.435	24.3245	16.6731	17.2203	65.9967	72.4321
70194322		43.6565	15.6554	46.0523	42.1675	23.5452	22.0502	17.9955	16.7145	68.1932	80.121
70194629		45.032	17.0311	47.1799	42.8669	25.711	23.4357	17.9903	17.9752	66.6486	77.1439
70195480		46.0248	17.672	48.2909	43.7612	27.9202	25.808	18.6124	19.075	74.7276	90.8966
70195550		46.7638	17.6424	46.0234	43.3486	26.7022	25.0827	18.1219	17.8578	68.6921	82.2134
70196611		47.3171	17.5025	46.9888	43.1597	29.5918	25.7519	19.9353	20.3594	74.7769	88.6124
70196778		42.0079	17.5661	45.3337	43.7667	24.3118	24.3452	17.5608	18.7838	68.5633	81.7449
70196918		41.8053	15.5659	48.4	44.9448	25.1606	24.7478	19.5542	22.2952	75.0184	90.0928
70197085		46.8454	17.5803	46.6198	44.7249	27.4134	26.9551	19.562	21.1862	71.4604	80.9523
70198076		44.2917	17.0448	45.9856	42.4336	24.2843	22.3198	17.2323	17.9527	71.7133	87.1811
70198453		45.7719	17.8378	47.9231	44.9494	26.3303	25.0778	18.8465	18.958	72.105	85.8399
70198690		45.8463	16.7322	48.2051	44.5675	27.0926	25.3582	19.708	18.9029	72.1891	84.6718
70198830		41.5534	17.7907	46.0628	43.5578	24.3335	23.606	18.0688	19.2168	67.5368	79.0844
70199067		45.4839	17.0734	45.864	43.3927	26.6427	25.1503	19.6389	18.8505	70.8257	82.1865
70199681		46.3676	17.4023	46.7275	44.8675	25.7526	25.1597	18.0441	19.8111	69.4347	81.0465
70199821		45.0718	16.7042	46.8524	43.9201	24.0455	23.1326	17.4551	17.6429	69.518	82.8805
70201356		41.8559	16.2353	47.5515	44.6071	23.786	23.5251	18.8482	20.0043	68.7142	81.0631
70203408		46.4312	16.5468	45.9949	43.1374	26.3537	24.2322	19.6084	19.7666	71.2269	83.2384
70203575		43.717	17.6342	47.2482	43.5024	26.6924	24.8832	19.5616	19.2294	71.0847	82.8488
70205320		45.1522	16.2589	46.7229	44.1179	24.9459	24.3277	17.7384	18.6217	64.453	75.6065
70205557		40.9299	18.0138	46.6184	42.1387	23.8953	22.6645	18.6259	17.7188	69.2216	82.4573
70206004		45.1801	16.2976	47.2559	42.8044	23.5664	22.0362	17.4161	16.7519	66.8857	79.4668
70206171		42.307	18.4011	47.2798	43.2379	25.3847	23.7273	19.1252	18.1357	69.8608	84.3011
70206855		42.8895	17.5125	47.8423	44.7157	26.8403	25.6025	19.3475	21.1366	73.0475	84.8785
70207539		44.8211	16.1675	45.9714	43.0495	24.5046	23.8907	16.6366	17.6697	68.5823	83.6754
70208530		45.6238	18.2474	47.1843	42.7029	27.5958	25.7159	19.6305	18.8521	72.3629	87.7436
70208697		42.812	18.1227	46.1767	43.3745	24.2853	22.5227	17.4779	17.9279	66.6761	79.6721
70208767		43.9549	17.6171	47.2818	43.7403	27.5128	25.8019	19.4995	21.5144	76.5282	89.7715
70209758		42.827	18.0893	46.6891	42.3723	24.4921	21.4443	17.9674	17.1567	70.8273	84.8264
70209828		43.901	17.0743	45.7341	42.7566	25.2438	23.1432	17.6932	17.9173	64.379	74.3896
70209995		46.008	19.0061	47.6541	44.2534	28.3847	26.9651	18.6072	19.8822	75.6741	90.4416
70210679		44.3995	18.6941	46.8308	42.5429	26.5012	25.3762	18.4048	17.9699	70.8692	83.9498
70210986		46.71	19.5227	49.1117	44.8796	29.1144	27.0546	20.2899	19.2095	75.0504	87.8276
70211056		47.7891	18.4951	45.5988	42.2866	27.756	24.5219	18.8518	17.9729	69.3432	80.4076
70211670		45.5496	16.9682	48.4684	44.1279	27.2853	25.402	19.6279	19.4487	69.9965	82.623
70212047		45.2821	17.3543	47.9589	42.3808	26.9989	24.3826	19.3613	18.7926	71.159	83.2521
70212424		45.9258	18.1952	46.7414	44.3317	27.1745	24.9333	18.366	18.9628	72.8988	86.5798
70212591		46.0329	17.5064	48.377	43.7973	29.673	24.4668	20.9875	17.4164	76.2222	90.7059
70212968		44.3924	16.2368	46.27	43.1253	23.8451	22.5546	17.1629	18.4542	67.4779	77.9378
70213275		42.9632	15.2723	45.5434	42.6683	24.3929	22.632	17.4733	16.7568	71.6033	86.5767
70213582		46.4007	18.0849	46.6899	42.979	27.5703	24.8272	18.2047	19.0155	69.7784	82.2598
70213652		46.5193	17.4644	47.9183	44.8038	25.8805	24.599	18.2314	19.3143	68.3426	80.0003
70214196		48.1614	20.4104	47.7293	43.4989	30.7272	28.6374	20.8829	22.7823	75.8403	87.2828
70214336		47.7557	20.2541	49.1961	45.0512	31.7226	30.0616	21.9124	22.1785	72.8464	84.3181
70215494		42.6806	16.2346	46.6752	42.7591	22.9562	21.8271	17.4719	17.2434	66.7477	79.3869
70217002		41.4472	16.915	46.506	44.8358	24.3721	23.2429	17.9503	20.7657	69.9756	82.7286
70217169		45.2939	17.0313	46.0222	42.3866	26.4951	24.2588	18.17	18.8526	69.4185	84.1601
70217476		47.4799	17.0719	45.1548	43.6213	26.9481	26.0925	19.636	19.3987	71.3314	82.5586
70217546		42.8155	15.5408	45.8989	43.0365	22.3807	21.9003	17.1783	17.4061	66.3301	79.1396
70218160		40.3649	19.0272	46.1572	43.4227	22.9068	22.3943	18.6374	19.4276	67.1584	79.304
70218607		46.5557	16.7435	45.6402	43.3242	26.564	25.0996	19.1714	19.0061	70.7007	84.2997
70219835		47.4779	21.9779	47.6368	43.7585	31.0108	28.2068	20.1383	22.0956	73.4615	86.0479
70219905		46.8005	18.1863	46.6841	42.8012	28.7794	24.8741	20.8643	20.07	69.3865	82.357
70220142		44.7794	17.5662	46.6983	44.0701	26.7134	25.1311	18.4079	18.6596	73.2154	86.7033
70220379		46.4753	18.5787	46.1849	42.4997	29.2943	25.5758	19.3804	18.1844	71.0365	83.8933
70220686		44.9298	16.8124	46.3818	42.8645	25.1734	24.5714	17.8403	19.0193	66.8637	78.6676
70220826		44.8907	18.2872	47.1268	43.7208	25.1942	22.9331	17.9283	18.0512	69.9141	82.3523
70221203		44.0563	16.3798	46.3429	43.1518	25.1394	23.9399	17.4289	19.0538	70.0372	83.5356
70221677		44.3401	18.443	46.8531	41.9783	26.7022	24.0089	18.5252	17.5958	70.2162	83.1339
70221747		44.589	16.5478	45.3215	43.8194	22.6942	21.6011	17.1907	15.4005	64.9682	77.189
70221817		42.476	17.4243	46.2419	42.4118	24.3708	21.9262	17.7994	17.863	70.2362	84.8798
70221984		45.6277	16.9537	44.4534	42.4813	25.1443	22.8212	18.587	17.7046	69.2845	82.878
70222431		46.1382	16.1806	47.034	44.2933	25.0356	24.5899	17.2439	20.0454	67.8655	78.4371
70222501		46.0438	15.939	47.6169	44.7949	26.8585	24.8639	20.26	20.6377	69.7749	83.2434
70222668		45.4284	16.6444	47.0928	44.098	25.7433	24.3217	19.8854	19.2403	68.7164	80.2829
70223352		43.6546	16.3322	46.3797	43.451	24.2778	22.1999	17.5963	17.3593	66.2805	77.6888
70223589		45.9721	15.2766	48.1012	44.2057	25.7354	24.5082	20.5172	20.0349	71.9565	85.3305
70223659		47.003	17.9703	47.5117	42.9842	30.1437	27.0786	21.843	22.1119	73.7544	84.4134
70226702		43.7043	17.6953	46.2642	43.8	26.1675	24.3107	18.5133	18.9537	72.933	88.2356
70226869		42.955	15.6381	46.157	43.0654	22.5649	22.1127	17.749	18.7842	68.9283	82.5239
70226939		46.8292	17.9642	45.8815	43.0235	27.6763	25.1394	18.5786	17.7939	69.7528	81.1653
70227176		46.316	17.1774	46.1868	43.6263	25.828	24.7771	18.5354	18.1724	70.454	81.77
70227553		44.468	18.8125	46.1891	43.2941	24.524	22.7734	16.95	17.6716	66.964	80.9403
70228474		45.9956	17.2616	47.4799	43.1096	26.7864	24.8025	20.5579	20.2241	72.5619	83.3043
70229158		43.0295	17.8042	44.2067	41.9955	23.4165	23.933	17.8688	17.5229	64.6091	77.6422
70229605		43.9251	15.2246	46.484	43.7828	24.5303	24.1472	17.7668	18.0814	69.5644	83.2358
70229842		45.7038	18.1419	47.5548	44.7194	27.9973	26.9351	19.4615	20.4256	71.6027	84.8227
70230079		44.9708	14.2512	47.5296	44.1364	23.0033	22.7917	17.9185	18.4155	67.2459	79.0361
70230149		44.4154	17.1594	46.5148	43.8854	24.3531	22.9522	17.5098	17.5738	67.4497	79.5514
70230526		44.0711	18.5141	49.3204	44.7129	28.7417	26.484	20.5165	21.2389	78.7937	94.4374
70232675		47.929	17.447	48.1516	44.9379	28.5352	26.2769	22.345	19.8703	71.5339	81.5194
70233052		46.6236	17.4019	46.0853	43	27.3889	23.9833	19.1744	17.0384	67.9321	79.9028
70233122		45.8395	15.8116	48.8759	43.386	25.6288	24.9004	19.6312	19.5963	67.8381	79.2194
70233359		42.3827	15.8795	45.3352	43.4767	22.1912	23.5552	17.0298	18.1035	67.9461	80.95
70233596		42.5516	17.1337	44.7492	41.7821	24.3431	23.6204	18.4322	17.2114	67.4012	79.3132
70233736		46.5155	17.897	46.2256	42.7937	26.8011	24.8963	19.5091	19.1855	69.0512	80.7699
70234280		45.997	16.1015	47.6041	44.0154	27.1515	25.2035	20.2124	20.3864	73.4196	85.9238
70234350		42.151	18.4841	47.6306	43.6708	24.0881	22.6073	18.4753	18.7691	69.2838	82.3463
70234894		43.1476	17.293	46.1799	42.91	23.5255	22.4813	16.9807	18.545	72.5314	85.443
70235104		43.9823	16.8368	46.9892	43.2624	27.7613	24.2935	20.8718	19.7623	74.9774	89.5456
70235271		45.7354	17.517	48.0274	43.6889	27.8986	25.2248	19.204	18.6777	68.6437	79.5107
70236025		45.5322	18.384	45.8646	42.114	26.6356	23.3318	18.052	17.4935	68.1622	80.0627
70236639		44.4053	17.904	46.0106	42.3435	26.7069	25.4268	19.8106	20.3324	71.8074	81.5809
70237937		43.8145	16.8363	46.7785	42.4671	24.6909	23.1324	18.4627	17.7115	70.3477	86.2706
70238244		44.8055	17.7288	46.7848	43.5877	26.562	25.2715	19.6032	19.448	72.0857	85.3049
70239542		44.0368	17.2949	45.608	43.1471	24.0222	23.4804	16.8163	18.3929	66.8918	80.3334
70239612		42.9626	18.453	47.0785	42.3294	25.8717	24.9094	18.2677	18.8808	71.5936	83.8661
70239919		46.0267	17.8325	46.9562	43.0904	27.0618	25.1178	19.3681	18.4892	71.8042	84.9006
70240463		45.881	16.8013	46.235	46.3895	23.8561	25.9312	18.1715	21.1807	67.1656	78.7257
70240770		47.6802	18.794	48.5516	44.8888	29.0601	27.519	18.5862	21.0257	77.2879	90.6538
70240910		43.6169	16.4599	46.3346	42.4976	24.7967	23.4778	18.2711	18.6044	69.7501	82.298
70241077		46.6859	19.5783	46.3112	44.02	29.1243	27.3201	19.2865	18.984	76.6056	92.7066
70241524		42.7595	17.0099	47.8408	44.3465	25.3272	23.877	19.4254	19.8068	72.4686	83.1802
70241761		47.3271	20.0817	47.9069	44.1348	33.5958	28.529	26.2848	20.4054	77.718	89.7143
70242682		42.7736	17.5024	45.0861	42.5386	24.641	23.2456	17.3972	18.0969	64.5494	76.9644
70242822		44.6375	16.9132	44.8525	42.5805	24.3135	23.3968	17.0299	17.4373	67.6731	81.4643
70242989		43.6925	16.4889	46.2827	41.7821	24.2674	22.1765	18.1004	17.3254	68.7393	83.2624
70243059		48.1855	18.4283	49.3567	44.77	30.6905	28.0885	21.4877	20.9369	75.0778	88.4338
70244804		45.6202	16.6984	45.5092	43.1935	24.5383	24.1063	17.2308	18.0163	66.3402	78.3598
70245041		42.3772	17.2672	44.2042	40.995	24.1257	23.104	17.9435	19.1111	70.3505	83.942
70245111		45.3152	15.7394	45.7118	44.0739	23.1048	27.1848	17.0026	21.556	65.5506	76.2185
70246032		44.2776	17.8352	46.1081	42.8748	25.2929	24.8812	17.8028	17.9484	72.8245	87.9117
70247260		46.4916	17.8888	45.508	41.8445	26.9495	25.1777	19.0846	18.7054	67.6976	78.3077
70248628		43.4829	16.0718	43.876	43.3146	23.893	28.5254	17.2998	22.3608	66.6479	81.686
70249479		46.318	17.108	47.0649	43.0193	27.5481	25.7003	19.6469	19.4238	71.4038	83.8978
70249549		45.5251	17.127	48.0038	43.9962	27.9825	25.4198	20.0525	20.6181	75.2229	88.6855
70249786		41.6627	16.4897	43.963	42.6586	21.7822	20.7567	16.5784	16.1699	65.4616	78.8979
70250303		46.519	17.5683	47.2297	44.1778	27.523	25.6813	19.7591	20.2369	70.9158	84.5164
70250917		45.0972	19.8221	47.1071	43.0247	27.0398	25.2606	18.0346	18.5461	71.1463	85.8016
70251224		42.6425	18.6045	47.18	42.1689	26.7518	24.9461	18.6862	19.6457	72.1118	84.3861
70251531		42.1769	14.0932	46.7376	43.0878	21.9602	21.5632	16.5426	16.9979	68.8907	83.5487
70251768		45.7317	17.8698	47.314	44.4775	27.4293	26.1828	19.8511	19.4098	71.1002	84.5723
70252075		45.3022	18.3601	46.6292	43.5353	27.6522	25.5867	19.3591	17.6872	70.6852	81.8699
70252215		42.0473	16.8532	46.1806	44.1284	23.7936	23.1068	17.9062	20.6935	68.4374	80.5679
70252452		44.1657	14.8873	46.9247	42.8691	25.3372	23.2067	17.3738	17.9276	66.8463	76.8832
70252522		43.9254	16.782	46.1973	42.3696	25.1096	23.5024	18.5781	17.8895	68.9855	82.999
70253136		44.0734	17.734	46.1901	44.4949	24.5691	24.2242	18.0323	17.0248	70.3717	82.2925
70253443		45.1736	18.0124	48.1161	44.1254	27.5961	27.2305	19.5971	21.7609	70.0203	80.8646
70253750		46.7611	17.5403	46.3808	43.492	26.9301	25.3209	18.5415	18.9927	64.4433	76.3592
70253987		44.6115	16.8852	46.6059	44.7847	24.8112	24.176	18.8455	18.9102	67.5374	79.7259
70254057		43.587	17.7227	46.8279	43.1827	24.4895	23.7787	17.1307	18.8545	73.4396	86.8947
70254127		43.9464	18.0198	45.5339	43.8309	23.6557	23.3535	16.4832	17.819	67.583	81.8197
70254504		45.9639	17.4195	45.9702	43.8554	25.6035	25.4428	17.2556	19.257	70.0959	83.2232
70254671		43.8779	15.916	46.9776	42.955	24.2124	23.0886	18.6659	18.1614	68.4555	78.5533
70254741		43.4703	16.5776	46.0523	42.7938	24.2534	22.9836	17.8623	19.83	71.1542	83.879
70255118		44.8414	16.3028	45.8942	43.0833	23.034	22.3873	16.736	17.8939	70.9047	85.9098
70255592		45.2611	17.9453	46.6602	42.7577	27.354	25.7116	19.4447	18.7534	66.4498	76.3054
70255969		45.4182	17.8223	45.2409	43.0726	26.5341	25.3407	18.4409	19.1451	72.7374	87.553
70256039		45.9889	17.4566	46.632	43.007	28.3569	26.6912	21.2145	20.7684	75.1725	88.2456
70258328		47.7321	16.5712	46.503	41.1283	28.1054	25.0504	19.7548	19.7369	70.8756	85.3503
70258565		43.5766	16.7086	46.3275	43.2209	24.2105	23.3998	17.9214	18.2993	71.5323	85.946
70259012		45.1531	17.4602	46.2445	43.3758	26.0105	25.4926	18.6008	19.343	72.8395	87.8691
70259486		45.0851	17.2376	49.0289	44.601	27.8986	27.2285	21.1939	21.4185	78.9854	91.8121
70259556		45.8474	17.2819	47.1065	43.5303	26.6765	24.727	18.9133	19.6033	72.649	87.0819
70259626		42.221	17.9769	46.3602	43.3154	24.2481	23.7341	18.0125	19.0909	69.5064	82.6266
70259863		46.6345	18.329	46.5104	43.6439	28.003	25.5692	18.6364	19.314	75.6945	88.4947
70260310		43.9066	16.5554	46.7805	43.8276	23.4983	22.4187	18.4778	19.4877	70.2841	82.2853
70260477		44.4299	16.6692	46.471	43.5431	24.3159	23.8817	18.5772	17.9519	70.0236	84.385
70260547		46.5202	19.0957	48.2167	44.075	28.8217	26.6763	19.5151	20.3032	71.3887	83.4421
70260617		44.4243	17.4386	45.6882	43.2213	25.0908	24.117	17.1069	18.155	66.7736	80.7218
70260784		44.7475	17.7964	45.6727	42.7812	24.3675	22.9767	16.9154	17.5148	69.2424	83.0425
70261091		44.8184	16.4436	45.552	42.7172	25.7523	22.9478	19.3049	18.6841	68.7308	80.1349
70261231		42.9184	17.5585	45.3284	42.26	23.8494	22.9071	18.1611	18.6243	68.3793	80.926
70262222		42.079	17.0294	46.2432	43.5457	26.0749	24.4777	19.5009	21.104	71.975	87.8391
70262389		44.9228	18.0553	47.8424	43.4763	28.2777	25.695	19.2551	20.432	71.256	83.5503
70262836		43.6048	16.5884	45.5538	43.4937	23.7691	23.9835	16.9248	19.3584	66.7078	79.831
70262906		44.315	17.1775	45.9448	42.4079	24.0142	23.4556	18.1926	18.6601	71.0149	83.6586
70263073		43.9706	17.7501	46.6542	43.5424	26.6991	25.8078	19.433	20.368	75.2786	89.678
70263687		43.778	17.154	47.2709	44.4163	27.0912	26.0425	19.5924	20.5314	74.3371	87.6952
70263757		46.7774	17.8818	47.0685	44.2473	27.3869	26.5446	19.227	19.9972	73.3401	86.8057
70264134		44.867	16.8182	47.7366	43.0005	26.0545	25.0517	20.1254	18.828	75.8492	90.3712
70264204		46.6885	17.7462	47.0748	43.7555	28.0793	26.1666	19.3231	19.6776	71.0267	84.5706
70264985		46.7774	17.8818	47.0685	44.2473	27.3869	26.5446	19.227	19.9972	75.142	90.437
70265669		44.275	16.6362	46.9063	43.467	22.9908	21.3612	17.4223	17.5738	63.2921	74.1612
70265739		45.223	17.1499	46.3413	42.4483	25.9775	23.573	18.7827	18.171	67.2016	80.1711
70265809		46.6852	18.0531	44.4699	42.9221	25.5032	25.4599	17.3759	18.7931	64.4627	73.2946
70265976		45.4026	19.1818	48.7954	44.56	28.3323	26.1227	19.6692	19.2425	72.9613	85.0793
70266660		43.6183	16.5471	46.172	43.5167	25.3033	22.8224	18.2835	18.4234	68.856	81.1501
70267581		40.8436	16.7004	43.9077	41.8044	20.6422	20.0851	16.6886	17.994	69.2829	83.0208
70268028		45.7068	16.3056	47.813	44.3249	26.3816	25.865	19.2529	21.6222	73.2874	86.1138
70268405		45.0029	17.5732	45.819	43.1222	27.0591	24.6048	18.1467	18.6263	72.0385	86.9816
70268572		45.3793	17.233	47.3144	43.401	27.5845	25.8539	20.5096	21.2122	74.6163	87.22
70268712		45.7448	19.2147	48.4078	44.574	29.4247	27.3466	20.8338	21.1353	78.2256	91.7857
70269633		42.8651	15.4337	46.8563	43.4963	25.2251	22.5913	19.4508	18.9234	69.276	79.1692
70270010		45.6539	17.9676	46.22	43.3959	26.1271	24.3229	18.2772	18.6561	70.5666	82.9131
70270177		44.0509	15.7169	44.9051	42.8949	23.4454	23.1066	15.5335	17.0528	68.5558	84.21
70270317		42.4125	16.8012	44.3928	43.5525	23.136	23.2428	18.0481	18.809	67.2479	79.8039
70271238		45.7983	16.0132	47.0392	43.3318	26.4455	23.8391	19.6985	19.4277	70.5133	82.3978
70272466		44.6124	16.0729	46.0004	42.8057	25.3976	24.6431	18.8918	20.2092	71.5882	84.9199
70274378		42.2608	17.6965	44.8913	42.9346	22.6901	21.7096	17.0392	18.1723	66.9138	78.8787
70275132		45.6971	17.5915	45.5878	43.1158	26.675	25.0763	19.4885	18.6955	70.6124	82.7307
70275369		40.7629	17.534	46.6561	43.4149	23.698	22.1586	18.3888	18.6459	70.9246	83.5197
70275439		41.726	17.4078	44.7876	42.838	23.4162	23.1803	17.1785	18.7073	67.1307	80.8878
70275509		45.1256	17.7914	48.3422	44.9781	27.2073	26.8756	19.9249	20.8732	75.5444	89.6799
70275746		45.8387	17.3164	46.0276	43.1712	25.9277	24.557	18.5653	19.2987	70.1162	82.0651
70275816		46.4979	17.3639	46.4796	42.2743	25.5062	25.166	17.641	19.2834	71.7087	86.4741
70276053		45.8965	17.6107	46.8972	44.1737	27.2611	25.7976	18.9176	19.9746	71.0158	85.8067
70276597		42.8955	17.6332	48.6072	46.0197	23.4252	23.3332	18.2033	21.3151	70.3803	83.5494
70276974		46.652	17.9775	45.4052	43.2961	27.5321	25.9846	19.1932	19.8939	69.7964	83.0592
70277728		46.695	18.9082	45.8714	43.2072	28.1279	26.1153	19.3478	20.2848	71.0733	83.594
70278105		44.7725	19.3104	49.6394	45.8155	25.5888	25.3028	18.6788	20.9902	70.5534	83.6753
70278649		43.9459	15.0358	46.9587	43.199	22.5956	22.2397	17.1503	16.6656	65.2897	78.4318
70278956		43.994	16.1234	46.6973	44.183	24.1004	22.9757	17.4649	18.6408	67.4076	78.9852
70279193		44.23	16.3451	45.7401	42.785	23.4549	23.6079	17.6251	18.1117	69.0828	82.4548
70280184		45.1444	15.061	46.5172	42.7588	24.3609	23.4666	18.7168	18.8854	68.1643	78.8598
70281175		42.8462	16.8816	45.411	43.7784	24.7632	23.4285	18.8338	20.1273	72.7627	88.0272
70281552		43.7609	16.8169	45.9276	43.0143	24.3851	23.5785	17.2943	18.4543	68.7957	82.3348
70282096		42.4136	18.4734	46.0573	43.1313	24.8054	24.283	17.5848	18.1378	74.1138	90.3321
70282166		44.4682	17.3989	46.4851	43.9875	24.3452	23.2145	17.5556	18.6427	66.1258	78.1531
70282543		44.6848	18.5993	48.2388	45.0949	27.2817	26.4089	20.3177	22.7457	77.526	90.1751
70282613		43.1098	17.6992	47.5535	43.9754	26.091	24.3442	19.7397	19.5894	75.5998	90.569
70283227		44.8033	16.0175	47.4904	43.5527	24.2375	22.6316	18.4692	17.5776	68.5828	81.6407
70283534		45.4011	17.6538	48.4187	43.9269	27.3115	26.4139	18.8292	21.1094	78.9091	93.7209
70283911		46.2065	17.6355	46.9667	44.1844	28.1638	26.2734	20.2464	19.2008	74.0815	88.15
70284078		44.5174	17.6091	46.3141	42.0666	27.2203	24.4421	18.9578	19.2116	71.4477	86.0667
70284218		47.5436	17.8664	48.921	44.3426	30.9019	26.0783	21.9286	20.9308	79.9517	95.3483
70284762		39.9989	18.4767	45.2695	42.3738	21.7529	20.9799	16.7145	19.0146	61.7539	74.1328
70284832		43.5323	15.977	47.5102	43.8244	27.2953	25.6482	20.5267	21.2838	77.145	91.0939
70285069		45.0863	15.9663	46.8518	43.2325	26.751	24.9444	19.8874	19.6519	73.068	86.3321
70285516		45.4145	16.9759	45.1535	42.2652	24.4878	23.3402	16.5708	17.2582	64.9241	78.2543
70286437		44.2544	17.5384	46.9616	42.1191	25.3107	24.5219	18.568	18.0632	69.3783	83.4439
70287288		47.3237	17.9185	47.1684	44.0384	29.7979	27.2384	20.8725	21.6012	73.1015	84.2036
70289033		43.1302	14.9278	46.4782	43.4113	22.5285	22.892	18.0117	18.9383	65.0044	75.8672
70291559		47.2092	17.9556	46.6431	42.8643	28.1954	26.2134	20.2139	19.4438	74.6556	90.0073
70292550		41.0418	16.458	45.28	43.1483	22.7306	22.1333	18.1723	20.5052	71.8572	78.5502
70292927		45.2857	17.6036	47.1769	43.6804	26.4021	25.0164	19.8147	20.3597	75.6486	89.8099
70293541		48.7213	18.3559	47.4887	43.4434	31.3385	26.3331	20.5967	20.8578	71.4202	82.5969
70293918		46.4141	17.1557	45.6616	42.7213	27.1383	25.3716	19.2914	18.9782	73.0192	85.1624
70294085		45.238	18.4756	46.3452	43.5991	25.8192	25.4198	17.5787	18.8394	69.2459	84.1858
70295076		42.7465	16.3457	47.14	43.6772	24.3278	23.3503	18.2918	18.6568	68.8303	80.3895
70296067		44.266	16.5701	46.9172	42.6305	26.257	23.5516	19.237	18.8182	75.0212	90.237
70297742		48.0079	18.0278	49.2077	44.0277	28.7326	25.2511	20.0611	19.0335	73.9942	88.3024
70297812		46.5457	17.9357	46.4361	42.9798	28.8471	26.5963	21.0007	21.9896	73.5743	87.0668
70297979		44.2035	17.319	46.2463	42.4736	25.9731	25.1109	18.3213	19.8128	68.5505	79.7699
70298663		46.6983	18.6338	47.261	43.3789	28.3204	25.9855	20.1848	20.6849	76.9907	90.1711
70299654		44.6547	16.2393	44.3888	43.0906	24.0248	23.4446	16.8074	18.1826	69.3396	84.1834
70300338		46.0004	16.8554	47.4043	43.6225	27.038	25.4815	19.7604	20.0472	73.0989	86.1331
70300408		44.9292	17.4787	45.54	43.2345	25.2478	24.3122	17.5096	18.4547	72.547	86.6557
70301189		45.3736	17.3079	46.9032	43.9221	26.9795	25.0324	19.3397	19.6492	72.4558	86.2697
70301496		43.5816	17.1567	44.5541	41.5511	22.9866	22.4548	17.4631	17.4072	69.7713	85.0881
70301706		41.4699	17.3546	44.3642	41.6558	23.4897	21.4194	17.5315	17.4757	67.7873	81.9628
70301943		45.0896	18.688	47.6095	43.9471	28.2406	26.7246	19.5202	19.8778	75.2757	88.6092
70302557		42.025	17.3526	46.6433	43.3531	25.0553	23.8721	18.4776	19.4157	72.0321	85.7978
70302864		41.8121	18.4487	43.2194	41.5162	24.2008	23.0307	18.7229	17.8814	67.5478	80.7153
70303311		45.3943	18.3022	46.4822	42.2847	27.1233	25.1567	19.3342	18.6325	70.2852	84.1137
70303618		45.7754	16.5539	46.1484	41.8902	25.1785	23.465	16.6742	17.0579	66.5382	76.741
70304162		47.9082	18.7197	47.6867	45.3158	30.1157	29.5998	20.779	24.3209	78.1841	89.9203
70305153		49.1233	17.6772	48.8403	44.5259	31.2432	28.1893	22.6115	20.3023	80.1799	94.7906
70305390		45.5398	16.7069	46.7104	43.2511	25.4921	24.605	18.1528	19.6928	69.5965	81.6768
70305460		43.4924	15.7696	45.8245	43.5181	22.7355	21.8629	16.86	17.4822	66.9393	79.7618
70307205		44.8759	17.0267	47.3866	44.0329	25.9697	24.952	18.7693	18.7515	70.1809	84.0036
70307442		44.4932	17.2431	46.7787	43.8079	27.0803	25.8559	21.0824	21.0589	72.1192	83.8297
70307512		46.4983	18.1161	46.7803	44.2151	28.3195	27.2831	18.594	19.685	71.1571	83.5113
70307679		43.7759	16.4999	45.4659	42.4866	24.3007	22.7383	16.9081	18.2921	66.9768	80.9525
70308126		43.8819	16.4702	45.2703	42.7039	26.0007	24.2095	19.5022	20.5198	74.7457	91.1455
70308363		42.1803	17.1552	44.8408	42.4988	23.0659	22.4476	17.436	18.1772	68.685	83.6545
70308433		47.5462	18.0503	48.6308	44.6312	29.6923	28.9158	20.4666	22.3942	74.609	88.3294
70308503		45.167	16.216	47.3451	43.916	27.8991	25.0984	20.2785	20.8238	76.5035	90.923
70308740		45.2158	17.995	47.746	43.7564	27.1147	25.739	19.1225	19.9978	68.0039	80.1622
70308977		47.5175	18.8574	47.361	44.6879	28.1588	27.8836	18.9272	20.8534	65.6526	76.0975
70309047		47.8351	18.6675	48.8452	44.3813	30.6929	26.922	22.0704	20.4111	76.4297	87.2029
70309117		45.7426	17.6621	46.3379	44.0806	26.3018	24.3638	18.2539	18.5984	70.9225	84.917
70309354		41.3462	19.643	44.0037	40.7434	23.2654	21.2955	17.7382	18.3022	64.2233	78.2927
70310108		45.7953	16.6725	47.1687	43.8357	26.3661	24.0817	19.3832	19.7203	73.7032	87.5832
70310275		43.8628	16.5846	46.4618	43.2448	25.123	24.0826	18.2375	18.8546	66.4775	79.9997
70310889		45.9066	17.5605	48.9336	44.0423	28.0219	26.3768	19.9834	20.3175	72.4761	82.4796
70311029		46.5756	16.9597	45.9711	43.4261	25.4714	23.4736	18.2914	18.3291	70.0887	82.3328
70311266		43.424	16.4132	45.6787	43.2978	24.1972	23.0284	16.9735	17.6619	69.4303	83.2142
70311573		44.6972	17.4214	46.4545	43.705	26.1659	25.0095	19.2288	19.9788	74.0011	87.0262
70311950		43.5278	16.3197	46.0407	42.5837	23.3859	23.4433	17.6356	17.7871	63.4777	74.2305
70313318		44.9773	16.2508	44.8285	42.4067	23.8011	22.4192	16.7579	16.6178	66.2851	79.7266
70314309		44.779	18.2128	47.1095	42.606	27.0627	25.0818	19.0352	18.87	73.6377	89.2548
70314476		44.7114	18.5598	49.1024	45.766	27.8657	26.0786	19.6449	21.2946	73.6761	86.3662
70314783		45.5203	16.0389	47.1295	43.7544	25.1216	22.6005	17.9734	16.5258	71.3061	83.6552
70315397		45.4063	16.3212	46.5655	44.5965	24.0163	23.1008	18.6256	19.1811	71.1404	83.3614
70315914		46.7347	18.3465	47.3421	43.6722	29.1291	27.5256	20.2084	21.337	71.9774	82.4745
70316151		42.0747	15.8881	47.7288	43.4895	26.1584	23.4651	20.1511	20.5792	73.3526	87.4908
70316905		44.1929	15.3179	45.3284	43.0393	24.0797	22.7226	18.6018	18.3744	70.5111	84.3456
70317142		41.9317	18.7235	46.4028	42.4276	24.1903	23.5138	17.9024	17.1182	69.4992	83.8936
70318370		47.2706	18.2732	47.8077	43.2649	31.0849	27.4788	21.6659	21.1195	77.7742	91.1226
70318747		44.595	17.1756	44.1794	42.7974	25.1533	24.4418	17.0961	18.5226	70.7717	83.302
70319361		45.652	18.1048	46.7603	43.7708	26.0876	24.2301	18.0559	18.0719	68.2096	82.0365
70319501		43.665	17.0913	47.5074	43.708	24.9352	23.9638	18.5428	19.2628	70.1933	80.2985
70320045		47.8257	18.3353	47.9911	43.8069	29.849	26.7912	20.9433	19.8267	72.5505	87.0376
70321106		43.5753	16.4165	47.0122	43.2211	25.2419	24.0843	18.0716	19.055	66.3208	76.4692
70321273		45.5732	16.2854	45.8997	42.8323	24.9442	24.1019	17.2898	18.8193	65.1224	75.2933
70321343		45.4786	16.7463	46.3926	43.0552	25.9853	23.753	19.2518	18.1279	72.3983	85.2155
70322027		46.0977	17.807	46.686	43.6988	26.3944	26.0656	18.2641	19.8519	70.2602	82.44
70323255		48.5934	20.1259	48.7383	44.1631	30.2134	28.6946	19.4422	19.6382	71.7565	84.0178
70323869		45.9248	16.519	46.5325	44.1841	25.0728	23.2435	17.9099	17.9329	68.4348	80.6504
70324790		43.1538	16.8474	46.9563	44.0365	24.9422	24.5271	18.278	19.378	72.5696	85.8643
70324930		44.473	17.525	47.927	44.4277	26.7868	25.8523	19.8619	20.6407	75.5569	89.6017
70325097		44.7353	18.197	46.1364	43.7869	25.5919	24.8511	18.6305	19.3908	70.3486	83.1369
70325167		42.2632	17.7041	44.4482	42.3869	24.0052	23.867	16.032	18.0461	68.8721	82.2306
70325237		43.8895	16.805	46.7301	43.5355	24.6886	24.1184	18.6015	18.4233	68.181	78.7721
70325781		47.2364	18.7477	46.4723	44.1574	28.5539	26.8757	19.3842	20.7222	69.9241	82.9563
70325921		45.4428	16.9215	47.8482	43.411	26.9632	25.1168	19.6615	19.6191	68.5631	81.9269
70327079		41.544	17.5315	46.4375	42.5022	24.1868	22.1452	18.4953	16.263	67.3334	80.2087
70327386		41.4159	17.6897	46.0991	42.1757	22.6436	21.4616	16.854	17.0814	68.0004	81.8394
70327456		44.421	16.8368	46.652	43.7707	25.4592	23.3012	17.9902	17.9144	66.814	77.3631
70327526		44.1548	18.4076	44.6483	42.8379	23.618	23.5694	17.3993	16.7914	66.4448	81.1673
70328377		42.4102	17.8316	44.1721	42.3404	23.6906	22.4004	17.6558	17.9128	66.1306	79.0757
70328684		42.9383	16.6395	46.2944	42.8781	23.6418	23.548	17.6838	18.196	68.1048	80.2432
70330973		44.2872	17.3031	44.6383	43.1489	24.0279	24.8037	17.5394	19.4016	66.8078	76.4553
70331113		47.32	16.2388	48.4445	44.9459	27.2914	25.4817	20.2878	20.6396	72.6708	84.3105
70333332		44.5896	16.9962	46.8955	44.3635	24.9117	25.1041	18.4151	19.7914	72.94	86.9607
70334323		44.7711	17.2277	46.041	43.2708	25.6339	24.8397	17.7591	19.3182	66.7499	77.0188
70334867		46.9344	18.0326	46.6981	43.8386	27.4091	25.3962	18.8703	18.8412	70.9408	84.9953
70335007		48.3179	20.4644	46.06	42.9222	29.015	28.3048	18.428	19.3442	73.785	87.5524
70335174		42.3728	17.3679	45.6999	42.3319	23.3916	22.5763	16.5312	18.1443	67.1327	80.6734
70337533		44.082	18.2794	47.8017	44.7218	26.7687	25.4534	19.526	20.0906	74.3813	88.5184
70337603		42.7758	16.2492	46.0618	42.4767	24.7306	22.7766	18.8564	19.5142	71.545	86.3934
70337910		44.4484	17.3665	46.3738	43.5802	25.7337	23.5386	17.956	17.9188	68.7373	81.1624
70338147		45.6831	16.2537	47.8364	44.8495	26.92	26.9214	20.4392	21.2939	76.0984	91.0294
70338524		43.628	16.5676	43.9826	43.0713	22.54	21.6861	16.1337	17.3959	65.9106	79.1996
70338831		46.3724	18.0369	47.2096	44.1444	28.072	25.6745	19.454	19.4783	73.6895	85.2254
70339068		45.332	15.9042	46.187	43.892	26.1624	24.1806	18.6758	20.4992	74.1734	86.8461
70339138		45.3027	16.7663	46.2427	43.3034	24.9094	22.8585	17.8978	17.8699	67.7826	80.1501
70339822		45.869	17.0538	47.2237	43.8504	26.2098	24.8406	18.5229	18.7465	68.5777	79.7994
70340436		43.6757	17.3403	47.3778	43.7931	25.7793	24.7398	19.0831	20.3916	77.2485	94.4342
70340980		42.5989	18.3848	45.8573	43.255	25.0998	24.7595	17.6307	18.9995	72.4886	86.5741
70341050		42.2205	15.6108	46.0955	43.3553	23.7137	22.4769	17.5604	18.7657	72.3114	85.3557
70341357		41.9569	17.9473	44.1085	42.278	22.8916	22.7827	17.062	17.5361	66.168	79.5071
70341664		46.2009	16.5028	46.4121	43.344	24.3859	24.1284	18.1042	18.3657	70.8811	82.0666
70341734		41.261	17.5689	46.4571	43.6402	23.8529	22.8011	18.6981	19.6596	70.8261	85.7897
70341971		47.576	17.949	47.5214	44.135	29.7573	27.9787	20.6069	21.3702	77.428	91.0577
70342278		44.3978	15.1419	46.82	42.5926	22.9281	21.575	17.1521	17.8732	66.2166	77.7437
70342418		44.4034	16.3651	44.8512	41.189	22.7048	21.5655	15.8599	15.408	63.9126	76.7175
70342725		43.0962	17.4504	46.5298	43.3856	23.5505	22.5112	18.3196	17.8737	68.1446	78.6993
70342892		49.7842	16.9012	48.0199	44.6839	27.8691	26.5357	19.9717	20.1783	76.4366	91.3406
70342962		44.8306	16.403	45.9967	41.6306	24.3697	22.8692	17.5686	17.5626	66.5972	77.5448
70343883		41.8644	17.4875	45.6979	42.0992	24.419	22.3856	17.4073	17.927	69.4408	82.9702
70343953		46.3866	17.3253	46.9946	43.8169	26.7327	25.8809	18.3075	20.1693	71.3174	85.427
70344190		41.8144	16.0287	45.7431	43.5347	22.5195	21.6317	17.8315	18.1101	67.9288	81.097
70344944		45.2227	17.788	45.5886	42.6702	26.1375	24.3245	18.8077	17.6773	71.7931	88.6275
70345014		42.7363	18.7928	44.1725	42.0882	22.271	21.1575	16.1077	16.9312	67.3028	80.0439
70345795		47.4114	17.5888	46.6563	44.0471	28.9248	26.8931	20.5827	20.3405	75.9377	89.7617
70345865		44.5399	17.3346	45.661	41.7604	26.2003	24.2328	18.5672	18.2174	71.7862	86.2514
70345935		45.9507	17.348	45.818	42.5331	27.4143	24.903	19.7192	18.7713	70.7341	83.2951
70346005		43.6118	16.6741	46.2955	43.1005	23.8947	23.3297	17.3704	17.0881	65.8894	77.4435
70346312		44.2419	15.9928	46.4927	43.1604	24.8109	23.1886	18.7374	18.8838	69.2702	80.8452
70346786		45.0865	16.6281	46.4913	44.4979	24.2478	23.5389	17.1978	18.1683	70.6908	87.1847
70347610		45.0334	17.5123	45.6085	43.7473	26.4542	25.2322	18.3444	19.7571	71.8385	84.5553
70347917		39.656	18.2594	44.2459	40.986	22.3183	19.7424	16.9896	17.5606	66.0889	78.63
70348084		46.6971	17.1532	48.5537	44.1929	29.0563	26.9734	20.9781	21.3784	78.6517	91.973
70348154		44.2285	17.2241	46.8847	43.7132	26.691	25.3786	19.4923	19.9733	68.2864	80.5531
70348601		45.362	16.1167	44.4024	42.3842	25.3041	22.9747	18.3248	18.651	69.5987	83.3503
70349145		45.2337	17.4616	47.3829	44.0051	27.4479	26.3798	20.0118	19.5032	77.4553	92.5353
70349215		43.9264	18.0015	46.3242	43.8919	26.4526	25.0524	19.0621	19.6213	73.8613	88.235
70349759		40.1564	17.6472	44.2579	43.1943	23.7786	23.1867	18.7899	20.5657	68.9395	83.9644
70350206		44.9409	16.5957	46.2381	42.4837	26.1735	23.5968	19.2387	18.5612	69.0074	81.2188
70351504		47.0526	17.1552	46.2473	43.9612	27.5919	26.5558	19.6091	20.294	77.7329	92.5989
70352802		44.3697	16.513	47.5344	43.7077	25.2533	24.8305	18.6544	19.0454	76.5989	91.5627
70353346		45.9051	16.5998	46.6452	43.8598	26.7172	26.0212	20.169	20.9103	75.567	88.8533
70353960		45.0541	17.534	46.6461	43.1344	26.1454	24.5591	18.1564	18.9769	69.7947	81.4462
70355021		45.668	16.6239	46.741	43.0068	25.4688	24.2752	18.6072	19.0932	69.4499	82.1494
70355328		45.4514	17.1496	47.8673	44.2581	26.671	25.4469	19.5416	20.1603	74.4597	86.8481
70355872		41.7044	17.6234	45.5988	42.6105	25.4502	21.0298	17.7169	18.5471	62.6412	75.1174
70357170		44.3471	16.1958	45.2138	42.7059	24.0827	22.7637	17.6627	18.2513	69.9411	84.8006
70357547		43.2042	16.478	45.6286	43.2863	22.7611	21.943	17.7186	17.4006	68.522	82.1553
70358231		48.7121	19.4939	46.9144	42.9943	30.0908	27.7381	19.1091	20.6948	73.1096	87.0315
70358468		43.7558	16.5771	46.3579	42.9789	24.9936	22.7263	17.5226	18.7785	74.8759	90.5706
70359696		42.7278	16.8659	46.6666	43.4142	26.2553	25.1991	19.6982	19.4712	68.1077	84.0207
70359766		44.3518	16.9311	45.4818	43.6525	22.9165	22.3224	17.6537	18.1962	69.4706	83.3765
70359836		46.0242	17.1329	45.6513	43.3031	26.2488	24.9428	18.836	19.2997	75.763	90.6197
70359906		44.982	14.422	46.8641	44.3384	24.2688	23.2657	19.7319	20.1342	67.3044	79.7925
70360073		44.5637	16.744	45.5233	42.2802	24.453	23.2305	16.7788	18.0635	70.601	84.0812
70360520		45.3459	17.5061	46.5422	43.8727	26.3824	24.8036	18.1596	19.5958	69.56	80.663
70360687		45.0602	15.1195	46.4349	43.7643	23.852	22.2279	17.3853	18.9148	70.3861	84.7951
70361371		45.2376	18.445	45.6366	41.9294	25.9896	24.6982	17.2713	18.8637	66.6261	78.8938
70363283		43.3882	15.2888	46.5482	44.2458	22.8422	22.077	17.2816	19.1307	69.0061	79.849
70363423		44.4545	16.9745	46.6093	42.3899	25.4258	24.032	18.5091	17.9691	66.1234	79.1238
70363660		43.0465	14.7593	44.6061	41.0893	22.0595	20.4087	16.3978	17.6343	68.0873	82.8255
70364344		43.4569	18.0949	47.7298	43.5397	25.6272	24.6461	17.9477	18.2892	74.1988	89.6194
70364414		45.0666	18.4892	47.6931	44.278	26.8718	25.7688	17.6652	19.1557	70.3965	85.7576
70364651		43.9189	16.324	47.0436	44.3461	25.3304	24.947	19.0303	20.1133	67.6515	81.6273
70364721		44.0735	19.3169	45.3149	42.5677	25.0527	24.33	17.061	17.6311	75.5722	87.9798
70364888		46.0232	17.4622	48.9785	43.9992	27.9956	25.7172	20.7715	20.7139	69.401	80.2056
70364958		46.8012	17.8155	46.5818	44.0552	27.767	26.9557	19.7546	20.9463	68.2178	79.5681
70365572		44.83	15.7697	47.1749	43.7354	25.3477	23.1409	18.7522	19.3094	72.6561	84.2928
70365949		43.719	16.8654	46.803	42.886	25.7829	25.4437	19.2292	19.7303	74.4122	86.5385
70366493		46.3405	17.2801	46.163	43.3572	27.8613	25.9725	20.1189	20.8491	66.9121	81.3164
70367317		45.011	16.2292	45.4309	43.4734	23.8936	23.5402	17.6769	18.1817	64.6138	78.1959
70367554		40.1254	18.0099	45.3516	42.4753	21.3416	21.614	17.193	18.2085	71.2463	84.4454
70367624		42.8553	17.3671	46.0862	42.865	24.499	22.6192	17.3326	18.8281	73.0339	85.2154
70367791		45.2273	16.8616	47.0598	44.0489	26.5812	24.6166	19.1853	20.3219	65.9272	77.8208
70367861		45.2928	17.2833	45.2348	42.2587	24.9432	23.3584	17.5138	16.8536	69.9778	82.6903
70368615		45.1778	17.9047	46.9996	43.3609	27.4474	25.4854	19.8158	19.3639	74.1873	86.5747
70369606		46.062	20.0777	48.9802	45.9751	31.1119	29.6434	20.2474	22.2599	69.8601	78.1885
70370387		45.2886	17.2856	47.8808	44.2977	27.3628	25.5302	19.0889	20.5067	70.8799	84.4104
70370694		43.6675	19.3267	47.0259	44.7305	25.9231	24.4387	19.2945	20.0013	70.0933	82.0906
70371141		46.2982	17.0618	47.3889	43.8453	27.1607	24.8982	20.2368	18.4504	73.8699	88.1335
70372509		46.1514	17.671	47.6823	44.8114	27.8577	26.8336	19.3758	21.2107	70.7477	82.7873
70372676		42.0956	17.9036	47.0314	43.432	26.2214	24.6964	19.1239	19.6959	73.4647	89.105
70373053		45.7158	17.5487	48.0198	44.5364	26.8544	25.1828	19.4728	19.8452	65.8597	77.4309
70373667		43.2907	15.805	46.0653	43.4573	22.5262	21.3449	17.3457	16.979	75.5028	90.6282
70374114		46.9153	18.2574	47.0271	44.0206	28.6681	26.8544	20.4158	20.9739	66.9887	80.6249
70374281		42.602	15.3579	46.4908	43.2229	23.635	23.0005	17.566	18.2531	66.4431	79.3507
70374351		43.121	17.7911	45.826	42.879	24.3596	23.4597	17.3717	18.5154	75.3447	88.7685
70374588		44.044	15.9905	47.5733	43.5931	26.4845	25.0103	20.5905	19.6799	68.1489	81.2112
70374658		44.5457	17.7246	44.8435	43.6793	25.8623	25.1166	19.1702	19.7902	69.3399	79.0231
70374895		45.7306	16.6257	46.9203	44.133	26.3998	25.3317	20.2811	20.2296	67.4649	78.6984
70375035		45.4073	18.0707	47.7619	44.482	25.4475	22.5282	18.1824	18.0625	64.4793	78.3398
70375105		44.1427	15.915	45.9236	42.9962	21.9381	21.5626	16.7916	16.8745	71.987	85.3752
70375342		43.8221	18.0964	46.3481	42.7612	26.134	24.9595	18.2903	19.7005	64.7161	73.608
70376877		42.8946	18.1994	45.9822	42.4583	25.2783	23.8704	18.2645	18.7365	72.057	86.9541
70377938		44.226	16.9849	47.288	44.2346	26.2356	24.5474	18.3416	19.5587	66.927	79.4055
70378008		42.5033	16.609	44.7614	42.5407	22.3859	22.0582	17.2823	17.6588	74.1129	88.6037
70378245		43.6912	14.725	46.8585	43.5817	24.4445	22.3704	19.3913	18.9209	70.6763	84.3196
70378552		45.3037	19.3663	44.2383	43.6839	27.1054	26.7707	18.243	18.9166	77.7114	89.2344
70378622		47.6182	19.1201	47.2583	44.4416	31.2605	29.1202	22.5091	21.9989	76.6518	90.3119
70378789		47.792	19.4436	45.9874	43.5786	30.489	27.6911	20.6458	23.1383	67.6712	82.4038
70380464		43.9924	18.0449	45.1696	42.8381	24.7482	23.3504	18.0158	18.1509	75.2943	88.3223
70380771		42.9429	17.9903	46.6164	42.6974	24.9795	23.6735	18.3391	17.8438	67.2258	79.649
70381078		45.0243	17.3486	45.2884	42.7315	25.8466	23.9141	18.8471	19.5638	74.3388	88.098
70381148		45.2966	17.1068	47.7102	44.4579	27.5992	24.8044	21.4089	19.6661	65.8924	78.2536
70382139		42.784	17.835	45.7278	42.2678	24.1754	22.2995	17.3969	17.8919	70.6755	82.1449
70385112		45.0822	16.4811	46.9061	44.5177	27.1653	26.2981	19.4306	20.1253	71.4774	82.5793
70385419		46.5954	18.1541	46.5522	43.9577	27.6208	25.6866	18.5941	19.7411	68.4467	82.1483
70386410		44.5367	17.634	46.253	42.9291	26.0275	25.4944	18.221	19.9331	70.2074	84.1054
70386717		43.6422	16.3922	45.1469	43.1163	23.0344	22.5074	16.9818	17.4081	66.3996	77.4969
70386884		44.5385	15.4624	46.0177	43.7674	24.623	22.5324	17.537	16.1459	72.6815	84.0509
70387261		43.9505	17.6984	45.37	44.8132	26.6018	27.3626	18.7557	21.8909	62.5873	71.5475
70387331		45.7135	16.7289	46.205	43.5121	24.0025	22.9854	16.1935	18.2803	70.1783	84.2217
70387708		44.2239	17.6979	45.92	42.2567	24.2854	23.2356	16.6535	17.9867	69.3878	81.4088
70388252		46.0738	16.5524	47.39	45.0882	27.2608	25.8043	20.4264	19.9171	68.8025	80.94
70388559		46.0591	19.0065	46.1463	43.3233	27.4658	26.643	18.9074	18.3968	74.858	91.6885
70388796		46.2462	18.4908	47.2903	43.7515	28.7541	26.9068	19.5811	20.4669	81.1942	97.572
70389006		42.5666	13.9953	47.2916	42.9179	25.7452	23.3001	20.9891	21.0152	67.2309	79.7239
70389313		44.1798	16.862	46.1972	42.9879	24.8246	24.1893	17.8852	19.4714	65.0721	76.9434
70389927		42.364	17.3008	46.7756	43.0734	22.7743	21.9853	17.5328	17.5034	71.7324	83.9081
70390304		44.3635	17.1872	46.8337	43.3168	26.456	24.1713	18.7644	18.4875	76.5809	93.5276
70391602		41.5672	16.4069	46.8198	43.5046	24.5399	23.1259	19.2497	18.9265	72.0659	83.9216
70391769		43.4875	15.0384	46.299	43.7701	24.2922	23.4891	19.0999	19.7956	72.3648	86.2334
70391839		43.3199	18.1095	47.3708	44.2923	24.6617	25.1471	19.0992	20.6785	65.8035	79.3026
70392997		41.5372	18.0087	44.8611	41.1563	23.7218	21.4084	16.9063	18.3503	74.776	88.4294
70393514		43.4247	16.9958	46.4559	46.1212	25.2604	26.8614	19.1315	22.5371	71.7187	85.3428
70394295		45.3401	17.9823	46.1729	42.5346	27.5485	25.0206	19.0031	18.4093	68.8087	80.8596
70394672		43.3461	17.5917	46.6438	44.1417	23.3318	22.3173	18.0368	18.5375	67.2067	80.6055
70394742		44.4759	18.0499	44.7492	43.5364	23.5678	22.6513	16.792	18.5646	71.2287	82.6304
70395593		43.9282	16.5533	49.0593	45.1887	24.0195	23.3286	19.2876	19.958	72.5099	84.3884
70395733		46.365	18.4333	46.3686	44.387	27.5212	26.7524	19.1194	22.043	67.0787	78.9898
70395970		41.3231	18.7315	46.3933	43.2102	23.6989	22.4787	18.4246	18.8637	77.6201	90.1065
70396654		46.3628	17.5578	47.6609	44.8037	28.343	26.5162	20.1314	20.7154	72.3996	83.5476
70397882		46.1823	18.6361	47.016	44.5146	28.2375	27.068	18.8127	20.4982	69.4238	80.7518
70397952		43.9845	17.2714	46.9662	43.5524	26.1756	24.5784	18.7355	19.2043	71.938	85.2267
70398259		46.2567	17.5801	46.6028	44.472	26.8491	25.1481	19.1309	18.8687	72.2767	84.8198
70398329		45.7269	15.7781	47.3011	43.367	27.0557	25.2593	20.2741	20.982	75.1087	88.4601
70398943		47.7097	16.7491	49.4881	45.4546	28.8329	28.1858	20.542	21.7687	63.4261	74.9377
70399180		41.005	16.8318	46.0403	41.3539	21.6785	19.3487	16.7793	16.9678	70.1044	82.5091
70399320		44.5886	16.3315	46.3121	43.1865	24.8059	24.1611	18.5035	19.8217	73.8067	87.6334
70400171		49.3681	18.841	49.1784	45.0729	29.243	28.6044	20.0436	20.3163	68.8639	83.0831
70400618		46.5042	17.4923	45.3632	43.503	25.3241	24.162	17.1522	18.5897	69.4644	80.5521
70401092		43.3484	17.3855	46.7033	43.9655	25.7728	24.1841	18.0714	20.4597	77.0068	89.7077
70401232		45.9394	18.3939	48.0361	43.6148	29.3784	26.2413	21.813	20.7832	65.2575	77.8456
70401469		40.9299	17.1224	45.6481	42.9231	22.5461	22.1304	17.1241	18.3067	67.2583	79.4937
70402460		43.4156	16.1343	46.6928	43.3816	24.1133	23.3227	17.992	18.4224	66.3878	79.3587
70402767		45.305	17.0883	47.245	43.7339	24.1866	23.7685	18.3969	18.2701	69.2918	81.6999
70403995		43.0959	15.6521	45.7873	43.9811	22.4022	21.4008	16.9193	17.2312	76.0384	90.7995
70404442		46.7115	17.2948	47.2352	44.0484	27.2101	24.3432	19.9263	18.1064	69.962	81.481
70405433		42.8462	17.4607	47.2341	43.635	25.2201	24.0047	17.7848	19.4453	74.0065	87.5645
70405503		46.2592	17.1528	46.6316	43.3358	26.6026	25.7595	19.0113	19.3166	71.3322	86.041
70405740		45.5798	16.182	46.783	44.0484	26.0881	24.308	18.7351	19.7821	68.2015	80.3574
70406047		44.0468	17.5618	46.8543	43.3146	24.1139	22.8156	17.6409	17.6687	68.8342	81.3552
70406354		44.6053	16.6529	46.5846	44.4241	24.6953	24.288	18.2582	18.3504	66.1896	80.3321
70406424		39.9212	18.1068	44.2087	43.086	23.8323	20.7144	18.9161	18.0012	68.9682	81.1356
70406731		45.0193	17.9655	47.1862	43.8659	26.1716	24.8761	18.4094	18.9426	71.1917	83.2798
70407108		45.1865	17.153	46.4279	43.4002	26.8052	24.8987	19.578	18.3149	75.5907	89.194
70407275		44.714	17.3205	46.4143	44.0447	25.6686	24.3254	18.825	19.079	72.8407	85.9346
70407959		43.3484	17.3855	46.7033	43.9655	25.7728	24.1841	18.0714	20.4597	74.3409	89.02
70408573		44.8548	16.9067	46.4569	43.1318	27.7097	24.5928	20.9164	19.6502	73.2675	87.1301
70408643		44.0198	17.4811	47.3314	43.3623	26.7936	23.9185	19.2202	18.1209	67.595	79.9616
70408880		46.2008	16.6344	45.645	43.516	25.022	24.1272	17.4156	18.9004	65.7622	80.4145
70409020		41.5451	16.8229	45.2994	42.0797	22.848	20.3139	17.1876	17.7757	68.4039	80.6649
70409187		43.1253	17.2245	46.7239	43.7391	24.3389	24.0204	17.6643	19.438	66.3845	78.6736
70409257		46.729	19.8578	48.4903	43.3673	30.8996	28.4769	22.4038	20.261	71.0228	84.9575
70409564		45.045	17.908	46.6655	43.7751	25.9374	24.6111	18.1341	18.9435	74.2836	88.8271
70409634		45.3863	17.372	47.1138	43.8056	25.8502	25.0527	18.2355	19.8073	72.2097	87.7254
70410011		45.8721	17.8652	47.1338	43.9915	27.2731	24.542	18.6686	17.5297	75.8545	86.6571
70410178		46.3509	19.0736	47.6714	44.3244	28.8864	26.4805	21.2729	20.7936	70.493	82.1715
70410625		45.2127	18.9296	45.2462	42.1636	25.8422	24.916	16.9264	18.5016	68.7302	79.8675
70411309		46.8209	17.9868	46.1169	42.3596	28.3292	26.715	20.6777	20.527	74.8175	88.2369
70411546		46.3654	16.3288	48.0742	44.5786	28.4238	26.1543	21.2758	21.2986	72.5023	86.0843
70411616		44.2621	16.9112	48.5089	44.0137	26.6526	25.2335	19.421	21.1114	71.4917	84.2749
70411783		45.1333	16.4049	47.2663	43.2784	25.9319	24.2786	18.9335	18.5997	70.4111	83.3843
70412774		45.6266	18.0192	44.0587	42.3175	27.6203	26.0711	19.1579	18.4138	69.5221	79.0043
70413695		44.0339	17.8103	46.0674	43.6454	24.8119	23.7911	17.4909	17.7732	69.9217	83.2575
70414756		42.3034	18.1079	45.5986	42.2746	24.5535	23.768	18.7281	19.3015	79.0213	94.3188
70414993		46.729	19.8578	48.4903	43.3673	30.8996	28.4769	22.4038	20.261	68.6817	78.7715
70415133		45.0367	16.7366	47.4344	44.61	26.9437	25.812	19.0264	21.1097	67.9269	80.7079
70415203		44.1735	15.8707	46.1791	44.2827	25.7163	24.0299	17.0992	18.5429	69.8442	82.9649
70415817		45.1846	17.476	47.4505	43.0432	26.8727	24.5772	19.4262	18.9073	70.5012	83.2483
70416668		47.0553	18.1334	45.9861	43.9876	27.1231	26.1021	18.335	19.5901	74.0421	84.7864
70416738		44.6422	16.9173	46.914	44.0954	27.2363	25.2961	20.4374	21.0469	74.0366	86.235
70417589		47.2979	17.2263	48.5502	44.2273	29.3086	26.1509	20.8716	20.2723	77.6852	90.3172
70418273		46.6	16.8433	47.468	44.0357	29.0613	26.3185	23.6544	17.2213	67.3925	80.263
70418720		44.7682	18.4949	46.3691	42.702	26.852	24.979	19.516	18.878	66.0101	76.5339
70419194		43.2684	18.0632	46.5923	43.7763	23.7704	22.1675	16.8183	16.8119	67.3957	79.9655
70420185		44.9033	15.0534	44.7258	43.5562	22.9588	23.6977	17.3739	19.1434	72.4818	87.5632
70420632		43.4146	17.5023	45.0662	43.3244	25.5047	25.2191	18.6832	19.5498	66.1164	80.0432
70421930		42.8694	17.8009	45.3316	41.8414	23.364	24.2047	16.8239	18.7356	72.1655	86.4784
70422237		45.9958	17.0385	45.9253	42.7825	26.4739	24.4373	19.4539	18.8853	71.0381	89.5237
70422474		44.025	17.2324	43.5601	43.3501	23.8285	28.7385	16.7952	22.2997	67.6197	80.425
70422614		45.2775	15.7281	44.8397	42.8192	23.0313	22.7848	17.1551	17.6442	69.9898	80.1682
70422781		45.7587	17.9483	47.3673	43.6899	27.5647	25.5753	20.3442	20.5965	67.1122	79.7228
70423395		44.8917	17.6114	44.4329	43.936	24.847	29.7459	16.3036	21.9723	79.5848	97.6454
70423535		44.1858	17.5546	47.0916	43.5385	27.1152	25.8941	19.0359	21.3897	67.8286	78.2518
70423842		45.562	18.3502	46.8919	43.4663	27.2366	25.7715	19.1372	19.1204	68.6385	83.1536
70424219		42.454	17.5724	45.2192	42.8642	22.3831	21.0246	17.5355	17.3295	68.9284	79.9904
70424386		45.1877	18.6972	46.4248	43.6719	27.0056	26.0636	17.2783	19.6067	78.5835	91.2683
70424456		46.8188	17.5451	49.3743	44.0075	29.4575	27.4608	21.981	21.2773	69.9788	83.5931
70424526		46.3119	17.2812	45.9903	43.0151	26.7269	25.1526	18.5195	17.4892	73.8792	88.2785
70424693		46.026	17.1091	47.9643	43.4572	26.648	24.8065	18.443	18.9954	68.5614	78.7802
70426131		43.8768	19.084	46.4324	44.9574	26.78	25.3818	17.7552	19.4877	72.1862	84.6902
70426438		46.5442	18.4859	45.3144	42.6465	27.4663	24.9019	18.0843	18.8905	69.8334	81.6188
70427052		44.544	16.2679	47.3007	44.5395	25.9869	25.1716	19.0611	20.785	70.5973	82.1666
70427359		44.6146	16.7157	44.9417	42.4452	26.2465	24.8306	19.4457	19.3598	73.8277	86.9144
70427596		45.7456	17.0913	48.6189	43.8252	28.1032	26.2859	20.0919	21.2535	76.7401	91.994
70427736		47.2018	18.2024	48.1926	44.3778	28.5567	27.9161	19.1526	21.0108	79.6361	95.0426
70428043		44.6939	17.0664	47.1715	43.7621	27.0847	25.547	19.8671	20.861	73.6879	86.5182
70429955		47.6137	16.7961	48.0059	44.5897	27.909	25.8072	20.1248	20.5264	69.3741	83.6643
70430262		45.8845	17.7146	44.5264	43.0611	24.6336	24.5387	17.3242	18.0498	73.3838	87.2942
70431630		47.4762	19.6577	47.0323	44.0577	30.5623	28.588	21.4038	21.23	74.1106	86.7622
70431937		45.2605	18.143	48.3294	44.2391	28.2322	26.2427	20.7433	20.8462	69.5251	83.3659
70432621		46.3591	16.9207	45.3234	42.9027	25.8128	24.7738	17.7109	19.59	76.0543	88.5531
70433235		46.4777	17.9804	49.0318	44.2661	29.8332	26.1199	21.7177	20.0559	67.4073	79.4405
70434086		46.3468	17.5978	46.7074	43.2066	27.2331	25.6674	18.3207	19.2127	67.1084	79.6317
70434156		45.2969	16.8903	46.8658	42.9526	25.2673	24.4319	17.2784	17.9916	67.2625	79.7452
70434463		44.2796	16.697	46.3246	44.0565	23.3214	22.2826	17.3477	18.2791	73.9318	87.7727
70434603		47.0881	16.4877	48.3614	43.8655	28.816	25.9351	21.6573	19.4797	80.2896	97.1056
70434840		48.7154	18.3924	47.7948	43.9249	31.131	25.6922	20.3126	21.1363	71.8008	87.603
70435384		43.011	16.0254	46.3374	42.5529	24.3962	22.8625	18.6897	19.1052	74.3426	85.4266
70435524		44.1416	17.8801	47.7784	44.2695	27.538	26.3065	19.7396	20.6081	69.5088	83.3406
70435901		44.267	18.0577	46.0607	42.5617	26.3356	24.956	18.9525	19.4416	76.714	94.1212
70436682		46.0327	19.3538	45.7244	44.187	27.8992	27.3847	19.0489	20.3707	73.4982	84.9091
70436822		47.2148	17.3595	46.4659	45.9207	28.1167	28.4757	19.4322	22.1828	67.1531	80.2957
70436989		44.0513	16.1329	45.6638	41.4166	23.8757	23.3286	17.1785	17.4011	78.9728	92.4645
70437129		50.8238	17.6032	49.0293	45.3561	32.2569	27.7028	22.0586	21.9536	74.8024	87.3082
70437673		47.4342	17.582	48.2499	44.2386	29.0915	27.4206	19.5767	20.6615	65.4839	74.1831
70438050		44.6457	17.5726	46.7429	44.3537	24.7149	22.2955	17.2397	18.9274	66.7805	79.149
70438287		44.2404	16.4922	46.1992	41.8122	24.8139	23.5841	18.3257	18.1772	70.3906	84.3823
70438594		45.5456	17.0275	46.6069	44.5049	26.7065	25.538	18.6784	19.5363	69.0811	81.8081
70438664		45.0079	17.4298	45.998	42.7271	26.2912	23.9942	18.4681	18.5085	75.5616	87.9834
70439892		46.7809	17.855	47.0119	42.98	27.2668	26.0341	19.5805	20.0884	75.9206	91.8863
70439962		45.5815	17.5332	48.0805	44.2458	28.1792	26.3651	19.8588	21.0465	65.4986	78.6788
70440576		45.1087	18.1328	46.3258	43.2537	26.3269	24.9796	18.5434	18.4171	75.7762	86.6796
70440646		49.6572	17.5128	48.5886	43.8572	32.4078	26.7229	22.9432	19.7032	72.5843	87.5807
70441497		44.2977	17.6595	46.3322	43.5349	26.6454	24.9763	18.7336	20.4511	75.3312	88.1886
70441567		44.8265	17.4275	48.4561	44.8144	27.2727	26.4219	19.5902	20.8941	74.2964	85.479
70441637		47.8343	18.6122	48.1396	45.2207	28.7582	27.3633	19.657	20.5404	68.4339	80.1447
70441707		47.1456	18.3939	46.9727	43.8629	28.1976	29.4368	18.702	21.4996	68.4577	81.2438
70442014		45.0922	15.7885	46.6445	43.6971	24.8274	22.6051	18.7564	18.3452	70.5062	83.4277
70442181		44.4548	17.309	45.73	42.4048	24.9647	24.6948	18.3143	19.5514	74.1824	85.7854
70442251		46.4719	17.4803	47.3063	44.0789	28.7622	26.4085	21.3172	20.4495	77.268	89.0228
70442321		44.3752	18.2196	48.893	44.8966	28.8634	27.2225	21.3524	22.2564	66.1567	78.7917
70442488		42.5855	17.8458	45.7734	43.2982	23.1942	22.6313	16.0138	16.8515	66.0281	76.4478
70442795		44.9436	17.6237	47.5406	43.6328	25.2012	23.6774	18.4814	18.9469	70.7466	84.6078
70442935		43.6876	17.8624	44.6784	42.5541	24.6911	23.7532	17.6573	18.1592	65.695	79.6475
70443479		41.7987	17.9267	46.0352	42.04	23.9592	22.3483	17.3383	18.1881	72.9882	87.1246
70444163		44.9205	17.1744	49.5395	44.8238	27.9165	25.4214	21.4019	19.956	71.9938	84.9811
70444470		43.9751	16.1264	47.8874	43.3272	26.429	23.4198	19.0947	18.8498	67.9241	80.1973
70445154		42.7672	16.9292	45.3792	42.3179	23.716	22.6656	17.1226	18.4058	71.5757	83.7822
70445601		40.9109	18.1034	46.5385	44.163	25.6609	25.5854	18.7941	20.8285	63.9935	74.3572
70445908		44.4299	17.292	45.5486	43.8231	24.2407	28.23	17.553	21.0185	67.6317	80.5245
70446075		43.1996	16.7471	44.6307	42.6926	23.6632	23.1655	16.8039	18.1619	69.6697	81.2007
70446145		45.7729	18.5174	46.1564	42.879	26.6291	26.0168	18.113	19.0742	68.5634	79.8815
70446759		44.0669	18.5084	45.1413	42.6318	25.5858	24.4007	17.0189	18.0955	71.596	84.5157
70446996		45.9424	17.9347	47.2183	44.2921	27.9034	26.5043	19.0753	20.3605	70.7874	85.198
70447750		42.294	16.9951	45.3083	42.0144	23.5077	21.8217	16.9373	16.6121	70.4894	84.2903
70448434		43.913	17.7812	47.1715	43.2089	26.2524	24.6793	18.1665	19.7732	67.3294	81.0468
70448671		42.8184	16.1934	45.0788	43.2714	23.7656	23.1745	17.2721	17.6996	66.3698	79.9159
70449802		42.2311	17.1607	45.6173	42.7389	22.7675	21.9631	17.3526	17.6099	70.8669	85.3885
70450276		41.7098	17.0161	45.3938	43.3969	22.8244	22.6614	17.0182	18.1199	71.9358	85.8267
70450346		44.6993	17.1063	44.8943	43.9445	24.8939	24.2328	17.3318	18.6197	67.5402	79.392
70451881		45.1478	17.8184	47.0671	44.2933	25.3187	24.0256	18.0001	19.1945	70.3904	83.9787
70452021		44.4399	16.9789	47.1363	43.6904	25.937	23.5747	18.4739	17.8523	66.7232	79.2102
70452495		44.6087	19.9124	46.1158	44.0246	24.9656	23.6564	17.2144	17.7609	68.7195	81.9034
70454547		45.242	18.0078	46.7749	44.2051	24.777	23.48	17.9964	18.3109	66.0244	77.8513
70454784		41.7145	19.0142	46.3178	43.4582	22.5873	22.5209	17.7827	18.5369	75.737	88.0396
70455538		47.0633	18.2034	47.1314	44.8508	28.8307	28.0604	20.0129	21.3816	74.5389	88.1088
70455775		44.4179	15.8008	45.5295	42.1011	26.0007	22.9899	19.1312	18.5473	69.9223	83.0725
70455845		45.6818	16.8407	47.9697	43.6003	26.6772	23.0864	19.4469	17.4815	67.0463	81.5288
70455915		40.1668	18.5275	46.2691	44.135	23.8935	23.903	17.4603	19.5315	73.3955	85.8291
70456906		43.1074	17.2526	44.9286	42.0742	26.1772	24.3969	19.7359	19.7954	76.836	91.3619
70457450		46.3145	17.7096	46.6573	44.9088	27.2662	28.5782	18.9219	21.9195	68.996	80.8355
70457520		43.7908	18.1875	46.6351	44.3314	25.809	24.8581	18.1705	19.8262	74.0251	89.0111
70457994		44.6921	17.808	47.2241	43.1336	27.2572	25.4229	19.3749	19.3039	70.6871	84.0048
70458371		43.4809	17.0402	46.9186	42.8743	24.3689	22.8172	18.7667	18.1896	69.181	82.6544
70459432		42.6351	17.4392	46.2077	42.7563	24.0704	22.3137	17.2969	17.0404	68.1575	81.1575
70459502		42.3113	16.2827	46.8798	42.3835	23.0405	22.1339	17.8055	18.0845	69.6589	80.2511
70460046		45.1656	16.0796	47.7951	45.1527	25.0424	23.9758	18.6549	19.9902	75.1566	89.73
70460283		45.6805	17.0891	48.0856	43.7861	28.9638	26.2448	20.6499	20.6489	65.1227	77.4166
70460590		43.9161	17.5822	44.2261	41.1102	22.8592	22.7167	15.9243	17.129	67.6255	79.9147
70460967		45.4177	16.9029	46.0964	42.9929	24.2228	23.4835	17.2331	16.8757	77.1843	89.3313
70461037		47.0589	18.1055	48.9368	44.3153	30.2252	28.3492	20.7399	22.2764	73.8982	86.4622
70463563		46.0629	16.7506	46.0054	42.7213	26.5468	24.0956	20.133	19.1784	74.9639	87.5947
70463703		42.6392	17.1412	45.9873	43.4681	23.2231	22.9853	15.7923	16.8124	66.3394	79.2936
70463940		44.1516	16.4485	44.3818	41.6622	22.8415	22.2178	16.6219	17.2738	67.4896	80.279
70464791		43.4304	16.2777	47.1681	43.2999	24.2415	22.4004	17.6962	17.689	70.3133	84.5736
70465308		45.3013	18.5673	46.5943	43.5924	26.6445	25.6973	18.232	19.652	68.1672	78.8092
70465545		44.9349	16.2969	47.3942	44.1017	26.7127	24.8161	19.7278	20.7293	74.1299	88.7535
70465615		48.146	16.7625	47.0945	43.5545	28.4528	26.7195	20.2551	21.2977	70.0673	84.216
70466159		47.0883	18.7346	45.1455	42.5829	27.8787	25.9265	18.5189	18.5845	68.3034	81.819
70466396		44.0581	16.5736	45.6833	42.382	24.5758	23.945	17.2178	18.8365	73.0085	88.1819
70466536		40.8692	16.9928	47.2061	43.7721	23.2695	23.1535	18.5862	20.6247	76.6966	91.5837
70467150		46.2859	18.2116	46.6983	43.8001	27.0308	26.2043	18.6033	20.1455	70.1554	85.7365
70467220		44.698	16.8041	46.2498	43.0446	25.3111	24.704	17.9049	19.2459	66.4317	78.1715
70467387		45.8204	16.9837	46.9288	43.6165	24.0786	23.12	16.2641	17.7922	69.1328	83.7748
70467764		45.7957	17.684	46.1539	43.9873	27.0227	25.4275	18.7984	19.8279	71.1705	82.7673
70469062		44.1333	17.636	47.6142	44.2285	26.7607	25.3788	18.8736	19.9997	67.7694	76.6547
70469132		47.1196	18.7586	46.8019	43.7492	28.8349	27.4651	18.8555	20.6237	74.2736	88.853
70470667		45.2995	17.6685	47.2121	43.3747	28.5327	27.5684	20.4288	22.0004	72.7326	86.8255
70470974		46.196	17.018	46.7187	43.9167	27.1307	25.0987	20.7434	19.9978	67.5279	81.0519
70471044		43.331	17.1156	44.6527	42.8309	22.901	24.029	16.7116	18.8481	65.2007	79.0381
70471895		42.6392	17.1412	45.9873	43.4681	23.2231	22.9853	15.7923	16.8124	70.7111	82.2896
70472035		44.598	16.4386	47.1218	43.3731	25.6907	25.1484	19.6393	20.6478	67.1811	79.9934
70472342		43.747	16.899	44.1027	42.0228	24.6659	22.9247	18.3202	18.7242	71.7289	84.7582
70472649		47.0413	17.1416	48.3315	43.7267	29.5524	26.1288	21.9952	20.0452	70.9075	85.4263
70472886		43.9582	17.9586	45.5301	42.9058	25.4517	24.2782	17.6146	19.0607	72.4718	85.7345
70473026		45.4565	17.0703	47.0499	44.8817	26.5986	26.2703	18.8289	20.1698	76.8619	92.825
70473263		44.0812	16.1926	47.9054	43.486	26.6585	24.6406	20.2593	18.9637	66.9611	80.1894
70474561		43.3321	18.1321	45.4964	42.8778	24.0159	23.227	16.8829	17.4703	73.578	85.2648
70474701		46.0042	18.4654	48.7158	45.0709	26.8093	24.4503	18.5617	18.8468	70.4699	84.1388
70474868		45.2748	17.4312	47.172	42.415	26.8959	24.8727	20.0072	19.7229	67.2568	78.1497
70476543		44.1989	17.6232	46.8243	44.7198	24.6654	23.3663	17.8064	17.4266	69.0493	79.7507
70476613		44.9417	16.4702	46.228	43.5576	25.9622	23.4273	19.0927	18.2735	73.4371	86.2402
70477227		47.2426	19.325	46.1625	43.3016	29.5	26.9402	21.1906	20.0268	76.0656	89.2174
70478078		44.9293	18.2517	49.6361	44.3704	27.8656	26.842	19.3743	21.0136	67.183	79.82
70478455		44.3397	17.43	46.2631	43.5108	25.6668	25.3423	18.5691	19.3148	69.4314	82.5469
70478902		44.1652	17.6625	46.2616	42.9025	24.7165	23.5662	17.212	17.161	70.3895	81.6696
70479683		47.3732	19.3629	47.2403	44.4675	29.6701	27.331	21.3474	20.4144	63.5579	75.6007
70480130		43.1244	16.9837	46.5966	43.4605	23.1517	22.0113	18.2722	17.876	65.7077	77.305
70480297		42.925	17.4062	46.0085	44.0449	23.3759	21.79	17.9538	18.6613	71.4457	85.5495
70480507		41.7943	17.4551	46.9877	44.7582	22.7744	22.0139	19.0545	20.997	73.8687	87.6722
70481358		46.1185	17.4366	46.1194	42.4014	26.732	25.5137	20.4364	17.9437	67.5052	77.0017
70481665		46.6595	15.9822	46.0858	44.092	26.2943	24.5827	19.8785	19.972	75.2043	91.1223
70483410		45.2425	17.685	48.1601	44.3424	26.8683	25.7568	18.5778	20.0385	65.6738	78.4461
70483647		41.566	16.485	45.0165	43.642	21.392	21.5553	17.3834	18.3226	74.1722	87.9725
70483884		44.8725	15.9567	46.8331	43.7887	26.221	24.3209	19.5703	20.7185	68.8273	84.4394
70484191		41.9231	17.4278	43.8362	41.9481	22.7471	21.4634	16.6963	17.5832	72.935	82.9085
70484261		47.7549	18.1257	48.0651	44.3882	29.7363	27.0796	20.9153	20.7165	74.1334	87.757
70484638		45.6911	17.3232	47.8051	44.391	26.7298	26.2295	18.3507	20.5255	72.9528	82.5146
70484875		44.0812	16.1926	47.9054	43.486	26.6585	24.6406	20.2593	18.9637	71.8002	84.0095
70485015		44.567	17.5899	46.3027	43.4087	27.6744	27.3071	19.2583	21.5841	74.6839	89.2007
70485489		42.2211	16.7404	46.9433	43.5715	24.3588	23.126	18.7242	18.8398	73.0426	85.0732
70485796		44.3889	16.5003	49.3507	44.3906	26.5636	25.7812	20.5794	21.447	73.2276	84.634
70485866		45.0806	17.1141	47.9068	43.9397	27.7786	25.5385	19.8526	20.3147	71.6051	85.924
70486173		44.4544	19.2218	44.9364	43.005	25.8679	24.8679	17.4865	18.7961	70.5824	83.8604
70486787		42.9919	17.2127	44.9904	42.1358	24.7764	24.6092	17.863	19.6922	68.6739	81.1581
70487094		46.7341	18.5453	46.1939	43.7773	28.1012	27.4429	19.0505	20.8939	74.3871	89.5139
70487304		43.7272	15.3384	46.4471	43.2312	23.4679	22.2218	15.9404	16.8403	73.9844	87.5395
70487471		45.696	17.9001	45.5601	42.1144	27.7387	25.169	19.6881	19.7929	71.716	83.6176
70488155		51.2449	15.7362	48.0731	44.006	29.1468	28.2306	20.0996	22.9402	71.6789	86.1643
70488225		46.7526	18.3054	46.1971	43.0221	27.3667	26.2581	18.1124	18.7513	68.1315	81.1083
70489076		46.8777	17.9631	45.0813	42.8386	26.3416	25.4465	17.5228	18.6663	72.2642	85.8466
70489383		46.225	17.1705	46.8629	44.3257	25.9099	25.5943	18.6579	20.0758	66.8349	78.8859
70489690		44.1673	15.6932	46.3509	43.4462	23.2476	21.8415	18.2182	17.2377	65.7347	77.534
70489760		42.6973	18.0942	47.8983	43.9462	23.9531	21.112	17.7622	17.2485	72.7351	86.2654
70489830		45.3445	18.2112	44.3771	42.5038	26.1882	24.0643	17.7551	17.3953	76.7164	91.4685
70490137		44.911	17.4223	47.555	43.8242	28.5213	25.4427	20.3799	19.874	71.1232	84.3557
70492286		44.4995	18.3243	45.9807	43.5968	24.8382	23.5581	16.6677	16.9574	69.8766	83.8596
70492593		41.5791	16.5334	45.5844	42.5501	22.6719	22.0819	16.8053	17.1526	69.5531	82.2223
70492970		44.1339	16.6782	46.1751	43.2849	25.4053	24.3139	19.7523	20.2945	73.6136	86.4318
70493417		45.9666	16.3287	46.3398	43.5136	25.1288	24.3406	18.923	19.6135	72.7265	84.6979
70493654		44.7646	17.016	48.4396	44.6337	27.4062	26.1776	19.7324	21.8439	77.8623	92.2166
70493891		51.5107	14.8146	46.9619	44.5364	28.7348	27.8923	20.3341	22.1436	69.6376	81.752
70493961		42.8048	19.8614	46.9763	42.4643	25.7989	25.8676	18.5173	19.2652	66.9912	79.0753
70494338		46.0959	18.6735	46.8011	43.0218	26.5964	24.8511	18.0475	18.6129	72.0551	85.8964
70494575		45.5328	17.4152	46.4025	42.586	26.4828	24.0024	18.8279	17.6723	72.3795	85.1115
70494715		43.6778	16.5313	46.9801	43.4318	25.9599	23.6993	20.3495	19.5669	71.7553	80.7749
70496320		45.5455	17.4395	48.1074	44.2884	28.2822	26.2228	20.4527	21.1135	67.7944	79.8493
70496627		43.7339	16.1414	46.2644	43.9535	23.0169	22.595	17.1005	18.0171	68.6934	82.7765
70496864		43.4117	17.2993	44.9154	42.7083	23.7738	21.9973	15.864	16.7537	71.0012	84.5615
70497171		44.7959	19.0847	46.117	43.8469	26.8982	25.6769	18.3686	18.7068	68.9309	79.6631
70497618		44.1763	16.2183	47.0715	44.3953	26.1105	24.6787	19.34	20.6275	74.3779	86.7628
70497785		44.5613	17.779	48.5077	44.1719	28.5878	25.2024	20.4371	19.3049	74.8723	88.451
70499767		44.5123	16.8532	47.0595	43.4427	27.1331	24.9038	20.3887	19.5845	75.4085	87.3712
70500758		47.735	18.6192	49.1276	45.1518	30.2044	29.5033	21.1653	22.9019	71.1616	82.5846
70502056		45.1045	17.4524	47.914	44.6147	27.9819	25.9855	20.0418	20.0297	71.6658	86.5365
70502433		43.0024	17.1242	45.0145	43.2589	24.2236	22.9231	17.2168	18.0316	66.6273	73.0661
70502670		46.7828	17.4898	46.5653	43.392	28.1149	26.4182	19.4704	20.4726	71.0547	82.2381
70503047		44.5489	17.5239	46.4438	43.912	26.5135	25.2807	17.8908	20.0616	77.654	92.6633
70503117		45.5778	17.7456	48.0659	44.2929	27.3073	27.2422	19.4609	20.8225	71.6401	87.5105
70503591		44.9177	18.3264	48.0735	43.3994	27.5603	25.7048	18.8763	19.5026	78.9207	93.279
70504108		47.0892	17.8244	48.1124	44.4165	29.6961	26.3391	22.7823	19.7276	69.0019	82.1381
70504652		43.1224	18.3534	45.3582	42.6566	25.4861	24.0224	18.0881	18.738	69.0112	80.2331
70504722		46.5457	16.5195	47.1022	44.2743	26.3072	25.7602	19.6979	20.1076	74.7293	88.1079
70505196		45.3771	16.7926	46.9847	44.2743	26.0691	24.9225	19.4583	19.9111	68.729	81.4463
70505643		44.1144	17.3734	46.4199	44.8855	23.1037	23.2424	16.9609	19.316	69.3972	82.7484
70505880		43.8915	16.8514	45.1721	42.907	23.5173	23.2449	16.9013	17.636	69.4925	83.59
70506704		41.9604	15.9059	44.6237	42.9297	22.4504	21.7643	16.7349	17.3049	69.5541	81.5799
70507178		46.6371	18.4493	46.436	43.2663	27.9237	25.308	19.045	18.9814	65.3012	79.3944
70507248		43.9817	17.0944	46.4583	43.2425	23.7511	21.8376	16.864	16.1216	74.4985	90.1472
70507485		43.3363	15.6125	47.6794	43.833	25.8764	24.3071	19.6595	20.8633	68.3227	80.3231
70507792		45.1493	16.8172	46.4481	43.4411	25.6716	23.8769	17.7769	18.1685	71.648	87.7874
70507862		43.8224	18.8253	46.3207	43.326	26.1005	25.1236	17.5435	17.4951	68.7694	81.5418
70508853		45.0046	17.5855	46.2694	42.9701	25.906	24.9151	18.1006	18.4545	74.8299	91.4695
70509230		44.5426	17.316	46.5566	44.4511	25.0584	24.5523	17.1397	19.3711	71.9391	86.8642
70509537		47.44	17.7901	46.3589	42.8869	27.1642	25.154	17.4021	18.0275	68.8526	79.196
70510221		44.855	16.7389	48.6107	44.4938	26.7041	25.0356	19.5905	19.9016	71.0062	83.9362
70510835		45.8938	16.9104	45.1155	43.1866	25.6386	25.2901	18.4031	20.7669	66.0777	77.2719
70511379		43.1223	16.9417	45.7698	43.4045	23.7425	22.8376	15.9899	17.2324	75.4061	86.2553
70511519		44.4595	16.8391	48.6208	44.9311	27.5032	26.5946	19.2169	21.9791	64.26	71.2276
70511686		44.9026	16.2333	47.1757	43.0439	27.0821	24.4414	19.937	20.3096	74.3866	88.8136
70512063		46.2964	17.2142	46.0409	42.5133	27.5185	24.3693	19.2569	19.4938	78.0615	93.2716
70512133		44.3503	18.6326	46.9452	43.8181	26.7316	26.0063	19.1865	20.5787	73.897	86.3553
70512370		46.0512	17.0509	46.7282	43.884	26.9168	24.9347	19.4009	20.9021	71.1809	83.3399
70513054		45.559	16.7535	47.0647	43.639	25.2576	24.8395	17.4448	18.2778	74.2943	87.6195
70513668		43.1828	17.9104	47.221	44.2098	26.0298	25.0289	19.5428	20.1815	65.1828	77.0435
70514045		44.842	16.4248	45.8132	43.4988	23.6068	22.751	17.2932	18.2817	69.3069	82.4392
70514896		46.5592	16.2587	46.641	43.7047	26.5103	24.5624	20.2359	19.6619	76.4352	91.3537
70514966		46.4603	17.2278	45.4957	43.5898	26.8463	25.2445	20.0594	19.589	77.1248	92.4014
70515036		48.0186	17.7759	48.4382	45.0878	29.9148	27.198	22.0612	19.5177	68.8038	80.3978
70515273		45.3044	16.8545	46.5288	43.3335	25.3518	25.261	17.4559	18.8556	69.1541	82.351
70515343		43.9247	16.7518	46.0504	42.6606	25.2464	24.1016	18.309	18.9842	67.162	80.1234
70515580		44.1435	17.4356	44.5997	43.2433	24.1496	23.3529	16.0096	18.2372	73.6701	88.0602
70515720		46.6594	17.9947	48.285	43.7851	28.0889	25.8274	19.1011	19.4604	68.8229	81.294
70516194		42.1169	17.9762	43.2264	42.4522	23.3081	23.1504	16.4753	18.3242	69.138	78.8448
70516334		44.45	16.0736	47.2076	44.0273	24.5822	23.5824	18.4914	18.5027	67.4985	78.6421
70516571		45.2432	16.3826	46.889	44.3869	25.4944	25.0968	18.4185	20.3106	72.3533	87.0717
70516878		43.4704	18.2347	46.658	43.0887	25.2864	23.7712	18.3432	18.1688	73.5955	87.1935
70518316		46.7838	18.0377	46.9409	42.3805	28.9274	25.4968	21.5401	17.6992	74.2177	87.5708
70518553		45.5143	17.6239	46.7692	44.4945	27.8635	27.355	20.0115	21.671	63.3088	73.698
70518860		44.2242	16.4291	45.8524	42.9605	24.548	23.4569	17.2819	17.7202	66.4625	78.939
70519167		44.3366	15.8142	46.4354	43.6708	24.9622	23.6015	18.7233	19.7859	68.7829	81.0557
70519474		46.7316	17.7748	44.8937	43.1288	27.4429	26.265	19.7037	19.0539	68.3668	80.2038
70519781		42.0085	18.1684	46.2561	43.0483	23.5539	22.8617	18.4924	18.5611	75.5886	90.8758
70520228		42.8694	18.085	46.2505	42.9032	25.6668	24.6805	18.5322	19.633	66.1852	78.7411
70520605		43.7633	16.481	45.689	42.7806	24.3106	21.8898	17.8339	17.1502	79.701	93.7337
70520842		44.6533	18.0714	49.1769	45.2599	27.4254	26.2418	19.4463	20.8806	72.4448	85.915
70521079		45.3098	17.2709	46.408	42.8045	26.7534	24.3583	19.1292	17.9966	71.5885	85.8824
70521149		44.4214	19.0802	46.6559	43.4643	26.7951	25.1769	17.482	18.2697	69.8299	84.0495
70521763		43.1295	15.814	44.276	41.6709	22.7324	22.3371	17.5843	17.6262	67.275	82.2911
70521833		42.6844	16.8471	45.0133	42.1453	24.1375	22.2477	16.7026	18.1644	68.4124	81.8181
70522517		45.3894	17.1632	46.5368	43.8007	25.6253	24.3576	18.0011	18.8958	75.8797	89.3129
70522684		47.8928	18.4892	48.2311	43.4548	29.1969	28.2275	18.695	22.1247	73.129	88.5081
70522754		45.5399	17.9426	45.7754	42.7835	27.1919	26.73	19.2049	20.4008	63.6747	75.9649
70523061		44.222	15.8993	45.2755	42.1535	23.4592	21.4572	15.933	16.8085	71.6428	85.383
70523131		45.5582	18.5132	48.2271	44.3678	27.7468	25.8914	19.512	19.404	77.5173	91.3837
70523201		45.5763	16.8052	47.0642	44.3408	26.8348	25.88	18.97	20.8904	70.5624	83.5706
70523745		45.6555	17.7483	46.5166	43.8918	27.2043	25.8945	19.5006	19.7146	73.3179	86.7473
70524359		41.7216	17.0125	48.5465	43.5843	25.5532	22.4284	19.6787	19.2725	77.827	92.0174
70525727		48.8522	19.3207	48.0833	43.044	31.1845	29.8199	19.3577	22.5194	70.1253	84.0308
70525894		41.9236	16.5063	46.9102	43.5874	21.4913	21.3797	17.322	17.2202	72.5238	86.5351
70525964		48.1312	18.7964	47.6446	45.1114	29.1566	28.3679	19.498	21.3578	68.7102	80.5635
70526104		44.1419	16.4788	44.1857	42.2465	24.5892	22.6245	17.898	18.06	75.4784	88.9466
70526271		46.244	18.4125	47.7854	43.6268	28.1684	26.5395	20.1358	19.4403	70.4006	83.075
70526718		44.4687	16.8666	47.353	43.3642	25.5562	24.4256	18.4382	18.4972	66.9872	79.3899
70527262		44.4214	19.0802	46.6559	43.4643	26.7951	25.1769	17.482	18.2697	69.3296	80.8596
70527569		44.8716	17.2478	46.7487	43.9521	27.2222	25.4363	19.7464	20.3869	71.9638	84.7594
70527639		44.8487	17.5947	46.4803	44.1968	27.2081	26.981	19.1002	20.2275	73.6363	87.8034
70527709		47.2351	17.41	47.3614	44.3432	27.3663	26.1713	19.6515	20.2654	71.0601	85.4235
70527876		45.7583	16.6005	45.7556	43.0768	25.8248	24.2554	18.5225	18.5799	74.3461	90.338
70528323		45.5651	17.4496	46.7913	43.4417	27.0777	24.5886	19.4506	17.9003	69.1398	82.8722
70528560		46.1144	18.1318	46.1505	42.4138	26.07	24.1066	18.7896	18.2609	65.3074	76.6226
70529551		44.0136	17.3129	45.1787	42.5784	24.884	23.0832	17.0022	18.3697	66.7556	79.6559
70530235		42.2171	18.7184	45.5111	43.4	25.1262	23.3281	18.3984	18.8083	69.6255	83.9533
70530542		44.8981	16.2219	46.309	43.7662	24.5996	23.236	18.7395	18.941	69.8561	81.3865
70530919		43.5818	17.3537	46.7931	44.2851	22.7323	21.3293	17.9619	18.0999	78.8154	90.7825
70531156		46.6201	17.2001	48.5989	43.4738	29.5997	26.0475	21.1987	20.4287	65.63	78.1829
70531393		43.4965	17.9307	44.9667	41.6552	23.1483	23.5577	16.6372	17.0695	74.7831	83.2542
70532384		47.5742	20.7697	49.0903	44.8445	33.3287	30.074	24.5149	24.2004	70.0245	85.3097
70532524		43.8744	16.8165	44.7429	41.7047	21.9282	21.4653	16.3474	16.4625	71.2694	84.6985
70533138		45.632	18.2721	47.1521	44.276	27.1943	26.5835	18.6759	20.0407	73.5647	87.4336
70533445		46.4708	17.549	46.8137	42.1997	29.4401	24.7753	21.2103	18.6477	70.8765	82.2768
70533752		43.9972	15.4866	47.0941	43.6682	25.1179	23.5591	18.6259	18.4834	67.1837	80.5863
70533989		42.366	14.9168	44.5917	43.4602	20.982	21.4673	18.5582	19.052	67.5571	81.3308
70535050		46.6362	17.8977	45.4639	43.0359	25.74	25.0433	17.1453	17.7061	62.6817	75.749
70535120		40.5883	19.1656	44.7678	41.7078	22.8697	21.6843	16.4536	17.2605	73.6501	87.9685
70535427		44.2827	16.4286	47.9037	43.9013	26.9321	25.3995	19.7645	20.9392	71.3971	83.8966
70535664		45.0061	17.399	45.8473	43.2054	26.0832	25.07	18.7495	19.902	72.1312	84.4686
70535734		45.0127	16.8705	47.3154	42.323	26.3636	24.9654	19.7496	19.4809	74.1662	88.6993
70535804		45.3365	16.1464	47.6051	43.9366	26.4133	25.255	20.0009	20.1021	73.4487	86.6732
70536278		44.7466	18.0173	48.8486	44.7592	27.5089	26.6806	18.923	20.8961	66.2526	76.1794
70536348		45.8945	16.7241	46.7387	43.6465	25.5964	23.7497	18.0053	18.9998	70.5784	83.2471
70536655		45.6999	17.298	45.1443	42.9721	25.8901	24.7601	18.5468	18.6204	64.9079	76.9686
70536725		44.2245	15.0158	46.1582	42.7014	23.0586	21.2938	16.8969	16.8631	65.9859	78.0393
70537576		45.8904	16.7644	45.6795	42.1132	25.03	24.6277	17.2447	18.5287	73.876	87.1374
70537716		47.2959	17.4827	48.8881	43.7492	27.4069	25.2581	20.3185	20.1753	78.1225	89.2342
70538023		49.2697	20.2205	47.5919	44.261	32.7381	27.4498	25.0926	18.5395	67.9257	79.711
70538330		43.4411	17.3501	46.7317	43.2225	24.4486	24.0367	18.1909	18.0804	82.3459	98.1665
70538637		46.3659	17.0701	47.9844	44.0482	28.7221	26.4748	21.2243	20.5461	77.5366	89.542
70539014		49.484	18.0559	48.6357	44.9791	32.1922	30.4126	23.4585	24.3609	72.0286	82.7709
70539181		45.184	17.0661	46.3161	44.8639	25.926	25.153	18.9105	20.0005	65.3384	78.4287
70541777		44.3827	17.6481	44.8794	41.8245	23.9849	23.0998	15.7328	16.786	67.5486	79.3399
70541917		44.7892	18.5133	47.0384	44.0554	27.1729	27.0996	18.461	20.9976	83.8501	98.8345
70542224		48.1946	17.1051	47.7608	43.4758	30.3314	26.8986	24.5937	19.2431	72.7213	85.3752
70542461		44.46	16.9559	46.6229	44.1188	25.183	25.1748	18.1264	19.9462	79.7577	93.0519
70542838		47.2057	19.8733	48.4279	44.8524	30.3578	28.9758	21.0414	21.1767	72.9511	85.4316
70543215		47.0736	17.2642	45.529	43.3365	28.2512	26.3055	21.3436	19.4422	70.6178	84.5074
70544066		37.8511	18.6411	44.0357	41.8963	23.7852	23.5532	18.7302	19.9667	72.1733	83.1373
70544136		43.5976	17.1295	47.3379	42.7309	26.5631	23.6987	19.6038	18.5801	68.0992	83.1001
70544206		44.0807	17.7006	45.2668	42.0527	26.0162	22.6251	17.4004	17.4707	71.2489	80.9596
70544373		42.0595	18.1362	47.0891	44.358	26.8199	24.5394	19.8828	20.7961	72.9082	86.4878
70545127		46.8955	18.2255	46.6778	42.875	28.2132	26.4034	20.9368	19.7146	69.37	81.5642
70545811		44.8295	16.9685	46.6022	43.2079	26.4668	25.8206	19.6353	20.9917	72.9279	87.3575
70546425		45.0362	17.5168	45.8677	43.4962	25.2659	25.1566	18.3107	19.0838	68.2896	81.2693
70546662		43.9887	14.2385	45.5603	42.4016	21.6643	21.7985	16.7872	16.1666	73.1105	84.2984
70546732		45.7593	16.9342	49.249	45.8803	25.8822	24.8293	20.6449	20.6558	78.7058	93.9823
70547039		47.4415	16.859	48.882	44.4667	29.6136	27.7641	21.2011	21.1153	68.1455	79.8547
70547276		42.6312	18.1405	47.1652	44.2613	24.4613	24.3825	18.5397	20.6535	70.8543	83.3898
70547416		45.2519	15.4598	46.5344	43.9658	24.6679	24.1746	18.2322	19.2493	67.1125	79.8736
70548197		41.8968	19.1244	44.1012	42.8274	23.4964	23.5167	16.1814	19.1044	74.2639	86.7857
70548644		44.3614	17.6265	45.479	42.1007	25.8611	24.7237	18.3547	19.832	70.0724	82.3245
70549021		45.5591	16.5891	45.9915	43.4024	25.7089	24.5363	18.5807	18.398	80.6196	93.0323
70549495		47.3936	17.7818	47.1703	43.6242	29.3848	27.2631	20.012	21.2504	70.3946	81.9635
70550249		47.2105	17.688	46.7402	43.155	27.6103	26.4158	19.5949	20.0673	73.5054	88.4209
70550793		45.2544	16.2651	47.7211	43.6366	26.3876	22.4439	19.0327	17.277	70.3334	82.3723
70551784		46.9557	16.9243	45.8304	43.8595	26.2653	24.9899	20.6857	19.645	71.7203	82.7423
70551854		45.2031	16.7082	46.8495	43.9395	26.2398	24.5113	19.4116	19.9223	72.1455	87.9411
70552161		45.1072	16.7694	47.6516	44.1396	26.9296	25.9009	19.2734	20.8149	72.7386	85.6302
70552301		46.9109	17.6613	49.1082	44.2625	29.483	25.5497	21.1795	19.1482	71.4099	83.8604
70552468		45.2861	17.0528	46.7904	43.8997	26.6095	25.2085	18.7675	19.7052	70.8223	83.3159
70552608		46.683	17.6369	45.7204	44.0458	26.3055	25.6415	18.4152	19.201	72.379	84.8313
70552775		44.3438	15.4357	46.19	43.4035	24.8211	24.2459	19.6248	19.9927	71.8236	85.1107
70553152		46.2056	18.2093	46.6875	43.9136	26.758	25.4536	18.2994	18.9682	68.807	82.1363
70553529		44.4984	15.0792	46.428	43.3685	23.8042	22.7813	16.6264	17.5974	71.9678	83.1408
70553696		47.3477	17.9632	47.0961	43.8056	29.5118	27.334	20.6209	20.3479	73.9096	86.5419
70553836		46.9281	18.1207	47.5346	43.9741	29.453	26.5097	20.3991	20.2533	65.5765	78.4761
70554073		42.9075	17.4729	43.2776	42.0004	22.7769	22.4391	15.6268	16.0635	66.8979	78.556
70554827		44.481	18.301	47.4645	43.181	25.7833	22.956	18.3343	16.9933	68.7441	81.3526
70555134		44.4166	17.9379	45.7035	42.5983	25.1981	24.6366	16.9076	18.1588	64.0484	75.9929
70555204		44.5734	16.7458	46.1502	43.3091	23.2464	23.1554	16.4508	17.7588	71.6834	85.1256
70555371		44.2536	16.9194	45.8107	42.1799	26.2382	23.5186	19.5157	19.2059	69.3798	82.2132
70555511		41.7445	16.6108	46.8979	43.9878	23.0472	22.1223	17.7659	18.8158	65.9354	75.0028
70556125		44.1435	17.2539	45.3205	43.9337	24.1153	23.6721	17.9373	19.0383	77.6518	89.77
70556739		47.6647	18.9576	49.765	44.4898	31.5343	27.7549	23.3366	20.4052	74.4945	87.406
70557046		46.2955	18.182	50.9291	44.8353	28.654	26.9033	19.5174	20.7189	76.8145	88.8246
70557353		48.0911	19.6775	47.9179	43.9303	29.7461	27.5637	20.4369	21.2152	77.0613	91.2781
70557730		45.1072	16.7694	47.6516	44.1396	26.9296	25.9009	19.2734	20.8149	77.44	90.8627
70558414		44.1398	15.6285	49.0377	44.6598	27.013	25.7264	20.3873	20.5814	73.8172	89.0045
70558651		47.7012	19.4209	47.5723	43.5419	29.2637	27.6114	19.8741	21.0494	71.3036	83.9396
70559195		45.3292	16.0427	47.3389	43.2029	26.733	25.1162	20.9561	20.2861	64.3855	75.6381
70559405		44.4273	16.7576	45.0548	43.6656	24.2753	23.9746	17.604	18.2824	69.2056	79.3587
70559572		46.4865	18.4886	47.9999	43.6729	29.4835	26.3898	20.4531	19.7527	67.0148	79.985
70559642		43.3757	16.995	47.2068	43.3083	25.1163	23.47	16.9716	17.7811	72.7768	87.2726
70560186		44.8611	16.491	46.7552	43.6337	26.002	24.6606	18.4155	19.7396	63.0657	74.19
70560493		44.0917	17.1164	45.9266	42.707	24.5555	22.4863	17.7312	17.1025	65.448	76.3555
70561247		43.0609	14.8723	43.9602	43.7256	21.6514	21.8669	16.6017	18.5539	67.3448	79.6311
70561317		44.02	17.3716	45.3433	43.2074	24.3708	24.5892	17.5331	18.7653	69.1391	79.491
70561931		43.8714	16.8707	47.4711	44.2602	25.4837	24.5661	19.2356	19.1191	71.8575	85.4987
70562238		44.401	16.0417	48.2859	43.678	27.1987	25.6273	20.8406	20.2828	75.5011	90.0164
70562308		45.32	18.4781	46.7058	42.8683	26.5859	24.6982	18.3453	18.4602	77.9052	91.3136
70562475		45.2963	16.5095	48.1044	44.0788	28.1926	25.4598	21.1032	19.5869	69.3052	80.3519
70562615		43.7113	12.7412	48.0617	44.0567	23.3579	21.7786	18.3347	18.6362	67.404	78.7617
70562852		45.5124	16.8868	45.8667	43.224	25.0755	25.0983	18.6356	19.436	73.8906	87.8011
70562922		48.0467	18.1881	46.664	43.3457	28.3979	26.3246	19.2612	20.0351	67.0883	80.5998
70563089		44.8368	15.2904	47.4457	43.3239	25.42	23.8146	17.5491	17.4543	71.0975	83.7803
70563229		41.8878	16.7232	47.0114	43.4941	24.7942	22.3807	19.191	19.2166	68.2456	81.2671
70563466		45.2481	19.1099	44.8671	43.5336	26.6328	26.4328	18.209	19.2681	70.5782	82.8091
70563843		44.3227	17.4897	46.3229	43.7869	26.3335	24.7577	19.0329	18.6386	70.9093	84.6415
70564220		45.2398	17.5152	46.3074	42.98	26.3347	25.0284	17.764	19.1652	76.8661	90.2594
70564764		47.7538	17.2191	46.5008	43.6161	28.5658	27.0989	20.3273	20.5888	69.8786	81.2482
70565141		46.3083	17.4723	46.2384	44.181	26.6758	24.7702	18.9608	20.1767	67.1587	80.1977
70565448		43.4217	16.7766	45.1605	42.0325	23.6827	22.3136	17.8016	17.0982	72.9964	87.0593
70565685		43.7359	16.4754	46.4659	43.6975	25.7732	24.5653	18.8839	20.0129	63.9929	74.7791
70565755		42.4122	17.6941	45.2764	43.3208	22.9938	21.3829	18.3773	18.8842	73.7671	86.2748
70567430		44.2411	15.5495	46.8933	43.9922	26.0593	25.046	20.2115	20.9891	67.4642	80.1647
70567807		39.9653	18.2013	47.2889	42.72	23.703	22.7981	19.688	17.878	68.608	81.4835
70568588		44.8096	17.318	46.8857	43.6789	27.0317	26.162	19.2961	20.1725	74.0749	87.8855
70568965		44.724	18.3446	46.7348	44.5836	27.1502	26.7711	19.1036	20.7586	70.6482	82.1614
70569035		45.3892	16.8141	47.4243	43.2921	26.6623	24.995	20.2545	20.2831	74.0357	88.5383
70570333		41.7444	17.63	45.4116	43.0874	23.1202	21.9377	17.6997	17.9654	70.5519	86.2046
70570403		44.0434	17.9181	44.859	43.0955	25.2902	24.8601	18.0363	19.4433	62.3352	76.5695
70570640		40.6077	17.0704	42.9815	41.5259	21.3135	20.1592	16.5948	17.7215	73.294	88.5711
70570710		45.3074	16.8994	49.6285	44.9139	26.2413	25.8726	19.3601	20.6173	70.1535	84.0681
70571491		45.1401	18.9838	47.3226	44.6662	26.3885	26.5338	17.8902	19.6719	65.2809	76.7234
70571561		44.5258	16.3934	45.5463	42.1106	23.386	23.6562	17.1432	18.6858	70.5409	83.731
70571631		44.843	16.4557	47.478	45.1911	23.9533	22.8771	18.9307	18.3068	73.1847	86.4771
70571938		47.1475	16.6911	46.1033	42.7648	26.705	26.2041	19.7289	19.9836	67.7385	80.6143
70572552		43.5622	17.7818	45.7029	42.8707	24.2531	23.7693	17.1385	18.7146	73.4049	84.6577
70572789		46.9477	16.8759	47.9104	44.0138	28.0536	25.6068	20.9267	20.0632	74.293	88.8972
70573236		44.1919	17.7988	47.7257	43.6777	27.2484	25.6228	19.6206	20.4524	72.1012	86.6342
70573780		44.031	18.0227	46.4807	44.2205	26.205	24.6992	19.0828	20.1069	65.7255	76.9437
70573920		43.5723	15.8597	46.0504	43.1216	23.9604	22.9673	17.8117	18.124	64.9637	78.4997
70574087		43.7724	16.8665	44.9408	43.0432	22.9302	21.8996	17.0466	17.2154	74.7311	90.8386
70574841		41.2356	15.3746	46.3399	43.9338	20.4909	19.4734	19.0418	19.4072	73.0484	86.2089
70575692		46.5782	17.4585	48.4113	44.177	27.9978	26.5854	19.6492	20.8625	69.6075	81.6069
70575762		45.5955	15.8343	46.4202	44.3072	24.4088	23.5639	18.3132	18.7477	72.0677	85.5442
70576139		44.9248	17.8189	45.1022	43.0357	26.4171	25.4799	18.1517	19.2654	69.3203	82.4357
70576823		43.7359	16.0423	47.0904	43.5926	24.6965	22.4774	18.5068	18.8331	67.2167	80.0909
70577060		44.7136	17.5343	44.6315	43.8609	24.8879	24.4509	17.3939	18.5932	73.9253	86.7317
70577437		45.3988	16.7038	47.2232	44.4651	25.9036	25.0223	18.5501	19.7201	70.9564	83.7106
70577507		42.6727	17.7679	48.4331	42.8514	24.1846	22.2895	18.6681	17.438	70.8788	83.8446
70577814		44.1693	14.0584	45.3853	42.5285	23.8199	22.367	17.866	16.8682	73.1507	87.5161
70578121		46.9528	18.0988	46.2048	42.8661	27.7843	26.2692	19.6091	20.0788	73.5426	87.3843
70578358		46.3824	18.1264	47.4563	43.992	28.312	26.1925	19.5213	20.3154	67.3369	79.1057
70578805		46.0828	16.2968	45.4713	43.1706	25.5098	23.9213	17.4301	18.0248	68.6541	81.6313
70578972		42.8144	17.0143	45.7151	43.48	23.6175	23.015	18.3901	19.3049	69.3383	81.8656
70579112		46.9287	17.8053	46.6164	43.1413	28.2077	25.9969	20.6526	19.7973	68.3735	81.8912
70579419		45.5762	17.0599	45.9051	43.272	24.1214	23.245	16.3117	19.0823	69.3416	80.2795
70579656		44.588	15.5536	45.6161	43.9983	23.6962	22.759	17.6344	18.9474	68.2632	82.0903
70579726		42.5622	18.9812	44.9613	42.6391	24.422	23.98	17.6502	17.8401	72.8124	84.4369
70580717		45.804	17.7778	48.8419	44.166	29.1947	27.1849	21.8948	20.584	65.465	76.8854
70581331		43.9948	17.7418	45.5142	43.2044	25.0602	23.8969	17.4145	18.9527	78.7739	93.8517
70581638		47.6908	17.0751	48.225	44.8045	27.5434	28.3835	19.4226	22.7878	71.6031	83.6513
70582015		44.6815	16.7009	48.4397	44.7268	26.6883	25.5984	20.5716	20.4441	76.827	90.0221
70582559		48.5259	16.8508	50.1774	45.601	29.4455	28.2084	20.5635	22.2663	68.7507	82.4499
70582629		43.8965	17.0948	46.0701	42.9785	24.5581	23.3603	18.183	18.001	69.3781	83.2649
70583480		45.7054	16.8111	46.289	44.1496	25.8574	24.4965	18.0218	18.4039	77.1963	89.586
70583620		47.4846	17.8369	47.7646	44.4054	29.2841	26.076	21.63	18.5714	78.1393	90.8526
70583787		47.054	18.5276	47.7033	44.337	28.7982	28.0199	20.1729	22.2013	67.3846	80.0439
70584541		44.2005	18.1462	46.052	43.2404	23.8147	23.0429	17.9849	18.101	74.6272	87.4622
70585392		46.071	17.7262	48.9408	44.6629	27.9893	26.5659	18.9392	20.9712	64.427	75.137
70586453		42.8141	16.4641	46.1791	43.2268	24.079	22.438	17.5731	17.9606	72.5587	81.9584
70586760		46.5957	19.9292	48.8332	44.1933	30.0765	27.9182	21.663	23.0814	73.8755	86.3835
70587067		45.3723	16.8023	46.3226	43.3495	26.4123	25.322	19.0791	19.0111	72.0203	87.5709
70588365		41.7326	17.0978	44.6618	43.4194	23.7684	22.9633	18.5851	19.088	72.9922	87.5881
70588742		43.5453	18.1616	47.2342	44.0144	25.3831	23.9231	18.4422	19.0742	68.7945	79.3879
70589119		44.7434	18.1283	46.2169	42.4452	25.8435	23.5419	17.2452	17.0639	66.7654	81.3797
70589356		42.2222	17.3987	45.9955	42.8736	24.3048	22.3829	18.0165	16.4957	68.8935	79.9886
70589593		46.52	18.1104	45.744	43.0445	26.472	25.4957	19.0609	19.0059	69.5397	84.169
70589970		44.6558	16.9503	47.4985	43.2469	26.5708	23.7645	19.3858	18.6549	71.3442	88.4304
70590347		43.6901	18.5998	46.718	43.8808	26.4631	24.5009	18.3327	19.446	75.5811	89.7486
70590417		46.5112	17.8063	49.7203	44.6494	30.1344	27.998	21.5179	22.1314	78.6385	90.9674
70590654		46.3225	17.5739	48.1814	44.6209	28.6416	27.2109	21.3652	20.9369	63.5722	75.0278
70590961		43.9962	18.8983	45.3357	43.7948	24.6498	23.6741	16.588	18.8833	75.1883	89.4504
70592329		44.5725	15.7148	47.1226	44.1197	26.8989	24.9146	20.331	21.0838	77.228	92.3242
70592706		46.1221	17.6724	48.1256	44.5109	27.4553	25.1761	19.2947	18.9845	70.8076	84.5886
70592873		44.5505	16.5482	45.8412	42.5408	24.2062	23.8788	17.0399	17.5462	74.378	87.3073
70593934		45.2508	16.5038	48.6299	43.954	26.9375	25.5266	20.0966	20.081	70.5542	84.4013
70594004		47.0052	16.9766	46.6935	43.508	27.6994	26.9954	19.9374	21.1014	70.5642	84.6096
70594311		44.4294	17.272	45.3097	42.202	23.6911	22.9563	16.9059	15.7584	77.9412	87.0942
70594618		46.3399	17.8262	49.7245	44.7457	29.6681	27.7452	22.4868	21.7435	73.026	85.5126
70595092		47.003	17.2409	47.5581	44.2559	28.0892	26.1919	19.7672	20.5543	68.9074	81.7216
70595302		44.0652	16.668	46.0661	43.0121	25.4059	24.0071	18.712	19.697	80.5426	95.4873
70595539		46.9188	17.9053	48.3067	44.244	30.3829	27.8213	21.8536	22.1604	68.3082	79.0312
70597144		45.1347	15.4786	46.1023	43.0688	25.4592	23.1962	18.1296	18.7549	66.0594	76.9594
70597995		44.3218	16.989	44.1898	41.6248	24.8066	23.3568	18.1094	17.3831	69.0921	80.9032
70598512		44.4789	17.4171	46.7689	43.347	25.2431	25.5537	17.916	19.9133	78.3051	93.7337
70598679		47.7318	17.6757	48.5272	44.3728	29.0684	27.8475	20.8702	23.1211	68.6775	81.9546
70598819		45.0739	16.4338	46.7509	43.0732	25.2045	21.9422	17.7889	17.6197	66.6046	79.5962
70598986		43.7248	17.885	46.0546	43.2995	23.445	22.4488	15.6691	17.9196	75.287	86.9192
70599433		44.8372	17.5764	46.8131	43.1002	26.2574	24.6756	18.5074	18.6315	69.2267	82.7195
70599810		46.4239	17.722	45.8008	42.9013	26.2277	24.9977	18.0612	19.3677	72.4242	84.9348
70600047		47.7223	17.9654	45.505	43.6697	27.8117	26.2376	19.7555	18.9	75.7399	89.2081
70600591		48.9051	19.5298	48.159	44.2051	30.8833	28.3425	21.484	21.0143	68.6004	80.5401
70600661		45.3121	16.2766	48.8872	43.9241	25.8648	23.5369	18.4014	19.3282	70.8876	84.2099
70600801		45.3867	16.8223	46.7533	44.4691	26.6628	26.4399	19.2327	21.6518	72.5107	84.8333
70601415		44.7125	16.9183	46.8299	44.8057	25.3077	24.9592	18.7313	19.411	73.3507	83.9896
70601722		48.5415	18.9413	47.782	44.0192	30.9498	27.4622	22.2227	20.5323	69.9748	85.5052
70601889		42.6681	16.416	45.8256	44.2916	22.006	20.0078	17.9974	18.9568	71.4734	82.8881
70602643		46.3637	18.4534	47.826	43.1759	29.0974	26.6763	19.8462	21.1916	68.3886	80.9945
70602713		44.167	17.0838	44.1944	41.853	23.5069	22.606	16.593	16.8697	72.4334	84.6746
70604485		46.8676	17.3921	46.9074	43.4407	27.6372	26.1885	18.831	18.4416	68.1381	82.536
70604792		43.7665	16.0052	46.0619	42.1359	23.5079	22.7862	17.0766	17.5087	68.9884	80.698
70605239		43.0295	18.1497	45.9032	43.655	25.5548	25.0965	18.414	19.852	68.9626	81.482
70605309		46.081	17.8563	45.2044	42.6873	27.1215	24.9871	18.251	20.375	66.5581	79.9233
70605476		42.7686	18.5034	47.6487	44.5369	22.3295	21.9045	18.4917	19.4924	69.6851	83.6913
70606844		42.8282	15.5854	46.2222	43.0282	22.6922	21.1604	17.1031	16.4891	73.3868	88.2331
70607081		45.561	17.4415	46.2891	44.3201	26.8834	25.9801	19.3179	20.5691	70.0604	83.5335
70607388		45.9013	17.5201	46.7942	42.9773	26.3276	25.124	17.7446	19.1899	63.2054	75.1266
70607905		41.5424	18.3652	45.3096	42.786	24.1473	22.6324	17.3971	18.1719	72.6693	85.7905
70608072		44.6599	15.9906	46.1693	43.7065	25.2517	24.0165	18.8871	19.5895	75.4194	88.7583
70608519		46.5503	17.7409	47.4042	44.71	28.6941	26.6017	20.3649	21.3292	67.7973	80.3112
70608686		42.0108	18.1316	44.1258	42.569	22.3268	22.7201	15.618	17.2301	67.0351	79.4464
70609133		46.1601	18.0705	46.2471	43.6667	26.1806	25.9173	18.3735	19.2594	72.9892	87.7997
70609817		44.0587	15.684	45.6976	43.1051	24.3251	24.0217	18.8677	18.7619	72.16	84.4375
70609984		45.8992	17.5447	46.7132	43.9838	28.0927	26.4096	19.9755	20.3406	70.3198	81.1182
70610054		45.5794	17.9708	46.5335	43.4136	26.8808	25.1676	19.3252	20.7225	79.0119	92.2467
70610431		50.2805	17.9642	48.8439	44.3714	31.7518	30.5162	22.3183	24.7695	63.1048	76.4783
70610975		42.0403	16.2937	44.044	40.3998	22.3444	20.8595	17.6716	17.0724	72.4289	84.8369
70611115		45.0601	16.9316	47.4703	43.5048	28.4161	26.3117	20.3897	21.4316	76.5393	89.7679
70611729		47.0114	16.4971	47.8946	45.3055	27.7532	27.6065	19.0899	22.968	75.562	82.5461
70612036		42.1722	17.3092	46.761	42.293	27.955	27.2186	21.8861	23.21	63.01	74.1684
70612413		41.8704	15.1094	46.4332	43.1474	20.3863	19.9534	15.3463	16.7143	66.6167	75.9187
70613027		44.8362	16.0369	46.778	43.5775	23.3497	21.8349	16.5638	18.6877	73.7251	87.777
70613334		39.0171	20.2464	49.1872	44.3371	24.1513	24.6078	18.9377	20.1341	71.7311	84.0046
70613711		44.3334	17.2433	45.4466	42.5924	26.0438	25.3698	19.3017	19.7231	63.6575	75.6159
70613878		44.3956	18.8274	45.8304	43.5178	25.2184	22.9244	17.1345	16.8261	67.0985	79.6072
70614185		45.7187	17.2236	45.698	42.7373	26.4597	24.6234	18.8399	19.0126	72.5945	87.1597
70615553		45.8487	17.2891	46.2961	43.1383	25.3835	23.6355	17.16	17.4363	73.1131	85.6672
70615623		47.6617	18.8112	48.4105	44.2754	30.4316	27.4448	20.71	20.8893	77.4194	90.4925
70615790		46.9163	16.7635	47.1597	43.2792	27.6508	25.4911	20.5121	20.6323	66.0996	78.1527
70616097		45.9817	18.03	46.0086	43.4615	26.2431	25.612	18.2229	19.2475	68.5226	80.2254
70616167		44.6755	17.4638	46.2566	43.4859	26.2596	24.7349	17.6548	19.7486	77.685	92.299
70616544		43.473	17.0102	48.2155	44.6172	26.5625	25.5572	19.4193	20.8733	68.7952	82.2582
70616614		44.3823	17.5553	46.3488	42.6615	25.0339	23.6563	18.8117	18.2335	70.4066	81.6311
70616851		44.8255	17.1293	47.9849	44.0835	26.4734	25.0009	20.568	19.5947	67.0566	78.8746
70617395		45.7155	17.8034	43.501	42.233	25.2989	24.4268	17.446	17.7797	65.8892	78.5857
70618149		43.2448	15.7662	44.3673	41.7332	22.5352	21.1462	15.5951	15.4401	73.6714	87.7835
70618386		46.0956	17.0156	46.2817	43.3727	26.8909	27.3746	19.1676	21.3989	71.7069	85.215
70618526		44.6719	17.6218	46.3328	43.5886	24.5544	24.7415	17.7813	19.2946	70.0113	83.1034
70618903		44.8978	17.4742	44.5563	42.3527	25.01	24.001	17.1398	18.4626	68.3908	84.5915
70619517		44.1687	18.2543	44.0731	40.9231	25.2547	24.3095	17.2716	17.9941	77.2067	89.7588
70619991		46.0587	17.6627	48.2396	44.0586	28.3057	26.3474	19.8594	20.1372	68.9096	82.4975
70620061		43.3529	16.5828	46.5252	42.9801	24.8212	23.6846	18.1979	18.845	69.5032	82.8947
70620675		42.7499	16.1286	47.2919	43.6688	23.5929	22.1438	19.0472	19.4253	76.2552	90.7121
70620982		45.2635	17.027	47.483	44.198	26.9947	25.4281	19.1606	20.4751	71.068	83.5592
70621806		46.5695	17.6802	47.3618	43.1267	28.0902	25.5738	19.9812	20.5044	69.1447	82.0144
70621973		46.1005	17.3209	46.4865	43.505	25.2218	24.2611	17.4433	18.5388	69.026	83.492
70622587		43.0196	18.5414	45.7509	42.6993	24.5415	22.9716	18.4212	17.8662	68.2582	81.3259
70622727		43.3614	16.773	46.468	43.1755	25.695	23.5352	18.2692	18.509	71.5535	83.1087
70623034		44.4739	16.4314	46.6742	44.0105	27.0627	24.5429	20.3449	19.3553	61.5611	74.3784
70623885		44.0473	17.3535	45.1206	42.2463	22.7166	21.6994	15.8946	15.7711	70.0302	84.8486
70624402		42.2704	19.0417	44.9062	43.2565	25.4574	23.6711	18.5653	19.5164	64.7345	76.5385
70625253		44.6108	16.7275	44.1997	42.789	23.8489	23.3067	16.9726	18.3595	70.6401	85.764
70625630		45.8317	17.923	46.5404	42.455	28.1312	24.4816	19.3725	17.5966	72.6028	86.9003
70625867		45.5396	16.4497	46.9154	42.2022	25.8866	23.9286	19.0516	17.7279	73.2678	87.7116
70626007		46.1773	16.6739	44.9111	41.9972	26.0768	24.2032	18.7353	19.5859	70.3101	84.1065
70626314		42.5348	17.0802	45.8933	43.3251	23.92	23.1968	18.5419	18.1744	73.9321	85.6451
70626551		47.2363	18.9196	48.2374	44.0028	30.3115	27.3002	21.7076	20.0335	74.5377	86.3218
70626621		45.5314	18.762	50.2356	45.9981	28.4093	27.2261	18.6593	21.1478	76.2679	91.5716
70626788		44.8956	17.529	47.4563	43.8991	26.6317	25.4827	18.6408	19.6674	69.9889	82.9234
70627612		44.7039	17.9417	45.0446	42.787	26.0696	25.6277	17.5011	19.8331	68.7519	82.1125
70628603		44.4261	16.8644	46.9401	42.9378	25.09	23.4992	17.8668	17.793	73.1398	85.9522
70628840		45.8062	17.4219	47.9974	43.9433	28.4165	26.9848	19.7452	21.5085	71.6662	87.0533
70629454		43.0945	16.8663	47.0406	43.0035	25.4369	23.3313	18.5518	18.5024	69.486	79.991
70630068		46.3814	18.9508	46.7455	44.486	28.3898	27.8049	19.0718	20.9701	70.2365	80.6683
70630989		45.4064	16.3906	48.2906	44.8146	26.6817	23.637	19.4473	18.8454	76.4032	90.8222
70631059		44.8981	18.03	48.3966	44.4462	28.0643	26.0363	20.0527	21.2521	74.2468	88.1128
70631366		46.0156	17.8798	47.8709	43.9337	27.6367	27.8154	18.8378	21.0183	73.8386	86.4845
70631506		45.8407	19.0876	49.1346	44.6038	28.4083	27.0968	19.1101	21.031	71.0173	85.4028
70632287		46.0533	17.0362	44.2316	43.1861	25.7522	24.6817	18.1938	20.0097	75.7312	89.5542
70632971		44.8652	18.2982	48.3375	44.4904	27.2483	25.9558	19.3715	21.2418	74.6319	86.4734
70633278		47.034	17.9493	49.2828	44.1674	29.6309	27.2864	20.9176	21.4991	71.2905	83.6512
70633418		46.3315	16.2597	46.1009	43.4345	25.8319	24.7838	19.2077	19.4933	73.4201	85.1345
70633585		44.6885	17.3933	46.4745	43.7484	27.1038	25.569	20.4715	20.3099	77.7835	91.1686
70633655		46.2917	16.4688	47.5824	41.8373	27.638	28.5044	19.7877	22.5855	70.0031	83.7955
70633892		44.8977	18.1617	46.2189	43.9569	26.9225	25.8373	19.0544	19.6433	70.1108	83.0803
70634646		44.9533	18.92	46.3452	43.4385	26.3951	25.858	17.7902	19.2577	70.9126	86.7645
70635330		42.6223	16.4938	45.5144	43.4615	22.4143	22.2519	17.8597	18.3082	80.5042	94.4276
70635944		43.8087	15.9482	46.5524	43.7237	25.726	23.8472	19.2424	18.7336	72.6504	86.6108
70636321		44.4557	17.2407	47.3136	42.4013	27.2257	25.0023	19.2276	19.4673	70.532	82.8645
70636865		46.4139	18.1621	45.3693	42.3688	28.0726	26.3507	18.8208	19.0791	70.6869	83.535
70636935		43.866	17.6853	46.8378	43.9287	25.3834	25.1721	18.3736	19.5364	73.05	87.353
70637856		44.7882	17.0087	46.9374	42.982	27.1052	25.8403	19.4513	20.1864	69.7755	83.049
70639768		44.8793	17.8168	46.5063	44.0675	24.8925	24.5671	17.9733	18.412	66.0903	78.0927
70639908		44.6594	16.5839	45.3303	42.392	23.8993	24.0485	17.374	19.2675	72.911	87.3532
70640145		43.205	17.4821	46.3732	43.4004	24.039	23.1814	16.9343	18.7921	71.318	85.2719
70640522		42.2888	17.5191	46.0462	42.6263	24.1864	22.8307	18.3439	19.1227	77.8319	93.8257
70642504		43.7545	16.3192	46.6884	44.1139	25.5163	25.561	18.655	22.5776	72.3644	84.021
70643662		45.429	17.4385	46.9515	42.8001	28.0277	25.5075	19.7217	20.8041	71.507	85.1533
70644723		43.9857	16.5172	46.7686	42.6765	23.5309	22.8047	17.6842	18.0831	73.2245	85.7159
70644890		48.3231	18.1496	46.3615	44.196	30.2822	27.7146	22.0586	21.4903	69.4572	83.2695
70645030		46.4335	16.7137	46.2117	43.7084	24.857	23.8344	17.6753	18.1012	75.0157	85.992
70645267		45.8569	17.3627	47.6395	44.1492	26.7408	24.966	19.0057	20.284	73.3158	88.6681
70645644		46.6844	18.4927	44.6355	44.0204	25.7842	25.2442	17.2891	17.8425	70.2808	81.9708
70646942		45.3112	17.2538	46.2805	43.9082	26.5583	25.0756	18.9973	19.2357	68.08	79.7001
70647179		43.8668	17.6063	45.2015	43.5891	25.5042	25.4118	18.0359	19.9714	70.0594	83.3211
70647486		46.4219	17.6555	45.7826	42.7209	26.4525	25.4247	18.1306	19.5053	79.0897	92.6572
70647626		46.737	18.2415	48.0385	44.2176	29.2044	27.0171	20.1274	20.8852	71.6284	84.6379
70648003		46.3836	17.8551	46.0282	43.5106	27.553	25.7042	19.5466	20.2447	66.2894	79.2845
70648854		45.4851	16.5442	45.5419	43.5334	24.3868	22.7645	17.5501	17.8067	71.7806	85.1177
70649468		45.5803	17.8168	46.5758	43.5545	27.0352	23.1661	19.2981	17.8686	69.3151	82.2594
70649608		46.9748	18.9202	46.5407	43.1065	29.5344	25.2375	19.1637	17.5087	71.3004	80.9487
70650459		49.1796	19.9405	46.267	43.3536	30.8979	28.4901	20.0333	21.5983	71.2375	83.2098
70650836		46.5327	17.7379	47.1843	44.7559	27.2415	26.5637	19.6216	20.6388	68.788	81.1246
70651380		45.2012	17.417	47.34	44.2249	25.2136	24.1047	18.243	17.8616	75.2273	87.9426
70651994		46.6643	17.9629	47.3551	43.7076	28.6707	25.9793	20.9388	20.3847	66.0529	79.4287
70652064		45.8166	17.5145	47.7978	45.1795	24.4462	22.5868	17.2772	17.9261	67.0515	80.4641
70652204		43.9598	15.5583	45.9306	41.908	23.242	21.925	16.8864	16.7836	76.9201	91.7513
70652371		46.1106	16.8203	47.244	43.6769	28.4388	26.5616	20.6488	20.4476	75.1439	88.7718
70652818		45.3431	16.6087	46.1642	42.6542	26.8123	24.2422	19.405	17.968	71.0649	85.483
70653502		46.3736	17.6694	46.2918	43.9861	26.1537	24.6667	17.9914	18.1	74.2006	86.444
70653809		47.0587	18.8989	48.2976	44.2691	29.5597	28.6572	20.6606	22.7727	69.6459	80.2467
70653976		44.5818	16.9146	47.2398	43.9045	26.3943	24.7608	18.1134	20.4194	71.4197	86.5799
70654353		44.3137	17.0372	47.1882	43.3103	25.2999	24.0318	18.3969	18.4513	70.0585	84.6113
70654897		41.8096	18.6364	47.1625	43.7241	24.5724	24.6538	18.9721	19.5059	69.9535	85.1674
70656335		44.8015	17.8736	44.5236	41.3311	24.5099	23.7079	16.7267	18.7313	71.4313	85.2009
70656405		43.8812	18.4808	45.6166	42.877	25.7887	24.9058	17.5989	18.3494	71.8167	84.5247
70656949		46.0922	17.5303	45.5663	41.7572	27.9656	24.7694	19.4587	17.6281	70.2017	85.792
70657563		44.0781	18.7329	46.2654	43.0429	26.74	23.6112	17.784	17.4144	66.2216	78.603
70658247		43.4498	15.919	45.4615	42.145	23.7768	21.7931	18.1473	17.1567	76.8268	91.3672
70658554		44.8714	16.8688	46.5756	42.9208	27.3273	25.1974	20.3643	20.9605	66.8877	78.9223
70658624		47.4578	17.6383	46.8184	43.1138	27.4355	25.1473	19.7434	18.6026	68.4084	81.9846
70659168		45.4671	16.5212	45.022	42.8414	25.2831	23.6776	18.4428	18.3894	66.1954	79.5257
70659922		45.0415	12.3913	46.9204	44.3265	21.6305	21.7086	16.1043	17.4544	62.8436	75.7494
70660159		40.6436	17.5879	45.1541	42.1237	22.9379	21.5932	16.498	17.3159	72.6582	86.2037
70660229		45.1111	16.7653	47.955	44.0193	26.8238	22.9362	19.4176	18.1453	76.3623	88.2439
70660536		48.4147	17.8443	49.7079	44.8188	30.8371	27.003	22.151	21.2497	70.7945	85.9088
70660843		46.282	17.875	45.6916	42.6597	26.8331	24.7532	18.7467	18.3938	67.7779	80.9936
70661834		44.3766	17.7156	45.5547	43.4731	24.55	23.5753	16.4477	17.0127	71.6169	84.8786
70662211		45.6293	17.7116	48.7305	45.5232	28.2233	26.5808	19.643	21.4499	65.2155	78.6149
70662518		42.7001	16.3907	46.5632	42.5526	22.9231	21.4196	18.2878	17.4175	67.1748	77.8533
70663062		44.6392	15.2512	46.5725	43.9151	24.8926	23.6628	18.0462	18.7338	69.5669	82.405
70663132		44.115	17.8263	45.5831	42.6334	26.0794	24.7125	18.2548	19.0335	72.7334	87.0549
70663746		45.1204	17.7097	45.4973	42.7569	25.4971	24.4358	18.5321	18.4192	80.6754	94.493
70663816		46.913	17.9853	49.1633	44.1438	31.6141	28.4502	23.012	22.9884	74.252	87.6885
70664430		45.4778	16.8104	47.5151	43.7321	27.2148	26.2381	20.0139	20.1564	71.6075	85.2759
70664737		45.8996	16.3093	46.674	43.4174	25.6254	24.0254	19.167	17.3093	66.889	78.9963
70665281		44.0279	16.5275	45.5257	42.6697	24.6387	24.2016	18.5122	18.6206	76.0841	91.2159
70665728		46.0557	18.2068	47.1754	43.6758	27.4546	26.4452	18.1384	20.0489	68.1794	81.6848
70665965		44.2348	17.1088	45.7719	42.6222	25.3197	22.8783	18.1193	17.6293	69.1084	81.8835
70666035		43.9712	18.7311	46.1576	42.427	25.6616	24.8755	17.537	17.9153	69.3073	81.1312
70667570		44.2163	17.8955	46.978	43.5826	26.4437	24.4936	18.4867	18.7541	68.71	81.4865
70668184		45.1453	16.2722	45.1829	42.1073	24.5107	23.6166	18.1187	17.6551	74.2663	90.0817
70668491		45.0908	18.321	45.1701	43.2132	25.6441	24.8183	17.964	19.6466	69.5608	83.7471
70669175		43.2653	17.7604	45.895	43.598	24.384	23.876	16.8221	19.1614	80.6313	92.3835
70669482		46.3543	17.4846	50.0595	44.1271	29.8849	27.484	21.8084	21.5534	68.1948	79.7087
70670613		43.8554	18.0278	46.3685	44.386	25.3017	24.9125	17.6656	20.1161	66.4153	78.7495
70671087		45.7722	16.2477	45.8257	43.0199	23.4064	21.9924	17.1377	15.876	67.8553	80.7554
70671534		44.0286	17.3844	47.0297	43.5669	26.4989	24.9517	19.4994	19.9959	75.357	90.3817
70672385		44.0662	16.8172	46.2299	42.0823	26.3786	24.6855	20.4612	19.5512	66.3894	80.094
70672455		43.8585	17.0398	44.4225	41.3577	23.3416	21.8871	17.4859	16.7664	73.1152	87.2663
70672832		44.5873	16.4291	48.3584	44.3325	25.9796	25.5286	19.4498	20.5674	70.761	85.2037
70674060		44.7344	17.6592	47.3015	43.7967	25.5553	24.7538	17.9837	19.0362	68.6651	79.8504
70674367		46.9956	17.3566	44.1388	42.1899	26.0725	24.698	18.0913	19.1525	72.7476	86.3243
70674814		45.7151	17.5256	46.6995	42.8056	27.0819	25.513	20.0718	19.4335	68.5793	79.6272
70675972		45.0611	17.904	46.7931	44.5819	24.0639	22.4656	17.7762	18.2909	70.7165	82.8085
70676656		46.2894	16.5719	46.6041	43.7777	24.4977	23.3886	17.7344	16.7694	69.2054	82.7466
70677033		43.3792	16.068	46.069	43.2445	23.1201	22.1267	16.5785	17.5045	74.537	89.6358
70677103		46.2958	18.5255	47.562	43.6635	28.1797	25.0497	19.2727	17.959	66.9175	78.551
70677410		40.6818	17.71	45.5009	43.0497	22.6456	21.8787	18.0048	19.2074	69.0277	83.3496
70678638		42.0332	17.614	47.1421	42.7217	25.076	22.4593	18.6821	18.5337	70.1093	83.3822
70678945		43.3108	17.3867	47.788	44.507	24.5515	24.3346	18.917	20.5436	67.9109	80.3468
70679252		44.5905	15.9697	46.197	44.6637	24.066	23.5004	17.133	18.6522	67.3396	82.1831
70680006		41.4988	18.2	44.8149	42.7673	21.9426	21.8009	15.7358	17.9937	66.0916	76.8612
70680857		44.7105	16.3904	46.2314	42.7857	25.1148	24.4383	18.7036	19.7578	66.9409	79.6875
70681094		46.2282	17.7669	46.186	42.2928	26.8051	25.0987	18.5367	16.9962	69.17	81.7853
70681541		43.4276	17.3223	44.8273	42.2434	24.3261	24.4037	18.1868	18.7677	67.255	78.1875
70682225		44.4562	17.3669	46.1162	43.1654	24.5412	23.2975	18.4847	19.3844	66.3621	77.3679
70682462		43.3633	16.6193	45.4165	42.3659	24.5443	22.8508	18.0646	18.991	66.8601	82.5101
70682532		41.8272	19.4168	43.4789	41.3417	22.5885	21.648	18.2968	19.6371	64.0793	75.842
70682839		43.3553	19.3978	45.7603	42.7916	26.16	24.2752	18.2869	18.6415	72.6932	86.3832
70683076		43.7531	15.8458	46.0826	44.1646	23.1209	22.5193	18.4306	18.1913	69.6666	80.7317
70683383		45.7186	17.3815	45.9757	42.6898	26.7094	24.0773	19.0683	17.7241	78.8446	91.8971
70683523		45.0127	18.2038	49.4865	44.7349	28.5106	26.5391	20.505	21.3348	68.2153	80.7177
70683690		44.1712	16.759	45.2926	42.9087	24.7791	23.1177	17.8249	18.633	74.6426	87.6836
70683830		45.7427	17.2047	46.2016	42.9918	28.0009	26.1796	20.796	20.4098	71.743	84.7179
70684067		46.5882	18.4582	44.9184	43.1922	26.5642	25.5345	17.5951	19.1692	66.6532	78.2061
70684681		47.4301	18.7562	46.8331	43.6539	30.9849	28.8017	19.691	22.2054	73.397	87.9137
70685295		47.2631	19.1822	47.7726	43.7109	29.6025	27.1812	20.0787	19.5557	65.7172	78.79
70685435		41.7036	17.1351	45.0932	42.1088	21.0341	20.8049	16.3567	16.855	65.3988	78.1622
70685505		43.6909	18.2927	46.2526	44.2448	25.5302	23.3463	17.0361	19.1522	70.2856	83.5784
70686049		44.8527	17.8194	45.9233	43.3997	25.3044	24.524	18.7941	18.9753	69.5652	83.8913
70686119		42.5421	15.4791	46.3456	44.1586	22.9049	22.2807	18.3709	19.4454	75.6326	88.9135
70686733		47.529	19.403	46.2703	43.9233	29.6575	28.6085	20.3466	20.333	74.5121	89.9751
70687040		45.9019	18.0269	47.3311	42.7907	28.1256	26.3339	19.7627	19.7401	69.0743	82.9329
70687277		44.2441	17.4339	46.5062	42.5911	25.6147	24.3515	18.847	18.2566	76.2979	88.1385
70688268		47.7744	18.5225	48.6414	43.9815	31.4427	27.8818	21.5449	21.2382	64.2044	76.9247
70688575		43.3011	16.4395	44.5305	42.5132	21.2844	21.5938	16.748	17.2581	67.8886	79.7711
70688715		42.4577	18.6109	46.3347	43.1417	25.5576	24.4769	18.0446	19.6122	67.7835	80.0095
70689022		42.9407	16.992	45.809	44.4684	23.5508	23.1199	18.3628	18.7942	70.2035	83.1336
70689496		44.8307	18.1975	47.5827	43.1073	26.8926	24.6915	19.6843	19.4817	72.2683	86.3274
70690250		44.8052	16.4254	47.7327	45.2169	27.4262	26.3599	18.9301	21.5201	67.6226	78.5451
70690320		44.1699	16.6646	47.6743	44.5584	24.7065	23.356	17.8876	18.4243	67.1099	79.2012
70690487		44.1411	15.1451	44.8145	42.7878	23.0334	22.0604	16.7432	17.0339	68.588	80.8693
70691241		43.0669	19.445	46.6115	44.1124	25.1223	23.6749	18.2288	18.594	67.8442	81.1422
70692302		43.4804	17.0072	47.2431	44.1669	23.7125	21.2118	17.9026	17.9993	73.1603	87.7833
70692469		44.045	17.54	45.9505	42.9623	24.4222	23.1432	17.4025	18.5276	68.4978	80.6096
70692609		45.4204	17.7841	45.6957	42.3177	26.4191	24.8161	19.9401	19.8272	75.6135	87.6644
70693083		47.4436	17.2678	47.8408	43.8974	28.718	27.2328	20.6661	21.5578	70.6261	82.3706
70693530		46.1644	16.9193	47.1401	43.8722	27.8804	26.0398	20.3365	20.6617	66.8994	78.7016
70693837		43.0398	17.0258	44.6369	42.4848	23.5941	22.0545	17.0385	17.3794	77.3117	92.0277
70694074		50.0945	18.2401	48.1435	43.579	30.5833	27.2378	21.4318	18.1995	66.9488	77.192
70694381		45.9404	18.0113	47.0855	43.4207	27.5297	26.0675	18.9441	20.434	76.0134	89.1615
70695065		43.9697	17.0437	45.9304	43.0129	27.0443	25.2865	20.756	19.8838	72.9532	85.0471
70695986		48.7426	18.1746	46.7934	44.3745	29.6178	28.155	20.1662	22.851	68.8592	79.7032
70696433		47.1817	17.5701	46.7186	45.4268	25.46	25.5856	17.1281	18.8822	65.9245	79.6049
70696977		44.2653	18.0462	45.8906	42.7346	24.1167	21.33	16.7019	16.0462	68.0734	76.8384
70697661		44.0441	14.8648	47.0737	44.0607	23.5462	22.7939	17.3481	18.55	73.866	87.0904
70697968		44.1638	16.5823	47.1004	43.1632	25.6654	23.9902	19.7755	19.637	75.1807	89.5242
70698345		44.5794	16.4785	47.4413	43.5265	25.8095	24.1345	19.0199	19.6828	67.9289	81.1004
70698652		42.3674	17.5634	44.866	42.9791	23.8179	23.7947	18.2041	19.5055	72.707	85.5453
70699880		48.427	19.4841	48.5844	42.986	30.1468	24.7228	19.4208	17.0759	73.0021	85.5852
70700187		47.0038	18.1476	46.6707	42.5806	28.3077	26.0784	20.2724	19.5958	69.4092	83.7094
70700327		43.1484	17.903	45.1657	41.8465	24.4709	23.4594	18.1491	18.5155	68.8472	83.27
70700634		43.1296	14.0271	46.0957	43.0025	22.9022	22.6964	15.8243	18.2231	70.1062	80.9909
70701011		43.9892	16.6085	45.9374	42.4205	24.2151	23.6188	18.071	19.3842	68.8912	80.92
70701555		44.3753	18.0521	45.6565	43.5916	25.2415	23.681	17.5132	17.6009	73.5125	87.8876
70702783		45.6863	18.7973	46.1785	42.9405	27.0378	25.3706	18.2405	18.5667	69.4748	83.7036
70702853		44.2081	17.8706	46.0992	43.973	23.495	22.136	18.2134	18.0669	69.217	80.3285
70702923		45.7389	17.7262	45.3802	43.5703	25.9539	25.3399	17.4674	19.1237	72.4354	79.5783
70703090		43.5179	16.2715	47.503	43.2769	26.5979	24.5778	20.8732	20.8533	73.454	89.1213
70704458		43.5308	19.855	45.5196	44.8326	26.1195	26.3727	18.0979	19.9955	72.1014	84.09
70704765		44.9659	15.1304	46.1518	43.9711	24.6876	22.7266	17.9734	20.0331	69.6277	79.5899
70704905		46.5305	17.8767	47.5076	43.0854	27.4649	25.2072	19.2396	19.1783	73.6386	86.617
70705142		44.5817	16.3689	46.3351	44.0056	24.9941	24.5358	19.0519	19.7755	71.3225	83.9954
70705519		45.9744	14.6041	47.768	44.4673	25.9423	24.3746	18.6611	19.671	74.8249	88.3363
70705756		44.0097	18.858	47.3214	43.3017	26.8862	25.0542	18.3158	19.7446	71.6159	83.2792
70706370		45.9687	16.8273	46.64	43.5138	26.3663	25.0288	19.4351	19.7601	71.6954	81.8525
70707291		45.2757	16.1216	47.8952	44.354	26.2855	24.9361	20.4356	20.8241	69.2624	82.0464
70707361		45.6442	17.11	45.6253	42.5483	24.4433	23.6325	17.2036	17.2877	68.8241	83.6366
70707501		45.4174	18.8465	45.7653	42.2654	25.9781	24.1941	17.5984	17.8845	70.3166	83.825
70708966		45.6972	19.3954	44.8435	43.7464	26.1119	25.2382	18.8391	19.2324	70.3981	85.4347
70709273		45.0118	17.1057	46.2487	43.1245	25.5874	25.2901	18.2594	19.2048	67.6258	79.227
70709343		44.5871	15.7686	45.8966	43.1966	23.7497	23.125	18.8066	18.4883	75.8833	87.536
70709413		45.4483	17.1705	47.7576	44.1219	29.2213	26.0683	21.6121	19.8933	68.3995	81.3121
70709887		44.8509	17.2683	46.1131	43.808	25.956	25.1964	18.3394	20.6612	68.3233	80.4412
70709957		45.0061	15.9681	47.8398	44.3007	25.6205	23.3609	19.3802	19.339	71.6633	85.0901
70710404		42.8786	17.9584	47.2704	43.991	25.5662	24.3128	18.6438	19.9424	67.0207	79.9527
70710948		45.0895	16.9086	45.4438	42.084	25.0807	24.1048	18.3848	18.5277	74.2015	88.2194
70711632		44.8521	18.0351	46.4692	43.5433	26.8659	25.7697	19.3219	19.2544	76.0628	90.4903
70711869		44.9429	17.6261	48.8727	44.7153	27.4966	25.3268	19.8662	19.664	64.5927	76.724
70711939		43.513	16.9548	45.4964	42.1683	24.1583	23.0237	18.0713	18.1306	70.5071	83.5193
70712246		45.1705	17.3083	45.4972	42.2363	24.9399	24.0974	17.6257	18.103	65.1815	76.645
70712790		44.1163	16.415	45.6874	43.3267	24.5365	23.9739	17.6536	18.8902	69.4498	83.4459
70714535		43.026	18.6177	46.1303	43.7166	25.672	24.0159	19.098	19.5338	69.1951	83.365
70714605		46.1736	16.5106	45.5185	43.0598	25.5945	24.6026	17.3191	18.9456	76.7236	88.9223
70715526		46.8558	16.3196	47.7163	44.3803	28.1384	26.5508	19.84	22.7066	65.6915	76.6203
70715693		42.5872	15.4831	45.3539	42.818	22.5536	22.1173	16.6891	18.1434	71.2912	86.9798
70715833		42.8224	17.0547	45.4651	43.2282	23.9575	23.3388	18.326	19.0732	71.9837	86.3148
70716517		42.3795	16.2161	47.6219	43.4422	25.0624	22.9723	19.5626	18.5174	72.1425	85.4109
70716754		44.3249	17.8841	47.7087	43.9431	26.5081	24.3459	18.6621	19.2526	67.3562	81.4894
70717201		45.0356	15.9166	45.4529	42.2	24.2234	22.5663	17.5956	17.8971	74.3991	89.4579
70717508		46.834	19.2198	45.5705	43.6638	27.5856	26.8139	18.2031	19.1181	70.3009	83.1908
70717982		46.1211	17.358	47.896	44.215	27.8219	25.9047	19.8189	19.8977	68.259	79.5046
70719043		44.4997	18.1634	46.9662	43.7873	27.1002	25.4447	18.9822	20.6609	70.89	84.088
70719727		44.3102	17.4345	47.2916	43.1324	26.3335	25.2982	18.7649	19.2316	71.2377	84.4608
70720104		43.4151	15.0186	46.6808	43.5388	23.1544	21.9894	17.402	19.4277	60.0243	66.0738
70720341		43.1357	16.9119	46.5805	43.0445	23.6154	22.4726	17.4584	18.4154	71.2213	85.9449
70720411		43.026	18.6177	46.1303	43.7166	25.672	24.0159	19.098	19.5338	77.3378	91.4405
70721262		46.4036	18.0169	48.1339	43.5505	29.1874	26.6504	20.5657	20.0564	64.7144	73.6744
70721639		46.8352	17.7211	45.7702	42.211	26.7304	25.4551	18.7713	19.0593	66.6481	78.164
70721709		44.3805	18.2688	45.3526	41.9038	24.2014	22.9195	17.1335	17.2977	76.5136	89.3789
70721946		43.4652	17.1753	46.932	45.0013	25.9792	26.0484	20.0978	22.6268	63.5061	74.6657
70722253		45.4907	15.9738	45.9655	43.0017	23.1189	21.7301	17.0903	17.3377	71.4006	84.8065
70722490		43.4256	17.1543	46.6884	43.8687	25.3345	27.7612	19.2552	21.5113	67.0208	78.4144
70722630		45.5661	17.8531	46.8565	43.9553	26.9031	25.333	18.6594	20.034	71.651	83.3985
70723007		43.1954	16.5341	45.6076	42.4566	24.4912	23.7305	17.9668	19.0492	75.5031	90.2623
70723928		46.6978	17.5105	47.5739	43.9115	27.7331	26.7187	19.1366	19.9873	72.8551	85.7769
70725910		42.3919	17.4156	45.8749	43.7663	24.9908	24.575	18.8072	19.8162	65.4489	76.2399
70726691		43.7311	16.5231	45.9004	43.0586	24.4733	23.208	17.0829	18.4393	72.3174	82.994
70727068		45.5339	16.3394	46.0241	43.8486	27.294	26.6433	20.1633	21.3465	71.1554	84.0893
70727752		45.4211	16.679	47.1418	42.9445	26.7769	23.9522	18.8883	18.678	68.2525	79.4771
70728506		45.2282	16.5128	47.3737	43.6979	25.9516	23.7538	19.1079	18.5254	70.6642	82.5726
70728673		43.7313	18.1488	46.5483	42.0668	26.0872	25.3521	18.0017	18.7222	71.4379	83.6137
70729120		45.6894	18.1062	46.0747	43.4643	26.6986	24.913	19.046	19.659	71.918	84.7677
70730041		44.1965	16.0994	46.4964	43.2957	24.7585	23.2618	18.3044	17.882	64.1217	77.6658
70730278		43.3386	17.9141	44.6325	41.8076	23.5677	21.4975	16.9095	17.6852	79.4092	94.7943
70730655		45.1267	18.6422	48.6434	43.8744	28.7799	27.0729	20.1024	20.1349	68.0161	78.4067
70730725		43.1932	16.694	47.086	42.7076	26.0345	24.0534	18.1479	18.5357	71.7257	83.1626
70730892		47.6162	17.2465	46.399	43.1518	27.6256	25.637	19.2825	19.063	77.613	90.5068
70732190		48.3017	18.5642	48.2038	44.6591	29.8944	27.9552	20.7568	21.1688	69.0062	81.2944
70732567		46.2488	17.8654	45.6974	43.1265	26.4039	24.559	17.6607	17.9229	69.541	82.3581
70732707		44.5682	15.8599	47.0204	44.315	24.0752	24.0603	18.8099	20.1138	69.7673	82.7665
70732944		45.2636	16.2572	45.8439	43.1467	24.727	23.7891	17.858	18.2123	75.452	87.3259
70733181		47.1055	18.0406	47.3864	44.3089	28.1184	27.6435	19.3278	21.618	70.7344	83.7928
70733251		42.1185	16.0398	46.725	43.5995	23.741	22.8968	17.5188	18.4242	68.9185	82.2124
70733488		46.3262	16.881	46.7787	42.176	27.9433	24.0729	20.6393	18.1029	73.3845	87.0277
70733558		44.8568	15.4358	46.0359	43.2541	25.0626	24.0454	18.8087	19.0502	72.1257	83.0028
70733865		45.9911	17.0213	46.9262	43.8215	25.8527	23.9798	19.0993	18.5585	66.5896	79.1087
70734005		42.6522	14.6063	46.5825	43.7845	22.4026	21.6393	17.3791	17.4598	70.0803	84.8355
70734479		46.7017	17.4341	46.4154	44.0334	25.7633	23.893	17.6063	18.0836	69.6785	75.8332
70734856		49.4132	18.6624	48.5386	45.9406	30.7346	30.947	23.2241	22.8228	68.6236	79.0213
70735093		43.5935	17.1543	46.9229	43.5103	25.7818	23.6162	17.5338	18.4567	77.4141	91.9651
70735777		46.4086	16.5276	49.1383	44.8631	28.4855	26.8883	20.7406	21.732	71.895	84.9754
70736084		44.8867	17.0861	46.1894	42.9837	26.0032	23.9397	18.6696	18.3126	70.4208	83.1771
70736531		45.2381	16.4226	47.6982	43.1063	26.7313	24.4471	20.2514	19.6093	69.5996	83.96
70736768		42.0399	18.5458	46.7769	43.0969	24.5859	23.9931	18.5377	19.2261	74.6401	85.9097
70737522		44.8559	17.3413	48.023	44.5167	26.9469	24.6943	19.5144	20.6347	74.1091	87.3262
70738136		45.5263	17.3515	46.5746	43.4044	25.8431	24.8994	18.1129	19.3006	69.0529	81.7887
70738373		46.6644	18.4171	45.2191	43.2109	25.6336	24.8225	17.5498	18.119	73.687	86.9209
70740592		45.7914	15.923	45.7947	43.2982	24.7114	23.6015	17.9201	18.315	72.0967	86.5506
70740732		43.5513	18.0178	47.9888	43.8405	26.5005	23.2524	18.3734	18.8848	73.7335	84.7679
70740802		45.0012	17.2749	47.6077	44.5746	28.0033	26.4211	20.5163	20.8273	72.6194	83.9822
70741276		46.022	19.8976	47.7286	43.649	29.5244	25.9104	20.5768	18.8622	65.1216	76.4753
70741960		45.2345	14.7758	46.7429	43.9065	23.4597	22.861	17.0758	18.4589	75.9693	87.4399
70742197		47.1026	17.8354	47.2123	43.2862	29.7728	26.3669	21.4743	18.8352	69.9518	82.5508
70742881		42.789	17.1002	46.3849	42.9184	24.5756	23.2116	18.1332	18.3843	67.9819	80.335
70743565		42.4251	17.3993	45.3637	43.0121	22.9666	21.685	16.9274	17.8383	72.9411	85.5049
70745784		46.061	17.8228	47.3359	44.3501	27.6657	26.0675	20.2839	21.1041	71.3701	84.3013
70747152		45.6266	16.461	48.1205	43.7948	27.0585	24.5276	20.3709	20.0366	65.1819	75.8375
70747459		43.5995	18.8051	48.176	43.5456	25.1042	22.2419	18.4474	19.7373	66.5609	78.8577
70748073		44.7116	16.7658	44.9692	42.0123	24.0864	23.4807	17.2621	18.903	69.2044	83.3423
70748757		44.3049	19.4167	46.2027	44.0683	26.7112	26.5962	17.8955	18.6999	76.3864	90.9537
70749134		47.053	16.385	46.9317	43.5768	27.7012	26.9069	18.6576	21.7795	72.8095	86.1737
70749511		45.6293	17.6855	46.5655	42.5428	27.2095	25.1476	19.0612	18.2016	65.5151	77.3363
70749818		44.8876	17.9902	45.8135	42.5422	26.1202	23.7787	18.1139	17.1885	66.8688	80.4587
70750292		42.8976	12.7699	45.8152	43.6363	22.2761	21.5213	16.0238	16.2699	70.1461	82.776
70750432		45.6478	18.3775	47.1844	45.6094	24.4875	23.4013	16.8647	18.3609	71.8038	83.8282
70750669		42.7472	17.6382	48.1799	45.3683	26.7384	26.6541	20.059	21.8755	75.0493	88.5522
70751116		46.0259	18.4403	48.2808	45.3194	25.9143	27.6147	16.1337	22.4682	69.2888	79.8056
70751353		44.7301	15.7046	46.7761	42.8562	24.9288	23.2376	19.1654	18.5865	70.4795	83.477
70751590		44.4624	17.2467	46.9452	44.0184	26.0226	23.8533	19.2288	19.0878	70.0214	82.6377
70753265		44.0022	17.3929	47.4287	43.9912	25.8843	25.4627	18.3289	19.4544	77.4381	88.7952
70753405		47.8349	18.8875	48.5742	44.2151	31.0605	28.7053	22.6017	22.6344	70.7521	84.1489
70753642		42.6792	16.7285	45.2365	42.4733	23.7235	22.1038	18.468	18.6935	66.1005	76.3649
70753879		46.1885	18.1489	47.2095	43.7003	27.0467	25.62	18.5179	18.2367	66.3064	77.6429
70753949		42.0447	16.6728	45.7174	43.0933	22.3556	22.3025	16.7478	18.4159	72.7893	84.2738
70754326		44.8436	16.4065	46.125	44.1531	24.9905	24.1507	18.4369	19.3943	68.3812	81.4025
70755010		43.1072	14.9598	47.6209	44.6019	23.2093	22.2966	17.0228	18.1815	74.7216	90.3281
70755791		45.7307	17.8004	46.5372	43.5622	26.8766	25.2145	18.4906	19.4789	69.6122	82.0959
70756001		43.387	17.2653	46.7357	43.2089	25.5934	23.3835	18.4184	19.2371	64.9661	74.0047
70756308		44.2953	17.8241	48.0464	44.3226	26.1191	25.655	19.2102	20.8811	68.0156	80.332
70757536		44.7963	17.9905	46.1714	43.0251	26.8393	25.1861	17.8012	18.3114	75.0607	90.0904
70757913		45.2302	16.3495	46.8194	43.2965	26.7561	24.3874	19.0225	19.1352	71.5871	82.0638
70758150		46.6739	17.1197	48.3215	43.2949	28.4603	25.9287	20.5626	20.3953	70.404	83.0922
70758220		44.3963	16.7228	46.618	43.2809	25.689	24.4673	18.7144	19.4321	72.3629	88.0645
70758527		44.6985	17.3749	46.5901	43.246	25.6137	24.095	18.6823	18.3312	72.2568	84.0448
70758764		45.6951	17.7172	47.0252	43.4781	27.6682	26.0959	19.6432	20.0811	69.5622	80.5867
70758834		44.1096	17.0841	46.3518	43.264	25.0914	23.598	18.8686	18.2896	71.6773	85.688
70759755		45.5096	18.2764	46.9706	43.3829	26.9634	25.4404	18.387	18.4761	69.926	84.4211
70759992		41.9462	17.9366	46.7173	43.1975	23.7366	23.1921	17.9916	19.0825	71.1491	85.0297
70760062		43.9142	17.0452	46.1639	42.8255	26.0034	24.8332	18.9117	19.9592	63.0924	75.1823
70760369		42.6142	16.591	45.3414	45.2889	20.9625	25.2599	16.9735	22.0377	73.527	86.4365
70760439		47.9091	17.6804	44.9527	43.1304	27.3081	26.5547	18.4318	20.0177	72.7184	85.193
70762114		46.2136	17.5426	46.6881	43.8251	27.7032	26.6016	18.7696	20.733	67.5797	81.5698
70762965		41.3769	19.5402	45.3548	42.6507	24.3735	23.0094	17.4571	16.7025	64.949	76.9132
70763105		42.0061	16.9501	45.8455	43.2068	22.8304	22.575	17.0948	18.6671	71.1212	82.5598
70763272		43.503	16.961	47.4624	44.4857	26.0431	23.8606	19.152	20.0756	75.7606	90.3999
70764026		44.2953	17.8241	48.0464	44.3226	26.1191	25.655	19.2102	20.8811	70.1021	82.5472
70764333		42.9067	16.4958	45.557	42.7325	23.8779	22.7048	17.7365	18.2508	73.9959	87.7637
70764877		44.9407	17.5429	46.756	42.751	27.0193	24.9058	19.8093	18.7311	64.8189	74.6136
70765254		43.2785	18.2952	46.0668	44.0308	23.8883	23.6733	17.3048	19.1728	67.4808	83.55
70765491		41.6843	17.7503	42.8745	43.4966	22.4589	27.2773	17.0458	20.8408	72.1988	84.6569
70766175		48.1556	17.9337	47.5419	44.9322	27.1052	25.0803	18.4928	19.5716	66.4454	77.5976
70766552		45.1406	17.2782	47.4279	44.3156	24.5982	23.3019	17.3042	18.4263	71.305	82.4451
70766789		46.5714	16.7334	47.4963	44.193	26.5483	24.781	20.4451	19.4158	74.5871	87.6276
70766859		46.6069	17.8421	48.4366	44.7315	28.9937	27.4308	20.6818	20.9969	75.0546	87.6798
70767236		45.2217	18.2641	47.8326	43.8353	28.2303	26.7917	20.6233	20.2967	73.5289	87.1946
70767780		47.0845	18.8636	48.1142	45.5619	28.5625	26.5671	19.1296	19.0803	71.937	84.3803
70768157		44.4599	17.1274	44.5597	42.8363	24.636	25.7368	18.0844	20.5635	77.5089	91.6609
70768534		45.4182	16.266	48.0345	43.8214	28.5089	25.7231	21.8819	20.9777	66.8758	80.9661
70768911		45.0107	16.2675	45.5019	42.2721	24.4888	23.3812	16.0782	16.3797	70.3745	83.7812
70769078		42.0822	15.8627	46.6798	43.5888	23.1224	21.9685	18.2468	18.3117	69.886	84.9904
70769762		41.3453	17.2056	46.4943	44.3408	23.5377	22.8423	18.6416	20.692	74.1938	86.6611
70770069		45.7154	16.8589	48.2682	44.1503	27.4535	25.1226	20.5818	19.334	65.5458	78.4982
70771297		43.4805	17.7872	45.909	42.8781	23.704	22.662	17.8916	18.3233	71.8279	86.4082
70772358		43.5585	17.5101	47.9796	44.6415	25.0268	25.0077	19.1078	19.8306	68.5961	80.8925
70772428		44.6113	17.8768	46.291	43.0602	26.1537	24.2304	18.421	18.7967	69.0799	81.5752
70772665		44.9824	17.5349	47.4511	43.2837	26.4042	24.0525	18.2423	18.4264	68.9952	82.9119
70772735		44.5019	14.1633	46.7896	43.8101	22.7391	22.1448	17.7168	17.8354	75.4051	88.476
70773042		48.2728	17.4945	47.8976	43.5903	29.8138	28.3103	21.1402	21.6462	67.824	77.9071
70773112		43.7902	15.0581	47.8951	44.4796	24.4108	23.4515	18.0327	19.5144	65.1536	74.26
70773656		43.8981	18.1803	46.3774	44.0039	22.9645	23.4006	18.423	18.119	68.0097	79.5428
70775261		44.828	16.9441	46.4186	43.4029	25.5416	23.5711	17.3968	17.9792	71.5298	83.106
70775331		46.9237	17.8878	45.767	43.2481	27.8324	26.5293	19.6749	19.9317	73.7808	87.8317
70776015		47.3322	18.66	46.9586	44.2249	29.9621	28.2828	20.1466	21.3612	78.1146	92.8324
70776182		45.261	16.7778	50.0907	44.1459	28.8812	25.9215	21.6722	20.6491	69.4299	81.7143
70776629		46.0463	17.6261	46.0735	43.1196	27.0275	25.0324	17.6933	18.1714	65.1413	78.7593
70776866		41.9611	16.9222	45.212	42.4207	23.0243	22.2329	18.1199	18.1828	65.9136	76.4278
70777006		45.0493	16.2712	44.2349	43.5232	24.3999	23.2573	17.4791	17.7568	68.8728	79.5868
70777313		44.8378	17.1639	46.8452	42.8837	25.6045	24.3859	17.5781	18.8277	70.4365	83.9481
70777620		44.9926	16.7397	45.0563	44.217	24.2489	24.957	16.4873	20.2856	68.2698	79.46
70778094		43.5804	15.4546	45.9582	43.6181	24.2848	22.7279	17.3782	16.9809	75.7419	88.8053
70778234		46.9225	17.4607	47.346	43.9546	28.8967	26.0347	20.8302	19.3771	75.0808	90.2141
70778471		46.8143	19.7864	45.9369	43.5194	27.6414	27.4192	18.607	19.7323	75.4202	88.5981
70778611		47.1049	17.5285	47.4103	43.4179	30.4095	27.3366	22.8027	20.4162	71.9169	84.5637
70778848		44.9414	17.1196	47.6183	44.1913	26.7066	25.5469	19.1753	20.1532	74.1698	89.4227
70779085		43.3568	17.7768	45.6604	43.3036	25.4596	25.0359	18.1983	20.297	66.2795	79.1123
70779155		44.8906	17.8147	45.8515	42.0252	25.6752	25.3174	17.4839	18.9539	64.6492	75.7921
70779532		43.8954	17.0494	45.3875	41.7961	24.7988	22.7514	17.8513	18.233	73.4558	86.949
70779839		45.2342	18.0531	45.5091	43.3778	26.8592	26.4284	18.9336	20.0687	66.6371	76.2218
70779909		45.8032	16.1331	46.7727	43.7453	25.205	24.0985	19.0258	19.0068	78.5983	93.696
70780690		43.3076	17.1703	46.9332	44.0231	26.5936	25.5868	19.588	21.38	76.7559	92.4953
70781374		44.9123	16.6185	46.6049	42.8941	26.6521	24.2005	18.6043	19.1943	73.85	87.1565
70781444		45.4789	16.6712	46.6265	44.1378	25.7539	25.2607	18.2504	21.0966	70.4269	82.7365
70781514		44.275	16.4306	47.3095	44.3333	24.0348	22.3889	18.2531	17.7509	76.7952	91.0429
70782128		43.9518	17.0487	49.1801	44.7918	28.0167	26.6823	20.3459	22.1527	74.471	87.1579
70782295		45.6114	17.291	47.2721	42.8627	28.7086	25.2185	21.4293	18.1628	72.8843	84.3905
70782672		43.5783	16.4605	46.9516	44.2719	25.054	23.8919	17.3518	19.4628	64.4428	75.7363
70783286		45.5283	17.8637	46.7717	43.8719	26.3771	25.0323	17.7184	17.9946	65.3888	77.2508
70784040		41.9933	16.1581	45.9257	43.4434	22.4037	21.0492	15.9261	17.6265	76.1876	88.2384
70784961		45.3137	16.5963	48.1221	42.9869	27.3852	24.4562	20.2651	17.7423	73.0171	87.2986
70785715		43.1104	17.6999	48.1503	44.4133	25.469	24.7974	18.4346	20.1025	74.7908	86.5915
70785952		47.2485	18.8719	49.44	44.7792	29.8126	27.7828	20.1084	21.4235	67.518	81.1964
70786706		43.8721	17.6533	44.4341	43.0504	24.2882	24.2964	17.3357	19.0491	63.3059	73.6988
70787013		42.343	17.7588	47.6844	42.6886	24.6356	22.8176	17.8386	18.6955	72.5647	85.8589
70787180		44.6134	17.1964	47.4823	44.3194	25.6885	23.7352	18.7903	19.5267	67.4536	79.7184
70787487		42.9124	16.5741	46.2094	43.8696	25.4118	23.1231	18.9945	18.3422	66.8864	79.8178
70787557		42.3606	18.6161	46.5958	43.225	24.103	22.3556	17.1757	18.503	72.3622	85.5978
70787934		45.6225	15.2081	45.2932	44.4313	24.0607	22.9057	18.6843	19.0591	68.8079	83.1199
70788004		44.4605	17.1468	45.1002	43.2952	24.1435	23.884	17.3362	18.1821	70.2429	82.9277
70788241		45.4114	15.2586	47.0392	44.6928	25.3221	23.2658	18.3822	19.7888	73.3854	85.7933
70788311		45.3898	17.2376	47.4077	44.2082	26.8384	25.8854	20.0363	20.6067	68.8757	80.047
70789232		44.8233	17.261	46.5155	44.3789	25.3602	23.222	17.1838	18.7937	76.2241	88.8193
70789846		47.0376	17.8532	47.811	44.3112	29.2636	27.2709	19.954	20.4884	71.359	84.0943
70789916		45.8247	15.7052	46.3911	42.7766	24.8054	23.5225	18.6137	19.9416	68.3519	78.7337
70790153		45.581	17.2884	46.4292	44.3857	25.8569	23.7535	18.0535	19.0361	66.6722	78.3883
70790223		45.6821	17.3039	45.4667	42.5442	25.9758	24.6607	18.3919	19.1457	69.9759	82.8732
70790697		44.7008	17.2677	45.2892	41.8926	24.5192	23.9483	17.6702	19.179	73.5721	86.3868
70791758		46.891	17.3792	46.7254	43.5915	28.1294	26.6248	21.3223	20.4001	70.7586	81.7999
70792065		44.2533	16.1891	46.7622	43.3675	25.4479	24.5819	20.0269	19.452	72.4698	87.37
70792372		44.6828	17.4936	46.2477	43.882	25.7144	24.8471	18.2484	19.6489	72.3763	85.6297
70792512		45.0461	16.8664	47.5465	45.1098	26.2499	26.1661	18.9518	21.2557	70.0567	82.5505
70792749		44.1381	17.0306	46.0279	43.0104	26.465	24.1933	18.5864	18.7219	73.9188	85.8476
70792986		44.7498	17.0402	48.4059	44.2711	27.99	25.9	20.1752	21.3591	65.533	75.2414
70793293		45.4289	18.2241	46.6378	43.6936	27.0619	25.8098	18.5536	20.0351	66.4354	78.6754
70793363		43.6745	16.4744	46.1663	42.8546	22.6666	22.8679	17.6546	18.1627	66.6828	79.6424
70793670		42.7871	16.3721	46.2827	43.6092	24.1314	23.3718	18.2632	19.7717	71.2246	83.2508
70794047		44.8362	17.562	45.8089	42.8219	25.9567	24.3173	17.3568	18.3011	77.0796	91.9526
70794284		45.9912	18.8244	49.1968	44.9539	28.4658	26.5085	19.9757	20.5121	70.3658	82.0395
70794354		43.4313	16.8863	46.4995	42.6094	25.8608	24.4072	19.0333	19.0443	66.3763	79.6601
70794591		44.7008	17.2677	45.2892	41.8926	24.5192	23.9483	17.6702	19.179	70.8191	86.195
70795275		45.5572	18.6554	47.0094	43.2503	27.8957	25.2166	19.2699	19.1311	69.0268	78.8912
70796406		44.7814	16.7371	47.1041	44.1082	25.4458	23.8549	19.0051	18.4755	66.797	79.0992
70796643		45.7265	16.3998	44.663	41.4574	25.2137	23.7966	18.7429	19.1361	74.6386	86.8307
70797020		45.6987	18.7887	48.2964	44.4474	28.546	25.7698	20.6289	18.9259	63.977	75.5523
70797941		44.9003	16.6304	45.7861	43.264	23.6623	22.2667	18.088	18.4415	67.7695	78.3605
70798011		47.2812	17.161	46.7608	43.9282	26.8378	24.902	19.4065	18.7602	68.1813	80.6346
70798555		44.8302	17.6025	45.5783	42.9559	25.4005	24.1991	17.7122	18.3676	68.9034	81.4835
70798792		45.8829	16.7144	45.5386	42.984	25.0712	24.2601	18.0981	18.6217	71.8246	83.4116
70799616		46.8985	18.6704	46.2539	43.4621	27.7671	27.3142	18.6198	20.7165	74.244	89.3315
70799853		46.4011	17.8393	47.1277	43.2617	27.5178	26.1967	19.2565	20.109	63.6048	74.0881
70801221		45.81	16.2341	46.8754	43.6873	26.0347	25.3173	18.4193	19.4663	73.2834	86.5062
70801528		46.2851	17.1524	47.9179	43.5465	29.2214	26.3405	22.1068	20.577	72.0076	84.7149
70801835		43.2459	17.3413	46.227	43.8101	26.1344	25.5214	18.7421	19.5699	69.3876	82.7098
70802826		40.9393	18.1572	45.2298	43.3529	23.5116	22.4431	18.3905	18.6184	70.315	82.1571
70803510		45.4599	14.8662	48.1435	44.5348	25.072	23.5479	17.696	19.5528	71.7111	82.4538
70804808		45.1862	15.888	46.3942	44.3434	24.5315	24.251	18.5672	19.8907	62.4815	73.8782
70805422		42.5644	16.1147	45.0196	42.9082	21.887	21.9204	17.6113	17.9026	69.8263	81.545
70806580		46.9601	17.6992	45.9798	43.7228	27.0984	25.0321	18.755	19.2712	74.018	87.9887
70806957		44.0318	17.7012	46.0674	42.6822	25.5232	23.8322	18.282	18.1848	68.16	82.0864
70807641		42.1509	17.4488	45.6608	42.4527	23.0319	22.188	17.2739	18.1348	61.6434	71.7312
70807948		44.2263	18.4319	46.8469	43.3969	25.0398	23.9415	17.9025	18.8955	72.918	85.984
70808018		45.7513	17.6363	47.8357	43.8547	28.0006	25.5795	19.4272	19.8606	69.4131	82.2332
70808185		45.1069	17.0614	46.5379	44.3982	25.7888	25.2493	18.4976	19.5593	67.3534	79.5572
70808255		44.0622	17.7041	47.1403	44.2305	24.6443	23.2568	16.9439	18.2578	64.5946	74.2636
70809483		45.81	16.2341	46.8754	43.6873	26.0347	25.3173	18.4193	19.4663	69.4482	82.4736
70810167		44.9995	17.7414	45.6471	43.7579	26.7082	25.5129	18.2284	19.7732	75.8826	89.589
70810237		45.7182	17.626	45.407	43.5549	27.2148	26.0391	19.605	20.7263	73.3416	86.9718
70811158		46.0244	17.3269	47.1477	43.8089	28.001	26.711	19.0864	20.6733	72.816	83.7424
70811842		46.4756	18.2747	46.9108	42.9697	28.666	25.6062	19.4591	19.0554	73.3739	88.9124
70811912		45.3114	17.9185	47.408	44.9191	27.3401	26.2926	18.4658	21.3353	73.683	85.4099
70812079		46.6062	18.7285	47.4733	43.462	29.4355	27.9163	20.8696	21.6397	68.3235	80.65
70812219		43.8567	15.6864	45.9143	42.3409	22.8341	22.1762	17.1933	16.1223	66.8457	79.7609
70812833		47.3361	17.6511	45.3225	43.2892	24.7665	23.0595	16.2903	17.4084	69.4163	83.2193
70813070		43.3963	17.2435	46.6437	41.0759	24.8838	23.6302	17.9214	19.8613	77.5742	93.6908
70813377		44.8656	17.2103	46.5244	43.8309	26.8406	25.0663	19.8901	19.602	69.2793	81.7701
70813447		44.111	16.7895	44.6702	41.9139	23.5632	22.3025	15.775	17.0977	74.0677	88.44
70813517		43.9058	16.9347	46.4264	43.412	24.3086	24.257	18.4766	18.2651	70.2687	84.6571
70813754		44.1208	16.8836	44	41.9309	23.6271	24.1941	16.5556	17.8144	66.6835	78.9872
70814061		43.5952	16.8385	45.9171	42.3261	24.8119	22.5362	17.6836	17.5883	66.9538	77.5189
70814201		44.6951	17.0817	47.0914	42.2649	25.4322	23.451	19.3697	18.5048	70.6224	86.4256
70815289		43.0267	18.2553	47.4911	45.1969	23.6301	23.3941	19.019	19.0373	68.0041	79.8747
70815596		45.7467	16.0993	46.4985	43.627	25.7326	23.9668	19.2688	18.9535	68.3893	81.0018
70816043		45.3413	16.1912	47.1995	43.8609	25.5276	24.5999	18.1901	18.9902	75.5511	89.422
70816350		49.8202	20.5716	45.8263	43.7982	30.2028	27.9843	18.9259	20.0017	67.4031	80.2451
70816420		44.7962	18.2242	46.1205	43.9511	26.2442	25.6949	17.877	19.5125	70.7697	82.9128
70816894		45.1855	17.271	47.5588	44.5279	25.445	24.8268	18.3506	20.6389	71.7047	84.8785
70817341		43.3087	16.5048	48.478	43.9718	25.7985	23.4947	19.4485	19.1629	66.3746	79.4645
70817955		44.1701	16.6159	45.9486	41.4608	24.1716	23.4015	18.3246	17.8677	69.2865	83.6696
70818332		43.1968	15.1022	44.3769	41.6423	22.2368	20.8251	18.0055	17.5561	76.5708	91.8117
70818946		45.2196	17.1265	46.5596	44.3353	26.5333	25.4529	18.7343	19.966	71.4456	84.3938
70819016		45.0054	17.0759	46.8582	43.5655	25.4218	24.4635	18.8092	19.398	67.7032	79.4144
70819797		45.5273	18.1764	46.9845	43.5366	27.6608	26.0697	18.3278	19.3766	76.7363	90.198
70819937		46.4011	17.1544	47.494	44.0304	28.2628	26.5487	21.3696	20.6034	73.6125	86.0188
70820007		45.896	18.613	47.5082	43.8494	29.2861	26.6231	21.4289	21.188	70.0055	84.3527
70820174		44.7126	18.5645	46.1296	43.4478	26.93	26.2934	18.8372	19.6775	68.7438	80.55
70820244		44.23	15.3954	47.4787	43.7096	24.0511	23.0499	17.8342	18.5583	69.2368	79.8944
70820621		45.0203	16.458	46.6473	43.1806	26.2899	24.398	19.3999	19.6194	69.9895	83.7711
70821305		46.2539	18.2226	45.6094	43.6749	26.8299	30.317	18.1204	22.4346	75.6734	88.8162
70822086		46.5632	17.7234	48.5693	44.0275	31.1017	26.8213	23.2155	20.4418	65.6857	76.9931
70822840		45.1443	16.5184	46.3227	44.037	24.8692	23.446	17.435	18.1989	80.0707	92.4441
70823454		51.6703	19.7726	50.0453	46.3602	32.6668	30.7911	21.7485	23.1548	61.3949	72.8924
70823524		42.3841	17.1046	44.8317	42.2608	20.9503	20.8279	17.4944	17.4976	64.5308	75.1266
70823901		45.5939	14.0712	48.1697	44.4554	21.737	21.0145	15.6126	16.903	72.759	85.977
70824752		43.7842	17.5198	46.4956	42.7931	24.3763	23.0072	18.424	16.7795	70.9868	83.8768
70824989		45.8935	12.9124	47.5506	45.0216	23.719	23.2381	17.5491	18.9825	70.8606	84.3275
70825673		45.2461	18.4259	47.8605	44.2913	27.8859	25.6947	18.7623	19.7903	71.0862	83.5811
70826050		46.7349	17.9496	46.9201	43.0374	28.367	26.7443	20.022	21.0651	77.9527	93.5938
70826734		44.8585	17.3689	49.8234	44.2858	28.8377	26.1919	21.0501	20.0247	64.0604	74.1138
70826804		45.4238	16.6201	44.8767	42.6061	23.242	23.667	16.425	16.8342	66.8795	78.521
70827278		44.411	16.6652	46.1597	42.8954	25.2776	24.63	18.196	18.3197	68.0908	80.7156
70827585		43.5294	17.6315	47.1797	43.7037	25.1307	23.9013	18.1455	18.0337	70.6297	82.2738
70828646		44.7526	17.7201	47.019	44.3239	26.4691	25.3819	18.03	19.7025	67.9623	77.5142
70828716		44.3557	17.1447	45.616	43.0573	25.3238	23.6567	17.685	17.5091	67.8283	75.143
70829637		44.2058	17.7237	45.6051	42.7191	25.9095	24.7123	18.1662	18.8419	72.575	85.454
70829944		45.5601	16.124	45.3864	42.3968	23.9671	23.7024	17.8852	18.4728	70.2927	84.3026
70830935		45.2066	17.8996	45.4058	42.8683	25.3472	24.6393	17.327	17.73	71.1992	83.4493
70831479		45.2356	17.0908	46.6569	44.427	26.0703	24.6931	17.9422	19.055	74.1313	88.4829
70831549		46.8287	18.1163	46.182	43.458	27.3262	26.549	17.9895	19.3008	64.7981	76.7484
70833224		43.0461	16.8608	45.187	43.0502	23.0309	22.3976	17.2152	18.1215	79.0747	93.034
70833461		45.0463	17.2937	48.1459	44.3454	28.1354	26.9819	19.8841	21.4812	73.7811	89.7271
70833601		42.5254	17.563	46.4181	42.0714	24.7827	23.6579	18.0937	18.4656	68.7808	80.1331
70833908		44.9254	17.5374	45.7236	43.765	22.8038	22.9252	17.7893	17.2989	67.9458	80.179
70834215		46.0667	18.5352	45.3295	42.6242	26.8542	25.0692	17.4272	18.2384	70.9265	83.9257
70834759		43.3398	17.4787	45.2093	42.8414	24.8698	23.4762	17.5354	18.1136	68.9776	82.1563
70834829		44.5231	17.5741	45.2169	42.1809	25.6643	23.7195	17.6688	18.5277	65.4789	76.6041
70835136		44.9811	16.7696	45.8889	43.1716	24.6278	23.1468	17.3409	17.4142	66.9206	79.6593
70835206		44.5668	19.0839	44.8729	42.0551	26.1294	24.9641	17.4473	17.7191	76.4067	88.4093
70835443		45.3002	17.1276	47.8082	45.0383	28.3799	27.17	21.1618	22.2411	69.4772	83.0517
70836127		44.5298	17.8526	45.5656	41.6766	24.7165	22.5216	16.9077	17.7639	71.7928	83.3482
70836978		42.9601	19.0026	49.0935	44.6343	27.5583	25.0734	19.2199	20.4427	70.5263	82.9871
70837118		46.7217	17.5968	43.5384	42.1617	25.7874	25.387	16.9565	19.431	72.8702	86.2303
70837285		47.9949	17.3374	48.9107	43.768	29.9115	25.8213	21.3394	19.1661	79.7943	93.8631
70837969		46.8217	17.6208	48.1733	44.1182	28.7568	25.906	20.129	19.7706	70.8087	82.4528
70838653		45.6565	17.0636	46.8692	42.6986	28.3213	24.9288	20.4631	19.7041	78.5762	92.7085
70838723		47.2237	17.5622	46.1346	42.7126	28.3001	26.5108	19.6612	20.474	68.9086	81.1941
70839030		44.0215	18.2417	47.5165	43.9626	26.5572	23.9611	19.2553	19.4241	78.2724	92.1719
70839197		48.2522	18.2152	48.3849	44.6759	29.3488	26.48	20.7081	19.982	69.1668	81.2558
70839407		44.5244	14.6125	47.144	44.1769	23.0195	21.5374	16.8915	17.3537	67.498	81.1827
70839644		41.9208	15.8653	45.7209	42.3402	21.921	21.6606	16.6005	17.3879	70.2488	82.7904
70839881		44.5481	17.5583	47.0005	44.4886	25.8339	24.2893	18.0093	20.0068	78.8574	91.6421
70840188		46.0511	17.003	47.8417	44.5058	29.895	26.7857	22.6686	20.952	69.3474	80.8579
70840705		45.8941	16.8875	47.4127	43.8329	26.5353	24.9983	20.0124	20.0063	69.7081	82.2251
70841556		46.9477	18.7521	45.8592	44.6739	27.2916	31.1027	17.8892	22.1903	74.8684	90.4428
70841626		43.6789	18.1599	47.4284	43.1784	26.4676	24.9201	19.2871	20.1091	67.8845	81.2664
70841793		42.6135	18.7009	43.3075	41.368	23.6202	23.2799	15.9587	17.2858	64.7797	74.7232
70842003		41.9781	14.3308	46.0509	43.9131	22.4245	20.6536	17.427	18.545	69.6897	83.5639
70844696		44.0785	17.9223	46.765	44.4696	26.2596	25.1277	18.9479	20.7736	79.1869	94.1099
70845213		44.6551	18.444	48.1296	43.9691	27.3903	25.6219	18.5515	20.7627	76.3116	89.7524
70845380		44.6481	18.6503	44.7222	41.8713	25.0653	23.7324	17.1115	16.8467	71.5912	81.8723
70845450		45.6093	15.5461	46.813	42.7597	25.1418	23.4328	19.2767	19.5348	66.3534	78.7436
70846134		42.239	16.0989	45.9213	42.0186	23.55	22.505	17.1173	18.9198	65.973	76.6554
70846441		44.1398	14.4436	48.329	44.8837	23.0382	22.568	18.4272	18.9426	70.7218	83.9168
70846748		47.3319	17.4905	46.2307	44.0439	26.935	26.123	18.8759	19.6527	71.2491	83.9335
70848423		45.074	18.2555	46.4351	43.7993	26.7079	24.6026	18.6266	18.7316	71.6212	82.9375
70848897		45.68	18.2109	46.5978	44.0028	27.5276	26.3661	20.0034	20.7174	64.799	76.3039
70849414		44.6481	18.6503	44.7222	41.8713	25.0653	23.7324	17.1115	16.8467	68.7025	81.0165
70850405		42.0004	17.3987	46.6859	42.7598	22.6961	22.0126	18.0653	17.5783	68.3743	81.5063
70850642		44.7979	17.7321	45.2026	42.2077	25.7701	24.5379	16.7722	17.6318	73.2283	88.6943
70850879		46.7655	18.6736	45.4614	42.6411	28.4438	26.2112	18.5043	18.8505	64.9883	75.7996
70851326		42.8789	17.3434	47.1342	41.7049	25.3745	23.9167	16.8396	18.1057	82.2072	99.404
70851870		45.7922	17.4827	47.8504	44.9748	27.8987	27.2001	19.433	22.2322	70.4085	82.0585
70852247		44.436	15.5513	47.8567	42.6253	23.1635	22.5597	18.611	17.5192	72.772	87.5488
70852317		43.4641	17.7803	49.2055	44.6329	25.2425	24.8407	19.1908	19.4571	66.4901	78.5767
70853168		46.031	18.5137	45.1608	43.087	26.6155	26.3187	18.2092	19.6607	75.7335	88.9046
70853238		43.3303	16.5974	45.1107	43.3825	23.8655	23.8693	17.3514	19.0792	73.0793	86.2084
70853545		44.8323	18.1611	47.0312	43.8862	26.4407	25.5039	18.8344	19.9218	70.5252	83.8807
70854089		42.099	16.4787	46.5175	43.5169	24.5669	22.9123	18.1263	19.2919	72.947	86.1586
70854229		44.5077	16.4979	46.201	43.5631	25.6352	24.5104	19.1771	20.5317	69.3348	82.0421
70854396		45.2479	17.154	45.6882	42.6095	25.863	24.6832	18.1411	18.0531	67.6062	80.3661
70855080		44.9889	16.3013	45.8758	43.2227	25.1588	23.9034	16.8988	17.9721	75.4812	88.0382
70855527		47.7434	19.4802	48.1226	43.0019	29.5576	25.9691	19.0077	18.1975	73.5863	86.2863
70855694		43.5788	18.0385	47.1745	43.6703	25.7831	24.0364	18.4557	19.4064	69.2564	81.7237
70856211		43.9779	17.3924	47.9437	44.1083	26.0808	25.3647	18.8365	20.2851	72.4846	86.5836
70856825		43.3303	16.5974	45.1107	43.3825	23.8655	23.8693	17.3514	19.0792	66.5938	80.2941
70856992		44.8988	17.9108	44.7575	40.3924	25.8217	23.18	17.2253	18.2598	74.1749	85.6058
70857202		48.5563	18.597	49.0971	44.4702	30.6013	28.2998	21.3006	20.7892	77.6996	88.1313
70857509		47.8926	20.2228	47.028	43.4369	30.6791	28.3842	19.8298	23.6568	72.3797	86.5005
70857746		45.3096	18.6492	46.8955	44.2825	27.2841	26.3183	18.4138	20.1293	66.5422	80.1766
70857983		46.1539	18.2758	44.8709	42.4614	26.5257	24.7154	17.2498	17.2809	71.9852	85.0796
70858123		47.2914	18.3915	47.5063	44.0719	28.8322	27.3512	20.4882	21.0163	71.1415	83.7396
70858290		47.8014	18.6054	45.2805	42.6722	26.5649	26.2321	18.0335	18.8972	72.2349	85.3837
70858597		44.028	15.7163	47.6899	44.1054	26.3828	24.9324	20.1328	20.1942	75.4739	86.7261
70858807		46.0421	16.8728	47.8489	44.657	27.3777	25.3685	19.6317	20.0136	64.7032	74.5071
70858974		44.8491	18.2533	46.4526	42.683	25.8424	24.5838	17.8138	18.7928	72.8439	87.1822
70859658		44.5867	16.3688	46.5249	42.42	25.9032	24.6159	19.5142	19.6447	75.015	89.0245
70859895		45.8514	17.1281	48.3165	43.6524	29.1132	25.7754	21.777	19.4857	68.7665	81.7788
70860956		44.4607	17.3184	43.7187	42.9026	23.9187	25.9783	16.665	18.9174	73.8825	87.4849
70861026		45.9784	17.0475	47.0037	44.6953	27.1807	25.6258	18.9896	20.8201	63.8306	70.4027
70861263		45.732	16.398	45.2283	42.4435	26.4259	24.0494	19.5192	18.4997	67.4213	80.3261
70861333		43.5096	18.1356	48.381	44.0974	24.8555	24.778	19.0321	19.4423	66.3598	79.4864
70861877		42.6563	16.0109	46.8022	43.9507	24.0189	21.3138	17.1565	17.6895	69.6535	80.6305
70862254		47.3518	18.3761	46.926	43.1602	29.5645	26.4776	20.1457	19.9076	76.3339	89.1095
70862631		45.8865	17.8644	47.387	44.0811	28.4888	26.834	20.6487	21.9443	74.3575	86.7466
70862938		45.5066	16.7322	47.062	43.3704	26.749	25.0296	19.7652	18.967	74.0965	91.2258
70863929		45.1775	17.6163	46.5317	42.6395	26.9017	23.7241	18.0097	17.7388	77.652	92.6179
70865087		45.1494	16.5145	48.2848	44.3021	27.9011	26.1318	20.6453	21.093	71.0762	83.3391
70865157		47.8838	18.1889	46.1533	43.6921	27.7504	26.6867	19.0088	19.7336	69.5861	81.1146
70865394		46.9786	16.8473	46.1762	42.9439	26.7766	25.6555	19.174	19.627	70.8197	82.8957
70865464		45.2191	17.8687	45.1884	43.28	25.2827	25.2861	18.0926	19.5363	76.2619	87.7715
70865771		47.0553	20.005	47.5635	43.7468	29.8323	27.7948	22.8197	20.7703	68.5853	81.6806
70865841		43.9531	17.4783	47.0334	42.7385	24.5478	23.3066	17.7874	17.331	70.953	86.9459
70866078		42.7697	17.333	44.2658	42.4182	23.3138	23.912	17.1379	18.1641	66.5926	77.9993
70866218		46.0109	16.2366	46.4671	43.6578	25.0985	23.841	17.9704	18.8767	70.6321	82.8406
70866692		43.7368	15.9119	47.1548	43.3111	23.4456	23.2655	17.9837	17.6264	73.2353	86.7817
70866762		46.4018	17.7905	47.1291	43.0398	27.73	24.9936	19.3427	18.4877	74.1667	89.6029
70867753		45.4243	14.3402	47.51	44.6836	24.1863	23.0768	18.406	20.2318	70.5056	84.213
70867823		47.5461	18.5165	46.0713	43.5998	26.8643	26.0001	17.1504	18.5224	70.8497	82.9085
70868130		42.971	16.1835	47.4499	43.7531	24.4671	23.1648	18.9347	18.6807	69.7442	83.8926
70868674		45.3155	17.4032	46.3237	44.225	26.169	26.2739	18.1937	19.4636	64.0683	74.5142
70868814		46.4934	15.4319	46.5161	42.4011	24.6611	22.5942	18.8502	17.2103	68.5828	79.862
70869665		45.1177	16.6265	46.3633	42.9428	25.965	23.4704	17.6704	18.029	73.3922	85.3218
70870419		43.8319	18.4926	47.479	44.4957	27.1038	26.1249	18.6945	20.7971	66.0156	78.0299
70871340		43.2088	16.9288	46.7156	42.849	23.9562	22.3761	17.247	18.3679	67.4593	79.4898
70872261		45.7329	14.561	46.1796	42.9185	24.5087	21.8333	17.7341	16.6956	66.5845	80.7173
70872638		44.8216	16.3833	47.2083	41.9243	25.6412	23.393	17.6073	18.0622	65.7435	80.0092
70872875		43.4347	16.4082	45.1857	42.3146	23.655	21.1415	17.9094	16.2984	69.8967	83.0629
70873015		44.1472	17.7101	45.565	43.4694	26.4422	25.7465	17.7347	19.151	74.9821	86.5577
70874006		44.9558	16.6044	47.8797	43.7421	28.2363	26.5594	20.8092	21.5218	65.4121	76.1088
70874243		43.6641	15.6451	46.0641	44.9657	21.8499	21.6644	16.8956	16.7922	67.731	81.7707
70874857		45.8237	18.1972	46.038	43.5937	26.4573	24.7883	17.6379	17.7549	71.1684	83.9786
70875471		46.8476	18.0812	46.6634	43.1139	27.1087	25.6743	18.5983	18.5873	67.857	79.9802
70875918		45.4268	17.4576	45.8331	42.6884	26.1555	23.8095	19.1015	18.2669	75.4485	89.3142
70876532		44.6338	18.0169	46.7691	43.787	26.1575	25.303	18.4857	19.5257	76.1984	91.2775
70876909		44.3058	17.1354	47.9831	43.1441	27.4497	24.6977	20.1138	19.7194	78.8018	92.092
70877146		47.5723	17.9514	47.2834	44.4342	30.114	27.5467	22.5778	21.2044	78.2178	91.4001
70877216		44.9895	16.3768	47.6602	45.3953	25.4186	27.765	18.7239	23.1758	74.542	86.9949
70877690		46.2412	16.685	50.1217	44.9137	27.4658	25.655	18.347	21.8706	77.6863	90.758
70877830		47.4464	19.8348	49.5558	44.176	31.4544	27.1018	21.852	19.7316	75.1242	88.6487
70878514		44.1442	18.0331	46.179	43.6389	26.3158	24.9367	19.2358	20.185	66.6558	79.5876
70878751		43.0203	15.9164	46.7651	42.7735	22.4398	21.8145	16.9975	16.7852	67.4748	79.6431
70879742		44.1625	16.1547	46.9654	43.5495	24.4264	22.8786	17.1022	18.0602	70.2185	84.0924
70879812		44.1823	16.3709	45.8765	43.4808	23.6765	21.7799	16.6746	18.2863	79.7736	95.5179
70880286		45.0094	17.3106	46.1708	43.8172	27.6277	25.954	20.5572	20.8756	67.8561	81.1332
70880593		43.2879	16.8415	44.906	41.1324	22.7629	22.0498	16.0741	16.4254	73.2637	85.7332
70881584		48.2537	17.0018	46.5864	43.9404	27.6981	25.9484	19.2055	19.8777	74.377	86.5973
70881961		46.6877	18.7838	48.9107	44.3265	29.2863	28.1533	21.2224	21.6589	73.5033	85.5485
70882101		46.5127	19.0561	47.6796	45.2005	28.7902	28.3728	18.9912	21.6323	71.405	84.4942
70882338		45.2879	16.6322	46.9885	43.226	25.2521	23.2651	18.133	18.1723	70.226	81.8188
70883496		46.3479	17.8009	47.5117	43.5948	28.7262	25.5822	21.0027	19.3355	67.4126	76.0137
70883566		45.3161	15.7767	45.6149	43.49	24.874	24.1486	17.6521	19.1895	72.7786	85.1363
70883636		46.8781	17.5872	47.3331	44.0035	29.1951	26.8754	20.9643	20.876	64.0244	71.8061
70883873		44.4559	17.2356	43.5846	42.5603	25.5103	23.6325	18.1153	17.5477	72.7257	86.2191
70884557		47.3844	17.6395	46.8733	44.2261	27.7855	27.0257	19.4226	22.7139	70.5311	86.1765
70886232		46.8494	18.6916	45.7189	43.0954	27.4862	25.3463	18.795	18.0774	71.0951	84.1716
70886539		47.7602	18.6533	47.1699	44.205	28.4153	27.5651	19.7474	19.8428	67.627	79.5607
70886776		44.3417	17.6157	46.2694	43.3983	26.2512	25.5109	18.3539	19.8219	66.8793	79.0746
70887460		44.0796	15.7392	46.8581	44.0195	24.5472	23.0971	18.1381	19.5139	73.6102	88.2868
70887767		44.1464	17.5342	47.6823	42.8389	27.1447	24.1308	19.5702	19.3324	75.1698	88.4663
70888451		45.6422	17.0805	47.3526	43.5293	27.5148	24.4596	20.02	19.1518	76.7164	92.2099
70888521		46.6308	17.6616	48.0409	44.49	28.9976	27.6678	20.3325	21.8183	65.4649	79.5889
70888995		42.5257	18.4936	45.4428	40.3448	24.5673	23.5092	18.0363	17.7163	71.9206	81.7007
70889679		46.8839	18.0927	47.3802	45.1022	29.4814	27.9796	20.8022	23.6706	70.597	83.6678
70890503		42.3846	17.7709	46.7808	43.9523	24.2816	22.182	17.8016	19.3813	75.3325	86.546
70890977		46.5893	18.0621	48.5149	44.3734	28.5832	27.3709	19.4392	20.9624	73.2153	85.6064
70891731		45.0025	16.8809	47.445	43.5462	27.0029	25.7331	19.5219	20.1275	68.2533	80.553
70892038		43.4858	17.1259	44.8829	43.3772	24.4722	24.1498	18.5876	19.717	70.7325	84.5002
70892275		44.2954	16.9896	44.3943	41.8081	25.102	23.2463	18.9253	17.1566	67.8662	80.4144
70892415		41.4706	17.002	46.7138	43.2952	22.661	21.1911	18.1141	18.3723	68.0769	81.974
70892582		44.3018	17.5859	45.2826	43.1057	24.3179	24.092	16.7413	19.0399	69.5324	79.9614
70893336		46.0527	15.3581	46.9971	43.8921	24.6131	23.3625	18.3789	18.1073	69.0517	81.1814
70893643		44.4102	17.1792	46.4486	42.9574	25.0421	23.1074	16.9578	17.3131	73.4739	88.5667
70894327		47.331	18.7874	46.1564	43.2838	27.6853	26.1923	17.6936	18.5282	65.6335	79.3752
70894494		44.5104	18.1293	44.7095	42.2487	24.4872	24.3613	16.8729	17.8848	64.6788	76.9254
70895011		42.6294	16.7542	45.0241	42.0733	22.8836	22.3363	16.4259	16.5085	71.9189	87.8049
70895248		44.1205	16.8094	45.8075	43.3645	25.5225	24.1408	18.102	18.7267	66.9921	78.6443
70895625		45.7646	17.7957	45.977	42.7488	27.1225	25.5483	18.694	18.2877	72.4171	85.1883
70896923		45.5511	17.0925	46.934	43.0464	27.1759	24.3697	19.9874	18.9434	71.39	82.2003
70897160		46.3856	18.3559	46.7915	43.9702	27.3597	25.8841	20.6649	18.9568	67.6174	81.9101
70898151		43.4389	16.4844	45.6216	43.2518	21.8014	21.071	17.062	18.0469	67.8117	79.6403
70898765		45.978	16.3579	46.4024	43.5039	22.9492	24.0803	16.8965	18.9286	75.9925	90.0532
70899212		47.1794	18.9315	46.633	43.6578	28.9046	27.1637	18.2366	20.896	66.3394	78.6197
70899449		42.5139	16.2415	45.6392	42.5512	23.0379	21.0107	16.4429	16.9712	79.6855	93.9611
70899519		47.8593	18.5082	49.7948	44.2537	31.8193	28.2091	21.3258	22.7685	75.3014	88.1719
70899826		44.32	17.5965	47.1359	43.8566	26.23	26.3875	18.8282	21.0564	74.4873	87.4433
70899993		48.0212	18.0432	47.2008	44.1953	29.4411	27.6194	21.2857	21.0395	73.5621	86.9444
70900133		47.905	17.3228	48.5516	44.2564	28.9799	25.923	19.8528	20.0546	68.0046	82.0447
70900440		44.0235	17.6979	44.3655	42.5077	23.6422	21.7333	17.1481	17.0612	77.5292	94.554
70901361		47.0073	17.9044	48.0156	44.2047	27.4495	25.6078	17.2088	18.9674	68.3076	80.8403
70901501		44.3417	17.1189	45.7286	43.2009	25.493	24.6192	17.7493	18.8675	71.4814	85.2711
70901738		44.2697	17.9784	47.9871	43.4116	26.2566	23.9967	19.4447	18.4073	67.7605	81.3899
70902352		43.557	17.3683	46.3261	41.3453	25.4517	22.3773	18.6803	16.8972	69.9203	83.3501
70902896		45.0775	17.6924	45.5491	43.2439	25.0984	24.1784	17.714	17.2496	63.2473	75.3472
70903343		44.2676	17.1502	44.2356	42.565	23.3191	22.575	15.1077	16.612	67.3103	80.1846
70904194		42.9094	16.7133	45.34	42.951	23.6796	23.8173	17.9704	18.7041	67.5607	80.8564
70904404		43.9175	17.5124	44.9574	43.0912	24.3386	22.9782	17.1839	16.618	68.9809	80.5263
70904641		45.7636	15.3524	46.1392	43.2519	25.6661	24.7623	17.6766	17.8999	67.73	76.9461
70904711		46.5407	17.5445	46.9838	44.147	27.1434	25.8002	19.1621	19.1515	67.8501	79.0183
70904948		44.5033	17.9272	47.4423	42.9534	27.2851	25.102	19.0206	19.0663	75.4283	88.6925
70905018		45.2037	17.0504	48.0707	44.0946	27.4979	26.6338	20.5894	21.3529	76.7536	89.4578
70905702		47.2833	17.6543	48.2713	44.2357	29.8662	26.89	22.0844	21.7265	72.2078	84.7964
70906553		47.676	17.8749	46.4686	43.5711	28.0249	25.7094	19.5591	19.4356	73.0241	87.6098
70907097		45.3835	16.0504	47.5706	44.3149	26.1423	24.8754	18.9316	20.1994	66.2809	81.1414
70907544		47.809	18.1145	44.3784	41.0185	27.283	25.1194	17.9193	17.3674	66.5199	80.9641
70908158		43.7305	17.1064	44.8409	41.4881	24.1263	22.7589	17.2352	17.9881	68.4834	82.4431
70908842		44.3596	15.7762	46.4847	43.0005	24.3597	23.1153	17.2111	17.2922	70.3237	82.6085
70911061		47.2471	16.9587	46.1677	43.9772	27.7891	26.8015	20.0173	21.4447	71.2124	84.3606
70912289		46.2212	16.7635	46.0732	42.3196	25.9726	24.2924	19.4083	18.7711	69.4548	83.3877
70912806		45.0772	16.2155	45.7931	43.0277	25.4463	23.1025	18.4645	18.4828	64.2723	74.3098
70913113		44.0952	17.9302	45.7023	41.6529	25.0378	22.3738	16.5402	16.8656	70.0728	85.319
70913350		43.665	18.2691	45.4947	43.6574	25.3458	23.7572	18.2387	19.1553	76.0919	91.0036
70913657		46.7472	19.0732	48.8212	44.745	28.9376	27.2741	20.0205	20.7086	75.9221	89.3194
70913727		45.1056	16.9402	47.1845	43.6674	25.7553	24.2245	19.3279	18.5407	74.0142	85.4134
70914885		45.5621	17.1113	47.3464	43.4291	27.2756	25.1097	19.717	19.3425	65.7201	78.5576
70914955		41.6958	17.6314	46.177	43.4912	22.8116	22.5776	17.7625	18.1052	71.1375	84.9785
70915332		46.6835	17.2763	47.8471	45.0549	24.8794	24.4034	17.3868	19.3993	67.1743	79.6104
70915639		45.5882	17.459	44.936	42.1721	24.346	24.5862	16.6838	18.2995	75.0117	87.8858
70915709		45.5943	18.3071	48.0366	43.1608	27.9958	25.3706	19.8684	19.5666	76.514	91.3757
70915946		47.3884	17.9611	46.7599	42.5819	29.3159	26.1567	20.7964	20.3569	71.7965	87.2882
70916183		43.1737	17.0397	46.0965	42.749	23.8544	21.808	17.1048	17.8984	67.0212	79.8704
70916323		44.8877	17.3217	45.1444	43.7696	25.5289	25.2215	17.896	19.7244	68.512	80.9942
70916560		44.0197	16.097	47.5709	42.9122	25.4842	23.4817	19.2376	18.7858	66.3437	77.6501
70917174		43.2051	16.8382	45.6436	42.7233	23.5414	23.5717	16.4192	18.7056	70.3112	82.6672
70917621		44.5327	15.2271	46.8108	43.4625	25.5065	22.3889	18.3764	18.9783	69.0612	83.5317
70917858		42.9023	16.5069	45.6949	43.4846	23.8696	22.3929	17.833	17.4636	66.3843	79.7074
70917928		44.3386	16.0961	45.7663	42.1473	23.5776	22.7186	16.7202	17.4502	71.6648	83.3817
70920077		44.9461	16.5262	45.9617	43.7828	25.4111	24.3627	18.6596	18.5134	76.1975	89.8105
70921445		44.1355	16.1548	49.0233	45.5147	26.0435	24.5383	19.9871	20.74	71.6217	86.3566
70921752		43.0083	18.017	46.6488	45.1292	24.0792	23.5647	18.4964	19.6119	69.9822	79.8923
70921822		43.9926	17.8869	47.2469	45.5195	24.9779	21.7642	17.7846	16.3787	70.3268	86.3272
70922436		44.6258	16.4476	45.5768	43.9345	24.3137	23.7178	17.7197	19.3273	70.2557	82.1762
70922673		46.9915	19.7988	47.3126	42.2005	29.018	27.1801	18.8614	18.6618	70.6742	85.2423
70922743		46.8792	17.5615	45.9655	42.7964	26.8859	25.6077	17.6265	19.3649	67.5236	79.3536
70923120		43.0578	16.4594	44.5835	41.4146	23.8733	22.6154	17.8896	18.4268	71.0068	82.5314
70924418		45.6238	17.9186	46.1325	43.8945	27.0125	26.7595	18.7104	21.5764	70.9133	82.4345
70924585		46.172	17.4415	48.5822	44.7578	27.4408	25.1272	19.2625	20.1271	72.8148	89.1541
70924655		46.173	18.2275	49.1	43.1543	28.5943	25.2824	19.8258	18.8616	68.1195	79.8526
70924892		46.1013	17.7724	46.8561	44.4624	26.8743	26.3368	19.4614	20.9364	69.8312	81.8664
70924962		45.4555	17.9441	46.5989	43.0645	26.5569	24.5297	17.2973	17.9467	62.5093	73.2097
70925409		45.0003	16.3215	45.5575	43.3957	23.5691	22.21	16.3145	17.5727	71.2665	84.2143
70925953		43.9671	16.7992	46.1392	43.6565	25.9697	24.6265	19.3433	20.4911	76.0508	87.8092
70926567		45.2577	17.3108	48.4532	44.7315	27.9115	27.8113	20.4718	24.2394	70.1835	81.826
70926707		46.4496	17.3951	48.2773	44.5101	26.6716	25.5615	19.8193	19.1162	72.4634	89.2557
70926874		43.2426	17.3119	45.2207	41.6189	23.7683	22.9024	16.4032	18.0215	72.2813	87.9244
70927321		44.1696	12.7204	46.7261	44.7239	21.9203	22.6008	17.5103	19.0923	71.238	85.3046
70928005		41.3369	18.098	47.0496	42.9851	24.3295	22.355	18.6331	18.0997	67.399	79.9663
70928242		43.6881	16.5058	45.245	42.8886	23.6795	22.1572	16.0063	16.9136	70.2771	81.4728
70928312		46.584	16.7474	47.0711	44.3368	25.912	24.7386	18.7928	19.4943	70.8452	83.324
70928926		46.5099	17.8837	47.9556	43.9994	27.6298	26.5823	18.4552	20.0208	72.55	86.3261
70929093		45.1027	16.1234	46.3352	43.8656	24.9655	24.681	18.6351	19.9834	73.4619	84.3853
70929163		47.5623	19.405	47.1465	44.3101	29.2533	28.7529	20.9839	22.1797	76.1853	91.3538
70929233		47.6413	19.4143	47.4568	44.3916	30.838	28.146	20.3284	20.5006	76.5614	89.8153
70930531		46.4687	16.5431	47.4489	43.1682	27.9675	25.4412	20.401	20.9325	66.823	79.5352
70930601		44.0954	16.7866	45.0146	43.1899	23.6872	22.6321	17.4281	17.5322	68.4837	79.7898
70930768		45.4635	18.0867	46.1065	43.932	25.6716	24.0902	18.0525	18.8686	68.9862	82.2479
70931145		42.4674	17.1348	46.0785	43.5305	24.5045	23.3549	17.8572	19.5892	73.2884	86.2475
70931215		46.6364	18.6298	46.8223	43.7378	28.2806	26.6387	20.1574	20.4608	70.8665	84.8477
70931689		42.6479	15.9841	45.4056	42.5739	23.9922	22.2367	16.7648	18.2447	67.4126	79.4624
70931759		42.1727	17.0009	44.9513	42.1736	23.6845	22.6073	16.7011	17.5072	70.2831	82.2361
70931996		44.6757	17.3837	46.9909	43.8584	26.7455	25.4463	18.7686	21.1027	70.6893	82.7986
70932206		45.3051	17.4211	45.5755	42.1654	26.0047	24.7232	18.0209	17.6348	69.4266	83.0839
70933434		42.7086	16.0589	46.6202	43.0757	24.4554	23.1623	17.8952	19.132	64.8354	75.7608
70933978		45.2015	18.0071	47.0259	41.9305	26.4747	24.2582	18.0128	17.6236	76.4327	92.833
70934355		48.0663	18.7326	48.7888	44.4369	29.3063	26.9933	18.9667	19.9209	69.4892	81.2916
70935109		43.7892	17.9643	47.0601	42.8446	26.1494	24.5387	17.9372	19.1132	71.6937	83.851
70935346		41.6758	17.5631	47.9119	43.9579	26.3892	24.2686	19.4613	19.4186	66.8074	81.1536
70935960		41.6192	18.1538	44.4156	41.5536	23.7485	22.4236	17.4775	18.2256	69.7775	84.3253
70936267		43.1981	16.0196	46.2482	42.6451	24.2424	23.2446	17.5571	17.6849	72.5435	84.7492
70936337		43.8168	18.1209	48.8727	44.7776	25.3004	24.4545	18.8665	20.0268	71.7088	82.1063
70937565		46.3394	19.2295	47.2102	43.7142	29.3693	27.095	19.9288	20.5979	72.624	81.6255
70937942		47.833	19.0588	46.991	43.7744	29.6629	27.0901	20.8365	20.7498	70.5177	82.3602
70938012		45.7992	18.8629	45.7674	43.736	26.5123	25.7474	18.467	20.2055	68.7387	80.9185
70938319		47.3447	17.7631	46.3974	42.3968	26.2687	25.3455	18.6028	18.4078	66.4189	76.5927
70938486		46.1567	16.8121	46.3207	42.9946	25.3085	24.7753	18.1561	18.9257	64.1468	77.0106
70940091		43.2153	17.7666	45.5253	43.2757	24.0686	22.5984	17.6005	18.1255	69.8996	84.1812
70940538		44.4369	17.9074	46.526	43.5789	26.1587	23.9694	17.6595	17.7135	74.2822	89.2229
70941152		45.7233	17.3938	46.1748	42.7997	26.9044	23.8154	19.2799	17.9267	76.196	92.0466
70941222		43.1382	18.5646	47.8075	43.9514	26.0058	25.538	18.6414	19.3791	61.1624	71.7637
70941389		42.8053	17.1053	46.0692	42.6542	23.7415	21.5131	17.9869	16.6134	75.7062	91.7251
70941906		44.4786	17.2741	46.6737	43.1998	25.3319	25.2734	18.9066	19.7207	70.7786	82.2943
70942687		46.8503	15.7538	47.3671	45.5046	23.767	23.6208	17.605	18.8521	67.0453	82.5969
70942757		43.269	17.4716	46.0652	41.7282	22.9255	20.2363	16.062	15.9764	70.5656	82.6553
70942827		45.387	16.5601	47.8954	44.7328	26.0394	24.0726	19.1698	18.1194	79.0187	93.4143
70942994		48.5971	19.085	48.0047	45.9944	29.4082	30.4217	19.829	21.9884	74.7317	89.7553
70943064		43.9954	15.7863	47.2809	44.1052	25.8818	24.0292	20.2267	19.8501	67.7729	80.4133
70943134		44.0053	16.398	45.7158	43.6833	22.6365	22.5199	17.4378	18.0347	73.687	87.5201
70944055		47.0169	18.181	47.071	43.1131	28.9179	25.492	21.3534	19.4139	67.9752	80.8134
70944125		43.2537	17.5241	45.5752	43.1815	24.8428	23.3026	17.9451	18.0685	67.1232	78.5941
70945283		43.9954	15.7863	47.2809	44.1052	25.8818	24.0292	20.2267	19.8501	68.1221	83.045
70945897		41.3428	17.911	43.852	43.1221	22.5644	22.2027	16.4073	18.6359	71.6288	87.1968
70946107		44.5597	16.5771	46.2609	43.4949	26.4361	23.3901	18.5729	17.6173	64.5991	76.9078
70946274		42.2639	15.8027	46.321	43.1617	22.639	20.4889	17.2593	17.3975	67.8086	80.649
70946721		46.446	17.3841	46.8652	42.3412	26.5177	25.6143	18.3038	18.3301	69.1506	81.124
70946958		43.9077	16.3742	47.0709	42.9026	25.0724	23.7044	18.9857	18.95	78.8384	92.6032
70947949		44.5836	17.1533	47.9178	43.9223	27.7308	26.042	21.5996	19.8024	71.8908	85.9219
70948256		43.4757	19.6085	46.6986	43.0127	26.7798	24.4658	18.7984	18.0505	75.3869	88.6935
70948870		45.4333	17.7201	47.0926	43.0854	28.5183	26.1444	19.905	20.1663	72.833	84.8145
70949554		45.788	16.0042	47.7435	44.8028	25.7482	25.3611	20.1247	22.0521	76.7108	89.0966
70950308		42.5537	18.1836	48.4682	43.8879	26.5004	26.2775	19.1465	21.1697	69.603	86.1525
70950475		41.9089	17.1284	45.2589	42.7735	23.1755	22.1393	18.4368	18.6183	67.402	81.1468
70950545		45.7593	15.5163	46.7484	42.9079	25.9309	24.1476	18.8963	18.8144	73.0623	85.1162
70950615		47.1272	18.6283	46.9843	44.3061	28.1379	27.4415	19.0844	20.7649	65.5295	75.5487
70951396		43.9953	16.1805	46.6928	42.6825	24.5582	23.1671	17.9515	18.6682	67.956	81.0173
70951843		43.6523	15.8324	46.3568	43.0636	22.4555	20.9826	17.0155	17.645	63.8837	71.1303
70952834		42.5537	18.1836	48.4682	43.8879	26.5004	26.2775	19.1465	21.1697	66.4079	77.1502
70952904		45.0366	17.3712	46.8778	43.4378	25.1732	23.2648	17.9065	18.0799	71.1655	81.7817
70953755		46.1015	16.931	47.185	44.074	27.3116	26.2298	20.1419	20.8466	75.5096	88.5499
70954509		46.7869	17.7298	48.5401	44.3056	29.9836	27.4228	20.9101	21.2479	65.6315	77.474
70954983		44.9203	15.798	45.3217	42.3602	23.7503	23.0622	16.2418	17.229	68.7772	80.4026
70955123		44.4888	16.4105	47.7304	43.9214	24.2686	23.3068	19.0426	18.5892	66.359	77.7945
70955290		45.0667	16.8605	46.2298	43.5254	23.5983	22.8357	17.4396	16.769	72.7627	85.818
70955737		45.8465	16.964	46.7031	44.4499	26.1174	24.9143	18.2055	19.6246	69.2493	79.7852
70956658		44.4944	16.1207	48.1459	44.3715	24.5541	22.2633	18.8392	19.2961	66.9669	76.1739
70956895		45.419	15.7652	46.6704	43.6671	24.4812	23.5997	17.3416	18.0427	65.7692	79.4859
70957035		43.5487	17.6232	45.5596	43.6269	23.4033	21.4999	17.915	17.665	68.7982	81.8239
70957105		45.1396	16.4981	45.0718	42.9237	23.9887	22.8841	17.8302	19.0061	67.3296	78.7616
70957272		44.1087	16.7335	46.4259	43.6519	23.7447	23.9824	17.5484	18.7358	72.1379	85.0373
70957579		45.3139	17.7085	45.9339	42.6609	25.8771	24.4979	18.4656	18.8008	72.2102	85.859
70957719		43.0469	18.3812	47.9433	44.8118	25.8471	24.7308	18.435	19.6918	71.4916	85.5062
70958026		45.4073	18.2264	46.922	42.8095	26.8653	25.1022	18.8492	18.6581	76.1985	90.0044
70958193		47.9124	15.8281	47.3822	44.2984	28.0834	26.2793	20.8361	19.814	66.0475	78.3022
70959324		42.7301	16.478	45.2323	42.2615	23.0765	22.907	17.8859	17.9514	69.6967	83.0807
70959701		45.4313	17.4649	45.612	42.8363	26.6027	23.8771	18.9558	18.8905	77.1814	90.5314
70959938		45.5073	16.8486	47.2164	43.5057	27.5811	25.3875	20.933	19.6884	68.1365	80.0283
70960245		45.4498	17.7754	46.1266	42.8376	27.0422	24.5497	17.9316	17.1921	69.409	80.6977
70960482		47.3684	19.3424	46.3112	43.5848	29.3895	27.4161	19.1499	19.8967	72.4636	85.8218
70961166		43.7597	16.2699	46.3947	43.1113	25.0666	23.4529	19.8354	18.8876	70.6651	82.2817
70961780		43.9483	18.3977	47.6564	44.6289	27.2633	25.4973	18.571	21.0401	70.5611	79.4819
70961920		45.9016	17.308	48.3614	44.0274	28.3322	25.8882	21.0554	21.3585	70.6085	84.6517
70962227		44.6858	17.0023	46.818	43.4247	24.1742	23.267	17.4849	17.7561	74.0226	86.9873
70962394		46.0057	17.1669	47.8429	43.6654	26.9877	25.7715	19.3124	20.5301	69.3226	82.3825
70962604		43.9101	16.9365	46.1117	42.4157	24.4865	23.7275	18.3445	18.7311	70.4388	81.7389
70964683		46.3637	16.5589	46.768	43.4072	26.4992	25.1488	19.4144	20.0742	70.9412	82.7925
70964990		43.2402	16.8135	47.3684	44.1497	25.6269	24.028	19.0732	19.509	68.1873	79.5864
70965367		42.624	15.6602	46.6201	43.5754	23.7112	22.3694	18.4008	18.8242	74.9072	87.9081
70965507		45.8018	17.3356	47.9975	43.2681	27.8289	25.388	20.3906	19.2599	69.4318	84.7268
70965814		42.9606	17.8152	44.2978	41.3764	24.1089	22.2418	18.3206	17.9002	66.6989	80.2506
70966121		44.9117	17.1979	45.5354	42.5538	25.4921	22.4592	17.0566	16.8696	77.347	91.0399
70966428		45.9564	17.3834	47.3554	44.4251	28.0152	26.3351	20.837	22.2092	69.0894	83.1269
70966735		47.6608	18.9542	47.1978	42.9774	29.9087	26.6747	21.1778	20.7322	69.8497	84.393
70966972		45.2465	16.9212	46.0774	42.1836	25.2956	24.3397	17.9827	19.0419	70.4389	83.9869
70967112		46.3252	19.2491	44.4168	41.8936	27.4805	25.442	17.3924	18.6253	69.0531	82.3031
70968033		44.3972	16.2706	46.516	42.2481	25.1333	22.0354	17.9482	17.0529	71.9765	85.4888
70968270		43.4272	16.5077	46.4595	44.7589	25.1016	23.52	19.2667	18.2098	68.3056	80.3451
70968884		46.1639	17.1188	45.5614	43.496	26.7456	26.2245	18.5345	20.1992	68.9877	81.8958
70969331		45.2755	16.7255	46.2613	42.4007	25.1167	24.5793	16.9044	18.4221	72.206	83.9391
70970182		44.8637	16.9187	48.467	44.6413	27.0341	25.6038	19.7014	20.1113	71.636	83.6623
70970629		44.8989	16.0836	49.4113	45.9974	27.0672	26.6823	20.2413	22.0307	69.8492	85.8718
70971173		43.3682	17.896	44.3459	42.8335	24.5734	23.0108	18.2608	18.6202	72.2595	86.7541
70971243		42.835	17.6555	46.1857	43.0821	24.8337	23.207	18.4771	18.1942	70.355	84.2912
70971620		43.7099	16.9197	46.8825	43.5486	26.3177	24.2771	18.9897	20.6834	66.1017	78.817
70971857		44.427	15.6536	45.892	42.464	23.8339	22.0445	16.9487	17.1402	73.5186	86.8397
70971927		44.301	15.9926	47.4775	45.3124	25.2761	24.9759	19.0992	20.8845	73.4559	84.7177
70972611		45.5179	17.2817	47.5638	44.3427	25.6687	26.0881	19.7519	20.8009	71.3061	82.7699
70973085		44.4931	16.6026	46.9646	43.7937	25.5797	24.6504	18.7233	21.0478	71.0229	81.8291
70973225		46.6214	15.8947	47.4004	43.5465	25.8249	24.2637	20.6603	18.0973	67.7855	83.2568
70973392		39.2369	18.4552	44.6697	42.9491	21.0481	19.9548	17.7597	17.4928	66.2367	77.1245
70973602		46.7385	18.3618	47.2259	42.7815	27.9336	26.4807	19.222	19.8963	74.5122	84.9796
70973909		46.1943	16.3691	48.1776	45.1498	28.0876	26.8711	20.4132	21.8188	69.9373	82.6813
70974216		46.5753	17.4551	46.2639	42.9262	25.8263	24.4419	18.2812	16.9863	68.0432	80.8146
70974830		44.8615	16.4995	46.0675	43.0691	24.0427	23.1005	17.8668	17.4107	67.7919	80.8164
70975444		45.3878	17.0772	45.927	43.7186	25.573	25.0192	17.8455	19.2807	76.1859	88.2593
70975821		45.3557	17.7131	48.1249	44.9701	28.017	27.254	20.021	22.0739	65.8146	80.6786
70976365		44.4456	17.695	46.224	41.8401	24.6713	24.5462	18.1603	18.289	75.6174	90.2977
70978277		44.2955	17.8451	45.9411	43.3077	25.3744	23.32	18.5985	19.6424	70.2926	83.4081
70978417		44.6112	17.3966	46.8666	43.63	25.5321	24.0273	18.8847	18.8263	71.9984	85.4926
70978584		46.4071	24.4622	47.8228	43.0745	33.9429	27.3486	21.7668	19.1197	69.6277	82.1174
70978654		44.9955	17.3959	46.8638	43.8801	25.4506	23.7205	17.8955	17.9614	67.7876	79.8757
70979268		44.8003	14.7909	46.9051	43.0916	23.8229	21.3833	18.4952	16.6062	76.4143	88.7099
70979338		46.5291	18.6566	49.0184	44.5931	29.0585	27.8129	19.8272	20.0211	68.9201	80.134
70979408		46.5605	16.9669	47.1439	42.9269	26.5465	24.2697	18.4359	18.6075	74.7754	89.7352
70979645		49.8409	18.4342	47.7341	44.9676	30.035	28.7572	20.1284	23.2611	74.8726	88.9963
70979882		45.7553	17.8487	46.9421	44.1474	28.1598	26.8027	20.4945	20.2562	70.8287	84.5654
70980636		46.1847	17.5272	47.5345	43.6366	26.9099	25.0799	19.4165	20.0736	73.8793	89.0955
70981250		45.1557	18.9105	47.465	44.2628	26.7583	25.4809	18.9734	19.0773	71.3293	82.8758
70981934		44.4713	16.5173	46.0908	42.6762	25.0651	23.5669	18.684	17.8801	80.5462	94.4871
70982004		44.5712	16.8434	46.8573	43.2106	29.5311	27.3851	22.6456	21.6082	78.3609	91.1694
70982785		48.9075	18.5088	49.4359	45.9403	32.0982	29.5854	21.4784	21.416	69.6347	78.663
70983092		45.7016	17.8385	47.2484	44.0327	28.1239	27.1311	20.1127	21.4203	66.3449	77.6645
70983232		44.1183	16.2519	45.0552	42.8635	24.0883	23.1583	17.0401	18.3357	72.6143	86.2532
70983916		41.5124	12.8345	45.3136	42.6274	20.4596	20.9967	16.9602	17.1357	70.5793	84.9331
70985074		42.9044	17.1039	46.6844	42.7441	24.8231	23.4856	17.5762	18.7163	71.5978	83.5828
70985144		43.0809	17.0018	47.0013	44.3844	24.5486	23.4314	18.5409	19.5942	73.1034	86.6646
70985451		47.3461	16.7374	46.7879	44.1411	26.847	24.4211	19.3985	19.5279	74.563	89.5272
70986819		45.61	17.3989	47.3269	43.1031	27.9253	25.7973	20.19	19.4638	73.0064	86.5862
70987293		44.1315	17.672	47.4429	43.6305	27.0908	24.7129	19.4683	18.5818	69.4398	82.1695
70987503		44.8792	17.31	46.0752	43.1363	26.5639	25.2874	18.5955	19.3845	75.0486	87.4641
70987740		45.7018	17.7223	48.3855	44.3857	27.9044	26.4828	20.6219	20.9242	70.2067	84.2837
70988424		42.7258	17.1538	45.7971	42.3177	24.1848	23.275	18.21	19.1816	74.6133	87.5557
70988591		48.5088	17.7807	45.7794	42.9528	28.9426	28.1806	20.3736	21.919	72.0264	82.8103
70989345		46.1286	17.3437	47.7202	43.4521	28.9725	25.7995	21.2446	19.79	72.3391	86.8797
70989722		45.8962	17.5865	47.2972	43.9274	27.4228	25.5695	19.2977	19.6503	67.5174	78.3492
70992248		39.5292	18.4397	46.1433	42.1283	24.1787	22.8445	17.3267	18.939	70.9419	83.4658
70992318		46.2483	15.6376	47.0173	44.2014	24.9678	23.1269	18.5272	18.0137	68.539	83.299
70993546		45.2942	18.7074	45.9594	43.0131	27.3007	25.264	17.9264	17.6788	71.1196	81.963
70993923		44.7165	16.533	47.7263	43.625	26.3937	24.5728	20.0245	19.5164	75.9365	88.4059
70994160		45.7817	18.131	48.5455	44.4912	29.1313	27.6763	19.9809	21.6768	70.1641	82.4342
70994397		45.9078	16.1981	47.4924	44.8574	24.6807	23.9451	17.7666	19.4204	73.7306	85.9429
70994844		46.9981	17.1992	47.4482	45.0566	26.4321	25.8543	19.4277	19.777	74.987	87.1554
70995221		44.9189	17.9651	47.0589	43.6802	27.2723	26.3591	20.0513	20.9283	70.3478	83.8751
70995528		44.4361	17.7447	45.4499	42.8373	25.6398	24.505	18.1379	18.455	68.8284	82.3398
70996212		46.1095	17.7362	44.2148	42.2954	25.2476	24.6613	17.6903	18.4495	79.0103	94.7788
70996449		46.7858	17.718	47.3924	43.3766	28.7349	26.237	20.9517	19.3276	70.8225	80.9963
70997133		45.9416	18.3831	48.673	43.8369	27.8979	26.5203	18.4742	20.3482	76.8737	90.7034
70997203		47.4338	17.854	47.2587	43.9046	29.2735	27.0179	22.0023	18.9941	69.6205	83.4903
70997370		44.1461	17.4142	46.1482	42.9436	24.3633	23.8247	17.6125	18.4838	70.2345	84.5809
70997677		43.7019	18.6815	47.367	42.8758	26.3654	24.3935	18.4736	18.2462	73.4092	86.9194
70997747		43.7739	18.8381	47.1501	44.2754	26.8534	25.3651	18.4644	19.7956	73.4065	88.4749
70998124		44.841	18.3053	46.3818	43.4154	26.3209	25.0051	18.3496	19.4993	75.7297	90.541
70998668		48.874	18.3101	46.8713	43.6514	29.8488	28.4849	20.875	22.1113	70.55	83.3959
70998975		45.7109	16.4816	47.6884	44.4156	25.9661	23.913	19.1116	19.3358	70.6929	83.596
70999045		44.468	18.9419	47.1043	43.3291	26.8787	26.2255	18.3784	19.2908	71.1647	85.5775
[truncated: 2,747 more rows]
