# Supplementary material for: An automatic approach for classification and categorisation of lip morphological traits
Source: PLoS One. 2019 Oct 29;14(10):e0221197. doi: 10.1371/journal.pone.0221197 (PMC6818784; doi:10.1371/journal.pone.0221197)
Supplement: S3 Table — (XLS) [file pone.0221197.s003.xls]

## Sheet: Sheet1
Individual ID		sn-cphL	sn-ls	sn-chpR	cphL-ls	cphR-ls	chL-cphL	chpR-clR	chL-li	chR-li	li-pg
70118187		46.7757	19.6538	47.3554	44.4436	29.2518	28.0557	20.8465	23.0785	43.7177	26.3907
70118634		47.9952	18.2224	47.635	44.3265	27.7827	25.873	19.3381	20.462	39.5134	27.3028
70118704		45.468	16.9544	46.0625	42.8907	25.3381	24.5057	17.7812	21.3292	38.866	26.4269
70119011		44.2116	18.2594	46.654	43.8687	24.0176	24.3018	17.8738	20.3717	37.2325	25.1778
70119862		46.503	20.1498	47.6748	44.4761	25.9013	25.6572	18.9955	21.6912	38.7096	24.7317
70120239		46.7285	18.2045	48.6059	44.0747	29.103	25.4989	22.2277	20.435	42.2375	26.6472
70120476		46.7668	17.4553	49.1511	44.451	28.0508	26.5814	20.2235	20.8662	40.3891	27.1821
70121914		46.9791	17.1879	47.907	44.4571	24.4346	23.1307	18.027	18.9845	35.9026	24.9771
70122151		45.6025	18.5064	44.3306	43.0423	22.8248	23.9147	17.2527	18.6556	34.3676	25.7102
70122458		45.6961	16.9385	49.3663	44.2571	27.4065	26.2883	19.8769	22.8386	42.3627	27.4022
70122765		48.6126	18.3051	48.0201	44.809	27.2342	24.0119	19.24	18.6319	37.4024	26.1007
70123379		45.3321	13.2856	48.0779	44.5963	25.7183	23.105	18.538	19.2781	36.4461	25.048
70123686		46.4305	18.6694	47.0908	44.1144	26.4031	24.6269	18.864	18.9748	37.0021	27.5925
70124063		45.3229	18.7338	48.5524	43.1222	26.43	24.7786	18.6267	19.7343	37.3289	26.9479
70124510		45.9164	18.3127	50.6923	45.1589	29.4994	27.6396	20.9138	22.9006	43.2215	25.0674
70124747		46.9587	18.8309	48.8166	44.7043	28.962	26.8265	18.9318	20.4904	39.0983	28.4155
70126422		49.613	19.6505	47.5077	43.7578	30.863	27.5809	20.2892	21.3228	41.0822	25.8926
70127036		48.3867	17.8754	47.9013	44.6221	25.7437	24.9955	19.1728	20.2795	38.2315	25.5826
70127273		46.7295	18.6444	47.2234	42.2473	26.1248	24.3061	18.3208	18.5254	35.6647	25.6191
70127887		44.1051	16.2376	45.8154	42.5389	22.941	20.9897	17.4334	17.0623	33.232	26.9487
70128404		45.0381	17.4157	48.8329	43.5323	27.7144	24.9268	20.9165	19.5897	40.2094	28.0826
70128571		46.385	20.362	49.442	43.9763	27.498	25.9843	19.3187	20.2795	37.5013	26.2836
70128948		46.8365	17.7741	47.5802	43.3748	25.5786	24.0903	19.1561	19.4848	37.9583	25.7439
70129185		47.9287	19.0378	49.9176	43.9262	30.9554	27.7766	21.5624	24.4104	45.3426	28.6181
70129325		46.0272	20.9382	49.3752	45.3965	24.711	24.2979	19.3828	20.7223	37.3843	27.4579
70129632		48.6166	19.0229	48.4953	44.0884	32.2192	28.3946	22.8462	24.1359	46.8223	29.2219
70129702		49.1946	20.8568	52.1152	45.3201	33.4972	31.161	23.0753	26.0293	48.9356	28.8496
70130316		47.1848	19.4549	51.0544	45.4896	31.2021	27.2551	21.6596	20.2525	41.6107	28.5165
70130483		45.3568	18.6368	46.8135	43.3812	23.2079	23.1604	16.8256	19.1981	34.4208	25.2397
70130790		48.231	17.5294	47.4552	44.4934	25.3962	23.7855	16.6211	19.8582	36.1294	24.9217
70131097		43.1387	17.5765	48.0744	43.0743	24.6741	22.8644	18.574	20.383	37.8603	27.7333
70131167		48.6615	18.9266	47.6244	44.0111	30.1868	25.9923	20.7568	17.9489	38.7647	28.0786
70131307		48.9973	20.2824	48.2854	44.6994	29.0783	26.26	19.7586	21.6705	40.534	26.0545
70132772		46.0552	16.98	51.8447	44.7427	28.1331	27.1976	20.9601	24.007	44.8392	30.6523
70134070		49.237	19.6061	48.5388	43.7312	30.3936	28.8792	20.8217	21.8779	42.3952	26.9808
70134684		45.9277	17.625	49.3145	44.7226	27.9261	25.8514	21.547	22.1266	42.6106	26.2876
70134824		45.6047	19.0338	47.9562	44.5924	24.4569	22.8739	18.8269	20.208	36.2742	30.1787
70134991		45.8605	17.3432	45.7125	43.7587	26.5227	25.646	19.4258	21.1016	40.4237	31.3124
70135201		48.2715	17.6612	48.1859	43.7669	27.865	27.4054	19.3798	23.2795	41.9835	26.3298
70136052		46.7084	17.0867	48.2668	43.5875	25.3422	23.2082	17.9017	18.6489	35.9968	27.0875
70136289		45.4495	18.3712	50.8139	44.1416	27.3383	26.4803	19.6077	21.3833	40.3831	30.1914
70136359		44.6965	17.62	46.8851	42.9718	26.7889	24.9923	20.1079	20.9714	40.3321	27.5582
70136736		42.7046	20.6889	47.1613	43.7168	24.0881	23.1795	20.7283	20.3307	35.8131	29.6612
70136806		44.4999	22.4432	48.7119	44.5942	25.1798	23.9328	19.5594	20.3558	36.2478	23.8632
70136973		49.5339	18.6247	48.246	43.8671	30.8784	27.692	20.7198	20.7441	41.2678	21.6301
70137043		45.9392	18.9274	49.5842	44.5414	27.2491	25.2937	19.7831	21.6682	39.5131	28.1436
70137113		46.6555	18.8304	50.0334	42.9877	30.9025	26.6514	22.8422	22.7294	45.1507	26.3955
70137587		43.7722	15.2093	44.9163	42.1817	20.893	20.4352	16.2615	18.2263	33.437	26.2864
70137657		52.4035	18.1331	50.5258	44.8937	31.799	29.7334	23.6143	23.1097	46.4049	27.2938
70137964		48.0559	18.1573	50.0772	46.5501	30.2945	28.859	22.3894	21.3683	43.5648	30.173
70138271		47.5973	16.7524	49.1486	45.1251	26.95	26.1641	21.6775	22.1884	43.4191	29.9845
70138411		45.6177	17.6169	49.1716	43.6784	27.2087	26.057	20.538	21.0364	41.0965	27.5579
70139402		45.1945	20.6057	46.9389	43.1812	23.8775	23.6854	18.8565	20.0867	35.3556	27.8875
70139709		46.3927	19.1558	48.1616	44.2891	26.4763	25.1435	19.5482	20.8807	39.0883	23.3401
70140490		45.4478	17.891	46.3127	43.4348	24.4807	23.5811	16.9148	18.5459	34.6793	26.7885
70140630		46.859	18.3941	47.8015	43.7171	26.2683	25.9471	18.5023	19.4954	37.4713	28.5613
70140867		47.0922	17.1071	47.5093	44.0136	25.914	24.6463	19.1422	20.5064	39.3722	25.0081
70140937		45.1415	18.4162	48.7942	42.8986	27.5119	25.7796	18.2401	19.5451	37.6126	26.1595
70141007		47.1077	20.4669	48.0616	44.1546	26.9314	25.0956	19.5793	18.8565	36.7064	27.1926
70141174		44.5236	18.3971	46.898	43.4459	24.1278	25.0239	18.6085	20.6596	37.5856	28.4496
70142542		50.6456	19.0919	49.2025	43.4168	35.7255	28.5867	26.0919	21.318	47.1711	23.7612
70142612		48.1565	18.3682	50.7777	44.8505	31.3068	28.3215	22.7277	23.1884	45.7219	29.9342
70142849		44.4432	19.7742	47.128	42.6208	26.2735	23.0338	19.4103	20.6802	37.5632	28.2265
70143603		46.0079	15.6465	47.6229	44.2774	25.4654	23.2945	19.5458	21.2586	40.5837	22.5072
70143910		48.1023	17.2145	48.1326	44.7346	27.4286	26.526	20.1458	21.1921	40.9488	26.6426
70144454		49.6397	17.4446	48.5619	45.3269	28.0859	27.3656	20.5455	21.8303	42.1264	26.4835
70144524		47.2425	18.1725	47.827	44.3073	28.6155	25.4296	20.8231	19.9719	40.4224	25.7878
70145138		46.1855	17.0773	46.9561	43.1334	27.203	25.8135	20.7114	21.7689	42.2338	25.9877
70145208		44.3811	16.9613	47.0576	43.1757	25.9386	24.2117	18.5835	19.1636	37.2507	27.5266
70146129		46.7975	16.5805	48.4673	44.0303	30.0466	25.35	21.7842	21.5489	42.9762	27.991
70146296		45.7995	17.9845	46.7651	42.6687	25.346	23.4062	17.6929	18.0874	34.8727	27.8299
70146436		45.6359	17.4861	48.383	43.9707	27.5129	24.458	19.4195	20.0672	38.9313	27.7769
70147357		47.6425	19.9335	48.9042	44.6704	29.3189	27.7145	21.2767	21.3349	41.5122	29.4714
70147427		46.7203	17.2951	49.2021	43.858	26.9774	24.7697	19.8013	18.9476	38.148	24.2534
70147971		45.2378	17.3023	47.4701	43.1776	25.2971	24.0123	19.2428	20.6793	38.5534	26.8173
70148278		47.3948	17.1748	52.5168	45.1625	31.0648	28.0532	24.1347	24.806	48.8182	26.2786
70148655		42.8972	17.7077	48.15	42.857	24.7205	22.7663	18.51	18.0577	34.5511	26.7568
70149032		44.9112	17.6517	46.1901	43.317	23.3248	22.5612	18.0614	19.0814	35.4546	27.8222
70149102		44.447	17.5694	48.2704	44.496	25.8827	24.5402	20.9215	21.6357	41.4958	25.7547
70149269		44.5937	19.3593	47.9432	44.9148	25.664	24.0492	19.9913	21.3526	39.4861	29.2013
70149953		47.6714	18.0977	46.9577	43.4175	29.7483	27.038	19.824	21.7138	41.202	26.4741
70150497		47.4593	18.3552	49.4116	43.9497	27.6454	24.7191	20.6771	19.457	39.2506	29.2312
70150567		49.3016	18.6925	51.0125	45.9617	28.4105	28.5355	20.2357	23.2223	41.8089	28.8832
70150637		48.2839	19.9109	48.4306	43.1878	30.1886	28.8365	22.44	22.0729	43.7987	26.5999
70150944		44.1432	17.7808	48.0975	43.7364	24.6315	22.1449	17.6203	19.5302	36.1267	25.5659
70151014		47.5403	19.4843	47.5192	43.3734	30.765	28.2408	20.3291	22.0452	42.1065	26.4666
70153540		43.2651	18.7344	46.9701	42.9117	24.5084	23.0749	18.084	19.2518	35.8426	25.3387
70155075		46.2213	18.7072	48.604	44.3417	28.9998	26.8643	20.3334	21.0125	41.1404	27.9612
70155829		48.0776	18.9764	48.8922	45.8326	26.2742	25.156	19.598	20.7575	39.0481	27.9173
70156136		46.6925	16.5755	48.7652	44.3858	27.6167	26.0568	20.8526	22.0301	42.2245	28.2586
70156206		45.8544	19.2236	48.9282	42.996	25.4202	24.3983	17.9891	18.7103	35.4869	30.8811
70156680		43.9925	17.5263	48.0165	43.9609	25.4404	23.7402	19.33	20.6472	38.6205	24.1312
70157057		46.6315	18.7091	48.6281	44.114	26.4686	24.5062	17.1507	19.1762	36.1921	29.5208
70157127		50.7547	19.8312	48.8391	44.8207	32.1072	28.1756	22.454	23.3659	45.6013	29.2068
70157504		46.0424	16.5656	46.8809	43.4298	24.9311	23.4002	19.0442	19.5588	37.4985	26.287
70157671		44.9533	18.4052	48.5947	43.9705	24.3308	22.4316	19.9152	19.9086	37.2896	20.9939
70157811		45.9101	16.7747	47.0512	43.6067	25.6757	23.7702	18.388	19.7708	37.8315	26.7431
70158048		45.8242	15.8629	46.6004	43.8999	25.5294	24.2384	19.1914	20.1853	39.2126	25.0532
70158355		48.651	17.1864	48.7106	43.5004	28.8829	26.9812	21.4199	22.6109	43.9753	24.0821
70159416		46.6792	16.1048	46.0747	42.9043	25.0337	24.055	19.307	20.7317	39.2597	27.2174
70159890		45.5418	17.4339	49.1133	42.8291	26.6719	24.6258	19.1667	19.3406	37.6582	27.4045
70160197		50.5324	18.7008	51.3157	45.8293	33.5084	28.7705	24.069	23.8215	47.5573	28.0623
70160267		45.3757	16.7814	48.1601	43.687	25.6237	23.3556	17.861	19.0419	36.5258	27.3986
70161258		44.7656	18.0892	49.4148	44.651	27.1172	24.7597	20.2014	20.9832	40.3071	31.1792
70161705		47.4679	18.7677	48.9006	44.3394	29.5312	27.7333	19.6395	21.9627	41.4486	28.9857
70162249		44.0122	18.518	48.6194	44.4456	25.5454	24.8798	18.5878	20.5991	38.2252	35.4546
70162556		48.6288	22.0789	49.139	44.1624	32.886	29.8067	26.6176	20.8079	47.3803	24.4312
70162933		52.8581	17.1827	50.263	45.6495	30.9711	27.0307	21.0633	23.3073	43.6339	28.2255
70166213		49.801	19.7834	47.2967	45.003	30.2113	28.1381	22.1631	22.3289	44.6343	24.7684
70166687		44.7344	20.4763	47.5906	44.6121	23.9855	24.9167	20.1087	21.8268	38.7605	26.253
70167134		50.5605	17.6932	49.8995	44.9346	31.1528	28.8906	22.2136	23.1162	45.1037	25.5382
70167748		48.697	18.7667	47.0101	42.646	28.4021	26.8959	19.1903	20.9139	39.6776	27.7882
70169046		42.5372	17.959	47.1402	42.8665	23.5464	22.2781	18.2597	18.7427	34.7749	27.7199
70170344		46.4833	17.7356	51.8009	45.0641	28.7573	26.999	21.6631	21.1883	41.9132	27.5991
70170414		45.1679	16.7846	47.0582	43.4175	24.3624	23.3557	18.8371	18.485	36.8587	27.9046
70170651		45.4155	21.1403	47.3152	44.7679	25.9655	26.262	18.4771	20.7044	37.5313	26.4104
70171028		47.2258	19.375	48.6556	44.09	28.6022	26.4816	19.2924	21.446	39.4034	28.1075
70171405		46.0389	18.2211	49.3939	44.4433	28.5916	25.8122	19.899	21.2639	41.0787	28.6278
70172870		47.715	21.2907	48.7351	45.1905	29.9071	29.2029	20.68	22.5614	41.8913	27.522
70173484		45.8585	18.6337	47.4005	42.8053	28.1482	25.7413	19.8792	19.6286	39.2743	26.4899
70173931		45.1307	16.3214	46.1654	43.3548	23.7816	22.51	16.9145	18.865	35.2002	26.4089
70174238		47.3719	15.3315	49.2193	45.1819	24.8551	23.0449	19.0351	19.6857	38.335	23.2315
70174545		44.1745	16.6248	46.8328	43.8164	25.2977	24.1112	19.7568	20.5647	39.4133	27.2513
70174615		46.9511	18.1918	47.7105	44.6037	28.5004	26.7938	20.4675	20.8144	40.9059	27.5974
70174852		48.5204	20.2183	49.5332	45.3536	30.1469	27.4128	19.9691	20.8652	39.8217	26.7992
70174922		45.9119	17.5389	49.3899	44.704	26.2042	27.2871	21.2572	22.2797	42.1812	26.5209
70175229		47.4397	20.4869	45.9184	42.6716	25.7521	24.1017	16.1774	17.0717	32.0197	27.2096
70175466		47.4743	17.5319	54.3068	47.5876	23.8965	25.9137	19.228	24.4556	41.7358	27.4479
70175536		43.2655	15.7143	46.4482	43.2721	22.917	21.6604	18.1544	19.6078	36.1039	23.9579
70175606		47.1754	17.1795	48.4315	43.9014	27.8387	26.3267	20.3642	22.9237	42.925	27.8326
70176150		44.0319	17.3212	46.9253	42.5404	23.8902	23.4043	17.4565	18.8384	35.2837	24.9333
70176764		47.2443	21.3481	49.5572	44.1002	29.8064	28.04	18.9922	21.1565	39.3355	25.5591
70177448		46.6013	18.9351	48.3575	43.7099	26.7375	24.5326	19.6718	19.708	38.0076	26.4314
70177518		45.7319	16.8393	49.1399	45.2066	23.3814	23.6578	18.9866	20.1672	37.6676	27.5995
70177685		46.9429	18.7336	47.7617	44.5272	27.5916	25.8443	18.5592	21.21	38.8608	30.4801
70177755		45.2867	15.8619	47.1564	43.3681	23.7085	22.4514	18.2936	18.769	35.9846	25.7385
70177825		48.8749	18.3988	51.0395	44.7583	30.3447	27.0462	23.3084	21.0097	44.2138	30.5722
70178202		46.8695	17.9967	48.6311	43.9584	31.0006	25.7709	25.6499	21.2151	46.1768	25.1835
70179667		45.4194	16.7862	49.4851	44.9359	29.208	25.8324	23.8443	21.8626	45.4803	31.5033
70179737		48.0913	20.4199	51.4765	43.9406	31.4325	26.1777	23.0573	19.1569	41.3124	26.0166
70179807		46.9229	17.8316	47.8281	43.939	24.3906	23.6664	18.7853	18.2098	35.7267	25.9213
70179974		49.472	20.219	48.0828	45.0427	32.9823	29.9373	22.2437	25.253	47.0293	29.2275
70180281		48.3737	19.0484	48.2015	44.2157	30.0149	27.3148	22.6218	20.3025	42.7334	24.9059
70181035		47.244	18.9331	47.101	44.2154	26.2458	26.0837	17.8904	21.1794	38.2967	27.1143
70182026		46.0158	18.9759	51.499	45.0083	30.964	28.6581	22.3627	25.5617	47.5108	27.8535
70182263		44.5323	17.7612	45.1556	42.6027	24.4249	23.8802	18.7534	19.539	36.5129	26.0837
70182877		51.6918	19.988	49.1568	45.2708	30.8412	29.1924	19.8192	21.7371	40.7851	29.4979
70183017		47.8809	17.997	52.4032	46.9527	28.4399	27.4444	20.4339	22.484	42.4287	25.3469
70183184		44.1876	16.8545	46.3219	45.939	23.9574	30.6045	17.3867	22.4391	39.3169	24.8842
70184008		48.5398	18.2198	49.3507	45.3406	31.3114	27.7827	24.3029	23.6175	47.5204	32.1195
70184245		45.2698	20.2743	45.6929	42.3988	26.252	24.209	17.2997	17.9573	33.7459	25.6519
70184622		48.6053	18.9682	49.1634	44.582	30.0827	27.4181	20.4591	21.2853	41.0514	32.8627
70184789		46.4651	15.9641	47.4602	44.2654	23.7868	22.7121	18.7726	19.7238	37.2445	25.596
70185236		49.1585	18.3231	46.7065	43.8456	30.8636	28.9036	21.5342	22.7372	43.6524	23.0892
70185306		48.0707	18.467	49.9792	44.27	28.2374	28.3058	20.002	23.4612	42.5678	28.7113
70185473		45.8154	16.4265	47.4044	43.0334	24.6166	22.1172	18.4828	17.8754	35.5316	23.4726
70186087		44.3707	17.8096	47.924	43.9462	26.2704	24.9189	21.4174	21.4551	41.0473	27.0373
70186604		48.9473	18.4047	49.8991	44.9341	32.2053	28.2714	23.2561	22.1131	45.3242	28.6821
70186911		46.4978	18.0964	46.5456	43.3968	27.6028	26.573	19.6408	21.3972	40.9437	24.6548
70187692		47.6753	19.4081	48.4361	45.2749	26.5283	26.5292	19.3532	20.6676	38.6159	26.8644
70188139		45.1024	18.018	48.072	43.0693	27.5951	25.5962	19.3375	20.2276	39.2942	27.4807
70188753		47.8724	18.4809	47.4441	43.058	30.8673	26.7531	20.727	20.8329	41.2519	24.1697
70189507		45.9134	20.1874	46.7905	43.2713	24.0187	23.2971	17.474	18.5383	33.1644	28.3006
70189981		45.361	18.9774	47.6965	44.782	26.0936	24.8916	19.4977	20.6422	37.9401	29.2453
70190051		45.862	17.51	49.8852	43.7065	28.046	25.5597	20.6423	20.608	40.358	29.0112
70190595		47.0032	18.9658	48.1548	44.5839	26.508	30.3907	19.0402	22.8299	41.2583	26.8263
70191042		48.7113	19.4843	47.4281	43.6811	29.0197	26.4173	18.3401	19.0063	37.0649	25.3966
70192340		46.8278	18.8035	50.8708	44.5824	29.0411	27.3154	21.0981	21.328	41.6788	29.6676
70192577		44.6111	18.8076	47.1243	43.9082	26.3161	25.4543	18.2254	19.8054	37.1614	30.0875
70193024		46.7347	18.5591	47.5155	44.8789	25.9373	25.7971	19.4031	21.7562	39.9703	27.2499
70193261		44.3266	19.4033	48.4246	44.2162	26.623	24.7287	19.0736	21.2092	39.2634	30.5112
70194015		46.7772	18.9315	49.4821	44.2718	29.9021	29.3063	20.3516	23.9105	43.9168	25.9479
70194252		46.4577	18.3096	47.924	43.828	27.9101	25.0983	17.8723	18.6991	36.3328	28.3874
70194322		44.9901	16.1381	47.6079	42.743	25.4352	22.9447	19.7738	17.9015	37.4773	25.6562
70194629		47.6438	17.7344	48.8425	43.5241	27.7325	24.1227	19.1717	19.3622	38.4433	25.7398
70195480		47.8767	18.4273	50.8688	44.6184	29.7155	26.6681	20.3248	20.5852	40.7415	32.3411
70195550		49.4257	18.1181	47.3705	44.137	28.126	26.1685	19.3481	19.4285	38.6399	26.4379
70196611		48.9128	18.6708	49.584	44.2283	32.699	26.4749	21.3843	21.1704	41.8088	29.6991
70196778		45.34	18.0676	46.738	44.5541	25.5477	25.3572	18.6806	19.8401	37.8426	26.6478
70196918		43.7012	16.4234	51.4201	45.818	26.0461	26.0541	19.9276	24.0908	43.7444	26.9882
70197085		47.7581	18.8043	47.8655	45.0428	29.3926	28.3987	21.449	23.3371	44.3876	24.6299
70198076		46.3298	18.1993	47.9926	42.8097	25.1055	23.3857	18.0024	19.8672	36.3549	27.0639
70198453		48.0972	18.7234	49.4731	45.6627	27.6555	26.1267	20.1766	21.3013	40.4442	30.2999
70198690		48.1444	17.3401	50.5661	45.2622	29.0049	27.0489	21.0225	20.7199	41.5585	28.571
70198830		44.2261	19.2535	47.8847	44.6694	25.3855	24.4806	18.917	20.0876	37.0416	27.7465
70199067		46.564	18.4396	47.4721	44.3527	29.2358	27.4294	22.1788	21.05	43.1563	25.2694
70199681		48.4029	17.8694	48.2447	45.3907	28.473	25.9079	19.834	22.3654	41.9343	28.2591
70199821		47.0286	18.4107	47.6128	44.5573	25.8449	24.0878	18.8932	19.5912	37.2777	28.2957
70201356		43.6766	17.9052	50.916	45.4164	24.8606	25.2351	20.0963	21.2169	39.3378	29.7483
70203408		48.4264	17.4096	47.8721	43.7601	28.6888	25.4475	20.7443	20.8916	40.9312	24.2831
70203575		46.4742	18.7977	49.0313	44.1783	28.4344	26.1903	20.968	20.7351	40.6522	23.2152
70205320		46.0123	18.3101	47.627	44.5841	26.8842	26.0559	19.0837	21.0163	39.887	25.2224
70205557		42.9139	19.5472	48.7548	43.007	25.3615	23.3403	19.3839	18.6139	36.1422	29.9849
70206004		47.0503	17.364	48.1945	43.4299	25.7146	23.0234	19.088	17.9435	36.6919	23.8352
70206171		43.8301	19.9821	49.3258	44.1012	26.5364	24.6414	20.0715	19.3873	37.5622	27.2164
70206855		45.6545	17.9384	49.9695	45.4022	28.0625	27.1052	20.1401	22.9014	42.6534	27.3952
70207539		45.9978	17.0362	47.2781	43.5446	26.6294	24.8405	18.2664	19.0137	37.2317	30.8972
70208530		47.1324	21.3315	49.289	43.6288	28.9363	26.7436	20.8188	20.6363	39.4686	28.5774
70208697		45.764	19.0546	47.9573	44.2139	25.7655	23.4714	18.1048	18.9994	35.4763	27.0546
70208767		47.1469	19.2335	48.5287	44.2727	29.7168	26.8839	22.3941	23.7035	44.6799	28.8627
70209758		45.337	19.5718	47.5946	42.8277	25.6917	22.1699	18.9445	18.2831	35.086	28.007
70209828		45.8427	18.4863	47.7868	43.3678	26.8783	24.2009	18.3944	18.9056	36.1982	24.6474
70209995		49.1807	20.3723	50.7536	45.0038	30.9805	28.2598	19.7047	21.4556	40.7591	28.9446
70210679		46.2172	20.2551	50.2748	43.164	28.8785	26.2563	19.5653	19.3074	38.2685	28.6213
70210986		47.8645	22.1614	52.6389	45.6722	31.7545	29.7247	21.6271	20.3119	40.8735	27.7965
70211056		49.9206	19.1164	47.049	43.0711	30.4012	25.72	20.6928	20.0964	40.5358	25.3705
70211670		46.7184	18.0058	50.6489	44.7367	28.7037	27.5143	20.47	21.2783	41.5399	27.6667
70212047		47.0037	18.928	50.0683	42.9502	29.9461	25.8087	21.0001	20.198	40.2006	26.5728
70212424		48.049	20.1244	48.0969	44.9612	28.7488	26.9072	18.9329	20.8702	39.3211	27.479
70212591		47.0493	19.2131	50.0998	44.5971	33.0725	25.5879	24.1249	19.447	43.6561	28.1349
70212968		45.6611	17.5126	47.9076	43.8974	25.6636	23.9286	18.3248	19.6418	37.5976	28.1405
70213275		44.2465	16.3051	47.2675	43.2071	25.913	23.889	18.2761	18.6081	36.6037	27.0644
70213582		48.6516	18.9329	48.1803	43.6276	29.1698	26.0667	18.9784	20.3577	38.9232	26.8413
70213652		49.7941	18.7387	49.5131	45.9477	27.3729	25.4695	19.2307	21.3574	39.1979	27.2614
70214196		49.7016	22.016	49.0832	43.9793	33.4439	30.7197	22.5029	26.489	48.8592	28.5657
70214336		48.599	21.6329	51.5834	45.9751	34.3465	32.3669	23.0709	23.3085	46.2049	27.4821
70215494		45.3675	16.8734	47.8847	43.9214	25.2529	23.0365	19.6697	18.8724	37.8452	25.6577
70217002		43.5891	18.2023	49.1316	45.6185	25.2091	24.8871	19.1668	23.8655	40.3711	27.9619
70217169		46.746	18.0498	47.6839	42.8997	28.6888	25.5012	19.207	20.1993	39.2732	26.1909
70217476		49.6046	17.7663	46.689	44.346	29.6819	27.4152	21.4309	20.8475	42.1998	23.5288
70217546		44.5474	16.3275	46.9331	43.5647	23.9864	23.0228	18.4803	19.14	37.1759	25.4025
70218160		42.4946	22.1852	47.4457	44.1156	24.0482	23.0538	21.2261	21.8349	37.6265	28.8765
70218607		47.6608	17.7131	47.3864	44.0595	28.8642	26.4486	20.7003	20.8712	41.4354	28.0536
70219835		48.0687	25.1833	51.0513	44.1925	33.398	30.5735	21.5433	25.6128	47.0212	26.3538
70219905		48.6832	19.4706	48.7999	43.3851	31.3042	26.2398	22.2263	21.8082	43.656	27.8286
70220142		45.8681	18.4072	47.9237	44.534	28.1538	25.9993	19.2944	19.9724	38.893	30.0423
70220379		48.211	19.698	47.5998	43.4552	31.789	26.8209	21.226	20.2453	41.4469	28.4221
70220686		46.1079	19.0556	47.9556	43.4342	26.9349	25.8067	18.856	20.5225	37.9238	28.5647
70220826		46.0018	20.5882	48.7039	44.2212	27.0639	24.5291	18.4725	19.7503	37.0224	26.2704
70221203		45.0241	17.2694	48.0835	43.6195	26.923	25.0605	18.4656	21.2467	39.6042	26.4685
70221677		46.5327	20.0729	49.1344	42.5037	28.0765	24.7669	19.8966	18.6316	37.3292	24.7363
70221747		46.7213	18.1434	46.8516	44.3462	24.6324	22.4422	18.1354	16.9685	33.6404	25.903
70221817		44.8293	18.887	47.8154	43.1066	25.713	22.7296	18.5231	19.0766	35.1702	29.1788
70221984		47.5636	17.7099	46.0677	43.0712	27.0707	23.8462	20.2144	19.6986	38.3684	27.8771
70222431		47.9494	17.501	48.2976	45.1201	27.0068	26.4874	18.3325	21.3315	39.4183	28.4188
70222501		48.1975	16.5617	48.8542	45.3377	28.499	26.1211	21.6886	21.8628	43.0334	24.2514
70222668		47.9273	17.0586	48.9054	44.7631	27.9258	26.0814	20.7857	21.4616	41.9914	25.241
70223352		45.2947	17.2846	47.9196	44.2066	25.9846	23.3608	18.2976	18.2938	36.3301	24.1325
70223589		47.4713	16.3771	49.3331	44.7635	27.8452	25.8471	22.0401	21.9602	43.8246	22.7159
70223659		49.3965	18.6664	50.9409	43.533	33.2301	29.0384	23.6965	24.1007	47.5031	27.1714
70226702		46.429	18.9902	48.522	45.257	27.4529	26.164	20.7691	21.3484	40.764	29.6712
70226869		44.8063	16.2778	47.6984	43.6524	24.289	23.3414	19.3199	21.4336	39.7763	25.5689
70226939		47.9355	19.4341	47.6737	43.688	29.6815	26.6135	19.3357	19.1647	38.1397	25.3982
70227176		47.7723	18.5845	47.4669	44.1819	28.6693	26.3574	19.7253	19.8028	39.4805	28.3546
70227553		45.866	20.7422	47.6831	43.9623	25.7263	24.2773	17.9376	18.7911	34.714	24.2403
70228474		47.2772	17.8471	50.2321	43.5672	29.0133	26.359	22.2051	21.4413	43.213	24.8816
70229158		44.8118	18.723	47.5941	42.8157	25.1434	24.9902	18.537	18.4807	35.9101	25.6692
70229605		46.7509	15.9869	47.7468	44.4464	25.8379	25.9752	18.7568	20.5855	39.1647	26.3518
70229842		48.5099	18.767	50.9511	45.46	29.4765	28.1175	20.4634	21.898	42.1802	25.974
70230079		47.2112	15.4348	48.7336	45.1718	24.7392	23.9622	18.8108	20.4547	39.0339	24.7689
70230149		46.0172	18.4031	47.525	44.6394	25.9705	24.0968	19.0688	19.1039	37.4092	24.6014
70230526		46.6414	19.3726	51.4111	45.5128	30.7658	28.2068	21.7182	23.4448	44.6858	30.2934
70232675		49.0336	18.8501	49.5952	45.4775	32.7627	27.5997	24.7064	21.3427	46.2016	25.6263
70233052		48.4583	18.1375	48.4915	43.4405	30.7949	24.8871	20.5388	18.8675	39.2139	24.9795
70233122		48.0678	16.5486	51.8919	44.1672	27.5462	26.2874	20.7239	20.4102	40.8417	28.2681
70233359		44.3833	16.353	46.6233	44.0983	23.0581	24.5418	18.019	19.8562	37.1735	27.5603
70233596		43.9797	18.7317	46.3324	42.3858	26.1536	24.2097	19.8348	18.3861	36.0047	26.929
70233736		48.6602	18.4955	48.385	43.6479	29.3097	26.3434	20.6905	20.2544	40.5217	26.1553
70234280		46.8083	17.5349	49.2068	44.495	30.3099	26.6356	22.0503	22.3344	44.3219	28.9925
70234350		44.6778	19.8531	49.0414	44.2983	25.2138	23.4509	19.5456	20.9969	37.896	30.6172
70234894		45.6469	19.0155	47.5767	43.9217	25.2431	25.4372	18.2144	21.167	38.3389	25.294
70235104		45.2924	17.6373	49.0844	44.2362	30.7835	25.3337	22.7739	22.1619	44.5069	27.7852
70235271		47.0551	18.1909	49.6742	44.1984	29.4665	26.3559	20.4787	21.2362	41.6057	26.4633
70236025		47.1942	19.9328	48.0338	42.7161	28.7775	24.5614	18.9363	18.8824	37.3818	28.2734
70236639		46.5922	18.573	47.9801	43.7376	28.5773	26.3899	21.804	20.9866	42.3765	24.8476
70237937		45.1537	19.1561	49.1576	43.0576	26.5385	24.0504	19.7621	18.6234	37.0037	27.1564
70238244		47.4277	18.6721	49.144	44.1254	28.1261	26.273	20.3745	20.7547	39.736	27.2109
70239542		45.7697	17.9473	47.0377	43.8795	25.0406	24.5488	17.5646	21.4633	38.6156	27.9718
70239612		45.1953	20.0771	49.6916	42.9614	26.9435	25.7708	19.7191	20.7823	38.1402	28.3645
70239919		47.772	18.8958	48.1928	43.6237	28.9394	25.9458	21.0302	20.3085	40.9248	28.9797
70240463		48.9352	17.8829	49.561	48.2932	25.435	27.3812	18.8328	22.4831	40.0267	28.429
70240770		48.9102	19.7707	51.2026	45.3204	31.9296	29.4114	19.7423	24.1047	43.8983	30.2727
70240910		45.0271	17.2218	47.8595	43.1855	26.1124	24.4622	20.6699	21.4441	40.064	29.2635
70241077		48.4575	21.555	49.8044	45.1122	31.0389	28.9352	20.0795	20.5487	40.4265	29.0999
70241524		44.9088	17.4864	49.6411	44.7713	26.5934	25.0835	20.2235	22.6203	42.4665	28.2199
70241761		48.0162	22.8076	49.9543	44.6897	38.4544	29.5928	30.0154	22.4954	52.3499	28.0883
70242682		45.0075	18.6854	46.764	43.6092	25.7593	24.622	18.253	19.1633	35.6286	26.7079
70242822		45.9823	18.8892	46.5348	43.203	26.0834	24.8268	18.526	18.7784	35.6697	25.5783
70242989		46.1501	16.8775	47.8452	42.5029	26.2211	22.8313	19.1159	18.4972	37.3053	29.1361
70243059		50.7424	19.7929	53.2191	45.2907	32.7104	30.103	23.1753	23.6044	46.4524	32.4679
70244804		47.3581	17.896	47.283	43.7434	26.4812	25.5355	17.9675	19.526	37.0704	27.0302
70245041		45.2953	18.6836	46.0703	42.3549	25.4778	24.4158	18.682	20.1148	36.8302	26.199
70245111		46.9742	16.8735	46.7438	44.8542	25.1849	28.9029	18.2629	22.8128	40.6489	23.9097
70246032		46.3808	18.4464	48.481	44.1299	26.4932	25.7144	18.7774	19.0244	37.2146	28.4348
70247260		49.2929	18.8984	47.2774	42.3832	28.7481	26.6367	20.4879	20.1595	39.9644	27.0296
70248628		44.622	16.889	46.1624	43.7633	26.5023	30.1754	18.8369	23.2691	41.824	25.643
70249479		48.4168	18.3206	49.3465	43.7473	30.073	26.7264	21.3748	20.4505	41.2396	28.7419
70249549		46.3594	18.2096	49.9954	44.8408	29.4331	27.0962	21.074	22.8907	43.7451	27.8233
70249786		43.4304	17.9369	45.2072	43.0393	23.0692	22.0255	17.3923	17.6142	33.1305	27.4364
70250303		49.3032	18.192	49.0519	45.0856	28.8848	27.1797	20.6578	21.792	41.7975	25.5275
70250917		46.6934	21.8907	49.4162	44.318	28.8293	26.7853	18.7696	19.7931	36.7709	28.2991
70251224		44.9449	20.432	49.3512	42.9759	28.3293	25.7709	19.3998	20.9184	39.2138	29.3793
70251531		43.9338	14.6274	47.71	43.5892	23.2048	22.7167	17.3321	18.2341	35.4693	26.143
70251768		46.9338	18.8723	48.3839	45.0621	29.1584	27.5189	20.9446	21.4181	42.0705	27.3239
70252075		46.6035	20.0382	48.5729	44.0333	29.8711	26.7168	20.9122	19.0872	39.3329	26.3392
70252215		44.1529	17.9518	47.1299	44.7119	24.7687	25.062	18.9111	23.9741	40.7101	24.9762
70252452		46.3867	15.2612	48.7575	43.5801	26.1148	24.087	18.0217	18.657	36.4103	26.7427
70252522		45.6402	17.9631	48.956	43.1188	26.9637	24.887	19.39	18.8455	37.6718	28.6305
70253136		45.1321	18.8824	47.6699	44.962	26.0863	25.9587	18.6077	19.747	38.0989	28.9469
70253443		45.9938	19.1546	51.4175	44.9385	29.8286	29.4721	20.5757	24.0411	44.3745	23.2132
70253750		48.8261	18.2932	47.8084	44.0611	28.1259	26.8033	19.6777	20.1501	39.4264	25.9037
70253987		46.7259	17.9277	48.1758	45.6572	26.6293	24.8123	20.1181	19.6956	38.7926	28.3644
70254057		44.9635	18.69	48.12	43.7672	25.9361	24.5891	19.2972	21.1117	38.5705	27.2309
70254127		46.3433	19.3049	46.8936	44.6623	24.676	24.057	17.7105	18.7173	34.0484	28.3242
70254504		48.4741	17.9719	47.3696	44.4559	26.8738	26.8394	18.1723	20.867	38.4989	26.8194
70254671		46.4112	16.4252	48.302	43.486	25.8117	24.3687	20.3846	20.4717	40.7477	25.9021
70254741		45.605	18.2952	47.2003	43.4001	25.5988	24.1516	19.185	21.8066	38.8609	26.1114
70255118		47.2011	16.7985	46.9821	43.7849	24.5017	23.3596	17.8222	19.689	36.7039	25.0207
70255592		47.6342	19.5418	48.6676	43.3649	30.1794	26.4661	20.9358	19.8308	40.1843	26.0725
70255969		47.7141	18.4935	47.3309	44.0144	27.686	26.4986	19.6245	20.1807	39.2627	30.784
70256039		48.3518	17.9448	48.785	43.9728	30.2915	27.8741	22.9324	22.6128	45.0205	29.4315
70258328		50.3047	17.4432	49.5849	42.0829	29.6436	26.0159	21.0157	20.734	40.6715	27.1277
70258565		45.1291	18.0291	48.1448	43.7203	25.679	24.3827	19.1409	20.2859	37.9898	25.4165
70259012		46.9002	18.1321	48.2922	43.8677	28.4078	26.8052	20.0975	21.2227	41.2265	27.6346
70259486		47.7003	19.1455	50.9477	45.1815	29.1199	28.8241	22.1486	23.7938	44.8719	31.2626
70259556		47.5844	17.9539	48.9983	44.0995	28.7414	25.9559	20.4372	21.3109	41.3788	27.0842
70259626		44.6004	19.4269	49.7198	44.2824	25.3549	24.8549	18.7203	20.3066	37.1423	32.2968
70259863		48.4344	19.4404	48.249	44.5287	30.8071	27.3657	21.2301	22.0845	42.7428	27.2882
70260310		46.2006	19.2741	47.9948	44.8062	25.3793	23.802	19.1421	21.6457	38.3486	26.8263
70260477		46.0763	17.569	47.7946	44.3624	25.7895	25.3091	19.5155	19.1943	38.3129	28.4531
70260547		47.387	20.3751	51.4026	44.6033	32.1388	28.2759	20.7142	21.2865	41.8913	26.1179
70260617		45.808	19.084	47.5005	43.7924	26.6691	25.3976	18.6024	20.1814	37.5435	25.779
70260784		46.7013	18.7299	46.535	43.6474	26.1014	24.4228	18.8897	20.0687	38.4406	26.082
70261091		46.7596	17.0325	47.0591	43.2426	27.0364	24.0582	20.6636	20.8485	40.4438	27.878
70261231		44.6812	19.1916	47.0807	43.1511	25.2675	23.9617	18.9499	19.7701	36.2982	29.1269
70262222		44.3498	17.9554	49.3821	44.4187	28.0399	25.6009	20.2665	22.2022	41.2964	29.4925
70262389		46.5493	19.0085	49.2734	44.0593	30.7372	26.5833	20.4114	22.9305	42.9522	28.8693
70262836		44.9808	17.1413	46.6874	43.968	24.9682	25.0749	18.2903	20.6199	38.6105	23.9219
70262906		46.059	18.2382	47.9001	43.1269	25.611	24.1744	19.0471	19.6866	36.7765	26.8781
70263073		47.3675	19.0515	49.8674	44.6096	27.9051	27.2631	20.6235	21.9211	41.4712	33.134
70263687		47.9552	18.182	50.4103	45.5763	27.9107	27.8949	20.9067	21.7594	41.705	26.3112
70263757		49.2626	18.7305	48.6121	44.6825	28.4646	28.5716	20.4898	22.5702	42.5282	27.4303
70264134		46.9041	17.4598	50.5982	43.5242	27.7703	25.9792	22.3905	20.9274	42.6762	30.9699
70264204		49.5214	18.5806	49.6395	44.6207	29.9288	28.6656	20.5121	21.6914	42.038	28.4062
70264985		46.059	18.2382	47.9001	43.1269	25.611	24.1744	19.0471	19.6866	36.7765	31.0666
70265669		46.0777	18.3263	48.413	43.909	24.3709	22.1856	17.9399	18.2933	34.5241	23.9106
70265739		46.5259	18.0018	48.5115	42.9555	28.4794	25.2208	19.748	20.2742	39.4801	28.0888
70265809		48.6737	18.6303	46.8373	43.3882	27.6844	26.8739	18.1896	20.8651	38.9122	29.5627
70265976		47.2003	21.3758	51.3184	45.4276	30.0083	27.85	21.0513	21.1247	41.0689	31.5585
70266660		46.0383	17.3411	47.3721	44.021	26.6707	23.6737	19.5439	20.8768	40.0525	29.5215
70267581		42.3289	18.7082	45.1558	42.5865	22.0949	21.3302	18.4871	19.949	33.4481	29.0345
70268028		46.605	17.4256	50.1887	44.8776	28.1879	27.8395	19.931	23.6215	43.2371	29.3467
70268405		46.0159	18.523	47.9007	43.8138	29.3815	25.5672	20.0736	21.1459	40.9984	32.3685
70268572		46.9107	18.436	49.36	44.1102	29.6156	26.9751	22.0516	23.3359	44.1018	29.9833
70268712		47.0882	21.2849	50.0406	45.3332	31.8631	28.8519	23.1303	23.63	46.3304	29.8878
70269633		44.1108	16.6815	48.197	44.0157	27.3301	23.3171	21.5031	20.5956	40.5124	28.5963
70270010		47.5863	20.27	47.555	43.8768	28.4078	25.7862	19.2351	20.8424	38.9386	22.7429
70270177		45.0793	17.1165	47.0876	43.383	24.6515	24.6772	16.5008	19.8876	36.2759	27.8865
70270317		44.2412	17.3571	45.5396	44.107	24.3588	24.0891	20.0706	20.8668	39.0601	28.5169
70271238		46.8643	16.9778	48.5073	43.7868	28.6796	25.2478	21.8419	21.8405	43.4192	28.5905
70272466		46.0885	17.4618	47.8842	43.4195	26.9753	25.7123	19.6308	21.5293	40.4191	28.3828
70274378		46.5471	19.3818	46.8937	44.485	24.2723	22.789	17.8307	19.2469	33.6981	28.1617
70275132		48.1022	18.3406	47.3115	43.8245	28.9393	26.2157	21.6102	20.2771	41.5277	23.8834
70275369		43.0447	20.0107	47.9028	44.044	24.8922	23.2297	19.889	20.3312	37.6842	27.367
70275439		44.0999	17.8841	48.1376	44.3847	24.4193	24.3107	17.9725	20.0545	36.8143	32.0731
70275509		47.9706	18.4685	51.5322	45.4579	28.561	28.3885	21.0539	22.6426	43.1639	29.0834
70275746		47.1513	18.7389	46.7926	43.769	28.3785	26.1578	20.0328	21.3078	41.1982	24.402
70275816		49.7216	18.8339	51.048	43.1106	26.8888	26.4928	18.8422	20.4211	37.9658	27.2694
70276053		48.177	18.5192	49.6426	45.1067	28.9728	26.8397	20.0358	21.305	40.9283	29.4132
70276597		46.9575	18.6553	51.9692	47.4271	24.1119	24.0879	18.7952	22.4868	38.9464	26.6871
70276974		48.3485	18.6787	48.7937	43.8856	29.5619	27.1661	19.8137	21.1029	40.6517	26.4486
70277728		47.8789	20.3476	47.1282	44.2467	31.3522	28.3877	20.7234	22.5128	43.1114	25.8706
70278105		47.397	23.5013	53.3011	46.7143	27.0489	26.6945	19.4715	22.6517	39.3299	30.0048
70278649		45.6332	15.8387	48.5314	43.8021	23.8231	23.0023	17.8417	17.9326	35.426	25.8868
70278956		46.5179	16.6688	47.7859	44.7838	25.5311	24.5422	18.0135	20.0667	37.6582	24.6154
70279193		46.5448	17.3145	46.7186	43.3953	25.1604	25.2678	19.2598	20.1569	38.1401	28.136
70280184		46.5904	15.8817	47.4155	43.1984	26.112	24.9662	20.1214	20.7551	40.74	26.4485
70281175		46.116	17.9804	46.8968	44.2737	25.6732	25.755	20.16	22.5017	40.8822	26.5918
70281552		46.4441	17.4723	48.0891	43.6764	26.01	25.2133	19.0006	20.7136	39.0757	28.5594
70282096		45.3564	19.7047	49.1795	43.6842	25.9948	25.2256	18.5757	19.4177	37.8802	32.929
70282166		46.3779	18.5429	48.1857	44.7806	25.4559	24.0033	18.312	20.1324	37.0688	25.7635
70282543		45.8556	21.832	49.4003	45.7356	29.2195	28.9026	22.5197	25.5613	46.3508	27.5532
70282613		45.8437	18.5141	50.1234	45.2626	29.4264	26.7695	21.4328	21.1769	42.0643	26.0236
70283227		47.4712	16.6478	48.6969	44.136	25.8825	23.6795	19.9698	19.4647	39.1785	30.4408
70283534		47.3051	18.6176	51.7266	44.3281	28.7144	28.1745	19.8767	25.2684	44.7365	25.8227
70283911		48.5366	18.2831	49.0989	44.7825	30.1161	27.7237	22.2472	22.0716	44.0956	28.8994
70284078		46.5407	18.0337	47.9194	42.6122	28.8832	25.7002	20.1802	21.4315	41.4023	26.3037
70284218		49.2674	18.5086	52.5222	44.9132	34.664	27.18	23.703	24.0173	47.6157	29.3219
70284762		42.6822	19.8615	46.7628	43.1835	22.8719	21.8825	17.4057	19.9174	34.4671	26.8076
70284832		45.4008	17.0511	49.3131	44.4585	28.7684	27.2831	21.8386	23.6985	45.0146	31.5325
70285069		46.307	16.5579	48.8645	43.8254	28.4189	27.311	20.9262	21.5552	42.345	27.0281
70285516		46.6848	17.7203	47.1469	42.6533	25.9404	24.6418	17.5253	18.6792	35.9984	24.8371
70286437		46.1387	18.3111	50.696	42.8397	27.3868	25.7628	19.7512	18.9552	38.0017	27.8753
70287288		48.8575	18.7635	49.0997	44.5565	33.3068	29.6238	22.7368	24.3649	46.8539	28.9693
70289033		44.2732	15.496	48.6334	44.1296	24.086	23.8898	19.0762	20.7011	38.9356	25.6192
70291559		49.5505	18.5929	48.8012	43.7141	30.8093	27.4624	21.8393	20.6546	42.1982	29.0919
70292550		42.3599	17.9281	51.9142	45.185	24.3435	23.0001	19.7345	22.4944	39.4991	27.8353
70292927		47.4394	18.1242	49.832	44.4486	28.7745	26.7236	20.9108	21.5089	41.7743	28.753
70293541		50.7792	19.1899	50.131	44.003	35.7051	27.4041	22.6131	22.779	45.1735	23.9617
70293918		49.6336	18.3587	48.7321	43.3555	29.1497	26.8372	20.5049	20.0805	39.5898	26.801
70294085		47.2816	20.8011	48.2232	44.1773	27.9211	26.5621	18.7698	21.0773	37.3916	27.0653
70295076		44.8912	16.8116	48.9358	44.3966	25.5071	24.285	19.1127	20.565	39.1561	26.2038
70296067		45.4952	17.854	48.2806	43.1138	28.4356	24.7486	20.7253	20.3641	40.5373	29.2271
70297742		50.0093	18.6858	53.621	44.4725	31.5341	26.5462	21.5975	20.6468	42.1048	29.6086
70297812		47.5308	18.7683	47.9077	43.5986	31.8262	27.9969	22.4698	24.2497	46.5913	27.9075
70297979		46.21	17.9528	48.488	43.2085	28.8032	25.7205	19.6348	21.0712	40.1315	27.0669
70298663		48.6488	19.3591	48.9365	44.0702	30.4605	27.6486	22.0755	23.1549	45.1663	30.673
70299654		46.8039	16.6664	46.2586	43.5076	25.0858	25.6574	17.3166	20.1534	37.2756	25.3737
70300338		47.3239	17.4682	49.0844	44.31	28.5901	26.4125	20.8545	21.718	42.0701	29.1895
70300408		45.6622	19.3123	47.7753	43.9035	27.4225	25.6442	18.4189	21.0227	37.9674	25.8894
70301189		47.3295	18.4137	49.7164	44.6042	28.4119	26.2855	20.0784	21.0411	39.9335	29.3524
70301496		45.0462	18.9619	46.9961	42.3047	24.2214	23.4306	18.1488	18.2489	33.548	24.5408
70301706		44.3945	18.4844	45.5733	42.3504	24.71	22.4107	18.6394	19.0927	36.0814	28.143
70301943		46.727	20.277	49.2867	44.5921	29.7176	27.7928	20.6021	21.8554	42.136	26.8015
70302557		44.1989	18.1577	49.3632	44.2436	26.2251	25.2119	19.6449	20.9704	38.9919	28.2811
70302864		44.2079	19.9361	46.2616	42.1101	25.6495	23.7927	19.6713	18.6804	35.2715	28.5231
70303311		47.9662	19.1839	49.1579	43.3717	28.9798	26.6608	20.7802	19.9814	40.087	28.4273
70303618		46.7851	17.6009	47.2046	42.364	27.1305	24.2023	18.8556	18.2789	37.0761	24.2049
70304162		48.8697	19.736	49.7535	45.9515	32.9267	31.9313	22.7891	28.8346	51.4423	29.4264
70305153		52.0098	18.368	52.6346	45.5256	34.1498	30.3702	24.8419	22.4362	47.2418	28.7699
70305390		46.6197	18.7977	49.0839	43.9202	28.1999	26.078	18.9697	21.1506	39.1726	27.5999
70305460		45.0909	16.5429	47.1129	44.0525	24.4201	22.6545	17.6712	18.4274	35.0446	20.3518
70307205		45.8517	18.3436	48.596	44.5982	28.1233	26.8278	20.192	20.15	40.2939	25.7295
70307442		47.7174	17.6447	48.7678	44.5471	28.4028	28.1695	22.1031	22.8698	44.5346	25.3925
70307512		47.2356	19.5958	49.493	44.7734	30.6584	28.3015	19.4816	21.0436	40.3885	25.7358
70307679		44.656	17.2062	46.9956	42.8671	26.183	23.9374	18.7803	20.5218	39.0819	26.8726
70308126		46.2571	17.1467	47.0947	43.4594	27.5148	25.4593	20.5253	22.1762	42.1655	25.5922
70308363		44.2729	17.9685	47.0464	43.2115	24.6556	23.2636	18.2415	19.16	35.8948	28.6
70308433		50.106	18.9336	51.8553	45.4654	32.2393	31.9007	22.143	25.1431	47.0955	26.951
70308503		48.2857	16.8181	49.2902	44.5674	29.6698	26.7837	21.3155	23.0801	43.7627	28.4099
70308740		47.3134	18.4665	50.0628	44.3401	28.5688	26.8519	19.852	22.136	41.6902	25.8615
70308977		48.7872	20.4667	49.5935	45.3696	30.1414	29.1643	19.6783	22.2625	41.7808	30.4625
70309047		49.1176	21.2461	49.9756	45.061	34.7267	28.6183	24.9437	22.5132	47.3504	25.5585
70309117		47.1503	19.0677	47.8822	44.566	28.8495	25.1946	19.3937	20.2511	38.3802	26.3714
70309354		43.5713	21.8247	45.9008	41.2952	24.851	22.03	18.8729	19.499	33.3607	28.1182
70310108		47.3821	17.6224	48.1656	44.2503	29.9002	25.3668	22.2927	22.2781	43.8317	23.6866
70310275		46.0354	17.1228	48.3195	44.1962	26.4481	25.3562	19.1697	20.0477	39.0006	27.7983
70310889		48.213	18.7927	51.3342	44.4107	29.541	27.428	21.3777	22.4194	42.9723	24.6506
70311029		49.2822	17.755	47.2419	44.2429	27.536	25.0189	19.1873	19.4258	38.3131	24.0325
70311266		45.5481	16.6885	47.0725	43.7691	25.0715	24.1259	17.8351	19.6348	37.2956	29.802
70311573		46.516	18.6891	49.1083	44.3184	27.3531	26.1941	20.1773	21.7363	40.7586	29.8661
70311950		45.3435	17.3315	47.3312	43.3001	25.7258	24.6103	19.0895	18.7736	36.7966	25.3788
70313318		46.3498	17.6411	46.5614	42.9725	25.8064	23.8924	17.4967	17.9346	34.6881	24.7568
70314309		48.0982	19.5919	48.5129	43.3132	28.8217	25.8544	20.6955	20.4485	39.9942	27.6536
70314476		46.7068	19.7719	50.6596	46.6964	29.8159	27.5954	20.8817	22.5133	42.612	32.2936
70314783		47.403	16.7572	48.2634	44.2863	26.4365	23.9754	19.389	18.4669	37.6142	27.3004
70315397		47.1517	16.9468	48.1886	45.3432	25.7318	24.3514	19.9083	20.805	39.7	25.9726
70315914		48.7523	19.0455	50.4924	44.4172	30.7642	28.688	20.9944	23.0917	43.8736	24.3949
70316151		44.5227	16.7029	50.1935	44.0307	27.2638	24.3802	21.2737	22.5929	41.7119	28.0814
70316905		45.2762	15.9762	46.7538	43.474	25.9985	24.1046	19.2996	20.3696	39.2119	26.1056
70317142		43.8825	19.6371	48.0179	42.9231	25.473	24.5364	19.3699	18.8408	37.4683	31.3854
70318370		48.5777	19.3509	50.8795	44.4129	35.3108	29.2184	23.2525	23.6327	46.7811	31.6514
70318747		46.0971	18.0941	46.0507	43.79	26.937	26.1924	18.2046	21.1252	39.2262	28.9805
70319361		46.9991	20.9232	47.8154	44.1745	27.8789	25.7141	18.9159	19.6959	37.0659	24.9236
70319501		45.6626	18.2038	48.5666	44.2626	26.6505	25.3684	19.5929	20.9762	39.8861	30.5514
70320045		52.5032	19.0904	52.0877	44.5107	31.4318	28.6963	22.2901	21.9823	44.2932	31.5636
70321106		44.6469	17.0362	47.9696	43.8734	26.3183	25.0991	19.059	20.0341	38.8837	26.7326
70321273		47.1871	16.9289	47.4443	43.4278	26.877	24.9463	18.3863	19.996	38.3346	26.4631
70321343		46.6655	17.6071	47.8401	43.4408	28.1345	24.7241	21.4041	19.1269	40.3416	27.1116
70322027		48.7722	18.6986	48.1959	44.2936	28.4285	27.4771	19.1372	21.2383	40.2958	25.8622
70323255		50.0593	21.4919	51.843	45.0238	32.8284	30.1267	20.3902	21.5796	41.9915	29.2697
70323869		48.7659	17.3427	47.8074	44.7331	26.8577	24.5524	19.1744	19.655	38.6769	24.284
70324790		44.9803	17.3112	48.5831	44.5805	26.5607	25.9217	19.6129	22.0011	41.6263	26.9345
70324930		47.1372	18.2592	49.8885	44.9733	28.165	27.5405	21.2213	23.6486	44.5292	30.5897
70325097		47.766	20.0895	48.0617	44.5913	27.0068	25.7107	19.8745	21.1128	39.2879	27.2865
70325167		44.4066	18.2983	45.8764	43.0563	25.0915	24.8836	17.2266	19.7073	36.6197	32.4501
70325237		44.607	18.0292	48.1808	44.0552	26.4461	24.9508	19.4174	19.6263	38.4475	25.3629
70325781		48.55	19.8583	48.2155	44.5896	31.2727	27.9145	20.8045	22.6129	43.3738	26.1211
70325921		46.4076	17.9681	49.9489	43.8916	28.9531	26.1412	20.6249	21.1296	41.4751	26.5398
70327079		43.4964	18.6474	48.1232	43.0318	25.9389	23.0335	19.6173	17.4537	36.2947	28.3006
70327386		43.6848	19.255	47.4576	42.8136	23.7911	23.0339	17.8497	18.2685	34.4931	27.2095
70327456		45.8224	17.7008	47.4887	44.3068	27.4535	24.6825	20.5482	20.7436	41.211	25.6972
70327526		47.0814	20.5927	46.0959	43.2802	24.8294	24.2061	18.2289	17.6738	33.1547	26.3149
70328377		43.5529	19.5179	45.5853	42.9624	25.1926	23.7336	18.3411	19.4404	34.396	27.4806
70328684		44.9202	17.4424	47.7268	43.549	25.0768	24.553	18.4865	19.3849	37.4324	28.2352
70330973		46.1873	17.8384	46.3051	43.8073	25.657	26.1058	18.4224	20.8723	38.6165	24.1316
70331113		48.8288	17.4902	49.7159	45.4464	30.2599	26.5693	22.1299	22.9583	44.908	24.9289
70333332		45.7585	18.0888	48.9962	45.1291	26.7313	26.3133	19.7285	22.0175	41.1848	29.2877
70334323		46.1062	17.9964	47.8606	43.9044	27.16	26.0824	18.3731	20.6423	38.7413	24.7363
70334867		49.8459	18.9135	49.3285	44.9355	29.5392	27.1758	20.3993	20.7696	40.9171	28.7011
70335007		49.8989	21.6484	49.2542	44.1501	31.3905	30.1811	19.7594	20.7842	40.4072	30.8357
70335174		43.9484	18.759	47.7158	43.0832	24.6432	23.748	17.0925	19.2183	34.1404	26.3594
70337533		46.3524	19.1783	49.3963	45.3597	27.6508	26.495	21.1469	22.7405	42.5645	33.0154
70337603		44.733	16.8844	48.3469	43.1349	26.1502	24.0726	19.632	20.9754	39.6205	28.0116
70337910		45.5181	18.7493	48.3974	44.8165	28.609	24.9495	19.5583	19.8693	39.2776	27.0327
70338147		50.805	17.4886	50.1715	46.2487	29.0741	28.9338	21.6967	22.4352	43.1576	26.5522
70338524		45.1962	18.8598	45.3625	43.5177	24.3174	22.7348	16.7859	18.5259	32.6073	25.045
70338831		48.5908	19.7741	49.5497	45.1688	29.8846	27.5458	20.4621	21.8519	41.6444	27.5818
70339068		47.8343	16.5525	47.4575	44.3299	27.3671	25.2132	19.6104	22.3561	41.5248	29.664
70339138		47.4889	17.3076	47.3397	43.9906	26.8912	24.384	18.8773	18.9695	37.7642	24.9747
70339822		47.1038	18.6027	48.1033	44.3419	28.4944	26.4758	19.4062	20.0304	39.3779	26.2083
70340436		45.3374	20.0376	49.6063	44.3741	26.8299	25.7468	20.086	22.7159	41.2864	30.8755
70340980		44.6273	19.564	48.1289	44.026	26.6832	26.0156	18.6635	21.3349	38.8838	23.0324
70341050		43.6646	16.1268	48.2855	44.1378	24.7404	23.678	18.5153	20.8439	39.2789	29.6491
70341357		44.1119	18.3446	46.4379	43.009	24.1	23.8979	17.6794	18.4877	34.9554	24.6372
70341664		47.2501	17.4884	47.7016	43.9134	26.1565	25.537	19.5744	20.5271	40.0562	28.9341
70341734		43.5767	20.1641	48.6101	44.4272	24.7114	23.8821	19.4736	20.9546	36.6033	29.8895
70341971		50.6401	18.3666	50.6255	44.8993	31.5576	29.2612	21.9737	23.0932	45.0247	29.0779
70342278		46.2304	16.1801	47.7058	43.3336	24.7796	22.8375	18.4991	19.733	37.3197	24.6435
70342418		45.2267	17.5142	46.0228	41.5631	25.2602	22.2483	16.755	16.483	32.4814	24.3776
70342725		44.5095	19.078	48.3559	43.9252	24.7254	23.6788	18.9656	19.0047	36.2588	27.6879
70342892		55.3055	17.3962	51.8566	45.546	29.0321	28.2051	21.2218	21.6126	42.2651	25.3436
70342962		45.8557	17.3893	47.2392	42.1382	26.4449	24.1385	18.6797	18.9552	37.0361	26.3868
70343883		45.1023	17.9553	47.6761	42.9499	26.0114	23.1628	18.4858	19.1721	36.7895	28.5861
70343953		47.975	18.4471	49.3836	44.6429	29.0977	27.6112	19.6022	21.872	40.5864	26.088
70344190		43.8887	17.0531	47.1449	44.1708	23.6492	22.9874	19.0242	19.7605	37.5647	28.4277
70344944		47.9099	18.361	47.4905	43.5555	27.6921	25.8653	20.3141	19.1323	39.1553	28.0298
70345014		45.3097	21.4916	45.3258	42.5808	23.4926	21.9501	16.7236	17.8097	30.0408	26.6036
70345795		48.5196	18.8537	48.3429	44.7022	31.7968	28.0682	23.2631	22.4338	45.426	29.2816
70345865		46.5607	18.3976	46.8241	42.7956	28.2234	25.8039	19.8681	19.6978	39.3019	26.6499
70345935		47.9212	17.8196	47.3893	43.1167	30.1969	26.4154	21.3543	21.1475	42.437	23.3658
70346005		45.3757	17.2444	47.1464	43.644	26.2167	24.0124	19.0693	18.8062	37.2464	25.722
70346312		45.7176	16.6984	47.5847	43.6788	27.0038	24.1014	20.5256	20.5791	40.9033	25.891
70346786		46.7883	17.3097	47.6389	45.0865	25.4456	24.8351	18.2795	20.4529	38.2269	26.3699
70347610		46.502	18.1165	47.2963	44.5455	28.6211	26.5148	19.8214	21.5349	41.172	27.4067
70347917		41.9173	21.1376	45.8424	41.7294	23.2159	20.446	18.2011	19.6168	31.5691	27.6249
70348084		47.5652	18.3432	51.0239	44.6244	32.4797	28.7967	23.7343	24.3736	47.753	26.7642
70348154		45.4214	17.9263	48.3727	44.4721	28.2363	26.8794	20.5269	21.2751	41.5256	28.6947
70348601		47.1339	16.8369	46.3511	42.9262	26.6393	24.4603	19.0831	19.9286	38.481	23.3621
70349145		46.8238	19.5001	49.1193	44.4953	29.3384	27.4447	22.906	21.9382	43.5376	24.1996
70349215		45.8273	19.0464	48.2428	44.4834	27.7539	26.3548	20.4331	21.4279	40.6292	28.5135
70349759		42.7793	18.905	45.9482	43.8237	24.5508	24.1785	20.0176	21.6672	38.2624	28.6146
70350206		47.0434	17.0875	47.8702	42.9982	27.8057	24.6674	20.5857	20.6264	40.805	27.5484
70351504		50.6734	18.0763	47.8532	44.4945	30.2901	28.8651	21.229	22.4945	43.2517	26.2415
70352802		45.6333	17.3286	49.3522	44.355	26.9992	26.3695	19.5228	20.6657	40.114	29.8595
70353346		49.4043	17.0294	49.4645	44.8834	28.1595	27.945	20.995	22.2556	42.8506	29.3233
70353960		46.0832	18.8779	48.1244	43.9406	27.9723	25.8616	19.4003	20.7895	39.7562	26.8499
70355021		46.4483	17.1931	47.492	43.5643	27.6896	25.7559	21.4806	21.1961	42.6185	25.0786
70355328		46.7197	18.7164	50.3152	44.9416	29.5047	26.5127	20.563	21.7457	41.7784	25.123
70355872		43.8375	18.9949	49.827	43.5041	25.9038	21.7944	18.4195	19.243	34.9536	26.5108
70357170		45.7662	17.4701	46.9836	43.478	25.5793	23.7716	19.1209	19.8743	37.664	28.2323
70357547		44.3207	17.4786	46.8809	43.7148	24.4624	22.95	18.7131	19.1157	36.3133	26.1466
70358231		50.79	20.7318	49.2349	43.6482	33.5806	29.0308	19.9155	22.7312	42.1088	30.2098
70358468		47.5659	17.2114	48.7328	43.7323	27.0694	24.1441	18.2359	20.6074	38.2961	27.7834
70359696		44.6461	17.4811	49.8819	44.0501	27.557	26.9096	20.906	21.9832	42.2731	27.6482
70359766		46.3444	18.1079	46.3985	44.3243	23.8427	23.5738	18.4957	19.5803	36.1047	27.5122
70359836		48.7797	17.5543	47.9382	44.0803	28.4461	26.1237	19.6064	20.5796	39.9748	29.7118
70359906		45.7927	15.604	48.1396	44.9352	25.657	24.1971	20.8312	21.9967	42.6267	26.2496
70360073		46.4584	17.6039	47.7189	43.0085	25.7599	24.8017	17.502	19.5807	36.5323	26.8512
70360520		47.4295	18.0203	49.0979	44.4497	28.1774	26.0838	18.7725	21.0365	39.5271	24.4657
70360687		46.2741	16.2223	47.2353	44.2944	26.0786	23.6245	19.0663	22.3386	40.9369	26.2075
70361371		47.3447	19.2016	48.02	42.7491	27.9009	25.8112	18.1661	19.8474	37.2897	24.7433
70363283		46.175	15.8451	47.6122	45.2343	23.767	23.0549	18.2723	20.8139	38.4131	26.6788
70363423		46.0066	18.8857	48.0649	42.9299	26.9123	25.0647	19.9612	19.9742	38.2864	23.1495
70363660		44.4454	15.3192	46.22	41.6935	23.156	21.8267	17.314	18.8494	35.3107	29.7586
70364344		45.8185	18.6809	52.1862	44.0614	26.7149	25.4095	19.0502	19.6247	37.8252	29.7635
70364414		46.5795	19.3857	50.4272	44.7736	28.6168	26.6616	18.7558	20.9775	39.0268	27.343
70364651		45.9732	16.7472	49.0341	44.9504	26.5454	26.1332	19.8155	21.5556	41.1686	29.9959
70364721		45.4947	20.997	47.4294	43.1454	26.8445	25.4388	18.1305	19.3116	35.1901	31.0211
70364888		47.542	18.5546	50.4272	44.4079	30.1052	27.0121	22.4169	22.4999	44.6566	27.1849
70364958		47.8841	18.8142	48.5658	44.9772	30.4549	28.5283	20.7418	22.009	42.5458	27.853
70365572		46.2368	16.7266	48.2843	44.1171	27.3758	24.4039	19.8266	21.683	41.2965	29.174
70365949		46.1773	17.4403	48.2597	43.3821	26.9826	26.6114	20.788	21.5979	42.005	26.9021
70366493		47.218	18.6937	47.5609	44.1419	30.6316	27.8739	21.3164	22.3209	43.5968	27.39
70367317		46.5088	16.9791	47.1793	43.9466	25.4098	24.7084	18.6109	19.3653	37.5858	29.524
70367554		42.7238	19.6105	47.6619	43.4183	22.1467	22.4452	17.6578	19.1338	32.9084	28.1375
70367624		44.5192	18.4485	47.5299	43.5048	26.0411	23.7239	18.9667	20.5551	36.9868	27.6914
70367791		46.7373	17.3945	48.3815	44.5654	28.1873	25.9415	20.9509	22.7756	43.5658	25.4291
70367861		46.8969	17.9347	46.7111	42.9028	26.971	24.0694	18.8628	18.5723	37.0522	27.8396
70368615		48.437	18.4415	49.8695	44.0974	28.7596	26.9346	20.4607	20.6638	40.6768	26.0832
70369606		46.7012	23.4261	50.812	47.0183	36.0402	32.6782	21.8696	25.0037	46.5421	24.2486
70370387		47.2403	18.2129	49.4792	45.1546	29.8221	26.6212	20.2212	21.773	41.3498	29.3313
70370694		46.9601	21.4663	50.0385	46.0834	26.9702	25.4613	20.0409	21.3675	37.6228	25.2832
70371141		48.0952	17.8373	49.3397	44.5044	29.1344	26.0928	22.0446	20.307	42.2667	28.8641
70372509		49.0953	18.2631	50.1387	45.7226	29.0824	28.2972	20.6652	23.1318	43.6412	25.894
70372676		44.1324	19.2088	48.2783	44.1664	27.4345	25.8141	19.8602	20.388	38.9728	27.4894
70373053		48.1449	17.9779	51.6046	45.3063	28.6321	26.3873	20.7103	21.5811	42.0524	23.1252
70373667		45.1767	16.6218	47.1765	43.9915	24.3632	22.4659	18.1243	18.6036	36.5591	30.6156
70374114		48.5378	19.2419	49.2455	44.5518	30.9199	28.0055	21.4247	23.0058	44.209	26.01
70374281		44.4548	15.9855	47.6847	43.7693	25.378	24.193	19.1052	20.3771	39.1418	27.8584
70374351		44.8821	18.8834	48.2339	43.4814	26.3299	24.5645	18.4369	19.438	36.9597	28.9862
70374588		46.6933	16.641	50.4496	44.5347	28.0623	26.1044	21.7405	20.6038	41.2512	26.3204
70374658		46.4987	18.2141	46.1986	44.1325	27.3114	26.052	20.0318	21.7824	41.5071	23.4236
70374895		47.1171	18.0279	48.1199	44.7826	28.5073	27.0469	21.5327	22.4107	43.465	24.2089
70375035		47.0048	21.0873	49.1342	45.3278	27.2724	23.9876	18.9917	18.8965	36.1159	23.4383
70375105		45.6465	16.7365	47.5271	43.6051	23.1009	22.4141	17.4211	17.6874	34.0245	29.2339
70375342		46.0743	19.1516	48.9493	43.6305	27.2548	26.3482	19.8195	21.7557	40.5355	26.4217
70376877		44.919	18.9754	47.5784	43.3392	26.8059	25.2692	19.0992	20.3701	38.7596	26.4214
70377938		46.3862	17.5385	48.9231	44.8828	27.8147	25.8046	19.661	21.6042	41.3624	27.4042
70378008		44.2955	17.7842	46.3525	43.1708	23.7382	23.3213	18.1743	19.4134	35.7451	27.9073
70378245		44.895	15.3369	48.1102	44.0807	26.3546	23.2681	20.5617	19.9669	40.3285	27.4342
70378552		46.9925	20.6251	46.6344	44.3863	28.1183	27.8289	18.6879	20.7952	38.2091	25.8077
70378622		48.5269	20.5731	50.0094	44.8475	34.4248	30.6937	24.6299	25.1924	49.7945	29.5682
70378789		48.6233	20.6605	49.3762	44.3771	34.3765	28.7639	21.4331	25.7927	46.9307	27.387
70380464		47.003	18.7802	46.8319	43.4048	26.4044	24.4899	19.0295	19.4122	37.225	30.2622
70380771		45.0799	19.3978	48.6147	43.2198	26.2898	24.4997	19.84	19.9654	37.9122	26.7919
70381078		46.3221	18.4178	47.1317	43.3298	27.741	24.9239	19.7997	21.1608	40.0574	24.3396
70381148		46.3931	18.1008	49.1705	44.8964	29.7863	25.9639	23.5253	21.7317	45.0061	28.194
70382139		44.6577	18.8224	48.248	43.1921	25.1854	23.1133	18.3808	18.9539	35.3799	29.4245
70385112		46.1824	18.078	48.1423	45.2002	28.6163	27.7732	20.6673	22.4062	42.7609	27.7362
70385419		48.916	18.9566	48.6083	44.8299	29.8662	27.4446	19.6924	21.7102	41.1685	25.1497
70386410		47.3354	18.3392	49.65	43.9841	27.9424	26.1982	19.3534	20.6862	39.3375	25.0211
70386717		45.5154	17.1619	46.4911	43.7183	24.6916	24.2657	18.4245	19.5132	37.799	25.2293
70386884		45.5647	16.7241	46.8695	44.2708	27.3247	24.6026	19.1752	17.496	36.299	27.8606
70387261		48.3931	19.1787	48.9579	45.8215	27.3053	28.8534	19.9589	23.655	42.101	23.9644
70387331		49.1615	17.8585	47.6497	44.7152	25.8078	24.5052	17.2982	20.2861	37.3281	25.9678
70387708		45.9158	18.6861	47.9014	43.0336	25.8616	24.4462	17.5744	19.9867	37.3132	28.1732
70388252		47.5808	18.2933	48.5371	45.7794	29.3102	27.4163	22.8507	22.1907	44.526	29.0024
70388559		47.6481	20.5777	48.3257	43.8701	30.1786	28.2963	19.7219	20.5981	40.2229	28.3585
70388796		47.6084	19.5238	49.7892	44.2401	31.0737	28.4241	20.6248	22.964	43.4427	28.1996
70389006		43.5728	15.2527	49.1556	43.5592	27.2525	24.4548	22.0031	23.0845	44.9377	23.8439
70389313		46.6547	17.7287	47.559	43.7979	26.2311	25.1002	19.0296	20.3933	37.8609	26.5174
70389927		43.909	18.5154	48.0051	43.4485	24.0497	22.8709	19.1765	19.0427	36.1212	28.1339
70390304		45.5362	17.7483	48.2356	43.8496	28.4973	25.1445	20.1744	19.9219	39.9636	30.8648
70391602		43.7909	18.4203	48.8259	44.0954	25.6552	24.1619	20.1082	20.8873	38.7205	28.7731
70391769		45.3604	15.6051	47.7989	44.3078	25.5429	24.5955	20.8498	21.665	41.8681	30.3717
70391839		46.0484	20.7164	50.9511	45.3029	25.8823	25.6562	20.4449	21.8059	38.1662	26.8558
70392997		43.5407	19.6754	46.9445	41.9097	25.9675	22.0982	17.6419	19.1205	33.6963	28.3476
70393514		45.6113	17.6265	52.2406	47.0189	26.6634	27.9676	19.9317	23.8566	43.0354	28.0088
70394295		46.8202	19.61	48.2286	43.4075	29.3427	26.2094	20.1523	19.7739	39.7279	25.6407
70394672		44.833	19.2193	47.6615	44.7129	25.0462	23.706	19.362	20.6431	37.9009	25.7034
70394742		45.6765	20.2201	46.6045	44.2306	25.3376	24.0316	17.1961	19.9139	35.3011	27.0578
70395593		45.8483	18.0624	50.2675	45.845	25.4203	24.5211	20.3259	21.6106	40.2257	25.1288
70395733		49.0394	19.0947	47.1816	44.8636	29.3903	29.1361	20.4719	23.6244	43.9793	25.724
70395970		42.7874	21.3238	48.4265	43.973	24.7316	23.8931	18.8689	19.6576	34.8802	29.4967
70396654		47.7388	19.0786	49.7896	45.4498	30.0344	27.8296	22.0719	23.1097	44.7614	28.6475
70397882		47.5136	20.0674	48.6962	45.0987	30.0381	28.4326	19.7922	22.2303	41.6547	30.208
70397952		46.1148	17.7517	48.9563	44.357	27.1757	25.5178	19.6647	20.2484	39.3325	24.3753
70398259		47.7629	19.4862	47.5105	45.134	29.6238	26.4993	20.3676	20.642	40.1944	25.8238
70398329		46.5606	16.3915	49.6384	43.8322	29.011	26.2645	21.4036	22.8874	44.0014	31.0138
70398943		50.4661	17.5584	53.0598	46.0255	30.122	30.0374	21.3624	25.0704	46.0573	24.1968
70399180		42.9216	18.0209	46.9296	42.094	23.2948	20.2801	17.8922	17.5937	33.3509	23.5661
70399320		45.5921	17.1772	47.6934	43.6217	27.1532	25.6534	19.5219	21.6863	40.6737	27.4311
70400171		50.9877	20.0484	53.4535	45.7494	30.7576	31.4498	21.1243	22.3965	42.9333	28.4161
70400618		47.7636	18.7336	46.4997	44.4379	26.731	26.0727	18.7751	20.3939	38.9741	26.0868
70401092		45.0839	18.9021	49.1469	44.5616	26.9069	25.7605	18.7484	22.1217	39.6189	29.7865
70401232		46.725	20.9334	50.0052	44.2967	31.8568	27.8607	24.555	24.1175	48.5028	27.476
70401469		42.5245	17.8332	46.853	43.7515	23.7244	22.5462	17.8741	19.1425	35.3892	27.6613
70402460		44.5558	17.0622	48.0444	43.6998	25.992	24.748	19.1192	20.1181	38.5898	30.0328
70402767		48.095	18.1976	48.5408	44.419	25.6963	24.7452	19.8435	19.7319	38.4599	26.6656
70403995		45.413	16.8742	47.0143	44.4866	23.5795	22.3923	18.726	19.3185	36.1181	28.9014
70404442		48.9593	18.1424	48.4422	44.5078	29.7732	25.4228	22.4918	19.4525	41.4117	28.1869
70405433		45.2547	18.784	49.9464	44.4873	26.3312	25.4237	19.2221	21.8288	39.2033	28.55
70405503		47.5999	17.8022	48.3782	43.9141	28.839	27.6096	21.0583	21.2465	42.2452	25.8044
70405740		47.1421	17.0083	47.9115	44.5115	27.6341	25.6154	20.2475	22.5565	42.3423	26.1103
70406047		45.0409	19.3937	48.2431	43.8056	26.2538	24.3374	18.8988	19.2551	37.0581	25.9351
70406354		46.7448	17.2273	47.8472	45.0349	25.8738	25.2601	19.3044	19.9008	39.0165	26.2073
70406424		42.2527	20.0755	46.4985	43.6574	24.8574	21.5016	19.6105	19.1645	34.96	29.3678
70406731		46.9604	19.0417	49.3925	44.5097	27.5185	26.6688	19.3823	20.6393	39.4628	27.5507
70407108		46.8255	17.8418	48.1204	43.84	28.8312	26.6889	21.1429	21.3415	42.2599	27.4122
70407275		47.4888	18.1615	48.4744	44.5995	27.3731	25.7591	19.8257	21.8977	40.8171	31.235
70407959		45.2547	18.784	49.9464	44.4873	26.3312	25.4237	19.2221	21.8288	39.2033	28.7777
70408573		46.1183	17.5076	48.0374	43.8839	30.0607	26.0921	23.262	22.9765	46.0979	29.2801
70408643		45.9979	18.3587	49.5858	43.7945	28.4138	24.8766	20.8006	20.715	40.7983	25.5054
70408880		47.4863	17.3915	47.0609	44.3477	26.9684	26.6174	18.4521	21.208	39.5679	26.2962
70409020		43.6844	18.0013	46.7705	43.0613	24.0053	21.0883	18.3889	19.4119	34.3582	23.7088
70409187		45.0086	18.1763	49.1654	44.4569	26.0112	25.0837	18.6122	21.1031	39.3223	25.8236
70409257		43.5071	20.8701	47.5859	42.8703	25.8443	24.9442	20.2178	21.5901	39.8572	26.6144
70409564		46.4801	19.031	48.1337	44.3274	27.7028	26.06	19.7201	20.4915	38.7935	26.0965
70409634		47.418	18.2603	49.3731	44.6516	27.3335	26.0886	19.1911	21.4275	39.4994	29.6141
70410011		46.5894	19.5639	49.4744	44.4886	30.0178	25.8736	20.8209	20.1781	39.8983	26.9477
70410178		47.2164	20.2563	49.4589	44.73	32.3552	28.0735	23.4653	22.9865	46.151	27.1027
70410625		46.1609	20.5113	47.2188	43.177	28.4044	26.1832	17.8966	19.7508	36.786	27.1826
70411309		49.3396	18.5	48.6325	43.0905	30.6	27.8095	22.055	21.3511	42.896	27.8983
70411546		47.8469	16.9697	49.7774	45.0098	30.3317	27.3217	22.4629	23.13	45.2432	26.0776
70411616		46.9429	17.6761	50.1054	44.5686	28.1288	26.6925	20.464	23.4669	43.6752	28.9914
70411783		46.604	17.1922	49.1884	43.8258	28.2838	25.6135	20.3135	21.0053	41.2515	26.398
70412774		46.661	20.3056	46.6089	42.963	30.1729	27.5783	20.3268	20.3833	40.1875	23.3183
70413695		46.2289	18.4688	47.3955	44.2026	26.1788	24.794	18.4912	18.7932	36.6106	27.8074
70414756		43.5071	20.8701	47.5859	42.8703	25.8443	24.9442	20.2178	21.5901	39.8572	29.0434
70414993		47.3533	22.2951	52.8676	43.7789	34.7369	30.4067	25.4739	21.8425	47.3243	24.8419
70415133		46.3209	18.4682	49.8256	45.3022	28.7882	27.7062	19.9118	23.4389	42.3357	24.321
70415203		45.3875	17.2052	47.4203	44.7267	27.1331	25.5876	17.9453	20.866	38.6376	27.0526
70415817		46.5281	17.9623	49.128	43.5436	29.0545	25.5094	21.3157	20.7618	41.6631	27.3999
70416668		48.607	19.1194	47.4877	44.7475	28.7585	27.141	19.986	21.1988	41.0649	30.8365
70416738		45.9049	17.4579	48.5204	44.6284	28.4254	26.7962	22.0013	23.2968	45.1041	28.1471
70417589		49.8307	17.7541	50.4354	44.8491	31.8656	27.6223	22.2244	21.6593	43.7496	25.7333
70418273		47.2405	20.0516	48.7591	44.5226	33.0371	28.007	30.1396	19.9468	49.7861	25.9294
70418720		47.6687	20.8955	49.4855	43.6496	28.3978	26.3866	20.8331	19.5599	38.7357	25.699
70419194		45.4943	20.9453	47.3823	44.4831	25.1993	23.1362	17.7931	18.1811	33.3496	26.8335
70420185		45.8236	16.1336	46.0398	44.0514	24.8401	24.8539	17.9987	20.7097	38.5182	30.4659
70420632		45.4892	18.8095	48.3759	44.3865	26.5025	26.5291	19.3054	20.2513	37.8367	26.5825
70421930		44.1604	18.6631	46.9273	42.4628	25.3707	25.4829	17.6476	19.8296	36.7752	25.8498
70422237		50.1184	17.5045	47.5548	43.7901	28.6429	25.7403	21.2221	20.4328	41.1231	30.7069
70422474		45.513	18.085	45.7015	44.3	25.9353	30.9749	17.756	23.3733	40.692	28.4444
70422614		47.4737	16.1935	46.2795	43.6881	24.441	23.9191	18.8769	18.9343	37.7544	25.9282
70422781		47.1355	19.4182	48.3033	44.2093	30.7289	26.8469	23.1877	23.1082	46.0492	24.4751
70423395		46.4057	18.2731	46.3159	44.4446	26.6349	32.0208	17.1671	23.2508	40.3929	28.974
70423535		46.2937	18.4934	49.7619	44.5116	28.5063	27.0306	19.6984	22.7785	41.6678	29.1381
70423842		46.6662	19.5311	48.2496	44.1514	29.4984	27.1752	20.8195	20.8083	41.1603	25.4896
70424219		43.9242	18.6779	47.3865	43.7173	23.2603	21.9869	18.4513	18.5303	34.415	28.8001
70424386		47.0675	19.7039	48.3192	44.2475	29.6476	27.4715	18.7215	21.4648	39.9328	29.9115
70424456		48.156	18.8456	53.3427	44.4325	31.5765	28.6895	23.03	22.7707	45.5057	28.7813
70424526		46.9714	18.7497	47.7702	43.5491	29.3961	26.2045	21.3137	19.5512	40.5923	27.1677
70424693		47.4203	17.9944	49.5186	44.0187	29.2411	26.3797	19.9216	21.3033	41.2191	26.0247
70426131		45.8228	20.1753	48.8837	45.6166	27.6629	26.4301	18.4638	21.7917	38.6537	29.1913
70426438		48.8189	19.3796	48.3871	43.4666	29.1474	25.8995	19.0766	20.0062	38.1318	23.8095
70427052		45.7013	16.9406	49.7765	45.1122	27.2967	26.0821	20.5908	22.2556	42.6698	25.294
70427359		47.2195	17.3021	47.1863	43.0812	28.1889	26.0249	21.1721	21.5479	42.4282	27.3536
70427596		49.5913	17.799	52.2919	44.4886	30.2971	27.8637	21.1357	22.3162	42.6508	30.7002
70427736		49.5486	18.6913	52.0375	44.9184	30.5123	29.6796	20.7205	23.4747	44.1204	31.1701
70428043		48.3692	17.5398	49.1164	44.3401	28.4977	27.2626	20.8814	22.5119	42.7253	27.0982
70429955		50.6657	17.5699	49.2224	45.3029	30.3096	27.057	22.3325	23.3733	45.1239	29.635
70430262		47.4279	18.6797	46.2558	43.9599	26.9608	26.1825	18.2281	19.471	36.9458	29.5113
70431630		48.3358	20.4249	49.7419	44.4191	33.192	30.5924	23.2766	23.3076	46.4414	29.0871
70431937		46.4669	20.5257	49.8611	44.5705	30.2363	27.5373	21.9777	22.8387	44.0362	25.8655
70432621		47.3896	17.9582	46.668	43.431	28.0587	26.3767	19.213	21.5793	40.6168	27.7137
70433235		48.4137	18.5713	51.0033	44.7473	32.5941	27.2315	23.7384	22.9303	46.1282	26.8096
70434086		47.3767	18.7283	48.5501	44.0302	29.7165	26.8731	19.1595	20.8535	39.7689	26.6129
70434156		46.7846	18.0916	48.9051	43.3769	26.8542	25.4467	18.1871	19.8499	37.8107	26.844
70434463		46.9153	18.3291	47.2513	44.7875	24.4647	23.5414	18.4	20.6545	37.3848	28.1241
70434603		49.3373	17.774	50.6998	44.436	30.547	26.8663	23.3994	20.6273	43.3162	27.8397
70434840		50.1454	18.9682	53.3529	44.5465	36.9072	26.4697	21.4935	23.137	44.5458	28.3834
70435384		44.842	16.5534	48.3149	43.1286	25.5098	24.2723	19.8015	20.5436	39.5374	32.1521
70435524		47.7442	18.7315	49.9079	45.2321	30.6558	27.2456	20.5119	22.0016	42.2398	26.2461
70435901		47.6972	19.0033	48.2518	43.6489	27.5152	25.6968	20.0154	20.8464	39.5854	32.3861
70436682		48.3637	20.5671	51.8801	45.1703	29.082	28.5063	20.029	22.353	40.8722	29.7098
70436822		49.9926	19.4143	48.7927	47.6212	28.9556	29.8931	20.2874	23.4944	42.5413	26.8797
70436989		45.5104	16.9182	47.3586	42.174	25.7119	23.9074	18.5464	18.2924	36.6141	27.7819
70437129		54.4092	18.0766	51.421	46.243	36.3884	29.1585	25.0227	23.4811	48.3722	29.6326
70437673		50.2483	18.9633	52.2164	44.954	30.6387	29.9028	20.7022	23.6596	43.4063	24.0173
70438050		47.1187	18.6242	48.3094	45.1618	25.9586	23.1444	18.3366	20.3869	37.4805	26.2351
70438287		45.1158	17.4696	48.193	42.4208	26.9012	24.7591	19.6707	19.4136	38.5712	27.1641
70438594		47.5797	17.7904	48.1252	45.21	28.0397	26.9922	19.4979	21.1252	40.395	28.2759
70438664		48.5073	18.424	48.4857	43.2107	27.7496	24.885	19.3813	19.0677	37.0626	29.1688
70439892		47.7033	18.979	49.909	43.4508	29.5879	27.4526	20.2882	21.8453	42.0724	33.3792
70439962		49.7727	18.5623	50.8222	45.0023	30.4129	27.8347	21.0179	22.7407	43.2451	25.517
70440576		46.5183	19.0646	48.8024	43.6733	28.4741	26.2178	19.5358	20.05	38.9845	24.9468
70440646		54.3283	18.1631	50.4413	44.6176	35.2284	28.3365	25.5447	22.0113	47.4107	27.3164
70441497		47.2457	18.2302	47.7471	44.7338	28.3315	26.327	19.889	21.9223	41.1547	25.9547
70441567		46.3311	18.2537	50.0272	45.2886	29.1889	28.3384	21.8503	24.7092	46.4033	29.8279
70441637		50.0846	19.2418	51.0441	46.0505	30.4266	29.0242	20.7793	23.029	43.1047	26.0173
70441707		48.616	19.0003	48.676	44.7463	29.9211	30.6584	20.0075	22.4027	42.2053	24.7765
70442014		47.1321	16.3928	47.7549	44.1667	26.4154	23.6656	20.1592	20.1121	40.1591	26.841
70442181		46.4615	18.1624	47.3902	43.1244	27.4435	26.2558	19.4509	21.9881	41.3427	26.4438
70442251		47.3929	18.8343	48.9574	44.6484	31.7646	27.5113	23.8157	22.8946	46.6728	29.7476
70442321		45.4989	19.4673	50.0573	45.5364	30.652	28.5209	23.4132	24.1501	46.8896	23.7573
70442488		44.435	18.7748	47.1819	44.0438	24.6551	23.5309	17.302	18.5312	35.2527	25.8021
70442795		46.9115	18.9155	49.3703	44.4679	26.8468	24.587	19.4306	19.9692	37.7286	29.7549
70442935		45.9081	18.9315	46.138	43.2287	25.9604	24.9149	19.6563	20.1694	39.2105	29.1695
70443479		43.5363	20.3266	48.085	42.8794	25.5606	23.0101	18.2984	19.0413	34.277	28.4259
70444163		46.6125	17.7403	52.9189	45.6015	30.0616	26.8615	22.5912	21.362	43.6761	29.7366
70444470		45.2283	16.8965	48.7526	43.8228	28.131	24.9229	20.3072	20.4822	40.6178	26.1448
70445154		44.7875	17.5095	46.7877	42.8281	24.8909	23.9001	17.9635	19.7182	37.0532	31.8043
70445601		42.7304	19.6405	48.6567	44.9619	26.8635	27.055	19.7653	23.1256	41.7448	22.6325
70445908		46.6552	18.8548	46.5768	44.2254	26.5808	29.7596	18.7679	21.527	39.7421	27.5985
70446075		45.4854	17.2928	45.8608	43.6238	24.8229	24.518	18.0858	19.7309	37.243	27.0347
70446145		47.6723	19.6037	48.402	43.4608	28.7273	27.0304	18.8948	19.6145	37.9436	28.5573
70446759		46.3068	19.4394	48.008	43.3482	26.8471	26.3264	17.7283	20.0979	37.2403	30.2174
70446996		47.8557	18.9401	50.33	44.8664	29.4935	27.7998	19.8779	21.5317	40.5563	31.6086
70447750		44.1086	17.4833	47.2434	42.4468	24.9744	22.6928	17.8573	17.4737	34.6248	25.2447
70448434		45.3361	18.4615	48.9862	43.7717	28.1489	25.8797	18.9856	21.2321	39.3475	28.1236
70448671		44.896	16.8951	46.0712	44.1216	25.1271	24.2801	18.2516	20.2134	37.9488	26.404
70449802		45.957	17.7725	46.8964	43.5963	23.7604	22.7583	18.0416	18.2675	34.4689	27.7872
70450276		43.1662	17.731	47.2992	43.9573	23.8264	23.756	19.2304	20.7805	38.4993	31.6996
70450346		46.8538	17.5938	46.8274	44.6647	25.9858	25.7257	19.4246	20.835	39.1008	25.6497
70451881		48.9916	18.2149	48.8168	45.5272	27.0037	24.909	18.7789	20.1803	38.2806	27.9431
70452021		46.6214	17.8787	48.4142	44.3966	27.6487	24.8413	20.1138	19.8021	39.5674	25.4372
70452495		46.7398	22.445	47.1522	44.6667	26.0914	24.7918	17.8436	18.3214	33.1498	26.6633
70454547		47.5359	20.1208	48.1272	44.9158	26.1561	24.5496	18.8927	19.5114	36.9578	30.0318
70454784		44.5982	22.1205	47.9156	44.3474	23.4894	23.7422	18.4933	19.6681	33.966	26.9211
70455538		49.6151	19.4701	50.4702	45.6046	30.4388	29.6087	20.6998	23.1826	43.5334	26.704
70455775		47.6834	16.9549	47.6576	43.151	27.9742	24.5177	20.5129	19.634	39.013	29.224
70455845		47.3019	17.4398	49.7125	43.926	28.5736	23.829	21.4024	18.5381	39.6518	27.3516
70455915		42.1772	19.3502	49.1201	44.8048	24.7142	25.3389	18.5124	21.0595	37.8803	23.7948
70456906		44.5961	17.8761	46.8878	42.8583	28.5435	26.0677	21.4533	22.9582	43.9021	33.321
70457450		49.7267	19.1598	49.7945	46.083	28.6568	30.2995	19.882	24.3878	43.3327	27.7235
70457520		46.5512	19.0641	48.768	45.2974	27.1632	26.6625	19.498	22.3626	41.3895	25.6087
70457994		49.0675	19.678	50.7427	44.1889	29.164	26.4759	20.5165	20.4048	39.5262	23.9543
70458371		45.5857	17.9712	48.6269	43.3845	25.4305	23.4425	19.4652	19.1571	37.1708	22.9923
70459432		44.2846	18.323	47.4873	43.083	25.7821	23.3864	19.8248	19.8289	37.4889	28.7129
70459502		44.3427	16.8981	48.3801	42.8192	24.4281	23.1181	19.6097	19.5566	38.3067	24.9136
70460046		47.0347	16.6511	49.375	45.5378	26.1479	25.4634	19.27	21.8557	40.7483	27.3264
70460283		47.4931	17.7333	50.6104	44.7629	30.962	28.0796	22.0718	23.4656	45.4018	25.0978
70460590		46.0672	19.0518	45.9458	41.8897	24.4575	23.4444	16.7553	18.093	32.4798	26.2361
70460967		46.7526	17.8118	47.5114	43.4758	25.9391	24.8666	18.5566	19.4286	37.6905	27.694
70461037		49.3846	19.0751	52.978	44.9744	32.0804	30.1363	21.9763	24.4394	46.0027	31.415
70463563		47.9251	17.2055	48.0287	43.3213	29.2392	25.3869	21.5634	21.0902	42.5029	29.6567
70463703		42.3773	19.5098	49.4164	44.2473	24.4033	24.4302	19.8229	23.0152	39.6031	24.5769
70463940		45.138	17.6988	46.1213	42.1744	24.9362	23.4792	17.7465	18.6244	35.5478	27.9272
70464791		44.8965	17.2948	48.2059	43.8816	25.8466	23.1883	19.1591	19.4332	37.8346	26.3153
70465308		46.9468	19.3044	48.8748	44.3515	28.3925	26.9277	19.9396	21.4396	40.9918	28.6417
70465545		46.8359	16.9271	49.2272	44.6145	28.5328	26.3905	20.8657	23.4326	44.0812	28.3111
70465615		52.5874	17.4973	50.4876	44.2464	30.2691	29.0317	21.2729	23.6948	44.5612	26.6361
70466159		48.1389	19.5491	47.6411	43.1354	30.4279	27.564	19.7285	20.042	39.5329	28.15
70466396		45.5323	17.2643	47.8726	43.058	26.2633	24.9395	17.973	19.7192	37.1431	27.5044
70466536		42.3773	19.5098	49.4164	44.2473	24.4033	24.4302	19.8229	23.0152	39.6031	31.5271
70467150		47.895	19.0257	48.8682	44.809	28.7041	27.7631	20.9719	22.9748	43.2195	27.5595
70467220		46.259	17.6024	47.234	43.5687	26.5243	25.9969	19.8135	21.7358	41.0186	25.2905
70467387		47.6194	18.2908	48.1354	44.1453	25.9054	24.1733	17.5312	19.9144	36.9664	28.6479
70467764		47.8449	18.1749	48.4229	44.8183	28.2201	26.8282	19.2985	20.9004	39.997	26.8351
70469062		45.2073	18.6338	50.0325	44.9105	28.0573	26.6091	20.1061	22.6843	42.1751	23.3403
70469132		48.3253	22.8436	48.5224	44.2788	32.5985	29.9027	20.5624	23.0023	43.3339	25.5089
70470667		47.277	18.4983	50.6073	44.1735	29.7535	28.592	21.2077	23.5336	43.842	26.9076
70470974		47.694	18.0976	48.1154	44.352	29.5189	26.1396	23.4161	21.7027	44.5561	24.6403
70471044		45.0171	17.6364	46.104	43.4361	24.0585	25.3524	18.0753	20.3841	37.6475	26.1621
70471895		44.7967	17.7663	47.4793	43.9463	24.5691	23.6249	17.2798	19.1957	35.0541	28.7352
70472035		46.4734	17.1636	48.447	43.9523	28.1402	27.3694	20.8334	21.8141	41.9472	27.5848
70472342		46.3874	17.4924	45.7432	42.7738	25.8135	23.7774	19.9508	20.9149	39.1721	28.384
70472649		49.4864	17.7462	50.2033	44.2751	32.3339	27.1673	24.5075	22.3236	46.6935	28.8644
70472886		45.8955	19.2373	47.9871	43.6854	26.7185	25.0661	19.0599	20.852	39.0662	30.7313
70473026		47.6544	17.6603	49.4004	45.7738	28.1804	27.2417	20.0762	21.3672	41.3699	28.2921
70473263		47.1525	17.8374	47.5464	44.2898	27.4242	26.5879	20.1731	20.8774	40.5852	25.6281
70474561		44.828	19.1518	46.6899	43.4068	25.603	23.9891	17.7305	18.4792	35.5998	33.3475
70474701		50.3183	19.1977	50.6698	46.1417	27.6256	25.8308	19.5138	20.786	39.1536	25.8185
70474868		47.9407	18.2582	49.0829	43.1249	28.7607	25.8706	21.0995	20.6401	40.3848	25.745
70476543		46.3667	18.9195	47.5818	45.7049	26.0484	24.8663	19.6175	19.9191	38.7011	26.8454
70476613		46.2675	17.0268	47.2809	44.0927	28.1097	24.4388	21.193	20.2389	41.1345	26.4672
70477227		47.9575	20.6241	47.7285	44.0693	33.4407	28.3158	23.4964	21.7439	45.0866	30.1633
70478078		47.3285	19.3598	52.76	45.0708	28.9319	28.2383	20.7237	22.5044	42.1094	24.3292
70478455		47.1525	17.8374	47.5464	44.2898	27.4242	26.5879	20.1731	20.8774	40.5852	28.2698
70478902		45.7933	18.8532	47.9938	43.5039	25.8624	24.3532	18.7137	19.08	36.4864	27.8483
70479683		47.9923	21.2778	48.7682	45.37	32.5998	30.6783	23.3849	23.9768	47.1574	23.5814
70480130		45.6009	18.3977	47.774	44.1683	24.2638	22.7253	19.1233	18.7282	35.4021	25.1675
70480297		44.8347	20.0647	47.6568	44.8258	24.5897	22.7783	18.8055	19.7607	35.5674	22.3759
70480507		43.5781	20.329	49.2484	45.2901	23.481	23.3517	20.7792	23.3412	38.697	29.5146
70481358		46.6516	18.3587	48.308	42.9896	29.4853	26.8337	23.4824	19.3767	42.6152	23.4532
70481665		48.1788	16.8011	47.0721	44.5672	27.7048	26.4634	21.3654	22.1131	42.8107	30.0677
70483410		46.745	18.9045	51.7072	45.4525	28.4144	27.247	19.4155	21.3973	40.0225	25.235
70483647		43.187	17.0978	46.3167	44.1604	22.1268	22.8828	18.0373	19.5754	35.6838	30.1251
70483884		45.9762	16.7566	48.6257	44.1552	27.7067	25.4183	20.3284	22.3655	42.0874	28.4323
70484191		43.9277	18.1648	45.1414	42.5776	23.9406	22.1954	17.7894	18.7782	34.5806	31.1353
70484261		50.0961	18.6563	50.4791	44.7891	32.0625	28.4798	22.66	22.379	44.7663	28.3614
70484638		48.0091	18.1097	50.5236	44.9709	28.1534	27.8342	19.4123	23.4115	42.4978	26.6845
70484875		45.5345	17.1386	49.0867	43.9399	28.3269	25.6318	21.951	21.2028	42.9786	27.6572
70485015		46.3096	18.5295	48.1515	44.2339	29.8259	28.8435	20.2402	22.81	42.088	29.2205
70485489		44.1905	17.7316	48.6163	44.1356	25.7961	24.2202	20.3582	20.5574	39.3629	28.671
70485796		45.8577	17.3815	50.8109	44.8523	28.2061	26.7582	22.5006	24.9175	47.0473	28.1627
70485866		46.5616	17.6276	50.6165	44.6055	29.8546	27.6926	21.0296	22.8986	43.7082	25.17
70486173		47.0953	20.4819	47.7038	44.1197	27.0526	26.5303	18.2827	20.1882	37.5496	26.77
70486787		46.9001	17.9224	47.322	42.9946	26.0212	25.9572	18.7476	21.0248	38.311	27.3569
70487094		48.003	19.8522	48.6224	44.6266	30.7115	29.6043	19.9212	22.7466	42.6321	27.321
70487304		44.841	16	47.7308	43.9396	25.4206	23.3989	18.1034	18.9435	36.7719	28.9806
70487471		46.7377	18.9366	47.4218	42.799	30.2993	27.1405	21.2683	20.9636	42.0452	25.8856
70488155		57.3696	16.5775	51.2449	44.7015	30.1307	29.1115	21.3379	24.4164	45.3336	28.3941
70488225		48.534	18.7985	49.1799	43.4313	28.8675	27.3316	20.0159	20.1488	40.0408	25.8744
70489076		48.8472	19.0063	46.6264	43.4332	27.8028	26.6064	18.4562	20.084	37.9071	29.4807
70489383		47.7831	18.2991	48.0738	44.918	27.7234	26.9549	19.5716	21.6839	40.9561	26.2779
70489690		45.3941	17.7249	47.397	43.8027	25.1372	22.8782	19.6804	19.4841	36.6928	27.3675
70489760		44.889	19.5201	49.9878	44.4937	25.2234	21.9487	18.3378	19.4118	35.984	27.2205
70489830		47.3883	18.8647	46.0171	43.1376	27.6771	25.3994	19.991	20.0382	39.6556	32.5153
70490137		47.198	18.0165	49.7648	44.6454	30.1379	26.7596	21.6111	22.2133	43.6841	26.1672
70492286		46.3868	19.0528	47.0363	44.0664	26.517	25.2976	18.6562	18.9149	37.1071	26.9116
70492593		42.8972	17.0439	47.7996	43.1393	23.7406	22.7992	18.6305	19.1526	37.2517	27.4553
70492970		45.9479	17.6656	48.7518	44.075	26.8006	25.6517	20.5806	21.3553	40.2607	29.206
70493417		47.0631	18.8272	47.733	43.9919	26.985	26.1936	19.9014	22.0539	40.5133	30.877
70493654		46.5586	17.738	50.4528	45.1285	28.7832	27.1503	21.047	24.0802	44.4846	30.0092
70493891		57.1523	15.5587	49.9139	45.3947	30.4676	30.0513	21.8086	24.3185	45.7979	30.8096
70493961		45.753	21.6724	50.7205	43.2237	27.2994	26.6298	20.4123	20.6341	38.1144	28.5392
70494338		47.5946	20.1198	49.6431	43.7652	28.1107	25.7992	19.2704	19.7238	37.5882	30.6283
70494575		46.6707	18.7009	48.1387	43.1672	28.9275	25.3579	20.5893	19.3475	39.431	25.1036
70494715		45.2084	17.0995	48.6551	44.0633	27.3921	24.8429	21.4778	21.0589	41.7582	26.2917
70496320		47.0885	18.4078	49.6832	44.7517	30.5675	27.7056	21.641	23.2319	44.8047	27.4319
70496627		44.7597	17.6088	47.3917	44.4119	24.5271	23.8247	18.6331	19.8041	37.3073	26.307
70496864		45.6651	17.779	46.9413	43.291	24.9821	22.8652	17.1358	18.1161	34.3343	29.3696
70497171		47.0395	21.0125	49.3319	44.5139	28.3886	26.4601	19.1019	19.8868	37.2088	27.5718
70497618		45.7363	16.7875	49.4141	45.1699	27.7732	26.0533	20.4261	21.7151	41.5691	30.3105
70497785		45.9424	18.6099	50.4641	44.7812	30.6831	26.0795	22.276	21.5615	43.6337	28.1478
70499767		45.1832	17.6965	49.6005	43.9326	29.3703	25.7567	21.716	20.8995	42.0405	27.1395
70500758		49.2751	19.475	50.4979	45.7259	31.7847	31.753	22.5094	25.6385	47.8401	25.7565
70502056		46.9108	18.2188	50.0554	45.9253	30.1149	27.4303	21.4376	22.2289	43.4653	28.8052
70502433		45.5751	17.77	46.4103	44.2701	25.9206	23.9877	18.7571	20.2026	38.3949	25.8739
70502670		49.24	18.0353	49.0967	44.3826	30.2288	28.0419	20.8573	22.7364	43.4035	32.8898
70503047		46.6784	18.1616	48.1657	44.3925	27.8858	26.6862	19.3144	22.0322	40.9274	25.7421
70503117		46.8937	20.3147	50.2154	44.8589	28.5712	28.1942	19.992	22.9687	41.8285	30.5469
70503591		47.0905	19.1494	51.4058	44.1813	28.9427	27.2091	19.7008	20.3027	39.5702	30.0203
70504108		48.363	18.5043	49.3506	45.0072	31.684	27.9772	25.516	22.4199	47.6051	26.5278
70504652		44.6414	20.0633	47.6402	43.2935	26.6305	25.249	18.5618	19.6388	36.341	25.9681
70504722		47.6811	17.7268	49.331	44.7244	29.4179	26.9375	20.8227	21.5091	42.3534	29.1191
70505196		46.6324	17.5351	48.1828	44.6389	27.8375	25.9107	21.0575	21.3837	42.2189	29.4421
70505643		45.6358	18.7928	47.6788	45.4285	24.2636	24.5047	18.0679	21.5427	38.1111	27.4492
70505880		45.3501	17.4565	46.2115	43.3712	24.9651	24.3522	18.1737	20.4674	37.8345	27.8782
70506704		43.5154	16.4947	46.2744	43.5725	23.9779	22.879	17.664	19.1547	36.3278	27.1428
70507178		48.5422	19.3156	48.4629	43.6615	30.9697	26.2845	20.2309	21.2787	41.3739	28.2696
70507248		46.1762	17.8857	47.6236	43.8811	25.134	23.1832	17.6546	17.5032	34.4103	27.5613
70507485		44.4879	16.2197	50.1384	44.7715	27.2275	25.4708	20.4894	22.2137	42.3071	25.9729
70507792		46.4213	18.9648	47.4012	44.0589	27.9088	25.4158	19.5842	19.4318	38.7326	32.1803
70507862		45.4146	19.5878	48.9495	43.7234	27.6726	26.7455	18.8424	19.126	37.7687	26.1145
70508853		45.9377	18.876	47.7843	43.5775	27.6807	26.4532	19.1492	20.9119	39.6834	31.322
70509230		47.2789	18.6871	48.6229	46.1462	26.1354	25.454	17.9219	20.5765	37.1833	27.9076
70509537		49.3403	18.6357	48.6074	43.715	29.7184	25.7684	19.6654	19.632	38.9096	26.0218
70510221		46.615	17.906	49.4853	44.9793	28.5518	26.3065	20.8739	22.5476	43.4371	25.35
70510835		46.898	18.0394	46.3523	43.6973	27.2826	27.4748	19.6624	23.5439	43.0515	24.7074
70511379		44.8288	17.6587	47.3921	43.8896	24.9903	23.7746	16.8777	18.8639	35.0316	28.2156
70511519		46.8068	17.5803	52.0078	45.6386	29.3452	27.7534	20.5694	24.0962	44.4644	18.5206
70511686		45.8499	17.4285	49.2282	43.527	29.4832	25.4159	21.3114	21.5678	42.1536	28.9958
70512063		48.095	18.1978	48.2271	43.2666	30.5167	25.1938	21.5344	21.6605	42.37	28.0789
70512133		46.6769	20.3177	49.9172	44.4849	27.8534	27.3547	19.9038	22.4135	41.3256	26.3977
70512370		47.635	17.8326	48.8397	44.2461	28.8543	27.1375	21.2826	24.2495	44.8794	27.457
70513054		47.0701	18.1511	48.2394	44.1827	27.2712	25.8985	18.402	20.359	38.6641	28.0572
70513668		45.4684	19.7646	50.4569	45.149	28.2767	26.1103	20.7101	22.0034	40.4603	25.8915
70514045		47.3703	17.1573	47.3939	44.2786	24.7191	23.9369	18.352	19.6	36.9586	26.9716
70514896		48.3755	17.0473	47.9919	44.1906	28.0918	25.9549	21.9198	20.9682	42.0913	30.7559
70514966		47.6721	17.8691	47.2779	44.3864	29.4402	27.2658	21.9819	22.1938	44.1801	28.4523
70515036		49.9334	18.6905	50.7323	45.987	32.3445	28.1602	24.5872	21.4036	45.8913	25.5526
70515273		46.7402	17.2258	48.0525	43.7305	27.5312	26.0575	18.762	20.2928	39.0193	24.5772
70515343		44.7892	18.4746	47.9402	43.2032	27.139	25.5935	19.2637	20.5294	38.518	24.7095
70515580		46.7501	18.2494	46.6322	43.7711	25.6467	24.9316	16.4707	19.8758	36.0339	30.1432
70515720		47.1793	19.7514	50.5782	44.2366	31.2686	26.9349	20.3276	21.228	41.426	26.9582
70516194		44.0763	19.2835	44.9712	43.2877	24.0209	24.3951	17.5333	20.1163	36.1246	24.0359
70516334		46.2467	16.6093	48.093	44.7197	26.9784	24.6654	19.9994	20.2896	40.1019	23.5898
70516571		46.3218	17.3185	48.3423	45.061	26.8619	26.7055	19.5206	22.0077	41.5438	28.7925
70516878		44.9183	20.1295	48.4187	43.5278	27.38	25.0657	20.1668	20.4917	39.9164	28.8864
70518316		48.2597	18.7726	49.7916	43.1722	31.7336	27.1568	24.1863	19.1045	43.0917	27.4121
70518553		47.1192	19.0111	48.9793	45.3734	29.6082	28.5997	21.3719	23.4247	44.3407	26.0072
70518860		45.3146	17.2105	47.0211	43.2552	26.986	24.5708	18.7935	19.8989	38.5154	28.26
70519167		45.8014	16.2445	48.6467	44.4395	26.4401	24.8659	19.3676	20.4292	39.5554	25.3434
70519474		49.0864	18.4109	47.6863	43.8488	28.9557	27.3833	21.2449	20.7154	41.5264	28.4426
70519781		43.2307	21.1827	47.5237	43.5601	24.6557	23.8676	19.4425	20.205	36.4688	28.3451
70520228		45.3819	18.8489	48.4355	43.8956	26.9726	25.6288	19.1688	20.8966	39.0851	26.0562
70520605		45.3313	17.1187	47.2573	43.3482	26.016	23.1829	18.81	18.3418	36.7263	33.4014
70520842		47.392	18.8641	51.3322	45.9813	28.6178	27.2427	20.3556	22.5366	42.2062	29.4845
70521079		46.5175	17.9968	47.8628	43.4901	29.9211	25.0538	22.2164	19.2795	41.2215	25.8068
70521149		48.7203	18.274	49.0988	44.8341	28.8299	27.5578	21.1122	22.5131	43.4205	26.6801
70521763		45.0876	16.6324	46.0542	42.309	24.3109	23.5323	18.6635	19.0663	36.6854	25.8408
70521833		44.7144	17.9458	46.7077	42.9592	25.568	23.6936	17.8446	19.562	36.0226	29.3658
70522517		46.2184	19.2223	47.7664	44.1911	27.8276	25.227	19.8388	19.9573	39.0203	28.99
70522684		49.6135	19.2844	52.5752	43.9726	31.4127	29.8376	19.8018	25.4444	45.0699	29.1063
70522754		48.1376	19.1029	48.8922	43.7951	28.6933	28.3869	20.0206	21.7756	41.0166	22.2813
70523061		46.568	16.6614	46.2707	42.7428	24.5976	22.9743	16.6741	17.5862	34.0562	27.4669
70523131		46.7697	20.2969	50.4081	44.934	29.7413	27.5715	21.2729	21.2256	41.4358	28.5884
70523201		48.5736	17.9088	49.9816	45.173	28.2547	26.6707	20.0727	22.2681	41.2296	25.1679
70523745		47.3562	19.3381	48.1347	44.5175	29.3112	27.1727	20.9894	21.1629	41.3042	31.1256
70524359		43.7632	18.1098	50.3149	44.2132	26.7694	23.341	20.6591	20.7505	39.534	28.0195
70525727		51.8043	20.7114	51.7136	43.9642	33.6909	32.7732	20.1151	25.6683	46.624	24.8512
70525894		43.8376	17.8762	47.8215	44.0965	22.6378	22.4521	18.518	19.2518	35.6871	28.7516
70525964		51.4402	19.4404	49.3919	45.5975	30.4094	29.475	20.0162	22.4674	42.1135	25.1285
70526104		46.0039	16.9303	45.9674	42.9442	25.5802	23.7658	18.925	19.5279	37.8761	28.6786
70526271		49.4627	19.0045	50.7146	44.2314	29.6441	27.2495	21.6218	21.4676	42.2025	28.8922
70526718		46.249	17.9613	48.9436	43.9327	27.2308	25.2158	19.5205	20.0558	39.2725	28.9247
70527262		45.8803	20.3061	48.1826	44.2044	28.2388	26.021	18.8974	19.5759	37.7198	27.183
70527569		46.5527	18.0625	48.6887	45.3315	28.5568	26.548	20.5076	21.2908	41.0149	30.791
70527639		45.9074	19.1841	49.0853	45.1957	29.0927	27.9268	19.7405	21.4871	41.3098	28.4401
70527709		48.7203	18.274	49.0988	44.8341	28.8299	27.5578	21.1122	22.5131	43.4205	25.1356
70527876		47.3117	17.3058	47.0675	43.5986	27.6917	25.2588	19.6859	20.2861	39.4468	30.3391
70528323		47.538	17.9148	48.739	43.9949	29.0539	25.5338	21.2773	19.5018	40.7516	28.1073
70528560		47.6987	21.0426	47.2506	43.0913	28.4249	25.7966	20.5158	20.4379	40.3555	26.1578
70529551		46.5397	17.899	46.9248	43.2907	26.5023	24.6078	17.9458	19.6973	37.2282	28.1719
70530235		45.3741	20.2678	47.9733	44.2399	26.6114	24.4684	19.9244	20.6105	37.8746	26.6532
70530542		46.0877	17.6225	48.0879	44.3444	26.2151	24.1933	20.2421	20.0076	38.3479	29.1398
70530919		44.9506	22.494	48.1334	44.8337	24.1216	22.4677	19.007	19.9199	33.7646	27.8659
70531156		48.5198	18.0483	51.6806	44.1649	31.458	27.5374	23.5357	23.6792	46.3072	26.1502
70531393		45.3149	18.8717	46.5933	42.3947	24.4962	24.6581	17.4749	18.214	34.8817	27.558
70532384		48.116	24.0265	50.75	45.364	37.1976	31.5536	26.5143	26.8726	53.2027	28.8306
70532524		45.5933	17.7588	46.244	42.175	23.2636	22.3073	17.1341	17.8164	33.3825	28.7111
70533138		46.9723	19.0933	48.7237	45.0724	28.4842	28.8863	21.4009	23.455	44.4522	27.0581
70533445		47.8155	18.5147	49.4701	43.3625	33.0262	25.8341	23.838	19.4951	43.2703	28.6946
70533752		44.944	16.2873	48.9206	44.0851	26.704	24.6841	19.984	20.3662	39.9055	25.6216
70533989		44.3039	15.9642	45.4738	43.9303	21.9629	22.2729	19.836	20.026	36.7668	26.3973
70535050		47.9321	19.101	46.8026	43.544	27.8636	26.2561	18.2902	18.8587	37.0382	25.2216
70535120		42.1802	20.4989	46.6738	42.3792	24.0805	22.6242	17.3763	18.3775	32.3829	26.4556
70535427		47.1784	17.1026	50.0606	45.0474	28.6205	27.081	20.7751	22.0985	42.5226	26.7154
70535664		47.2526	17.6932	47.858	43.7616	27.8348	26.2406	19.8837	21.6296	41.0698	24.6282
70535734		46.7836	17.3807	49.2391	42.9264	29.0251	26.8306	21.0944	20.6139	41.1967	30.0105
70535804		46.4892	17.5019	49.1912	44.4172	28.5031	26.1593	22.643	22.4607	43.5999	27.9529
70536278		47.0367	18.6647	52.3853	45.4721	28.709	27.7329	19.6752	22.5084	41.8499	23.4596
70536348		48.4037	17.6559	48.612	44.3232	27.2463	24.9376	18.8773	20.2674	38.2848	26.2129
70536655		48.1532	18.089	46.6121	43.3543	28.0392	26.0694	19.931	20.8641	40.4346	24.4217
70536725		45.3193	16.2293	47.4843	43.0824	25.2686	22.2837	18.1037	18.258	36.2159	23.795
70537576		48.6922	17.4748	47.2691	42.9217	26.4586	26.0588	18.0269	19.5275	37.2681	29.5119
70537716		50.2691	18.2697	51.8217	44.5468	28.516	26.8533	21.098	21.3283	41.6772	28.6234
70538023		49.9272	20.9578	49.956	44.9987	39.088	28.6017	30.5726	20.177	50.5301	27.9138
70538330		44.5858	17.872	48.6155	43.7284	25.6546	25.0848	19.0907	19.1519	37.6567	31.2516
70538637		48.085	18.0614	50.3878	44.6393	30.7735	27.9436	22.5986	23.0881	45.4937	28.1779
70539014		52.7303	18.5112	51.358	45.7828	35.4847	32.6097	26.0558	27.2608	53.2442	28.9467
70539181		46.6153	17.8344	48.508	45.5843	27.0875	25.7508	19.7161	21.3321	40.786	26.2225
70541777		45.9438	18.2959	46.6152	42.4531	24.9827	23.9954	16.4079	18.2447	34.1721	25.2441
70541917		46.9069	19.4149	48.5882	45.0608	28.3424	27.9478	19.5511	21.7887	40.6954	31.4527
70542224		50.5052	17.6206	50.1369	44.2508	32.9412	28.1941	28.5183	21.6924	50.0397	30.2175
70542461		46.2046	17.8937	48.3145	44.675	27.076	26.194	19.123	21.7783	40.5733	31.2024
70542838		47.7939	22.5193	50.0291	45.5082	32.4989	31.2871	23.2689	25.223	48.0486	26.8409
70543215		48.2861	18.1736	47.8443	44.3245	30.9953	27.5915	24.2931	20.639	44.7859	30.2387
70544066		41.5847	21.3146	47.126	43.2895	25.2065	24.6289	20.0652	21.48	36.5697	27.1607
70544136		44.8059	18.8897	49.1188	43.4935	28.9347	25.0155	21.1721	20.1953	40.5095	27.4825
70544206		46.2706	18.6974	47.4527	42.7094	27.0943	24.0456	18.5746	18.8046	36.309	33.0615
70544373		44.6906	20.5241	49.3341	45.4217	27.6094	25.4347	20.6104	21.4562	39.4371	25.8925
70545127		47.6948	20.4324	48.3303	43.4279	32.3762	27.9208	23.1212	21.3604	44.3272	22.8927
70545811		47.5478	17.2747	49.8978	44.0036	28.3638	26.7958	20.794	22.1551	42.4377	26.9159
70546425		47.409	19.5965	48.0693	44.5212	26.7516	26.5817	19.1539	20.9886	38.8958	29.3557
70546662		44.9916	15.3708	46.7013	43.0178	23.8616	22.6438	18.7542	17.8415	36.3567	26.9101
70546732		47.6888	18.2785	50.8488	46.6863	27.0603	26.2332	22.2143	23.052	44.2907	27.8448
70547039		51.3221	17.426	52.389	45.2778	31.5055	29.145	23.1894	22.9238	45.8578	27.04
70547276		44.9846	20.4093	50.6923	45.1732	25.6878	25.2879	19.2734	21.7731	38.0046	25.4992
70547416		46.1458	16.9741	47.4318	44.3614	26.7765	25.1887	20.1371	21.0906	41.1002	24.5819
70548197		44.1533	20.1041	45.5621	43.9137	24.4854	24.9385	16.8006	19.9636	34.8525	29.8441
70548644		48.1206	18.3852	48.2892	42.8196	27.1722	25.7763	19.2441	21.0515	39.0235	25.2788
70549021		46.3198	17.6094	47.3687	44.1386	28.7214	26.015	19.58	20.3083	39.7884	31.2729
70549495		48.7454	18.6765	50.2135	44.4936	32.1919	29.3346	21.6071	25.3291	46.8332	26.7655
70550249		48.2199	19.185	48.2907	43.5051	30.5664	28.0384	21.3205	22.0047	43.2328	27.6151
70550793		46.5879	17.6746	48.7363	44.0822	28.8997	23.7692	20.6347	19.346	39.867	24.8232
70551784		48.0861	18.0554	46.8869	44.297	27.9603	26.7641	22.1513	21.4228	43.3839	26.5983
70551854		46.2697	17.4392	48.0335	44.4777	28.0232	26.8899	21.0784	22.0161	42.6871	29.7897
70552161		43.7473	18.6486	48.0918	44.7874	24.1838	23.1826	19.0407	20.4945	37.8774	28.7313
70552301		48.7774	18.8114	50.6917	45.4298	33.1702	26.6076	23.5477	20.5135	43.7926	30.1205
70552468		47.072	18.1394	49.131	44.6247	28.6701	27.2072	19.8294	21.1287	40.2567	26.8167
70552608		47.7507	18.6849	46.8413	44.3781	27.8373	27.6262	19.1016	21.3091	40.1509	26.9669
70552775		45.0453	15.9518	47.5059	44.0726	26.2423	25.2875	21.083	21.5919	42.3493	27.4424
70553152		47.343	19.8725	47.9344	44.5982	28.834	27.5062	19.1056	21.0975	39.8787	31.0653
70553529		46.3725	15.5191	47.3508	44.0106	25.1803	23.8033	17.8596	19.1496	36.4398	27.7094
70553696		48.6863	19.9827	49.3336	44.5459	31.9098	28.9704	21.8042	22.2348	43.8428	25.9617
70553836		48.3354	18.9029	49.0155	44.6775	32.1459	27.9171	22.4538	22.6248	44.8748	27.7176
70554073		43.9777	18.0852	45.4557	42.604	24.2165	23.3893	16.4839	17.0363	32.8165	25.3975
70554827		46.8955	18.9396	49.5342	43.6115	27.4347	23.986	19.206	18.5735	37.135	28.7302
70555134		45.9023	18.9138	49.0721	43.0631	26.7323	25.9097	17.9383	19.9248	37.0901	23.9634
70555204		47.27	18.2216	47.4897	44.0176	24.3839	24.2805	17.3136	18.9389	34.6218	26.9523
70555371		47.0726	17.8716	48.1763	42.9568	28.3744	24.8241	20.6106	20.6182	40.165	29.7418
70555511		43.7473	18.6486	48.0918	44.7874	24.1838	23.1826	19.0407	20.4945	37.8774	25.5395
70556125		46.8706	18.3352	46.8533	44.7829	25.3773	24.7248	18.7785	20.1608	37.244	27.9598
70556739		48.7809	19.6923	52.9831	44.8494	34.4115	29.7154	25.8406	23.2288	48.5869	33.0194
70557046		51.0859	18.7493	54.9264	45.2241	30.2323	28.6712	21.0729	23.273	44.2288	27.8403
70557353		49.0142	20.618	52.3211	44.3423	32.9916	29.579	21.3698	23.6949	45.0174	30.2682
70557730		47.3768	17.9534	50.7449	44.8469	28.0508	26.8116	20.3893	22.1737	41.0184	30.6788
70558414		45.5425	16.4976	51.3505	45.4725	28.4005	27.2124	21.2601	23.6486	44.6274	29.4431
70558651		49.7645	20.0472	50.6354	44.3681	30.8851	28.7398	20.8578	22.5127	43.0955	24.3919
70559195		46.9626	16.4951	48.9367	43.9539	28.703	26.5187	23.068	21.8096	44.6798	27.2202
70559405		45.3978	17.8366	46.8349	44.3335	26.2413	25.2105	18.3117	19.2191	36.8936	30.0201
70559572		47.9514	19.2254	50.0526	44.2598	32.4396	27.6389	21.8334	21.0517	42.713	27.8441
70559642		45.5985	17.9925	48.5312	43.7736	26.82	24.1363	18.2917	19.8789	37.9768	25.2918
70560186		45.4637	17.6355	48.5134	45.2424	28.7044	25.7841	20.0233	20.8535	40.649	25.9074
70560493		46.2365	17.9381	47.0127	43.2979	26.2891	23.3684	18.7202	18.037	35.9054	25.8911
70561247		44.9446	15.4899	45.3889	44.3729	22.5601	23.4511	17.0996	21.5469	38.3658	27.97
70561317		45.4942	18.2257	46.9756	43.6699	26.0319	25.89	18.6007	21.8713	39.7045	25.0086
70561931		44.6307	18.9595	48.5721	44.9022	27.8451	25.7718	20.654	21.2653	41.4231	27.757
70562238		45.599	16.9188	50.5594	44.2064	29.2989	26.6788	21.8127	22.3263	43.6455	24.201
70562308		48.3526	19.4421	49.7009	43.601	27.5376	25.7993	19.2604	19.6595	37.7844	29.3487
70562475		46.0086	17.1686	49.6668	44.7476	30.4997	26.6314	22.2682	21.2257	43.4245	25.8589
70562615		45.3426	13.4865	49.1464	44.5337	24.5958	22.6557	19.4521	20.0043	39.2081	25.0609
70562852		46.4333	18.0311	47.3928	43.6413	26.6843	26.9927	20.4308	21.4762	41.4988	26.232
70562922		50.4886	18.8874	49.8256	43.9343	31.0571	28.1756	20.2097	21.732	41.695	26.6266
70563089		45.5702	16.6127	49.1695	44.0038	27.2776	24.7715	18.1696	18.596	36.3113	29.0896
70563229		43.6295	17.7427	48.4069	44.1689	26.1036	23.4542	20.0542	20.0923	38.6276	30.981
70563466		48.9436	19.7256	47.8505	44.188	28.0595	27.8193	19.117	21.4624	40.0053	29.6818
70563843		46.754	18.5272	47.9501	44.1758	27.5432	25.8625	20.4637	20.7381	39.9304	27.6003
70564220		46.4253	18.8744	48.503	43.4602	28.7729	26.2226	18.6908	20.7865	39.1477	26.2289
70564764		49.8037	17.6684	48.7224	44.2174	31.1241	28.5276	22.6253	22.2655	44.5128	25.3299
70565141		47.5971	18.1229	47.3824	44.6217	28.8707	25.9926	20.4831	21.8207	42.1	26.0148
70565448		44.1946	19.0735	46.962	42.3738	25.7663	23.1138	19.0603	18.6883	35.5336	28.709
70565685		45.6559	17.1552	48.0295	44.3462	27.4232	25.2461	20.6447	21.921	42.1834	27.556
70565755		46.3465	19.7881	46.9763	44.1862	23.7614	22.5133	18.6841	19.6795	34.2071	27.3277
70567430		45.9234	16.1311	48.5856	44.6564	27.7129	26.298	22.5368	24.2198	46.0109	29.3806
70567807		42.6641	18.9669	48.7304	43.41	24.9952	23.8422	20.4844	19.1536	38.0629	27.7631
70568588		46.514	17.8608	48.6034	44.2417	28.3089	26.9958	20.5564	21.3817	41.5272	30.3554
70568965		47.7294	19.3411	49.5763	45.2427	29.4821	28.9173	19.7709	21.8222	40.42	27.8858
70569035		46.3287	17.762	48.8519	43.6785	29.5238	26.0281	21.7323	22.662	44.3908	28.3471
70570333		43.5195	19.2646	46.8349	43.7336	24.0738	23.0253	19.7687	20.8578	36.3224	25.2861
70570403		45.9133	18.8877	47.3812	43.5765	26.8468	26.1776	19.0543	21.3093	39.1603	24.7127
70570640		42.0448	18.6167	45.0382	42.2032	22.4766	21.5765	16.9259	18.5995	32.2135	32.312
70570710		47.3115	18.0148	52.9097	45.7971	27.881	26.9144	20.1941	21.2819	40.4539	29.6738
70571491		46.6077	20.5344	51.4075	45.4211	27.8748	27.2596	19.574	21.3656	39.2297	24.5691
70571561		45.8256	17.5151	46.8584	42.6095	25.0254	24.8559	17.9357	19.4538	36.8539	26.3186
70571631		46.3519	17.1218	49.3193	45.7621	25.4462	23.6407	20.1384	19.6368	39.1775	29.6813
70571938		48.6574	17.4925	47.5952	43.3356	29.1311	27.3287	21.5235	20.8306	42.3046	26.6271
70572552		45.3579	18.637	47.0468	43.3659	25.3863	25.3327	17.98	20.4703	37.1768	27.5354
70572789		48.6357	17.4025	49.6351	44.6069	30.169	27.491	22.8512	22.195	44.7657	32.9082
70573236		46.3132	18.535	51.3685	44.2808	28.7746	26.8251	21.1949	23.3699	43.0147	29.1661
70573780		46.9034	20.2325	48.4294	45.1878	27.3521	25.663	19.9913	21.873	39.436	24.8454
70573920		44.742	16.5648	47.5796	43.5879	25.3254	23.9785	18.9199	19.6946	38.4503	26.2489
70574087		45.8938	18.3208	46.1889	43.7244	24.7651	22.7979	18.2293	18.2141	34.4849	29.6291
70574841		42.9087	18.339	48.8501	44.6597	21.2329	20.1364	21.2382	21.7457	35.1784	27.7997
70575692		51.422	18.3158	51.2402	45.2207	29.8632	29.922	20.7133	23.1013	43.5059	24.4218
70575762		47.1034	16.5622	47.5772	44.8003	26.2188	24.9699	19.4621	20.1949	39.5426	28.0944
70576139		46.3927	19.4516	46.8171	43.7129	28.0754	26.424	18.8109	21.0783	38.8631	28.7466
70576823		45.8325	17.0285	48.758	44.3614	26.1988	23.5721	19.597	20.6204	39.2444	25.5581
70577060		46.5238	18.4636	45.8096	44.2628	26.5257	25.8189	18.184	20.2503	37.6221	27.5155
70577437		46.8319	17.6161	48.4053	44.9451	27.8542	26.3558	19.7438	22.1629	41.6254	26.5408
70577507		44.4345	19.0645	50.2202	43.4105	25.7965	23.523	19.5911	18.7785	36.417	28.1116
70577814		44.8827	15.5974	47.1463	43.3454	25.4287	23.6452	18.7961	18.4443	36.9614	25.7661
70578121		48.7767	19.0692	47.5416	43.334	29.7108	27.4857	20.9451	22.2475	43.1279	27.6195
70578358		47.3426	19.1417	50.1496	44.4567	30.5381	28.0876	21.2907	22.0562	42.9873	24.5744
70578805		47.393	17.4341	46.6624	43.5231	28.2292	25.0353	19.1488	20.5533	39.5764	27.5074
70578972		45.5784	18.2294	48.0112	44.2883	24.6698	24.1287	18.9122	20.348	37.6763	24.7816
70579112		48.1579	18.7163	47.836	43.8726	31.1411	26.9576	22.7926	21.2757	43.6407	25.9008
70579419		46.4444	19.2447	47.4339	44.1449	26.5259	24.392	17.3076	20.1875	35.6644	26.504
70579656		45.8514	15.9217	46.5218	44.4946	25.0635	23.6219	18.5463	20.0475	38.2758	26.4049
70579726		44.1367	20.3928	47.1442	43.7561	25.6951	25.1854	19.3908	19.248	37.6441	28.7025
70580717		47.3797	18.2954	50.4753	44.5802	30.5614	28.6681	23.2563	22.8231	45.956	23.4629
70581331		45.8609	19.6377	46.8644	43.7903	26.5061	25.3072	18.5711	20.6677	38.0442	29.3364
70581638		51.8406	18.0631	52.6198	45.2515	28.1728	30.8987	20.3086	26.0365	45.5852	26.7195
70582015		46.8352	17.6431	50.2965	45.4562	28.8831	26.9204	22.0151	22.08	43.7131	28.5082
70582559		53.2339	17.1941	53.3962	46.4266	30.9068	30.5038	21.5127	25.5056	46.9	26.5348
70582629		46.1927	17.7621	47.8568	43.6395	25.7516	24.8482	19.1928	19.7845	38.7335	29.069
70583480		46.7316	17.6877	47.8473	44.5727	27.2937	26.3182	18.7465	19.9502	38.3452	29.1778
70583620		48.6022	19.138	49.0904	44.9466	32.0815	27.1055	25.1037	21.4607	46.4276	31.5034
70583787		49.0626	19.3054	50.0598	45.425	29.7609	29.7915	22.1725	24.2336	46.1008	25.5895
70584541		45.3071	21.226	47.3651	43.6894	25.224	24.0434	19.1315	19.933	36.7055	29.6832
70585392		47.7331	19.264	52.5376	45.6751	28.7241	28.1021	19.4263	23.3433	41.9525	23.5
70586453		44.5334	17.2777	47.6438	43.8618	25.5694	23.405	18.2842	18.8163	36.448	26.4418
70586760		47.1656	22.0234	51.4849	44.654	33.9986	29.1879	22.2536	25.2377	47.4395	28.7058
70587067		46.6268	17.7102	48.1534	44.1528	28.8398	26.5889	20.92	21.0451	41.79	35.1904
70588365		43.5951	17.9653	46.6495	44.054	25.3934	24.6296	19.8438	20.2022	38.9741	29.3337
70588742		45.0069	19.7178	49.9354	44.7655	26.501	24.8513	18.8858	20.0215	37.1106	28.8412
70589119		47.1723	19.2548	48.0802	43.2829	27.7698	24.5833	18.7043	18.5471	36.8481	28.7838
70589356		43.6385	18.6111	47.4599	43.3606	25.4234	23.2434	18.8606	17.7152	35.0212	24.9712
70589593		47.7628	18.9037	47.1222	43.5165	28.219	27.0503	20.6009	20.5356	40.889	25.7284
70589970		45.8494	17.5898	49.7039	43.7512	28.9815	25.5685	20.8327	20.0355	40.5953	29.084
70590347		45.6813	20.3081	49.1369	44.8128	27.3869	25.5709	19.1021	21.7227	38.8564	34.1354
70590417		48.7613	19.4955	53.2809	45.4156	32.2048	29.6058	23.8858	25.0564	48.7498	25.69
70590654		48.816	18.2875	51.8102	46.2735	30.8176	30.363	22.262	21.9662	43.8942	25.3802
70590961		46.0588	20.2458	46.8712	44.4099	25.493	24.8524	17.2134	19.9948	35.6544	32.8445
70592329		47.947	16.3188	49.1909	44.8537	28.9353	25.726	21.4879	22.2898	43.0238	27.3483
70592706		47.5994	18.4623	50.7417	45.4978	28.9795	26.9661	20.6925	21.3297	41.7843	25.7846
70592873		45.5111	17.6227	47.3819	43.2055	27.0993	25.0326	19.2959	20.2411	39.1918	30.6439
70593934		46.717	17.2181	50.7726	44.5595	28.6824	26.7393	21.2103	21.9992	43.1123	29.6197
70594004		50.4871	17.884	50.6362	44.943	29.3812	28.588	20.788	22.0381	42.2731	27.8092
70594311		45.8761	18.292	46.8501	42.6706	24.8552	23.7822	17.8713	17.3717	34.1063	27.9889
70594618		48.0429	19.0279	51.7392	45.211	31.6258	28.9789	24.1198	24.7147	48.67	27.443
70595092		48.9579	17.9534	49.5234	44.6661	30.118	27.7328	21.3174	22.7948	43.8703	28.0212
70595302		45.6347	17.4819	47.7632	43.5097	26.9781	25.4314	20.1746	21.345	41.0108	30.569
70595539		50.5178	18.5798	51.0361	45.0338	33.0452	30.1888	24.268	26.5734	50.7019	24.9768
70597144		45.7122	16.9065	47.2838	43.5432	28.0639	24.6319	19.1524	20.5425	39.2712	25.9636
70597995		46.713	18.1303	46.3296	42.3166	25.6806	24.2253	18.8626	18.5159	36.4722	28.7907
70598512		47.2633	17.9454	48.822	43.9673	26.0343	26.398	18.9789	22.3495	40.9988	30.6113
70598679		49.7067	18.3708	51.1736	45.1205	30.8754	29.339	21.7423	26.0641	47.5194	29.3752
70598819		46.7318	17.9662	47.957	43.7802	26.6162	23.3677	18.9562	19.7248	36.8826	25.1441
70598986		45.3661	20.4387	47.329	43.9199	24.6868	23.517	16.4929	19.1496	33.6813	31.711
70599433		46.364	18.9975	48.5003	43.6868	28.003	25.9724	20.5904	21.6253	40.415	26.4835
70599810		48.0793	18.6202	47.9263	43.4297	27.9094	26.4688	18.7047	20.7626	39.0538	28.4
70600047		49.5281	18.817	46.9557	44.2378	29.8175	27.5952	21.3465	21.2774	42.3195	27.0108
70600591		50.2127	20.7614	49.5287	44.915	33.8466	30.8094	22.9528	23.2464	46.1722	25.0994
70600661		47.2393	17.0669	50.8767	44.501	27.1212	24.5767	19.0499	21.3361	39.7867	25.6542
70600801		47.9582	17.0992	48.2046	45.0427	27.8417	27.885	20.8289	25.1079	45.6708	28.6344
70601415		46.2064	18.2142	48.6504	45.3488	26.9056	26.0792	20.0906	22.0478	41.0545	24.6564
70601722		49.9883	20.1884	49.767	44.5788	35.3472	28.5544	24.8367	22.3968	47.0712	27.4915
70601889		44.2247	19.6794	47.6301	45.1564	23.2868	21.4405	18.5128	20.0436	34.8781	28.9448
70602643		47.2744	19.3325	50.0853	43.7695	31.1439	28.3755	20.3084	23.2326	43.4657	24.1133
70602713		44.9831	18.6812	46.403	42.44	25.3718	23.8744	17.5074	18.0224	34.6061	25.211
70604485		48.7478	18.8209	48.1419	43.8454	29.5604	27.0937	20.8789	20.761	40.4557	27.2501
70604792		45.6273	16.6236	47.8746	42.7078	25.2055	23.9212	18.6796	19.7905	38.3356	28.8024
70605239		47.5409	18.9964	48.8194	44.4058	26.6811	26.3361	19.4831	20.7199	38.3378	25.5789
70605309		50.2806	18.3906	47.5018	43.859	28.5171	26.3822	18.8604	21.9898	40.4188	24.3105
70605476		45.7428	21.9739	48.7552	45.4072	23.403	22.7704	19.637	20.756	36.3736	26.3311
70606844		43.9652	16.2565	47.3705	43.4916	23.98	21.9122	17.9742	17.7555	35.0048	27.711
70607081		47.6183	18.3172	48.6048	44.9756	28.3125	27.4069	20.1225	22.2329	41.8458	25.2617
70607388		47.8253	18.0916	49.2206	43.8116	27.9548	26.5846	18.7278	20.5533	39.0891	25.9432
70607905		43.3057	19.4751	47.4188	43.6308	25.7094	23.7343	18.0787	18.9802	35.6101	26.8003
70608072		45.5324	16.66	47.7684	44.0125	26.5072	25.5924	19.8483	22.4209	42.0668	28.2694
70608519		48.3463	18.8136	48.9101	45.0501	30.5579	27.9568	21.853	23.6658	45.1249	28.2513
70608686		43.4124	19.131	45.9833	43.3979	23.6587	23.5301	17.0047	18.8808	34.1424	26.0524
70609133		47.5886	19.4472	47.7301	44.2267	27.8312	27.2077	19.3877	20.9893	39.3041	25.6359
70609817		45.3888	16.2605	48.4276	43.87	26.496	25.0467	20.8141	20.7028	41.158	27.2548
70609984		47.3894	18.1639	48.6353	44.8064	29.1	27.4795	20.83	21.4537	41.9353	24.6919
70610054		46.3027	19.9693	48.9019	43.8417	29.5646	26.5934	20.4695	22.9693	43.3978	28.5504
70610431		53.6576	18.6549	51.5088	45.2969	34.0617	32.8907	23.4406	27.1714	50.271	27.8008
70610975		43.7257	17.4063	45.7298	41.1083	23.7163	21.8209	18.8506	17.5695	33.6462	28.3599
70611115		47.5602	17.5184	50.238	44.0552	30.5109	27.9884	21.5232	23.1365	44.2859	29.1049
70611729		50.1393	16.9073	50.0339	47.0593	28.6887	29.6736	19.6225	24.9926	44.5486	31.7239
70612036		43.4763	18.3944	48.5191	43.3626	29.9043	29.3685	25.1853	27.6166	52.2915	24.0852
70612413		43.7394	15.9602	47.7208	43.6468	21.6933	20.9432	16.6467	17.9352	33.7435	24.7765
70613027		47.1026	17.3146	47.7379	44.1813	25.0673	23.045	18.267	19.9098	36.5788	32.5183
70613334		41.6271	23.2068	54.0505	45.5822	24.5868	25.3799	21.7387	21.6009	37.4794	31.731
70613711		47.5691	17.9147	47.2866	43.6906	27.9616	27.4735	20.4647	21.2772	41.3609	27.3195
70613878		46.4336	19.6263	47.1559	44.061	26.3123	23.7025	17.882	18.0093	34.6796	26.078
70614185		46.9455	17.9617	48.0495	43.43	28.4963	26.4582	19.566	20.4466	39.9782	26.1708
70615553		46.9786	18.3842	47.8416	43.9404	27.5995	25.1107	19.318	19.3221	38.2262	30.3447
70615623		50.4981	19.7245	51.2331	45.247	32.2327	28.8183	21.9196	23.2361	44.5553	28.6374
70615790		50.1454	17.3695	50.76	43.7524	30.6188	27.0189	22.6662	22.7147	44.8423	28.292
70616097		47.7408	18.7959	47.0702	44.0612	27.897	26.1907	19.3796	20.7426	39.187	24.902
70616167		46.2152	19.1651	48.8625	44.3951	27.747	26.0183	18.6721	21.5492	39.8288	27.6176
70616544		46.3496	17.7547	50.8099	45.3445	27.7832	26.7633	20.0053	22.5737	42.0484	26.1061
70616614		46.9043	18.3289	49.0032	43.2763	26.4392	25.0935	19.9657	19.6939	38.3678	26.5287
70616851		46.6492	17.7794	48.7772	44.5926	28.5016	26.4474	22.5346	22.3398	44.4796	27.4316
70617395		47.1414	19.1752	46.2568	43.063	27.0583	25.5394	18.4994	19.1289	37.1497	29.0623
70618149		44.6575	16.5512	46.6409	42.2344	24.2711	21.93	16.4591	16.6669	32.8757	28.7486
70618386		48.3096	17.7315	48.5371	44.0959	28.8742	28.4618	20.2718	22.6635	42.5114	25.3841
70618526		46.1392	18.7157	47.6333	44.0801	26.2331	26.2091	19.3035	21.3172	40.0233	27.0426
70618903		46.3775	18.4273	46.2308	43.0894	26.5377	25.1212	18.5906	19.9049	37.3819	27.0923
70619517		45.6161	19.2369	46.513	41.4133	26.897	25.6365	17.9767	18.892	35.595	30.2333
70619991		47.0487	18.8945	51.3386	44.4181	30.7102	27.9202	20.7577	22.8188	43.4605	27.2044
70620061		44.7642	17.2647	48.0377	43.5363	26.2538	24.6965	19.7702	20.7841	40.2928	26.4868
70620675		44.3186	16.8153	48.9031	44.2577	24.6544	23.0623	19.9259	20.768	39.6993	29.4439
70620982		47.0108	17.763	49.7602	45.1369	28.3285	26.7938	20.6097	22.4878	42.3407	26.1589
70621806		48.7398	18.711	49.0112	43.9153	30.5499	27.0845	21.7531	21.4902	42.0564	26.9571
70621973		47.6316	18.9283	47.8015	43.9032	27.0688	25.8983	18.1473	20.2442	37.7354	28.1661
70622587		44.2233	21.1965	47.3912	43.1425	25.9494	23.9784	19.6657	20.2309	35.6986	26.9995
70622727		45.3577	17.3825	47.6193	43.7184	27.5528	24.4381	19.4339	19.7665	39.0661	26.235
70623034		47.6346	16.8874	49.0231	44.7407	28.4256	25.9478	22.3218	21.3553	42.6631	25.6533
70623885		45.9719	18.2328	46.3912	42.9031	23.9716	22.4398	16.9913	16.7776	32.8706	28.7449
70624402		45.1112	20.4915	47.1867	44.0166	26.8313	24.7489	19.1535	20.6229	37.8604	23.1068
70625253		46.2947	18.9168	45.5836	43.3854	25.652	24.4643	17.8393	19.5673	35.5138	29.514
70625630		47.0666	18.7246	48.8703	43.1766	31.0647	25.4267	21.3835	19.8231	41.2105	28.7711
70625867		48.2271	17.3102	49.389	42.9182	27.9385	25.1362	20.5074	19.0814	39.1847	28.1992
70626007		50.1635	17.2956	47.9405	43.108	27.2043	26.1758	19.6929	21.4349	40.0611	28.2013
70626314		45.1232	17.6958	47.0399	44.0806	25.3186	24.8222	19.632	20.3286	39.5132	25.5564
70626551		48.1497	20.5409	50.3445	44.4636	33.498	29.5359	23.8943	23.5012	47.2172	30.4725
70626621		47.8682	19.4908	55.0676	47.2504	30.2411	28.2995	19.454	22.483	41.6262	27.2076
70626788		46.8617	18.1005	49.9264	44.5043	28.1761	26.5823	20.8944	21.9218	42.0078	28.6457
70627612		46.7928	18.9731	47.6787	43.4452	27.4541	26.6418	18.1315	21.3793	38.5123	24.5264
70628603		45.6641	17.7603	48.5896	43.3945	26.8573	24.4825	19.1677	19.498	38.2968	27.9874
70628840		47.5019	18.1531	49.8951	44.5971	29.945	28.5529	20.8734	24.4421	45.0323	28.5472
70629454		44.1548	17.5506	48.6705	43.5181	27.176	24.7534	20.129	20.6605	40.4486	31.6763
70630068		48.4002	19.5492	48.6462	45.1146	30.3702	29.7365	20.3657	22.6756	42.7804	25.7915
70630989		46.4219	18.4955	49.4169	45.1972	29.1867	24.8543	21.719	20.4797	41.8021	28.0004
70631059		46.5494	19.7386	50.1789	45.1963	29.5678	27.2987	21.0848	22.9322	43.2237	28.1356
70631366		48.4227	19.028	51.0396	44.4705	28.6884	29.2616	20.3785	23.8145	43.0126	32.2668
70631506		46.3371	22.2688	52.162	45.5689	31.0431	29.0965	19.9691	22.9898	42.1175	29.807
70632287		50.1025	17.7218	46.2652	44.4045	27.1292	26.8803	18.9034	21.4942	39.6796	29.6679
70632971		46.9462	19.5645	50.0233	45.1597	28.7636	27.0866	20.5694	22.7	42.6774	26.769
70633278		49.0191	19.0227	51.6152	44.8822	31.5916	29.2281	21.943	23.6002	45.4135	27.0625
70633418		47.6249	16.8309	48.3184	43.8376	27.6724	25.9743	21.6334	22.3799	43.3236	30.5723
70633585		47.1169	18.2261	49.4233	44.5637	29.0268	27.0396	21.6246	21.7706	42.7418	27.3361
70633655		49.1539	27.4364	50.7943	42.6987	29.3367	31.6165	20.6029	25.6738	42.3692	26.5661
70633892		46.9101	19.1619	48.4339	44.8868	28.601	26.7998	20.1555	20.6144	39.8488	28.5715
70634646		47.8029	19.7286	48.1958	44.8987	27.6883	26.9522	18.9056	19.9079	37.957	27.7604
70635330		43.7232	17.9012	48.2044	44.2997	23.8181	23.5987	18.7457	20.0761	36.0565	32.4491
70635944		44.8556	16.9904	48.2109	44.384	27.3984	25.0199	20.7481	21.5691	41.6542	28.2508
70636321		47.0164	17.8252	49.5754	42.9244	30.0546	26.3289	20.7975	21.4266	42.1162	27.4331
70636865		48.8386	18.8736	47.0322	42.8483	29.6908	27.2889	20.5558	20.7381	40.8894	28.1447
70636935		45.4402	18.2415	49.0159	44.6608	26.5941	26.2239	19.4497	20.9724	40.1067	26.7342
70637856		46.8693	18.6167	50.2888	43.6943	29.4249	27.2326	20.9073	21.6768	41.6147	25.8934
70639768		47.7681	18.4896	47.5041	44.8296	26.0023	25.5586	19.2899	19.9162	38.0471	26.5815
70639908		46.8806	17.2726	46.5374	43.0149	25.0513	24.8488	18.3603	20.5659	38.4388	27.4556
70640145		45.3063	18.2779	48.508	44.3182	25.9426	24.3183	18.0235	20.2109	37.0355	28.4317
70640522		43.9746	19.2173	48.4287	43.3263	25.4104	24.1161	18.9316	19.9538	36.4254	34.156
70642504		46.2527	16.743	52.5864	45.0637	27.5905	26.9167	20.171	24.4434	43.9494	25.7814
70643662		47.0462	18.0247	48.5191	43.3902	30.8059	27.2955	21.359	22.7868	43.8836	25.2174
70644723		45.7667	17.0755	48.3109	43.2779	24.9029	23.6302	18.8923	19.2389	37.5914	27.9439
70644890		50.1589	18.8648	48.8824	44.9472	34.1669	29.3176	23.8351	23.4735	47.0701	26.2104
70645030		47.6911	19.2261	47.6024	44.4838	26.3798	25.2367	19.5223	20.2726	38.0562	28.8077
70645267		46.8787	19.1419	48.9566	44.5951	29.3074	26.6376	21.4636	24.8288	46.0282	27.3113
70645644		49.5431	19.829	47.4913	45.1133	27.3516	26.749	18.3592	19.3368	36.4087	28.0292
70646942		46.2382	18.4767	47.713	44.2759	28.3035	26.1744	21.2974	22.2056	42.4022	28.6504
70647179		46.8683	18.2981	47.3445	44.5176	26.969	26.7205	18.8562	21.0308	38.8146	27.591
70647486		48.9298	18.0845	47.6623	43.7514	28.4513	26.2247	19.7442	20.5582	39.7237	30.1801
70647626		47.9252	20.2085	49.4912	44.6952	32.1725	28.1282	22.7913	23.7204	46.0198	26.3177
70648003		47.512	18.9458	47.8802	44.0345	29.8985	27.3364	20.972	23.0186	43.7859	22.4767
70648854		47.7128	17.0661	47.3784	44.6048	25.5796	24.1104	18.4774	19.0563	36.7466	28.1828
70649468		46.6546	19.3247	48.7005	44.2105	29.5656	24.6311	21.2281	20.4148	41.3201	27.8729
70649608		48.9374	19.8627	48.4973	44.3403	32.3318	25.9615	20.6949	18.3928	39.0556	26.2938
70650459		50.6167	20.9441	49.1718	43.8746	34.1108	30.509	20.9413	24.1971	44.9994	24.2829
70650836		48.7488	18.5615	48.9459	45.2885	29.202	27.4841	20.5968	21.6592	41.4806	30.7082
70651380		46.7485	18.4162	50.4472	45.4339	26.655	25.163	19.5685	19.493	38.4278	27.9549
70651994		48.7156	18.706	49.5597	44.3509	30.7358	27.7835	22.3115	22.0195	44.205	25.9282
70652064		47.9331	18.8605	48.9916	45.9164	26.284	23.5861	18.7007	18.9598	37.0918	26.5107
70652204		45.1337	16.161	47.1314	42.3286	24.7947	23.0265	18.3815	18.3771	36.6475	30.8313
70652371		48.434	17.7037	48.8948	44.3265	31.1672	28.2813	23.1903	22.4101	45.2924	24.1995
70652818		50.1382	17.5654	48.7236	43.6599	28.2854	25.119	21.1156	18.9971	38.9846	28.5442
70653502		47.8464	18.437	48.2317	44.8154	27.9395	26.3192	19.6138	20.0654	39.3698	33.3271
70653809		48.205	19.9568	51.0961	44.7705	31.9314	30.2817	21.6008	25.4498	46.8299	27.2484
70653976		45.9804	17.6199	48.9135	44.8841	28.2656	26.3611	19.1737	21.1914	40.2108	26.9949
70654353		46.217	17.7055	48.9437	43.9462	26.8931	25.2786	20.2225	20.1323	39.5974	26.0165
70654897		43.5829	20.6226	49.141	44.4678	26.0357	26.0594	19.8699	20.793	38.2894	27.4811
70656335		48.5756	19.2996	48.1885	42.3067	25.6064	24.8621	17.7818	20.135	35.9257	27.6197
70656405		45.3467	19.6472	47.6241	43.4615	26.9883	26.5034	18.7829	19.8924	37.8754	26.494
70656949		47.5022	18.5015	47.7642	42.798	30.0766	26.395	20.9591	18.9508	39.744	30.9076
70657563		45.5265	19.8392	48.0791	44.3122	27.9831	25.9739	18.4175	19.2038	37.3954	27.3834
70658247		44.402	16.4246	46.7342	42.6507	25.8977	22.6499	19.2964	18.0948	36.8571	28.2876
70658554		46.7035	17.4806	48.9942	43.7553	29.2168	26.3576	21.2207	23.7545	44.7705	24.3204
70658624		48.7203	18.815	48.357	43.6055	29.7179	25.8933	21.6883	19.4705	40.8364	26.646
70659168		46.4977	17.2791	46.3509	43.5685	27.7714	25.0779	19.7396	19.6521	39.1958	23.8532
70659922		46.9967	13.1888	48.004	45.0671	22.985	22.8692	16.8666	19.6835	36.2477	23.6677
70660159		42.6593	19.2317	46.7506	42.5831	23.9292	22.4212	17.2935	18.4475	32.5987	28.6783
70660229		46.7079	17.8212	49.701	44.6818	28.5854	24.6926	20.5134	20.2554	40.0469	27.5893
70660536		52.0649	18.4376	51.82	45.5119	32.965	28.0295	23.4601	23.0724	46.1889	28.5708
70660843		48.9293	19.1855	47.5476	43.8272	29.082	25.765	19.9952	20.0969	39.0497	28.1642
70661834		45.4359	18.8099	47.1865	44.0259	26.9054	24.9035	17.555	18.7831	36.1248	30.929
70662211		48.8906	18.2786	52.8014	48.0327	29.0902	27.7928	21.0361	23.4101	43.6298	24.8078
70662518		44.2848	17.3636	47.6182	43.2526	24.3724	22.2818	19.1516	17.8981	35.5376	25.6843
70663062		45.7577	16.918	47.6291	44.4393	26.8232	25.3957	19.4609	20.8629	39.9648	28.704
70663132		46.0847	18.6043	47.783	43.2945	27.747	25.8966	19.3402	20.5962	39.1792	28.0594
70663746		46.9699	18.4321	48.0027	43.2146	27.161	25.5011	19.6514	19.718	38.8149	30.9882
70663816		47.8569	19.1365	51.6345	44.944	35.3282	30.2676	25.191	27.2704	52.494	27.9643
70664430		46.9931	17.3722	51.0388	44.1371	28.6711	27.3161	21.3596	21.7609	42.7557	25.8373
70664737		46.7237	17.2612	48.0254	43.9594	27.9917	25.1748	21.5471	19.3159	40.5683	26.2288
70665281		46.0069	17.4236	47.1188	43.3598	26.3364	25.3156	19.8013	20.0002	38.8026	31.445
70665728		49.7253	19.4799	51.217	44.5136	28.2236	27.4504	19.1922	22.4755	40.3789	26.3606
70665965		45.3468	18.0368	47.4357	43.4976	27.5276	24.093	19.9554	19.3647	38.5847	29.6754
70666035		45.6267	19.998	48.7867	43.0351	27.4498	26.0683	18.714	19.3069	37.0521	27.6737
70667570		46.4839	18.4953	48.2901	44.1571	27.7853	25.5977	20.3255	20.3927	40.3181	28.2118
70668184		46.3649	16.9515	46.9599	42.6816	26.2943	24.5115	19.4923	18.9547	37.8514	29.5885
70668491		46.3759	22.3883	47.5052	43.765	27.3368	26.5508	18.9704	21.7188	38.3535	28.7091
70669175		44.6078	18.8086	48.0289	44.8196	25.8054	25.1644	17.5561	20.4209	36.8212	30.0208
70669482		47.2754	19.7683	52.0424	44.5331	32.6516	28.9968	23.3624	24.3188	47.3438	26.6463
70670613		45.2913	20.063	49.2401	45.1281	26.311	25.9076	18.3587	21.0357	37.3934	24.1706
70671087		47.1998	16.9403	47.8568	43.4192	25.0098	22.9889	18.2227	17.1681	34.462	27.9027
70671534		47.7233	18.2714	49.8697	44.5364	27.5075	26.0362	20.2473	21.0546	39.8287	29.1826
70672385		45.8823	17.9748	48.919	42.7496	27.6848	25.8214	21.3652	20.5587	40.7181	27.1629
70672455		45.1986	18.1259	46.3149	41.928	24.6635	23.0119	18.752	18.0532	35.3818	30.3156
70672832		45.729	17.5123	50.0581	44.6659	27.516	27.338	20.3551	25.1514	45.3922	28.0712
70674060		46.1238	18.7012	49.7255	44.8753	27.9548	26.1007	19.5984	20.9238	40.4229	26.747
70674367		49.3163	18.2247	45.9662	42.7277	27.5811	26.0039	19.2959	21.0777	39.4697	27.2915
70674814		48.3859	18.6013	49.4636	43.7963	29.3483	27.3132	21.6312	20.7595	41.4236	25.6895
70675972		46.8936	20.1154	48.9352	45.2143	25.6981	23.4597	19.3571	20.7305	37.2289	27.7198
70676656		47.5225	18.0766	47.6665	44.2734	26.0346	24.3582	18.7501	19.1059	37.4902	24.2475
70677033		44.8706	16.8018	47.4498	43.7577	24.5005	23.1998	17.9414	19.1422	36.4807	29.9486
70677103		47.1027	19.4738	50.0644	44.3578	30.9647	26.2122	21.0797	19.5442	39.4674	25.9551
70677410		41.9884	19.6012	46.9499	43.7112	23.8198	22.8252	19.042	20.8113	36.7725	26.0853
70678638		44.3986	18.5062	48.8868	43.3307	26.2981	23.5683	19.5166	20.1078	38.7312	27.1945
70678945		44.8451	21.6178	49.9127	44.9723	25.7781	25.4531	19.5366	22.5568	39.3291	28.7106
70679252		45.7719	17.2858	47.6405	45.3587	25.6203	24.7603	17.6863	19.6196	37.1077	26.4398
70680006		43.1043	19.6	46.1304	43.4036	23.3365	22.4698	16.4508	19.2105	33.1707	25.0455
70680857		46.683	16.8327	48.109	43.5055	26.5751	25.5078	19.4504	20.789	40.0431	26.5944
70681094		47.4833	18.5742	47.0199	42.8988	30.7128	25.9643	22.4991	18.155	40.5439	28.1309
70681541		45.158	18.9488	47.2965	43.163	25.5719	25.5758	18.8668	19.8282	37.174	26.308
70682225		46.2646	19.5535	47.8631	43.805	25.8069	24.3126	19.1194	20.3414	36.7247	25.0333
70682462		45.305	17.2491	49.0834	43.2517	26.1754	23.99	18.9553	20.2179	38.1246	28.4388
70682532		44.2963	22.4888	46.4795	42.2611	23.5721	22.6115	18.4914	20.6542	33.5081	27.8508
70682839		45.185	21.005	48.1151	43.4374	27.2095	25.1951	19.5807	20.2127	37.0699	27.2023
70683076		45.1328	16.9257	47.7677	44.7128	24.3482	23.7431	19.1837	19.0339	37.2201	26.3014
70683383		47.0433	18.1895	47.2708	43.1627	29.3595	25.3718	20.7499	19.2055	39.434	31.7135
70683523		47.6964	18.9509	51.0733	45.0386	29.572	28.3416	21.5789	25.268	45.9399	25.7336
70683690		46.5759	17.7046	48.1699	43.7535	26.385	24.2089	18.4271	19.6324	37.0265	28.4365
70683830		47.6704	17.9069	48.1277	43.3985	30.2737	27.6386	22.1324	22.2311	43.9486	24.6273
70684067		48.9309	20.0652	47.4804	44.2986	28.0451	27.101	18.1389	20.1364	37.2039	23.7349
70684681		48.1981	19.5285	49.0445	44.3803	34.7954	29.8168	21.2802	23.6669	44.681	29.349
70685295		47.928	20.9905	49.5053	44.101	31.8419	29.0117	21.4002	22.5651	43.8339	26.6711
70685435		43.5984	18.0008	46.7865	42.5935	22.2208	21.673	16.9464	17.9135	32.4295	26.8507
70685505		45.9544	18.97	48.2048	44.9609	26.6715	25.2214	17.4868	20.2362	37.2045	24.163
70686049		46.2611	19.4978	47.1774	43.9756	26.6446	25.8197	20.4201	20.4902	39.2446	27.191
70686119		43.6247	16.8049	47.9589	44.7348	23.73	23.4355	19.3629	21.6554	39.085	27.9609
70686733		48.5115	21.2013	47.6096	44.4924	32.624	30.1014	21.8577	23.0479	44.7556	28.5652
70687040		47.0503	19.969	49.865	43.439	30.0551	27.0655	21.6302	21.2451	41.1449	24.5435
70687277		46.1831	18.3079	47.7334	43.0059	27.5504	25.5838	20.9152	20.5569	40.4725	27.632
70688268		49.2649	20.3324	51.62	44.7669	34.4915	28.6821	23.2593	23.1521	46.2373	23.473
70688575		44.9508	17.1412	46.388	43.0389	22.4022	22.8057	17.4434	18.0579	33.8881	26.2169
70688715		44.4483	19.9608	48.5896	43.9526	26.828	25.366	18.6051	20.7889	38.0966	26.9564
70689022		44.3447	18.4913	47.1841	45.0649	25.0136	24.7599	19.8237	21.7102	40.1516	26.3703
70689496		47.2975	19.2452	50.302	43.7967	28.5917	25.9868	20.6694	20.1729	39.8285	29.1435
70690250		46.0782	17.6953	50.4645	46.0001	29.2132	28.1565	19.689	22.7939	42.446	27.5107
70690320		46.7457	17.1595	49.6182	45.4692	25.8814	24.4436	18.9445	20.3234	39.053	30.5987
70690487		46.0637	16.3683	46.4639	43.5863	24.8118	23.8795	17.5351	18.457	35.7924	27.0343
70691241		46.7817	20.8469	48.2866	44.771	26.1575	25.2113	18.9961	20.4745	37.5879	25.0125
70692302		45.8486	18.1683	48.5596	44.7736	25.2439	22.1877	18.9486	19.6576	37.5876	26.2578
70692469		46.1053	19.5437	48.0042	43.7192	26.2316	24.2552	18.2456	19.8474	36.3773	24.0953
70692609		46.7344	18.6996	47.4876	43.0478	28.4974	26.0303	21.306	20.9984	41.861	28.6483
70693083		48.765	17.7834	50.7418	44.8642	30.6878	29.4652	21.9081	23.3595	45.0248	28.0227
70693530		47.5882	17.9282	48.7632	44.4065	30.0736	27.2789	21.7677	22.5901	44.0629	26.1447
70693837		44.8209	17.8413	46.1587	42.9266	24.8312	23.1231	17.8138	18.689	35.1785	28.1605
70694074		53.0623	19.7828	50.635	44.3054	32.5119	28.7479	25.3313	20.5579	45.4621	26.7366
70694381		47.4381	18.8627	49.4071	44.0845	29.1023	27.5538	19.8476	21.929	41.1017	29.6934
70695065		45.7768	18.6399	48.2917	43.6775	28.5537	26.6863	22.1924	22.3644	43.0794	25.512
70695986		52.4405	18.6635	49.015	45.3208	31.4681	29.6213	21.1141	25.3822	46.2329	25.8095
70696433		48.9907	18.9607	47.8772	45.9971	27.1174	26.8856	17.6692	20.4252	37.5745	27.0704
70696977		46.0218	18.7238	47.0615	43.1452	25.9427	22.0081	18.1537	17.2552	34.3036	27.844
70697661		44.9054	16.6735	47.9756	44.4468	24.816	24.5035	18.1341	20.8004	38.4737	28.4484
70697968		45.3812	17.295	49.6455	43.8777	27.3881	24.9614	20.92	21.3307	41.9146	31.5751
70698345		46.9516	17.4327	49.4031	44.0666	26.9873	25.4575	20.4539	22.9747	42.1455	27.7624
70698652		45.0528	19.3659	46.5403	43.6791	25.1007	25.2217	18.964	20.7837	37.5878	27.1033
70699880		50.1136	20.5756	51.7773	43.3145	32.2364	25.4386	20.7169	18.8199	38.9369	28.5485
70700187		49.9038	18.7459	50.3488	43.2661	30.2625	27.3555	21.7864	20.578	42.0404	27.9965
70700327		44.8778	18.8303	48.1263	43.2068	25.9069	24.7022	19.4185	20.0228	37.5286	27.512
70700634		43.77	14.655	47.4327	43.6317	24.1995	23.9484	16.8011	19.7819	36.5067	24.4237
70701011		44.9111	17.7191	47.5357	43.0445	25.9078	24.9561	19.4497	21.3158	39.7661	25.33
70701555		46.861	19.0539	47.5433	44.3144	26.6411	25.3001	18.5656	19.6781	37.2893	30.2169
70702783		48.3726	19.6753	48.756	43.8954	28.6321	26.5501	19.7389	20.2394	39.3833	24.9084
70702853		46.8278	19.8057	47.3106	44.5923	24.4315	23.3599	19.5223	20.4053	36.1764	27.2859
70702923		47.479	18.5801	47.3498	44.2984	28.2169	26.9485	18.6223	20.3472	38.6794	31.9638
70703090		44.9069	16.8591	49.3185	43.7681	28.8435	25.7272	22.2783	22.6918	44.8283	35.1598
70704458		46.8743	20.883	48.9391	46.1607	26.9016	28.62	18.4441	21.207	38.1049	22.8195
70704765		45.9075	16.279	47.1655	44.4391	26.0123	23.8318	19.779	22.5613	41.2154	27.1137
70704905		49.6699	18.5789	49.6005	43.6658	29.1582	26.3705	20.1982	20.7106	40.5037	26.4193
70705142		45.5475	17.2085	47.506	44.4155	26.7123	26.1272	20.6402	22.3041	42.6147	26.0848
70705519		47.2415	17.174	49.3266	45.1376	28.1669	25.595	19.9398	21.641	41.1159	27.754
70705756		45.6336	20.4278	49.8577	43.9539	28.042	26.237	20.2385	22.2564	40.0919	26.144
70706370		47.063	17.5577	48.24	43.831	28.5295	26.4368	20.9706	21.6959	42.2143	30.9954
70707291		46.3102	17.022	49.2574	44.9151	28.5597	26.2753	22.4696	23.9658	46.2265	26.5581
70707361		47.0008	17.7403	47.8444	43.2901	26.2739	24.7008	18.5432	18.7363	36.8702	28.5929
70707501		46.8912	19.7155	47.6572	43.1112	28.0299	25.3154	18.8714	19.2336	37.2639	29.8686
70708966		47.4422	22.0698	46.7665	44.7869	27.3893	25.7874	20.1677	21.2519	36.8196	29.6657
70709273		47.3255	17.7876	47.7696	43.7465	27.183	26.626	19.5476	21.2021	40.2798	22.3145
70709343		47.2793	16.4968	47.6839	44.1807	25.4799	24.355	19.8793	19.6928	38.8007	26.1988
70709413		47.2018	18.3065	49.4641	44.5032	32.1717	27.4439	23.9665	22.5758	46.3896	27.6447
70709887		46.5976	17.9311	47.7085	44.1903	27.7629	26.4976	19.1384	22.7565	41.0123	22.0551
70709957		47.1293	17.1099	49.2166	45.0484	27.5845	25.3122	20.2748	20.497	40.027	29.0745
70710404		45.4514	18.9361	48.7999	44.7085	27.3118	25.4938	20.0651	21.7387	41.3845	28.3693
70710948		46.5767	17.6986	46.9361	42.5011	27.1696	25.3745	19.5377	20.0233	39.4932	29.6378
70711632		46.0893	18.8725	48.4228	44.1159	28.7802	27.1789	21.7962	21.9387	42.9753	29.6928
70711869		46.1007	19.6221	51.834	45.3555	28.8618	26.3829	20.9104	21.445	41.0706	25.9322
70711939		45.896	17.4766	47.6851	43.1937	26.1143	24.0602	19.3994	18.7629	37.3966	29.3301
70712246		46.6245	18.2992	48.3189	42.9401	26.2856	25.0768	18.671	19.608	37.6595	24.3353
70712790		45.5564	17.3668	47.8535	43.7854	26.8293	25.3412	18.1853	19.9652	38.0502	26.8104
70714535		47.996	21.61	48.9847	44.1858	30.2778	28.1486	18.9831	21.0157	38.9848	25.0807
70714605		47.2229	17.971	46.5839	43.4279	27.5712	26.0383	18.4543	20.7602	38.84	25.9482
70715526		49.5071	17.0943	50.5737	45.2972	30.169	28.2625	21.2089	25.5241	46.6019	25.2467
70715693		44.7799	16.3366	46.0666	43.3524	23.5698	23.2492	17.1442	19.9444	36.7621	27.6659
70715833		45.3572	18.5031	47.0969	43.7207	24.895	24.7704	19.2984	20.7505	37.4079	27.8445
70716517		43.9767	16.8537	48.8986	43.8887	26.6891	24.1463	21.6567	20.5846	41.9346	25.1193
70716754		46.859	18.6445	48.9519	44.5155	27.6064	25.4191	19.4152	21.2317	40.3874	28.4198
70717201		46.1927	16.8156	47.037	42.6267	26.0528	23.9947	18.1552	19.0404	36.8448	26.4527
70717508		47.996	21.61	48.9847	44.1858	30.2778	28.1486	18.9831	21.0157	38.9848	24.4407
70717982		47.7606	19.1981	50.6187	44.7294	29.7422	27.5945	20.962	21.7867	42.3688	23.6999
70719043		45.9731	19.1353	48.9163	44.3317	29.2149	26.672	19.8455	22.3825	41.6283	26.2271
70719727		45.8468	18.0848	49.9671	43.5897	28.4055	26.4527	20.3064	20.7947	40.6333	27.8209
70720104		45.7152	15.6023	48.0446	44.0948	24.7734	23.2697	18.6981	20.5743	38.5413	20.4995
70720341		46.4131	17.5508	47.7417	43.7764	25.2223	23.7197	18.3559	19.2519	36.4316	28.1411
70720411		44.5397	20.2275	48.7975	44.7288	26.8674	24.964	20.0283	19.9891	37.4105	29.1213
70721262		49.5907	18.7941	50.2705	43.9604	31.5265	27.7245	22.424	21.4909	43.601	26.3039
70721639		48.8677	18.5925	47.1751	43.1573	29.0489	26.2259	20.2293	20.0389	39.7462	26.3537
70721709		46.8276	21.0114	46.9868	42.7223	25.779	23.5363	17.9365	17.9374	32.7738	30.8289
70721946		46.2218	17.5858	48.7803	45.5684	27.0478	27.2464	21.3421	24.7359	44.6308	23.9965
70722253		46.9102	16.698	46.8664	43.3391	25.0025	23.1574	18.1243	18.7058	36.3736	28.001
70722490		46.4102	17.7651	48.7475	44.832	26.4606	28.9504	20.6302	22.2183	42.0869	24.0748
70722630		48.1563	18.5348	48.7754	44.4536	28.3207	26.4402	19.4011	21.763	40.4422	26.2544
70723007		45.9049	17.1877	47.4911	43.1012	26.0773	24.9473	19.4827	20.4642	39.392	27.884
70723928		49.0412	18.4422	50.2442	44.5364	29.7575	27.9295	20.9242	22.5553	43.1426	28.9069
70725910		44.3787	18.8869	49.138	44.3547	26.0594	25.4784	19.5089	22.0155	38.805	24.9727
70726691		45.7935	17.1655	47.1698	43.5307	26.333	24.2775	18.3866	19.8037	37.7847	29.0323
70727068		46.581	17.1105	47.0557	44.793	28.8989	28.6302	21.495	24.4572	45.9224	25.9026
70727752		46.5675	17.534	48.9688	43.4109	28.7185	25.1069	20.4906	20.2407	40.1562	25.0472
70728506		46.4655	25.7189	48.9968	44.2811	28.44	25.835	21.0675	21.3011	39.4516	29.3491
70728673		45.6731	18.6358	49.363	43.1587	27.5131	27.2289	18.4194	19.8865	38.1356	28.4966
70729120		48.3237	18.8031	47.3004	44.2227	28.7868	27.3531	20.5896	21.1517	41.319	28.7757
70730041		45.284	16.9992	47.6864	43.7731	26.707	24.3033	19.3217	19.8738	38.8621	24.1193
70730278		44.3165	23.574	46.3507	42.4841	25.8616	23.1357	17.3809	18.9557	31.6418	30.3661
70730655		46.1835	19.694	51.5286	44.3546	30.8295	28.4012	22.2379	23.6688	45.1252	26.9253
70730725		45.4539	17.2037	48.2563	43.3907	27.8718	24.9369	19.4346	19.971	39.2462	25.2136
70730892		48.6261	19.9201	48.228	43.985	30.3597	27.5836	20.6392	20.6329	40.7717	30.361
70732190		50.5514	19.2076	50.2809	45.1439	31.918	29.3455	22.8238	23.1424	45.7917	25.9949
70732567		47.2712	19.2282	47.6148	43.7514	29.2442	26.1511	19.1619	19.5433	38.301	26.3302
70732707		45.8041	16.5478	48.124	44.7352	25.2193	25.6609	19.7609	21.7118	41.2307	29.4522
70732944		46.13	17.2843	47.2552	43.5411	26.2833	24.9811	18.9178	20.3891	39.0167	27.7513
70733181		50.8472	18.7065	50.7942	44.8752	29.2844	29.1042	20.0381	23.7859	43.2962	27.7138
70733251		43.6032	16.8152	48.6167	44.3824	25.6228	23.9196	19.6307	20.6529	40.1507	26.0192
70733488		49.0344	17.4697	48.2805	42.5058	29.9869	24.8738	22.4642	18.9584	41.077	25.9921
70733558		45.9509	16.1247	47.1908	43.6214	27.0726	25.2252	20.5525	21.014	41.337	26.9663
70733865		47.357	17.746	47.8889	44.3399	28.1792	25.239	21.0864	21.2814	42.0836	22.9279
70734005		44.5044	15.1821	47.5299	44.2692	23.8867	22.7244	19.0182	18.8489	37.6528	28.4162
70734479		48.0925	18.4498	47.6261	44.5278	27.9821	25.2643	18.7832	19.3601	37.9098	34.4848
70734856		50.7684	19.1733	50.3411	46.9855	33.2104	32.5056	26.0506	24.2466	50.2137	26.455
70735093		45.5991	18.189	47.9339	43.8039	27.4769	24.5344	18.9347	20.7505	38.9886	29.8889
70735777		51.6425	17.7657	53.0508	45.8647	29.5037	28.2129	21.8448	23.0163	44.0375	27.646
70736084		45.8789	18.1946	48.2718	43.899	28.3027	25.2248	20.4591	20.7589	40.9803	25.766
70736531		46.1525	17.3092	49.6172	43.6428	29.1357	25.5157	21.8766	20.5234	42.1344	25.2399
70736768		43.7254	19.763	49.1561	43.9375	25.966	25.2257	19.0889	20.2846	37.9279	29.7689
70737522		46.405	18.5452	49.5697	45.0468	28.3725	25.7919	20.3665	22.5676	42.4459	27.9199
70738136		46.9929	18.2284	48.1018	44.0622	27.5535	26.5513	20.3525	22.2782	42.3968	25.3783
70738373		48.0582	20.4754	46.6061	43.9436	27.1666	26.1513	18.5163	19.2464	35.613	25.3781
70740592		46.5495	16.998	47.0768	44.0199	26.1665	25.1107	19.418	20.3523	39.6944	28.2075
70740732		46.0488	18.9876	50.8829	44.6903	27.5955	24.9307	19.2083	21.5201	39.5942	26.1597
70740802		47.0926	18.144	49.4004	45.4267	29.7522	27.8677	21.7432	22.4806	43.7878	28.3365
70741276		46.8448	23.6605	49.4214	44.3787	31.7509	28.6046	22.1319	20.7748	41.2902	27.0351
70741960		47.3664	15.667	47.6682	44.9298	25.3613	23.8305	18.6961	19.7325	37.9698	27.506
70742197		47.9751	18.6767	48.9589	44.0883	33.0084	27.2973	24.0158	19.7885	43.7036	31.5424
70742881		44.3832	18.7359	47.9386	43.3974	25.7907	24.5284	19.425	20.4947	38.1547	24.1593
70743565		44.2152	19.2651	46.5097	43.519	24.9313	23.1266	18.5152	20.0528	35.2241	28.8875
70745784		47.1796	18.9369	48.7911	44.8302	29.7209	27.9644	21.3778	22.8819	44.2578	23.2948
70747152		47.4335	17.0023	49.797	44.2322	28.8649	25.817	21.4059	22.1614	43.4876	25.0722
70747459		45.7494	23.5578	50.1053	44.402	26.3075	22.9892	18.9835	20.9554	36.7165	25.4155
70748073		46.6937	17.3207	46.5634	42.7433	25.6877	24.4001	18.0351	19.9986	37.496	29.2418
70748757		45.9328	20.0608	49.171	44.7502	27.9545	27.4794	18.5655	20.6636	38.9587	26.3519
70749134		48.7572	17.0596	49.5313	44.1545	29.9046	28.9851	19.3332	24.9329	44.2997	28.4388
70749511		46.6183	18.2856	48.5557	43.2678	29.2391	26.015	19.8154	19.1884	38.8446	26.8855
70749818		46.414	19.5263	47.2109	42.9554	28.1579	24.6668	19.394	18.3815	37.3545	24.716
70750292		44.0201	13.8352	46.6747	43.9891	23.7259	22.5805	17.5993	17.8011	35.0102	28.3348
70750432		48.4869	21.3031	48.4044	46.5079	25.9931	24.8396	17.7603	20.288	36.4348	29.9668
70750669		45.8249	18.8145	50.3709	46.1219	28.1455	27.9464	21.1516	22.9058	42.8233	27.1947
70751116		47.784	19.5099	52.2223	46.0532	28.0511	29.1938	17.0894	24.8165	41.8247	25.5147
70751353		45.796	16.35	48.5754	43.2958	26.5588	24.04	20.4511	20.3202	39.8164	28.453
70751590		45.682	18.0053	49.0067	44.5701	28.1288	24.6369	20.154	20.5439	39.7431	30.3206
70753265		45.4958	17.9014	49.5851	44.7103	27.134	27.0804	19.1488	21.1149	40.09	27.5336
70753405		49.2861	19.5687	50.3177	44.7501	33.5363	29.6935	26.0774	26.947	52.5991	27.6093
70753642		43.4675	19.6444	47.4302	43.4317	25.4179	24.0171	19.1531	19.6059	36.2616	23.3479
70753879		48.1937	18.967	48.8327	44.3089	28.5844	26.4264	19.3499	19.208	38.3796	26.3391
70753949		43.6355	17.839	46.5811	43.7007	23.7548	23.6224	17.6706	20.3349	36.584	27.597
70754326		46.3717	16.7952	48.2742	44.7688	25.7487	25.322	19.0955	20.5402	39.1469	25.0656
70755010		44.9223	15.7082	48.7819	45.1279	23.9975	23.2354	17.9167	20.2171	37.5458	27.7599
70755791		47.4255	18.5507	47.9055	44.1489	29.4561	27.17	20.0182	21.5292	41.2718	26.3284
70756001		45.0711	18.4499	49.2476	43.8462	26.8534	25.0147	19.0629	20.7703	38.7195	25.1714
70756308		43.5545	17.8346	47.8111	43.8133	23.8557	23.5955	17.7838	19.755	36.5353	30.0603
70757536		47.4579	18.3929	48.1029	43.8734	27.8415	26.0298	18.9514	19.9065	38.7389	33.292
70757913		46.7612	17.0975	48.6043	43.7273	28.955	25.5175	21.1299	21.1979	42.1775	27.859
70758150		48.0085	18.1469	50.7799	43.8191	31.2773	27.5669	22.1324	21.7979	43.4395	27.9261
70758220		45.566	17.4559	48.2407	43.7624	27.1678	25.5923	19.4566	21.0181	40.1065	27.9072
70758527		46.4614	18.2437	48.8795	43.6427	27.6402	24.8453	19.6959	19.9105	39.2172	27.8083
70758764		47.0255	18.709	48.7344	44.0129	30.1397	27.499	20.757	21.3913	42.0819	27.235
70758834		45.4743	18.8809	48.4978	43.8913	26.2794	24.8189	19.888	19.426	37.9538	26.01
70759755		46.7835	19.7776	48.7754	44.0419	29.277	26.8106	20.5137	21.3273	41.023	26.1888
70759992		43.302	18.8477	49.248	43.9792	24.7448	23.6987	18.6507	19.9602	36.8304	29.0648
70760062		44.9278	17.7753	48.6843	43.5935	27.627	25.8233	20.9314	21.7422	41.2478	24.9054
70760369		45.5171	17.8438	46.7803	45.9691	22.1108	29.2838	17.9052	24.5822	40.3946	26.6091
70760439		50.0954	18.1145	48.0516	44.0691	29.148	28.0847	19.5944	22.2184	41.6809	29.6075
70762114		48.1155	18.6665	48.8191	44.3914	29.3267	27.885	19.9524	22.7491	42.2141	28.6703
70762965		43.0824	20.7598	47.5985	43.4666	25.5287	23.4572	19.7191	19.0438	34.2015	28.5349
70763105		43.5545	17.8346	47.8111	43.8133	23.8557	23.5955	17.7838	19.755	36.5353	25.5217
70763272		45.0878	18.1848	48.7632	44.8834	27.8865	24.8434	20.7179	22.4976	42.2719	31.1506
70764026		45.1476	22.6119	51.1583	45.0084	27.5828	27.0686	19.718	22.1019	38.8843	26.3438
70764333		44.5968	17.3216	47.381	43.2363	25.2914	23.5398	18.6591	19.9837	37.3172	29.641
70764877		47.3369	18.4237	49.6584	43.4791	28.7239	26.0518	21.5805	20.6312	41.7896	27.8692
70765254		45.8129	19.4934	48.3264	44.9515	25.0161	25.0884	17.9177	20.2062	36.589	24.7074
70765491		43.8065	19.0285	44.8602	44.1061	23.5166	28.8863	17.7666	21.7244	37.1231	27.5474
70766175		49.8902	19.6245	48.6859	45.4466	29.4679	26.324	19.1791	20.8259	39.4251	25.7178
70766552		46.4954	19.7975	48.4775	45.0894	26.8654	24.8611	18.8301	20.7276	39.008	25.6494
70766789		48.8438	17.3932	48.7028	44.8082	28.2161	26.0139	22.1998	20.8574	42.8965	29.5985
70766859		48.995	18.9154	50.871	45.2678	30.5844	29.3291	22.1296	23.7842	45.3642	27.7187
70767236		46.9443	18.9035	50.4587	44.5827	30.5509	27.9499	22.127	21.9364	43.5502	28.1238
70767780		49.5066	20.2357	51.654	46.4576	29.895	28.1618	20.3208	21.0935	40.8766	27.3725
70768157		47.4906	17.7523	46.3154	44.375	25.7632	27.0662	19.3217	22.1392	40.5408	30.0412
70768534		49.2545	17.055	51.44	44.4129	30.9395	26.9662	23.8587	22.3841	45.6085	27.0215
70768911		45.9164	17.0572	47.4475	42.9007	27.0234	24.5903	18.0048	17.9604	35.7347	27.5245
70769078		43.1216	18.0765	48.1819	44.2145	25.1147	23.4652	19.7583	20.3705	38.0282	28.3785
70769762		43.5148	18.3815	49.2395	45.838	24.1671	23.3874	19.4304	21.6897	38.0054	29.1252
70770069		47.2808	17.477	49.5205	44.665	29.6514	26.0611	23.6041	21.5598	44.7591	27.6496
70771297		44.7386	19.3938	48.1697	43.8218	25.0258	24.0192	18.6892	19.8678	36.381	28.8793
70772358		45.536	18.9624	50.6143	45.4655	25.9204	25.767	20.4422	21.6349	40.4093	27.5105
70772428		47.0084	19.0856	48.0011	43.4411	28.438	25.2086	19.568	20.2573	39.1979	26.7062
70772665		46.9426	19.3592	49.1609	43.941	28.6968	25.2157	19.2763	19.8285	37.571	27.9451
70772735		45.811	14.862	48.0054	44.2969	24.8025	23.5554	19.2352	19.1794	38.1902	29.3946
70773042		50.9244	18.0062	49.9344	44.2149	31.6918	29.7721	23.0121	23.9123	46.9142	28.0628
70773112		46.6627	16.1695	49.5141	45.5164	26.1987	25.0911	18.8713	21.8012	40.7322	24.0094
70773656		47.1586	20.001	48.0986	45.1131	23.9884	24.4458	19.0023	19.0466	35.019	25.9766
70775261		45.6709	18.3054	47.4354	43.8162	27.2302	24.6252	19.4814	19.6775	38.5895	22.9636
70775331		48.152	18.48	47.4671	43.6018	29.4243	28.1886	21.2634	22.9144	43.9248	28.7667
70776015		50.2624	19.8688	49.3731	44.9956	31.8155	30.4004	21.7287	23.6535	44.8598	30.7714
70776182		47.2117	17.2943	52.2446	44.7803	30.3962	26.7999	23.3823	22.4439	45.3725	27.2912
70776629		47.0754	18.64	48.1993	44.0425	28.6674	26.7919	19.1684	20.0988	39.0965	27.2695
70776866		44.1318	18.7285	46.7801	43.2253	24.2548	23.1946	18.8498	19.4986	35.7961	25.0365
70777006		45.9846	17.1959	45.4378	44.2144	25.9293	25.592	18.5601	19.6036	37.897	27.0836
70777313		46.3101	18.2084	48.7377	43.5899	26.8075	25.1946	18.8312	20.5195	38.6417	29.4004
70777620		46.7371	17.388	46.2611	45.4927	25.7999	26.9031	17.0919	22.1316	38.9697	25.2178
70778094		44.3972	16.6004	47.1754	44.2013	25.9613	23.7607	18.0336	18.7384	36.7735	24.8668
70778234		48.0399	18.6631	49.9305	44.3756	31.2349	27.0422	22.9691	22.3112	45.0998	26.1543
70778471		47.4745	21.4603	48.3497	44.172	30.2783	29.7357	20.1879	22.6845	42.6743	28.6614
70778611		48.542	18.59	48.7084	43.9897	34.2799	28.3415	25.4632	22.5445	47.8217	28.5663
70778848		46.4338	17.9443	49.194	44.9575	28.268	26.8014	20.0272	21.9803	41.9206	28.9094
70779085		44.9807	18.7657	47.913	44.1021	27.1318	26.9926	19.0048	21.9671	40.221	24.9253
70779155		45.9916	19.5562	47.0153	42.4834	28.696	26.5532	19.0989	20.3024	38.7789	26.6628
70779532		46.6018	17.4694	47.0231	42.7139	26.0128	23.9211	18.6394	19.2435	36.9087	29.8481
70779839		47.268	19.3771	47.9785	44.3015	28.0187	28.5111	20.7617	22.8264	42.4881	25.8108
70779909		47.0999	17.1789	48.111	44.2387	26.9191	25.4233	20.2588	21.0858	41.0126	27.1238
70780690		45.9617	17.5709	50.4224	44.7513	28.9024	26.7984	20.4535	23.0279	43.1881	28.4393
70781374		47.2118	18.266	49.7229	43.7641	28.0213	25.1778	19.7718	20.2772	38.8408	29.0888
70781444		46.8348	17.5573	48.2032	44.741	27.2931	26.945	19.8666	23.8109	43.3499	24.7886
70781514		46.945	17.5318	48.6438	44.8977	25.3521	23.4846	19.4445	19.3659	37.9773	31.0187
70782128		46.6785	18.0558	52.203	45.532	29.8765	28.2094	21.2918	23.771	44.5581	23.8861
70782295		46.7478	18.4929	49.4463	43.4888	32.314	26.1769	24.1982	19.7462	43.7484	27.5787
70782672		46.171	16.9644	47.9005	44.8257	26.4017	25.0402	18.482	22.6994	40.6725	25.6631
70783286		47.4649	18.7402	47.8629	44.5159	28.3613	26.2767	18.9727	19.7779	38.5351	26.9994
70784040		44.2783	17.3624	47.0875	44.3374	23.5875	21.8399	16.629	18.9688	34.5493	29.7232
70784961		46.3745	17.2276	50.1226	43.6068	29.6639	25.0023	23.4057	18.7521	41.8434	26.5625
70785715		45.383	20.0784	51.5703	45.8893	26.5086	25.7724	19.83	21.3888	38.1968	29.2714
70785952		48.8776	19.9191	52.2128	45.502	31.2385	30.0323	20.7482	23.2879	43.6814	28.7155
70786706		46.3946	18.6706	46.4598	43.8448	25.5107	25.0576	17.8288	20.0249	36.4609	26.5669
70787013		44.5299	18.7611	50.3313	43.7445	25.8737	24.0226	18.7673	19.1773	36.6053	28.3727
70787180		46.483	18.0045	48.3769	45.2135	27.31	25.3487	20.6031	22.5334	42.9295	26.5587
70787487		44.8214	16.982	47.8934	44.5903	26.6488	23.917	20.0311	19.1136	38.7768	25.1356
70787557		44.1999	19.4726	48.6642	44.0878	25.2097	23.5441	17.8657	19.6035	36.3394	26.8696
70787934		47.128	16.6076	47.0879	44.8751	25.7836	23.9317	20.4428	20.8141	39.1101	27.9505
70788004		45.6514	18.1702	46.6162	43.9677	25.516	24.8023	18.3678	19.605	36.562	27.3447
70788241		46.199	17.5297	48.1322	45.0722	28.4103	24.8578	20.1892	22.8846	43.0246	32.1615
70788311		46.4519	18.3397	48.8798	44.7871	28.1822	27.7601	21.1219	22.1698	43.1271	24.073
70789232		46.9774	18.0531	47.8174	44.8696	27.0115	25.0796	18.8912	21.1342	39.4669	29.0074
70789846		49.3299	18.3385	50.2848	45.0178	30.961	28.5437	21.4939	22.7134	44.1856	26.5221
70789916		48.2509	16.5257	48.024	43.366	27.0082	24.9913	19.7461	20.9623	39.711	26.0369
70790153		46.9312	17.9477	47.3926	44.8025	27.204	24.7327	19.4639	20.5873	39.4713	24.7973
70790223		46.8573	18.5971	47.234	43.416	28.1598	26.1839	19.4427	20.5703	39.3924	26.2053
70790697		45.3944	16.938	47.9187	44.5463	25.0378	24.331	19.1842	21.1721	39.1801	29.985
70791758		48.5253	18.2256	48.9242	44.4104	30.5503	28.8915	22.9902	22.5876	45.3129	25.315
70792065		46.0119	16.8588	48.152	43.7306	26.9426	25.6007	21.5277	20.8485	42.1696	30.6538
70792372		46.7735	18.1256	49.4863	44.5194	26.9596	26.5272	19.1026	21.6217	40.0246	27.7084
70792512		47.1804	17.4674	49.1245	45.771	27.4295	27.5699	19.8682	23.3247	43.2414	28.1083
70792749		47.0494	17.4143	48.2099	43.852	27.671	24.7945	20.0279	20.0666	39.5003	31.9835
70792986		46.7236	17.6409	50.896	44.9605	29.683	27.3581	21.0236	22.5657	43.0631	29.5657
70793293		48.0133	19.1222	49.5659	44.4973	28.6034	27.1624	19.4475	20.9857	39.6574	26.3299
70793363		44.618	17.6098	47.8525	43.3819	24.0288	23.7869	18.8003	19.421	36.8087	27.1471
70793670		45.3944	16.938	47.9187	44.5463	25.0378	24.331	19.1842	21.1721	39.1801	27.9251
70794047		47.5468	18.2171	48.1816	43.844	27.0528	25.594	18.1965	19.3551	36.8588	37.4525
70794284		48.0566	20.3084	52.8581	45.8951	29.4478	27.424	21.5776	22.8172	43.4098	26.9389
70794354		45.6417	17.5033	48.015	42.9771	26.9887	25.8739	19.8213	20.3103	39.5406	25.9092
70794591		45.9544	17.8975	46.6831	42.4247	26.0939	25.1654	18.8692	20.3741	38.2924	28.3494
70795275		47.874	20.016	48.9626	43.8629	29.549	26.1061	20.3965	21.0593	40.6936	26.7993
70796406		47.4048	17.4323	48.5395	44.7357	26.7129	25.0715	19.6291	19.9581	39.0285	21.7292
70796643		47.3114	16.8079	46.5935	42.3026	27.4469	24.997	19.8908	20.1899	39.382	27.9499
70797020		46.5411	20.323	50.858	45.3244	33.9358	27.2377	23.9078	21.1046	44.6852	24.5456
70797941		47.1403	17.7383	47.5029	44.1011	25.5135	23.5798	19.1039	19.395	37.0901	24.3
70798011		49.0783	17.8491	48.0006	44.3144	29.1241	25.7326	20.9454	20.2113	41.0326	26.338
70798555		46.2314	18.8034	46.7523	43.322	27.2772	25.1935	18.8441	19.6558	37.3393	26.2897
70798792		47.7625	17.2169	47.1644	43.6483	26.5707	25.6507	18.8681	20.0877	38.9369	27.7645
70799616		47.6301	20.2111	47.8101	43.9953	30.2343	29.0961	19.838	22.9954	42.8324	28.3422
70799853		48.8268	18.5799	50.8988	44.2536	29.4063	27.9192	20.4946	22.3103	42.7433	26.0697
70801221		47.2974	17.2698	48.321	44.3177	27.9736	26.6424	19.3857	21.5096	40.6946	30.3934
70801528		49.5361	17.8445	50.6673	44.3969	31.3292	28.2089	23.8212	22.716	46.3599	27.6742
70801835		44.7896	18.0546	48.5275	44.6875	27.8895	26.7396	19.4304	20.6316	39.9286	27.477
70802826		44.2881	18.9153	46.4758	44.1736	24.5948	23.5381	19.6025	19.8238	37.0292	25.6135
70803510		48.1748	15.9738	49.6511	45.2284	26.487	24.5052	18.5167	21.0481	39.0682	26.2687
70804808		47.125	16.6603	47.3357	44.7301	26.244	25.9404	19.9943	21.7331	41.1339	23.0883
70805422		44.8966	16.6849	46.1185	43.4266	23.8475	22.8559	19.2592	18.8961	37.5791	26.1251
70806580		48.5152	19.5264	47.4025	44.1561	29.7464	26.4644	19.6186	21.4614	40.8943	27.2979
70806957		46.2767	18.6597	47.9947	43.2384	26.8861	24.9439	19.3239	20.5638	39.3284	27.6985
70807641		43.7812	18.4846	47.3023	42.9211	24.3175	22.9588	18.0624	19.146	35.295	25.5389
70807948		46.5994	20.218	48.7004	44.2167	26.317	25.0451	18.4631	20.1478	37.2034	29.4922
70808018		47.1112	19.0127	49.9458	44.5259	30.1223	26.681	20.7708	21.9202	42.2076	28.981
70808185		46.2526	18.9594	48.0066	44.9808	27.6347	26.9874	19.7332	21.8315	41.2014	26.8238
70808255		46.0599	18.6137	48.3684	44.7348	25.749	24.4896	17.7219	19.7287	36.6355	25.7965
70809483		47.2974	17.2698	48.321	44.3177	27.9736	26.6424	19.3857	21.5096	40.6946	29.0626
70810167		46.4993	19.2626	47.3587	44.1447	28.7653	26.618	19.3177	21.6801	40.599	29.7502
70810237		47.383	19.2168	47.4612	44.2404	29.4349	27.9408	21.2286	22.5266	43.2547	28.8883
70811158		48.3246	17.9664	50.0771	44.4615	30.4377	28.1882	20.2341	23.1831	43.0027	31.0316
70811842		47.5781	19.2475	49.9417	43.6556	32.376	26.6182	21.9573	20.7046	42.3468	28.0124
70811912		48.5563	18.9523	50.8519	46.4164	29.1732	27.5274	19.0507	22.5443	40.6973	27.6796
70812079		47.4606	20.3971	50.2081	44.074	32.1421	29.5478	22.0217	22.9793	44.5722	25.4951
70812219		45.093	16.5489	47.4766	42.8121	24.4107	23.182	18.9223	17.8621	35.5033	24.3039
70812833		49.0557	18.7822	46.7301	44.0572	26.5023	24.3846	17.3953	18.7103	35.4109	23.2848
70813070		45.1411	18.6988	47.8813	41.9338	26.6826	24.805	19.6691	20.5686	38.3503	30.5418
70813377		45.7658	17.9151	48.4362	44.4237	29.2613	26.2591	22.8384	23.1632	45.889	25.2876
70813447		44.972	17.8692	46.4655	42.6262	24.9895	24.0648	16.6418	18.5599	34.7105	28.2848
70813517		45.9636	17.7028	47.8025	43.8545	25.4151	25.4213	19.9362	20.5818	40.1223	28.9598
70813754		45.4386	17.5154	46.1112	42.7112	25.4536	25.0013	17.6038	19.3523	36.5581	26.1952
70814061		45.6622	17.6303	47.1345	42.8174	26.584	24.058	19.1736	19.3913	38.0786	21.911
70814201		46.343	18.0744	48.9122	42.7384	27.331	24.2178	20.3103	19.1902	38.2002	29.8625
70815289		45.3173	20.328	50.0156	46.0674	24.6984	24.704	20.028	20.8583	37.6932	25.3695
70815596		47.4472	17.3341	47.7687	44.1257	27.4246	25.6187	20.3536	20.207	39.6708	22.8929
70816043		46.8387	16.9466	48.9195	44.5911	27.5009	25.4422	19.4341	20.4658	39.7396	28.6583
70816350		51.2972	21.5608	48.4376	44.8632	33.4547	30.1345	20.1545	22.9483	42.9968	28.5551
70816420		47.2926	19.4463	48.0558	44.7136	27.6757	26.9076	19.0822	21.624	40.0716	25.9912
70816894		47.6509	18.2365	49.197	45.2574	26.5938	26.2457	19.0936	22.7283	41.0014	34.4191
70817341		44.5146	17.4294	49.8899	44.5481	27.6078	24.5391	20.9071	21.8211	42.4548	25.8217
70817955		45.2704	17.1284	47.728	42.0948	27.0439	24.5021	20.1705	18.8217	38.698	28.4529
70818332		44.3326	15.9605	46.0881	42.1622	23.6492	22.0561	19.6437	19.2442	37.1218	30.8343
70818946		47.625	17.8997	48.9701	45.0456	27.9133	26.8083	20.1929	21.5496	40.4298	28.7708
70819016		47.1756	17.9448	48.3765	44.178	27.5668	25.8878	20.6291	21.3525	40.9926	26.4769
70819797		47.1337	19.0474	49.68	44.2646	29.5916	27.0217	19.5192	20.6719	39.8803	27.9697
70819937		47.5979	18.1037	50.2104	44.755	30.9772	29.0804	23.6545	23.1289	46.5983	26.8464
70820007		46.5669	20.7488	49.6939	44.3116	32.2161	28.7673	23.1448	23.2901	46.3177	28.5908
70820174		49.1924	20.3637	50.4798	44.7851	28.0083	27.1555	19.9294	20.7791	38.8118	27.0382
70820244		45.4985	16.5957	48.9139	44.1332	26.1671	24.4205	19.853	20.919	40.178	26.0008
70820621		47.3413	17.1874	48.5332	43.8635	27.8106	25.8345	20.242	21.2145	40.9119	28.8943
70821305		48.2658	20.2027	47.4523	44.6414	28.4771	33.8957	19.434	23.9468	43.1822	30.4556
70822086		48.6473	19.2359	50.9737	44.7556	34.4642	28.5746	26.5946	21.8386	47.8884	24.429
70822840		46.318	18.054	47.1117	44.6119	26.2567	25.8749	17.9059	19.4141	36.9737	29.4376
70823454		53.6878	20.5527	53.6197	47.5638	34.6808	33.353	23.0955	25.8399	48.5774	21.9787
70823524		44.1678	18.1953	46.1322	42.9374	22.0908	21.7862	18.2778	18.286	33.605	26.1711
70823901		48.0873	14.9129	49.1175	45.2698	23.0671	21.7745	16.177	18.7374	34.843	24.5077
70824752		44.7299	21.625	48.5475	43.3321	26.7771	24.289	20.7511	20.1135	38.5915	26.6949
70824989		47.7212	14.0137	48.3442	45.6993	24.9833	24.5226	19.4086	21.3669	40.0725	29.9973
70825673		48.0829	19.119	50.2341	45.1439	29.3809	27.2286	19.5957	21.1117	40.3327	25.1011
70826050		47.8052	18.9235	48.6637	43.4701	31.239	28.4446	21.6906	23.0007	44.4414	28.6819
70826734		47.3581	18.0555	53.6933	44.8627	30.4054	27.5386	22.4536	22.4383	44.7933	22.7442
70826804		46.2729	17.9721	46.2572	43.0474	25.8701	24.7349	17.4064	18.172	34.8761	26.2002
70827278		45.9873	17.3832	48.232	43.3545	27.2468	25.4047	19.3856	19.5823	38.5666	25.0471
70827585		46.2833	18.3303	49.3948	44.3004	26.739	25.6721	19.2883	19.2595	38.0328	27.2524
70828646		46.7941	18.3585	48.8414	44.8643	27.7596	26.6001	19.5961	21.4338	40.5245	26.8467
70828716		46.2456	18.0512	47.0301	43.5073	26.6473	25.5077	18.4086	19.7004	37.9694	29.2235
70829637		47.66	18.3633	48.5626	43.8522	27.1972	25.8649	19.0776	19.8122	38.1916	26.6422
70829944		46.3085	16.9573	46.921	42.884	26.2903	24.751	19.8292	20.6097	40.2357	25.6373
70830935		46.9538	19.8013	48.1891	43.8323	27.0896	25.9904	18.3239	19.7642	36.8487	25.3861
70831479		46.7578	18.5003	48.5302	44.8894	27.1607	25.9131	18.8673	20.9629	39.1527	28.7671
70831549		48.1762	19.7726	49.5868	44.1167	29.2403	28.1476	18.7731	21.5113	39.6846	25.494
70833224		45.8822	17.9798	46.9732	44.2403	24.4045	23.8673	17.9265	19.1375	35.4003	30.731
70833461		48.3072	17.7843	51.282	45.1781	29.4631	28.4796	21.1036	23.6529	44.4093	30.6926
70833601		43.8896	18.8661	50.973	42.9916	26.3632	24.4202	18.7937	19.7047	36.2311	26.9057
70833908		45.9099	20.0809	47.027	44.2754	25.3555	24.3494	18.3441	18.9741	36.6881	27.6398
70834215		47.2528	19.5028	47.5073	43.5699	28.8115	26.3931	18.3919	19.7223	37.6017	30.6351
70834759		45.7238	17.9745	46.9906	43.5288	26.0152	24.5539	18.4916	19.3464	37.116	28.457
70834829		46.2616	18.2493	47.6014	42.7644	27.1124	25.0054	18.7753	20.547	38.4684	29.0979
70835136		46.1917	18.075	47.2422	43.7133	26.2059	24.7076	18.4266	18.6717	36.3016	27.6388
70835206		46.7465	19.9117	47.0524	42.6952	27.6879	25.9378	18.3816	19.1636	36.5556	29.2718
70835443		46.5385	17.9571	49.824	45.5569	30.3732	29.4351	22.4444	25.2145	47.5458	27.4344
70836127		46.8178	18.6009	47.1096	42.1163	26.6949	23.8221	18.2178	19.2935	36.6375	30.183
70836978		45.0433	20.6199	52.089	45.6062	29.7364	26.4194	20.1162	22.7073	41.737	23.8822
70837118		48.0683	18.8255	45.2616	42.8344	26.9657	27.4779	17.778	21.881	39.3962	27.629
70837285		51.0329	18.0957	52.3829	44.5787	32.3182	27.544	23.3866	21.7566	45.018	26.8099
70837969		48.4697	18.6586	49.7324	44.7804	30.8143	26.9452	23.4825	23.1678	46.1428	28.5779
70838653		46.9479	17.6761	48.1955	43.3543	30.1055	26.2294	21.8202	21.5577	43.0662	29.9745
70838723		50.2068	18.2292	49.1955	43.4111	30.6369	27.413	20.5022	21.4324	41.7221	26.6073
70839030		45.5058	19.8358	49.3856	44.8163	28.7704	25.2954	20.3811	20.9695	40.5016	30.9891
70839197		50.6606	18.6488	51.2019	45.609	31.1249	27.9836	22.4687	22.5513	44.7931	26.4524
70839407		46.3876	15.3802	48.1574	44.9329	25.0765	23.2683	18.5145	19.0612	37.4501	27.7006
70839644		43.2486	16.6571	47.2815	43.0176	23.3735	22.474	17.2624	18.9685	35.3448	27.6578
70839881		46.3235	18.1338	48.6834	45.1326	27.1285	25.4659	18.7124	22.0592	40.413	27.8596
70840188		47.8176	17.4929	49.8742	45.1972	34.3266	28.0244	26.8928	23.7618	50.3947	22.9919
70840705		47.7818	17.4559	48.8341	44.2512	28.6281	26.6422	21.5705	21.3564	42.5877	26.9662
70841556		48.5284	20.5778	48.964	45.3474	29.2278	34.5769	19.0252	23.368	41.8832	26.2362
70841626		45.6091	19.4118	50.3314	43.8607	28.7565	26.0211	20.5099	21.5378	40.8591	28.3543
70841793		43.975	19.952	45.9391	42.3676	25.1948	24.2211	16.3369	18.24	32.6405	24.6656
70842003		44.6147	15.0419	47.3079	44.9311	23.6933	21.7465	18.4293	20.049	38.0408	29.3992
70844696		46.5795	18.896	50.8153	46.0569	27.1692	25.7388	20.254	21.7931	39.8554	33.37
70845213		46.1569	19.4417	51.1827	44.6042	28.3735	26.7724	19.2405	22.8622	41.2962	27.55
70845380		43.4072	18.7769	48.0924	43.2979	23.9014	22.6504	19.8608	19.0315	36.0874	24.7429
70845450		46.032	17.8897	47.9146	43.3323	28.5259	25.9883	21.9633	20.8778	42.7444	25.1758
70846134		43.5247	16.764	47.4331	42.4895	25.1395	23.6618	17.9425	19.7839	37.1527	25.6613
70846441		47.1296	14.9909	49.76	45.7087	24.4827	23.9095	19.5603	21.2145	40.6702	27.1101
70846748		49.3535	18.1911	47.6049	44.7285	28.8078	27.9356	20.0116	21.1898	41.1572	31.8168
70848423		47.2981	19.3017	49.6343	44.8793	28.6148	25.7966	19.4853	19.8058	38.3804	26.4513
70848897		46.2558	19.3879	48.8322	44.5085	29.6321	28.405	20.7285	22.7779	43.3855	27.3616
70849414		46.3336	19.7347	46.4002	42.9236	26.4406	24.8654	17.9487	18.1875	34.9257	26.3111
70850405		43.4072	18.7769	48.0924	43.2979	23.9014	22.6504	19.8608	19.0315	36.0874	27.5058
70850642		45.822	19.0729	47.0595	42.8668	27.8861	25.3176	18.7275	19.5881	37.9574	27.5242
70850879		49.6995	19.8575	48.6018	44.0266	30.0833	27.5723	19.5464	20.3016	39.3894	28.3223
70851326		45.1691	17.9572	49.484	42.3644	26.993	24.8564	18.1077	18.9493	36.8174	32.5064
70851870		48.2445	17.8501	50.9756	45.7753	28.8682	28.5457	19.9281	25.0081	44.8057	28.4301
70852247		45.3357	16.2995	49.0393	42.9891	25.4986	23.8338	20.7398	19.6285	40.0879	30.0513
70852317		44.5592	19.8637	51.2994	45.3925	26.442	26.7736	20.708	22.4433	41.4199	27.1739
70853168		47.6613	20.5355	47.1764	43.669	27.741	27.9745	19.0677	20.9453	38.7999	27.6706
70853238		50.2025	19.4723	52.1562	45.0272	32.7089	29.4185	22.4677	22.1472	44.1121	29.2291
70853545		46.759	20.2033	48.0446	44.3683	27.9707	26.5701	20.9592	23.1874	42.3145	29.5058
70854089		44.1736	17.1348	49.1003	43.9145	26.0254	23.8286	19.474	22.0922	40.3777	29.0354
70854229		46.574	17.2618	48.0365	44.1169	26.4407	26.0178	20.8246	22.0752	41.888	26.1239
70854396		46.4407	18.1115	47.1768	43.0514	27.9864	25.582	19.7652	19.8599	39.4218	27.2933
70855080		46.1023	16.8533	47.5721	43.824	26.9006	24.8573	17.8146	18.95	36.7464	29.1336
70855527		49.2741	20.9381	51.2687	43.6697	31.3384	26.7615	20.4766	19.5381	39.2877	28.0489
70855694		45.4409	19.1706	48.5694	44.1996	27.1705	25.3031	20.1703	21.3307	40.2748	27.8036
70856211		45.7592	18.1448	50.798	44.9826	27.7181	26.1636	19.9465	21.5439	40.991	29.2227
70856825		44.7599	17.6417	46.9062	44.0779	24.6831	25.2434	17.9463	20.4572	37.4149	24.5059
70856992		47.1315	19.2773	46.7964	41.6451	27.0842	24.4892	18.2483	19.1439	36.2054	29.5751
70857202		50.2025	19.4723	52.1562	45.0272	32.7089	29.4185	22.4677	22.1472	44.1121	28.7062
70857509		48.5799	22.0005	49.3877	43.7651	33.5856	30.4714	21.7705	26.8061	48.4755	30.1777
70857746		47.2464	20.0754	50.2165	45.1969	29.1728	27.1106	19.8875	21.6024	40.7545	28.5783
70857983		49.3028	19.2117	47.292	43.167	28.3233	25.9465	18.4595	19.0336	37.0137	31.5029
70858123		49.7338	18.8644	49.1823	44.7265	30.6897	28.4945	21.6215	22.2628	43.4984	25.9817
70858290		48.7331	19.8309	46.304	44.1389	27.8197	28.7235	19.0621	20.4235	39.2937	28.529
70858597		45.3362	16.6153	49.5978	44.8565	28.3787	26.4821	21.4128	21.8071	43.1208	26.988
70858807		46.8633	19.4985	49.2041	44.9217	30.2327	26.5875	22.4439	23.5152	45.7309	24.7823
70858974		46.7389	19.0452	48.3553	43.2	27.1264	26.0697	18.4307	21.1076	39.2845	26.5193
70859658		46.9759	16.982	50.2889	43.3028	27.8534	25.7301	21.0788	21.9639	42.2645	28.7052
70859895		47.2662	17.594	50.7772	44.1533	31.6025	26.7118	24.0259	20.4353	43.9811	27.148
70860956		46.5557	17.6903	46.4615	43.3697	25.1526	27.2727	17.3314	20.7077	37.5473	27.5182
70861026		48.8142	17.3349	48.8083	45.1875	28.8038	26.794	20.1887	22.961	42.9206	30.2505
70861263		46.7153	17.5048	47.1632	42.9894	29.2861	25.9023	20.7143	19.8622	40.4839	27.3489
70861333		47.1587	20.3947	50.8313	45.4582	26.2793	25.8257	20.1055	20.7863	38.4817	24.2282
70861877		44.1433	17.6504	48.5233	44.4885	25.263	22.0811	18.3357	19.4801	35.2152	26.8052
70862254		50.1352	19.4453	48.5326	43.8438	32.5936	27.8201	21.7655	21.7937	43.4138	25.6708
70862631		47.1132	18.5562	48.856	44.4798	31.1265	28.2264	22.3221	24.0471	46.2792	27.6181
70862938		46.6364	17.2748	50.0013	43.7716	28.332	26.1488	20.7586	20.3761	40.7713	30.0182
70863929		46.9133	18.9137	49.4879	43.1577	28.1132	24.554	19.1722	19.6496	37.338	27.9186
70865087		47.8643	17.2011	50.0369	44.9108	29.9951	28.3081	22.2365	23.0115	45.0965	25.7802
70865157		48.8619	19.3884	47.5648	44.2579	30.1032	28.3775	20.5138	21.6315	41.9544	23.6898
70865394		49.2903	17.6645	47.9562	43.4004	28.6363	26.7174	20.0473	20.8751	40.7146	29.5951
70865464		47.2201	18.4085	46.9173	43.8829	26.7862	26.8436	19.3226	21.1309	39.8446	28.3474
70865771		47.5146	22.3445	49.2369	44.2402	33.2574	29.7408	25.4773	22.5099	47.7529	27.2258
70865841		45.6052	18.0156	48.6172	43.2532	25.8469	24.0485	19.5015	18.4871	37.2961	27.2442
70866078		45.0311	17.7137	46.1778	43.0916	24.6297	24.9348	18.3303	19.7228	36.6549	23.8008
70866218		46.9117	17.6453	47.6054	44.1145	27.4894	25.1058	19.7612	21.0819	40.247	25.5451
70866692		44.7279	16.7481	48.7408	43.6909	25.1659	23.8841	18.9382	19.1036	37.3473	28.0275
70866762		47.0558	19.2144	48.775	43.627	29.9235	26.3766	21.0517	20.7249	41.7105	25.7835
70867753		46.1454	16.2623	49.0132	45.3784	25.9232	24.7199	19.4945	21.1607	40.5016	28.9859
70867823		49.3585	20.3751	47.6632	44.0971	28.3268	27.2431	18.3499	20.6589	38.0559	27.6825
70868130		44.3402	16.7729	49.1309	44.3938	26.073	24.0258	20.1057	20.1974	39.5517	28.7319
70868674		46.514	18.1433	48.7438	45.3337	27.6225	27.6739	19.2272	20.9191	40.0341	24.8095
70868814		48.0306	16.7487	47.6525	42.7568	27.3592	24.1448	21.0444	18.7267	39.5761	27.8713
70869665		46.1433	17.6267	47.7357	43.5301	27.6863	25.0528	18.1711	19.7776	37.9138	25.2136
70870419		44.8848	21.5102	51.3095	45.0865	28.7173	27.2526	19.1812	22.069	39.7443	28.4333
70871340		44.484	18.0312	48.1974	43.4369	25.1407	23.2965	18.0745	20.078	36.8541	25.0406
70872261		46.7391	15.643	47.3284	43.5887	26.4618	23.9999	19.2039	19.8576	38.3018	26.3146
70872638		46.1643	17.3878	48.4745	43.1411	27.5795	24.7354	18.8024	19.1294	37.5965	25.3625
70872875		44.7884	17.3353	46.9336	42.8471	24.6506	21.8179	18.6239	17.213	34.2485	28.0238
70873015		45.3065	18.7183	47.8886	44.4407	28.2161	27.1702	18.6627	20.2729	38.6604	27.2909
70874006		46.8018	17.5193	49.9668	44.4443	30.1819	28.1802	22.4246	24.4224	46.446	24.1987
70874243		46.1824	16.2681	47.2037	45.6801	23.2289	22.6111	17.6947	18.3133	35.4452	30.4542
70874857		46.3978	22.7185	47.8312	44.1443	30.7911	26.2751	18.6933	19.2378	37.4423	25.6441
70875471		48.837	19.0514	48.4076	44.0281	29.7323	26.8651	20.0121	19.446	38.8852	27.3305
70875918		47.2975	19.0458	47.9377	43.2559	27.6013	25.1711	19.9303	18.9287	36.5341	31.5815
70876532		46.0106	20.7317	48.0658	44.7956	27.4225	26.7324	19.411	20.9336	38.0948	28.9538
70876909		46.4679	18.6758	51.1471	44.0628	28.7589	26.2827	20.8128	21.14	40.2897	29.8488
70877146		49.1825	18.7673	49.1005	45.0825	31.9434	29.4218	24.3953	23.5892	47.6382	28.8578
70877216		47.6461	16.8442	54.9302	46.0996	27.4988	29.7623	19.9712	25.4749	45.3525	29.9258
70877690		48.0077	17.71	53.9705	45.4715	29.23	27.0905	19.634	25.0451	44.2241	30.131
70877830		48.3224	21.5275	52.6252	44.7384	34.4236	29.0849	23.0018	22.5305	45.3515	30.1678
70878514		46.0967	18.7287	47.9284	44.3662	27.9922	26.2559	20.4566	22.3199	42.339	27.2144
70878751		45.0475	16.8836	47.9455	43.4417	24.213	22.8891	18.4311	17.9716	35.8103	25.9709
70879742		45.7916	17.5297	48.312	44.1017	26.416	23.9969	18.2253	19.6002	37.6282	27.148
70879812		46.0662	17.8267	47.2801	43.9695	24.9336	23.4584	17.365	19.6979	35.8436	28.9678
70880286		46.3759	18.4397	47.9255	44.3549	29.574	27.3363	22.3223	23.2649	44.9207	26.5798
70880593		44.4576	17.6666	46.3561	41.6015	24.2672	22.8674	17.098	17.4149	33.1236	28.5522
70881584		51.8743	17.4568	49.5823	44.4718	29.7341	28.2637	20.453	22.7341	42.9518	28.3513
70881961		47.8137	19.9065	51.4949	44.6987	30.9706	30.1562	22.7424	24.0291	46.4695	29.5235
70882101		48.1958	21.2028	52.7684	46.0313	30.2638	29.8756	19.7982	23.4662	42.2929	27.4868
70882338		46.5313	18.6656	48.204	43.6777	27.1858	24.5485	19.2437	20.085	37.1676	26.8274
70883496		47.329	19.0043	49.2151	44.0603	32.1065	27.3065	24.2982	22.2168	46.3071	22.7541
70883566		46.3415	17.1357	46.6905	43.8892	27.2303	25.9129	18.9991	21.9676	40.7762	28.2971
70883636		48.5343	18.2989	49.3387	44.6167	31.168	28.908	22.4504	24.1163	46.4365	28.0878
70883873		45.6337	19.7538	45.7478	43.182	26.554	25.4652	18.8959	19.6626	36.7838	25.4743
70884557		49.0764	18.3175	48.7736	44.623	29.5732	29.0245	20.9028	25.7919	46.3377	29.271
70886232		49.1537	20.4703	48.546	43.8309	29.1423	25.9316	19.7025	19.1622	37.4745	27.909
70886539		49.5115	19.6318	49.145	44.7888	30.481	29.336	21.4082	22.3237	43.5635	29.3009
70886776		46.4194	18.0789	48.9728	44.0231	27.3851	27.0265	18.8093	21.7341	40.2432	26.1902
70887460		46.8204	16.223	48.0325	44.6672	25.6485	24.2105	18.901	21.3986	39.7697	30.3383
70887767		45.911	18.3949	50.0758	43.3527	29.7451	25.1014	21.1045	21.9272	41.8701	27.2197
70888451		47.2576	18.0932	48.7551	43.9027	29.7383	25.5486	21.1334	20.5698	41.4638	28.485
70888521		49.7006	19.2097	50.0723	45.2258	30.1315	29.2771	21.6207	24.1131	44.4571	25.189
70888995		44.3276	21.1468	49.1296	41.0437	25.4951	24.3429	18.4956	18.8714	33.2415	29.5129
70889679		47.4961	19.7609	48.9859	45.7405	33.0444	30.2593	22.5032	26.9487	49.2938	27.2165
70890503		44.4876	18.7429	48.7545	44.5316	25.4831	23.2714	18.6316	20.0298	36.4644	27.3672
70890977		48.8565	19.5828	50.7165	45.3183	30.1128	28.7382	20.9909	23.8718	44.5895	27.598
70891731		46.0882	18.3652	48.8116	44.1803	28.8683	27.093	20.7577	21.9555	42.4709	25.8806
70892038		45.587	18.0542	46.849	43.9603	25.7523	24.983	19.2173	20.4127	38.3468	28.0394
70892275		46.8776	17.5815	46.4603	43.1652	27.0985	24.7225	20.5494	17.9222	37.7758	28.9405
70892415		43.1239	18.647	47.9888	43.9224	23.8248	22.4808	19.4594	20.3575	36.6081	26.9623
70892582		45.599	18.6626	47.2069	43.7341	25.9469	25.3505	17.2771	20.2768	36.1903	25.8083
70893336		46.9718	16.8372	47.9433	44.2889	26.8076	24.7634	20.354	19.5128	39.6886	26.5947
70893643		45.8711	17.9766	47.9187	43.4513	26.9321	24.0586	18.4557	19.3754	37.6244	27.891
70894327		49.1609	19.6577	48.4113	43.7616	29.8179	27.3933	19.213	20.5344	39.5235	27.9398
70894494		45.7268	19.9439	46.7822	42.8967	26.6744	25.6357	17.505	18.8519	34.9101	24.6115
70895011		44.1152	17.3524	46.8202	42.7166	23.9398	23.4297	17.6691	17.888	34.5057	28.3207
70895248		46.2024	17.4206	47.3888	43.9615	26.7445	25.2168	19.5538	20.3152	39.436	25.6618
70895625		46.7405	18.8384	48.1922	43.3853	28.5372	26.6834	19.6908	19.9321	39.0243	26.9021
70896923		46.8208	17.6642	48.4429	43.5941	28.9917	25.0696	22.0573	20.7189	42.3624	22.365
70897160		47.5238	19.6742	47.6985	44.5717	30.1644	27.6262	23.0913	20.2357	43.157	23.6647
70898151		46.0234	19.0724	47.3263	43.9535	22.8904	22.1901	18.0519	19.9152	33.9816	26.9685
70898765		47.8797	17.0808	47.3616	43.9651	24.7337	25.1774	17.8014	20.425	37.875	28.5203
70899212		48.3238	20.0407	50.5484	44.5583	31.4771	28.2688	18.8827	22.5333	41.2433	26.2687
70899449		44.2833	17.0466	46.8902	43.0663	24.5754	22.348	17.5165	18.3651	34.8209	32.8009
70899519		49.1507	19.6545	52.846	44.8636	35.4644	29.7494	22.8969	25.7272	48.5589	30.4384
70899826		47.2268	18.6564	49.693	44.5432	27.6791	28.2026	20.1588	23.4358	42.9973	25.638
70899993		49.254	19.0908	48.7804	44.7082	32.8905	29.0443	22.9752	22.3379	45.1378	27.7591
70900133		49.5498	18.0889	50.9382	44.7451	30.5515	27.0997	20.7075	22.0554	42.6198	25.8711
70900440		45.4893	19.3068	45.5589	43.0574	25.1224	22.9132	18.2077	18.3633	34.2465	29.9671
70901361		48.9968	18.4467	50.6607	45.6142	29.2635	26.4955	18.299	21.0367	39.2852	28.7474
70901501		46.8124	17.9558	47.4002	43.9175	26.4886	25.8597	18.4495	20.666	38.5026	27.9896
70901738		46.3057	18.9739	49.8665	44.0323	27.8842	24.9617	20.3379	19.4016	38.6905	26.6974
70902352		44.6967	18.3166	48.3245	42.0865	26.8627	23.7126	19.3484	18.0693	36.6236	27.7025
70902896		46.3755	18.6349	47.7835	43.7574	27.2385	25.7584	19.0964	19.0141	37.8459	26.3192
70903343		45.4545	18.4293	45.6877	42.9904	24.3149	24.2606	15.8802	18.1682	33.4671	28.2739
70904194		45.2751	17.2678	47.4411	43.7771	24.5756	24.7586	19.2204	20.0829	38.4502	25.7296
70904404		45.087	18.0092	46.9138	43.7019	25.9591	24.3225	17.8674	17.339	34.5822	29.2105
70904641		47.0386	16.7691	47.4765	43.757	27.2152	25.7655	18.6895	19.4555	37.6931	26.2482
70904711		47.8404	18.5112	48.9229	44.8461	28.7346	27.2801	19.9465	20.4679	40.1814	26.2773
70904948		45.5274	19.3417	49.486	43.4699	29.0699	26.3387	20.3774	20.1573	39.7334	30.1747
70905018		46.9221	17.5809	50.9687	44.894	29.1012	27.6666	21.222	22.5764	43.4354	27.8772
70905702		48.3618	18.3358	50.1398	44.6576	32.2469	28.427	23.6068	23.6661	47.004	25.3486
70906553		49.7457	18.5815	47.8362	44.0881	30.0729	27.5861	20.8989	21.7856	42.3839	29.7916
70907097		47.9753	16.5604	49.1077	44.9823	27.4337	26.6232	20.1789	22.6411	42.843	26.1425
70907544		50.0686	19.1637	46.1466	41.6796	29.2628	26.5845	20.014	18.3335	37.963	28.6045
70908158		45.7343	17.6663	47.1565	41.8963	25.7156	23.7832	18.4929	19.6143	37.2148	29.2177
70908842		45.9103	16.8363	47.9327	43.4013	26.0368	24.1862	18.0105	18.1811	35.9932	26.7571
70911061		52.4776	17.3888	48.9665	45.0342	29.1588	28.2217	21.0493	22.6895	43.0107	26.255
70912289		48.2752	17.315	47.9572	42.9414	27.5216	25.8111	20.472	20.894	41.169	26.0999
70912806		46.3794	16.644	47.4471	43.5462	27.2896	24.1123	19.7022	19.7084	39.0315	26.0085
70913113		45.1621	19.6767	47.341	42.2516	26.798	23.1773	17.685	17.9365	34.381	28.2973
70913350		45.4455	19.4713	47.391	44.2162	26.4533	24.5749	18.8249	19.874	36.9009	31.1388
70913657		49.3285	20.083	51.74	45.5017	30.521	28.8501	21.7324	23.0791	44.083	31.4823
70913727		46.163	18.5671	48.6269	44.1562	27.6209	25.2901	21.1963	21.1946	41.8878	26.7703
70914885		48.3296	19.2777	50.0138	44.0056	28.3082	26.5069	20.6422	21.285	39.7565	26.0365
70914955		44.4488	18.8736	47.565	43.9976	23.4155	23.3068	18.5397	19.626	35.6107	27.5453
70915332		48.887	18.4321	49.5467	46.0242	26.7379	25.3282	18.0254	20.7755	37.592	27.5347
70915639		48.1378	17.9457	46.7234	42.9827	26.5689	25.5636	17.6731	19.7377	37.1032	26.9189
70915709		46.313	21.8739	50.3705	43.8814	31.7984	26.9624	21.5121	20.4719	40.7321	28.1477
70915946		48.9906	18.6638	48.3835	43.5798	32.1318	27.5782	23.5393	21.9082	45.2301	31.0289
70916183		45.6718	18.0275	48.2255	43.6312	25.0241	22.6786	17.838	18.8995	35.5845	27.9459
70916323		46.0869	18.5977	47.1038	44.6104	27.6915	26.6897	18.7819	21.2421	39.3033	26.5229
70916560		45.6854	16.7114	48.8346	43.4932	27.7981	25.0065	20.9495	20.4985	41.2187	27.7764
70917174		44.8756	17.5968	47.4984	43.2339	24.9976	24.516	17.496	20.4355	36.9812	25.9962
70917621		45.7514	15.9375	47.9012	43.8797	27.1234	23.4932	19.9586	21.499	41.4595	28.3994
70917858		44.6876	16.9631	47.0461	43.9313	25.5592	23.3006	18.6156	18.8144	37.1741	24.3572
70917928		45.58	17.1754	47.4246	42.6906	25.1388	23.7151	17.8928	18.7002	36.0929	26.9934
70920077		47.7815	16.9486	47.7272	44.5128	27.0033	26.1306	19.7749	20.2557	39.7312	28.158
70921445		46.8438	17.1771	50.9739	46.1999	27.0269	25.8028	20.6559	21.8872	41.7336	29.9227
70921752		44.6426	21.2295	48.9453	46.469	25.2136	25.0332	19.4026	20.5049	37.1863	27.703
70921822		45.9205	19.0743	48.3826	46.5742	26.2723	22.7329	19.0063	17.4303	34.7692	30.1068
70922436		46.3152	17.1093	46.6447	44.4818	26.2729	25.372	19.1084	21.1969	39.7856	28.3431
70922673		47.9376	21.5111	49.7809	42.6526	32.8232	28.3578	20.6483	19.2686	39.8886	27.1303
70922743		48.8017	18.2315	47.7334	43.6571	29.0067	26.3316	18.9715	20.9929	39.7602	29.0663
70923120		44.3795	16.9536	46.4268	41.9701	25.7279	23.6322	18.9458	19.5522	37.211	28.3584
70924418		47.9367	18.3943	47.6356	44.3636	29.0718	28.7919	19.7927	23.8212	43.2981	27.7401
70924585		48.2944	18.3033	50.4925	45.4781	29.3858	26.3154	20.0442	21.7817	41.5712	28.7269
70924655		47.5522	19.2764	54.1996	44.1566	31.4953	26.0431	21.0082	20.1455	40.4384	28.4861
70924892		49.6052	18.2026	49.466	45.8078	28.2834	27.3776	20.089	21.6017	41.1959	27.7463
70924962		46.3725	19.3753	48.8287	43.8141	28.778	25.9298	18.3714	19.2372	37.2095	22.121
70925409		46	17.4661	46.9579	43.7109	24.8441	23.5068	17.0785	19.1069	35.6137	27.2167
70925953		45.2439	17.4454	47.6715	44.0338	28.0716	26.1399	20.4274	22.7689	42.8574	28.8667
70926567		46.6363	17.6493	51.2211	45.307	30.2737	29.2725	21.3841	26.798	48.1579	25.5424
70926707		49.5844	17.9628	49.7185	45.106	28.1762	26.4529	20.92	20.7953	41.3788	26.4811
70926874		44.683	18.2999	46.6888	42.3001	24.8883	24.1547	17.1592	19.3671	35.6037	29.1029
70927321		45.3679	13.3928	47.8809	45.2928	22.8786	23.4152	18.3256	20.9736	39.1597	28.7259
70928005		43.1391	19.3963	49.3635	43.6224	25.5568	23.2907	19.2058	19.61	36.4262	27.5381
70928242		45.2519	17.2634	46.2287	43.4818	24.8248	23.2342	17.6619	18.7801	36.1162	27.2322
70928312		48.7782	17.5442	48.4549	44.9086	27.6687	25.809	20.0196	21.7478	41.5382	27.7315
70928926		47.6038	19.523	50.4673	44.8509	29.1768	27.6247	19.5269	21.1127	40.1841	26.305
70929093		46.4526	16.8491	47.9602	44.4888	26.4844	26.1025	20.1269	22.7699	42.5328	24.6256
70929163		48.4808	20.3093	48.6974	44.868	31.0328	30.9485	22.4562	24.4608	46.8233	27.6179
70929233		48.3314	21.2143	49.3432	45.7238	34.7959	29.6297	23.1482	23.4844	46.2383	30.9645
70930531		49.9063	17.5181	49.8703	44.5276	29.6788	26.8752	21.3531	22.0202	42.6611	25.9304
70930601		46.5486	18.5862	48.3208	43.8615	24.9803	23.5809	17.9254	18.9941	34.7719	24.9548
70930768		47.7891	18.7041	47.6913	44.4509	27.4411	25.5151	19.076	20.7269	38.9995	27.5319
70931145		44.6469	17.836	47.9636	44.2421	25.7799	24.4394	18.7677	20.8962	38.7323	26.1523
70931215		47.4252	19.9371	48.8914	44.3793	30.397	28.9489	21.9827	23.3848	45.3022	26.4878
70931689		43.8323	16.4665	46.7388	43.3227	25.1775	23.8281	17.5542	19.4303	36.8212	25.5567
70931759		44.7145	17.641	45.9587	42.9061	24.4463	23.8631	18.9638	19.5582	37.005	24.7175
70931996		46.1956	18.0834	49.3234	44.4692	29.2929	27.6668	19.6233	22.8476	42.2606	24.368
70932206		46.9283	18.049	46.5899	42.7847	27.5799	25.4267	20.1229	19.7527	39.7901	28.2483
70933434		44.3558	16.65	48.9822	44.0682	25.895	24.2422	18.6458	20.3399	38.3267	22.7596
70933978		46.6369	18.8374	48.2241	42.5981	28.243	25.5279	19.3302	18.4439	37.5102	26.4866
70934355		50.0518	19.5542	52.2032	45.2195	31.951	28.2266	20.1538	21.7955	41.9674	27.4883
70935109		46.2411	18.7178	49.0902	43.6063	27.7655	26.1605	18.8861	20.3891	38.7351	29.4934
70935346		44.1365	18.5165	50.3045	44.5501	28.7691	25.2683	20.448	21.5561	41.1132	26.3224
70935960		43.2905	19.9944	46.5989	42.4887	25.202	23.1817	17.9739	19.3926	34.8834	26.8674
70936267		44.5429	16.7167	47.8254	43.2145	26.234	24.1557	18.8869	18.7548	37.3952	26.8929
70936337		45.0261	19.1538	51.7127	45.3735	26.2979	25.2192	19.7663	21.7539	40.3583	27.655
70937565		47.2404	22.1451	48.2981	44.4309	33.2921	29.0615	21.7512	22.7793	44.0686	33.7817
70937942		48.5978	21.0805	49.7023	44.4305	33.2509	28.8492	22.3209	24.953	47.2014	27.8863
70938012		47.1835	20.2956	48.6528	44.5682	27.772	27.1487	19.0626	21.3472	39.403	26.9492
70938319		48.9889	18.5146	48.0316	42.904	29.0125	26.3838	20.3017	19.865	40.0163	27.5272
70938486		47.6038	18.0561	47.98	43.6095	27.6521	25.6955	19.1067	20.0035	38.5162	24.6603
70940091		44.9237	19.2625	47.0534	43.8615	25.0835	23.5559	18.3042	19.3139	34.9498	28.224
70940538		45.5726	19.8846	48.4916	44.093	27.6821	25.0574	18.5696	19.5039	36.7483	28.0713
70941152		47.0777	17.9863	48.4559	43.588	28.8048	25.1038	20.8111	19.547	40.1508	29.4425
70941222		45.4906	19.3382	50.7181	44.6249	26.8842	26.5869	20.6891	21.4174	41.3605	24.6024
70941389		44.7057	17.6108	47.2821	43.3654	25.5206	22.6172	19.0761	18.0331	36.6524	31.4777
70941906		47.9315	18.7738	50.8303	43.9975	26.6309	25.8951	19.4936	20.3111	37.7258	26.6431
70942687		49.6385	17.1632	49.0186	46.3936	26.2318	24.5359	17.8965	21.1266	38.6756	27.2921
70942757		45.1155	19.5157	47.0948	42.1766	24.6437	21.5683	16.8996	17.1089	31.8553	24.2076
70942827		46.3894	18.7226	48.762	45.171	27.948	25.6472	20.6227	19.8456	40.2944	31.655
70942994		51.2026	21.0958	50.4067	47.7468	31.1532	33.2141	20.6835	23.9084	44.0594	27.6977
70943064		46.5814	16.4669	48.8809	44.5047	27.5763	25.9818	21.2837	21.7074	42.1711	25.4094
70943134		46.15	17.7362	47.9511	44.6284	24.4084	23.5932	18.2805	18.9285	35.9729	28.4777
70944055		47.8373	19.6754	49.0468	43.7956	32.749	27.105	22.9875	20.9758	43.814	27.2939
70944125		45.0952	18.3011	47.1318	43.6139	26.0302	24.5393	18.9414	19.9241	37.8317	29.7928
70945283		46.1722	20.805	49.7384	43.8395	28.0122	25.3222	19.7476	19.2045	37.5309	28.6481
70945897		43.9001	18.2234	45.1793	43.626	23.5522	23.5927	17.0905	20.1216	35.9412	27.0513
70946107		45.6083	17.7429	47.8484	43.8855	28.3534	24.5406	19.8564	20.2134	39.1039	24.8088
70946274		44.8373	16.5538	47.4159	43.8886	23.8614	21.2914	18.0002	18.3272	34.9177	28.9081
70946721		47.6375	18.1784	48.5309	43.2849	29.2271	27.0062	20.6095	19.606	40.16	25.9897
70946958		46.2218	16.844	48.4352	43.4255	26.5787	24.8525	20.4254	20.0299	40.2788	32.1985
70947949		45.5958	18.0622	50.2646	44.5721	30.009	27.0081	24.6896	24.312	47.7282	25.0107
70948256		46.1722	20.805	49.7384	43.8395	28.0122	25.3222	19.7476	19.2045	37.5309	29.331
70948870		47.8192	18.3184	50.1584	43.7888	31.0016	27.3185	21.2675	22.1014	42.9568	25.2777
70949554		47.2577	16.7696	48.7017	45.4087	27.2827	27.5599	21.4431	26.2014	47.4206	29.4375
70950308		44.626	19.6196	50.1388	44.481	27.8411	27.3068	20.4487	22.8754	41.9214	24.9529
70950475		43.9338	20.1199	47.0218	43.3701	23.9998	23.028	19.1455	20.5226	35.4292	28.7643
70950545		46.4782	17.0684	47.9973	43.4424	28.4566	25.5284	20.2745	20.4635	40.6403	26.8445
70950615		48.5118	19.5867	50.4124	44.7254	29.8915	29.2724	20.2082	23.7355	43.5748	23.3575
70951396		45.32	16.6565	47.5684	43.2168	26.1496	24.126	19.5418	20.2004	39.5882	25.9866
70951843		45.3411	17.3831	47.5154	43.5746	24.5277	22.1838	17.994	18.5869	35.1172	31.962
70952834		47.5237	16.7294	47.3555	44.2198	26.453	24.4147	18.6893	19.7537	38.3408	27.0142
70952904		46.2255	20.6586	48.0398	43.7946	27.2115	24.717	18.6694	19.4181	36.4281	27.6787
70953755		46.9832	17.676	48.9234	44.6493	29.9056	27.4541	21.3036	22.2399	43.2339	29.9349
70954509		47.7595	18.7644	51.044	44.8072	32.5266	28.5615	22.5998	23.3924	45.8697	24.7492
70954983		46.6331	16.3086	46.3449	42.7824	24.8343	23.9405	17.181	18.4352	35.5108	24.5025
70955123		45.8857	17.376	48.7621	44.476	25.593	24.2969	20.0847	20.4233	39.2786	27.1511
70955290		47.0605	18.2983	48.015	44.113	25.345	23.7387	18.3939	17.9515	35.3088	26.3587
70955737		47.5818	17.7036	48.4263	45.0562	27.8495	26.2224	19.434	22.3944	41.6477	25.5294
70956658		46.4542	16.8792	49.4692	44.9389	25.6697	23.7125	19.9037	21.3769	40.4099	25.7088
70956895		47.5237	16.7294	47.3555	44.2198	26.453	24.4147	18.6893	19.7537	38.3408	25.2076
70957035		45.3198	19.8115	46.8567	44.3317	24.9737	23.1038	19.0622	19.3417	35.7298	24.8463
70957105		47.4233	17.1856	46.6628	43.7634	25.4334	24.2239	18.8344	20.5843	38.6397	26.794
70957272		45.7322	17.6025	47.7352	44.2722	25.1679	25.2581	18.7373	20.2239	38.2647	29.5609
70957579		47.7114	18.3467	48.1656	43.1345	27.7203	25.4512	19.4338	21.0175	39.9363	32.5661
70957719		46.186	19.4621	50.8841	45.4673	26.6285	25.8223	19.4869	21.6064	39.4652	28.4546
70958026		47.4544	19.4503	49.8249	43.4698	27.8729	25.9476	19.7051	19.5253	37.8453	31.4857
70958193		51.4495	16.7212	49.61	45.2391	30.2673	28.3001	23.2015	22.9993	45.9126	27.1333
70959324		44.7238	19.3104	47.3424	42.941	24.3013	23.8662	18.634	19.1917	34.5555	29.5893
70959701		46.6939	18.1999	47.3673	43.4364	29.6471	24.9085	20.7112	20.3742	40.6655	28.8652
70959938		46.4705	17.838	48.5288	44.3667	31.6776	26.6523	23.0305	21.9864	44.8418	27.243
70960245		46.3648	19.9353	47.2878	43.1621	29.739	25.4314	20.1246	19.9154	39.8744	29.5962
70960482		48.5761	20.3558	48.9229	43.9573	31.8513	28.5952	20.9563	22.1024	42.9505	28.7365
70961166		45.6864	16.7506	47.8509	43.4922	26.8353	24.5941	22.0902	21.8982	42.5314	26.075
70961780		47.9508	19.2839	50.337	45.3418	28.3684	26.3933	19.3012	21.9582	39.8639	26.7631
70961920		48.0957	17.7344	49.4886	44.517	30.1266	26.9751	22.5947	23.194	45.7032	28.5657
70962227		46.432	18.0477	48.0354	43.9755	25.6587	24.7695	19.7053	20.02	39.4519	26.5513
70962394		47.8564	18.9351	50.4409	44.0867	28.7878	27.6069	20.3358	23.5183	42.8056	27.9833
70962604		45.8571	18.025	48.4974	43.0627	26.1229	24.9052	19.3419	19.7024	37.6204	24.5215
70964683		47.5187	17.6048	48.2429	43.7214	29.2194	26.2992	20.1316	21.9663	42.0911	28.5561
70964990		44.8261	17.2422	48.6832	44.5389	26.6826	25.4672	20.366	22.069	42.0015	25.0758
70965367		44.2572	16.3612	48.484	44.192	24.8466	23.7525	18.7375	20.584	38.7808	29.4662
70965507		47.6562	18.5078	49.5941	43.9203	29.6155	26.641	21.9461	21.7657	43.0833	31.8597
70965814		44.9508	19.0805	46.7438	42.023	25.5009	23.3682	19.0122	18.6964	35.2796	24.6636
70966121		46.4857	18.0149	46.7248	43.2261	27.057	23.8975	18.1948	18.1205	35.7305	28.3797
70966428		47.3578	18.9978	48.614	45.0155	29.5033	28.6814	22.2404	24.6512	46.0621	25.949
70966735		48.7791	19.9831	49.4823	43.8986	33.7732	27.6909	22.8136	22.1489	44.7558	28.7182
70966972		47.5879	17.5535	47.8339	42.7435	26.5124	25.332	19.1341	20.6276	39.3873	27.014
70967112		47.9106	20.8855	46.3242	42.9381	29.4897	27.0781	18.7833	20.0396	38.3527	26.0787
70968033		45.4475	18.1136	47.7551	42.9011	27.5485	23.4654	19.649	19.5473	38.6443	30.4696
70968270		45.5458	17.4904	48.2314	45.3208	26.3789	24.6226	21.2286	20.6771	40.0602	24.3849
70968884		47.3086	18.3086	46.997	44.0466	28.9471	27.6342	19.9558	22.0904	42.0005	25.3788
70969331		46.8402	17.7915	47.6182	42.7501	27.2981	25.5734	18.115	19.6474	37.1934	28.1501
70970182		46.5074	17.713	51.3321	45.2796	29.8341	26.7201	21.0159	21.7163	42.3451	26.9885
70970629		46.0916	16.8595	52.3894	46.9721	28.3942	27.8551	20.9524	22.8944	43.6203	29.5079
70971173		45.2489	19.3283	46.586	43.4599	25.387	23.9842	19.1627	20.6494	36.5945	30.6164
70971243		44.2833	19.0621	47.4331	43.5001	26.2565	24.2771	19.4547	19.8475	37.9297	27.9563
70971620		46.5865	17.3942	49.8945	44.5391	27.607	25.1004	20.043	21.8302	40.8011	26.508
70971857		45.8308	16.2545	47.2563	43.0149	25.3824	23.3732	18.1442	18.5293	36.708	25.1504
70971927		47.3889	17.0103	49.093	46.0752	27.1099	26.7795	20.3854	23.0882	42.9899	27.0621
70972611		47.0443	18.1731	48.7192	45.0291	28.3486	27.4048	22.3081	22.489	43.5965	29.381
70973085		45.1936	17.7317	49.2098	44.4248	28.0113	26.5215	19.2813	22.7761	42.0011	27.5397
70973225		47.6735	17.2678	48.5389	43.9604	28.8172	25.4495	23.703	20.2251	43.8379	30.6563
70973392		40.9461	20.0154	45.8853	43.3777	21.8667	20.7764	18.5099	18.8198	33.3795	24.3114
70973602		47.9588	19.5477	49.2802	43.7458	29.2968	27.9422	20.3938	20.9699	40.3589	30.5611
70973909		49.8566	17.2143	51.6178	45.9523	29.9092	27.9511	21.0845	23.3841	43.7828	24.2305
70974216		48.0794	18.3286	47.4286	43.419	28.5958	25.431	20.1161	18.7173	38.3847	26.6591
70974830		46.4867	17.3223	47.6515	43.5139	25.292	24.6104	18.9058	19.2396	37.6641	28.4496
70975444		47.5224	17.7777	48.1398	44.8218	26.9104	26.1079	18.8434	20.228	38.4857	26.4015
70975821		46.4932	18.7763	50.2451	45.3542	30.3815	29.0004	21.4481	24.4913	45.6771	28.7178
70976365		46.2889	18.6855	48.8507	42.3813	26.0839	25.3679	19.0789	19.2438	37.1084	25.5927
70978277		45.8485	21.0998	47.5275	44.0784	27.2019	24.7622	19.7694	21.6204	38.7254	25.8583
70978417		45.4517	18.5539	48.2238	44.0408	27.175	25.4541	19.7288	20.6657	39.4892	26.2988
70978584		46.8679	27.5973	51.1651	44.162	42.576	28.8492	25.974	20.3842	46.0941	25.8611
70978654		46.373	18.0904	48.9109	44.5256	27.5776	25.0235	19.5179	20.0236	39.4014	22.6516
70979268		45.5928	16.099	48.0896	43.4947	26.1686	22.4327	20.3933	17.4926	37.869	30.0901
70979338		47.9972	19.5311	51.6557	45.2003	30.5601	29.7381	20.6134	23.1952	43.7665	27.1829
70979408		48.0695	18.2037	48.3906	43.4381	28.9648	25.3158	20.3268	19.7435	39.4307	29.4856
70979645		53.6393	18.9528	52.0368	45.8231	32.4139	30.6185	21.169	25.6942	46.6678	28.6311
70979882		46.5538	18.5369	49.5629	44.8603	31.3768	28.1969	22.4899	22.228	44.5745	28.5309
70980636		48.3247	18.2958	49.7796	44.2643	28.9804	26.1222	20.2876	21.1301	40.8597	30.5489
70981250		46.5978	20.157	49.1363	44.677	28.7576	26.8765	20.1482	20.3616	39.743	27.4574
70981934		45.554	17.0585	47.5234	43.3109	27.1424	24.558	20.211	18.9126	38.5789	28.0558
70982004		47.7005	17.7328	48.9698	44.101	33.6402	29.4539	26.1048	24.6256	50.6331	28.449
70982785		50.4248	21.1047	52.3278	46.7331	34.8876	31.8164	22.3409	22.73	44.8031	32.318
70983092		48.3401	18.8442	50.1382	44.6974	29.4909	28.4778	20.9014	22.9243	43.019	25.0749
70983232		45.804	16.6503	46.3251	43.4203	25.6856	24.3277	18.1311	19.7227	37.1874	26.0871
70983916		42.557	13.5934	46.2378	43.1253	21.7488	22.0775	18.3182	19.0684	37.1072	25.1641
70985074		45.0779	17.9054	48.6097	43.4816	26.2076	24.6119	19.4049	21.3233	39.7064	28.3919
70985144		45.4747	17.9812	48.7692	45.0935	25.7668	24.3159	19.4719	21.2805	39.4006	29.3048
70985451		49.0288	17.6317	48.0301	44.5535	29.3295	25.863	21.3769	22.0482	43.1813	27.817
70986819		47.57	18.2493	49.4334	43.816	29.8666	27.1453	21.7253	20.7051	41.9624	30.3779
70987293		46.5327	18.3197	49.5088	44.1151	28.7458	25.491	21.3569	20.8244	41.1814	26.8818
70987503		45.9527	18.2514	48.2705	43.643	28.8202	26.2196	19.411	21.4746	40.5533	30.9991
70987740		47.55	18.4946	51.676	44.9448	29.3615	28.23	21.7549	22.4236	43.4422	28.3474
70988424		44.7796	18.1327	47.8478	43.0324	25.5806	24.3144	19.1921	20.5541	38.0177	27.0265
70988591		51.2626	18.7575	47.8834	43.5143	31.0805	30.235	21.9471	24.0233	45.1818	27.5116
70989345		47.6222	18.0528	49.1889	44.0071	31.8194	26.9318	23.1808	21.3192	44.3088	28.2063
70989722		49.1585	18.254	50.3048	44.8488	28.59	26.6914	20.4784	20.9741	40.8421	27.489
70992248		45.0602	19.8717	48.2266	43.755	25.4881	23.9606	18.9118	20.7777	36.6849	28.9653
70992318		47.7873	16.5333	48.3855	44.7532	27.0179	24.6486	20.8399	20.8313	41.4397	27.9429
70993546		46.3216	20.6257	48.404	43.6633	29.8325	26.6723	18.9739	19.1082	37.4746	25.5628
70993923		46.791	18.0598	49.5045	44.1166	28.1564	25.7049	21.2803	21.2807	41.4861	27.8329
70994160		46.6419	19.6962	51.494	45.2545	31.1168	29.1932	20.8947	23.5535	44.336	25.6788
70994397		48.0205	17.2659	48.6342	45.4881	26.7655	25.3374	19.1886	21.6831	40.5554	23.712
70994844		48.8984	19.4761	49.7361	45.5596	29.0192	26.7893	20.7027	21.1095	40.3314	27.1948
70995221		45.5804	20.9977	48.6495	44.2612	29.51	27.9565	22.0039	23.6186	45.5381	27.9899
70995528		47.1557	18.5756	47.613	43.5366	27.3439	25.6313	19.4631	20.6623	39.3628	23.9732
70996212		47.2407	19.0816	46.1677	42.9997	27.2542	26.2533	18.4236	19.7876	37.0805	28.0623
70996449		49.8124	18.7118	49.4591	44.2018	30.2894	27.8407	22.9478	21.499	43.7984	25.3257
70997133		47.6136	19.002	56.3866	44.7416	28.7108	27.9152	19.2665	21.4085	40.3571	26.3596
70997203		48.5049	18.9541	48.5908	44.4254	32.5319	28.4222	24.7638	21.4409	45.779	26.2926
70997370		45.3085	21.2463	48.0158	43.4375	26.0702	25.1242	18.5965	19.671	36.5219	26.7087
70997677		45.5963	19.9167	50.1189	43.4187	27.6321	25.058	19.2643	19.2357	37.1839	31.9242
70997747		47.2086	19.8842	49.1023	45.1483	28.3578	26.8471	20.2734	22.5375	41.5804	29.5998
70998124		48.3139	19.474	48.4634	44.0377	27.3097	26.2347	19.3463	21.2601	39.3921	30.052
70998668		51.6979	18.8992	49.4064	44.4379	31.9595	30.1891	22.1019	24.104	45.9011	25.6934
70998975		46.9179	18.2515	48.8423	44.9288	28.2111	25.2925	20.4265	21.1282	40.7076	28.0129
70999045		46.4842	20.0378	51.348	44.1574	28.6819	27.0893	20.0298	20.6264	39.1879	25.5671
[truncated: 2,747 more rows]
