# Supplementary material for: An automatic approach for classification and categorisation of lip morphological traits
Source: PLoS One. 2019 Oct 29;14(10):e0221197. doi: 10.1371/journal.pone.0221197 (PMC6818784; doi:10.1371/journal.pone.0221197)
Supplement: S4 Table — (XLS) [file pone.0221197.s004.xls]

## Sheet: Sheet1
Individual ID
70118187		0.00615493	0.00894604	0.0133643	0.0156318	0.0159465	0.0157087	0.0158343	0.0159747	0.0155129	0.0154405	0.0141583	0.0141749	0.0128918	0.0127238	0.0138341	0.0157432	0.0195113	0.0224497	0.0236665	0.024305	0.0227192	0.0204098	0.0165933
70118634		0.00414528	0.00380782	0.00406356	0.00381798	0.00447767	0.00551655	0.00765965	0.00811085	0.00961097	0.00724943	0.00929469	0.00817593	0.00959779	0.0111851	0.012587	0.0158899	0.0173684	0.0177482	0.0201493	0.023853	0.0247907	0.0249814	0.0250809	0.0264428	0.0276727	0.0270836	0.0240857	0.0208634	0.0200916	0.021827
70118704		0.00246423	0.00206604	0.0021707	0.00245823	0.00279238	0.00305707	0.00355388	0.00434845	0.00483347	0.00525965	0.00511835	0.00682102	0.00747236	0.00910836	0.0111837	0.0152626	0.0174131	0.0191673	0.0214966	0.0238353	0.0264338	0.0279215	0.0293019	0.0301183	0.0290961	0.026648	0.0264379	0.0235116	0.022291	0.0203777
70119011		0.103299	0.0778901	0.0682109	0.0582461	0.0600267	0.0744147	0.0763753	0.0753593	0.0716706	0.0538767	0.0436901	0.0391201	0.0418755	0.0474279	0.0495358	0.051895	0.0530119	0.0498143	0.0397313	0.0236313	0.00987746	0.0167036	0.0225575	0.0206564	0.0152281
70119862		0.00291226	0.00279024	0.00308539	0.00311	0.00407091	0.00433059	0.00615442	0.00756039	0.0125913	0.0139378	0.0165677	0.0203133	0.0224334	0.0267297	0.0304068	0.0345651	0.0339017	0.0342327	0.0353199	0.0349797	0.0321958	0.0257262	0.022622	0.0194403	0.019206	0.0198471	0.0193355
70120239		0.00240906	0.00336911	0.00380909	0.00417176	0.00453992	0.00446811	0.00440457	0.00446751	0.00462381	0.00582882	0.00964945	0.0143508	0.0174019	0.0202553	0.023247	0.0257497	0.0269099	0.0259567	0.0248987	0.0239575	0.024005	0.0243952	0.0249208	0.0245602	0.0250835	0.0231271	0.0198935	0.019597	0.021542	0.0248605
70120476		0.00742544	0.0092584	0.012161	0.0134932	0.0157346	0.016971	0.0185037	0.0198855	0.0214575	0.0232853	0.0252763	0.0252041	0.0259749	0.024635	0.0250774	0.0254292	0.024633	0.0242972	0.0254071	0.0272335	0.0298726	0.0313359	0.0308465	0.0294334	0.0241783	0.0234063	0.0214984
70121914		0.00450972	0.00696499	0.0101622	0.0113978	0.0139195	0.0190458	0.0217472	0.0246441	0.0260383	0.0265198	0.025855	0.0268535	0.0281409	0.0296751	0.0308913	0.030568	0.0296322	0.0296475	0.0287573	0.0248848	0.0201316	0.0176169	0.0180207
70122151		0.00492513	0.00447498	0.00450888	0.00525781	0.00531051	0.00620847	0.00888492	0.0123722	0.014668	0.0221675	0.028829	0.0304794	0.0304753	0.0318073	0.0311157	0.0312759	0.032322	0.0345057	0.0361687	0.0366795	0.0350406	0.0324835	0.0283681
70122458		0.00603429	0.00510767	0.00411522	0.0031093	0.00238284	0.0017458	0.00148156	0.00200711	0.00305344	0.00406437	0.00472585	0.00564805	0.00747009	0.0105634	0.0135414	0.0184029	0.0167479	0.0190579	0.020968	0.0225611	0.0240785	0.0253778	0.0260762	0.0261008	0.0253223	0.0239118	0.0226142	0.0219011	0.0212768	0.0215678
70122765		0.00734032	0.00653955	0.00624091	0.00554247	0.00498702	0.00568025	0.00514593	0.0045359	0.00385869	0.00338023	0.00325031	0.00336161	0.00395992	0.00533268	0.00790883	0.0115582	0.0157565	0.0176869	0.0193954	0.0257653	0.0251361	0.0267851	0.0320787	0.0345032	0.0356714	0.0349848	0.0335235	0.0327453	0.03077	0.0275631
70123379		0.00417355	0.00451575	0.00544258	0.00507283	0.00706912	0.0088956	0.0112726	0.0131277	0.0125862	0.0144582	0.0155467	0.0162039	0.0164383	0.0183799	0.0190921	0.0203191	0.021355	0.0227157	0.0236008	0.0249667	0.027473	0.0276285	0.0269014	0.0265583	0.0249442	0.0229072	0.0221504	0.0202327	0.0186646	0.0181863
70123686		0.00522782	0.00666503	0.00654883	0.00889208	0.00894608	0.0136507	0.0159082	0.0186002	0.0189912	0.0190876	0.021831	0.0263398	0.0273912	0.0307197	0.0308886	0.0298104	0.0281481	0.0276387	0.026623	0.0245175	0.0226317	0.023271	0.0228252	0.0240684	0.0238899	0.0235995	0.0228445	0.0218397	0.0210165
70124063		0.00590418	0.00752265	0.00901416	0.010571	0.0114635	0.0115012	0.0120536	0.0134112	0.0145557	0.0149033	0.0157879	0.0170832	0.017435	0.0183413	0.019304	0.0206007	0.0214361	0.0216375	0.0220225	0.0219561	0.0217969	0.0214531	0.0199588	0.018044	0.0158614	0.0165938	0.0170462	0.0184853	0.0183985	0.0181784
70124510		0.00338168	0.00423098	0.00576936	0.00688151	0.00807053	0.00938751	0.010259	0.0107767	0.0114951	0.0122425	0.0134082	0.0156884	0.0183274	0.0190343	0.0203559	0.0219156	0.0227116	0.0228403	0.0231276	0.0228491	0.0220655	0.021036	0.0201796	0.0199861	0.0198922	0.0200821	0.0206568	0.0208702	0.0203092	0.0205833
70124747		0.00442986	0.00522523	0.0062409	0.00690429	0.00767947	0.0102275	0.0114234	0.0130985	0.0139202	0.0145303	0.0155441	0.0166856	0.018457	0.0204487	0.0214588	0.0224618	0.024564	0.0256607	0.0257077	0.025286	0.0245765	0.0244917	0.0243889	0.0246505	0.0248887	0.0233324	0.0219964	0.0212746	0.0210296
70126422		0.00451757	0.00515887	0.00464475	0.00431663	0.00434388	0.0049048	0.00589293	0.0072737	0.00966503	0.0116654	0.0142818	0.0151984	0.0160755	0.0159874	0.0174828	0.0187163	0.0217411	0.0245041	0.0254398	0.0260417	0.0259333	0.0252435	0.0256281	0.0265786	0.0294743	0.0302005	0.028091	0.0238647	0.0220223	0.0209692
70127036		0.00409698	0.0037519	0.00313537	0.00259947	0.00257415	0.00374153	0.00589601	0.00852406	0.01124	0.0135742	0.0137315	0.0148001	0.015876	0.0160515	0.0178039	0.0197427	0.0211857	0.0212052	0.0225935	0.0240531	0.0246562	0.023539	0.0207074	0.0187526	0.0167255	0.0141396	0.0139041	0.012431
70127273		0.00450059	0.00491091	0.00481638	0.00479176	0.00496953	0.00486052	0.00463385	0.00346713	0.00323657	0.00453718	0.00456469	0.00688696	0.00963184	0.00859244	0.0142319	0.017891	0.0229791	0.0245663	0.0271218	0.0289056	0.0298316	0.0300129	0.0300545	0.0297353	0.0288834	0.0263308	0.0236079	0.0228124	0.0220231	0.0226736
70127887		0.00731975	0.00774009	0.00949175	0.0101354	0.011764	0.0122471	0.0137038	0.0141268	0.0154775	0.0164792	0.0192269	0.0217212	0.0227927	0.0227818	0.0226486	0.0219661	0.0220888	0.0224031	0.0231103	0.0229602	0.0212315	0.0195229	0.0199462	0.0222625	0.0245805	0.0231222
70128404		0.00275076	0.00227333	0.00208509	0.00201657	0.00237413	0.00217531	0.00201989	0.00178989	0.00239379	0.00338705	0.00570783	0.010755	0.011269	0.0189896	0.0243984	0.0268184	0.026828	0.0317796	0.0298244	0.0291147	0.0267742	0.0227082	0.0216895	0.0192093	0.016482	0.0131984	0.0157235	0.00875061	0.00697098	0.00700814
70128571		0.00310436	0.00339976	0.00400075	0.00476749	0.00569967	0.00672936	0.00870227	0.0113159	0.013149	0.0145234	0.0154246	0.0166877	0.0174224	0.0185369	0.0202496	0.0214206	0.0234962	0.0253657	0.0268515	0.0271211	0.0258521	0.0250461	0.0228937	0.0220235	0.0217523	0.022773
70128948		0.00292058	0.00349006	0.00470096	0.00636966	0.00827302	0.01194	0.012711	0.0161435	0.0161019	0.018164	0.0177212	0.0210656	0.0236537	0.0258624	0.026663	0.0254198	0.0242713	0.023447	0.0223045	0.0198005	0.0169598	0.0177586	0.0192006	0.020211	0.0198336	0.0205344	0.0189183	0.0168481
70129185		0.00405153	0.00462041	0.00594182	0.00786669	0.0094206	0.010198	0.010895	0.0125984	0.0139693	0.0153521	0.0177934	0.0194886	0.0207697	0.0213406	0.0217681	0.0218116	0.0217922	0.0214021	0.0199952	0.0179714	0.017264	0.0176632	0.0181937	0.0181332	0.0186461	0.0182588	0.0190236	0.0206814	0.0205232	0.0222423
70129325		0.00799326	0.00905543	0.0103426	0.0108341	0.0123917	0.013892	0.0151401	0.01752	0.0191231	0.0203987	0.0224151	0.023407	0.0223749	0.0235933	0.0235212	0.0218578	0.0195846	0.0176038	0.015781	0.0150017	0.0152554	0.0151093	0.0160261	0.016574	0.0158742	0.0145125	0.0132171	0.0118061
70129632		0.00151323	0.000550102	0.00080975	0.00166928	0.00221676	0.00234374	0.00256195	0.00274223	0.003532	0.00519672	0.00737208	0.00728534	0.00903657	0.0113232	0.0133336	0.0135485	0.0147436	0.0179628	0.0208893	0.0229728	0.024479	0.0251023	0.0244238	0.0239528	0.0239449	0.0235	0.0245549	0.0257235	0.0259193	0.0247325
70129702		0.00380722	0.00524268	0.00702407	0.00857024	0.00989437	0.0112744	0.0132298	0.013457	0.0156092	0.018627	0.0206514	0.0220669	0.0226144	0.0232528	0.0237029	0.0238101	0.0237168	0.0244461	0.0240211	0.0238756	0.0250825	0.0261974	0.0230235	0.0229135	0.0230512	0.022656	0.0238545	0.0251697	0.0249072	0.0253842
70130316		0.00402949	0.00391009	0.00517631	0.00868305	0.0116222	0.0149329	0.0163456	0.01758	0.0207942	0.0229441	0.0230785	0.0219305	0.0213493	0.0201709	0.021693	0.0210872	0.0210691	0.0201285	0.0185069	0.017632	0.0175967	0.0173998	0.0179326	0.0185081	0.0192348	0.0201279	0.019907
70130483		0.00333427	0.00365093	0.00461091	0.00694678	0.00829857	0.0111681	0.0118972	0.0128868	0.0163531	0.0198291	0.0210935	0.0224991	0.0224956	0.0238795	0.0253066	0.0275948	0.0268611	0.026069	0.0235694	0.0216999	0.0211886	0.0209778	0.019548	0.0175752	0.0164017	0.0157175	0.014627	0.0153623	0.0131625	0.01281
70130790		0.0035884	0.00282704	0.00308967	0.00372119	0.00465305	0.00624026	0.00752335	0.0115369	0.0153517	0.0197048	0.0225836	0.0250428	0.0268515	0.0272964	0.026283	0.0252672	0.024403	0.0235626	0.0228063	0.0233269	0.0206438	0.0175908	0.0153596	0.0142755	0.0135062	0.0129402	0.0116709
70131097		0.0071093	0.00604039	0.00768656	0.00765288	0.0107233	0.00983706	0.014139	0.0160441	0.0162207	0.0185559	0.0208902	0.0227121	0.0238456	0.023426	0.0225388	0.0217471	0.0213573	0.0209425	0.0200966	0.0188115	0.0185954	0.0173559	0.0174927	0.0189264	0.0200641	0.0192205	0.0168984	0.0151616	0.015003	0.0145841
70131167		0.00507716	0.0040122	0.00342412	0.00315785	0.00350272	0.00363624	0.00362386	0.00345989	0.00302488	0.00268618	0.00218317	0.00204305	0.00246293	0.0047298	0.0104824	0.0113776	0.0144458	0.0182802	0.0200461	0.0204307	0.0225239	0.0245131	0.0255499	0.0254904	0.024227	0.0269913	0.0281022	0.0270178	0.0295399	0.0313338
70131307		0.00287677	0.00284261	0.00350893	0.00620853	0.00997795	0.0159864	0.0182017	0.0233951	0.0286265	0.0312197	0.0361664	0.0376483	0.0396211	0.0374457	0.0357432	0.0343865	0.0339977	0.0312596	0.0303065	0.0262015	0.0214335
70132772		0.00644647	0.00707563	0.00658336	0.00576067	0.00557397	0.00539061	0.0053406	0.005317	0.00546559	0.00596877	0.00666972	0.00740947	0.00805187	0.00909536	0.00935917	0.00995116	0.0110765	0.0138287	0.0174518	0.0202704	0.0204406	0.0214114	0.0208505	0.0201652	0.0197907	0.0197982	0.0193771	0.0188938	0.0187353	0.0179476
70134070		0.00467519	0.00454393	0.00431645	0.00417473	0.00389427	0.00436197	0.00347167	0.00351795	0.00318231	0.00487527	0.00893951	0.0140168	0.0176546	0.0220315	0.0237336	0.0239837	0.0257064	0.0272496	0.0273309	0.0288103	0.0279819	0.0282517	0.0275392	0.0238117	0.0223194	0.0224206	0.022599	0.0215964	0.0204567	0.0182914
70134684		0.00812258	0.00741665	0.00692365	0.00791533	0.0088456	0.00977816	0.0112195	0.0126765	0.0140622	0.0152812	0.0182164	0.0198454	0.0202004	0.0214238	0.0215964	0.0228714	0.0221119	0.0224903	0.021465	0.0219438	0.0212971	0.0208378	0.0200243	0.0194224	0.0180884	0.0170907	0.017023	0.0173616	0.0177327	0.0166466
70134824		0.00503212	0.00690028	0.00922859	0.0107516	0.0122056	0.0133734	0.0138588	0.0142883	0.0150392	0.0162557	0.0171777	0.0181732	0.0177739	0.0180608	0.0182564	0.0196347	0.0216515	0.0234095	0.0249461	0.0267898	0.0277346	0.0278105	0.0258983	0.025044	0.0249633	0.0235566	0.022047	0.0197814	0.0186849	0.0178012
70134991		0.000564614	0.00054185	0.00120061	0.00185396	0.00207213	0.00231357	0.00216029	0.00262591	0.00371948	0.00563397	0.00554422	0.00743375	0.00799001	0.00973048	0.0100659	0.0121576	0.0159819	0.0174992	0.0201548	0.0214522	0.0236119	0.0248294	0.0250918	0.0257819	0.0266964	0.0268223	0.0275981	0.0288396	0.0294764	0.0289712
70135201		0.00296598	0.00311825	0.00297387	0.0027709	0.0029381	0.00326972	0.00373411	0.00639543	0.00932773	0.0121461	0.0124872	0.0128145	0.015061	0.0167918	0.0182897	0.0199672	0.0218661	0.0245608	0.027785	0.028101	0.029738	0.0287618	0.0268649	0.0258736	0.0254674	0.0256093	0.0247569	0.0227746	0.0187669	0.0181275
70136052		0.0105217	0.015282	0.0131548	0.0178264	0.0156564	0.0166942	0.0195031	0.0209464	0.0211358	0.0225648	0.023387	0.0237519	0.0242519	0.0249503	0.0260349	0.0273001	0.0285614	0.0291456	0.0317369	0.0313912	0.0305734	0.0287604	0.0259702	0.0242152	0.0244561	0.0253737
70136289		0.00579374	0.00560322	0.00549074	0.00571266	0.00601687	0.00676298	0.00761848	0.00813118	0.0092952	0.0107448	0.0127605	0.0155603	0.0180093	0.0197215	0.0215359	0.0225487	0.0228459	0.0215412	0.0221151	0.0226625	0.0241344	0.0249038	0.025704	0.0254725	0.0258487	0.0256366	0.0246711	0.0239599	0.0249591	0.0266536
70136359		0.00250516	0.0035268	0.00582911	0.00868698	0.0102133	0.0136284	0.0138398	0.0182256	0.0182753	0.020214	0.0221433	0.0237817	0.0253114	0.027013	0.027366	0.0270535	0.0261559	0.0245534	0.024527	0.0267313	0.0279709	0.0274368	0.026312
70136736		0.0081417	0.0091712	0.00994695	0.0106949	0.011689	0.0145256	0.0162838	0.0192492	0.0211928	0.0205634	0.0204581	0.0193272	0.0189073	0.0195184	0.0192085	0.0175322	0.0159096	0.0145748	0.0146717	0.0162268	0.0181591	0.0181814	0.0201647	0.0235547	0.0257035	0.0256208	0.0224969
70136806		0.00749421	0.00721458	0.00811681	0.00779613	0.00871787	0.00886007	0.00985621	0.0118001	0.0141875	0.0158117	0.0180437	0.0195188	0.0192037	0.0175726	0.0171915	0.0162912	0.0162152	0.0168712	0.0181645	0.0193593	0.0188896	0.0176916	0.0175071	0.0176944	0.0162909	0.0156167	0.0147755	0.014994	0.0146953	0.0151766
70136973		0.00256071	0.0028165	0.0027085	0.0031338	0.00364185	0.004972	0.00661028	0.00723541	0.00852478	0.0107515	0.0115026	0.0131392	0.0141355	0.0162269	0.0194373	0.0214642	0.0205635	0.0223718	0.024334	0.0261402	0.0258765	0.0254033	0.0244691	0.0233414	0.0226141	0.0262159	0.030206	0.0302909	0.0271829	0.0281186
70137043		0.00266631	0.00304486	0.00417801	0.00638959	0.00950035	0.0119057	0.0146209	0.017028	0.018515	0.0188772	0.0196844	0.0197218	0.0198814	0.0196165	0.0189837	0.0191209	0.0192771	0.0203886	0.0213049	0.021938	0.023283	0.0239453	0.0224024	0.0229885	0.0206486	0.0228628	0.0188412	0.0162721	0.0157071
70137113		0.00551407	0.00730733	0.00879279	0.00989284	0.0113366	0.0113046	0.0119137	0.0133338	0.0144954	0.0157372	0.0180785	0.0208229	0.0232623	0.0255647	0.0263582	0.0263749	0.0253078	0.0245358	0.02414	0.0233783	0.0233579	0.0234547	0.024418	0.0259009	0.0276369	0.0292575	0.0298498	0.0303669	0.0308276
70137587		0.007148	0.00909061	0.008896	0.0122954	0.0148618	0.0166603	0.0197409	0.0215962	0.0232765	0.0237541	0.0243576	0.0232624	0.0237295	0.0241586	0.0228566	0.0241736	0.0231693	0.0225745	0.022379	0.022425	0.0220877	0.0208449	0.017544
70137657		0.00676897	0.00539517	0.0049338	0.0049369	0.00458014	0.00503342	0.0051397	0.00486871	0.00475963	0.00390052	0.00237734	0.00255465	0.00447522	0.00719782	0.011091	0.0162614	0.0184328	0.023135	0.0240055	0.0242831	0.0264603	0.027328	0.0269553	0.0259696	0.0231477	0.0211175	0.0202507	0.0197384	0.0197647	0.0207588
70137964		0.00586875	0.00570923	0.00531785	0.00488969	0.00171524	0.00136311	0.00246689	0.00617805	0.00780227	0.00967971	0.012222	0.0149119	0.0152363	0.0155885	0.0159202	0.0163941	0.0158429	0.0162828	0.0169373	0.0175719	0.0176308	0.0182369	0.0195054	0.0224138	0.0251182	0.0271209	0.0276412	0.027889	0.0272904	0.0265174
70138271		0.00196354	0.00231658	0.00273684	0.00320512	0.00384354	0.00434827	0.00565818	0.00613168	0.00700056	0.00816706	0.00987477	0.0104435	0.0117065	0.011999	0.0123568	0.0137056	0.014606	0.0149812	0.0153811	0.0167245	0.0188296	0.0231231	0.0249903	0.0277957	0.0281344	0.0281125	0.0246639	0.022627	0.0209749	0.0198195
70138411		0.00319087	0.00247951	0.00180279	0.00134194	0.00143465	0.00166177	0.00253338	0.00345287	0.00485702	0.00635081	0.00814166	0.0101491	0.0123565	0.0145718	0.0157949	0.0174832	0.0191331	0.0199554	0.0214153	0.020964	0.0221707	0.0241679	0.0246292	0.0241288	0.0232034	0.0214832	0.0193234	0.016722	0.01586	0.0140593
70139402		0.00826162	0.00947794	0.0094061	0.0116057	0.0114709	0.0126392	0.0133699	0.0147574	0.0161906	0.015854	0.0176465	0.0178276	0.0205444	0.0218488	0.022682	0.0240793	0.0251486	0.0258697	0.0239299	0.0206545	0.019693	0.0192776	0.0188378	0.0198133	0.0194737	0.0182285	0.0167036
70139709		0.0046263	0.00690735	0.00834156	0.00826414	0.00930196	0.0106888	0.0120726	0.0138534	0.0165721	0.0189289	0.0208559	0.0238817	0.0258364	0.026766	0.0267965	0.0266823	0.0266506	0.0267774	0.0268783	0.0276271	0.0270032	0.0256373	0.0239731	0.0238791	0.0239121	0.0235413
70140490		0.000751885	0.000620431	0.000781042	0.00283809	0.00409858	0.00538901	0.00600204	0.00730675	0.0101473	0.0136145	0.0167754	0.0197335	0.0233486	0.025852	0.0267266	0.0285937	0.0259923	0.0265498	0.025671	0.026762	0.0276964	0.0286721	0.0281982	0.0260142	0.0209375	0.0164928	0.0178538	0.0155025	0.0152036	0.0161369
70140630		0.0031406	0.00350314	0.00464158	0.00524817	0.00562277	0.0055357	0.00582377	0.00665546	0.00799994	0.00975856	0.0109604	0.0132592	0.0145691	0.0163534	0.0196101	0.0229118	0.0247338	0.0257454	0.0270109	0.0273505	0.0272009	0.0265503	0.0254362	0.0238825	0.0226571	0.023201	0.0254829	0.0274983	0.0286104	0.0295429
70140867		0.00264138	0.00181601	0.00114037	0.00205999	0.00268107	0.00304676	0.00605716	0.00977459	0.014565	0.0178488	0.0199759	0.0217398	0.0217073	0.0206018	0.0213486	0.0208563	0.0226775	0.0237358	0.0259163	0.0260125	0.0260833	0.023617	0.0217967	0.0221074	0.0220784	0.022025	0.0209832	0.0197238	0.0197717	0.0180448
70140937		0.00411756	0.0031876	0.00195929	0.00180273	0.00220274	0.00287303	0.00304472	0.00453069	0.00695449	0.00870006	0.00974114	0.0133931	0.017999	0.0177987	0.020764	0.0213255	0.0213234	0.0223286	0.0213615	0.0209215	0.0212198	0.021517	0.0211274	0.0212684	0.021093	0.0207869	0.0204901	0.0204816	0.0207327	0.0218697
70141007		0.00469941	0.00406627	0.00330388	0.00248639	0.00142096	0.00220791	0.00287565	0.00399451	0.00602139	0.00825949	0.00922746	0.0108056	0.0131461	0.0156607	0.0167458	0.0180171	0.0183595	0.0197088	0.0213856	0.0228222	0.0232454	0.0240112	0.0233983	0.0244487	0.0246729	0.0296819	0.032787	0.0328688	0.0280821	0.0260879
70141174		0.00537045	0.008931	0.0153646	0.0185247	0.0200975	0.0227531	0.0255711	0.0265826	0.0256349	0.0241944	0.0235827	0.0233151	0.0237959	0.0238045	0.0234631	0.0240957	0.0243884	0.0246482	0.0246874	0.0240666	0.0232337	0.0225955	0.0212742	0.0197189
70142542		0.00875857	0.0112181	0.0142241	0.0137683	0.0140327	0.0146721	0.0171938	0.0215799	0.0266157	0.0279276	0.0297317	0.0293531	0.0280598	0.0271881	0.0278106	0.0292633	0.0290461	0.0293677	0.0296692	0.0313768	0.0328708
70142612		0.00135497	0.000863795	0.00203666	0.00320898	0.00427059	0.00578996	0.00760458	0.00952831	0.0119422	0.0139678	0.0151884	0.0161823	0.0168016	0.018147	0.0186788	0.0182078	0.0183965	0.0186057	0.0180789	0.0179167	0.0170381	0.0167454	0.0180627	0.0184715	0.0190163	0.0192918	0.0192264	0.0195041	0.0206461	0.0217865
70142849		0.00636304	0.00722933	0.0075346	0.00843364	0.00852025	0.00918209	0.0103838	0.0124244	0.014783	0.0175474	0.0208951	0.0222917	0.0233279	0.0236538	0.0243599	0.0242294	0.0238623	0.0226147	0.0218119	0.0213812	0.0207306	0.0200645	0.0189542	0.0206322	0.0222495
70143603		0.0103925	0.0116264	0.0114087	0.0127279	0.0128825	0.0137135	0.0147949	0.0156112	0.0178614	0.0197521	0.0220522	0.0229641	0.0234936	0.0250348	0.0261515	0.0274479	0.0293654	0.0303674	0.0285069	0.0251528	0.0226063	0.0218461	0.0199558	0.0193359
70143910		0.00340472	0.00334608	0.00651534	0.00975664	0.00977753	0.0130366	0.0160327	0.0167441	0.0184994	0.0212661	0.0222118	0.0228412	0.0231396	0.0241136	0.0251872	0.0265114	0.0249411	0.0227283	0.0215771	0.0208659	0.0210944	0.0205873	0.0193446	0.0182569	0.0165974	0.0166022	0.015747
70144454		0.00317964	0.00404578	0.00487781	0.00599484	0.00751849	0.00894533	0.00981619	0.010177	0.0111331	0.0124642	0.0138197	0.0152267	0.016258	0.0171626	0.0176144	0.0184419	0.0185847	0.0194691	0.0215656	0.0239767	0.0250437	0.0240276	0.0210648	0.0196687	0.0196506	0.0216517	0.0230943	0.0235217	0.0233508
70144524		0.00228666	0.00227596	0.00207101	0.00187195	0.00218708	0.00287561	0.0033985	0.00514946	0.00786312	0.0108754	0.014329	0.0176039	0.0210488	0.0249883	0.0272354	0.0290239	0.0297078	0.0310725	0.0299932	0.0319027	0.0316463	0.0318751	0.0307039	0.0290717	0.0271396	0.0266014	0.0268792	0.0259052
70145138		0.00564776	0.00758723	0.00924615	0.0104741	0.0115586	0.0125662	0.014846	0.0154329	0.017093	0.0179686	0.0168454	0.0175293	0.0170788	0.0176981	0.0185273	0.0188414	0.0211032	0.0230561	0.0228971	0.0213092	0.0191361	0.0182452	0.0200308	0.0231001	0.0238549	0.0219451
70145208		0.00358201	0.0035134	0.00391887	0.00481012	0.00626514	0.00783517	0.00870026	0.0100941	0.012257	0.0148279	0.0149702	0.0165298	0.0177332	0.0198066	0.0216374	0.0235082	0.0260194	0.0269945	0.0262759	0.0239236	0.0243091	0.0242378	0.0260209	0.0257237	0.0238237	0.0208407	0.019302	0.0200947	0.0221979	0.0228876
70146129		0.00566615	0.0053001	0.00492622	0.004207	0.00422246	0.00431147	0.00306568	0.00154995	0.000649515	0.000324862	0.000600592	0.000928894	0.00125578	0.00249546	0.00464703	0.00591607	0.00689406	0.00743181	0.0101954	0.0127462	0.0145425	0.0168815	0.0198924	0.0225163	0.0241744	0.0244549	0.0223685	0.0225936	0.0206689	0.01784
70146296		0.00232279	0.00407521	0.00776909	0.00802995	0.00961968	0.0120051	0.0169295	0.0198125	0.0209952	0.0204198	0.01969	0.0216975	0.0227619	0.0252198	0.0279683	0.0298689	0.0308049	0.0315468	0.0322449	0.032619	0.031594	0.030048	0.0261171	0.0241934	0.0204484
70146436		0.00204578	0.00317823	0.00374294	0.00661592	0.00851313	0.010662	0.0120352	0.0134751	0.0161643	0.0183945	0.0195767	0.0209461	0.0266736	0.0302982	0.0314524	0.0306554	0.0294543	0.0279706	0.0260611	0.0243134	0.0220447	0.0213962	0.0227151	0.0233824	0.0232144	0.0223882	0.0209827	0.0201745	0.019806
70147357		0.00461641	0.00499578	0.0061737	0.00883433	0.0116887	0.00997674	0.0128628	0.0155722	0.0159428	0.0161336	0.0162917	0.0165417	0.017243	0.0177363	0.0191668	0.0203667	0.0241456	0.0252614	0.0235491	0.0200571	0.0160577	0.0142411	0.0148179	0.0165834	0.0178301	0.0185015	0.0188175	0.0198213	0.0200266	0.0187698
70147427		0.00333095	0.00203343	0.00226641	0.00246857	0.00228095	0.00323531	0.00577809	0.00495802	0.00644543	0.0102768	0.00961301	0.0134008	0.0155431	0.0158217	0.018514	0.0196264	0.019573	0.0211483	0.0201641	0.0206862	0.0219604	0.0247491	0.0267085	0.027445	0.0280411	0.0273774	0.0273321	0.0272793	0.026962	0.0261242
70147971		0.00314987	0.00428936	0.00496835	0.00663287	0.00704831	0.00758999	0.010849	0.0120489	0.0158169	0.0169039	0.0167975	0.018215	0.0189295	0.0209116	0.0221004	0.0235792	0.0249865	0.0267982	0.0277471	0.0280071	0.0283024	0.0287076	0.0293629	0.0299543	0.0288358	0.0290445	0.0273862	0.0256304	0.0233615	0.0223392
70148278		0.011242	0.0121258	0.00939537	0.00853066	0.00770205	0.00787243	0.0069619	0.00981105	0.0101363	0.0110613	0.0142119	0.014739	0.0151503	0.0164377	0.0197855	0.022021	0.0231738	0.0233127	0.0230142	0.0222585	0.0212798	0.0199117	0.0194744	0.0198756	0.0207976	0.0223874	0.0224649	0.0223195	0.0212395	0.0208126
70148655		0.00743034	0.00784102	0.00868421	0.00937318	0.0105076	0.0137631	0.0173521	0.0222767	0.0262763	0.0268297	0.0260304	0.0252151	0.0237102	0.0220656	0.0227012	0.0226626	0.0216141	0.0233011	0.0238284	0.0228648	0.0209449	0.0191975	0.0194163
70149032		0.00357449	0.004784	0.00377797	0.00529989	0.00604157	0.0106237	0.0135145	0.0142964	0.0161948	0.016552	0.0178835	0.0178983	0.0185864	0.0203002	0.0207738	0.0231662	0.0242513	0.0238309	0.0242753	0.023714	0.0238694	0.0227663	0.0221057	0.0234051	0.0248668	0.0228757	0.0183162
70149102		0.00805744	0.00845131	0.00895122	0.00856184	0.00804938	0.0078663	0.00758838	0.00787563	0.00862281	0.00965405	0.0116164	0.0137673	0.0140549	0.016877	0.0187265	0.0204365	0.0195002	0.0197592	0.0200049	0.0198606	0.020547	0.0208029	0.0210149	0.021015	0.0208585	0.0203609	0.0196856	0.0186076	0.0174852	0.0171843
70149269		0.00468611	0.00469651	0.00435392	0.00352471	0.00300937	0.0037136	0.00672158	0.00758613	0.0094204	0.0129473	0.0160584	0.0199992	0.0231146	0.0255265	0.0267477	0.0269657	0.0262346	0.0244738	0.0229311	0.0228493	0.0198898	0.0200098	0.0217228	0.0226037	0.0245365	0.0253641	0.0239153	0.0212978	0.0199426	0.0199367
70149953		0.00340143	0.00410339	0.00653929	0.00685609	0.00748665	0.00749298	0.00783001	0.00884558	0.0105656	0.0133219	0.0174157	0.022396	0.0271119	0.0288583	0.0309963	0.0329791	0.0355855	0.0367435	0.0368298	0.036124	0.0351212	0.0358703	0.0358772	0.0357837	0.0351464
70150497		0.00915167	0.00932937	0.0103898	0.0108303	0.0114492	0.0124841	0.0136222	0.0153404	0.0178439	0.0206621	0.024396	0.0259782	0.0266904	0.0285508	0.0297688	0.0267991	0.0237855	0.0204969	0.0205387	0.0203454	0.0199745
70150567		0.00666593	0.00650972	0.00609994	0.00498092	0.00335738	0.00252162	0.00260372	0.00292207	0.00295756	0.00286667	0.00315309	0.00292631	0.00379591	0.0038764	0.00466137	0.00517481	0.00585807	0.00616262	0.00687038	0.00762013	0.00818599	0.00908748	0.0100663	0.011599	0.014074	0.0155716	0.015891	0.0159183	0.0171958	0.017702
70150637		0.00229361	0.00242588	0.00413761	0.00508586	0.00570385	0.00780409	0.0102861	0.0114648	0.0137857	0.0155768	0.0167993	0.0174537	0.0175928	0.017139	0.0171269	0.017609	0.0192542	0.0213196	0.0246791	0.024628	0.0265917	0.0283016	0.0306188	0.0320951	0.0321746	0.0318259	0.0299815	0.0286932
70150944		0.00371608	0.00501949	0.0049258	0.00915655	0.00831319	0.0119313	0.0120002	0.0136273	0.0137185	0.0154436	0.0162306	0.0179733	0.0180574	0.0180663	0.0173438	0.0167471	0.0166469	0.0178075	0.0190093	0.0195717	0.0197001	0.0174098	0.0176612	0.0187507	0.0192974	0.018153	0.0170229	0.0175381	0.0191184	0.0197449
70151014		0.00289227	0.00282576	0.0034973	0.00401735	0.0037452	0.00372261	0.00366735	0.00296959	0.00243164	0.00363425	0.00225052	0.00355171	0.00644571	0.0082272	0.0105422	0.0143278	0.0114846	0.0149916	0.0168111	0.0179883	0.0173359	0.018061	0.0181739	0.0203883	0.0242152	0.0292544	0.0297002	0.0318919	0.0312638	0.0289422
70153540		0.00373056	0.00382374	0.00430283	0.0047998	0.00597334	0.00758131	0.0116385	0.0134101	0.0181108	0.0223987	0.0234964	0.0232462	0.0236486	0.0243095	0.0260888	0.0269106	0.0280696	0.0265228	0.0265772	0.0256303	0.0250085	0.027066	0.0298184	0.030476	0.0296552	0.0271605	0.0247442	0.0233488
70155075		0.00492177	0.00402011	0.00343927	0.00322649	0.00373815	0.00410766	0.00485955	0.00606931	0.00738458	0.011094	0.0125409	0.0149194	0.0176767	0.0206925	0.0233411	0.0233842	0.023089	0.0235261	0.0225605	0.023095	0.0232147	0.023705	0.0246541	0.0241361	0.0239269	0.0237872	0.026766	0.0331671	0.0381237	0.0376872
70155829		0.00709063	0.00736613	0.0106867	0.0138095	0.0168777	0.0180245	0.0193477	0.0199612	0.0209761	0.0214991	0.0213979	0.0207767	0.0202576	0.0203752	0.0219848	0.0225337	0.0241974	0.0243226	0.023823	0.0236933	0.0223691	0.0206442	0.0182632	0.0169417
70156136		0.00445093	0.00468614	0.0041774	0.00320089	0.00124208	0.000611369	0.00131232	0.00279882	0.00423831	0.00470113	0.00554944	0.00599106	0.00639838	0.0076213	0.00762977	0.0121986	0.0142057	0.0176737	0.019333	0.0190563	0.0219271	0.0227047	0.0218656	0.0221075	0.0231059	0.0262312	0.0283033	0.0284975	0.0280482	0.0275285
70156206		0.00266206	0.00257127	0.00253961	0.00301657	0.00302256	0.00354937	0.00386562	0.00347678	0.00211821	0.00238477	0.0051576	0.0105498	0.0177075	0.02324	0.0274854	0.0306238	0.0325924	0.0291888	0.0313711	0.0306264	0.0329019	0.0283359	0.027751	0.0255934	0.0245701	0.0249304	0.0255618	0.0255047	0.0233977	0.0217895
70156680		0.00376023	0.00426087	0.00399201	0.00372029	0.00321792	0.003592	0.00477945	0.006981	0.0103338	0.0110577	0.0115432	0.0140067	0.016443	0.0182962	0.0193024	0.0197852	0.0193451	0.0184043	0.0179707	0.019289	0.0198785	0.0197843	0.0185362	0.0174429	0.0162282	0.0163601	0.0161514	0.0169041	0.0174983	0.0192064
70157057		0.00446515	0.00545649	0.00548282	0.00549771	0.00648394	0.00797492	0.00992563	0.00945199	0.0105678	0.011367	0.0116928	0.0129349	0.0132007	0.014913	0.0154765	0.0174965	0.0185407	0.0198835	0.0213398	0.0225096	0.0239366	0.0243986	0.0251487	0.0244196	0.0238654	0.0205335	0.0189146
70157127		0.00763385	0.0065849	0.00575773	0.00494499	0.00516104	0.00418931	0.00337248	0.0038598	0.00285847	0.00278291	0.00210237	0.00201395	0.0025874	0.00350219	0.00474989	0.00632039	0.00834472	0.00959677	0.0102372	0.0118946	0.01184	0.0141421	0.0161078	0.0165998	0.0179529	0.0174136	0.0181369	0.0194963	0.0217608	0.0235909
70157504		0.00201067	0.00289087	0.00290769	0.00547536	0.00873341	0.00936322	0.0104858	0.0118636	0.0166479	0.0155141	0.0177537	0.0169833	0.0182872	0.0190318	0.0186252	0.0188016	0.0182987	0.0188418	0.0190974	0.0200888	0.0217679	0.0231218	0.023277	0.025831	0.0266148	0.0268761	0.0260992	0.0274491	0.0272206	0.0256572
70157671		0.00430511	0.00568069	0.00704128	0.0118413	0.0147476	0.0181615	0.019172	0.0185589	0.0179313	0.0188513	0.0194347	0.0200412	0.0208402	0.0224835	0.0236709	0.0239604	0.0224468	0.0198297	0.0180275	0.0169198	0.0152563	0.0141774	0.0131487	0.0127893	0.0139175	0.0144896	0.015331	0.0151937	0.0138366
70157811		0.00437235	0.00733901	0.0104529	0.0124066	0.0132133	0.0149247	0.0182743	0.0216243	0.0233524	0.0245176	0.0271726	0.0273243	0.0266376	0.0268226	0.0264344	0.031147	0.0321165	0.0283593	0.0220043	0.0191478	0.0170861	0.0167355	0.0175272	0.0178647
70158048		0.00903597	0.0147781	0.0160187	0.0207698	0.0250592	0.0263773	0.026639	0.0259144	0.0263049	0.0262043	0.0251464	0.0241183	0.0227564	0.0195754	0.017395	0.015804	0.0143681	0.0152	0.013717	0.0137496	0.0142842	0.0157238	0.0160429	0.0152894
70158355		0.00689102	0.00735344	0.00880401	0.00995214	0.0110133	0.0136875	0.0165718	0.0193716	0.021332	0.0231849	0.0247592	0.0257891	0.0258151	0.0263648	0.0277214	0.030941	0.0329799	0.0358493	0.0366237	0.0362333
70159416		0.00276636	0.00259732	0.00395632	0.0042698	0.00492358	0.00716328	0.00607868	0.00947601	0.0143661	0.016802	0.0196591	0.0214753	0.0230696	0.0246142	0.0254746	0.026516	0.0271295	0.0284575	0.0294507	0.0296269	0.032461	0.0343745	0.0336926	0.0305068	0.025862	0.0225231	0.0197821	0.0201493
70159890		0.00404533	0.00371386	0.00493809	0.00485712	0.00467436	0.00510224	0.00518779	0.00534303	0.00646613	0.00892947	0.0103067	0.0118871	0.0117065	0.0138897	0.0174359	0.0202711	0.0197113	0.0229278	0.020387	0.0222903	0.0225533	0.0212538	0.0222601	0.0214607	0.0228668	0.0236548	0.0256995	0.0287319	0.0312503	0.0343021
70160197		0.00521835	0.00372854	0.00356733	0.00206926	0.00150084	0.00239399	0.00223943	0.00272028	0.00316362	0.00367702	0.00442388	0.00593099	0.00812795	0.00975827	0.0121078	0.0125467	0.0144208	0.0140357	0.0145931	0.0140675	0.0147586	0.0155416	0.017701	0.0197771	0.0201596	0.0207637	0.0219224	0.0222066	0.022176	0.0219074
70160267		0.00330847	0.00382463	0.00563102	0.0082163	0.00846837	0.0108131	0.0135269	0.0161366	0.0164034	0.0206075	0.0229997	0.022907	0.0230393	0.0234816	0.0242124	0.0246836	0.0252901	0.025562	0.0251472	0.0253955	0.0245257	0.0234543	0.0232237	0.0214853	0.0209217	0.0183659	0.017432	0.0168051
70161258		0.00904454	0.00916139	0.0103693	0.00994582	0.0126302	0.00994056	0.00890222	0.00972578	0.0119226	0.0107752	0.0142911	0.0155753	0.0165668	0.0176202	0.018886	0.0188307	0.0191854	0.017373	0.0151833	0.0148249	0.0144163	0.0146856	0.0154167	0.0159155	0.0160929	0.0170073	0.0181277	0.0189403	0.0193671
70161705		0.00214427	0.00189987	0.00187208	0.00216623	0.00273628	0.00283461	0.00339282	0.00424463	0.00539954	0.00662808	0.00856748	0.0114154	0.0140108	0.0142416	0.0149532	0.0156865	0.0177778	0.0200429	0.0221765	0.023394	0.0237928	0.0234249	0.02306	0.0230733	0.0237083	0.024025	0.0239798	0.0231613	0.0224937	0.0223027
70162249		0.00521572	0.00621081	0.00635719	0.00814081	0.00990573	0.0113217	0.0137684	0.0155054	0.0169708	0.0196474	0.0212587	0.021608	0.0214592	0.0206446	0.0196883	0.0183709	0.0187664	0.0206107	0.023623	0.0243984	0.0240263	0.0207664	0.0169332	0.0155059
70162556		0.00741412	0.00796634	0.00843086	0.00811893	0.00790337	0.00754274	0.00706882	0.00650739	0.00619312	0.00471387	0.0023986	0.00139479	0.00754906	0.00931749	0.013062	0.012038	0.0173981	0.0194976	0.0230012	0.0242719	0.0266781	0.03169	0.0337468	0.0351377	0.0358145	0.0351509	0.0345552	0.030144	0.0288884	0.0304594
70162933		0.00239555	0.00255059	0.00301063	0.00301086	0.00276925	0.00312547	0.00312455	0.00265444	0.00317265	0.00266776	0.00364554	0.004129	0.00441098	0.00463214	0.00654263	0.00715513	0.0096234	0.0135035	0.0183131	0.0229954	0.0251149	0.0242558	0.0224569	0.0197815	0.0184545	0.0174401	0.0175549	0.0162006	0.0164724	0.0178403
70166213		0.00448417	0.00629558	0.00733276	0.0111712	0.0152984	0.0176841	0.014951	0.0173014	0.0195118	0.0197971	0.0208205	0.0233084	0.0250661	0.0266932	0.0280725	0.0286733	0.0279523	0.0256672	0.0254503	0.0220917	0.0219384	0.0205658	0.0163668	0.01521
70166687		0.00788197	0.00763838	0.00808826	0.00621234	0.00614303	0.00593106	0.00509461	0.00537137	0.00603781	0.00702947	0.00872806	0.0102418	0.0134871	0.0136501	0.0147018	0.0167934	0.0181578	0.0191446	0.0205742	0.0208549	0.0205259	0.0206095	0.0199431	0.0194335	0.0192298	0.0206643	0.0204936	0.0213614	0.0217277	0.0214004
70167134		0.00407155	0.00448918	0.0042889	0.00420773	0.00382921	0.00327816	0.00248177	0.00411136	0.0074388	0.0118386	0.0151767	0.0195322	0.0218533	0.0231558	0.0244558	0.0245518	0.0244564	0.0248423	0.0232068	0.0227051	0.0209906	0.0215506	0.0219716	0.0214596	0.0200141	0.019514	0.0195382	0.019334	0.0189221	0.0182903
70167748		0.00144208	0.000144677	0.00123488	0.00277537	0.00622542	0.00638603	0.0111788	0.0131874	0.017204	0.0196348	0.0219863	0.0236965	0.0236277	0.0249252	0.0247798	0.0248686	0.0248637	0.0246142	0.023939	0.0270403	0.0284454	0.0270579	0.0246693
70169046		0.00377789	0.0034257	0.0030138	0.00291945	0.003687	0.00391002	0.00386031	0.00451167	0.00627201	0.00912455	0.00881369	0.00975657	0.00965906	0.0115228	0.0152087	0.0179113	0.0197922	0.0207919	0.0211986	0.0207687	0.020671	0.0211335	0.0218101	0.0215489	0.0215361	0.0203707	0.0197812	0.0191999	0.019003	0.0168745
70170344		0.00436355	0.00432316	0.00515333	0.00507709	0.00692628	0.00742799	0.0109732	0.0138634	0.0147267	0.0165979	0.0199839	0.0232148	0.0250729	0.0252766	0.0271248	0.0279681	0.0282208	0.0267951	0.0255753	0.0238196	0.0208644	0.0175362	0.015627	0.0151365	0.0144567	0.0153568	0.0169204	0.0173812	0.0170433	0.0173492
70170414		0.00548708	0.00571035	0.00612602	0.00700566	0.00771874	0.010089	0.0105258	0.0115836	0.0160037	0.0190702	0.0235667	0.0249807	0.0282133	0.030442	0.0314333	0.0312579	0.0306593	0.0285077	0.0293492	0.0297314	0.0284281	0.0252152	0.0209997	0.0191146	0.0156502
70170651		0.00536582	0.00500098	0.00558253	0.0052456	0.00544671	0.00609418	0.00639328	0.00722038	0.00776762	0.00896484	0.0112076	0.0160727	0.0232498	0.0250942	0.02917	0.0333996	0.0337778	0.0341956	0.0341203	0.0362018	0.0360178	0.0353021	0.0338297	0.0323186	0.0301646	0.0272807	0.0241711	0.0199443	0.0177334	0.0160142
70171028		0.00251932	0.00364066	0.00442745	0.00435643	0.00429969	0.00415433	0.00494417	0.00701094	0.00965091	0.0125884	0.0155426	0.0186549	0.020616	0.0200288	0.0199288	0.0200904	0.0204944	0.0220599	0.0227243	0.0230643	0.0231991	0.0230686	0.0232658	0.0238958	0.0238816	0.0224061	0.0221301	0.0207294	0.0200672	0.0195966
70171405		0.00229559	0.00251119	0.00252435	0.00272687	0.00319856	0.00297373	0.00426124	0.00571411	0.00674946	0.00983561	0.0112972	0.0151142	0.0176955	0.018501	0.0201061	0.0217739	0.0223836	0.0228536	0.0244273	0.0253977	0.024336	0.0268465	0.0272133	0.0259777	0.0224368	0.0189064	0.0193856	0.0243087
70172870		0.00355124	0.00403093	0.0059322	0.00797258	0.00986392	0.0112084	0.013054	0.0127214	0.0138226	0.0146084	0.0156751	0.0171928	0.0191879	0.0207223	0.022038	0.0221687	0.0214337	0.0209897	0.0191371	0.0194606	0.020203	0.0209203	0.025048	0.0236493	0.0214299
70173484		0.00535245	0.00642367	0.0071442	0.00781031	0.00822219	0.00868673	0.0092041	0.010253	0.0138793	0.0189516	0.0236774	0.0245323	0.0263452	0.0273885	0.0295651	0.0284747	0.0270997	0.0268072	0.027693	0.0292988	0.0303665	0.0309717	0.0314217	0.0289185	0.0270147
70173931		0.00520523	0.00718963	0.0109165	0.0132462	0.0157487	0.0182965	0.0216712	0.0246357	0.0278494	0.0296058	0.030567	0.0301931	0.0295532	0.0287632	0.0283929	0.027322	0.0250848	0.0216763	0.0216012	0.0194873	0.0169356	0.0150653
70174238		0.00746559	0.00839075	0.0107182	0.0136186	0.0150519	0.0167576	0.0163932	0.0167028	0.0159557	0.0168113	0.0184816	0.0190836	0.0209843	0.0207664	0.0228726	0.0246571	0.0256893	0.025792	0.0255522	0.0226351	0.0192157	0.0176895	0.0172079	0.0181654	0.0183567	0.0178262	0.0165162	0.0158224	0.0156914	0.0139907
70174545		0.00368728	0.00349422	0.00349461	0.00487765	0.00782429	0.0103919	0.0121634	0.0170531	0.0189166	0.0214864	0.0225863	0.0238499	0.0242657	0.0244982	0.0243733	0.0242029	0.0237157	0.0233565	0.0232448	0.0239984	0.0252332	0.0245619	0.0220226	0.0200876
70174615		0.00534987	0.00588593	0.00683654	0.00794373	0.00780375	0.0083869	0.00968777	0.0120923	0.0157559	0.0187876	0.0214498	0.0239014	0.0242364	0.024273	0.0251079	0.0271268	0.0305462	0.0329059	0.032847	0.0314856	0.0283963	0.0265835	0.0241363	0.0234116	0.0236323
70174852		0.00545074	0.00537613	0.00527921	0.00499124	0.00468229	0.00421083	0.00413142	0.00401525	0.0038412	0.0037479	0.00300139	0.00202673	0.00296011	0.0022295	0.0024351	0.00293166	0.00420459	0.00569832	0.00705315	0.00816338	0.0102036	0.0113176	0.0129364	0.0145848	0.0155632	0.0169632	0.0172522	0.0181508	0.0191923	0.0187473
70174922		0.00634385	0.00684764	0.0073909	0.00916601	0.00902891	0.0123237	0.0105942	0.0131073	0.0139966	0.0145276	0.0144379	0.0153876	0.0161314	0.0164998	0.0167065	0.0171206	0.0177401	0.0205122	0.0214432	0.0232725	0.0238526	0.0262292	0.0272893	0.0263505	0.0244284	0.0253118	0.0254938	0.0263639	0.0249295	0.0218854
70175229		0.00625174	0.00514857	0.00388168	0.00307484	0.00223277	0.00196228	0.0017706	0.00159126	0.00214873	0.00136143	0.00153435	0.00207123	0.00238522	0.00262741	0.00344356	0.00329448	0.00308307	0.0041692	0.00838917	0.0152694	0.0184699	0.0188732	0.0230014	0.0263749	0.0299929	0.0328588	0.0341327	0.034343	0.0343641	0.0339684
70175466		0.00997862	0.01019	0.00960321	0.00890913	0.00792877	0.00838798	0.00820877	0.00837611	0.00975374	0.0106799	0.00808704	0.00967241	0.00853458	0.00763321	0.0074475	0.00807669	0.00811291	0.00810197	0.00783128	0.00772197	0.00769083	0.00917116	0.00962163	0.0107884	0.0104465	0.0113238	0.0116464	0.0120436	0.011529	0.0129317
70175536		0.00381498	0.00339865	0.00339011	0.00318016	0.0030386	0.0054266	0.00916768	0.00896638	0.0115052	0.0123236	0.0136804	0.0163849	0.0164743	0.0172064	0.0183929	0.0194833	0.020993	0.0208732	0.0217578	0.0224886	0.0225782	0.02302	0.0224573	0.0214058	0.0200175	0.0184326	0.01723	0.0167575	0.0173515	0.0180952
70175606		0.00199479	0.00200277	0.00206982	0.00308841	0.00468624	0.00691814	0.0108019	0.0105955	0.0110105	0.0140269	0.016226	0.0189714	0.0208491	0.0211401	0.0222802	0.0245755	0.0284012	0.0299676	0.0309066	0.0304394	0.0291221	0.0266525	0.0257856	0.0215758	0.0210132	0.0191683	0.0185513	0.0185724	0.0182933	0.0178974
70176150		0.00823232	0.00878713	0.0104114	0.0142173	0.0135148	0.0151357	0.0168492	0.0162572	0.0178729	0.01736	0.0180409	0.0174496	0.017855	0.0183389	0.0197546	0.0223545	0.0236733	0.0235523	0.0230084	0.0232123	0.0236829	0.0248611	0.0254048	0.02598	0.0239043	0.0217435	0.0192492	0.0168101	0.0158079	0.014511
70176764		0.00609826	0.00667823	0.00733617	0.00779009	0.00920638	0.0114193	0.0132724	0.0156229	0.0196478	0.0200742	0.023243	0.023691	0.0216816	0.0214858	0.0202674	0.020699	0.020797	0.02263	0.0208359	0.0217705	0.0211005	0.0192599	0.017752	0.0174086	0.0194621	0.0209549	0.0189634	0.0153734	0.01402	0.0150827
70177448		0.0102111	0.013156	0.0136533	0.0148394	0.0163429	0.0176756	0.0209488	0.023468	0.0253329	0.0275812	0.0289494	0.0293981	0.0294061	0.0287499	0.0281076	0.0270613	0.0257416	0.0242795	0.0220018	0.018426	0.0166784	0.0157295	0.0147734	0.0140505	0.0145267	0.0141304	0.0143095	0.0146982	0.0155269	0.0156678
70177518		0.00821427	0.00815016	0.00738894	0.0090116	0.00904438	0.0093444	0.0122625	0.0118208	0.0146569	0.0160867	0.0182995	0.0189979	0.0192292	0.0204569	0.0203053	0.0208718	0.019866	0.0207841	0.0209545	0.0217624	0.0230055	0.0241785	0.0244753	0.02499	0.0251165	0.0254845	0.024629	0.0218546	0.0201262	0.0189482
70177685		0.00347706	0.00310733	0.00366282	0.0041387	0.00490376	0.00562955	0.00656195	0.00851809	0.0086453	0.0130804	0.0131529	0.0167309	0.0171104	0.0182942	0.0186369	0.0181206	0.0158695	0.0136312	0.0128971	0.0125616	0.0132786	0.0163932	0.0201818	0.0244221	0.0270461	0.0295744	0.0303413	0.0303893	0.029676	0.0257022
70177755		0.00315256	0.00336607	0.00529024	0.00645628	0.0121762	0.0112577	0.0143021	0.021666	0.0172459	0.025041	0.0242924	0.0245046	0.0229226	0.0226827	0.0221486	0.0215055	0.0217865	0.0225495	0.0230372	0.0236166	0.0221413	0.0244403	0.0248069	0.0227151	0.0192512	0.0161608	0.0139391
70177825		0.00730955	0.00708069	0.00599831	0.00535087	0.00546358	0.00521422	0.00558797	0.00577104	0.00594101	0.00548668	0.00529731	0.00447174	0.00173972	0.00162161	0.00126249	0.00495687	0.0079429	0.00958966	0.0113251	0.0130301	0.0165086	0.0172992	0.0185444	0.0197497	0.0205051	0.0229832	0.0248828	0.0257215	0.0263471	0.0262085
70178202		0.00566242	0.00460691	0.00360926	0.00317932	0.00303372	0.00330619	0.00411002	0.00535431	0.00558596	0.00675819	0.00731048	0.00801404	0.00974237	0.0110075	0.0126475	0.0139282	0.0149839	0.0148768	0.014048	0.0139418	0.0126308	0.0124503	0.0128703	0.0156757	0.0196894	0.0230576	0.0267565	0.0274899	0.0281035	0.0272589
70179667		0.00302734	0.00209223	0.00165192	0.000986453	0.00107912	0.00197893	0.00365707	0.00604632	0.00529748	0.00593023	0.00759355	0.0108825	0.0134711	0.0155129	0.0168463	0.0186292	0.0188017	0.0184247	0.0180075	0.0181626	0.019052	0.0202856	0.0213162	0.0224597	0.0206703	0.0198405	0.0166161	0.0157337	0.0169195	0.0179436
70179737		0.00114524	0.00143946	0.00248069	0.00327554	0.00422208	0.00495118	0.00655397	0.00735626	0.00792107	0.00890369	0.0114714	0.0142521	0.0187051	0.021241	0.023001	0.0228251	0.023424	0.0230342	0.021702	0.020162	0.0186521	0.018427	0.0175702	0.0178183	0.016635	0.0155354	0.0140534	0.0137184	0.0142747	0.0151178
70179807		0.00586223	0.00551798	0.00511002	0.00489421	0.00577316	0.00543047	0.00542886	0.00626296	0.00616538	0.00605248	0.00630616	0.00453845	0.00545717	0.00741334	0.00588382	0.0060035	0.00747968	0.00621784	0.0065673	0.00804128	0.0101801	0.0128523	0.0157293	0.0183937	0.0193957	0.0190772	0.0183015	0.0188912	0.0207473	0.0238265
70179974		0.00656095	0.00593051	0.00531793	0.00450969	0.00378763	0.00306123	0.00279699	0.00263392	0.00288051	0.00270701	0.00249937	0.00240125	0.00240487	0.00315356	0.00637068	0.00835665	0.0108758	0.0129474	0.0139031	0.0145854	0.0152394	0.0158373	0.0173178	0.0182691	0.0192024	0.0197888	0.0203109	0.0209015	0.021791	0.0213716
70180281		0.00263667	0.0021169	0.00189881	0.00252935	0.00618002	0.0101685	0.0125184	0.0142983	0.0152745	0.0155616	0.0162394	0.0171483	0.0180382	0.0186458	0.0197197	0.021433	0.022815	0.0254221	0.0275701	0.0294735	0.0295768	0.0292356	0.0250211	0.0188106	0.014836	0.0130121	0.0122844	0.0121853	0.012672	0.0145609
70181035		0.00398164	0.00451961	0.00340706	0.00435127	0.00433758	0.00486213	0.00571006	0.00673738	0.00880772	0.00964511	0.0107688	0.0127307	0.0132567	0.0145865	0.017885	0.0217329	0.0234324	0.0239746	0.0250596	0.0244072	0.0239282	0.0253847	0.0261694	0.0278897	0.0293651	0.0310893	0.031644	0.0311705	0.0296829	0.0254641
70182026		0.00485088	0.00490902	0.00473433	0.00461871	0.00485439	0.00560445	0.00600787	0.00664674	0.00642443	0.00749222	0.00893633	0.0103865	0.0115743	0.0162296	0.018882	0.0221427	0.0254365	0.0268364	0.0268335	0.0257018	0.0242505	0.023009	0.022032	0.0213428	0.0231708	0.0239134	0.0217679	0.019802	0.0190886	0.0187821
70182263		0.000843568	0.00103158	0.00184115	0.00255979	0.00275683	0.00323029	0.00394191	0.00533087	0.00745267	0.0101536	0.0118481	0.0151784	0.0147951	0.0180052	0.0198826	0.0220774	0.0236945	0.0239367	0.0250214	0.0253777	0.0250555	0.0254367	0.0257157	0.0265869	0.0272071	0.027324	0.0269566	0.026419	0.0251288	0.0237746
70182877		0.00499353	0.00379549	0.00428459	0.00403643	0.00357214	0.00347371	0.00374062	0.00340364	0.00389933	0.00448198	0.00632651	0.00769844	0.00886764	0.0107292	0.0134326	0.0155083	0.0172666	0.01844	0.017523	0.0164877	0.0158921	0.0162669	0.0169291	0.0184939	0.0199542	0.0222535	0.0242389	0.0258108	0.0267944	0.0256697
70183017		0.00598954	0.00604322	0.0054624	0.00566546	0.00483763	0.00381423	0.003879	0.00527373	0.00535288	0.00766295	0.00951806	0.0139085	0.0160025	0.0164723	0.0172191	0.0173203	0.0189855	0.0189633	0.0187452	0.0189312	0.0180462	0.0188209	0.0193374	0.0200233	0.0201637	0.0203466	0.0204898	0.021008	0.0215709	0.0213869
70183184		0.00295354	0.00223969	0.00172182	0.00186485	0.0037318	0.0049843	0.00710907	0.00636682	0.00883882	0.0105771	0.00985692	0.0122371	0.0142477	0.0170954	0.0196169	0.0235784	0.027365	0.0311319	0.0319365	0.0331156	0.0308252	0.0324511	0.0315529	0.0270978	0.0214012	0.0179901	0.0165345	0.0160187
70184008		0.00368633	0.0039569	0.00379852	0.00395723	0.00424766	0.00387075	0.0048144	0.00435443	0.00538797	0.00610221	0.00632684	0.00729686	0.00795753	0.00894677	0.0101496	0.0118191	0.0128454	0.0135453	0.0150986	0.0160044	0.0161648	0.0164475	0.0162351	0.0183319	0.0167773	0.0184922	0.020248	0.0190932	0.0223421	0.0230018
70184245		0.00458251	0.00505124	0.00482027	0.00507401	0.00548632	0.00691211	0.00819018	0.00911504	0.0101106	0.0128309	0.0131919	0.0140952	0.0153893	0.0184582	0.0211552	0.0229728	0.0244083	0.0264067	0.0276061	0.0291074	0.0274056	0.0234906	0.0179681	0.0152059	0.0120855	0.0115818	0.0124905	0.0136217
70184622		0.00266421	0.00267929	0.00291142	0.00317784	0.00334258	0.00341513	0.00385817	0.004547	0.00485393	0.00448709	0.00383853	0.0026758	0.00195594	0.00202479	0.00283579	0.00379564	0.00599946	0.00699966	0.00827442	0.010456	0.0134411	0.0157699	0.0177349	0.0185442	0.0188095	0.0193459	0.0204745	0.0225204	0.0247937	0.0255454
70184789		0.00698275	0.00735014	0.00834067	0.0113331	0.0126121	0.0145732	0.0170446	0.0174895	0.01664	0.015175	0.0167736	0.0162913	0.0174616	0.0176042	0.018877	0.018495	0.01925	0.0209936	0.0208841	0.0201214	0.0203616	0.019266	0.0211106	0.0227551	0.0234606	0.0223582	0.0196851	0.0176406	0.0153539	0.0140183
70185236		0.00338439	0.00327258	0.00215776	0.0023561	0.00392524	0.0049452	0.00616349	0.00867485	0.0118973	0.017592	0.018382	0.0183084	0.0196363	0.0210929	0.0219291	0.0231454	0.0243669	0.0250358	0.0246329	0.0244711	0.022751	0.0209528	0.0210188	0.0219323	0.0230674	0.0256922
70185306		0.00537835	0.00487314	0.0044825	0.00366094	0.003543	0.00440979	0.00540875	0.00644921	0.00682471	0.00590886	0.00602433	0.00496198	0.00503482	0.00568383	0.00733905	0.00923902	0.0111993	0.0143748	0.0168041	0.0189095	0.0213322	0.023885	0.0255812	0.0269018	0.0269838	0.0283963	0.0306135	0.0324252	0.0350232	0.0370106
70185473		0.00245889	0.00161123	0.0021662	0.00342449	0.00679826	0.00654139	0.00874595	0.0125869	0.0116567	0.0129567	0.0141407	0.0142075	0.0151874	0.0172451	0.0195948	0.0235584	0.0264598	0.0283624	0.0281153	0.0285254	0.0275698	0.0271714	0.0263858	0.0263561	0.0242773	0.0232151	0.0213825	0.0202656	0.0200381	0.0186395
70186087		0.00819128	0.00751133	0.00805582	0.00841033	0.00989549	0.0107643	0.0115292	0.0132929	0.0143341	0.0160167	0.016665	0.0165844	0.0174742	0.0186502	0.0203683	0.021596	0.0217864	0.0217849	0.0216297	0.0220894	0.0220495	0.0226362	0.0231519	0.0242137	0.0239578	0.0240455	0.0222756	0.0194591	0.0163139	0.0143436
70186604		0.00609592	0.00610246	0.00624838	0.00633839	0.00583364	0.00523478	0.00471362	0.00456475	0.00443475	0.00496024	0.00533131	0.00563238	0.00510467	0.00380996	0.00287113	0.00261149	0.00323547	0.00498559	0.00795645	0.0117174	0.0144875	0.0164541	0.0167982	0.0182636	0.0174348	0.0188849	0.0209557	0.0232044	0.0232597	0.0236757
70186911		0.00335969	0.00351463	0.00253026	0.00334218	0.00453916	0.00661841	0.00835898	0.012416	0.0159053	0.0196592	0.0224419	0.0241596	0.0249721	0.0255099	0.0253809	0.0250331	0.0248911	0.0253213	0.0261718	0.0272266	0.0271194	0.0252996	0.0233374	0.0223666
70187692		0.00282422	0.00323987	0.0042546	0.00655485	0.00877722	0.0116099	0.0131181	0.0135407	0.0135301	0.0134257	0.0142774	0.0150085	0.0170324	0.0197598	0.0212332	0.0222207	0.0235671	0.0255835	0.0272213	0.0283588	0.031002	0.0338997	0.0341285	0.0303438	0.0254593	0.0210283	0.0192883
70188139		0.00268435	0.00390492	0.0053351	0.00773787	0.0102033	0.0130522	0.0169245	0.0199671	0.0213357	0.0232478	0.02491	0.0266402	0.0259845	0.0257929	0.0260114	0.0255487	0.0255708	0.0258941	0.025789	0.0253778	0.025378	0.0237939	0.0210186	0.0198263	0.0209	0.0214655	0.023073
70188753		0.00624278	0.0053661	0.0037507	0.00249332	0.00225672	0.00177313	0.0021158	0.00234098	0.00276921	0.00343455	0.00346917	0.00341752	0.00298752	0.00270893	0.00391116	0.00481961	0.00683909	0.0119731	0.0151158	0.0199618	0.0230051	0.025026	0.0236636	0.0236219	0.0224826	0.0224255	0.0236668	0.0242404	0.0226927	0.0212899
70189507		0.00401874	0.00425708	0.00412878	0.00431601	0.00550747	0.00388214	0.0062848	0.00548711	0.00894902	0.0114964	0.0116459	0.0144334	0.015574	0.0142551	0.014876	0.0155883	0.0181848	0.0193988	0.0204776	0.0222645	0.0228321	0.0227848	0.022278	0.0224299	0.0232923	0.0244827	0.0254814	0.0264821	0.0286014	0.0300969
70189981		0.0101203	0.0115608	0.011113	0.0116861	0.0116699	0.0132241	0.0147416	0.0154286	0.0165307	0.0168758	0.0170327	0.016828	0.0171903	0.017278	0.0184974	0.019933	0.0205916	0.0200234	0.0195417	0.0180628	0.01795	0.0176795	0.0187325	0.019385	0.019024	0.018361	0.017547	0.0175096	0.0160283	0.0138926
70190051		0.00403956	0.00391439	0.00473928	0.00407175	0.00410834	0.00448164	0.00525579	0.00603595	0.00774831	0.00904933	0.00969534	0.0113705	0.0143647	0.0144601	0.0162243	0.0181655	0.0189637	0.0203249	0.0209015	0.0209783	0.0206925	0.02089	0.0215782	0.020468	0.0204862	0.0211681	0.0218034	0.0210887	0.0214193	0.0210325
70190595		0.0030621	0.00437082	0.00550041	0.00739352	0.00777012	0.00865505	0.00963413	0.0107536	0.0124401	0.0133888	0.0152838	0.0187937	0.0224718	0.0246111	0.0261632	0.0273641	0.0273872	0.026151	0.0233315	0.0211151	0.0214894	0.0220742	0.0225519	0.0202448	0.0204655
70191042		0.00630478	0.00608488	0.00546299	0.00462818	0.00455507	0.00494597	0.00652543	0.00715668	0.00958928	0.0138414	0.0189287	0.022316	0.0258048	0.028331	0.02804	0.0322146	0.0327308	0.0333998	0.0314545	0.0288902	0.0283043	0.0275366	0.0272183	0.0275872	0.026919	0.028434	0.030173	0.0272631	0.0254785
70192340		0.00703993	0.00654224	0.00632141	0.00568358	0.00480045	0.00453941	0.00405054	0.00329429	0.00213584	0.00213853	0.00270042	0.00361375	0.00474911	0.00624773	0.00787496	0.0112574	0.0141678	0.017388	0.0202491	0.0228375	0.0232504	0.0231953	0.0221032	0.0208591	0.0201274	0.019512	0.019484	0.0200574	0.0199091	0.0202906
70192577		0.0046313	0.00562074	0.00590608	0.00665713	0.00641739	0.00841028	0.012906	0.0162996	0.0198744	0.0224348	0.0242126	0.024547	0.0226422	0.0220562	0.0219065	0.022523	0.0224994	0.0222899	0.0215624	0.0218313	0.0222008	0.0240841	0.0250924	0.0242734	0.0234563
70193024		0.0053767	0.00479989	0.00439678	0.00361582	0.00281183	0.00264645	0.00226389	0.00108074	0.0019151	0.0012876	0.00265446	0.00446221	0.00625576	0.0103608	0.0135489	0.013773	0.0172154	0.0184435	0.0240888	0.0259559	0.026633	0.0250735	0.0249738	0.024423	0.0221595	0.0232811	0.024315	0.0229228	0.0230372	0.024664
70193261		0.00498546	0.00502155	0.00547593	0.00601999	0.0068944	0.00781312	0.00894392	0.0122247	0.0144967	0.0171936	0.0176362	0.0187433	0.0193329	0.0200125	0.0219915	0.0236842	0.024735	0.0227526	0.0244986	0.0211595	0.0200056	0.017334	0.0149629	0.0136153	0.0133807	0.0147354	0.0169175	0.0188082	0.0190629	0.0184265
70194015		0.00212773	0.00207817	0.00175779	0.00197124	0.00190261	0.00279906	0.00481975	0.00637055	0.00896324	0.00984282	0.01034	0.0118073	0.0135944	0.0158695	0.0178671	0.0208389	0.0229301	0.0248879	0.0256708	0.0255082	0.0251877	0.0252965	0.0261806	0.0266114	0.0254388	0.0238975	0.0228792	0.0219858	0.0201846	0.0182918
70194252		0.00199876	0.00395367	0.00447275	0.00777684	0.00764861	0.0122078	0.0138343	0.0137688	0.0177848	0.0166771	0.0159002	0.0169638	0.0197301	0.0234245	0.0245748	0.0268163	0.0280012	0.0280445	0.028164	0.0274188	0.0271296	0.0262012	0.0259593	0.0258379	0.025639	0.0243297	0.0236532	0.0228941
70194322		0.00214747	0.00146512	0.00102924	0.000684993	0.000512838	0.00102107	0.00238929	0.00285163	0.00444447	0.0046842	0.00524515	0.00651201	0.00761208	0.00906433	0.0119182	0.013787	0.014662	0.0161155	0.0188465	0.0215474	0.0249241	0.0260484	0.0275301	0.0287892	0.026887	0.0256966	0.0235769	0.0257858	0.0233022	0.0251419
70194629		0.00594117	0.00593672	0.00594682	0.00622834	0.00685637	0.00737683	0.00994832	0.0120607	0.013541	0.0148946	0.0169386	0.0190967	0.0217224	0.02333	0.0237872	0.0242709	0.0258165	0.0271435	0.029099	0.0306019	0.0310311	0.0302393	0.0268218	0.0234022	0.0205907	0.0193334	0.0174634	0.0161806
70195480		0.0026783	0.00160452	0.00105685	0.00154162	0.00240398	0.0034081	0.00455316	0.00609479	0.00910524	0.0110948	0.015527	0.0201923	0.0224773	0.0233425	0.0263911	0.0258412	0.0263842	0.0274079	0.0278326	0.0279643	0.027574	0.0271208	0.0254864	0.0253247	0.024435	0.0230367	0.0213655	0.0194717	0.0177938
70195550		0.00604449	0.00677248	0.009048	0.0124745	0.0164737	0.0187617	0.0218233	0.0262162	0.0288465	0.0283824	0.0285391	0.0273302	0.0268473	0.0241806	0.0205653	0.0179194	0.0159429	0.0142472	0.013764	0.0127573	0.0141473	0.0149843	0.0161517	0.0161339	0.0145897
70196611		0.00345687	0.00327311	0.00310037	0.00309943	0.00315305	0.00334474	0.00398342	0.00447126	0.00442643	0.00528497	0.00656417	0.00703322	0.00768343	0.00829076	0.00995423	0.0129572	0.0162118	0.0191022	0.0190414	0.0198429	0.0199007	0.0189613	0.0189997	0.0183956	0.0188279	0.0190285	0.0210304	0.0222121	0.0218342	0.021921
70196778		0.00509138	0.0108372	0.0119768	0.0145731	0.0155733	0.0137497	0.0171667	0.0196828	0.0220994	0.0237374	0.0241129	0.0248272	0.0249193	0.0277735	0.029545	0.0304593	0.030082	0.0295822	0.0293858	0.0270254	0.0228214
70196918		0.00745477	0.00653354	0.00534758	0.00533768	0.00705527	0.00972801	0.0106108	0.0114575	0.0135249	0.0151288	0.0166911	0.0177966	0.0186451	0.0194303	0.0200244	0.0204376	0.0204873	0.0207139	0.0207889	0.0220883	0.0237563	0.0255237	0.0263287	0.0245533	0.0241898	0.0257169	0.027449	0.0278676	0.0266693	0.0232859
70197085		0.0024456	0.00248859	0.00237374	0.00287609	0.00353493	0.00465241	0.00540793	0.00591673	0.00552652	0.00687863	0.0083297	0.0101739	0.0122882	0.0147016	0.0147354	0.0171124	0.01712	0.019319	0.0211335	0.0212569	0.0196616	0.0195971	0.0213513	0.0259945	0.0308174	0.0332102	0.0353258	0.0332504	0.0283357	0.0260994
70198076		0.00539633	0.00546829	0.00529523	0.00452821	0.00389955	0.00783214	0.00932405	0.00892045	0.0101597	0.0116941	0.0148201	0.0169472	0.0194253	0.0211227	0.0215845	0.0222401	0.0228287	0.0232782	0.0231143	0.0243324	0.0242822	0.0222873	0.0189272	0.0179838	0.0171559	0.017342	0.0169457	0.0179356	0.019478
70198453		0.00255296	0.00284277	0.00397179	0.00620509	0.00728553	0.00885368	0.0101103	0.0116622	0.0150431	0.0141364	0.0161101	0.0170361	0.0192881	0.0205423	0.0214741	0.0215656	0.0212738	0.020615	0.0200721	0.0207948	0.0221843	0.0264592	0.029144	0.0319614	0.0319156	0.0291455	0.0279044	0.0260935	0.0251594	0.0215531
70198690		0.00254596	0.00317142	0.00367246	0.00455132	0.00582991	0.00788981	0.00893594	0.00945269	0.0120829	0.0138449	0.015248	0.0170217	0.0191768	0.0190867	0.0192689	0.0191971	0.0192592	0.0204383	0.0219997	0.0229779	0.0236728	0.0223996	0.0206866	0.0189727	0.0184858	0.0181805	0.0193866	0.0220353	0.0239756	0.0258999
70198830		0.00336317	0.00440285	0.00592957	0.00749602	0.0092343	0.0117451	0.0129141	0.0135666	0.0148178	0.0155749	0.0160886	0.0162891	0.0173567	0.0176099	0.0185212	0.0188367	0.0204889	0.0192558	0.0169307	0.0161382	0.0163264	0.0164969	0.0181639	0.0196201	0.0185293	0.0159227
70199067		0.00483085	0.0049926	0.00517879	0.00571994	0.00720377	0.00945129	0.0119493	0.0137547	0.0155525	0.0167944	0.0171667	0.0171001	0.0170622	0.0171369	0.0177682	0.0186607	0.0198027	0.0208174	0.0214286	0.0205525	0.0203933	0.0223862	0.0237911	0.0229937
70199681		0.00451318	0.00506277	0.00656578	0.0076446	0.00993321	0.0117876	0.0160849	0.0170702	0.0190181	0.0218388	0.0248512	0.0268054	0.0275269	0.0294521	0.0304068	0.0305128	0.0300455	0.0302164	0.0306801	0.0308237	0.0296004	0.0282759	0.0273539	0.0266685	0.0266289	0.0249552	0.025958	0.0205976	0.0181772
70199821		0.00394334	0.00605595	0.00894342	0.0112229	0.0158636	0.0200838	0.0244405	0.0282845	0.0307068	0.0313271	0.0312317	0.0300284	0.0280117	0.024434	0.0203413	0.0179125	0.0164338	0.0163662	0.0178794	0.0173965	0.0188223	0.019478	0.0188345
70201356		0.00643261	0.00738552	0.00867523	0.0100497	0.00960964	0.00805046	0.00627557	0.00550276	0.00501921	0.00462897	0.00430368	0.00399651	0.00355961	0.00404885	0.00479487	0.00641282	0.00597817	0.00683613	0.00753705	0.00870363	0.0111336	0.0138639	0.0167541	0.0177544	0.0198102	0.0215796	0.0230478	0.0243616	0.0248482	0.0263552
70203408		0.00344437	0.00276991	0.00257773	0.00331703	0.00430192	0.00686816	0.00648519	0.00788619	0.00944409	0.0112873	0.0136658	0.0173288	0.0181533	0.0225693	0.0275837	0.0271377	0.0307192	0.0308152	0.0310364	0.0308612	0.0303477	0.0288298	0.0278881	0.0260758	0.0245051	0.0252397	0.0249809
70203575		0.0024496	0.00157909	0.00154309	0.00140553	0.000727079	0.00127094	0.00278649	0.00315321	0.00435787	0.00518356	0.00661613	0.00888122	0.0110802	0.00956328	0.0116318	0.0109612	0.0132664	0.0147204	0.0165328	0.0197382	0.021905	0.0231221	0.0232827	0.0218191	0.0241766	0.0257703	0.0264964	0.026866	0.0259012	0.024858
70205320		0.00558871	0.00600825	0.00659043	0.00679527	0.00716668	0.00858047	0.00819875	0.0136381	0.0171219	0.0207458	0.0232409	0.0264058	0.029852	0.0300485	0.0326167	0.0318479	0.0303459	0.0286038	0.0276644	0.0269108	0.0255053	0.0245918	0.0240405	0.0241359	0.0240593	0.0227942	0.0200026	0.0178852	0.0162159
70205557		0.00375918	0.00402427	0.00478626	0.00528277	0.00598661	0.00688798	0.00797174	0.00866479	0.0100786	0.0116345	0.0141899	0.0155222	0.0161962	0.0160023	0.0159839	0.0150557	0.0146604	0.0148162	0.0146776	0.0156919	0.017099	0.0183538	0.0191898	0.0184473	0.0172362	0.017886	0.019674	0.0226007	0.025432	0.028602
70206004		0.00415457	0.00259159	0.00123389	0.00119185	0.00174698	0.00236329	0.00285422	0.00363506	0.00519897	0.00660661	0.00591978	0.00736511	0.0108861	0.0156295	0.0193583	0.0215454	0.0206304	0.0209778	0.0225235	0.0256076	0.0284915	0.0297759	0.0288932	0.0291248	0.0282283	0.0265569	0.0254575	0.0236906	0.0233369	0.020189
70206171		0.00297273	0.00239617	0.00207787	0.00267123	0.00423895	0.00622386	0.00708502	0.00734527	0.00771667	0.00923587	0.0107329	0.0136732	0.0145292	0.0156292	0.017703	0.0180133	0.0192934	0.0210224	0.0223113	0.0221985	0.0212673	0.0194275	0.0190719	0.0194365	0.020441	0.020604	0.0201907	0.0220926	0.0231879	0.0244199
70206855		0.00320639	0.00246307	0.00309121	0.00294736	0.00355242	0.00422888	0.00514453	0.00545248	0.00751898	0.00936316	0.0103453	0.0117484	0.0140961	0.0170224	0.0197448	0.0204215	0.0191357	0.0179248	0.0167613	0.0160973	0.0159056	0.0162524	0.0160573	0.0161712	0.0164311	0.0163972	0.0174641	0.0191976	0.0196767	0.0184486
70207539		0.0024004	0.00316603	0.0040697	0.00564398	0.0077747	0.010663	0.0135064	0.0161904	0.0196737	0.0205406	0.021433	0.0208259	0.0204418	0.0203099	0.0207724	0.0229883	0.0244963	0.0273821	0.0295599	0.0301181	0.0280725	0.0254751	0.0229959	0.0220517	0.0225724	0.022964	0.0232774	0.0234883	0.0228843
70208530		0.00434102	0.00393815	0.00387055	0.00412574	0.00480134	0.00504713	0.00646375	0.00725521	0.00834475	0.010254	0.0116258	0.0129482	0.0141291	0.0154219	0.0157543	0.0162113	0.0155911	0.0172699	0.0171239	0.0172631	0.017892	0.0179061	0.0201057	0.0219644	0.0235005	0.024275	0.0240678	0.0244346	0.0241045	0.0243904
70208697		0.00454633	0.00504821	0.00593005	0.0077879	0.00719692	0.00808332	0.00704655	0.0072359	0.00892054	0.0118146	0.0141729	0.0190021	0.0188162	0.020391	0.0202812	0.0206946	0.020509	0.0215483	0.0241332	0.027112	0.0284986	0.0296386	0.0292354	0.0290744	0.0293137	0.0291419	0.0269061	0.0267338	0.0222856
70208767		0.00383134	0.00519859	0.0067446	0.00873383	0.0105448	0.012983	0.0153377	0.0165794	0.0193414	0.0213618	0.0222073	0.0217659	0.0210377	0.0198308	0.0194307	0.0198719	0.0207276	0.0224402	0.0234674	0.0257145	0.0261152	0.0245232	0.0217375	0.0197368	0.0200501	0.0217472	0.0240036	0.0247885
70209758		0.00875729	0.00855616	0.00790426	0.0068404	0.00718462	0.00666477	0.00580549	0.00504222	0.00524435	0.00602782	0.00769276	0.00945879	0.0133805	0.0157367	0.018224	0.019733	0.0214108	0.0226419	0.0260978	0.0277666	0.0272384	0.0261971	0.0262119	0.0253267	0.0247063	0.0217144	0.0193931	0.0210548	0.0241583	0.0246467
70209828		0.00516534	0.00482194	0.00472582	0.00437564	0.00401144	0.00422614	0.00487298	0.00623527	0.00767515	0.00862614	0.00857445	0.00863457	0.00966006	0.0097737	0.0106609	0.0119501	0.0134484	0.0165295	0.0214425	0.0257109	0.0279201	0.0288619	0.0302984	0.0306284	0.0296584	0.0281225	0.0272427	0.0258213	0.024714	0.0227796
70209995		0.0041715	0.00350347	0.00293222	0.00260363	0.00244828	0.00293864	0.00280099	0.00369763	0.00394398	0.00541582	0.00575519	0.00889659	0.0131632	0.0132713	0.0150287	0.0142919	0.0146227	0.0156069	0.0161181	0.0168106	0.0175263	0.0190953	0.0187588	0.0186882	0.0191334	0.0202337	0.0208686	0.0209979	0.0205582	0.0200869
70210679		0.00158542	0.00258484	0.00235025	0.00351742	0.00524642	0.0080415	0.00856757	0.0116812	0.0147369	0.0147854	0.0189063	0.0210514	0.0228668	0.0239606	0.0250043	0.0256036	0.0260373	0.0263212	0.0264882	0.0278364	0.0313415	0.0344859	0.0354106	0.0352082	0.0331714	0.0307468	0.0278923
70210986		0.0105036	0.0106379	0.0105997	0.0105951	0.00965977	0.00809136	0.00760638	0.00787966	0.00995635	0.0116379	0.0130997	0.0167044	0.0192532	0.0225485	0.0256653	0.0266788	0.0266831	0.026334	0.0249883	0.0233924	0.0215586	0.0199397	0.0191967	0.0200225	0.0193269	0.0206599	0.0228602	0.0236777	0.0249493	0.0249258
70211056		0.0044162	0.00463727	0.00415152	0.00443141	0.00247019	0.00182901	0.00222483	0.00126061	0.00263128	0.00529645	0.00538256	0.00658032	0.00744968	0.00981182	0.0133441	0.0148998	0.0165367	0.0185302	0.0200598	0.023276	0.0234013	0.0252205	0.0276507	0.0268695	0.0288247	0.029018	0.0302498	0.0303965	0.0279354	0.0249069
70211670		0.00459548	0.00438501	0.00403276	0.00339817	0.00236187	0.0013631	0.00110521	0.00121262	0.00289555	0.00400577	0.00468676	0.00637289	0.00840939	0.0100628	0.0127922	0.0150612	0.0164988	0.0187552	0.0194324	0.0196063	0.0216995	0.0242815	0.0246471	0.0238215	0.0247522	0.0272898	0.0277299	0.0270636	0.0272018	0.0278797
70212047		0.0017502	0.00248763	0.00281217	0.00477406	0.00480901	0.00561969	0.00979145	0.0125555	0.015457	0.0172452	0.0185979	0.0196522	0.0206913	0.0216905	0.0231277	0.0230055	0.0244814	0.0260584	0.0274712	0.0278733	0.026892	0.026655	0.0256654	0.0248477	0.0228076	0.020929	0.021134	0.0230899	0.024094	0.0253634
70212424		0.00233425	0.00185973	0.00105777	0.00300517	0.00499638	0.00655359	0.00723458	0.00831052	0.0117548	0.013252	0.0169058	0.0182675	0.0207625	0.0227543	0.0241585	0.0266549	0.0273873	0.0279277	0.0276807	0.0275371	0.0263473	0.0265567	0.0307624	0.0345472	0.0340414	0.0328333
70212591		0.00309121	0.00330837	0.00391661	0.00481913	0.00549422	0.00695592	0.00815249	0.0100122	0.00873441	0.0125528	0.013127	0.0149086	0.0161307	0.0161008	0.0167018	0.0166296	0.017409	0.018531	0.0199503	0.0212732	0.0216852	0.0229131	0.0240932	0.0238853	0.024384	0.0257835	0.0273323	0.029684	0.0314888	0.0322464
70212968		0.00287088	0.00337716	0.00406988	0.00488189	0.00598486	0.00600443	0.0063912	0.00923118	0.0129071	0.0172023	0.0193564	0.0195285	0.0224783	0.02265	0.0248233	0.0251918	0.0278787	0.0298248	0.0301623	0.0295535	0.0282721	0.027375	0.0269516	0.0277091	0.027363	0.0260428	0.0239347	0.0219936	0.020001
70213275		0.00382504	0.00511208	0.00571533	0.00597639	0.00696777	0.0091753	0.0105016	0.0122842	0.0151596	0.0170027	0.0177501	0.019901	0.0217159	0.0218614	0.0222093	0.0222859	0.0221632	0.0215088	0.0226359	0.0212536	0.0225301	0.0233154	0.0225982	0.0203013	0.0181427	0.0164736	0.0171229	0.0192373	0.0191394
70213582		0.00198592	0.00175272	0.00192942	0.00221967	0.0034926	0.00444758	0.00562896	0.00752231	0.00864274	0.0107547	0.0116621	0.0168354	0.0179411	0.0200092	0.0203799	0.0218431	0.0216063	0.0246615	0.0243882	0.0248214	0.0242226	0.0242909	0.0249702	0.0260447	0.027041	0.0257064	0.0213528	0.0173632	0.0151531
70213652		0.00189681	0.00516538	0.00311062	0.00408611	0.00531213	0.00801171	0.0117927	0.0158013	0.0158046	0.0185303	0.0162708	0.0182226	0.0195075	0.0204437	0.0216131	0.0224942	0.0233272	0.0235069	0.0231764	0.0228482	0.0236584	0.0251239	0.0267467	0.0270215	0.0265325	0.0252231	0.0243819	0.0229221	0.0223342	0.0188025
70214196		0.00377697	0.00308792	0.00206245	0.00182194	0.00276644	0.0035691	0.00454321	0.0055368	0.00846053	0.00980841	0.0129994	0.0158605	0.0197489	0.0242738	0.0262492	0.0281598	0.0283754	0.029147	0.0301874	0.0310602	0.0323472	0.0337435	0.0330179	0.0327935	0.0312616	0.0277678	0.0255432	0.0233991
70214336		0.00618747	0.00589698	0.00578754	0.00575631	0.00581586	0.00592864	0.00588014	0.00576037	0.00585798	0.00525799	0.00486989	0.00408573	0.00310174	0.00331119	0.00506769	0.00758916	0.0102175	0.0145545	0.015577	0.0169953	0.0186089	0.0199094	0.0213349	0.0220955	0.0230174	0.0230414	0.0241887	0.0245047	0.0245907	0.0238977
70215494		0.0133188	0.0183193	0.0171378	0.0199357	0.0207527	0.0209038	0.0208538	0.0209351	0.0217702	0.0234857	0.0270914	0.0302772	0.0321785	0.0328872	0.0326169	0.0328352	0.033165	0.0331541	0.0314211	0.0281432	0.0264243	0.0249619	0.0228416	0.0202796	0.0158572	0.0130628	0.011705	0.0100029	0.00914451
70217002		0.0041799	0.00480441	0.00559879	0.00645777	0.00679909	0.00958947	0.0120317	0.0154883	0.0145459	0.015608	0.0186748	0.0219864	0.0239137	0.0235116	0.023176	0.0224503	0.0230147	0.0246331	0.0268464	0.0267491	0.0239077	0.0206706	0.0201577	0.0216669	0.0216202	0.0204276
70217169		0.00531119	0.00536246	0.00464748	0.00338897	0.00140552	0.00381193	0.00581814	0.00847306	0.0116665	0.0168217	0.0191063	0.0220344	0.0220911	0.0224859	0.0222545	0.0220411	0.0216473	0.0224335	0.0246079	0.027247	0.0283039	0.0265103	0.0228328	0.0210464	0.0209976	0.0216805	0.0213486	0.0214114	0.0215004
70217476		0.00959318	0.00889355	0.0163958	0.0159497	0.0199546	0.0224635	0.0250358	0.0282498	0.0277103	0.0293088	0.0267122	0.0282826	0.0287442	0.0289967	0.02835	0.0274743	0.0270604	0.0243435	0.0222576	0.0228833
70217546		0.00473277	0.00482583	0.00528933	0.00590195	0.00683406	0.00776834	0.00901168	0.0109406	0.0114543	0.0123976	0.0158322	0.0150681	0.0174909	0.0194859	0.0203352	0.0216701	0.0224971	0.0241121	0.0259896	0.026338	0.0245488	0.024526	0.0234678	0.0214592	0.0197066	0.0191482	0.0184783	0.0175847	0.0180654	0.0164395
70218160		0.0712137	0.0746635	0.087145	0.0887908	0.0792627	0.0679077	0.0517982	0.0470511	0.0421721	0.0514427	0.0590607	0.0617926	0.0489445	0.0323652	0.0271133	0.0414936	0.0510649	0.0459425	0.0398245	0.0336379	0.0287734	0.0275752
70218607		0.00236965	0.00327722	0.00427029	0.00448735	0.00405662	0.00408156	0.00572902	0.00843853	0.0111165	0.0130643	0.0136	0.0147425	0.0160785	0.0178227	0.0191385	0.0209859	0.0229239	0.0240715	0.0246681	0.0243561	0.0243194	0.0235181	0.0240159	0.0226325	0.0210713	0.0209994	0.0224817	0.021442
70219835		0.00363698	0.00278531	0.00314082	0.00252964	0.00303923	0.00286004	0.00322665	0.00383925	0.00403569	0.00510038	0.0070488	0.00784662	0.00974787	0.00998872	0.0126946	0.0139425	0.0157308	0.0161373	0.0183334	0.0200733	0.0227026	0.0244153	0.0259991	0.0272927	0.0280637	0.0280788	0.0275796	0.0270015	0.0261095	0.025363
70219905		0.00287226	0.00421579	0.00530019	0.00561104	0.00590249	0.00755398	0.00879762	0.0098985	0.0109601	0.0120669	0.0134774	0.0149767	0.0165743	0.0180277	0.0214554	0.0231662	0.0243435	0.0253579	0.0260419	0.0263283	0.0255545	0.0259387	0.0274015	0.0305229	0.0330649	0.0336249	0.0312518	0.0273295
70220142		0.000897122	0.000998376	0.0014998	0.00247484	0.00338479	0.00414529	0.00471438	0.00496018	0.0055346	0.00557538	0.00601465	0.00669189	0.00696471	0.00704533	0.00768053	0.00878582	0.00970373	0.0108976	0.0124	0.0133709	0.0145048	0.0162939	0.0183326	0.0205094	0.0217108	0.0238824	0.0258215	0.0280819	0.030034	0.03159
70220379		0.00405792	0.00414017	0.00428825	0.00422996	0.00375266	0.00328701	0.00410474	0.00603117	0.00753967	0.00994061	0.0115995	0.0147543	0.0159047	0.0175216	0.0185595	0.020316	0.0217969	0.0243844	0.0270175	0.029073	0.0302431	0.0301464	0.0305811	0.0320553	0.0337102	0.0344607	0.0340488
70220686		0.000709843	0.00110813	0.0021301	0.00262039	0.00257375	0.00315832	0.00440651	0.00519336	0.00653998	0.00767624	0.00933826	0.0118664	0.0146861	0.0176916	0.0203622	0.0202325	0.0227337	0.025002	0.0268583	0.0280869	0.0279167	0.0246432	0.0210406	0.0191884	0.0207579	0.0194719	0.0187871	0.0163469	0.0135198	0.012773
70220826		0.000957684	0.00116782	0.00160714	0.00193717	0.00507067	0.00589742	0.00702124	0.00955399	0.0101113	0.0116931	0.0132151	0.0131612	0.0141378	0.0148022	0.0159281	0.0176403	0.0190591	0.0201993	0.0208094	0.0207305	0.0209175	0.0203829	0.0208428	0.0212844	0.0224194	0.022738	0.0224326	0.0210668	0.0201236	0.0189192
70221203		0.00161179	0.00241715	0.00349246	0.00362195	0.00428679	0.00553538	0.00502865	0.00630669	0.00716683	0.00955888	0.0120153	0.0147514	0.0174485	0.0197189	0.0196037	0.0191024	0.0199491	0.0195708	0.0198808	0.0209179	0.02122	0.0220994	0.0231579	0.0234732	0.0236345	0.02455	0.0243278	0.0251959	0.0259651	0.0245499
70221677		0.00483082	0.00553134	0.00897346	0.0103757	0.013318	0.0165499	0.01768	0.0226241	0.0256725	0.0304574	0.0357467	0.0388117	0.03811	0.0339628	0.0314767	0.0285859	0.0265929	0.0279284	0.029885	0.0294409	0.0279875
70221747		0.00462006	0.00452238	0.00449123	0.00583031	0.00630694	0.00696231	0.00755586	0.00977298	0.0117055	0.0153677	0.01674	0.0169013	0.0186825	0.0203729	0.0224449	0.0242404	0.0257919	0.0250779	0.0241315	0.0219459	0.0185413	0.0163602	0.0156863	0.0162191	0.015795	0.0155313	0.0151476	0.0144857	0.0127091
70221817		0.00641337	0.00617954	0.00563124	0.00483687	0.00406707	0.00274979	0.00174577	0.00102268	0.00069598	0.00283674	0.00430121	0.00652999	0.00688443	0.00775754	0.00926296	0.0111275	0.0136423	0.015014	0.0161362	0.0177316	0.0201587	0.0244706	0.0279565	0.0312196	0.0323551	0.0315784	0.0301653	0.0299026	0.0303835	0.0308525
70221984		0.00307914	0.00289023	0.00280539	0.00275439	0.00349781	0.00566248	0.00831351	0.0107941	0.0132445	0.0161872	0.0199357	0.0222983	0.0260257	0.0299638	0.028382	0.030208	0.0320341	0.0320449	0.0325451	0.033225	0.0335155	0.0351153	0.0392086	0.0434633	0.0441263	0.0377453	0.0293777
70222431		0.00915529	0.0109458	0.0117753	0.0125046	0.0123578	0.0143797	0.0164957	0.016865	0.0179296	0.0180791	0.019267	0.0202199	0.0229724	0.0269698	0.0300231	0.0305848	0.0286266	0.0266208	0.0253519	0.0250456	0.0244312	0.0227019	0.021242
70222501		0.00371037	0.00356738	0.00313783	0.00260952	0.0043955	0.00531209	0.00407824	0.0064333	0.00800397	0.0103551	0.0134201	0.016615	0.017421	0.0205947	0.0217446	0.0235297	0.0254482	0.0256043	0.0268268	0.0274448	0.028024	0.0292356	0.0273643	0.0265951	0.0240335	0.0207145	0.0181434
70222668		0.00368492	0.00266486	0.00373704	0.00320916	0.00401875	0.00601706	0.00970698	0.0112948	0.0123293	0.0147475	0.0185928	0.0210115	0.0231315	0.0248914	0.0257969	0.0255399	0.0247657	0.0235828	0.0223658	0.0219629	0.022835	0.0216774	0.023781	0.0255774	0.0263248	0.0271878	0.026611	0.0254332	0.0200324	0.0160998
70223352		0.00605517	0.0102463	0.0101673	0.0117447	0.0153217	0.0187936	0.0228523	0.0274642	0.0314403	0.036469	0.0396752	0.0413108	0.0366251	0.0289276	0.0239622	0.0219474	0.023979	0.0233698	0.0265728	0.0258258	0.0213457	0.0189739
70223589		0.00787709	0.00749639	0.00668198	0.00528417	0.00391853	0.00459022	0.00504209	0.0046636	0.00620801	0.0087832	0.0109235	0.0129276	0.013898	0.0147533	0.0132428	0.0138281	0.013123	0.0143567	0.015551	0.0174316	0.0191721	0.0206833	0.0216704	0.0208138	0.0174927	0.0145924	0.0129301	0.0128113	0.0142639	0.0163525
70223659		0.00136421	0.00124302	0.00164867	0.00319316	0.00510703	0.00742435	0.00931955	0.0111107	0.0134333	0.0167968	0.0210724	0.0252339	0.0280326	0.0290098	0.0280084	0.0268674	0.0248286	0.0222133	0.0210956	0.0189306	0.0178097	0.0190673	0.0199426	0.0223493	0.0234079	0.02381	0.0250623	0.026095	0.0260546	0.0250635
70226702		0.00276523	0.00418414	0.00460787	0.00596988	0.00824688	0.0113735	0.0149381	0.0182137	0.0193864	0.0204185	0.0208789	0.0214056	0.0221869	0.0216468	0.0212434	0.021067	0.0206835	0.0204251	0.0197297	0.0191353	0.0203136	0.0240631	0.0273997	0.0284326
70226869		0.00847309	0.00935112	0.00962641	0.00973336	0.01181	0.0146071	0.0170415	0.0193048	0.0210798	0.0218188	0.025631	0.0279572	0.0299192	0.0322248	0.0354749	0.0364644	0.0372089	0.0312403	0.0209358	0.0201428	0.020426	0.0226607	0.0246159	0.0240905
70226939		0.00661963	0.00670306	0.00731423	0.00748032	0.00758466	0.00727605	0.00637292	0.00730553	0.00801739	0.0085385	0.00867605	0.00929682	0.00988249	0.0117336	0.0148565	0.0198039	0.0227312	0.0222708	0.0216143	0.0221835	0.025048	0.0272268	0.0309143	0.0327136	0.0323109	0.0296038	0.024899
70227176		0.00616641	0.00701917	0.00772957	0.00904867	0.0106475	0.0121651	0.0137157	0.0154846	0.0164126	0.0174571	0.0187052	0.0206617	0.0246863	0.028319	0.0302201	0.0313738	0.0303216	0.0291883	0.0291488	0.0290773	0.0293439	0.0298894	0.0308871	0.0308179	0.0288384	0.0255753	0.0242736	0.0209216	0.020417
70227553		0.00238129	0.00267431	0.00312006	0.00322769	0.00370257	0.00372151	0.00508603	0.00588242	0.0079862	0.0116925	0.0135487	0.0140816	0.0164139	0.0179035	0.0182918	0.0203751	0.0213805	0.0242179	0.0258695	0.0268725	0.0273198	0.0272471	0.0272753	0.0266996	0.0251046	0.0233623	0.0209429	0.0189279
70228474		0.00240654	0.00327961	0.00366873	0.0035098	0.00341187	0.00407772	0.00777866	0.0116522	0.013224	0.0156104	0.0176846	0.0204035	0.0223191	0.0255002	0.0272361	0.027676	0.0269466	0.0260952	0.0254024	0.0250945	0.0255132	0.0262976	0.0267312	0.0258784	0.0262825	0.024263	0.0248709	0.0258759	0.025135
70229158		0.0109834	0.00980623	0.0083858	0.00868648	0.00879196	0.0105105	0.0139858	0.0191359	0.0245852	0.0221743	0.0267319	0.0288142	0.029132	0.026984	0.0253259	0.0223892	0.0203823	0.0183997	0.0193991	0.0195833	0.0207669	0.0206067	0.0201178	0.0197846	0.0188098	0.0182009	0.0185378	0.0174256
70229605		0.0104766	0.0139328	0.0140304	0.0171163	0.0162956	0.0171123	0.0169344	0.0166654	0.0166275	0.016583	0.015741	0.0147304	0.0145784	0.0158428	0.0196737	0.0222651	0.0250436	0.0315786	0.0321303	0.031343	0.027847	0.0250689	0.0237044	0.0219768	0.0218717	0.0185781	0.0177497	0.0159806
70229842		0.000929837	0.000991768	0.00236816	0.00356474	0.00406287	0.00522716	0.00582284	0.00787131	0.0106535	0.0156562	0.0197954	0.0223272	0.023501	0.0240456	0.0242487	0.0243518	0.0246818	0.0252246	0.0254856	0.0246506	0.0225384	0.0219709	0.0201529	0.0200693	0.0207387	0.0203023
70230079		0.00941612	0.0086059	0.00941118	0.0140749	0.0159166	0.0199766	0.0197053	0.0216999	0.0226995	0.0237698	0.026438	0.028108	0.0276983	0.0260658	0.0232626	0.0214908	0.0180542	0.0156811	0.0155224	0.017147	0.0189249	0.0192246	0.0182223	0.0161735	0.0146085	0.0127272
70230149		0.00385418	0.00450715	0.00509645	0.00586086	0.00676751	0.00884797	0.0128485	0.0185721	0.0226812	0.0243234	0.0253395	0.0257111	0.0254882	0.0249022	0.0234772	0.0216991	0.02433	0.0262355	0.0255353	0.0238382	0.0222059	0.0181231	0.015635	0.0159052	0.0177987	0.0188295	0.0176012	0.0179338
70230526		0.00818404	0.00773744	0.00731559	0.00698444	0.0077847	0.00753983	0.00730015	0.00935933	0.010165	0.00942946	0.00785822	0.00822886	0.00757437	0.00796732	0.0084337	0.00965738	0.0104063	0.0108661	0.0108848	0.0110864	0.0109794	0.0118564	0.0127408	0.0141017	0.0146503	0.0149162	0.0149814	0.0152223	0.0158901	0.0171312
70232675		0.00189982	0.0026246	0.00346348	0.00652296	0.00778792	0.0086016	0.00951248	0.011608	0.0150115	0.016993	0.0193679	0.0233458	0.0293847	0.032165	0.0313867	0.0290421	0.0261571	0.0226588	0.0213526	0.0211789	0.0226485	0.0245906	0.0234028
70233052		0.00493011	0.00449115	0.00387691	0.00421524	0.00415446	0.00598291	0.0055837	0.00468577	0.00388223	0.00388037	0.0057648	0.00556434	0.00659274	0.00937317	0.0124851	0.017236	0.0197675	0.0260728	0.033016	0.0310894	0.0329026	0.0319445	0.0341171	0.0339884	0.0330672	0.0297284	0.026417	0.0246026	0.0257741	0.0275341
70233122		0.00865774	0.00893433	0.0102657	0.0105665	0.00852139	0.00804402	0.00780654	0.00947002	0.0123436	0.0154324	0.0185303	0.0207491	0.0234422	0.0242487	0.0249567	0.0260864	0.0265046	0.0273599	0.0270976	0.0267971	0.0269181	0.025812	0.0274386	0.0269065	0.0277975	0.0269179	0.0260201	0.0251798	0.0265228	0.0255562
70233359		0.00302387	0.00414095	0.00511116	0.00466968	0.00692967	0.0109519	0.0108022	0.0160268	0.0163384	0.0184841	0.0201423	0.0202004	0.0206461	0.0209139	0.0212466	0.022987	0.0257864	0.0285147	0.0298247	0.0306514	0.0302597	0.0296986	0.0289833	0.0279128	0.0281903	0.0260379	0.0251572	0.0225248	0.0211219	0.0209807
70233596		0.00596524	0.011469	0.0189254	0.0218035	0.0258892	0.026076	0.0290974	0.0286701	0.0320958	0.0313561	0.029404	0.0272498	0.0256093	0.0253945	0.026127	0.0257479	0.025347	0.0244445	0.0228307	0.0217894	0.0208499	0.021214	0.0216376
70233736		0.00293114	0.00252897	0.0025994	0.00249433	0.00237496	0.00257327	0.00302212	0.00337944	0.00676157	0.0112157	0.0158973	0.0172624	0.0178892	0.020558	0.0225332	0.023514	0.0236853	0.0239609	0.0228438	0.0205862	0.0189194	0.0173841	0.0181203	0.0190747	0.0188101	0.019439	0.0216117	0.0237109	0.0234225	0.0219439
70234280		0.00455279	0.00542995	0.00700002	0.00912671	0.0129979	0.0138884	0.0181502	0.0170137	0.0191055	0.0197625	0.0196624	0.0205332	0.0221299	0.0238031	0.0246804	0.0246013	0.0239354	0.023326	0.0229852	0.0227691	0.0218559	0.0198028	0.0175721	0.0171426	0.017533	0.0192411	0.0221062	0.0244779	0.0246536	0.0237969
70234350		0.00344437	0.00255783	0.003151	0.001701	0.00324827	0.00415404	0.00621926	0.00962069	0.0125243	0.0118921	0.0129569	0.0169352	0.0207152	0.0230894	0.0245807	0.0286808	0.0296813	0.0276663	0.0259667	0.026573	0.0272083	0.0259291	0.0221431	0.0185539	0.0175141
70234894		0.00696019	0.00845912	0.0101826	0.0108911	0.0124812	0.0146628	0.0150144	0.0163358	0.0178081	0.0191583	0.0221579	0.025141	0.0262685	0.0261663	0.0255802	0.0279399	0.0287621	0.0310713	0.0297916	0.0253275	0.020942	0.0196634
70235104		0.00317004	0.00265786	0.00231528	0.00250452	0.00285368	0.00310669	0.00455256	0.00534545	0.00581977	0.00627173	0.00652892	0.00694093	0.00747303	0.00914115	0.00995341	0.0114834	0.0109015	0.0118052	0.013693	0.0128714	0.0156683	0.0171441	0.0182755	0.0187504	0.0196292	0.0208184	0.0217857	0.0227322	0.0229536	0.0224328
70235271		0.00340947	0.00365331	0.0037792	0.00381306	0.00405425	0.00447451	0.00572595	0.00796708	0.0102056	0.012038	0.0124784	0.0130679	0.0135697	0.0142239	0.0150692	0.0145737	0.0146696	0.0148016	0.0146877	0.0159853	0.0161454	0.0182598	0.0193969	0.0207882	0.0219886	0.0234014	0.0237447	0.0224608	0.0204748	0.0167792
70236025		0.00405446	0.0041362	0.00416759	0.00385154	0.00340745	0.00273909	0.00243473	0.00263319	0.00365122	0.0026034	0.003682	0.00496639	0.00901959	0.012004	0.0134773	0.0131347	0.0160302	0.0169627	0.0178846	0.019428	0.0210031	0.0208186	0.020556	0.0209526	0.022275	0.0225357	0.024399	0.02603	0.0268437	0.0261163
70236639		0.00267039	0.00300671	0.00291024	0.00263993	0.00223543	0.00263168	0.00361953	0.00578685	0.00595518	0.00893338	0.0102566	0.0114681	0.0116029	0.0152678	0.0169899	0.0184764	0.0192029	0.0231247	0.0233819	0.0229679	0.0224637	0.0200828	0.0186103	0.0153691	0.0161186	0.0150011	0.0182775	0.0221367	0.0243365	0.0265507
70237937		0.00224947	0.0031001	0.00470864	0.00514812	0.0088167	0.0106697	0.0124965	0.0166863	0.0179997	0.0198648	0.0197914	0.0198835	0.0210346	0.021853	0.0230085	0.0241284	0.0255726	0.0268115	0.0278008	0.0273797	0.0268697	0.0258674	0.0251179	0.0253401	0.0256401	0.024933	0.0236864	0.023879	0.0223712	0.0218448
70238244		0.00165097	0.00284917	0.00673203	0.00471941	0.0068615	0.00785327	0.0104124	0.0131893	0.0164635	0.0189334	0.0209734	0.0233086	0.0236355	0.024195	0.0232857	0.0223569	0.0217022	0.0213131	0.021241	0.0213509	0.0214494	0.0222841	0.0221601	0.0211024	0.0194575	0.0181895	0.0183188	0.0177877	0.0164655
70239542		0.00268174	0.00261278	0.00203223	0.0025008	0.00271123	0.00322082	0.0041458	0.00620369	0.00913104	0.0113729	0.0144258	0.0165153	0.0182097	0.0229018	0.0264972	0.0277018	0.0264313	0.0260915	0.0255842	0.0245545	0.0230808	0.0215643	0.0215578	0.0191985	0.0152868	0.0135948	0.0140878	0.0154615
70239612		0.00922092	0.00866581	0.00811959	0.00754221	0.00686917	0.00706758	0.00645233	0.00513065	0.00481583	0.00389065	0.00450244	0.00608973	0.00840408	0.0107337	0.0106454	0.0104979	0.0119888	0.014882	0.016541	0.0187583	0.0207904	0.0222877	0.0233427	0.0246257	0.0254736	0.0254945	0.0245011	0.0235405	0.0228054	0.0225801
70239919		0.00462531	0.00453308	0.00427267	0.00308822	0.00215907	0.00136396	0.00161378	0.00175916	0.00344845	0.00588293	0.00760778	0.00843867	0.0100151	0.0123681	0.0146287	0.0178335	0.0199004	0.0216756	0.0228031	0.0231678	0.0238262	0.0251578	0.0267286	0.0283141	0.0293327	0.0299004	0.0285144	0.0256065	0.0225397	0.0211225
70240463		0.00207558	0.00255226	0.00372527	0.00542877	0.00596569	0.00636603	0.00689589	0.00801553	0.0109622	0.0118873	0.0126982	0.0160601	0.0155766	0.0190846	0.0200647	0.0213831	0.024416	0.027939	0.0302452	0.0324541	0.0311541	0.0294732	0.0345419	0.0304528	0.0310788	0.0340209	0.0364105	0.0367757	0.0344182	0.0293873
70240770		0.00290818	0.00391479	0.00483099	0.00508688	0.0050141	0.0046696	0.00410157	0.00312442	0.00308372	0.00477668	0.00757322	0.0107888	0.0138105	0.0188312	0.020707	0.0210408	0.0222975	0.023224	0.0234652	0.0228037	0.0222151	0.0209623	0.0199092	0.0191406	0.018792	0.0184445	0.018841	0.0195461	0.0189223	0.0183405
70240910		0.00188121	0.00253213	0.00347665	0.00570012	0.00841781	0.00902403	0.0116736	0.0138029	0.0150684	0.01604	0.0165213	0.0166777	0.0172354	0.0184562	0.0195381	0.0206086	0.0208164	0.0204034	0.0206064	0.0213784	0.0230393	0.0248867	0.0258438	0.0250449	0.0224663	0.0203231
70241077		0.00180773	0.00222593	0.0027779	0.00300854	0.00311816	0.00435886	0.00656545	0.00939987	0.0152641	0.0182205	0.0209693	0.0233023	0.0243025	0.023087	0.02176	0.0202408	0.0188535	0.0181852	0.0177411	0.0168689	0.0158059	0.0153623	0.0164051	0.015941	0.0173432	0.0210208	0.0244469	0.0262148	0.0258388	0.0239133
70241524		0.00139849	0.00225851	0.00258458	0.0033539	0.0033563	0.00742073	0.00975897	0.0118994	0.0139802	0.01509	0.0158298	0.0169469	0.0186225	0.0196944	0.0208055	0.0215044	0.023616	0.0246771	0.0262168	0.02588	0.0257969	0.0262334	0.0257633	0.0247792	0.0236523	0.021839	0.0210221	0.0207877	0.0207995	0.0205804
70241761		0.00592769	0.00548696	0.00415571	0.00343841	0.00327229	0.00413565	0.00509145	0.0066868	0.0078715	0.0104154	0.0149507	0.0188076	0.0199713	0.0215673	0.0216244	0.0212998	0.0241279	0.0248198	0.0253371	0.0269753	0.0284153	0.0274856	0.0262586	0.024065	0.0228984	0.0211934	0.0225114	0.0246938	0.0282385	0.0314022
70242682		0.00289384	0.00367062	0.00474856	0.00615221	0.00739238	0.00893323	0.00869071	0.0120052	0.0160164	0.0189368	0.0197445	0.0185639	0.0182501	0.0199759	0.021537	0.0241207	0.0251	0.0255101	0.0248611	0.023291	0.0211336	0.0186561	0.0166307	0.0159141
70242822		0.00506611	0.0059278	0.00671211	0.00641139	0.00634515	0.00789464	0.00829441	0.00885987	0.0105677	0.0131279	0.0149483	0.0152663	0.0163998	0.0209127	0.0228568	0.0258929	0.0282852	0.0305855	0.0314467	0.0301975	0.0277299	0.0250616	0.0217049	0.0202474	0.0210096	0.0209191	0.0209152	0.0206481	0.0197222	0.0199604
70242989		0.00845151	0.0126291	0.0109857	0.0163684	0.0198376	0.0224005	0.0239124	0.0247876	0.0239031	0.0227541	0.0216795	0.0202538	0.0192221	0.0187334	0.0185996	0.0180004	0.0179947	0.0183028	0.0198835	0.0235544	0.0263259	0.0268264	0.0246533	0.0230608
70243059		0.00147564	0.00108121	0.000801354	0.000648382	0.000295712	0.000466594	0.000674832	0.00128985	0.00225102	0.002473	0.0022429	0.00203438	0.0026085	0.00401412	0.00528471	0.00820949	0.0110676	0.0109815	0.0142706	0.0163587	0.0178124	0.0183349	0.0190848	0.0195233	0.0212448	0.0216929	0.0212691	0.0209382	0.0212103	0.0218643
70244804		0.00379809	0.00501719	0.00591325	0.00697019	0.00879033	0.0108852	0.0155482	0.0176522	0.0193086	0.0197369	0.021346	0.0219367	0.0232353	0.0229871	0.0223948	0.022004	0.0220438	0.0218256	0.0212702	0.0217795	0.0222278	0.0243834	0.0250984	0.0246994	0.025185	0.0249389	0.0228296	0.0204673	0.0193974	0.0178832
70245041		0.00303432	0.00256743	0.00226504	0.00193975	0.00186483	0.00182762	0.00208245	0.00232782	0.00283273	0.00313109	0.00359302	0.00501133	0.00540294	0.0066763	0.00729281	0.00942212	0.0121211	0.0144028	0.0183082	0.0216862	0.0231812	0.0258601	0.0279923	0.0287516	0.0287016	0.0280209	0.0266247
70245111		0.00568589	0.00903146	0.0119976	0.0152568	0.0200694	0.0225717	0.0247795	0.0262687	0.0257246	0.0233119	0.0203997	0.0192556	0.0177046	0.0168174	0.0166657	0.0170432	0.0183789	0.0198966	0.0201623	0.0192924	0.0161804	0.012564
70246032		0.00604344	0.00520091	0.00418108	0.00345731	0.00279705	0.00299144	0.00267859	0.00143843	0.00219238	0.00150166	0.00161271	0.00234974	0.0039487	0.00541898	0.00775037	0.0101594	0.0123916	0.0144272	0.0154978	0.017587	0.020625	0.023	0.023687	0.0227682	0.022064	0.0231159	0.0249823	0.0266475	0.0284811	0.0281531
70247260		0.00521804	0.00599317	0.00676785	0.00581131	0.00498861	0.00404593	0.00183789	0.000759485	0.00125186	0.0031906	0.00371747	0.00594802	0.00914473	0.012168	0.015764	0.0203417	0.0217098	0.0249071	0.0247624	0.0298157	0.0311777	0.0316961	0.0315823	0.0302105	0.0275504	0.0260768	0.0249868	0.024541	0.0236249	0.0216344
70248628		0.00548526	0.00730261	0.00904956	0.0111009	0.0129626	0.0172578	0.0182753	0.0210097	0.0204726	0.0207032	0.0197905	0.0194686	0.0190742	0.0189152	0.0193114	0.0197207	0.0208902	0.0219478	0.0238851	0.0250814	0.0261936	0.0270119	0.0262945	0.0248701
70249479		0.00618628	0.00615859	0.00665681	0.00681055	0.00685014	0.00790937	0.0099963	0.0114566	0.0159233	0.0152825	0.0176958	0.0201485	0.0236712	0.0255854	0.026905	0.0274696	0.0272575	0.028015	0.0282627	0.0277455	0.0277256	0.0265803	0.025919	0.0258449	0.0277951	0.0292816	0.0299993	0.0303629	0.0300124
70249549		0.00448201	0.00341719	0.00269693	0.00215105	0.00169393	0.0015095	0.00191696	0.0020498	0.00504384	0.00682134	0.00937814	0.0106116	0.0119373	0.0125886	0.0126036	0.0131651	0.01469	0.0159386	0.0172568	0.0175085	0.0181083	0.0184381	0.018712	0.0193898	0.0204174	0.0218191	0.0216078	0.0219693	0.0218242	0.0188908
70249786		0.00143882	0.00284264	0.00487776	0.0059771	0.00788789	0.0107742	0.014268	0.0174194	0.0207839	0.024678	0.026864	0.0290605	0.0321221	0.0337925	0.0361213	0.0368285	0.036817	0.0343134	0.0315763	0.0294299	0.0277198	0.0282004	0.0279186	0.0264605	0.0245796	0.0215025
70250303		0.00377285	0.00370112	0.00375038	0.00348856	0.00297154	0.00234155	0.00178716	0.00180072	0.00245302	0.00313452	0.00367084	0.00368987	0.00417315	0.00509535	0.00707217	0.0101195	0.0120932	0.0138446	0.0147798	0.0145761	0.0159728	0.0182479	0.0204595	0.0218096	0.0224626	0.0230025	0.0227976	0.0229194	0.0232478	0.0237264
70250917		0.002073	0.00243742	0.00320514	0.00332414	0.00426799	0.0051457	0.00522657	0.00583275	0.00698243	0.00828845	0.0097568	0.0110502	0.0135045	0.0135662	0.0152892	0.0161859	0.0163769	0.0167214	0.0168133	0.0167718	0.0155683	0.0143702	0.0136084	0.0141886	0.0143655	0.0149948	0.0148259	0.0146107	0.0143652	0.0148554
70251224		0.00688418	0.00576894	0.00601854	0.00535911	0.00450055	0.00506533	0.00429306	0.00418253	0.00383176	0.00529089	0.0053434	0.00529466	0.00727524	0.0103421	0.0133115	0.0132032	0.0134762	0.0149792	0.0171951	0.0188217	0.0199673	0.0207292	0.0210437	0.019535	0.0201105	0.0220833	0.0239882	0.0244414	0.0232662	0.0216626
70251531		0.00602307	0.00806151	0.00919137	0.0114758	0.0124777	0.0136861	0.0161154	0.0178614	0.0202596	0.0206314	0.0218099	0.0240582	0.0256249	0.0260221	0.0256782	0.0248994	0.0255297	0.0257696	0.0268881	0.0262416	0.0258325	0.0233852	0.0209144	0.0176414	0.0149149	0.0134731	0.0126697
70251768		0.00243654	0.00286428	0.00368414	0.00451062	0.00458987	0.00484702	0.00672815	0.0100916	0.0112578	0.0128619	0.0142853	0.0153961	0.0175315	0.0191391	0.0219923	0.025471	0.0239877	0.0242046	0.0228415	0.0235372	0.0240984	0.0236838	0.0263772	0.0278162	0.0268537	0.02354
70252075		0.00213963	0.00338548	0.00300747	0.00358475	0.00342879	0.0042486	0.00586155	0.0078412	0.00893011	0.0112789	0.0138152	0.0170026	0.0218599	0.0236361	0.0254971	0.025896	0.0263208	0.0272375	0.0292161	0.0317009	0.0314615	0.0311346	0.0304401	0.0294701	0.0269594	0.0261434	0.0252309	0.0253165
70252215		0.00491266	0.00582938	0.00543413	0.00690766	0.00762086	0.00872786	0.00914807	0.0105221	0.0115287	0.0129112	0.0152709	0.0173716	0.019907	0.0221127	0.0251687	0.0273898	0.028798	0.0290045	0.0276715	0.0249075	0.0231321	0.0205816	0.019498	0.0211375	0.0229142	0.0224981	0.0229303	0.0239457
70252452		0.00376753	0.00468179	0.00576296	0.00716013	0.00705636	0.0110764	0.0107094	0.0122652	0.0152673	0.0159818	0.020161	0.0213469	0.0204838	0.0212263	0.0201688	0.0198506	0.0200209	0.0206733	0.0213512	0.0216836	0.0214188	0.0209706	0.0199826	0.0191769	0.0189266	0.0199897	0.0200439	0.0202004	0.0198763	0.0194088
70252522		0.00410935	0.00424127	0.0041308	0.00366099	0.00305793	0.00369327	0.00379694	0.00420305	0.00452182	0.0049043	0.00590418	0.00820355	0.0101445	0.0111162	0.016353	0.0194884	0.0203418	0.0220479	0.0244315	0.0281538	0.0312738	0.0324211	0.0315044	0.0300396	0.0298483	0.0274748	0.0221771	0.0202581	0.0193742	0.0203241
70253136		0.00272522	0.00354428	0.00339737	0.00478228	0.00658726	0.00791608	0.0107234	0.0129072	0.0160266	0.0185543	0.0209699	0.0220068	0.0226309	0.02329	0.0229361	0.0223331	0.0219345	0.0220581	0.0226111	0.0231917	0.0236377	0.0236082	0.023622	0.0233734	0.0232928	0.0227442	0.022372	0.0220133	0.0214826	0.0217347
70253443		0.00574816	0.00586654	0.00446092	0.00508204	0.00578245	0.00517641	0.00658266	0.00702981	0.00806296	0.00885519	0.00930771	0.0118748	0.0132765	0.0132989	0.0160363	0.0169617	0.0194231	0.0205855	0.0198085	0.0209059	0.0211881	0.0202901	0.0191897	0.0180611	0.016396	0.0138816	0.0139575	0.0134697	0.0109925	0.0103205
70253750		0.00349668	0.00396442	0.00555646	0.00684284	0.00848329	0.0112333	0.0129985	0.014819	0.0162696	0.0177368	0.0183962	0.018506	0.0186407	0.019892	0.0224452	0.0250656	0.024765	0.0263698	0.0261699	0.0246203	0.023447	0.0228438	0.0224536	0.0224129	0.0218938
70253987		0.00573257	0.0047417	0.00375722	0.00338596	0.00374304	0.0046555	0.00596882	0.00691158	0.00831905	0.0110855	0.0142393	0.0185742	0.0206532	0.0223647	0.0237289	0.0246549	0.0251189	0.0251384	0.0249563	0.0254513	0.0237215	0.0247338	0.0271248	0.028732	0.0271463	0.0250809	0.0216882	0.0184204
70254057		0.00198713	0.00176045	0.00244767	0.00387989	0.00647768	0.00674805	0.00686697	0.00899281	0.010593	0.0145512	0.0175252	0.0197791	0.0212476	0.0249989	0.0265305	0.0270132	0.0272816	0.0267069	0.0261387	0.0258923	0.0272455	0.0289636	0.0291278	0.0288033	0.0290063	0.0283251	0.0277528
70254127		0.0147009	0.0150994	0.0164705	0.0181555	0.0199182	0.0214498	0.0231747	0.0238102	0.0255732	0.0276519	0.0296772	0.0307815	0.0306741	0.030456	0.0286539	0.0280933	0.0264502	0.0288843	0.030066	0.0301042	0.0276358	0.0250775	0.0210012	0.0184614
70254504		0.00204703	0.00118142	0.0015209	0.00224678	0.00261351	0.00283212	0.00339392	0.00431154	0.00547614	0.0071352	0.00925187	0.010193	0.0114894	0.0134303	0.0152763	0.0170528	0.0192179	0.0210961	0.0253736	0.0266458	0.0292984	0.028431	0.0280908	0.0272247	0.026799	0.0264146	0.0271879	0.0269917	0.0257499	0.0234516
70254671		0.00158256	0.00129096	0.00232645	0.00408683	0.00632584	0.00912758	0.0118888	0.014776	0.016151	0.0162969	0.0183888	0.0205204	0.022465	0.0235416	0.022999	0.0236007	0.024654	0.0249837	0.0240738	0.0242154	0.0232965	0.0222096	0.0202464	0.018704	0.0171228	0.016469	0.0153657	0.0140142
70254741		0.0128112	0.0137332	0.0153258	0.0170199	0.0183479	0.0197295	0.0209259	0.0212463	0.0214544	0.0220521	0.0226856	0.02269	0.0223212	0.0228306	0.0206037	0.0206719	0.0218053	0.022573	0.0215298	0.0196438	0.0214473	0.0225339
70255118		0.00296934	0.00453753	0.00824515	0.0110335	0.0136813	0.0168509	0.0194192	0.020197	0.0193923	0.0197674	0.0191021	0.0208208	0.0215374	0.0236638	0.0254244	0.0266273	0.0257811	0.0263021	0.0266539	0.024801	0.0204345	0.0166133	0.0154495
70255592		0.00658955	0.00516185	0.00456651	0.00397216	0.00519719	0.00471736	0.00453676	0.00508204	0.00382469	0.00267667	0.00299391	0.00765823	0.0133709	0.011185	0.0182399	0.0202138	0.0204095	0.0221695	0.0258478	0.0284902	0.0296271	0.0301093	0.0294354	0.0290126	0.0277945	0.0267008	0.0255578	0.0269999	0.0269717	0.026012
70255969		0.01042	0.0129085	0.0112718	0.013553	0.0150811	0.0167115	0.0186058	0.020486	0.0221463	0.0246485	0.0265159	0.0260467	0.0294134	0.0268589	0.0272404	0.0270063	0.0251516	0.0245002	0.0238521	0.0216543	0.0217918	0.0191631	0.019423	0.019183
70256039		0.0033616	0.00248678	0.00279093	0.00220808	0.00153838	0.00140035	0.000514538	0.000432727	0.000679604	0.00125838	0.00138819	0.00274534	0.00305079	0.00364354	0.00465354	0.00660791	0.00859397	0.0113955	0.0140767	0.0184465	0.0222436	0.0254384	0.0268382	0.0275067	0.02648	0.0262925	0.0252199	0.0247536	0.0246718	0.0242093
70258328		0.00481561	0.00452128	0.00417918	0.00384615	0.00394691	0.00317706	0.0030293	0.00362431	0.00284243	0.00291294	0.0036534	0.00344627	0.00299051	0.002798	0.00424691	0.00564554	0.00599171	0.00887375	0.0155648	0.0176173	0.0195652	0.0208521	0.0205639	0.0210068	0.0213779	0.02229	0.0242012	0.0252438	0.0247392	0.02386
70258565		0.00385867	0.00497358	0.00651628	0.0082463	0.0101252	0.0128638	0.0160104	0.0206062	0.0223221	0.023253	0.0239118	0.0248084	0.0254968	0.0255036	0.0254803	0.0246723	0.0246688	0.0250395	0.0249494	0.0244207	0.0240295	0.0230025	0.0214986	0.0192882	0.019722
70259012		0.00236014	0.00274266	0.00275835	0.00292036	0.0038241	0.00497917	0.00513845	0.00952497	0.00994803	0.0150193	0.0188867	0.0187395	0.0215166	0.0228351	0.0230266	0.0237602	0.0244974	0.0241654	0.0240338	0.0234533	0.0234067	0.0242651	0.0233141	0.024186	0.0250197	0.0246936	0.0249793	0.0233654	0.0210639	0.0193302
70259486		0.00801322	0.00672779	0.00590551	0.00591019	0.00507617	0.00487436	0.00473368	0.0059621	0.00556335	0.00807542	0.0128129	0.015817	0.0181865	0.0197935	0.0207921	0.0212714	0.021151	0.0205513	0.020639	0.0207172	0.020781	0.0209038	0.0203907	0.0216631	0.0247562	0.0274312	0.0262678	0.0240297	0.0219406
70259556		0.00595139	0.00847675	0.00876854	0.0103468	0.0114723	0.0123445	0.0132479	0.0146149	0.0167605	0.0179716	0.0187317	0.0196842	0.0210149	0.0211085	0.0222125	0.0219523	0.0234596	0.0242293	0.0248897	0.0249806	0.0250131	0.0244197	0.0249966	0.0230214	0.0224403	0.0209956	0.0206149
70259626		0.00426656	0.00503868	0.00505069	0.00574101	0.00533508	0.00952959	0.0062841	0.00943028	0.00792459	0.0078397	0.00971769	0.00874934	0.0109874	0.0125464	0.0129519	0.0129069	0.0126035	0.0129525	0.012813	0.0135523	0.0139007	0.0137996	0.0153764	0.0153725	0.0162399	0.0168406	0.0184951	0.0202123	0.0213405	0.0219539
70259863		0.0029941	0.00435911	0.00577434	0.00656254	0.00742121	0.00807618	0.00775105	0.0097946	0.0127132	0.0146434	0.0177152	0.0185312	0.0201074	0.0202315	0.0213698	0.0230515	0.0245663	0.0239082	0.0255823	0.0260021	0.0260095	0.0268168	0.0278005	0.0292628	0.0316482	0.0327666	0.031931	0.0313011	0.031986
70260310		0.00398498	0.00418111	0.00596747	0.0051746	0.00828619	0.00834795	0.0113271	0.0164856	0.020293	0.0219763	0.0229865	0.0241676	0.0271865	0.0280686	0.028644	0.0285519	0.0280691	0.0275433	0.02796	0.0274167	0.0236402	0.0196728	0.0169086	0.0167763	0.0160705	0.0172204	0.0168106	0.016828	0.0166459	0.0165817
70260477		0.00271833	0.00294642	0.00348415	0.00382671	0.00395694	0.00412145	0.00439486	0.00509665	0.00634604	0.00778289	0.0100256	0.0116192	0.0162021	0.014668	0.0189373	0.0224874	0.0256126	0.0281814	0.0313124	0.037865	0.038523	0.0376825	0.0386599	0.0422676	0.0426667	0.0423189	0.0369972	0.0337642	0.0280269	0.0233239
70260547		0.00443431	0.00360127	0.00293326	0.00223257	0.00180148	0.00147429	0.0021314	0.00419457	0.00693799	0.00905548	0.0113479	0.01329	0.0144822	0.01569	0.0161549	0.015797	0.015251	0.0149384	0.0146689	0.0143925	0.0143048	0.0151452	0.015384	0.0189966	0.0220144	0.0240135	0.0251861	0.0258121	0.0257348	0.0252974
70260617		0.00352525	0.00438091	0.00591723	0.0074877	0.0083899	0.0105487	0.0140025	0.017541	0.0192841	0.0219163	0.0243759	0.0256522	0.0253292	0.024363	0.0234466	0.0223065	0.0228971	0.0232655	0.0233209	0.0225958	0.0216955	0.0211194	0.0207246	0.0202897	0.0203567	0.0195367	0.0193092	0.0173455
70260784		0.00208767	0.00273232	0.00326291	0.00634956	0.00754109	0.00888732	0.0130844	0.0158616	0.018294	0.020757	0.0229089	0.0246211	0.0254591	0.0252733	0.0242167	0.0232256	0.02162	0.0203872	0.0195935	0.0196119	0.0196104	0.0194961	0.0195539	0.0189589	0.0179682	0.0159606
70261091		0.00373751	0.00399058	0.00376088	0.0032129	0.00416576	0.00473544	0.00714932	0.00821675	0.00908189	0.0100979	0.0157936	0.0188984	0.0220988	0.0232521	0.0245941	0.0241737	0.0243525	0.0280843	0.0295408	0.0297473	0.0287547	0.026388	0.0264414	0.0269019	0.0264416	0.0250087	0.024285
70261231		0.00186655	0.00162793	0.00164974	0.00178769	0.00254699	0.00441169	0.00721658	0.00802728	0.0101448	0.0128944	0.017066	0.0186455	0.018459	0.0194147	0.0201451	0.0205273	0.0205664	0.0211383	0.0210329	0.0216446	0.0229711	0.022334	0.0219028	0.0217555	0.021172	0.0220757	0.0238768	0.0257994	0.0268945	0.0263238
70262222		0.00313236	0.00250645	0.00229138	0.00249299	0.00266907	0.00385743	0.00339926	0.0033699	0.00277919	0.00273223	0.00353159	0.00335703	0.00476209	0.0055046	0.0065146	0.00742911	0.00674375	0.00425963	0.00261697	0.00217182	0.00290141	0.00312249	0.00378284	0.00454625	0.00636994	0.0114717	0.0170944	0.0205844	0.0247141	0.0267818
70262389		0.00408356	0.0041796	0.00363474	0.00286616	0.0042085	0.00347454	0.00427604	0.00655169	0.00899215	0.0114259	0.0150776	0.0156035	0.0165268	0.0185367	0.021007	0.0230459	0.0253822	0.0262112	0.0258849	0.0250532	0.0249553	0.0257648	0.0282659	0.0293575	0.0320081	0.0330689	0.0305764	0.0281192	0.0263267	0.0250344
70262836		0.00571903	0.00629075	0.00658622	0.00548336	0.00516496	0.0113695	0.0168302	0.0198547	0.021015	0.0243234	0.0238492	0.0237137	0.0246564	0.0251317	0.0261089	0.0269345	0.0269855	0.0268608	0.0264267	0.0255395	0.0248976	0.0237567	0.0231136	0.0220231	0.0221328	0.0195761	0.0169981	0.0175506	0.0166687
70262906		0.00198578	0.00198579	0.00225772	0.00411948	0.00715922	0.00959981	0.0154109	0.0174992	0.0175389	0.0172322	0.0170891	0.017276	0.01736	0.0188172	0.0198838	0.0209975	0.0235166	0.0252233	0.0261205	0.0265498	0.0266967	0.0281124	0.0297509	0.0291115	0.0289981	0.0291832	0.0303082	0.0298209	0.0265005
70263073		0.004206	0.0032688	0.00249483	0.00281732	0.00394826	0.00545286	0.00668592	0.00782059	0.0102102	0.0118117	0.0129175	0.0153026	0.0162772	0.0171117	0.0179777	0.0182475	0.0190626	0.0185681	0.0179301	0.0182757	0.0182545	0.0197448	0.0199479	0.0197678	0.0192242	0.0190954	0.0188855	0.0193497	0.019138	0.0210515
70263687		0.00115268	0.00146121	0.00204621	0.00313584	0.00412402	0.00605617	0.00813025	0.0108221	0.0138877	0.0161437	0.0177249	0.0188505	0.020131	0.0210316	0.0210548	0.0212489	0.0225682	0.0239068	0.0245401	0.0230639	0.0197997	0.0211431	0.0223406	0.0200866	0.0193102	0.0183291	0.0201259	0.0232588	0.0243905
70263757		0.00561939	0.00453741	0.00337158	0.00141781	0.00145377	0.00217056	0.00335256	0.0045627	0.00674056	0.00891541	0.010881	0.011093	0.0149756	0.0145334	0.0185197	0.0231846	0.0252727	0.0263828	0.0288282	0.0305216	0.0315315	0.0321458	0.0312113	0.0298974	0.0302135	0.0272981	0.0280719	0.0279656	0.0326604	0.0303284
70264134		0.00449315	0.00411135	0.00402578	0.00366374	0.00327256	0.00239741	0.00147956	0.00221969	0.00246902	0.00259712	0.00332508	0.00618638	0.00802201	0.0102314	0.0114781	0.0133387	0.0155155	0.020666	0.02369	0.025283	0.0251009	0.0243092	0.0235451	0.0231999	0.0237766	0.0243496	0.025144	0.0255198	0.0260878	0.0264688
70264204		0.00370398	0.00413967	0.00552662	0.00669376	0.00809734	0.00983252	0.0117826	0.0129244	0.0142017	0.016175	0.0165014	0.0171764	0.0168828	0.0180706	0.0168928	0.0173082	0.0175228	0.0180171	0.0187706	0.0191073	0.0196616	0.0221384	0.0245548	0.0260421	0.0274788	0.0265784	0.0253209	0.0225631	0.0217605	0.023455
70264985		0.004206	0.0032688	0.00249483	0.00281732	0.00394826	0.00545286	0.00668592	0.00782059	0.0102102	0.0118117	0.0129175	0.0153026	0.0162772	0.0171117	0.0179777	0.0182475	0.0190626	0.0185681	0.0179301	0.0182757	0.0182545	0.0197448	0.0199479	0.0197678	0.0192242	0.0190954	0.0188855	0.0193497	0.019138	0.0210515
70265669		0.00340875	0.00479064	0.00594606	0.00671664	0.00653078	0.0093806	0.00953189	0.0141225	0.0177714	0.0199338	0.0196222	0.0201366	0.0216869	0.0222447	0.0241486	0.0242047	0.0240716	0.0239715	0.0237831	0.0239896	0.0239038	0.0228921	0.0218821	0.0205175	0.0194159	0.0186821	0.0176965	0.016653	0.0155842	0.014403
70265739		0.0049205	0.0053495	0.00586944	0.00617844	0.00737644	0.00662557	0.00859264	0.0121275	0.0158713	0.0190434	0.0223654	0.026898	0.0280817	0.032016	0.0330131	0.0337718	0.03254	0.0338391	0.0332708	0.0327563	0.0330395	0.0324833	0.0315783	0.0299196	0.0288717	0.0281167	0.0263311
70265809		0.00225662	0.00309344	0.00450659	0.00492956	0.00911994	0.0117938	0.0162424	0.0161661	0.0180803	0.0226884	0.0251869	0.0276565	0.0291679	0.0300707	0.0305078	0.0300866	0.0276056	0.0285679	0.0279643	0.0270674	0.0266475	0.0256275	0.0262983	0.0257292
70265976		0.00296822	0.00253015	0.00211793	0.00171595	0.00139199	0.00105772	0.000878191	0.000799456	0.00106307	0.00195278	0.00419038	0.00679977	0.00897183	0.010331	0.0111103	0.0105509	0.0122734	0.0128451	0.0177542	0.0191026	0.0210153	0.0229818	0.0227095	0.0198945	0.0210539	0.0208053	0.0213422	0.021676	0.0188175	0.0173319
70266660		0.0126944	0.0151838	0.0184642	0.0215001	0.0238114	0.0252627	0.0254459	0.0242305	0.0228081	0.0222686	0.0240032	0.0253616	0.0265	0.0281326	0.0289588	0.0277311	0.0250503	0.0237448	0.0233065	0.0229738
70267581		0.0048027	0.00617849	0.00734021	0.00726876	0.00958771	0.0116467	0.0141966	0.017381	0.0188439	0.0209966	0.0214964	0.0226766	0.0232221	0.0236319	0.0243335	0.0246322	0.0257614	0.025592	0.0209699	0.0241336	0.0220495	0.0172242	0.0174014	0.018064	0.0193354	0.0190222	0.0171496	0.0154173	0.0135394	0.0125489
70268028		0.00467782	0.00388321	0.00329491	0.00238239	0.00118346	0.00226829	0.00319701	0.0034393	0.00357276	0.00502806	0.00418405	0.00543942	0.00835927	0.0107628	0.0150253	0.0169324	0.0192317	0.0197161	0.0195713	0.0198193	0.0200993	0.0194683	0.019033	0.0189493	0.0192266	0.0193277	0.0184876	0.0172063	0.0160162	0.0152234
70268405		0.00222292	0.00209989	0.003424	0.00390474	0.00745697	0.0122644	0.0149081	0.0194035	0.0219833	0.0230008	0.02348	0.0230297	0.0229313	0.0224978	0.0222053	0.0218453	0.022495	0.0228788	0.0241359	0.0262975	0.0276548	0.0272809	0.0260882
70268572		0.00263257	0.00306546	0.00377607	0.00482399	0.00591668	0.00667925	0.0074067	0.00783502	0.00851151	0.0105272	0.0125248	0.0137866	0.0148561	0.0159771	0.0171816	0.0184852	0.0201632	0.0206072	0.0217685	0.0227078	0.0230273	0.0232347	0.0231185	0.0230336	0.0215656	0.0218965	0.0225978	0.0240669	0.0243379	0.0241059
70268712		0.00506744	0.00547881	0.0057198	0.0056175	0.00594827	0.00599793	0.00749339	0.00897622	0.00923522	0.0108565	0.0126368	0.0141545	0.0149199	0.0148957	0.0151977	0.0152204	0.0152682	0.0149258	0.0158268	0.0158531	0.0165943	0.0182901	0.0211392	0.0240139	0.0238778	0.0252906	0.0249078	0.0238478	0.0224601	0.0220753
70269633		0.00577154	0.00732726	0.00753366	0.00931277	0.0102425	0.0123863	0.0153284	0.0176598	0.019791	0.0209786	0.0219046	0.0222316	0.021862	0.0213008	0.0207493	0.020692	0.0201532	0.0203684	0.0202882	0.0195403	0.0177182	0.0144331	0.0117037	0.0107271	0.0109358	0.0123356	0.0125494	0.0144619	0.0155533	0.0152127
70270010		0.00507464	0.00638107	0.00821705	0.00907075	0.00960935	0.0102148	0.0136548	0.0142279	0.0157386	0.0174559	0.0205106	0.0239149	0.0245278	0.026112	0.0269967	0.0267906	0.0273198	0.0298711	0.0278244	0.0294851	0.0272073	0.0228641	0.0183411	0.0156442	0.0154628	0.0167907	0.0179652	0.0171068	0.0159921	0.0150973
70270177		0.00346595	0.00390546	0.00458834	0.00481779	0.00490165	0.00563321	0.00585465	0.00650308	0.00804939	0.0103965	0.0134286	0.0170774	0.0199968	0.0224578	0.0221862	0.0237074	0.0258755	0.0275528	0.0286106	0.0294215	0.028962	0.0284782	0.0287065	0.0268855	0.0262818	0.0242883	0.0231279	0.0222767
70270317		0.0100766	0.0110186	0.0127259	0.0133705	0.0137984	0.0146537	0.0155194	0.0167429	0.0210742	0.0230054	0.0243095	0.0259435	0.0261394	0.0260158	0.0238521	0.0221131	0.0209162	0.0199215	0.0197189	0.0198733	0.0175239	0.0172907	0.017379	0.0160155	0.0146439	0.013134	0.0104643
70271238		0.0035101	0.00396271	0.00416876	0.00468473	0.00485621	0.00591614	0.00764508	0.00947564	0.0122254	0.0144074	0.0188964	0.0208019	0.0220049	0.0235611	0.0243388	0.0261421	0.0276107	0.0285395	0.0274845	0.0260509	0.0246219	0.0229871	0.0223823	0.0237122	0.0259264	0.0265663	0.0258126	0.024854	0.0233918	0.0222938
70272466		0.00381764	0.00436121	0.00476845	0.0059133	0.00853417	0.0101394	0.0102206	0.0115421	0.0128711	0.0144622	0.0181158	0.0197549	0.0219041	0.0246566	0.026342	0.0272559	0.0283333	0.0292581	0.029497	0.0292166	0.0270291	0.0252469	0.0233027	0.0219489	0.0224497	0.0223829
70274378		0.00793765	0.011684	0.0153154	0.0182433	0.0195782	0.0212758	0.0234591	0.0256416	0.027836	0.0297816	0.0301068	0.030272	0.031022	0.0318308	0.0324403	0.0329087	0.0316486	0.0270862	0.0257206	0.0219709	0.0180779	0.0177858	0.0181692	0.0170754	0.0163608	0.0164123	0.0154703	0.0144368
70275132		0.00341413	0.00372296	0.00412074	0.00479954	0.00534446	0.00597094	0.00782307	0.0109527	0.0143863	0.0186198	0.0222994	0.0249393	0.0273501	0.0272442	0.0277073	0.0268801	0.0253563	0.0234124	0.0221002	0.0226928	0.0224311	0.0252922	0.0284672	0.0310496	0.0313295	0.0302758	0.0300441
70275369		0.00974203	0.00861698	0.0103949	0.010813	0.0129199	0.0157519	0.01949	0.0213101	0.0217079	0.0210977	0.0207146	0.0199278	0.0192886	0.0182553	0.0163851	0.0160344	0.0177321	0.0191167	0.0183186	0.0170659	0.0161188	0.0147245	0.0145096	0.0149242	0.0128965	0.0124616	0.011629	0.0123862	0.013982	0.0141035
70275439		0.0026848	0.00126809	0.00115037	0.00113908	0.00263705	0.0033784	0.00436772	0.00549473	0.00685165	0.00818498	0.00893332	0.00997063	0.010403	0.0128642	0.0134933	0.0149039	0.0154034	0.0162764	0.0179393	0.018813	0.0195773	0.0199307	0.0196865	0.0188111	0.0183509	0.0177272	0.017413	0.0168371	0.0166388	0.0163852
70275509		0.00571819	0.00520754	0.00485372	0.00456063	0.00463	0.00499697	0.00557749	0.00633759	0.00753879	0.00842852	0.00884776	0.0103521	0.0116354	0.0132525	0.0156661	0.0177762	0.0179573	0.0197217	0.0192561	0.0188658	0.0193771	0.01913	0.0193577	0.02078	0.0204192	0.0212014	0.021814	0.0224011	0.0228807	0.023597
70275746		0.0060112	0.00789043	0.0103312	0.014827	0.0182878	0.0236693	0.0286272	0.0310931	0.0315956	0.0300828	0.0280478	0.026068	0.024317	0.0230079	0.0222106	0.0226124	0.0224211	0.0199224	0.0167185	0.0146117
70275816		0.00257261	0.00304657	0.00300563	0.00320413	0.00381538	0.00463231	0.00551544	0.0068865	0.00926137	0.0127758	0.0160382	0.0188527	0.0196208	0.019204	0.0186036	0.0178862	0.0172205	0.0176081	0.0199369	0.0235337	0.0241852	0.0232937	0.0221124	0.0226528	0.0227732	0.0254497	0.0266794	0.0259699	0.0236587	0.0215679
70276053		0.00734151	0.00792077	0.00722286	0.00573311	0.00458333	0.0039867	0.00356588	0.0028492	0.00288936	0.00194728	0.00316159	0.00446838	0.00785261	0.0134836	0.0159636	0.0191587	0.0204949	0.0208145	0.0214858	0.0222892	0.0226367	0.0217941	0.0203083	0.0211545	0.0210857	0.0224717	0.0234926	0.0244656	0.0245341	0.0230114
70276597		0.00881533	0.00868985	0.00797373	0.00688516	0.00589619	0.00526286	0.00642599	0.00525744	0.00823506	0.0111267	0.0120017	0.0143337	0.0152421	0.0170727	0.0170896	0.0181505	0.0189111	0.0199643	0.0202417	0.0202826	0.0209787	0.0202425	0.020354	0.0193399	0.0184551	0.0181597	0.0171146	0.015056	0.0133262	0.0128097
70276974		0.00276583	0.00513748	0.00523667	0.00506049	0.0048232	0.00492208	0.00501774	0.00495394	0.00379391	0.00333017	0.00522686	0.00705752	0.0106555	0.0169797	0.021566	0.0250217	0.0272681	0.0300682	0.0316609	0.0312504	0.0312959	0.0295404	0.0266153	0.0245744	0.0234668	0.0242055	0.0203105	0.0185358	0.0166949	0.015938
70277728		0.00349116	0.00352105	0.00537596	0.00806294	0.00796141	0.0107002	0.0126227	0.0137558	0.0143829	0.0144858	0.0151651	0.0155079	0.016938	0.0191123	0.0236555	0.0259517	0.0271124	0.0271383	0.0274948	0.0290004	0.0306878	0.0305582	0.0276436	0.0238933	0.0231553
70278105		0.00623796	0.00511228	0.00440513	0.00309985	0.00330408	0.00382046	0.00446716	0.00533504	0.00603384	0.00618439	0.00601032	0.00514897	0.00508121	0.00505268	0.00447406	0.00361514	0.00403866	0.00523239	0.00627111	0.00593836	0.00832546	0.00933787	0.00908942	0.0114894	0.015176	0.017031	0.0163119	0.0152641	0.0152945	0.0157879
70278649		0.0120269	0.014493	0.0156485	0.0150217	0.0158587	0.0152834	0.0164639	0.0186749	0.0212177	0.0229256	0.0233235	0.0251616	0.0259305	0.0277425	0.0292649	0.0308844	0.0305062	0.0294149	0.025762	0.0240402	0.0245383	0.0222363	0.023164	0.0231837	0.0201809	0.018336
70278956		0.00268092	0.00271772	0.00358001	0.00362839	0.00425225	0.00379595	0.00392125	0.00446242	0.00501328	0.00617952	0.00778574	0.00912722	0.0115411	0.0128188	0.0163326	0.0195079	0.0233665	0.027564	0.0284103	0.0287513	0.0313539	0.0307561	0.0324373	0.0318505	0.0301109	0.0273253	0.0257968	0.022791	0.0197743	0.0189035
70279193		0.00605439	0.00657005	0.00684086	0.0080834	0.00953408	0.0092607	0.0103427	0.0139758	0.0163215	0.0201565	0.021053	0.0236518	0.0250663	0.0262816	0.0271175	0.0272159	0.0270412	0.027347	0.0277756	0.0278684	0.0259494	0.0273526	0.0244996	0.0221144	0.0195991	0.0171049	0.0146771
70280184		0.00258724	0.00309777	0.00312447	0.00324101	0.00419903	0.00536501	0.00818288	0.0118716	0.0151645	0.016165	0.0174654	0.0172278	0.0176749	0.0178211	0.0188495	0.0196693	0.0207787	0.0213347	0.0220168	0.0225412	0.0227551	0.0226306	0.022015	0.0232332	0.0256437	0.0263541	0.0251772	0.0228786	0.0199084	0.0172607
70281175		0.00503767	0.00530952	0.00599422	0.00668984	0.00792697	0.0093973	0.0128869	0.0158969	0.0155767	0.0166448	0.0183227	0.0190045	0.0182947	0.0192526	0.0197449	0.0211139	0.0224277	0.0235415	0.0241011	0.0230499	0.022635	0.0220586	0.0220002	0.022022	0.0229781	0.0257554	0.0287544	0.0293465
70281552		0.00824657	0.00662612	0.00523953	0.0048344	0.00458191	0.0042034	0.00339178	0.00246904	0.00160833	0.00193976	0.00316247	0.0049591	0.00683567	0.00895119	0.00792943	0.00987237	0.0123058	0.0144775	0.0156544	0.016058	0.0158917	0.0158465	0.0163293	0.0168207	0.017018	0.017049	0.0170153	0.0171541	0.0175602	0.0183487
70282096		0.00691711	0.00827165	0.0079983	0.00952555	0.0121582	0.0126754	0.0146826	0.0153234	0.0170035	0.0195901	0.0219802	0.0231334	0.0261682	0.0263481	0.0263425	0.0268969	0.0263064	0.0254073	0.0246929	0.0239515	0.0239884	0.0239018	0.0232575	0.022403	0.023888	0.0265808	0.0274201	0.0289083	0.0288872	0.0269497
70282166		0.00657468	0.0080005	0.0102271	0.0136055	0.0155936	0.0142776	0.0128646	0.0115681	0.0118483	0.0115302	0.0131333	0.0167151	0.0234574	0.0294858	0.0314252	0.0287962	0.0244792	0.0209839	0.0185255	0.0176911	0.0180144	0.0163331	0.0178032	0.016054	0.0165277	0.0154748
70282543		0.00549506	0.00643881	0.00646389	0.00660083	0.00640303	0.00655955	0.00856415	0.012598	0.0137836	0.0155919	0.0173959	0.0200312	0.0220522	0.0239087	0.0243218	0.0251549	0.0240582	0.0226965	0.0222197	0.0211095	0.0196932	0.018204	0.016447	0.0163324	0.0170155	0.0179156	0.0187621	0.018835	0.0193584
70282613		0.00322484	0.00401637	0.00425854	0.00472374	0.00538902	0.00635881	0.00833973	0.0110149	0.0134905	0.0180448	0.0216407	0.0236	0.0243088	0.0242206	0.0243505	0.0245615	0.025053	0.0266511	0.0275102	0.0285913	0.0290685	0.0296886	0.0284351	0.0270345
70283227		0.00226294	0.00171029	0.00151859	0.00143425	0.00187955	0.00334619	0.00556651	0.00691234	0.0106608	0.0130818	0.0157624	0.0179523	0.0188312	0.0213323	0.0219463	0.0277267	0.029458	0.0297028	0.0305619	0.031605	0.0326583	0.0329058	0.0318691	0.0313771	0.0300112	0.0313924	0.0286306	0.0256261	0.0220605	0.0201862
70283534		0.00396585	0.0031862	0.00330206	0.00336588	0.00356699	0.0045827	0.00594573	0.00752039	0.00902474	0.00995743	0.0116652	0.0123068	0.0130659	0.0133909	0.0137929	0.0151436	0.0170845	0.0188964	0.0210213	0.0233695	0.0256727	0.0270786	0.0278109	0.027658	0.0267364	0.0258413	0.0251338	0.0239181	0.0230113	0.0238792
70283911		0.00189991	0.00139087	0.00315808	0.00405993	0.00464847	0.00426896	0.00518488	0.00598536	0.00649407	0.00780939	0.010883	0.0129953	0.0151905	0.0162753	0.017737	0.0193772	0.0207435	0.0217333	0.0233167	0.0256162	0.0272369	0.0272359	0.0279378	0.0285157	0.0301655	0.0324681	0.0352248	0.0372115	0.0371882	0.0351982
70284078		0.00374133	0.00367298	0.00606748	0.00808074	0.0107619	0.013632	0.015149	0.0170796	0.0170247	0.0171371	0.0167545	0.0178413	0.0175041	0.0184918	0.0205137	0.0226973	0.0223369	0.0226733	0.0229042	0.0219148	0.0213121	0.0207131	0.0202836	0.0198709	0.0186508	0.0178861	0.0180551	0.0196878	0.0203368	0.0197617
70284218		0.00947488	0.00875779	0.00759088	0.00692357	0.0069063	0.00583182	0.00471467	0.00355903	0.00339977	0.00247035	0.00193398	0.00166951	0.00218597	0.0025668	0.00301937	0.00293956	0.00317255	0.0030667	0.00270279	0.00242618	0.00326616	0.00454589	0.00604799	0.00661504	0.00943763	0.0101839	0.0120288	0.0130913	0.0154342	0.0170803
70284762		0.00671256	0.00619755	0.00795834	0.00786969	0.00742518	0.00821036	0.00826372	0.0108724	0.0113753	0.0137456	0.0141768	0.0146263	0.0156216	0.0160984	0.0169629	0.0174208	0.0177035	0.0175205	0.0170432	0.0160365	0.0155911	0.0161391	0.0163729	0.0164018	0.0159084	0.0148759	0.0131855	0.0129245	0.0116124	0.0104777
70284832		0.0090789	0.00833154	0.0066006	0.00521467	0.00415423	0.00311005	0.00222114	0.00215592	0.00274712	0.00362992	0.00417877	0.00573821	0.00798776	0.0106988	0.0139712	0.014206	0.0183671	0.017822	0.0161948	0.0164929	0.0162941	0.0164171	0.0178505	0.0192043	0.020305	0.0208107	0.0210764	0.0201842	0.0195388	0.0197456
70285069		0.00266748	0.00333002	0.00359226	0.00405849	0.00635	0.00845287	0.0115988	0.0137603	0.0160501	0.0200093	0.0201973	0.021706	0.023169	0.0253274	0.026135	0.024605	0.0250269	0.0246112	0.0256964	0.0281906	0.0300674	0.0286552	0.0248262	0.023444	0.0242137	0.0264301	0.0279612	0.0256555
70285516		0.00130811	0.00136308	0.00149395	0.00151269	0.00282137	0.0045111	0.0062586	0.00731223	0.00794482	0.00845971	0.0103733	0.0118172	0.0134702	0.0157139	0.0187727	0.0224711	0.0250235	0.0263388	0.0268383	0.0262712	0.0263996	0.0264666	0.0258678	0.0248372	0.0236963	0.0225517	0.0218936	0.0196991	0.0203381	0.0209389
70286437		0.00251188	0.00350622	0.00479623	0.00597304	0.00797436	0.011311	0.0126659	0.0138589	0.0147359	0.0175289	0.0195272	0.0194508	0.0194565	0.0191705	0.0191378	0.0192768	0.0192071	0.0194875	0.0195215	0.0196173	0.0195393	0.0192932	0.0189853	0.018272	0.0187176	0.0168398	0.0165586	0.0178991	0.0195382	0.021142
70287288		0.00213878	0.00227121	0.00249037	0.00314666	0.00414995	0.00471172	0.00458049	0.00617058	0.00890111	0.0119927	0.0144211	0.0161212	0.0180465	0.0196603	0.0213371	0.0232176	0.0230416	0.0215873	0.0205031	0.019596	0.0211461	0.0232994	0.0247366	0.0260854	0.0250614	0.0258669
70289033		0.0020526	0.00322298	0.00509849	0.00809358	0.0119688	0.0167251	0.0214566	0.0223706	0.0244712	0.0263559	0.0272146	0.0286808	0.0289314	0.0287127	0.0284286	0.0263555	0.0237979	0.0200527	0.0193864	0.0186252	0.0178629	0.01793	0.0184133	0.0188315	0.019412	0.0186763	0.0177796	0.0167715
70291559		0.00826523	0.00818185	0.00815945	0.0069842	0.00606075	0.00552547	0.00477569	0.00330165	0.00214791	0.00208782	0.00198214	0.00196793	0.00190508	0.00185916	0.0015612	0.00245438	0.00442023	0.00812319	0.00949998	0.0118082	0.012677	0.0137814	0.0166438	0.0208478	0.0231405	0.0238917	0.0235849	0.0239606	0.0230304	0.0227216
70292550		0.00709997	0.0076625	0.00822254	0.00880622	0.0108458	0.0110468	0.0122437	0.0137467	0.0128222	0.0121864	0.0117562	0.0109347	0.00941136	0.0100292	0.00754915	0.00642645	0.00699664	0.00847085	0.00977119	0.0102423	0.0116872	0.0129886	0.0133692	0.0147142	0.0149485	0.0160394	0.0151731	0.0150228	0.0157243	0.0163217
70292927		0.00515016	0.00431524	0.00376582	0.00306652	0.00218032	0.00173901	0.00153084	0.00129932	0.000779116	0.000591153	0.00152424	0.00193341	0.00188027	0.00442098	0.00625044	0.00807224	0.00966807	0.0139485	0.0171147	0.0168967	0.0176069	0.0208844	0.0202061	0.0200639	0.0198404	0.0186434	0.0192577	0.0205232	0.0215941	0.021804
70293541		0.00546133	0.00509615	0.00521399	0.00458075	0.00504344	0.00564968	0.00615597	0.00482312	0.0037148	0.00254898	0.00199663	0.00225389	0.00237354	0.00251474	0.00296368	0.00319554	0.00323422	0.00324188	0.00324564	0.00392958	0.00482637	0.00598996	0.00723953	0.00886042	0.0128307	0.0109667	0.0140625	0.0193755	0.021761	0.0235282
70293918		0.00459068	0.00382813	0.00261777	0.00134843	0.00115861	0.00133934	0.00390504	0.00787318	0.0104614	0.0127205	0.0169983	0.021057	0.0242458	0.0252009	0.0249826	0.0240155	0.0223324	0.0207511	0.0206081	0.0219923	0.0222651	0.0238421	0.0229282	0.0221282	0.0215802	0.021533	0.0227407	0.0244884	0.0254324	0.0243708
70294085		0.000848342	0.00112338	0.0016651	0.0022294	0.00240143	0.00378277	0.00614383	0.00946675	0.0141372	0.0176305	0.0193854	0.0198719	0.0206403	0.0230219	0.0264791	0.0298913	0.0316046	0.0312725	0.0316214	0.0308071	0.0319451	0.030909	0.0300994	0.0308999	0.0288108	0.0282587	0.0253683	0.0232589	0.0214192	0.0205594
70295076		0.00679513	0.00547882	0.00481522	0.00411452	0.00428581	0.0040218	0.00431002	0.00407575	0.0036923	0.00365515	0.00413862	0.0057241	0.00702816	0.00775699	0.0114852	0.0157274	0.0160256	0.0162285	0.0173255	0.0165609	0.0169087	0.0182023	0.0179999	0.0196626	0.0213826	0.023159	0.0239327	0.0234584	0.022529	0.0228446
70296067		0.00380379	0.00341267	0.00314691	0.00505088	0.00294834	0.00455676	0.006536	0.00897044	0.00929695	0.013955	0.0167463	0.0184299	0.0204544	0.0198501	0.0188941	0.017847	0.019299	0.0211667	0.0219278	0.0222944	0.0240699	0.0248876	0.024919	0.0242984	0.0237519	0.0236514	0.0216965	0.0222889	0.0201866	0.0201857
70297742		0.00226318	0.00200269	0.00183418	0.00204629	0.00234484	0.00298621	0.00220223	0.00298957	0.00382829	0.00461646	0.0053859	0.00656213	0.00635355	0.00760965	0.00958292	0.0122069	0.014439	0.0162628	0.0196177	0.0222448	0.0230344	0.0195653	0.0212677	0.0219245	0.0228977	0.0239643	0.0251846	0.0262349	0.0264817	0.025973
70297812		0.00672509	0.00676921	0.00680737	0.00638988	0.00518667	0.00442667	0.00379416	0.00364954	0.00474972	0.00723435	0.00779048	0.00996303	0.0126961	0.0152072	0.0154581	0.0154397	0.0169108	0.0184431	0.0196631	0.0239419	0.0267843	0.0286168	0.0303972	0.030911	0.0296146	0.0266059	0.0255253	0.0259683	0.0274122
70297979		0.0015537	0.00219318	0.00318174	0.00339325	0.00469901	0.0054984	0.00618203	0.00832669	0.00917879	0.0112944	0.0122082	0.012777	0.014692	0.0156887	0.0170934	0.0179826	0.019375	0.0207845	0.0224331	0.0245007	0.0235858	0.0253508	0.0237302	0.0226546	0.0226638	0.0229745	0.0219173	0.0217282	0.0202265	0.0211556
70298663		0.00342613	0.00324679	0.00325245	0.00336833	0.00339082	0.00345488	0.00329096	0.00319574	0.00308709	0.00319273	0.00389427	0.00565476	0.00935624	0.00839259	0.0114857	0.0144389	0.017601	0.02057	0.022353	0.0227759	0.0240293	0.0251903	0.0265641	0.0280741	0.0290176	0.0315104	0.0348495	0.0353883	0.0322975	0.030579
70299654		0.00373174	0.00248254	0.00147849	0.00169619	0.00238399	0.00292031	0.00354445	0.00414658	0.00436204	0.00823941	0.00814817	0.0104146	0.0130325	0.0134978	0.014625	0.0178507	0.0208046	0.0224107	0.0230236	0.0230172	0.0242943	0.0260198	0.0265475	0.0254618	0.0256819	0.0233691	0.0229712	0.0203343	0.021194	0.0207626
70300338		0.00276679	0.0056587	0.00673279	0.0075148	0.00742386	0.00891764	0.0109989	0.0131661	0.0141762	0.0144477	0.0148187	0.0143954	0.0145146	0.0164622	0.020454	0.0212046	0.0219709	0.0216844	0.0207523	0.0206094	0.0209131	0.0218492	0.023475	0.0246039	0.0247412	0.0247636	0.0244354	0.0251053	0.0256326	0.0255921
70300408		0.00314341	0.00371748	0.00411705	0.00425435	0.00452018	0.00506416	0.00627455	0.00694217	0.00850948	0.0109828	0.0128155	0.0138609	0.0147821	0.0159369	0.0171481	0.0171688	0.0193575	0.0202618	0.020765	0.0205202	0.0206715	0.0200531	0.0201862	0.0191146	0.0189206	0.0189622	0.0193789	0.0206718	0.0216618	0.0221706
70301189		0.00482904	0.00451859	0.00384504	0.00290621	0.00223803	0.001943	0.00179754	0.00143164	0.00102617	0.00150842	0.00211202	0.00247475	0.00382896	0.00615223	0.00726634	0.0082054	0.00994008	0.011373	0.013216	0.0144977	0.016373	0.018447	0.0215466	0.0227412	0.0235035	0.0237669	0.0233106	0.0231374	0.0234213	0.0239096
70301496		0.0023814	0.00191231	0.00211517	0.00201497	0.00303443	0.00326785	0.00483739	0.00565053	0.00595411	0.00815098	0.0113068	0.0132532	0.0160527	0.01897	0.0228831	0.0245314	0.0252732	0.0246154	0.0239244	0.0235269	0.0234565	0.0240711	0.0258111	0.0266988	0.026739	0.0233594	0.0224192	0.0205425	0.018974	0.0191728
70301706		0.00554327	0.00468926	0.00412029	0.00447725	0.00588154	0.00422388	0.00644571	0.00907734	0.00939562	0.0106689	0.0120914	0.0127885	0.0158599	0.0183921	0.0200566	0.0221617	0.0235352	0.0236903	0.0236656	0.0232639	0.0230319	0.0226486	0.0216007	0.0211528	0.0189315	0.0169621	0.0174863	0.0200271	0.0220032
70301943		0.0069965	0.00727449	0.00668844	0.00711709	0.00928103	0.00836499	0.0109876	0.0123572	0.0134459	0.0162076	0.0183316	0.0190354	0.0199234	0.0204433	0.0209767	0.0205959	0.020211	0.0204028	0.0202874	0.0214428	0.0225739	0.0224369	0.0231483	0.0229229	0.0239175	0.0213041	0.0200391	0.0188517	0.023938	0.0281768
70302557		0.00743288	0.00736545	0.00632624	0.0054706	0.00525829	0.00482819	0.0046717	0.00472581	0.0046917	0.00432117	0.00489149	0.00457566	0.0054297	0.00467202	0.0067914	0.00688409	0.0091492	0.0113498	0.0115716	0.0145674	0.016033	0.0181249	0.0187143	0.0194983	0.0201278	0.0209153	0.0208685	0.0210442	0.0219283	0.0222973
70302864		0.346323	0.374034	0.384227	0.382738	0.373324	0.347985	0.2548	0.224577	0.184764	0.169669	0.163225	0.145119	0.130293	0.10508	0.0577127	0.0494212	0.0446356	0.0441574	0.0463082	0.0349528	0.0346624	0.0305245	0.0281345	0.0284379	0.031885	0.0272405	0.0289098	0.0276307	0.0294989	0.0278638
70303311		0.00526205	0.00513236	0.00512233	0.00493658	0.00475697	0.00498526	0.00528003	0.00595726	0.00573824	0.00621606	0.00626268	0.00675013	0.00720507	0.0073406	0.00753926	0.00776361	0.00758966	0.00758072	0.00815194	0.00952097	0.011972	0.015093	0.0168396	0.0172654	0.0173984	0.0178853	0.0183169	0.0186919	0.0202299	0.0212556
70303618		0.00223319	0.00194649	0.00212356	0.00247689	0.00301058	0.00332791	0.00391119	0.00526179	0.00685255	0.00914869	0.0121715	0.0149845	0.0168434	0.016956	0.0177152	0.0181562	0.0183561	0.0189305	0.0195948	0.0202354	0.0198817	0.0202397	0.0195973	0.019734	0.0193835	0.0193704	0.0211883	0.0228304	0.0254272	0.0251261
70304162		0.00395743	0.0050289	0.00547413	0.0059629	0.0070513	0.00806368	0.00878832	0.00984419	0.00893792	0.0069859	0.00503714	0.00585679	0.00937461	0.0125836	0.0157794	0.0174051	0.0195069	0.0211179	0.0218951	0.022358	0.022055	0.0221688	0.0230109	0.0249506	0.0265389	0.0266149	0.0271675	0.0271969	0.027327	0.028061
70305153		0.00435557	0.00471919	0.0047126	0.00487637	0.00480997	0.00459972	0.00423119	0.00397963	0.00372298	0.00387597	0.00383233	0.00323888	0.00253974	0.00242372	0.00197615	0.00196799	0.00191572	0.00256	0.00317799	0.00374055	0.00441702	0.00655224	0.00851569	0.0101644	0.0118255	0.0137469	0.0171076	0.0212807	0.0256525	0.0268075
70305390		0.00587916	0.00605889	0.006648	0.00693463	0.00797611	0.0089788	0.0109686	0.0132771	0.0157318	0.0190576	0.0206421	0.0213945	0.0221722	0.0224382	0.0235045	0.024678	0.0264504	0.0282319	0.0272983	0.0256526	0.0247093	0.0248033	0.0243984	0.022995	0.0225341	0.0221383	0.0234568	0.0238006	0.0224866	0.0216784
70305460		0.0041064	0.00314967	0.00242435	0.00185483	0.00213695	0.000945294	0.00143257	0.00193179	0.00249494	0.00274804	0.00376979	0.00752883	0.00839425	0.0121783	0.0135558	0.0140388	0.0157289	0.0183398	0.017383	0.0204917	0.01995	0.0212611	0.02251	0.0242778	0.0286757	0.0294925	0.0293896	0.0270572	0.0252944	0.0239695
70307205		0.00374668	0.00377348	0.00399148	0.00432004	0.00571034	0.00668962	0.00792816	0.0114597	0.0143235	0.0156912	0.021717	0.0243517	0.0273419	0.0281933	0.0291131	0.0293136	0.0297234	0.0295963	0.0303959	0.0297877	0.0271935	0.0225092	0.0225625	0.0194356
70307442		0.00183062	0.00108684	0.00131509	0.00137597	0.0017914	0.00425361	0.00566088	0.0102198	0.0124259	0.015683	0.0170075	0.0179131	0.018714	0.0198408	0.022249	0.0250006	0.0268349	0.0281267	0.0284936	0.0265853	0.025719	0.0239885	0.0213974	0.0183914	0.0164233	0.0151785	0.0143019	0.0133414	0.0131115	0.0133909
70307512		0.00191773	0.00185767	0.00223589	0.00291528	0.00370499	0.00420587	0.00443739	0.00551986	0.00655827	0.0079158	0.00998752	0.0117552	0.0135212	0.0159456	0.0179909	0.0198406	0.0230462	0.0276331	0.0295612	0.0322798	0.0327846	0.0323745	0.0299336	0.0282133	0.0274054	0.0272274	0.0268694	0.027086	0.0280418	0.0285398
70307679		0.00281031	0.00336361	0.00367822	0.00373863	0.0039119	0.0053775	0.00744345	0.010759	0.0141719	0.015617	0.0172498	0.0181881	0.0174875	0.0171896	0.0170542	0.0176529	0.017744	0.0191529	0.0199802	0.023591	0.0274367	0.0321564	0.0354665	0.0370666	0.0366514	0.0315007	0.0286174	0.0244677	0.0221147	0.0187263
70308126		0.00784773	0.00921409	0.0102031	0.0107422	0.0106687	0.0104317	0.0105886	0.010837	0.0103284	0.0102779	0.0112345	0.010243	0.0103571	0.012935	0.0154655	0.0174092	0.0186239	0.020209	0.0178637	0.0169201	0.0203983	0.0196494	0.0190517	0.0222095
70308363		0.00678167	0.00707692	0.0086235	0.0110259	0.014578	0.0173053	0.0230868	0.0237931	0.0282987	0.0313938	0.032374	0.0333353	0.0328874	0.0326007	0.0316392	0.0307262	0.0302441	0.0300502	0.0303418	0.0310721	0.0307301	0.0294801	0.0273946
70308433		0.00371215	0.00400965	0.00411972	0.00417484	0.00401473	0.00373727	0.00278705	0.00240451	0.00482953	0.00821485	0.0115614	0.0153398	0.0216843	0.0244996	0.0253741	0.0253672	0.0245569	0.02466	0.0232748	0.0219849	0.0218509	0.0214755	0.0223032	0.023735	0.0246267	0.0267629	0.0279594	0.0282851	0.0281405
70308503		0.00480288	0.00436061	0.00438357	0.0040928	0.00427224	0.00434943	0.0038457	0.00413498	0.00468472	0.00544825	0.00701359	0.00838462	0.010096	0.0114705	0.0119537	0.0140967	0.0154221	0.0156961	0.0185297	0.0208714	0.0226169	0.0227406	0.0223707	0.0212393	0.0210934	0.0203753	0.0209987	0.0214155	0.0206247	0.0206969
70308740		0.00370543	0.00367099	0.00338858	0.00359795	0.00275881	0.0018208	0.00125806	0.00145477	0.00208994	0.00184934	0.00279179	0.00496993	0.00795844	0.0114943	0.0133517	0.0170349	0.0195488	0.0205325	0.0193992	0.0200994	0.0212484	0.0237598	0.0260496	0.0259614	0.0248904	0.0238072	0.0233609	0.0233979	0.0241219	0.0238412
70308977		0.00449157	0.00441664	0.00552267	0.00659442	0.00689972	0.00714236	0.0072196	0.00676821	0.00557706	0.00555351	0.00463789	0.00320695	0.00431488	0.00302516	0.00232074	0.00326577	0.00744289	0.0100441	0.0128606	0.0160741	0.0182105	0.0174633	0.0196585	0.0219085	0.0218847	0.0205324	0.0205881	0.0202885	0.0217012	0.0227839
70309047		0.00301402	0.00352316	0.00355079	0.00597645	0.00775655	0.0085761	0.0106456	0.0135634	0.0161935	0.0180667	0.0169883	0.0190348	0.0200094	0.0204375	0.0212852	0.0215178	0.0211984	0.0196769	0.0193054	0.0190502	0.0187424	0.0204959	0.0224521	0.0249848	0.0271699	0.0285827	0.0285813	0.0279636	0.0292469	0.0292196
70309117		0.00113844	0.000863358	0.000592197	0.000918147	0.00451368	0.00603151	0.00906077	0.0112695	0.0144852	0.0170611	0.019655	0.0227381	0.0235497	0.0247036	0.0257428	0.0266482	0.0280855	0.0292782	0.0301058	0.0294207	0.029169	0.0276156	0.0263678	0.0247619	0.0237116	0.0226531	0.0228577	0.0224407	0.0228326	0.0220707
70309354		0.0032321	0.00329019	0.00211851	0.00335173	0.00315007	0.00506183	0.00520242	0.00741597	0.00728028	0.0101605	0.0122355	0.0136636	0.0179876	0.0233562	0.0236974	0.0251897	0.0264795	0.0278281	0.0264387	0.0283321	0.0270356	0.0277771	0.0275604	0.0252248	0.0231034	0.0209072	0.0186154	0.0170072	0.0158463
70310108		0.00438827	0.00394387	0.00349514	0.00318589	0.00379758	0.00363236	0.00432997	0.00478173	0.00512353	0.00560182	0.00666531	0.00822129	0.00951515	0.0115181	0.0135714	0.0172772	0.0177673	0.0202329	0.0219725	0.0228458	0.0245348	0.0258413	0.0275083	0.0267612	0.0259818	0.0237088	0.0234736	0.0234643	0.0239232	0.0227178
70310275		0.00255061	0.00294069	0.00444187	0.0048472	0.00599362	0.00654627	0.00953535	0.011801	0.0158391	0.019097	0.0227493	0.0267738	0.0308935	0.0303275	0.0290927	0.0258554	0.0237092	0.0232531	0.0229259	0.0239369	0.0207809	0.0192038	0.0174642	0.0166891	0.0154703	0.0147726	0.0145024	0.013806	0.0131549
70310889		0.00404216	0.00281183	0.00251671	0.00215539	0.000747093	0.000734579	0.00272834	0.00465623	0.00583514	0.00981581	0.0139521	0.0177763	0.0197347	0.0219433	0.0259288	0.0282485	0.028997	0.0277177	0.0247527	0.0211787	0.017884	0.0167464	0.0167543	0.0176069	0.0187168	0.0199749	0.0199091	0.0197701
70311029		0.00301341	0.00283033	0.00259964	0.00204093	0.00233699	0.00261786	0.00354958	0.00748109	0.00990448	0.0126647	0.013935	0.0141588	0.0155683	0.0167027	0.0188018	0.0210196	0.0251184	0.0300041	0.0339608	0.0368696	0.0407855	0.0440037	0.0428195	0.0372433	0.030067	0.0249029	0.0239184	0.0230122
70311266		0.00731565	0.0060704	0.00528039	0.00539759	0.00556109	0.00642956	0.0067152	0.00766248	0.00912613	0.00985239	0.0100335	0.00920184	0.00917825	0.00845254	0.00753986	0.0065451	0.00616316	0.00636078	0.00796402	0.00730157	0.0117759	0.011938	0.0154894	0.0169216	0.0164921	0.0206962	0.0249364	0.024876	0.0266443	0.0257625
70311573		0.00370514	0.0032862	0.00316466	0.00313721	0.00334925	0.00381099	0.00435748	0.00563654	0.00506435	0.00613262	0.0069673	0.00803181	0.00920029	0.0119798	0.0128032	0.0155957	0.0175421	0.0192271	0.0198687	0.0208614	0.0236368	0.0263593	0.0283185	0.0303768	0.0327856	0.0341435	0.035634	0.0353376	0.0348026	0.0331868
70311950		0.01105	0.0125688	0.0143142	0.0160544	0.0200345	0.0194978	0.0220579	0.0221287	0.0224134	0.0234806	0.0244989	0.0269	0.0297389	0.032534	0.0309173	0.0270271	0.0222972	0.0192317	0.017118	0.0168679	0.016162	0.0168908	0.0167388	0.016073	0.0134837
70313318		0.00406062	0.00337484	0.00443249	0.00608949	0.00932785	0.0150651	0.0292523	0.0425051	0.0558861	0.0605879	0.0717095	0.0800082	0.0782463	0.0675421	0.0574444	0.0445028	0.0298861	0.0258826	0.0294991	0.0332675	0.0403498	0.0444761	0.0495354	0.0575302	0.0538578	0.0393535	0.0382022	0.0360726	0.0264724
70314309		0.00461493	0.00437197	0.00325448	0.00279802	0.00213738	0.00101046	0.000603112	0.000972588	0.00140689	0.00274443	0.0039419	0.00467995	0.0051042	0.00711074	0.00812155	0.0104316	0.0122366	0.0155447	0.0188366	0.0184506	0.0217089	0.0231424	0.0231493	0.0232682	0.0238326	0.0245143	0.0243112	0.0247407	0.0231108	0.0221994
70314476		0.0050225	0.00399563	0.00305186	0.00276298	0.00209663	0.000980061	0.000718082	0.000565631	0.000627124	0.0010373	0.00183871	0.00253783	0.0034092	0.00489208	0.00661362	0.00689714	0.00708648	0.00864202	0.0123491	0.0113675	0.0132809	0.0157971	0.0152585	0.0181894	0.0192724	0.0231869	0.0278451	0.0312196	0.0310943	0.0339534
70314783		0.00107666	0.00255684	0.00388779	0.00524074	0.00704786	0.00843965	0.00862186	0.00952264	0.0143483	0.017601	0.0233731	0.0241645	0.0267441	0.0277018	0.0256833	0.0248172	0.0262222	0.0260473	0.0293128	0.0299773	0.0282896	0.0296118	0.0275893	0.0262713	0.0254344	0.026329	0.0256673	0.0274086	0.0282992	0.0276035
70315397		0.00691642	0.00665	0.00662895	0.00658825	0.00762951	0.00706931	0.00987352	0.0130477	0.0135229	0.0139767	0.0163779	0.0160483	0.0175321	0.0184338	0.0194943	0.0195798	0.0211299	0.0230136	0.0243454	0.0241508	0.0245411	0.0234834	0.0241265	0.0250413	0.027008	0.0267599	0.0267023	0.023933	0.0221269	0.0214694
70315914		0.00363013	0.00337878	0.00305294	0.00291356	0.0029937	0.00261742	0.00230359	0.00214678	0.00194272	0.00217105	0.00242534	0.00294956	0.00393228	0.00385972	0.00432095	0.0054989	0.00769242	0.0106575	0.0137234	0.0155334	0.0174102	0.0189993	0.020289	0.0214393	0.0214352	0.021333	0.0205129	0.021341	0.0202297	0.0206108
70316151		0.003676	0.00345269	0.00338107	0.00193173	0.00251188	0.00202209	0.00276586	0.00397045	0.00529059	0.00553347	0.00503215	0.0075266	0.00773425	0.00772213	0.0106148	0.0127876	0.01306	0.0154373	0.0175066	0.0182422	0.0191669	0.0201832	0.0202661	0.0210897	0.021298	0.0230804	0.0252894	0.0266379	0.0284164	0.0296562
70316905		0.00119258	0.00173599	0.00184839	0.00220288	0.0028437	0.00319405	0.00416049	0.0050473	0.00696839	0.00768996	0.0105192	0.0126558	0.0162951	0.0192088	0.0218546	0.0228278	0.022983	0.021816	0.022512	0.0221533	0.0209048	0.0212322	0.0222511	0.0232754	0.0230253	0.0234275	0.0224753	0.0227358	0.0215334	0.021272
70317142		0.00620614	0.00630666	0.0055777	0.00561311	0.00869582	0.0106174	0.0146702	0.0159699	0.0159183	0.0133529	0.015826	0.0151385	0.0158117	0.0177225	0.0201309	0.022	0.0225559	0.0234005	0.024776	0.0261626	0.026375	0.0251637	0.0258779	0.0250255	0.0246162	0.0246909	0.024855	0.023825	0.0233922	0.0216256
70318370		0.00341338	0.00431874	0.00507122	0.00561848	0.00667604	0.0087714	0.00839992	0.00986198	0.0117306	0.0130822	0.0134717	0.015195	0.0161767	0.0176354	0.0188647	0.0201252	0.0202785	0.0203094	0.0204618	0.0198809	0.0192935	0.0182285	0.0177951	0.0168048	0.0160387	0.0165037	0.0161265	0.0160411	0.0155068	0.0157019
70318747		0.00196562	0.00152114	0.0014931	0.0015397	0.00167219	0.00248587	0.00199594	0.00253651	0.00320017	0.00411015	0.00511672	0.00642644	0.00785038	0.00958205	0.0114141	0.013294	0.01574	0.0188339	0.0196498	0.0200145	0.0196555	0.019838	0.0197063	0.0201359	0.0201354	0.0213349	0.0214743	0.0234288	0.0250464	0.0246314
70319361		0.00534321	0.00526843	0.0049184	0.00479271	0.00467702	0.0045542	0.00455312	0.0042597	0.00409083	0.0048972	0.005169	0.00716885	0.0128182	0.013905	0.0169766	0.022426	0.0196911	0.0237852	0.0243368	0.0249465	0.028936	0.0310176	0.0332229	0.0335389	0.0334052	0.0333287	0.0335643	0.0338941	0.0329001	0.0288813
70319501		0.00750424	0.00647734	0.00494376	0.00359217	0.00213213	0.00194241	0.00188756	0.00297331	0.00428178	0.00578522	0.00827886	0.0103391	0.0127362	0.0159626	0.0178776	0.0212714	0.0230264	0.0229857	0.0227094	0.0222201	0.0214526	0.0208771	0.0213746	0.0213363	0.0220702	0.0222226	0.0208077	0.0181505	0.0159245	0.0138585
70320045		0.0058693	0.00628189	0.00602109	0.00530623	0.00423736	0.00414619	0.00407832	0.00406501	0.00462567	0.00495376	0.00522147	0.00543894	0.00566152	0.00618519	0.0072474	0.00903457	0.0111423	0.0124757	0.0134936	0.0147599	0.0142411	0.0141648	0.0145197	0.0154321	0.0166813	0.0181737	0.0195359	0.0200763	0.0209378	0.0201699
70321106		0.00191122	0.00181785	0.00244506	0.00225741	0.00312365	0.00411182	0.00467793	0.00509671	0.0053688	0.00486202	0.00415634	0.00312653	0.00145086	0.00197851	0.00264399	0.00412537	0.0050904	0.00544533	0.00732781	0.0100542	0.0106011	0.016023	0.0237198	0.0318296	0.0326796	0.036118	0.0364771	0.0356928	0.0341866	0.0338745
70321273		0.00606137	0.00549877	0.0036813	0.00184749	0.00297543	0.00655356	0.0109974	0.0155963	0.0195765	0.0188648	0.0196987	0.0192188	0.0181758	0.017335	0.0176023	0.0172588	0.0184259	0.0214265	0.0242542	0.0268328	0.0286383	0.0305633	0.0293724	0.0268325	0.0256471	0.0221596	0.0179904	0.0176971	0.0164458	0.0158245
70321343		0.00226536	0.00218464	0.00173002	0.00189622	0.0013655	0.00271145	0.00250683	0.00241603	0.00300979	0.00555384	0.00753928	0.0112992	0.0123756	0.018131	0.0180425	0.0214768	0.0232507	0.0227594	0.0244715	0.0266457	0.0267189	0.0280875	0.0284037	0.0292605	0.0299791	0.0307211	0.0288575	0.0245378	0.0248548	0.0268479
70322027		0.00445645	0.00423433	0.00327143	0.00281103	0.00370084	0.00715324	0.00993087	0.00998725	0.010216	0.0130079	0.0171617	0.0203608	0.023771	0.0258526	0.027812	0.0292424	0.0302376	0.0311713	0.0309357	0.0304785	0.0308407	0.0304496	0.0287396	0.0254395	0.0215472	0.0186573	0.0179268	0.0165608
70323255		0.00285177	0.00395601	0.00452249	0.00472382	0.00447425	0.00423116	0.00448144	0.00517558	0.00608403	0.00696424	0.00882036	0.0107292	0.0126515	0.0143386	0.01518	0.0149614	0.0148421	0.0148521	0.0156235	0.0158868	0.0159462	0.0159557	0.0162057	0.0178156	0.0201511	0.0213046	0.0234332	0.0229546	0.0215803	0.0207858
70323869		0.00179431	0.00359636	0.00810838	0.0110002	0.0132845	0.0169812	0.0233279	0.0271694	0.0302686	0.0308531	0.0314535	0.0309942	0.0311972	0.0301696	0.0284653	0.0270848	0.026291	0.0278665	0.0272158	0.0260745	0.0225229	0.0225974	0.0214825
70324790		0.0047281	0.00383202	0.00288568	0.00280599	0.00246561	0.00255863	0.00273746	0.00407023	0.00712917	0.0108185	0.0130696	0.0135731	0.015184	0.017285	0.0186571	0.0188967	0.021266	0.0238493	0.0253362	0.0273962	0.0281213	0.0273194	0.0272335	0.0254417	0.0230157	0.0201795	0.0182104	0.0182276	0.0187399	0.0188684
70324930		0.00775863	0.00780134	0.00691535	0.00627721	0.0053448	0.00453228	0.00345015	0.00288965	0.00273489	0.00365477	0.00462423	0.00638548	0.00755516	0.00912828	0.00890138	0.00895606	0.010286	0.0119091	0.0148664	0.016083	0.0163324	0.0176742	0.0168738	0.0174056	0.0187978	0.0183298	0.0199355	0.0189724	0.0195576	0.0190696
70325097		0.0123074	0.0128591	0.0110449	0.0138133	0.0134601	0.0169509	0.0174605	0.0199932	0.021997	0.0214784	0.0207889	0.0204195	0.0213352	0.0222171	0.0231743	0.0236775	0.0238389	0.0242997	0.0247269	0.0249411	0.0255743	0.0255246	0.0255441	0.0238832	0.0223352	0.0197608
70325167		0.00263885	0.00351003	0.00479433	0.00633399	0.00566514	0.00876878	0.00936254	0.012144	0.0143133	0.0143718	0.0166076	0.0190292	0.0207293	0.0226852	0.026114	0.0282657	0.0280017	0.0264949	0.0238156	0.0229697	0.0230023	0.022126	0.021121
70325237		0.00172867	0.000958867	0.00126559	0.00197683	0.00223936	0.00291485	0.00412931	0.00429681	0.00469232	0.00538801	0.00552775	0.00625095	0.00619802	0.0081204	0.010902	0.0116316	0.0121297	0.0135146	0.0134223	0.0135973	0.0136231	0.0146347	0.0165032	0.0173392	0.0184678	0.018765	0.021092	0.0220518	0.0221589	0.0221918
70325781		0.00599421	0.0060464	0.00644743	0.0066283	0.00688357	0.00725892	0.0067042	0.00597118	0.00429964	0.00161546	0.0024666	0.00194329	0.00526328	0.0100391	0.0103634	0.0146335	0.0173887	0.0204875	0.0231904	0.0243055	0.0223464	0.0231274	0.0238689	0.0245268	0.0241523	0.023669	0.0231572	0.0226765	0.0226985	0.0228422
70325921		0.000984279	0.000832302	0.00103484	0.00123956	0.00132228	0.00148518	0.00161336	0.00153275	0.00106601	0.000872419	0.00180148	0.0032425	0.00497999	0.00721048	0.00990956	0.0124132	0.014361	0.0129237	0.0145463	0.0153269	0.0161361	0.0184966	0.022762	0.0271165	0.0291058	0.0284431	0.0273238	0.0272578	0.0274308	0.0284259
70327079		0.0046225	0.00540913	0.00655447	0.00770406	0.00903385	0.010025	0.0106158	0.0114303	0.0118472	0.0116241	0.0116084	0.0119439	0.0119455	0.0140684	0.0153076	0.0203016	0.0260173	0.0260518	0.0246077	0.0272134	0.0273531	0.0271855	0.0284972	0.0274706	0.0258782	0.0256552	0.0238626	0.0232755	0.0212506	0.0190651
70327386		0.00220881	0.00167382	0.00159811	0.00246031	0.00387722	0.00633234	0.00711693	0.00742972	0.0104971	0.0147391	0.017198	0.0202564	0.0212048	0.0243406	0.0257095	0.0249688	0.022923	0.0237108	0.0248074	0.0241228	0.0242531	0.0250866	0.0259284	0.024681	0.0213801	0.018001
70327456		0.00451073	0.00505851	0.00563709	0.00627086	0.00632981	0.0058378	0.00357905	0.00278106	0.00354872	0.00658058	0.011336	0.016651	0.0218159	0.023199	0.0254218	0.0258241	0.0286248	0.0314413	0.0328127	0.0321299	0.0306914	0.027988	0.0259433	0.0245892	0.0231084	0.0211634	0.0204292	0.0204134	0.0207172	0.0211122
70327526		0.0024387	0.00371408	0.00529117	0.00706138	0.00807298	0.0113748	0.0149596	0.0180361	0.0193809	0.0212856	0.0253673	0.0232219	0.0240227	0.0253644	0.0245482	0.025813	0.0275467	0.0299937	0.0304297	0.030308	0.0295963	0.0276535	0.0273796	0.0252965	0.0210555	0.0191926
70328377		0.00268786	0.00317021	0.00389269	0.00521048	0.00751442	0.00970547	0.0104866	0.0120414	0.0143185	0.0153441	0.0181017	0.018468	0.0200393	0.0194613	0.0201739	0.0218177	0.022466	0.0238886	0.0253498	0.0284071	0.0296026	0.0289785	0.0274162	0.0263738	0.0255807	0.0260696	0.0263381	0.025771	0.0255169	0.0234247
70328684		0.0103378	0.0118515	0.0137712	0.0144709	0.0157717	0.016492	0.0164313	0.0164378	0.016223	0.0159995	0.0158806	0.016735	0.0178876	0.0195695	0.0204833	0.0198363	0.0180023	0.0168692	0.0164462	0.0160662	0.0153653	0.0154691	0.0159242
70330973		0.00780068	0.0103633	0.0139165	0.0172887	0.0185858	0.0191012	0.0209488	0.0208251	0.0189075	0.0171178	0.0169748	0.017442	0.0181385	0.0197428	0.0218826	0.0224262	0.0222566	0.0219703	0.0219546	0.0212318	0.0205692	0.0186308	0.0178384	0.0170843	0.0163429	0.0145407	0.0150041
70331113		0.00530882	0.00469913	0.00483097	0.00374952	0.00419808	0.00487294	0.00586468	0.00627619	0.00679817	0.00663595	0.00606077	0.00575522	0.00510303	0.00528339	0.00651733	0.00670007	0.00731903	0.00993089	0.0155046	0.0196026	0.0230419	0.0259395	0.0277866	0.0279211	0.0301707	0.0340583	0.0346184	0.0364476	0.0358373	0.0350604
70333332		0.00771153	0.00955519	0.0117179	0.0131391	0.0134819	0.0151481	0.0167059	0.0178148	0.0195842	0.0210644	0.0221137	0.0223399	0.0220261	0.0210063	0.0198895	0.0195577	0.0194326	0.0195547	0.0197766	0.0198939	0.0189222	0.018515	0.0184379	0.0183366	0.0178319	0.0181369	0.0193352	0.0210761
70334323		0.00599393	0.00680545	0.00550013	0.00658378	0.0114461	0.0138578	0.0152473	0.0188167	0.0228719	0.0253754	0.0267828	0.0281786	0.0292004	0.0281523	0.0259063	0.0239089	0.0228981	0.0226083	0.0224545	0.0246914	0.0253058	0.026664	0.0267684	0.0223838	0.0196594	0.0202104	0.0211067
70334867		0.00230264	0.00228915	0.00239939	0.00276487	0.00412201	0.0047449	0.00452208	0.00487958	0.00515836	0.00560735	0.00712596	0.0105943	0.0123869	0.0157545	0.0184468	0.0182674	0.0199796	0.0209322	0.0209799	0.0203129	0.0195534	0.0191665	0.0190951	0.0196577	0.020205	0.0210834	0.0218231	0.0222643	0.0225388	0.0230107
70335007		0.00588179	0.00552864	0.00542835	0.00541261	0.00546205	0.00557273	0.00576181	0.00584967	0.00570251	0.00573117	0.00639033	0.00622661	0.00594004	0.00585651	0.00601652	0.00724806	0.00783176	0.00835576	0.00922612	0.0087039	0.0101731	0.0125421	0.0152229	0.0158018	0.0178753	0.0203464	0.0215863	0.0229298	0.0233215	0.0245932
70335174		0.00576386	0.00632791	0.00761883	0.00709666	0.00766988	0.0078339	0.00770459	0.00835205	0.0106325	0.0125046	0.0158275	0.0171186	0.0187112	0.019451	0.0214355	0.0232517	0.0245587	0.0251399	0.0261814	0.0268615	0.0282708	0.0282975	0.0265231	0.0249218	0.0217779	0.0198224	0.0192218	0.0189931	0.0177318	0.0181101
70337533		0.00322921	0.00413743	0.00505018	0.0056602	0.00594686	0.00655731	0.00763301	0.00896217	0.0109502	0.0113333	0.0139157	0.014	0.0176376	0.0173813	0.016975	0.0182117	0.0209052	0.0227133	0.0239782	0.0255926	0.026597	0.0269875	0.02699	0.0257	0.0233432	0.0223955	0.0224781	0.0227361
70337603		0.00483884	0.00495377	0.00553847	0.0062511	0.00708396	0.00889975	0.00961114	0.0126366	0.0131384	0.0138512	0.0170262	0.0199963	0.0220662	0.0235588	0.0241689	0.0236898	0.0223438	0.0213529	0.0199422	0.0189498	0.0181957	0.0184339	0.0191173	0.0192954	0.019606	0.0194881	0.0189329	0.0187003	0.0173712
70337910		0.00426205	0.00396449	0.00403694	0.00389241	0.00389194	0.00425005	0.00446996	0.00563121	0.00619248	0.00639369	0.00683491	0.00982349	0.013429	0.0165232	0.0173229	0.0195354	0.0209073	0.0201252	0.0218289	0.0214692	0.0221637	0.021521	0.0208127	0.020629	0.0198382	0.0201182	0.0195485	0.0196824	0.0187306	0.0181802
70338147		0.00271322	0.0025406	0.00259925	0.00270506	0.00261803	0.003115	0.00276368	0.00297367	0.00309724	0.00414884	0.00622107	0.00758565	0.00993602	0.0131566	0.0149871	0.01671	0.0180633	0.0193877	0.02042	0.0215974	0.0210661	0.0213313	0.0214115	0.022557	0.0232726	0.0229169	0.0234673	0.023926	0.0225013	0.0204711
70338524		0.00756776	0.00975568	0.0122904	0.0155607	0.0185358	0.0214456	0.0232802	0.0240563	0.0258011	0.0274265	0.0280401	0.0270636	0.0260942	0.0269621	0.0260908	0.0242607	0.0229373	0.0211544	0.0218165	0.0222644	0.0230324	0.0230353	0.0220724	0.0215998	0.0210191	0.0203639
70338831		0.00499916	0.00510589	0.00548924	0.00633675	0.00763428	0.00920347	0.0122311	0.0163444	0.0200194	0.0221515	0.0214038	0.0209003	0.0203298	0.021144	0.0202551	0.0199274	0.0198894	0.0202069	0.0198276	0.0206827	0.0210509	0.0211053	0.0213876	0.0221046	0.0237111	0.0269253	0.027292	0.0287674
70339068		0.00284474	0.00227632	0.00163074	0.00122119	0.00166003	0.00201676	0.00210882	0.00210332	0.00294572	0.00487413	0.00768485	0.0117481	0.0127719	0.0137686	0.0165737	0.0210984	0.0210755	0.0244191	0.028369	0.0314666	0.0335924	0.0337615	0.0311994	0.0285898	0.0273556	0.0264248	0.027136	0.0249914
70339138		0.00311967	0.00444639	0.00468034	0.00564635	0.00701714	0.00968096	0.0126857	0.0166466	0.0202654	0.0213128	0.0219518	0.0248012	0.0262538	0.0284159	0.0302074	0.0314455	0.0323695	0.0323515	0.0296939	0.0246061	0.0212914	0.02025	0.0196586	0.0190339
70339822		0.00326477	0.00351363	0.0037908	0.00399947	0.00385541	0.00340381	0.00384707	0.0032077	0.00391253	0.00548904	0.00741247	0.00748234	0.00974487	0.014169	0.0138352	0.0161962	0.0190405	0.0211816	0.0241811	0.0265615	0.0343132	0.0347778	0.0354871	0.0342585	0.0342681	0.033606	0.0332262	0.0339706	0.0329086	0.0317413
70340436		0.00606149	0.00470043	0.00544639	0.00675148	0.00784629	0.0090972	0.0110286	0.0113248	0.0114156	0.0124524	0.0133698	0.0140514	0.0153118	0.0166267	0.0160139	0.0168962	0.0171253	0.0173095	0.0180002	0.0189858	0.0195705	0.0193656	0.0185775	0.0188904	0.0192894	0.0201199	0.0209196	0.0197611	0.017882	0.0194283
70340980		0.00203727	0.00140198	0.00159538	0.00211814	0.00277755	0.00342577	0.00401619	0.00622406	0.00683372	0.00874481	0.0141636	0.0182397	0.0212945	0.0236539	0.0247647	0.0246428	0.0255113	0.0251736	0.0247275	0.0250693	0.0250555	0.0240859	0.0236099	0.0236175	0.026412	0.0291528	0.0315415	0.0331685
70341050		0.00320499	0.00300515	0.0030412	0.00376143	0.00731493	0.00871534	0.0122117	0.0145751	0.0131733	0.0148169	0.0141613	0.015469	0.0149949	0.0153897	0.0154074	0.0154475	0.015325	0.0154719	0.0157848	0.016029	0.0162811	0.0168157	0.0171099	0.0169441	0.0162739	0.0159145	0.0147188	0.0163664	0.01803
70341357		0.00145469	0.00237765	0.00299503	0.00448033	0.00584059	0.00781285	0.00941176	0.0106645	0.0132391	0.0148142	0.0169067	0.0187905	0.0231703	0.0261397	0.0272389	0.0287163	0.0286244	0.0283954	0.0270078	0.0249665	0.0234244	0.0216286	0.0202018	0.0214753	0.0219851	0.0210953	0.0207531	0.0193641	0.0193557	0.0178976
70341664		0.00518723	0.00657143	0.0059509	0.00789775	0.00714102	0.00938375	0.0119469	0.0138614	0.015596	0.0198121	0.0210582	0.0229374	0.0226444	0.0225902	0.0237123	0.0249765	0.026399	0.0278652	0.0289744	0.0310743	0.0305228	0.0286413	0.0274721	0.0243415	0.0230245	0.0207576	0.0206647	0.020255	0.0201492
70341734		0.00845451	0.00769239	0.00780856	0.00749193	0.0083458	0.00851653	0.00908397	0.0101468	0.0101918	0.0105026	0.0113777	0.011586	0.0125413	0.0139369	0.0154815	0.0155817	0.016021	0.0158634	0.016457	0.0166715	0.0169574	0.0160413	0.0160241	0.015894	0.0172293	0.0176311	0.0191448	0.0189896	0.019481	0.0182272
70341971		0.00409915	0.00356106	0.00324695	0.00272896	0.00264657	0.00265666	0.00279307	0.00312375	0.00346715	0.00392768	0.00440938	0.0047725	0.00446332	0.00363381	0.00308486	0.0028674	0.00315784	0.00363445	0.00460288	0.00558986	0.00713607	0.00958589	0.00991412	0.012859	0.0141706	0.0159581	0.0177883	0.019807	0.0230993	0.0239322
70342278		0.0170137	0.0165772	0.0181002	0.0175144	0.0183287	0.0214315	0.0249178	0.0263483	0.0287906	0.027596	0.0246561	0.0205072	0.0192583	0.0180819	0.0161556	0.0141947	0.0125367	0.0116079	0.0109519	0.0102294
70342418		0.00704758	0.00986775	0.0107065	0.0129217	0.0141118	0.0151009	0.0162227	0.0195807	0.0197694	0.0229517	0.0236146	0.0258911	0.0256835	0.0290273	0.0317878	0.0317567	0.0314867	0.0315806	0.0307317	0.0301831	0.0283402	0.0275554	0.0254543	0.0243253	0.0234125	0.0229358
70342725		0.00241856	0.00369367	0.00593342	0.00799726	0.00792608	0.0102518	0.00970947	0.0109933	0.011558	0.0150667	0.0149489	0.0172026	0.0194966	0.0189422	0.0198687	0.0202668	0.0210651	0.0216039	0.0228986	0.0238105	0.0247082	0.0260413	0.0266837	0.0270774	0.0273548	0.0274435	0.0275485	0.0263613	0.0262468	0.0242058
70342892		0.00327805	0.00337441	0.00335811	0.00343524	0.00339382	0.00300614	0.00251342	0.00219337	0.00212278	0.00181963	0.002072	0.00256751	0.00313141	0.003736	0.00453958	0.00459767	0.0044499	0.00408315	0.00553679	0.00950468	0.0120496	0.0140307	0.016625	0.0190198	0.021333	0.0235055	0.0238564	0.0245318	0.0235528	0.0251208
70342962		0.00122642	0.00160072	0.00187467	0.00271585	0.00424827	0.00503254	0.00532651	0.00567139	0.00668808	0.0077436	0.00931878	0.0107655	0.0122837	0.0119103	0.011324	0.0128747	0.0127766	0.016636	0.0183004	0.0212106	0.0275497	0.0305229	0.033184	0.0323597	0.0303106	0.0285036	0.0238184	0.0207687	0.0197573	0.019724
70343883		0.00817456	0.00764553	0.0066848	0.00594123	0.00512999	0.00467995	0.00466099	0.00451165	0.00389297	0.00312575	0.00272811	0.00267738	0.00288723	0.00339633	0.00383807	0.00533869	0.00532293	0.00748783	0.00909182	0.0106241	0.0132716	0.0135294	0.0145043	0.0180806	0.0199575	0.0182012	0.0189248	0.0198698	0.0209068	0.021651
70343953		0.00300279	0.00272197	0.0023002	0.00172672	0.00149642	0.00199497	0.00231311	0.00496416	0.00557321	0.00811033	0.0101582	0.0121898	0.0130362	0.0146324	0.0160401	0.0176588	0.0188463	0.019673	0.0203612	0.0207634	0.0209995	0.0209993	0.0215615	0.0211761	0.0211346	0.0205519	0.0196538	0.0178559	0.0169669	0.0177559
70344190		0.0104223	0.0118144	0.0142144	0.0154088	0.0177119	0.0195553	0.0232156	0.0252639	0.0252321	0.0254541	0.0242827	0.0220559	0.021327	0.0207374	0.0194774	0.0171764	0.0164742	0.0158814	0.016639	0.0182271	0.0176756	0.0158827	0.0139849	0.0143618	0.014145	0.015094
70344944		0.00451919	0.00384146	0.00326924	0.00291868	0.00311507	0.00337341	0.00520236	0.00718	0.00900272	0.01058	0.0107564	0.0123984	0.0138179	0.0151815	0.0165037	0.0175331	0.0185847	0.0198017	0.0192334	0.0198496	0.0216852	0.0234303	0.0247332	0.0258595	0.0262719	0.0253169	0.0244346	0.0231111	0.0215152	0.0216596
70345014		0.00749469	0.00625298	0.00507412	0.0049683	0.00356123	0.00311243	0.00311675	0.00291268	0.00294761	0.00535146	0.00709178	0.0109788	0.0148169	0.0192945	0.0255812	0.0273558	0.027194	0.0286166	0.0284991	0.0288669	0.0291906	0.0301596	0.0307158	0.0304781	0.0296826	0.0295082	0.027942	0.0255723	0.0229101	0.022326
70345795		0.00441592	0.00452298	0.00417916	0.00416298	0.00473521	0.00495305	0.00692717	0.00872528	0.0124744	0.0155004	0.0154024	0.0165198	0.0157862	0.0176406	0.020476	0.0226413	0.0261636	0.0306048	0.0300046	0.0304468	0.0312549	0.0307129	0.0295802	0.0291488	0.0293498	0.0282395	0.0291346	0.0282178
70345865		0.00380774	0.00334852	0.00268273	0.0020146	0.00176246	0.00175066	0.00205708	0.00272644	0.00341186	0.00441149	0.00564751	0.00688793	0.00821683	0.00950816	0.0109893	0.0122098	0.0136813	0.0146682	0.0165255	0.0177776	0.0191411	0.0185024	0.0197631	0.0197865	0.0205236	0.0215634	0.0220917	0.0218493	0.0205515	0.019484
70345935		0.00271621	0.00444502	0.00402945	0.00432108	0.00410871	0.0039774	0.00405643	0.0044726	0.00491975	0.00518662	0.005855	0.00595827	0.00867061	0.0127106	0.014515	0.0180971	0.0201513	0.0209409	0.0219918	0.0222633	0.0241362	0.0269077	0.0287717	0.0293649	0.0292718	0.0289599	0.0282304	0.0283877	0.0276292	0.0271419
70346005		0.001301	0.00100018	0.000255756	0.000757333	0.00154729	0.00223963	0.00381396	0.00605931	0.00920559	0.0142783	0.0149794	0.0172831	0.0189673	0.0195862	0.020259	0.0208117	0.0215096	0.0213813	0.0201289	0.0199601	0.0206579	0.0226658	0.0241608	0.0247515	0.0248617	0.0251745	0.0251436	0.0223089	0.0179749	0.0147243
70346312		0.00741212	0.0155122	0.0252746	0.0341831	0.0360346	0.0339327	0.0298221	0.0252538	0.0226522	0.0236172	0.0242787	0.0243043	0.0210723	0.0205565	0.0197316	0.0216619	0.0257351	0.029957	0.031748	0.03092	0.028173	0.0248489	0.0239122	0.0229902
70346786		0.00314284	0.00371353	0.00461904	0.00743402	0.00822972	0.0102624	0.0112652	0.0152443	0.0160721	0.0177073	0.021405	0.0232682	0.0245065	0.0253964	0.0253872	0.0256131	0.0254432	0.0252734	0.0249188	0.0233007	0.0203682	0.017222	0.0161642	0.0164756	0.0166262	0.0173364	0.0193296	0.0221522	0.024795	0.0251903
70347610		0.00345814	0.00448925	0.00477259	0.00406227	0.00320112	0.00477026	0.00759179	0.0108844	0.0125384	0.0154917	0.0184449	0.0197618	0.0195504	0.0187801	0.018438	0.0184681	0.018985	0.0199783	0.0217786	0.0238976	0.0248943	0.0244956	0.0235863	0.0226501	0.0229142	0.0225333	0.0235835	0.0236164	0.0236549
70347917		0.0133325	0.00905195	0.00814717	0.00749136	0.00689282	0.00666612	0.00654055	0.00663219	0.00758654	0.00830387	0.0085443	0.00901709	0.00994957	0.011084	0.0131872	0.0164483	0.0178766	0.0193851	0.0218326	0.0220751	0.0233236	0.0233863	0.0226133	0.0232772	0.0227492	0.0217829	0.0210023	0.0196776	0.0211001	0.0205292
70348084		0.00276169	0.00270372	0.00257306	0.002536	0.00334261	0.00395111	0.00277709	0.00459479	0.00533133	0.00612246	0.00767073	0.00862138	0.0093897	0.0113084	0.0143897	0.0167081	0.0188768	0.0217914	0.0247033	0.0254124	0.0266698	0.0273093	0.0269944	0.0259629	0.0248897	0.0239975	0.0241137	0.0243949	0.0238529	0.0243693
70348154		0.00137811	0.00185157	0.00270696	0.0029503	0.003348	0.00349954	0.00343453	0.0034865	0.00397134	0.00495515	0.00588187	0.00639926	0.00822811	0.00922712	0.0106577	0.0122529	0.0144409	0.0161309	0.0177876	0.0186554	0.0205489	0.0218985	0.0234322	0.0240255	0.0237212	0.022935	0.0219438	0.0213108	0.0196084	0.0186958
70348601		0.00107887	0.00121233	0.00182389	0.00303919	0.0040625	0.00508425	0.00662135	0.00963701	0.0120624	0.0145927	0.0174377	0.018642	0.020924	0.0220779	0.021626	0.0213076	0.0202387	0.0213743	0.0218099	0.0238278	0.0271625	0.0311035	0.0319343	0.0314538	0.0314504	0.0317195	0.0325525	0.0320435
70349145		0.00431401	0.00404742	0.00249283	0.00214709	0.00176171	0.00175272	0.00362552	0.0045388	0.00548741	0.00807042	0.0102477	0.0125092	0.0162267	0.0162318	0.0205007	0.0200548	0.0215975	0.0236272	0.024458	0.026054	0.0272637	0.0279923	0.0277338	0.0279848	0.0267782	0.0245895	0.0245282	0.0246847	0.0258284	0.0261862
70349215		0.00350225	0.00480391	0.00630804	0.00761353	0.00849439	0.0106129	0.0123552	0.0140833	0.0142393	0.0165206	0.0159084	0.0176004	0.018708	0.0170361	0.0165558	0.0186849	0.0207928	0.0219965	0.023891	0.02643	0.0269532	0.0297457	0.0298795	0.0296613	0.0287337	0.0292821	0.0300913	0.0325911	0.0332356	0.0326494
70349759		0.00607659	0.00591163	0.00554357	0.00525408	0.00577487	0.00626379	0.00708729	0.00762298	0.00837843	0.00939955	0.0103237	0.011048	0.0108505	0.0111387	0.0109606	0.0131152	0.0144385	0.0183681	0.0219695	0.0244663	0.0249829	0.0246022	0.0246885	0.0244892	0.0248463	0.0263198	0.0255897
70350206		0.00614695	0.00540997	0.00434203	0.00380878	0.00344971	0.00289591	0.00212363	0.00133409	0.000595303	0.000428494	0.00061088	0.00159455	0.00269374	0.00317477	0.00428938	0.00464914	0.00523933	0.00509397	0.00649615	0.00742223	0.00920723	0.0126377	0.0154795	0.0187942	0.0209825	0.0220997	0.0214772	0.0224259	0.0235043	0.024536
70351504		0.00820828	0.00727663	0.00690344	0.00648945	0.00586392	0.00441913	0.00299365	0.00227652	0.00154514	0.00287786	0.00442863	0.00524046	0.00621671	0.00684788	0.00959725	0.0122253	0.0159117	0.0171567	0.0203151	0.0240206	0.0267521	0.0280929	0.029722	0.0298673	0.0288447	0.0285006	0.0287688	0.0305034	0.0325846	0.0326908
70352802		0.00696831	0.00739491	0.00696198	0.00717646	0.00791167	0.0088753	0.00983719	0.0108336	0.011068	0.0107643	0.0105877	0.0102236	0.00962299	0.00963917	0.00998646	0.0105068	0.0109614	0.01162	0.0139451	0.0148536	0.0152052	0.016583	0.020325	0.0182818	0.0205353	0.0202511	0.0204483	0.0204655	0.0208552	0.0208621
70353346		0.00438223	0.00461964	0.00420938	0.0040388	0.00379814	0.00352078	0.00293583	0.00270338	0.00331582	0.00420383	0.00581423	0.0081959	0.0111871	0.0132692	0.0141508	0.0157882	0.0163171	0.016704	0.0189326	0.0202349	0.0209927	0.0216738	0.022532	0.022698	0.0227409	0.0236933	0.0233641	0.023743	0.0246059	0.0251933
70353960		0.00309502	0.00282797	0.00317961	0.00323858	0.00320548	0.00291141	0.00271757	0.00301358	0.00399252	0.00666627	0.00696984	0.008654	0.0128051	0.0125	0.0148961	0.0170316	0.0186599	0.0210202	0.0205092	0.0221291	0.0231784	0.0246952	0.0265275	0.0262823	0.0253145	0.0239713	0.0221262	0.0210811	0.0219676	0.0203018
70355021		0.0028264	0.00315538	0.00282468	0.00252903	0.00207208	0.00264465	0.00241476	0.00273818	0.00315892	0.00419926	0.00579055	0.00712662	0.00950136	0.0134307	0.0165979	0.0193338	0.0213835	0.0240243	0.0243235	0.0262456	0.0269168	0.0242718	0.0258996	0.0266511	0.0261046	0.0258136	0.0264453	0.0250211	0.0230819	0.0216926
70355328		0.00260826	0.00177546	0.0017977	0.00200024	0.00226731	0.00251869	0.00301341	0.00326654	0.00338543	0.00361533	0.00449769	0.00538287	0.00570113	0.00615653	0.00678563	0.0077491	0.0107289	0.00944612	0.013077	0.012137	0.0139875	0.0152656	0.0180533	0.0206384	0.0225528	0.0235077	0.0239196	0.0244417	0.0241131	0.0248799
70355872		0.00461952	0.00406145	0.00341059	0.00483223	0.00721878	0.0110059	0.0143922	0.016327	0.0161156	0.0166487	0.0180166	0.0177587	0.0177355	0.0172245	0.0169866	0.0176677	0.0187743	0.0192387	0.0203792	0.0204369	0.0209056	0.0210029	0.0217799	0.021164	0.0212323	0.0196279	0.0189898	0.0164107	0.01507
70357170		0.00385037	0.00430594	0.00478167	0.0050906	0.00549308	0.00606452	0.00658868	0.00705901	0.00771741	0.0083767	0.00937149	0.0101746	0.0113305	0.0119654	0.0129033	0.0139818	0.0139578	0.0143388	0.0157235	0.0171357	0.0188995	0.0203212	0.0218391	0.0227501	0.0231981	0.0240794	0.0255056	0.0266386	0.0288761	0.0315171
70357547		0.00251652	0.00405643	0.00685092	0.00870355	0.0111569	0.0152188	0.0148461	0.0185949	0.0203285	0.0224496	0.0238069	0.0242995	0.0264219	0.0276484	0.0281668	0.0291649	0.0289793	0.0292478	0.0280158	0.027114	0.0247137	0.0231469	0.0213742	0.0218069	0.0207879
70358231		0.00495448	0.00489228	0.00453721	0.00422866	0.00377401	0.00340004	0.00320157	0.00302627	0.00291894	0.00296781	0.00301009	0.00301791	0.00249274	0.0018369	0.00188832	0.00488735	0.00775634	0.0110565	0.0153034	0.021712	0.0260183	0.0300138	0.0305374	0.0315715	0.032637	0.0345274	0.0362374	0.0342224	0.030793	0.0293564
70358468		0.00190052	0.00180662	0.00229078	0.00335608	0.00473996	0.00765649	0.0100143	0.0123487	0.0157493	0.019681	0.0221261	0.0234294	0.0258036	0.0284353	0.0296471	0.0275071	0.02822	0.0273522	0.0273495	0.0253224	0.0222704	0.0202294	0.0195329	0.019895	0.0205817	0.0202914	0.0205483
70359696		0.003631	0.0032665	0.00375478	0.00481064	0.00609654	0.0069833	0.00848098	0.00977685	0.0115008	0.0142165	0.0176967	0.020963	0.0234852	0.025977	0.0281101	0.0293996	0.0292564	0.0290512	0.0287392	0.0273847	0.0256939	0.0245961	0.0243645	0.0257538	0.0256742	0.0269551	0.0263124	0.0256276	0.024421
70359766		0.00479728	0.00350444	0.00256419	0.00219713	0.00188497	0.00187862	0.00236388	0.00387759	0.00625953	0.00772474	0.00954238	0.0130905	0.0150149	0.0165767	0.0186881	0.0184053	0.0191781	0.0209026	0.0212545	0.0226999	0.0223208	0.0236091	0.0235532	0.0234004	0.023652	0.0228996	0.0225708	0.0224627	0.02205	0.0216526
70359836		0.00199615	0.00221497	0.00306148	0.00410848	0.00558901	0.00842637	0.0101936	0.0123183	0.0150234	0.0171949	0.0169885	0.0203714	0.0204025	0.0216603	0.0215563	0.0217499	0.0226522	0.0243348	0.0254969	0.0258731	0.025775	0.0262977	0.0269857	0.0264873	0.0252495	0.0231341	0.0200977	0.0185347
70359906		0.0029984	0.00284391	0.00488289	0.00534164	0.00630796	0.0081102	0.00851262	0.00903682	0.011482	0.0120293	0.0124744	0.0132855	0.0142308	0.0152678	0.0160329	0.0169469	0.0173458	0.0191739	0.0214176	0.0206066	0.0219031	0.0239798	0.0245665	0.026792	0.0279615	0.0306898	0.0308874	0.0322268	0.0308316	0.0304437
70360073		0.00321199	0.00332711	0.0034184	0.00332814	0.00430102	0.00489351	0.00540112	0.00564893	0.00530951	0.00552213	0.00740972	0.01025	0.0147101	0.0178808	0.0220251	0.0244973	0.026618	0.0287151	0.0299669	0.0308126	0.033579	0.0335642	0.0313465	0.0294516	0.0283033	0.0289483	0.030853	0.0316563	0.0301356	0.0283205
70360520		0.00563667	0.00564888	0.00534601	0.00542897	0.00488717	0.00586065	0.00801501	0.010915	0.0145947	0.0163763	0.0189341	0.0211011	0.0209393	0.0228566	0.0217617	0.0219854	0.0230938	0.0236817	0.023772	0.0232768	0.0226633	0.0228474	0.0238651	0.0244836	0.0249292	0.0251624	0.0248352	0.0241751	0.0234617	0.0225484
70360687		0.00178761	0.00239578	0.00335288	0.00556986	0.008761	0.0120974	0.0170262	0.0203879	0.0226541	0.0249574	0.0260252	0.0270348	0.0289563	0.0307632	0.0311996	0.0296501	0.0276567	0.026747	0.026154	0.0262261	0.026281	0.0251729	0.0235307	0.0212948	0.0195999	0.0180164	0.0185702
70361371		0.00528855	0.00467964	0.00358591	0.00289373	0.00392315	0.00524298	0.0059988	0.00631438	0.00642199	0.00610472	0.00572018	0.00617995	0.00653484	0.00694955	0.00939847	0.0110819	0.0128092	0.0142773	0.0160778	0.0181006	0.0189503	0.0215787	0.0218978	0.024793	0.0263554	0.0276865	0.0287448	0.0283982	0.0275751	0.0273341
70363283		0.0135122	0.0158275	0.018146	0.0206798	0.0227123	0.0251953	0.0262255	0.0267347	0.0273729	0.0269793	0.0295911	0.0320319	0.0339191	0.0348441	0.0329536	0.0342746	0.0369503	0.0358931	0.0318898	0.0268737	0.0229357	0.0192995	0.017528	0.0156955
70363423		0.00399452	0.00450937	0.00552503	0.00700936	0.00854646	0.0105957	0.0131264	0.0155396	0.0168774	0.0184854	0.0182403	0.0200919	0.0212957	0.023241	0.0259668	0.0294468	0.0307736	0.0309025	0.0315885	0.0317493	0.0303338	0.0260022	0.0201022
70363660		0.0058592	0.00691431	0.00665932	0.00840686	0.00977638	0.0123273	0.0139551	0.015044	0.0185209	0.0206453	0.0199149	0.0196077	0.0171646	0.0162407	0.0132437	0.0133197	0.0140357	0.0135871	0.0125465	0.0109412	0.0116285	0.0127022	0.0136378	0.0180575	0.0199272
70364344		0.00550713	0.00556173	0.00596759	0.00587599	0.00502292	0.00523959	0.00560705	0.0074193	0.00891155	0.0103783	0.0121409	0.0118585	0.0132945	0.0149622	0.0168926	0.0170091	0.0185755	0.0201424	0.0215154	0.0238532	0.0244173	0.0238175	0.0240278	0.0234655	0.0234879	0.0233737	0.0229254	0.0220576	0.0211884	0.0223458
70364414		0.00408618	0.00440247	0.00390767	0.00343334	0.00295169	0.0026379	0.00307683	0.00464228	0.00857273	0.00852233	0.0130971	0.0154658	0.0185529	0.0219416	0.0244543	0.0249888	0.0249449	0.0233956	0.0222502	0.020731	0.021713	0.0240155	0.0259837	0.0269146	0.0269928	0.0267107	0.0265539	0.0263721	0.0262755	0.0246533
70364651		0.00614152	0.00582937	0.00642429	0.00624898	0.00501496	0.00428251	0.00358416	0.00280476	0.0025079	0.00170373	0.00153248	0.00102559	0.000939028	0.00155576	0.00238021	0.00395702	0.00549287	0.00758041	0.0109048	0.0133006	0.017169	0.0186422	0.0182552	0.0172597	0.0178934	0.0180228	0.020044	0.0224837	0.0252972	0.0261317
70364721		0.00330973	0.00221858	0.0021358	0.00262187	0.00307452	0.00393298	0.00359867	0.00469722	0.00589146	0.00734737	0.00812154	0.0101139	0.01021	0.0142632	0.0146016	0.0166555	0.0171219	0.0213212	0.0229425	0.0230328	0.0235324	0.0235293	0.0232637	0.022654	0.0228085	0.0239449	0.0257735	0.0271477	0.0266064	0.0246755
70364888		0.00671947	0.00665318	0.00577264	0.00473707	0.0044868	0.00553193	0.00559677	0.00599691	0.00762908	0.0105343	0.0121574	0.0146666	0.0183235	0.0188255	0.0203823	0.0215062	0.0218367	0.0217801	0.0216405	0.021546	0.0211659	0.0217885	0.022501	0.0209151	0.018708	0.0200823	0.0225907	0.0262648	0.0273702	0.026948
70364958		0.000793416	0.00106078	0.00146751	0.00168828	0.00202444	0.00232723	0.00254579	0.00325803	0.00460015	0.00537786	0.00729288	0.00919185	0.0119241	0.0136414	0.0157873	0.0179684	0.0192778	0.0193387	0.0202917	0.0209201	0.0242795	0.0267334	0.0285779	0.0290453	0.0285251	0.0278291	0.0261634	0.025595	0.0234858	0.0226145
70365572		0.00218969	0.00209625	0.00265999	0.00376948	0.00509505	0.00643482	0.00761981	0.00863286	0.0105577	0.0131831	0.0140565	0.0143535	0.0164097	0.0153	0.0170364	0.0176289	0.0198033	0.0230828	0.0256922	0.0278758	0.0294071	0.0287858	0.0289892	0.027	0.0255292	0.0242416	0.0227429	0.0216605	0.0195745	0.0188368
70365949		0.00274653	0.00289057	0.0011103	0.00194445	0.00466467	0.00774503	0.0105563	0.0142184	0.0177342	0.0187595	0.0214846	0.0242274	0.0258799	0.0272995	0.0275315	0.0264069	0.0233912	0.0206211	0.0193923	0.0176502	0.016504	0.0163779	0.0162421	0.0183786
70366493		0.000903061	0.00144268	0.00222396	0.00271129	0.00275313	0.00226949	0.00204513	0.00205862	0.00330282	0.0043849	0.00708663	0.00963497	0.0113905	0.0138052	0.0152107	0.0159327	0.0169833	0.0177536	0.01961	0.0205702	0.0220954	0.0230136	0.0249111	0.0261836	0.0265669	0.0261833	0.0248332	0.0223499
70367317		0.00211339	0.00122101	0.000752943	0.00232852	0.00575155	0.00596347	0.0100902	0.00887959	0.0101917	0.0114634	0.0113285	0.0127085	0.0150055	0.0186296	0.0195799	0.019743	0.0215102	0.0228153	0.0222344	0.0248874	0.0261101	0.0253061	0.0241645	0.0217863	0.020032	0.0197715	0.020004	0.0192516	0.0186535	0.0161785
70367554		0.00617954	0.00660653	0.00553439	0.00525627	0.00586698	0.0078433	0.00961404	0.01144	0.0101193	0.0118132	0.0115231	0.0131339	0.0142551	0.0157121	0.0157745	0.0173685	0.0190258	0.0206688	0.020558	0.0223672	0.0243064	0.0260691	0.0268495	0.0254524	0.0260201	0.0243514	0.0259244	0.0263803	0.0253024	0.0239625
70367624		0.00069297	0.000521228	0.000825792	0.00119074	0.00187881	0.00175751	0.0022507	0.00282404	0.00440842	0.00656701	0.00695933	0.00757494	0.0100466	0.00868932	0.00975121	0.0127676	0.0124671	0.0172264	0.0184761	0.0200564	0.0249661	0.028051	0.0281592	0.0270371	0.0272324	0.0264777	0.0259771	0.0258753	0.0271664	0.0287331
70367791		0.00247792	0.00126142	0.00181211	0.00268535	0.00304694	0.00366616	0.0050272	0.00681045	0.00897243	0.0092937	0.00985657	0.0114191	0.012916	0.0133739	0.0161521	0.0175078	0.015564	0.017697	0.0193895	0.0200688	0.0238482	0.0247709	0.0259188	0.0265711	0.0272562	0.0287086	0.0288148	0.0287126	0.027677	0.0272664
70367861		0.00564301	0.00564631	0.00596125	0.00591404	0.00580591	0.00486049	0.00537756	0.00728725	0.00810892	0.011597	0.0152144	0.0154219	0.0176441	0.0233361	0.0266081	0.0285137	0.028967	0.0287067	0.0282456	0.0282495	0.0282553	0.028367	0.0288368	0.0296282	0.029457	0.0280378	0.0271708	0.025251
70368615		0.00565304	0.00506864	0.00382707	0.00335718	0.00298376	0.00217556	0.00198114	0.00169161	0.00149492	0.000526774	0.000643923	0.000773303	0.00201858	0.0050356	0.00723426	0.0105862	0.0154375	0.0203028	0.0218195	0.0216477	0.0196572	0.0190968	0.0230378	0.0214595	0.0217479	0.0229798	0.023805	0.0239069	0.026045	0.0273242
70369606		0.003621	0.00312435	0.00300647	0.00285602	0.00274045	0.00287705	0.00409687	0.00586791	0.00942365	0.0139969	0.0150689	0.0164582	0.0182699	0.0190186	0.0208575	0.023048	0.0246521	0.0244784	0.0239493	0.0219331	0.021958	0.0209195	0.0203346	0.0187535	0.0177985	0.0182285	0.0179117	0.0186267	0.0202292	0.0210239
70370387		0.00632372	0.00993642	0.0108691	0.0146873	0.0177594	0.0218546	0.0239376	0.0234923	0.0231654	0.0227862	0.0232906	0.0236517	0.0235563	0.0232281	0.0247923	0.0285602	0.0314959	0.0310072	0.0281474	0.0256057
70370694		0.00657957	0.00605009	0.00530266	0.00434194	0.00406703	0.00277782	0.00277041	0.00308721	0.00277633	0.00291428	0.0031102	0.00343334	0.0048198	0.00620515	0.00789819	0.00966878	0.0101885	0.0122132	0.0134794	0.0141871	0.0148924	0.0156371	0.017084	0.0191273	0.0211812	0.0226917	0.023597	0.0239898	0.0244676	0.0264122
70371141		0.00307567	0.00328863	0.00359831	0.00452433	0.00396254	0.00342513	0.00320613	0.0028705	0.00541166	0.00745169	0.00955352	0.0116911	0.0134953	0.0173788	0.0151802	0.016422	0.0169589	0.0184798	0.0205537	0.0217753	0.0232535	0.0258559	0.027207	0.0288137	0.0319933	0.0324498	0.0313433	0.0299319	0.0290952	0.0284718
70372509		0.00440628	0.00478635	0.00517308	0.00587464	0.0070468	0.00888233	0.0110139	0.0131738	0.0143517	0.0154212	0.0163777	0.0166674	0.0169098	0.0173136	0.017591	0.0192083	0.0216544	0.025309	0.0270086	0.0262043	0.0251828	0.0220596	0.0208579	0.0201887	0.0207477	0.0223792	0.0236361	0.0237993
70372676		0.00817069	0.00885542	0.0117424	0.0145169	0.0178117	0.0201751	0.0208909	0.0219857	0.02277	0.0247249	0.0255387	0.024039	0.0237994	0.0234579	0.0245042	0.0260251	0.0275987	0.0272351	0.0246293	0.021651	0.0209159	0.0213353	0.0205014	0.0194116	0.0183604
70373053		0.00300346	0.00250248	0.00213862	0.00250054	0.00357683	0.00410037	0.00452366	0.00445008	0.00440133	0.00504548	0.0058502	0.00978949	0.0118308	0.0132277	0.0146464	0.0167124	0.0183288	0.018125	0.0193875	0.0200528	0.0197221	0.0193471	0.0199361	0.0197174	0.0201489	0.0203549	0.0202746	0.0208887	0.0215384	0.0218715
70373667		0.00405817	0.00491583	0.00631544	0.00603064	0.00620337	0.00513522	0.00638938	0.00838531	0.00920518	0.0119334	0.0128757	0.0174455	0.0211804	0.0220856	0.0239539	0.0232236	0.0238294	0.023827	0.0207348	0.0238299	0.0245271	0.024933	0.0241687	0.0224564	0.0190858	0.0214095	0.0190545	0.0181085
70374114		0.00452905	0.00679731	0.00839887	0.0107729	0.0121244	0.0135184	0.0160674	0.0200133	0.0219072	0.0236649	0.0251857	0.0260064	0.0254525	0.0244735	0.0225144	0.0208627	0.0209098	0.0219875	0.0229243	0.0236416	0.0239936	0.0242573	0.0240132	0.0239876	0.0220348	0.024848
70374281		0.00653848	0.00879574	0.0107489	0.0116521	0.013637	0.0155744	0.0180045	0.0221563	0.0251869	0.0258051	0.0283341	0.0290603	0.0317317	0.0340558	0.0311293	0.0282628	0.0265808	0.0259507	0.0240357	0.0218905	0.0201417	0.0206342	0.0176969
70374351		0.00330825	0.0038493	0.00304985	0.00370419	0.00407178	0.00404845	0.00523138	0.00486772	0.00541163	0.00916548	0.0116828	0.0117943	0.014654	0.0159863	0.0144926	0.0138733	0.0125947	0.0120258	0.0108729	0.0092279	0.00628825	0.00615342	0.00742698	0.00492781	0.00648952	0.00837322	0.0123724	0.0181511	0.0246479	0.0277368
70374588		0.00690052	0.00658093	0.00605482	0.00608671	0.00534627	0.00590424	0.00624852	0.0050415	0.00587249	0.00693527	0.00872916	0.0102825	0.0112333	0.0128915	0.0141326	0.0156362	0.0170515	0.0176152	0.0173777	0.0171635	0.0165587	0.015803	0.0160238	0.0162444	0.0170781	0.0183012	0.0186251	0.0196165	0.0195735	0.0201172
70374658		0.0023268	0.00242862	0.00301338	0.00330353	0.00372888	0.00547536	0.00697744	0.00831488	0.00993667	0.0119206	0.0116382	0.0143648	0.0203488	0.0226911	0.0271147	0.0303475	0.0302475	0.029154	0.0271064	0.0246143	0.0252735	0.0257856	0.0261195	0.0232326	0.0197597	0.0180113	0.0172556	0.0163349
70374895		0.00864017	0.00959316	0.010959	0.0119724	0.0129558	0.0149946	0.0172415	0.0190325	0.0188622	0.0193146	0.0201033	0.0223628	0.0250679	0.0283295	0.0290232	0.0283734	0.0272898	0.0268931	0.0259108	0.0241041	0.0243068	0.0226178	0.0215629	0.0198063
70375035		0.00194664	0.00222568	0.00279719	0.00356353	0.00419936	0.0050736	0.00568612	0.00606362	0.00640677	0.00642253	0.00698918	0.00784034	0.00905381	0.0107638	0.0117992	0.01102	0.0099391	0.0100693	0.0107154	0.0113712	0.0130407	0.0131259	0.0168508	0.0180384	0.018172	0.020195	0.0199628	0.0234951	0.02738	0.0302722
70375105		0.00257006	0.00244087	0.0027292	0.00311004	0.00351453	0.00484482	0.00708379	0.0100459	0.0130581	0.0163996	0.0190152	0.0218773	0.0245366	0.022745	0.0227914	0.023427	0.0238867	0.0261106	0.0265283	0.0275268	0.0279106	0.0283855	0.0277473	0.0271987	0.0261993	0.0252374	0.0236417	0.0208472	0.0194886	0.0179923
70375342		0.00252008	0.0019781	0.00258071	0.00310641	0.00310643	0.0041612	0.00463782	0.00514359	0.00577832	0.0063123	0.00656944	0.00736863	0.00843371	0.00969576	0.0113685	0.0135309	0.0160108	0.0163215	0.0164155	0.0170005	0.0193746	0.0206744	0.0210262	0.0219294	0.0209457	0.021141	0.0220283	0.0220747	0.0217159	0.0216736
70376877		0.00206923	0.0027208	0.00383877	0.00548412	0.00729193	0.00892019	0.0101961	0.0105882	0.0120575	0.0151694	0.0175401	0.0178502	0.0180009	0.0184384	0.0200399	0.0211768	0.023893	0.0253988	0.027175	0.0289227	0.0293623	0.0292072	0.029416	0.0276758	0.0262767	0.0237999	0.0208786	0.0188727	0.0164368	0.0136343
70377938		0.00390363	0.00564261	0.00577563	0.00667698	0.00888998	0.00960949	0.0122801	0.0135045	0.0152256	0.0183431	0.0213112	0.0232658	0.026039	0.0292875	0.0311072	0.0310627	0.0305998	0.0287748	0.0275375	0.0265819	0.0260994	0.0260064	0.0267242	0.0275333	0.0264663
70378008		0.0105963	0.0129448	0.0141623	0.0166365	0.0182075	0.0201506	0.0207955	0.0216608	0.0230668	0.0231594	0.0240455	0.0231006	0.0215046	0.0195967	0.0191869	0.0186638	0.0189559	0.018816	0.0187444	0.0188768	0.0178135	0.0168426	0.0166609	0.0166056	0.0167852	0.0177605	0.0176654
70378245		0.00349214	0.00333849	0.00364342	0.00334694	0.0036196	0.00358999	0.00358408	0.00436151	0.00371503	0.00416615	0.00499436	0.00656485	0.0070991	0.00863386	0.0129901	0.0169273	0.0208194	0.0216033	0.0213102	0.021839	0.0223482	0.0230718	0.0232774	0.0234493	0.0239915	0.0258165	0.0279303	0.0295922	0.0298548	0.0284616
70378552		0.00394576	0.00374117	0.00364414	0.00497401	0.00562186	0.00665582	0.00904199	0.00983094	0.0120124	0.0178042	0.0224046	0.0261879	0.0268748	0.026661	0.027322	0.0255374	0.023733	0.0241162	0.0248406	0.0253971	0.0252649	0.0256319	0.0262392	0.0286612	0.0292605	0.0273086	0.0250569	0.0228817	0.0221882	0.0208296
70378622		0.00233724	0.0021862	0.00114747	0.00118752	0.00169037	0.00200712	0.0022607	0.00303232	0.00401447	0.0053798	0.00700454	0.00922903	0.0126221	0.0171564	0.0200267	0.0253721	0.0275276	0.025197	0.0237854	0.0268099	0.0254809	0.0263629	0.0260495	0.025823	0.0260554	0.0264171	0.027687	0.0297574	0.0303771	0.0320086
70378789		0.00367365	0.00469752	0.00604638	0.00795609	0.0109926	0.0112339	0.0140747	0.0147131	0.0137006	0.0122798	0.0115469	0.0116035	0.0126968	0.014457	0.0165486	0.0187139	0.0205635	0.0236178	0.0241252	0.0234825	0.0232115	0.0234411	0.0241453	0.0238951	0.0244148	0.0237887	0.02359	0.0229183	0.0229845	0.022235
70380464		0.00642746	0.00574641	0.00422251	0.0033307	0.00329743	0.00339584	0.0036043	0.00334332	0.00317699	0.00292717	0.00477137	0.00549281	0.00685031	0.00708777	0.00721704	0.00949396	0.00939676	0.0105987	0.0128228	0.0141799	0.0160523	0.0153215	0.0171185	0.0227545	0.0254584	0.028887	0.0315939	0.0353573	0.032842	0.028555
70380771		0.00572578	0.00459854	0.00385604	0.0042734	0.0045779	0.00632612	0.00701991	0.00682619	0.0103547	0.0133638	0.0129383	0.0156547	0.0152278	0.0189481	0.0205075	0.0213746	0.0218106	0.023276	0.0235404	0.024039	0.023695	0.0234753	0.0225119	0.0217572	0.0210132	0.0214318	0.0211342	0.0243311	0.026855	0.0256478
70381078		0.00866949	0.00882338	0.00763939	0.00620831	0.00673276	0.00667246	0.00493835	0.00278106	0.00253397	0.00646636	0.0119652	0.0180411	0.0215894	0.0235061	0.0251224	0.0251745	0.0243341	0.0238858	0.0249037	0.0251214	0.0272691	0.0288206	0.0289528	0.0281754	0.0287879	0.0296523	0.0289719	0.0305457	0.029394	0.0295359
70381148		0.00285752	0.00258739	0.00248381	0.0026555	0.0028234	0.00310522	0.00295315	0.00337386	0.00371005	0.00402875	0.00421268	0.00461783	0.00628533	0.00927324	0.0136976	0.0146749	0.0151687	0.0169019	0.0171685	0.0186734	0.0206163	0.0227954	0.0236421	0.026062	0.0268803	0.0281971	0.0275025	0.0271783	0.026812	0.0259712
70382139		0.0180046	0.0201625	0.020972	0.0212054	0.020768	0.0206924	0.0199287	0.0213718	0.0204526	0.020065	0.0190689	0.0188564	0.0169768	0.0164546	0.0174593	0.0194566	0.0182703	0.0194278	0.0179424	0.0182998	0.0174201	0.0159689	0.0132213	0.013506	0.0143377	0.014427	0.0148108	0.0148509	0.0148435
70385112		0.00596854	0.00735908	0.00880436	0.0124807	0.0127341	0.014491	0.0163651	0.0180379	0.0182223	0.0182015	0.0196768	0.0196334	0.0202034	0.0219459	0.0233913	0.024438	0.025176	0.0258481	0.0264718	0.0269156	0.0265714	0.0259504	0.0253283	0.0250296	0.0248502	0.0255018	0.0247672
70385419		0.00159983	0.00172585	0.00210101	0.00284179	0.00349619	0.00542396	0.00629504	0.00716326	0.00903466	0.0106263	0.0138297	0.0147827	0.0171063	0.0209861	0.0238656	0.0251666	0.0253048	0.0250047	0.0240523	0.0224459	0.021625	0.0210126	0.0218217	0.0251745	0.0274839	0.0265891	0.0232418
70386410		0.00444169	0.00344481	0.00264516	0.00204774	0.00165028	0.00137851	0.00158144	0.00193986	0.00213618	0.00309384	0.00345588	0.00581358	0.00821531	0.00998564	0.0132806	0.0147338	0.0159268	0.0162774	0.0181447	0.0209993	0.0222467	0.0227619	0.0228351	0.0217201	0.020239	0.0191676	0.0192314	0.0190917	0.020004	0.0203785
70386717		0.00691812	0.00872552	0.0120159	0.0148178	0.0168053	0.0186833	0.0205053	0.0219215	0.0232895	0.0245605	0.0278884	0.0307212	0.0308994	0.0282264	0.0231755	0.0183142	0.016995	0.0150834	0.0164196
70386884		0.0046071	0.00500796	0.00578605	0.00625253	0.00761749	0.00954802	0.00998951	0.0128536	0.0148026	0.0161012	0.0178094	0.0191751	0.0201794	0.0213204	0.022219	0.0238203	0.0248286	0.0243027	0.0244109	0.0255262	0.026319	0.0268795	0.0258691	0.0211612	0.0185982	0.0176196	0.0173406	0.0165006	0.0154287
70387261		0.00377917	0.00442037	0.00521919	0.00508883	0.00459434	0.0039533	0.00330282	0.0028109	0.00203273	0.00115325	0.0012678	0.00215521	0.00328669	0.00428391	0.00527735	0.00658264	0.00851598	0.0110277	0.0140411	0.0171135	0.0190963	0.0208598	0.0219991	0.0224539	0.0225953	0.0229918	0.0232634	0.0229436	0.0240733	0.0251925
70387331		0.00714443	0.00892437	0.00972774	0.0128435	0.0157829	0.0224689	0.0341707	0.0360849	0.0390649	0.041319	0.0387805	0.0359344	0.0301217	0.0237862	0.0231097	0.0231238	0.0230085	0.0240211	0.0239636	0.0229334	0.0202748	0.0166654	0.0146955
70387708		0.0051821	0.00483756	0.00506102	0.00598353	0.00687538	0.00766263	0.00841817	0.00948194	0.0122226	0.0151807	0.014714	0.0170284	0.0186042	0.0197569	0.0205603	0.0213488	0.0216809	0.0215847	0.0216743	0.0225552	0.0232894	0.0240128	0.02423	0.0240132	0.0244215	0.0247507	0.0240338	0.0234675	0.0214512
70388252		0.010084	0.0104402	0.0134038	0.0147936	0.0161125	0.0171498	0.0185763	0.0207963	0.0232458	0.025895	0.0278969	0.029286	0.0272211	0.0268883	0.0255552	0.020584	0.0195213	0.0179555	0.0161805	0.0164554	0.013724	0.0155188	0.0144174	0.0161016	0.0168122	0.0155639	0.0160645
70388559		0.00629792	0.00896984	0.0126062	0.0164787	0.0202842	0.0239213	0.0275737	0.0293089	0.0277309	0.0256571	0.0233908	0.0221685	0.024097	0.0223959	0.0217975	0.0233824	0.0235473	0.0247094	0.025014	0.0260902	0.0270788	0.0271877	0.0268478	0.0265814	0.0267041	0.0255828	0.0251946	0.023656
70388796		0.00296237	0.00328794	0.00242588	0.00191322	0.00204068	0.00159284	0.00136228	0.0015056	0.00169263	0.00269109	0.00312838	0.00338458	0.00393718	0.00419602	0.00442528	0.00509646	0.00597108	0.00765406	0.00727187	0.0079938	0.00863927	0.0104944	0.0108294	0.0135456	0.0162994	0.0198701	0.0219277	0.0224741	0.0208534	0.0188345
70389006		0.0052728	0.00519105	0.00532868	0.00548936	0.0057029	0.00651684	0.00729643	0.00741061	0.00855214	0.00913104	0.0100759	0.0115583	0.0128372	0.0138136	0.0135052	0.0143958	0.0146838	0.0152398	0.0156014	0.0155368	0.0158659	0.016573	0.0174293	0.0183249	0.0186296	0.0184568	0.0178695	0.017354	0.0176944	0.0195066
70389313		0.00328887	0.00383137	0.00339608	0.00311216	0.00284451	0.00263038	0.00248101	0.00240058	0.00266607	0.00277882	0.0056472	0.0079608	0.00995998	0.0119285	0.013873	0.015518	0.015951	0.0187005	0.0220095	0.0239185	0.0251788	0.0260237	0.0272747	0.0273727	0.0270808	0.0267982	0.0257146	0.0256764	0.0241867	0.023017
70389927		0.0135836	0.0180089	0.0208989	0.022602	0.0231008	0.0229063	0.0240842	0.0252433	0.0256747	0.0260386	0.0248366	0.0232457	0.0220445	0.0210743	0.0207316	0.0205555	0.0199709	0.0183232	0.0168108	0.0155537	0.0148619	0.0143944	0.0136489	0.0128842	0.0123305	0.0110524
70390304		0.000630799	0.000719395	0.000527782	0.000929512	0.00144036	0.00173291	0.00244088	0.0028797	0.00348244	0.00414608	0.00517143	0.00629338	0.00745868	0.00721651	0.00765009	0.00916875	0.00820532	0.009086	0.0104768	0.0120791	0.0118847	0.0132152	0.0127178	0.0135961	0.0144073	0.015744	0.0170423	0.018688	0.0224394	0.0252459
70391602		0.0082919	0.00767935	0.00708497	0.0059794	0.00556804	0.00589275	0.00597756	0.00736181	0.00636648	0.00919652	0.012348	0.0157476	0.0176773	0.0190661	0.0202516	0.0220462	0.0218217	0.0222886	0.0229763	0.0235952	0.024479	0.0272607	0.0291689	0.0297916	0.0304908	0.0309209	0.0305808	0.0302269	0.0292225	0.0287693
70391769		0.00208179	0.00120584	0.00184012	0.00310481	0.00341983	0.00460435	0.00484961	0.00583796	0.00707044	0.00915603	0.0111512	0.014284	0.0171459	0.0200197	0.0195174	0.0222052	0.023035	0.0234169	0.0230968	0.0235686	0.0233294	0.0243063	0.0245386	0.0239482	0.0232082	0.0228921	0.0225429	0.0227034	0.0211927	0.0206032
70391839		0.00632871	0.00697453	0.00779978	0.00789287	0.00798297	0.00781383	0.00666331	0.00582476	0.00498409	0.00469469	0.00695947	0.00829612	0.0107357	0.0122691	0.0132427	0.0135734	0.0148788	0.0169348	0.0182927	0.018889	0.0198289	0.0203636	0.0212519	0.0204682	0.0218278	0.0215956	0.021514	0.0217	0.0232957	0.0246293
70392997		0.00153665	0.00113884	0.00364875	0.00239249	0.00372194	0.00452247	0.00868536	0.0132845	0.0190859	0.0188303	0.0191426	0.0219243	0.02387	0.023607	0.023561	0.0240863	0.0238328	0.0241296	0.0250979	0.0261469	0.027681	0.0280576	0.0283973	0.0279288	0.026913	0.0258341	0.0230908	0.0215737	0.0211286	0.0204458
70393514		0.00592626	0.00698992	0.00708623	0.00758713	0.00806638	0.00825386	0.00867391	0.00865	0.0082382	0.00806488	0.00638758	0.00666548	0.00691527	0.00879134	0.0103425	0.0106486	0.0113751	0.0113587	0.0115649	0.0118714	0.012068	0.0131228	0.0141912	0.0152849	0.0163454	0.0172023	0.0170749	0.0163234	0.0149501	0.0144194
70394295		0.00698599	0.00695617	0.00739456	0.00761428	0.00703542	0.0066891	0.00534129	0.00426097	0.00498137	0.00487001	0.0058418	0.00696578	0.00708212	0.00767855	0.00954809	0.0116277	0.0129285	0.0138791	0.0131912	0.0140268	0.01447	0.0154202	0.0157262	0.01645	0.0174347	0.0170554	0.0175141	0.0174083	0.0172104	0.0166907
70394672		0.00468372	0.00525853	0.00565066	0.00708194	0.00807734	0.00865795	0.00987116	0.00924858	0.0108365	0.0127497	0.0143594	0.0156516	0.0155153	0.0165392	0.0160566	0.0170686	0.0184219	0.0198155	0.0221634	0.0234894	0.0236252	0.0235021	0.0230368	0.0242868	0.0239282	0.0227367	0.0210719	0.019863	0.0201594	0.0201022
70394742		0.00273323	0.00450026	0.00541556	0.00742499	0.00861203	0.0113429	0.0131938	0.0153358	0.0176512	0.0170158	0.018987	0.019982	0.0210189	0.0209943	0.0227927	0.0245974	0.0261857	0.0266053	0.0272454	0.0246178	0.0232721	0.0214977	0.0207311	0.0211725	0.021275	0.0206656	0.0194038	0.0181827
70395593		0.00270538	0.00206605	0.00222133	0.00255826	0.00279903	0.00350612	0.00348476	0.00397874	0.0044966	0.0057191	0.0066344	0.0072077	0.00736336	0.0094136	0.00832356	0.0108755	0.0115387	0.0129535	0.0165869	0.0211018	0.0242626	0.0253137	0.0262577	0.0266703	0.0273733	0.0281013	0.0280596	0.0285196	0.0268212	0.0242036
70395733		0.00304429	0.00235751	0.00123458	0.000997687	0.00176744	0.00251941	0.00446428	0.00431878	0.00609231	0.0085013	0.0118053	0.0166263	0.0229906	0.0259497	0.0295407	0.0307488	0.0321124	0.0356877	0.0353575	0.035475	0.0327618	0.0296016	0.029797	0.0258524	0.0242217	0.0213414	0.019646	0.0185002
70395970		0.00661971	0.00762713	0.00996535	0.0119275	0.0137483	0.013854	0.0158015	0.0170802	0.0180965	0.0196588	0.0208085	0.0217015	0.0210927	0.0205315	0.0195146	0.0193718	0.0189959	0.0190071	0.0190451	0.0189415	0.0185485	0.0186475	0.0187223	0.0184548	0.017927	0.0171966	0.0169229	0.015307	0.0160453	0.0161575
70396654		0.00396513	0.0042033	0.00444539	0.00549748	0.00565371	0.00700655	0.00797117	0.00927968	0.0108378	0.0115754	0.0129428	0.0137587	0.0178145	0.0186559	0.0208746	0.0223551	0.0220326	0.022112	0.0215029	0.0205581	0.0201214	0.0193589	0.0189271	0.0188679	0.018808	0.0184372	0.0179804	0.0189726	0.0205501	0.0212989
70397882		0.00542675	0.0066791	0.00837508	0.010839	0.0123092	0.0135637	0.0144121	0.0167621	0.017495	0.0171806	0.0190473	0.0194146	0.0199832	0.020708	0.0208527	0.0224545	0.0229937	0.0237987	0.0224996	0.0218102	0.0213756	0.0211777	0.0212055	0.0212931	0.0205035	0.0210376	0.02287	0.0213587	0.0226213	0.0240988
70397952		0.00687924	0.0065359	0.00674279	0.00695502	0.00727584	0.00637576	0.00782693	0.00831609	0.010033	0.0111875	0.0124989	0.0129822	0.01323	0.0139286	0.0142814	0.0169024	0.0177817	0.0185521	0.0189949	0.0206524	0.0211334	0.0219404	0.022257	0.0223567	0.0218566	0.022409	0.0215111	0.0219908	0.0204093	0.0199022
70398259		0.00338711	0.00421034	0.00609659	0.00940642	0.0110921	0.0121147	0.0136729	0.0157152	0.0188196	0.0228482	0.0255072	0.0266344	0.0270792	0.0266783	0.0263041	0.0264733	0.0280288	0.0302337	0.0312465	0.0296455	0.0263446	0.0249494
70398329		0.00286491	0.00153461	0.000839471	0.000553951	0.00134604	0.00326855	0.00484082	0.00700353	0.0101517	0.0117933	0.0144598	0.01502	0.0148149	0.016792	0.018956	0.0194945	0.0190173	0.0195215	0.0195832	0.018874	0.0200194	0.0190395	0.0202449	0.0208583	0.0222609	0.0229282	0.0240828	0.0254485	0.0270138	0.0279023
70398943		0.00738127	0.00543996	0.00360613	0.00456378	0.00616707	0.00342988	0.00439438	0.00798314	0.00879968	0.00928711	0.0107747	0.0104154	0.0134745	0.0154212	0.018936	0.02111	0.0217675	0.0232642	0.0236218	0.0230928	0.0213596	0.0199927	0.0187435	0.0178458	0.0166582	0.0157848	0.0152716	0.0162317	0.0174536	0.0194655
70399180		0.00373205	0.00603229	0.00844019	0.00943442	0.0104516	0.013184	0.0173168	0.0187933	0.0197481	0.0216742	0.0220033	0.0232549	0.0230924	0.0240848	0.0247655	0.0246135	0.0244381	0.0226934	0.0202726	0.0197939	0.0195285	0.0185431	0.0163303	0.0147073	0.0124039
70399320		0.00297348	0.00301319	0.00342788	0.00496625	0.00692853	0.00830481	0.0112069	0.012701	0.0155194	0.0180616	0.02069	0.0233283	0.0257863	0.0272269	0.0261448	0.0254566	0.025078	0.0253914	0.0257317	0.025784	0.026546	0.0285454	0.0290668	0.0255819
70400171		0.00185369	0.00240577	0.00326802	0.00396411	0.00361317	0.00447953	0.00508799	0.00609262	0.00691912	0.00773743	0.00824192	0.00880324	0.011406	0.0128506	0.0145816	0.0165498	0.0169591	0.018533	0.020057	0.0208884	0.0213388	0.0219846	0.022136	0.0220807	0.0223313	0.0225227	0.0230386	0.0231697	0.0241172	0.023493
70400618		0.00190767	0.00165671	0.0014395	0.0015576	0.00156786	0.0012701	0.00153508	0.00174045	0.00175468	0.00205632	0.00337025	0.00314752	0.00399145	0.00553614	0.00708363	0.00959898	0.0113096	0.0122769	0.013553	0.0148294	0.0144894	0.0149824	0.0157544	0.0165434	0.0183923	0.0198467	0.0213992	0.0241396	0.0259988	0.0273555
70401092		0.000823838	0.000201088	0.00087086	0.0011373	0.00291566	0.00219277	0.00549423	0.00492398	0.00632376	0.00788044	0.0118695	0.0161595	0.017886	0.017904	0.0197968	0.0213736	0.020996	0.0206669	0.0194577	0.0190485	0.0194813	0.0204514	0.020946	0.0214386	0.0217419	0.0212402	0.0189237	0.0171818	0.0169955
70401232		0.00546027	0.0057677	0.00598902	0.00639303	0.0065969	0.00929784	0.00768439	0.00836904	0.00905299	0.0101242	0.0129935	0.0144141	0.016856	0.0170167	0.0183739	0.0182554	0.0179784	0.0178233	0.017587	0.0184624	0.0183701	0.0184168	0.0199429	0.0198337	0.022168	0.0219058	0.0230897	0.0229301	0.022652	0.0219094
70401469		0.00500153	0.00434689	0.00575384	0.0091034	0.0105946	0.0126066	0.0163918	0.0211241	0.0218857	0.0256264	0.0274259	0.026794	0.0264006	0.0268078	0.0262811	0.0260451	0.0246371	0.0227385	0.0228215	0.0233284	0.0232681	0.022636	0.0212855	0.0188387	0.0161462	0.0144963
70402460		0.00612361	0.00586162	0.00825975	0.00818991	0.00927675	0.010281	0.011823	0.0133959	0.0152764	0.0171257	0.0191155	0.0191337	0.01939	0.0189229	0.0188923	0.0197118	0.0194246	0.0190528	0.0185805	0.018758	0.0192741	0.0203717	0.0213225	0.0215616	0.0212753	0.0203283	0.019162	0.0176052	0.016038	0.0147632
70402767		0.00474913	0.00774508	0.00928127	0.0123858	0.0156842	0.0172884	0.0197396	0.0236352	0.0261403	0.0275302	0.0277245	0.0266268	0.0242437	0.0222738	0.0224276	0.023418	0.0241165	0.0252468	0.0240951	0.0208944	0.0179011	0.0159761
70403995		0.00545884	0.00666239	0.00756818	0.00961965	0.0117608	0.0130325	0.0149143	0.0155387	0.0166042	0.0172006	0.0174825	0.01808	0.0189384	0.0212094	0.0230785	0.024635	0.0262535	0.0262949	0.0231131	0.0181363	0.0140688	0.0156145	0.0142894	0.0128151	0.010992
70404442		0.00609583	0.00531977	0.00410071	0.00378153	0.00364614	0.00372494	0.00378954	0.00482918	0.00580749	0.00677741	0.00800833	0.00912076	0.0128527	0.0144869	0.0215154	0.0235942	0.0284616	0.0309238	0.0323301	0.0348772	0.0363326	0.0391558	0.0398599	0.0374635	0.0333818	0.0301999	0.0282866	0.0267103
70405433		0.00601232	0.00738936	0.0077519	0.00834543	0.009821	0.0112166	0.0145347	0.016881	0.0199116	0.021242	0.0215628	0.021019	0.019733	0.0179907	0.0166991	0.0169535	0.0187828	0.0199652	0.0198727	0.0207912	0.0201439	0.0172186	0.0118386	0.00811663	0.00665509	0.00766099	0.00841311	0.00845984
70405503		0.00303236	0.00341046	0.00357583	0.00373438	0.00402663	0.00359149	0.002761	0.0030023	0.00456645	0.00659278	0.00900688	0.0112842	0.0129981	0.0154218	0.0186772	0.0208219	0.0214276	0.0219489	0.0217509	0.0221929	0.0216213	0.0221009	0.0216037	0.0237948	0.0245719	0.0269123	0.0279438	0.0283891	0.0280636	0.0275785
70405740		0.00526186	0.00702336	0.00874604	0.0107128	0.0124947	0.0146972	0.0185064	0.0211777	0.0214007	0.0225233	0.0248367	0.0250505	0.0251218	0.0250238	0.0247607	0.0241031	0.0241334	0.0254074	0.0266307	0.0274074	0.0269876	0.0242755	0.0228076	0.0233868	0.0245287	0.0254439
70406047		0.00392818	0.00467339	0.0055105	0.00598541	0.0080039	0.00835695	0.00869067	0.00948681	0.0118017	0.0114729	0.0135611	0.015874	0.0168573	0.0194778	0.0205087	0.0211055	0.0220332	0.0229157	0.024719	0.0267559	0.0284927	0.0296241	0.0290063	0.0275858	0.0271395	0.0243072	0.0202348	0.0201968	0.0184566	0.0185248
70406354		0.00226308	0.00292307	0.00418103	0.00397701	0.00425821	0.0050551	0.00645569	0.00802395	0.00884731	0.0109696	0.0133224	0.013402	0.0146759	0.0155479	0.017818	0.0217833	0.0249421	0.0267656	0.0281391	0.0279186	0.0273952	0.0283423	0.0301868	0.0312687	0.0310954	0.0323032	0.0324312	0.0317307	0.0308575	0.0284186
70406424		0.00562292	0.00514839	0.00637387	0.00741445	0.00884616	0.00952878	0.0109696	0.00998845	0.0109892	0.0129739	0.0131193	0.0131986	0.0145031	0.0159654	0.0163129	0.0174087	0.0180911	0.0189707	0.0202797	0.0211842	0.021021	0.0210526	0.0210419	0.0213641	0.0211599	0.0220305	0.0222645	0.0244473	0.0270696	0.0288899
70406731		0.00938785	0.00787384	0.0079246	0.00713921	0.00608492	0.00580822	0.00465255	0.0038699	0.00257154	0.00230731	0.00255413	0.00244407	0.0040364	0.00492759	0.00364583	0.00452625	0.00554025	0.00670914	0.00883853	0.010689	0.0118799	0.0150542	0.016804	0.0200989	0.0204958	0.0206153	0.0221109	0.0222495	0.0215594	0.0230617
70407108		0.00244636	0.00261347	0.00298228	0.00355626	0.00390296	0.00394562	0.00383619	0.00374493	0.00373403	0.00388341	0.00416899	0.00410876	0.00402839	0.00455005	0.00469256	0.00822865	0.0111403	0.014293	0.0183061	0.0231702	0.0260812	0.0222049	0.0227446	0.0240358	0.0240899	0.0267998	0.0281551	0.0287996	0.0285191	0.0280089
70407275		0.00785004	0.00715143	0.00614055	0.00478412	0.00515832	0.0037473	0.00362695	0.0036166	0.0052012	0.0062847	0.00631426	0.00757725	0.00912556	0.00963714	0.0135106	0.0146205	0.0177447	0.0178864	0.0184809	0.020854	0.0220877	0.0230995	0.0238023	0.0257039	0.0260884	0.0258356	0.0258643	0.0265669	0.0267925	0.0278176
70407959		0.004206	0.0032688	0.00249483	0.00281732	0.00394826	0.00545286	0.00668592	0.00782059	0.0102102	0.0118117	0.0129175	0.0153026	0.0162772	0.0171117	0.0179777	0.0182475	0.0190626	0.0185681	0.0179301	0.0182757	0.0182545	0.0197448	0.0199479	0.0197678	0.0192242	0.0190954	0.0188855	0.0193497	0.019138	0.0210515
70408573		0.00732603	0.0105716	0.0100857	0.0128556	0.0157906	0.0181942	0.0198172	0.0206072	0.0214037	0.0222948	0.022972	0.0230447	0.0222296	0.0214037	0.0206768	0.0198466	0.0181787	0.0183108	0.019234	0.0205943	0.0217214	0.0218249
70408643		0.00287996	0.00329881	0.00417026	0.00491487	0.00570348	0.00640048	0.00824172	0.0103628	0.0129854	0.0142263	0.0161411	0.018064	0.0191834	0.0212028	0.0237421	0.0266662	0.0283221	0.0275945	0.0254272	0.0240102	0.0222966	0.0229272	0.0230851	0.0232388	0.024066	0.0245326	0.0244251	0.0246507	0.0243835	0.0239383
70408880		0.00409935	0.00418256	0.00387305	0.00403294	0.00283561	0.00284319	0.00476348	0.00532915	0.00679753	0.0128094	0.0182291	0.0214164	0.0199108	0.022807	0.0211708	0.0224215	0.0235816	0.0258594	0.0252967	0.0248265	0.0230393	0.0210964	0.020957	0.020634	0.0211561	0.0213317	0.0211107
70409020		0.00890602	0.00800318	0.0100454	0.00966036	0.0126054	0.0139126	0.0162716	0.0166346	0.0182705	0.0173695	0.0178832	0.0181334	0.0190026	0.0200375	0.0204183	0.0205124	0.0192188	0.0185567	0.0201018	0.0218107	0.0226551	0.022318	0.0215448	0.0213321	0.0215098	0.0216457	0.0215952	0.0208034
70409187		0.00307347	0.0022402	0.0018066	0.0032897	0.00523921	0.00740986	0.0105873	0.0141685	0.0159724	0.0176855	0.0213203	0.0205878	0.0209944	0.0217724	0.0217785	0.0215195	0.0207089	0.0207062	0.0193348	0.017476	0.0172429	0.0162873	0.0157193	0.016032	0.0153764	0.0146642	0.0142924	0.0149579	0.0138148	0.0141652
70409257		0.004206	0.0032688	0.00249483	0.00281732	0.00394826	0.00545286	0.00668592	0.00782059	0.0102102	0.0118117	0.0129175	0.0153026	0.0162772	0.0171117	0.0179777	0.0182475	0.0190626	0.0185681	0.0179301	0.0182757	0.0182545	0.0197448	0.0199479	0.0197678	0.0192242	0.0190954	0.0188855	0.0193497	0.019138	0.0210515
70409564		0.00331051	0.00244248	0.0022516	0.00181782	0.00171367	0.00225414	0.00305736	0.00424306	0.00532029	0.00590623	0.00728444	0.00829399	0.00795596	0.0102722	0.013177	0.0125743	0.0127778	0.0135547	0.0144986	0.0172254	0.0203326	0.0225327	0.0242831	0.0248909	0.0254253	0.0258575	0.0260773	0.0269924	0.0274906	0.0266125
70409634		0.00548992	0.00521201	0.00529394	0.00556871	0.00623522	0.00674803	0.00702611	0.00710483	0.00777999	0.00859788	0.0101982	0.0111613	0.0126322	0.0126698	0.0125068	0.0137576	0.0154669	0.0170253	0.020466	0.02277	0.0238186	0.0251648	0.0259593	0.0255341	0.0258444	0.0244573	0.0244861	0.0242552	0.0256557	0.02572
70410011		0.00209686	0.00276358	0.00212563	0.00291197	0.00424629	0.003692	0.00434974	0.00409445	0.00478717	0.00629065	0.00557193	0.00739193	0.00712987	0.00974808	0.0132984	0.0168197	0.0188474	0.0207549	0.0225048	0.022927	0.0246195	0.023367	0.0231969	0.0240262	0.0266511	0.0295365	0.0311714	0.0311405	0.0313091	0.0299095
70410178		0.00658995	0.00627343	0.00676936	0.00814372	0.0122775	0.0152174	0.0176752	0.0199094	0.0210995	0.0211601	0.019738	0.0193782	0.0174479	0.0150948	0.014199	0.0149682	0.0165821	0.0181342	0.0198721	0.0194832	0.0204562	0.0213046	0.0217996	0.0217514	0.0213773	0.0214787	0.021736	0.0221061	0.021944	0.0232425
70410625		0.00494129	0.00518507	0.00502372	0.00498147	0.00509653	0.00636027	0.0071626	0.00845152	0.0117794	0.0110598	0.0113721	0.0145498	0.0139388	0.0153153	0.0171225	0.0192106	0.0205429	0.0223817	0.0228559	0.0253407	0.0264386	0.0265961	0.0266939	0.026299	0.0262134	0.026241	0.0260508	0.0271148	0.027126	0.0267862
70411309		0.00414511	0.00372941	0.00395068	0.00447639	0.00465838	0.00695697	0.00581104	0.00798014	0.00962873	0.0121942	0.0139368	0.0171619	0.0186383	0.0217093	0.024222	0.0266402	0.0289407	0.0300329	0.0301855	0.0293146	0.0286218	0.028135	0.027321	0.0256122	0.0234225	0.021246	0.0191308	0.0176389	0.0173306	0.0173157
70411546		0.00517846	0.00583409	0.00540072	0.00436248	0.0034963	0.00348746	0.00433622	0.00679949	0.00928708	0.0127937	0.0170261	0.0215762	0.025303	0.0274257	0.0273357	0.0274926	0.0270028	0.0257067	0.0251593	0.0258455	0.0271251	0.0269361	0.0265758	0.0255396	0.0257794	0.02544	0.0254767	0.0251304	0.0253143	0.0252387
70411616		0.00916523	0.00774067	0.00604979	0.00432082	0.00340643	0.00352877	0.00478651	0.00693817	0.0103028	0.0124401	0.0127463	0.0128722	0.0145809	0.0156876	0.0159607	0.0168586	0.0188798	0.0192575	0.0195516	0.0207392	0.0208483	0.0205198	0.0195614	0.0191886	0.0197237	0.0201835	0.0209453	0.0212343	0.0217126	0.0226101
70411783		0.00597737	0.0053074	0.00539552	0.00409605	0.00279999	0.00384655	0.00252188	0.00378201	0.00276193	0.00453037	0.00414363	0.00467315	0.00628033	0.00861791	0.0098688	0.0107869	0.0139524	0.0169704	0.0195831	0.0185472	0.0185724	0.0183354	0.018433	0.0186082	0.0188177	0.0205288	0.0222972	0.0206208	0.0223754	0.0212402
70412774		0.00582534	0.00646879	0.00686462	0.00700529	0.00689282	0.00500932	0.0038365	0.00344055	0.00532726	0.00852885	0.0119835	0.0144328	0.0172098	0.0175882	0.0190381	0.0209531	0.0230737	0.0252659	0.026863	0.0274786	0.0281056	0.0263557	0.0243445	0.0237187	0.0240844	0.0250465	0.0232359	0.0219475	0.0247071	0.0245486
70413695		0.00770038	0.00643749	0.00554697	0.0046105	0.00376803	0.00313627	0.00254101	0.00222204	0.00327683	0.00372007	0.00618757	0.00914874	0.0110219	0.0123504	0.0170712	0.0186748	0.0205406	0.0206826	0.0227568	0.0238619	0.0254861	0.0265446	0.0270551	0.027804	0.0281066	0.027188	0.0264376	0.0254749	0.0236323	0.0230905
70414756		0.00569069	0.00613545	0.00602239	0.00557958	0.00499047	0.00460584	0.00453601	0.00495897	0.00417504	0.00446978	0.00557531	0.00708381	0.00701962	0.00657294	0.00724692	0.00763299	0.00807111	0.0105745	0.0123024	0.0145772	0.015991	0.0163511	0.0171506	0.0177762	0.0188455	0.0197358	0.0202126	0.0207773	0.0206675	0.0207903
70414993		0.00109748	0.00122907	0.00156698	0.00194685	0.00226944	0.00269131	0.00306841	0.0034897	0.0038189	0.00316634	0.00397186	0.00364824	0.00406676	0.00445777	0.00502133	0.00916854	0.0103954	0.0114135	0.0139059	0.0164325	0.0193134	0.0211216	0.0221995	0.0229838	0.0222053	0.0224332	0.023101	0.0233044	0.0247902	0.0248557
70415133		0.00351894	0.00278215	0.0024596	0.00176044	0.00273703	0.00424289	0.00571474	0.00680315	0.00773704	0.00892689	0.00999457	0.0118883	0.015313	0.0182986	0.0201724	0.0187593	0.0216437	0.0226015	0.0221622	0.0218972	0.0198632	0.0194728	0.0192777	0.0193232	0.0193199	0.0197773	0.0206279	0.0224058	0.0236762	0.0251455
70415203		0.0032718	0.00448543	0.00593087	0.00662337	0.0085382	0.0109224	0.0137465	0.0183067	0.0193816	0.0200366	0.0211361	0.0219427	0.0248194	0.0267567	0.0279181	0.0279379	0.0263299	0.0243012	0.022007	0.0194751	0.0195495	0.0198818	0.0189796	0.017468
70415817		0.00257784	0.00221294	0.00184907	0.00170929	0.00241394	0.00354214	0.00542421	0.00598561	0.00651879	0.00568649	0.00509235	0.00607249	0.00872441	0.00756449	0.0103345	0.0138164	0.0165745	0.0195283	0.0206867	0.0199114	0.0194432	0.0178967	0.017661	0.0172447	0.0177733	0.0167214	0.0169973	0.0179782	0.018467	0.0185251
70416668		0.00262482	0.00287721	0.00318095	0.00297618	0.00291879	0.00245097	0.00172497	0.00209699	0.00176359	0.0016635	0.00297508	0.00504353	0.00871205	0.0113183	0.0150588	0.0178209	0.0222852	0.0236285	0.0270898	0.0299522	0.0313343	0.0308286	0.0280255	0.0277147	0.0275168	0.0276782	0.0289898	0.029048	0.0299211	0.0285715
70416738		0.00259413	0.00265754	0.00302672	0.00325285	0.00382679	0.00513046	0.00693124	0.0101246	0.0132119	0.0141812	0.0142969	0.015802	0.0168873	0.0156868	0.0168987	0.0180309	0.0198639	0.0213551	0.0231016	0.0233358	0.0253759	0.0259279	0.0265906	0.0261113	0.0275838	0.0273477	0.0280119	0.0265666
70417589		0.0065942	0.00699945	0.00724538	0.00674565	0.00556342	0.00505329	0.004513	0.00370755	0.00323912	0.00274467	0.00199326	0.0015764	0.00111365	0.00165517	0.00325083	0.005239	0.0074276	0.00960946	0.0105825	0.0136165	0.0148979	0.0155039	0.0170587	0.0178098	0.0198946	0.0218755	0.0229725	0.0233726	0.0242073	0.0254317
70418273		0.00394504	0.0038521	0.00376454	0.00336951	0.00258433	0.00193397	0.00168732	0.00164578	0.00184408	0.00219281	0.00259468	0.00347519	0.00440802	0.00499728	0.00979524	0.0116262	0.0125085	0.0139556	0.0160391	0.017774	0.0195613	0.0219768	0.0245585	0.0278924	0.0284334	0.0289316	0.0261463	0.0266052	0.027889	0.0286653
70418720		0.00389861	0.00465073	0.00523476	0.00721092	0.00859607	0.0109715	0.0134044	0.0159516	0.0186263	0.0205803	0.0220883	0.0214	0.0227892	0.024162	0.0262518	0.0273725	0.0281755	0.0261722	0.0244176	0.0226973	0.0218971	0.0206045	0.0207868	0.0197091	0.019072	0.018549	0.0186943	0.0181367	0.018309	0.0169812
70419194		0.00236002	0.00295092	0.00371497	0.00458986	0.00474095	0.00673198	0.00793562	0.0102353	0.00985201	0.0117351	0.0133019	0.0153487	0.0189421	0.0182656	0.0215225	0.0225872	0.0240805	0.0280548	0.030116	0.0294757	0.0310663	0.028997	0.0260748	0.0230913	0.022253	0.0212775	0.0204654	0.0187339	0.0153519
70420185		0.000338885	0.000709658	0.000685099	0.00106154	0.0015522	0.00233903	0.00355403	0.00566524	0.00744226	0.00882277	0.0127206	0.0186652	0.0257111	0.0293368	0.0332266	0.0353039	0.0350467	0.033587	0.0324568	0.0324146	0.0297436	0.030555	0.0280143	0.026667	0.0251596	0.0235078	0.0233729	0.0221541	0.0204546
70420632		0.00418994	0.00432873	0.00577704	0.00752765	0.00825655	0.00922198	0.00963391	0.0104585	0.0121208	0.013538	0.0147148	0.0157822	0.0169863	0.0181058	0.0195265	0.0198529	0.0213576	0.0225184	0.0230872	0.0239829	0.0238331	0.0239443	0.0237591	0.022959	0.0229649	0.0227199	0.0231201	0.0234724	0.0237931	0.0242261
70421930		0.00839881	0.00879469	0.00861421	0.00956295	0.0112493	0.013313	0.0139785	0.0166127	0.0163411	0.0178627	0.016114	0.0165242	0.0178432	0.0159913	0.0184286	0.0200523	0.0212265	0.022664	0.0234441	0.0237771	0.0229345	0.0227731	0.021669	0.0210684	0.0208448	0.0202976	0.0194495	0.0172737	0.0151523	0.0146439
70422237		0.00418018	0.00478382	0.00528448	0.00394894	0.00407645	0.00316644	0.00350728	0.00336199	0.00368369	0.00651687	0.00545562	0.00764656	0.0108216	0.0150985	0.020133	0.0230674	0.0246201	0.0257489	0.0270152	0.0273596	0.0274163	0.0272176	0.0272569	0.027377	0.0273369	0.0274502	0.0288098	0.0309004	0.0332178	0.0347007
70422474		0.00220509	0.00157904	0.00135485	0.00149005	0.00099097	0.000720137	0.000923772	0.000664886	0.00155065	0.00322091	0.00504016	0.00734951	0.00820676	0.0114035	0.0127849	0.0145548	0.0162462	0.0195549	0.0191667	0.0224598	0.0219146	0.0233935	0.0235016	0.0236638	0.023812	0.0247986	0.0242135	0.0241859	0.0225247	0.021867
70422614		0.0112722	0.0128824	0.0142405	0.0152779	0.0167642	0.0184195	0.0194178	0.020527	0.0221042	0.0238051	0.0249062	0.0261953	0.0274449	0.0288564	0.0307182	0.0331484	0.0346849	0.0334254	0.0289319	0.0265424
70422781		0.00789366	0.0108621	0.0121156	0.0147217	0.0145978	0.0144655	0.0160426	0.0179797	0.0204825	0.0230301	0.0249284	0.025996	0.0278354	0.0284496	0.0279089	0.0261711	0.0233673	0.0182492	0.0176436	0.018486	0.0208402	0.0222718	0.0207567	0.018605
70423395		0.00480851	0.0039018	0.00270792	0.00151865	0.000880925	0.00185843	0.0015969	0.00275288	0.00392332	0.00659681	0.0101858	0.0140383	0.0172053	0.0180471	0.0212257	0.0220387	0.0234222	0.0234307	0.0227544	0.0234183	0.0259047	0.0266799	0.0277433	0.0276309	0.0258617	0.023604	0.0222745	0.0215364	0.0223697
70423535		0.00501304	0.00502506	0.00483109	0.00486352	0.00493255	0.00480711	0.0047485	0.00474678	0.0046606	0.00483346	0.0050625	0.00587987	0.00717646	0.00875281	0.00968577	0.0102786	0.0108615	0.012206	0.013694	0.0151875	0.0161988	0.0163756	0.0172913	0.0190834	0.0195828	0.0200077	0.0214186	0.0235812	0.0235964	0.0236983
70423842		0.00751492	0.00767416	0.00740933	0.00694994	0.00628373	0.00587855	0.00566474	0.0052171	0.00488298	0.00457686	0.00429233	0.00424538	0.00842152	0.0133906	0.0164922	0.0151727	0.0167182	0.0163914	0.0177203	0.0190291	0.0211763	0.0235951	0.0252229	0.0242765	0.0262779	0.0258512	0.0245298	0.0231785	0.0215684	0.0191885
70424219		0.00511162	0.00630272	0.0077857	0.00937974	0.0123596	0.0141345	0.0153004	0.0171507	0.0150646	0.0157516	0.014959	0.0162951	0.0151359	0.0160368	0.0190473	0.0207184	0.0216163	0.0218369	0.0221856	0.0229468	0.0235078	0.0230654	0.0230929	0.0215776	0.02123	0.0215874	0.021839	0.0220689	0.0213041
70424386		0.0018739	0.00146492	0.00164088	0.00328746	0.00527126	0.00761321	0.0105087	0.0146187	0.0172317	0.0188941	0.019838	0.0196934	0.020737	0.0220224	0.0243151	0.0245447	0.0245606	0.0224149	0.0201448	0.0189073	0.0182863	0.0191943	0.0204066	0.0204358	0.0211567	0.0227303	0.0221971	0.021574
70424456		0.00483272	0.00343469	0.00583381	0.00370627	0.00395411	0.00525847	0.00597413	0.00761245	0.0106103	0.0119898	0.0155572	0.0172927	0.0172109	0.0166721	0.0162583	0.0168157	0.0179409	0.0193896	0.0193608	0.0205387	0.0215515	0.0226129	0.0218202	0.0219791	0.0227542	0.022454	0.0230661	0.0223937	0.0217724	0.0203925
70424526		0.00463845	0.00467275	0.00525436	0.0067431	0.00788716	0.00797321	0.00846019	0.0113846	0.0152086	0.0174897	0.0192544	0.023025	0.0233964	0.027107	0.0284435	0.0283637	0.0271834	0.028185	0.0292993	0.0302375	0.03097	0.031268	0.0314526	0.0315751	0.0340172	0.0353817	0.0366833	0.0358618
70424693		0.00366349	0.00470677	0.00508541	0.00720649	0.00950138	0.0124304	0.0165844	0.0187043	0.0200491	0.0223129	0.0229129	0.0235165	0.0254361	0.0267507	0.0270376	0.0266886	0.0263216	0.0254681	0.0257561	0.0262847	0.0267867	0.0270091	0.0259431	0.0252641	0.0242621
70426131		0.00471411	0.00400948	0.00457486	0.00360451	0.00298607	0.00322779	0.00492481	0.00550658	0.00757736	0.00877783	0.00968733	0.0107683	0.0122457	0.0140113	0.0154355	0.0160398	0.0168075	0.0178542	0.0188683	0.0204037	0.0225088	0.0252581	0.0219824	0.0250233	0.0247241	0.0251352	0.0227964	0.0207179	0.0190034	0.0190139
70426438		0.00218124	0.00147571	0.00186207	0.00262665	0.00394878	0.00481376	0.00504662	0.00521816	0.00623023	0.00741716	0.00916716	0.0117659	0.0137378	0.0157999	0.0174973	0.0216615	0.0249715	0.0259081	0.0272729	0.027844	0.0277037	0.0291319	0.0272442	0.0241983	0.0213909	0.0206801	0.0211829	0.0216728	0.0245538	0.0270947
70427052		0.00343228	0.00273497	0.00298166	0.00279174	0.00308311	0.00331603	0.00351528	0.00432963	0.00498291	0.00639296	0.00841661	0.00985125	0.0109191	0.0126512	0.0142816	0.0146156	0.0147407	0.015779	0.0160016	0.0165847	0.0181757	0.0189069	0.0220562	0.0207626	0.0233555	0.0241378	0.0235799	0.0240551	0.0241277	0.0249018
70427359		0.00530506	0.00583107	0.00538176	0.00420129	0.00239814	0.00152619	0.00128049	0.00203973	0.00406301	0.00704064	0.00826188	0.0125048	0.0168397	0.0209898	0.022202	0.0240227	0.0245876	0.0249781	0.0255554	0.026284	0.0262176	0.0256086	0.024691	0.0254319	0.0238238	0.0221893	0.0221176	0.0216464	0.0208456	0.0198372
70427596		0.00223167	0.00157357	0.00183141	0.00163404	0.0017882	0.0019609	0.00213875	0.00275535	0.0033203	0.00373467	0.0037788	0.00409474	0.00444722	0.00537628	0.00676807	0.00901787	0.00994156	0.010541	0.0113372	0.0118856	0.0127691	0.0134784	0.0153537	0.0170398	0.0188647	0.020626	0.0228444	0.0235794	0.0235595	0.0240922
70427736		0.00283722	0.0033767	0.00432053	0.00492588	0.00457793	0.00487155	0.00385584	0.00343397	0.00411582	0.0037933	0.00712921	0.0127779	0.0157494	0.0170338	0.0178893	0.019658	0.0215843	0.0228638	0.0232879	0.0225946	0.0214838	0.0203361	0.0192484	0.0184119	0.0174543	0.0166377	0.0163174	0.0169178	0.0188751	0.0197264
70428043		0.00830009	0.00905806	0.00930745	0.00878634	0.00761792	0.00664535	0.00681586	0.00667045	0.00625963	0.00572641	0.00532191	0.00594962	0.00816946	0.0120383	0.0128896	0.0153732	0.0152051	0.0159691	0.0172989	0.0180648	0.0192015	0.018979	0.0193169	0.0218041	0.0242145	0.024965	0.0262909	0.0265992	0.0258389	0.0256491
70429955		0.00437463	0.00432873	0.00392772	0.00310068	0.0029062	0.00286746	0.00307715	0.00354208	0.00328333	0.00240549	0.00125762	0.00196273	0.00374097	0.00588153	0.00603672	0.00940945	0.0111901	0.0137563	0.0154248	0.0189443	0.0186982	0.0213772	0.023247	0.0242035	0.0260455	0.028746	0.0290834	0.0310916	0.0308511	0.0305933
70430262		0.00802624	0.00932168	0.00988625	0.0102848	0.0116321	0.0132989	0.0152128	0.0176045	0.0196518	0.0216397	0.0226894	0.0238288	0.0246523	0.0268839	0.0285176	0.0294805	0.0296439	0.030944	0.0308158	0.028565	0.0266181	0.0225297	0.0196126	0.0183643	0.0185265
70431630		0.00178711	0.00137384	0.00144192	0.00144942	0.00138312	0.00150844	0.00206666	0.00266856	0.00322814	0.00343667	0.00312639	0.00307282	0.00318761	0.00384665	0.00571999	0.00823787	0.0122782	0.0155421	0.0180491	0.0217794	0.0236962	0.023503	0.0245382	0.027602	0.0294671	0.029849	0.0297498	0.0297288	0.0303487	0.0306224
70431937		0.00203648	0.00179127	0.00185698	0.00184927	0.00197345	0.0026702	0.00265004	0.00279544	0.00584618	0.00582408	0.00750809	0.00968172	0.0124854	0.0140649	0.0160574	0.0191441	0.020754	0.0214803	0.0204641	0.0232636	0.0215702	0.0236904	0.0252722	0.0244719	0.025886	0.0256842	0.026092	0.0281785	0.0294929	0.0313827
70432621		0.00206215	0.00137588	0.000757481	0.000945583	0.00179205	0.00332722	0.0052923	0.00789669	0.00982538	0.0122571	0.0143034	0.014002	0.019483	0.0219447	0.0237944	0.0262855	0.0273541	0.0298076	0.0305529	0.0311438	0.0301541	0.0272043	0.0241367	0.0223206	0.0227865	0.022304	0.0225808	0.0213649	0.019923
70433235		0.0040302	0.0047622	0.00548674	0.00645894	0.00880209	0.0112774	0.0128437	0.0161113	0.0168269	0.0184885	0.0195008	0.0196215	0.0185502	0.0181206	0.0186357	0.0198298	0.020978	0.0213723	0.0212652	0.0220066	0.021113	0.0217165	0.0220759	0.0220385	0.0221482	0.0224831	0.0236028
70434086		0.00542258	0.0050102	0.00422231	0.00399216	0.00268315	0.00254285	0.00424089	0.00504801	0.00591018	0.00994265	0.0110522	0.0133647	0.0156915	0.0179813	0.0203693	0.0226962	0.0217792	0.0226821	0.0252195	0.0225507	0.0234081	0.0252124	0.0249257	0.0245991	0.0242902	0.0240455	0.0237788	0.02292	0.0221212	0.0190823
70434156		0.00319224	0.00320117	0.00318579	0.00314994	0.00446374	0.00654434	0.0124865	0.0167848	0.0211177	0.0245482	0.0251127	0.0229726	0.0206322	0.0219183	0.0240146	0.0241056	0.0244025	0.0246355	0.0258584	0.0283435	0.0302946	0.0316434	0.0298293	0.0296778	0.0273633	0.0279629	0.0259571	0.025493	0.0222161	0.0203861
70434463		0.00478121	0.0048002	0.00546049	0.00752911	0.00816193	0.0102785	0.0121209	0.0157318	0.014592	0.0137374	0.0168642	0.0161491	0.0184577	0.0201272	0.0220802	0.0226	0.0225802	0.0222811	0.0228905	0.0231367	0.0238012	0.02545	0.0258009	0.0252066	0.0245762	0.0225528	0.0199555	0.0176258	0.0152348	0.013255
70434603		0.00226938	0.00125985	0.00123101	0.00165215	0.00237271	0.00236295	0.00246828	0.00305731	0.00435723	0.00655222	0.00913253	0.0126348	0.0146626	0.0194008	0.0233091	0.0284067	0.0309938	0.0311643	0.0299971	0.027991	0.0259672	0.0231738	0.0219603	0.0211907	0.0218268	0.0236889	0.0247925	0.0264008	0.0264828	0.024779
70434840		0.00293811	0.00326814	0.004076	0.00471779	0.0049474	0.00520867	0.00522272	0.00442753	0.003181	0.00290012	0.00531403	0.00743574	0.0103349	0.0130221	0.0174973	0.0176941	0.0207503	0.0233012	0.0267989	0.0302602	0.0314098	0.0330683	0.0319715	0.0305674	0.0279416	0.0249023	0.022807	0.0210935	0.0204636	0.0195567
70435384		0.00221594	0.00152565	0.000904421	0.00123428	0.00263531	0.00420034	0.00575248	0.00720221	0.00802718	0.00929497	0.0100814	0.0100858	0.00914787	0.00894944	0.010686	0.0131333	0.0145374	0.0171278	0.0183271	0.0199477	0.0219765	0.0227157	0.0222311	0.0224381	0.0241086	0.0258943	0.0270209	0.0261412	0.0252416	0.0236671
70435524		0.00564013	0.00517051	0.00402839	0.00360621	0.00344023	0.00283835	0.00399702	0.00247868	0.00172506	0.00387405	0.00755823	0.0111582	0.00944924	0.0162612	0.019006	0.0194603	0.0202658	0.0206448	0.0216944	0.0227586	0.0244117	0.0245142	0.0240063	0.023776	0.0228345	0.021541	0.0201252	0.0181122	0.0177626	0.0176026
70435901		0.00338099	0.00301646	0.00301822	0.00348357	0.0040331	0.00465954	0.00495177	0.00573651	0.00569619	0.00779438	0.0099543	0.0107149	0.0111343	0.0122354	0.0135896	0.0138154	0.0144853	0.0158076	0.0167768	0.0174119	0.0182403	0.0191446	0.0204152	0.0214104	0.0217264	0.0226732	0.0227764	0.0230859	0.0219613	0.0215316
70436682		0.00916428	0.00834138	0.00736982	0.00707174	0.00750266	0.00816116	0.0090006	0.00915453	0.00846714	0.00781015	0.00746439	0.00628015	0.00510419	0.00433717	0.00381525	0.00398406	0.00442627	0.00553438	0.00575823	0.00633608	0.00839331	0.0107304	0.011822	0.0133594	0.0137963	0.0144948	0.0143167	0.0147486	0.0159227	0.0174452
70436822		0.00614033	0.00534626	0.00560156	0.00523466	0.00482163	0.00474462	0.00401059	0.00392822	0.00342193	0.00279739	0.00235684	0.00198435	0.00215481	0.00176696	0.00196039	0.0021355	0.00260995	0.0035131	0.00455176	0.0059077	0.00712518	0.00755987	0.00853037	0.00918124	0.0101373	0.0118462	0.0115462	0.0128991	0.0144462	0.0152037
70436989		0.0061709	0.00408829	0.00573744	0.00520564	0.00359386	0.00267095	0.00285199	0.00250095	0.00346475	0.00572734	0.00641051	0.00924186	0.0116585	0.0118937	0.0122953	0.0158149	0.0172601	0.0211263	0.0229338	0.026815	0.0270165	0.03007	0.0325405	0.0337899	0.0339936	0.0341285	0.0334902	0.0320508	0.0293609	0.0259429
70437129		0.0050355	0.0051112	0.00512725	0.00508091	0.00505676	0.00483517	0.00448938	0.00412565	0.00394632	0.00399648	0.00414475	0.0046466	0.0053331	0.00590297	0.00603096	0.00562601	0.00372888	0.00268767	0.00324964	0.00458735	0.00800423	0.00952481	0.011231	0.0114364	0.0115282	0.0115798	0.0120086	0.0114189	0.01286	0.0153027
70437673		0.00140493	0.00127168	0.00153678	0.00254081	0.00388978	0.00510066	0.00579099	0.00630207	0.00670012	0.00700533	0.00767491	0.00760255	0.00944546	0.0124627	0.0153703	0.0190248	0.0211918	0.022251	0.0206399	0.0218229	0.0232343	0.0241289	0.0257055	0.0279093	0.029671	0.0308924	0.0306465	0.0318239	0.031846	0.0320227
70438050		0.00135185	0.0012459	0.0012068	0.00134681	0.00187587	0.00290579	0.00454662	0.00679271	0.0100317	0.0165791	0.0205378	0.0237076	0.0231562	0.0269132	0.0298308	0.0333765	0.034891	0.0349535	0.0350357	0.0327819	0.0292981	0.0249386	0.0193182	0.0160832	0.0137738	0.0110536
70438287		0.00442944	0.00461586	0.00568673	0.00552814	0.00558537	0.00653071	0.0094701	0.0117987	0.0116394	0.0147203	0.0167333	0.0182624	0.0186193	0.0186007	0.0185022	0.0193093	0.0191547	0.0185914	0.0179485	0.0180432	0.0191572	0.0193545	0.0210024	0.0219566	0.0220813	0.023102	0.0233511	0.0225963	0.0214336	0.0211797
70438594		0.00185419	0.00141692	0.00138368	0.00147141	0.00208245	0.00266731	0.00298181	0.00363413	0.00422647	0.0049667	0.0067289	0.00827338	0.00983215	0.0115065	0.0138743	0.0175509	0.0209604	0.0232182	0.0232007	0.0249711	0.0267782	0.0270649	0.0272256	0.0281258	0.0276181	0.0244871	0.0224298	0.0188181	0.0183639
70438664		0.00356693	0.00235286	0.00184936	0.0010725	0.00215368	0.00346301	0.00517143	0.00702285	0.00931665	0.00949526	0.0122412	0.0118493	0.0156796	0.0163352	0.0168403	0.0202092	0.0210649	0.0234542	0.0229552	0.0234666	0.0219368	0.0217379	0.0214689	0.0216095	0.0227437	0.0238986	0.0244094	0.0239688	0.0252358	0.0249419
70439892		0.00522494	0.00500623	0.00526907	0.00373509	0.00500331	0.003055	0.0027493	0.00243844	0.00252208	0.00220633	0.00192424	0.00210898	0.00293053	0.00562381	0.00620251	0.00787765	0.00973729	0.011916	0.0140906	0.0185686	0.0191169	0.0204819	0.0206104	0.021829	0.0252353	0.0286313	0.0305125	0.0303288	0.0312374	0.0307404
70439962		0.00651699	0.00587676	0.00537337	0.00501227	0.00499629	0.00478441	0.00422913	0.00425698	0.00350566	0.00230833	0.00204919	0.00208262	0.00252431	0.00267154	0.00354394	0.00422601	0.00637094	0.00794627	0.00973709	0.0105597	0.0126411	0.0148849	0.0163683	0.0192368	0.0232298	0.0250841	0.0255772	0.0250167	0.0245304	0.0241165
70440576		0.00344218	0.00431606	0.00497029	0.00470296	0.00517477	0.005173	0.00529996	0.00606393	0.00812605	0.0109016	0.0142815	0.017304	0.0194667	0.0204682	0.021016	0.0221318	0.0231491	0.0243717	0.0261587	0.0258257	0.026927	0.0274325	0.0252662	0.0233437	0.0233666	0.0246621	0.0259782	0.0265941	0.0248859	0.0223571
70440646		0.00233762	0.00247171	0.00243143	0.00220718	0.00192398	0.00252134	0.00328947	0.0036001	0.00372922	0.00356243	0.00352794	0.00373702	0.00382281	0.00342939	0.00275801	0.00194439	0.00270137	0.00443815	0.00689198	0.0102417	0.0142666	0.0169142	0.0193541	0.0210713	0.0213367	0.0223368	0.0238708	0.0242783	0.0242695	0.0244301
70441497		0.00195976	0.00214394	0.00258678	0.0022325	0.00266646	0.00374259	0.00471611	0.00354466	0.00407193	0.0047151	0.00526868	0.00513809	0.00732947	0.00676907	0.00943944	0.013167	0.0149697	0.0159151	0.0158615	0.0158518	0.0147755	0.0141076	0.0141305	0.0153304	0.0173606	0.0232151	0.0260449	0.0270998	0.0291297	0.0286164
70441567		0.0040004	0.00396211	0.00463196	0.00540324	0.00642881	0.00750482	0.00809391	0.00832859	0.0104908	0.010552	0.0114145	0.012496	0.0137351	0.0136754	0.0147046	0.0158147	0.0172997	0.0192083	0.0214119	0.0233423	0.025272	0.0256293	0.0250947	0.0233252	0.021324	0.0216279	0.0212821	0.0193689	0.0178274	0.0169642
70441637		0.00437142	0.00419636	0.00360032	0.00264935	0.00278228	0.00251492	0.00212875	0.00142467	0.00154441	0.00271061	0.00379179	0.00510783	0.00723653	0.0101365	0.0141911	0.0161163	0.0171146	0.0182495	0.0206232	0.0229093	0.0242849	0.024614	0.0242057	0.0237814	0.0233972	0.0228772	0.0221629	0.0209696	0.0191383	0.0195494
70441707		0.00827024	0.00527397	0.00782657	0.00655166	0.00270894	0.00369804	0.00796863	0.0128102	0.0143866	0.016288	0.0189612	0.0191719	0.0213823	0.0234605	0.0247355	0.0259061	0.0269739	0.0274	0.0276911	0.0282006	0.0280883	0.0273756	0.0266704	0.0262613	0.0243138	0.0237883	0.0215351	0.0205797	0.0190519	0.018171
70442014		0.00506824	0.00805406	0.0103765	0.0106074	0.0126152	0.0172352	0.0223614	0.0215208	0.0254176	0.0267781	0.0248589	0.0213882	0.0194306	0.0204208	0.0214899	0.0228807	0.0246737	0.0258744	0.0266832	0.0269482	0.0249443	0.0237496	0.0197738	0.01797	0.0176021
70442181		0.00260567	0.0023162	0.00191123	0.00168906	0.00218341	0.00288059	0.00370911	0.00508101	0.00566193	0.00644258	0.00913128	0.0136256	0.0167866	0.0187112	0.0206354	0.0222578	0.0230588	0.0239221	0.0245447	0.0240164	0.0243378	0.0236685	0.0240501	0.0260573	0.0298562	0.0316083	0.0300936	0.0266795	0.0255218	0.0268331
70442251		0.00305666	0.00287622	0.00262525	0.00246954	0.00267859	0.00360959	0.00502502	0.0046877	0.00430472	0.00463677	0.00677109	0.00944791	0.0122743	0.0138745	0.0150427	0.0163642	0.0179458	0.020495	0.0243497	0.0268772	0.0294873	0.0302193	0.0293831	0.0283958	0.0283931	0.0285162	0.0282893	0.0271536	0.0253105	0.0237514
70442321		0.00363499	0.00243469	0.00169941	0.00125347	0.00131088	0.00146229	0.00166285	0.00306445	0.00307302	0.00576328	0.00595086	0.00755405	0.00880416	0.0102852	0.01165	0.0122038	0.0122	0.0124497	0.0133573	0.014079	0.0151833	0.0163242	0.0169615	0.0192196	0.0196732	0.0218285	0.0224156	0.0222256	0.0232371	0.0232332
70442488		0.00763999	0.00865815	0.0101875	0.0135614	0.0159266	0.0194114	0.0209079	0.0247243	0.0301609	0.0378295	0.038043	0.034419	0.0308898	0.0288007	0.0255945	0.0216493	0.0183234	0.0161428	0.0166532	0.0147774	0.016314	0.0140041	0.0149494	0.0154582	0.0153491	0.0141145
70442795		0.0100923	0.0129995	0.0162016	0.0173723	0.0180826	0.0208784	0.023711	0.0242376	0.0260146	0.0274406	0.0269896	0.0271134	0.0257119	0.0284926	0.0312212	0.0311744	0.0313762	0.0288529	0.0255479	0.0213654	0.0174498
70442935		0.00476216	0.00869395	0.00832078	0.0111548	0.0119226	0.0130933	0.0149576	0.0174344	0.0180201	0.0193778	0.0219449	0.0249586	0.0289587	0.0332043	0.033546	0.0319655	0.0309459	0.0278013	0.0253389	0.0239469	0.0224174	0.0212449	0.0210081	0.0217983	0.0224886
70443479		0.00152307	0.00294933	0.00278186	0.00249455	0.00273443	0.00389085	0.00568805	0.00715251	0.00761897	0.00923559	0.0110949	0.0107263	0.0104665	0.0120737	0.0132947	0.0138537	0.0157892	0.0175506	0.0181392	0.0185491	0.0183086	0.0186357	0.0191681	0.0195991	0.0206046	0.0215515	0.0208913	0.0208894	0.019988	0.0191341
70444163		0.00299303	0.00268367	0.00243611	0.00208964	0.00214872	0.00266366	0.0037913	0.0046954	0.00537405	0.0065655	0.00839318	0.00969323	0.0111858	0.0123161	0.0149172	0.0173613	0.0193639	0.0216778	0.0235976	0.0243406	0.0245286	0.0236437	0.0231825	0.0224834	0.0212172	0.0198668	0.0189916	0.0199337	0.021831	0.0215126
70444470		0.00345907	0.00482857	0.00644204	0.0073617	0.00860578	0.00964768	0.0114133	0.0122052	0.0131015	0.0149337	0.0159342	0.0171225	0.0188052	0.0172675	0.0196346	0.020663	0.0213261	0.0225997	0.0238526	0.0249307	0.0250906	0.0217219	0.016508	0.0136948	0.0136217
70445154		0.00181078	0.00361925	0.00446541	0.00928858	0.0110933	0.0156925	0.0161019	0.0168198	0.0214095	0.0226416	0.0252709	0.0265219	0.0255699	0.0253199	0.0240508	0.0252857	0.0276659	0.0295608	0.0280643	0.0272318	0.0217748	0.0180965	0.01694	0.016689	0.0152373
70445601		0.00507319	0.00564799	0.00595353	0.00724671	0.00735926	0.00857237	0.00966978	0.0106424	0.0116426	0.0125525	0.0143879	0.0166903	0.0180764	0.016711	0.0177132	0.0176844	0.0165717	0.0159647	0.0153161	0.0151729	0.0151286	0.0147641	0.0147471	0.014757	0.0167455	0.0210931	0.0240154	0.0241223	0.0213326	0.0184926
70445908		0.00961176	0.0120717	0.0161582	0.014547	0.0158369	0.0168287	0.0176436	0.0187813	0.0199398	0.0218095	0.0224241	0.0219348	0.0209801	0.0201079	0.0198554	0.0203621	0.0210637	0.0222658	0.0235359	0.0245	0.0250383	0.0252119	0.0253314	0.0255888	0.0222083	0.0172015	0.0148449	0.0151019	0.014639	0.0147694
70446075		0.00197934	0.00309942	0.00410332	0.00548932	0.00800849	0.00976468	0.0112331	0.0130018	0.0143513	0.0159834	0.018483	0.0204843	0.0215416	0.021958	0.021609	0.0217794	0.0228164	0.0241941	0.026106	0.0287516	0.0296711	0.0298528	0.0273387	0.0222613	0.0179476
70446145		0.00544433	0.00462542	0.00310224	0.00278025	0.00198328	0.00252485	0.00208015	0.00191721	0.00244608	0.00348106	0.00454433	0.00601532	0.00822269	0.0101431	0.0120968	0.0142918	0.0165047	0.0176676	0.0171116	0.0175537	0.0183709	0.0180634	0.0194592	0.0198355	0.0211487	0.0221648	0.0232958	0.0240075	0.0228164	0.0212316
70446759		0.00169821	0.0023258	0.0038234	0.00724075	0.00979842	0.013458	0.0178484	0.0210418	0.0227282	0.0232176	0.0246802	0.0253088	0.0252371	0.0248442	0.0243275	0.0225607	0.0200886	0.0181167	0.01685	0.0180075	0.0194761	0.0227187	0.0246532	0.0245962	0.0244489	0.0250559	0.0258038	0.0247256
70446996		0.00531885	0.0050223	0.00423349	0.00341239	0.00296457	0.00290885	0.00302853	0.00325289	0.00239714	0.00286423	0.00370388	0.00449157	0.00533628	0.00741232	0.0119849	0.0172745	0.0216838	0.0250369	0.0238667	0.0230751	0.0193302	0.0198309	0.0221884	0.0228209	0.0235031	0.0230727	0.0219163	0.021971	0.0232687	0.024949
70447750		0.00447867	0.00504904	0.00780368	0.00910159	0.0120599	0.0148901	0.0142929	0.0138751	0.0175268	0.0205827	0.0240048	0.0254053	0.0262561	0.0262568	0.026566	0.0278259	0.0298249	0.0314614	0.0330673	0.0333479	0.030583	0.0287511	0.0247712	0.0260429	0.0284829	0.0304011
70448434		0.00615866	0.00655706	0.00648128	0.00687285	0.00901714	0.0117179	0.0147548	0.0191725	0.0232205	0.0269616	0.0280323	0.02843	0.0294688	0.0279033	0.026697	0.0246619	0.0243746	0.0248494	0.0256919	0.0264786	0.0242458	0.0291076	0.0314673	0.0290398	0.0272145	0.020765	0.0156725	0.0170762
70448671		0.00849672	0.00995018	0.00946576	0.00950257	0.0107303	0.0117877	0.0132133	0.0154719	0.016956	0.0176429	0.0201387	0.0216455	0.0224798	0.0232586	0.0229357	0.0232193	0.0227062	0.022895	0.0223108	0.0220642	0.0203846	0.0199856	0.0187793	0.0180383	0.0151945	0.0142827	0.0144626	0.0153881	0.016073	0.0164643
70449802		0.00276777	0.00286089	0.00393808	0.00624278	0.0107507	0.0137771	0.0181164	0.0219239	0.0219831	0.023768	0.02486	0.0251684	0.0276653	0.0287617	0.0313621	0.031862	0.0327981	0.0318867	0.0305662	0.0295064	0.0284073	0.0286054	0.0286988	0.0284705	0.0271497	0.026074	0.0238602	0.021706	0.0192003
70450276		0.00789599	0.00960501	0.0112394	0.0130607	0.0152307	0.0187548	0.0215558	0.0244079	0.0266773	0.0279899	0.028073	0.0276095	0.0268292	0.0244803	0.0251206	0.0246701	0.0249203	0.0249893	0.0245302	0.0241129	0.0239641	0.0231395	0.0234738	0.0228469	0.0235998	0.0240452	0.0235697	0.0233337
70450346		0.00374566	0.00281562	0.00285842	0.00261687	0.0029229	0.00200852	0.00517532	0.0063495	0.00924391	0.0110732	0.0140774	0.0182186	0.0209897	0.0236096	0.0215977	0.0215679	0.0227397	0.0216021	0.0218663	0.0220021	0.0219608	0.0217345	0.0215562	0.021581	0.0215093	0.0219682	0.0201128	0.0201362	0.0188386	0.0195386
70451881		0.00310143	0.00331482	0.00464658	0.00605452	0.00735552	0.00875167	0.01073	0.0122208	0.0130779	0.0137369	0.0141476	0.0165088	0.017297	0.0223886	0.0248869	0.0269579	0.0276019	0.0256905	0.0227448	0.0222198	0.0205195	0.0196942	0.0195191	0.0186215	0.0188678	0.0187244	0.0185055	0.018502	0.0185625	0.0183626
70452021		0.00245322	0.00244827	0.00218457	0.00395209	0.00591582	0.00478715	0.00686737	0.00733494	0.00960086	0.0107921	0.0106877	0.0108729	0.0126162	0.0151138	0.0172625	0.0175181	0.017745	0.0171197	0.0172635	0.0177555	0.0188294	0.0213808	0.0232385	0.0245623	0.0248469	0.0242625	0.0224212	0.0205356	0.0196673	0.0188977
70452495		0.00235732	0.00247354	0.00235637	0.0025691	0.00270209	0.00290737	0.00295918	0.00298284	0.00400316	0.00754427	0.00941942	0.0138533	0.0153202	0.0194217	0.0236544	0.0253107	0.0237419	0.022605	0.0264547	0.0285772	0.0284406	0.0292835	0.0313452	0.0306999	0.0295532	0.0304932	0.0283647	0.0248501	0.0215684	0.0187167
70454547		0.00797389	0.00822337	0.00863395	0.00939847	0.00995523	0.0110113	0.0127134	0.0173725	0.0200429	0.0218789	0.0227136	0.0230694	0.0222964	0.0230997	0.0232205	0.0254062	0.0294925	0.0306407	0.0313865	0.0274325	0.023852	0.0235214	0.0207209	0.0218613	0.0197314	0.0193977
70454784		0.00965823	0.0121763	0.0138311	0.0147973	0.0163517	0.0178893	0.0191051	0.0189654	0.0190997	0.019956	0.0209667	0.0215978	0.0213448	0.0214257	0.021119	0.0210308	0.0223418	0.0247596	0.0250628	0.022454	0.0226328	0.0185243	0.0156006	0.0155629	0.0147621	0.0125323
70455538		0.00320779	0.00348844	0.00443692	0.00497641	0.00576003	0.0057133	0.00573355	0.00544819	0.00542797	0.00524426	0.0051403	0.00512705	0.00515368	0.00627037	0.0062549	0.00831216	0.010282	0.0139472	0.0165663	0.0165874	0.0178687	0.0178938	0.0181747	0.0197248	0.0227579	0.0231895	0.0241382	0.0253716	0.0287462	0.0323407
70455775		0.0037445	0.00232596	0.00124741	0.00114708	0.0024292	0.00407341	0.00533115	0.00559886	0.00534394	0.00561891	0.00631457	0.00856449	0.0112303	0.0138726	0.0167762	0.0195436	0.0216479	0.0229016	0.0228674	0.0232967	0.0227515	0.0227285	0.0243941	0.0240148	0.0258551	0.0267941	0.0270628	0.0268548	0.0234381	0.0237177
70455845		0.00192314	0.00229793	0.00238657	0.0024334	0.00238949	0.00251053	0.00273578	0.00301835	0.00349885	0.00428914	0.00724097	0.00997119	0.013518	0.0158744	0.0184061	0.0219177	0.0260609	0.026939	0.0272097	0.0287481	0.0280416	0.0282599	0.0275223	0.0268807	0.0272452	0.0261849	0.024146	0.0240552	0.0240809	0.0241878
70455915		0.00527409	0.00521537	0.00530373	0.00553986	0.00594905	0.00647814	0.00668629	0.00643475	0.00715283	0.00835482	0.0083009	0.0110596	0.0121297	0.0139159	0.0165334	0.0194848	0.0211287	0.0212232	0.0197494	0.0178234	0.0173103	0.0149407	0.0140803	0.0139114	0.0134263	0.0158719	0.0177379	0.0180356	0.0170048	0.0162187
70456906		0.00364998	0.00266343	0.00171262	0.00170143	0.00235623	0.00265628	0.00380499	0.00644733	0.0103544	0.0105714	0.0118809	0.0140815	0.0167688	0.0206509	0.0223157	0.0221283	0.0233958	0.0236253	0.0235896	0.0229639	0.0210474	0.0209332	0.0224641	0.0243171	0.023489	0.0238604	0.0247896
70457450		0.00868374	0.00752644	0.00574629	0.00456552	0.00418092	0.00371766	0.00343526	0.00336584	0.00360269	0.00333992	0.00292817	0.00197764	0.00158258	0.0034402	0.00597124	0.0088717	0.0117069	0.0144288	0.0156188	0.0165009	0.0172595	0.0178602	0.0208149	0.0229047	0.0235261	0.0228207	0.021614	0.0211346	0.0209362	0.0209953
70457520		0.00631646	0.00593897	0.00557329	0.00493053	0.00466484	0.00406768	0.00410797	0.00432276	0.00499327	0.00423532	0.00418335	0.00436225	0.00484175	0.00581115	0.00658351	0.00766938	0.00990989	0.010605	0.0100228	0.010582	0.0102745	0.0103607	0.0107112	0.0115541	0.0139659	0.0182036	0.0216385	0.023656	0.0254286	0.0265265
70457994		0.00451359	0.00335005	0.00263778	0.00209068	0.00196778	0.00345013	0.0032146	0.00443122	0.00486557	0.00583486	0.00728292	0.00887945	0.0116351	0.0139483	0.0176056	0.0177363	0.0183437	0.0192308	0.0193764	0.0217126	0.0242983	0.0259187	0.0272448	0.0257621	0.0235631	0.0217487	0.0199674	0.0188529	0.0185889	0.0189241
70458371		0.00717511	0.0076072	0.00645255	0.00518883	0.00458852	0.00475748	0.00565367	0.00742293	0.00834757	0.00858021	0.00870994	0.00913915	0.0100695	0.0113212	0.0130678	0.0144252	0.0163912	0.0179686	0.0188079	0.0200612	0.0220575	0.022722	0.0235641	0.0247	0.0258243	0.0272068	0.0274486	0.0282397	0.0279267	0.0277246
70459432		0.00259756	0.00302139	0.00480908	0.0054833	0.00667766	0.0102896	0.012541	0.0137908	0.0145674	0.0153472	0.0183223	0.0198923	0.0212085	0.0220219	0.0240054	0.0267353	0.0287197	0.0301544	0.030922	0.0313697	0.0317609	0.032266	0.0310264	0.0296117	0.0273671	0.0256348	0.0233666	0.0224067
70459502		0.00703015	0.00789599	0.00954618	0.0105404	0.0163808	0.0148691	0.0193932	0.0206805	0.019075	0.0216806	0.0229464	0.0244535	0.0236026	0.0237285	0.0230812	0.0221589	0.0215886	0.0210309	0.0199705	0.0205457	0.0221287	0.0218739	0.019979	0.0175448	0.0147115	0.0142557	0.0161425	0.0185208
70460046		0.00264074	0.00271409	0.00244271	0.00268952	0.00195746	0.0032045	0.00440837	0.00363946	0.00520443	0.00913894	0.0119033	0.0142198	0.0180842	0.0184148	0.0200178	0.021032	0.0207437	0.0216296	0.0224934	0.0236094	0.0240378	0.0242425	0.0257672	0.0264459	0.0268191	0.0269744	0.0263415	0.0258911	0.0241206	0.0226298
70460283		0.00255059	0.00194774	0.0014967	0.00122806	0.00129732	0.00189959	0.00272012	0.00383357	0.00497043	0.0064108	0.00602735	0.00737735	0.00900179	0.00924876	0.0133395	0.0144266	0.0173403	0.0192888	0.0200696	0.0187032	0.0193306	0.0178946	0.0182739	0.0182308	0.0197417	0.0210089	0.0217313	0.0220699	0.0219678	0.0216064
70460590		0.00354506	0.00340995	0.00452317	0.00579925	0.00826696	0.0115256	0.0149751	0.0193477	0.0211135	0.0245254	0.0249582	0.0250955	0.0240195	0.0226782	0.0212683	0.0208643	0.0212202	0.021112	0.0216048	0.0226093	0.0226386	0.0237686	0.0225882	0.022077	0.0202328	0.0195819	0.0193184	0.0202608	0.0205012
70460967		0.00502578	0.00491531	0.00654257	0.00632254	0.00792919	0.011186	0.0165197	0.0182078	0.0204996	0.0241404	0.0241376	0.0231692	0.0212218	0.0215319	0.02202	0.0263293	0.0266693	0.0238583	0.0227059	0.0205206	0.0188789	0.0191714	0.0208344	0.0243493	0.0275468	0.0284116	0.0262394
70461037		0.00521726	0.00507265	0.00492813	0.00374767	0.0024996	0.00141656	0.00187418	0.00290771	0.00379284	0.00449849	0.00510572	0.00543165	0.00585124	0.00643344	0.00713939	0.00809836	0.00912061	0.0103948	0.0116624	0.0133143	0.0166454	0.0191195	0.0201833	0.0198812	0.0202916	0.0193094	0.0210992	0.0220776	0.0222065	0.0229078
70463563		0.000306645	0.000985246	0.0017974	0.00275341	0.00592537	0.00759684	0.00657107	0.00816515	0.0107209	0.0156407	0.0150677	0.0183946	0.0198738	0.019842	0.0212348	0.0221077	0.0245358	0.0249979	0.0240862	0.0235623	0.022939	0.0221518	0.0212993	0.0195591	0.0193997	0.0202746	0.0209351	0.0221248	0.0240813
70463703		0.004206	0.0032688	0.00249483	0.00281732	0.00394826	0.00545286	0.00668592	0.00782059	0.0102102	0.0118117	0.0129175	0.0153026	0.0162772	0.0171117	0.0179777	0.0182475	0.0190626	0.0185681	0.0179301	0.0182757	0.0182545	0.0197448	0.0199479	0.0197678	0.0192242	0.0190954	0.0188855	0.0193497	0.019138	0.0210515
70463940		0.00362306	0.00291368	0.00596398	0.0101586	0.0141637	0.018215	0.0215951	0.0213513	0.022588	0.0201658	0.0208884	0.0198555	0.0209054	0.0209035	0.0209865	0.0222749	0.024029	0.0247296	0.0250344	0.0236626	0.0231743	0.0220877	0.0209011	0.0198979	0.0181653	0.0169923
70464791		0.00781929	0.00681656	0.00601411	0.00449693	0.0024028	0.00302746	0.00197176	0.00287322	0.00454166	0.00466191	0.00487922	0.00889766	0.00831296	0.0112832	0.0106319	0.013148	0.0135403	0.0149276	0.015928	0.0155864	0.0171764	0.0182734	0.0184387	0.0181641	0.0185084	0.0193441	0.0200559	0.0207903	0.0211407	0.0216541
70465308		0.00113794	0.00105864	0.00126135	0.00165602	0.00235865	0.00282105	0.00333042	0.00385584	0.00501486	0.00764008	0.00994664	0.00975809	0.0112295	0.0113986	0.0102449	0.00955261	0.0121763	0.0119335	0.015094	0.0160273	0.0194087	0.024264	0.0281685	0.0316432	0.0316928	0.0316673	0.0292259	0.0289394	0.0273673	0.0285751
70465545		0.00576275	0.00538525	0.00493613	0.00469644	0.00429889	0.0040435	0.00344665	0.00310563	0.00291663	0.00289532	0.00312724	0.003407	0.0032253	0.00279709	0.00268065	0.00284964	0.00366534	0.00588912	0.00791659	0.010723	0.0124865	0.0143607	0.0161066	0.0180523	0.0194461	0.0216978	0.0230826	0.0247878	0.0256485	0.0260068
70465615		0.00364003	0.00294409	0.00225535	0.00242383	0.00281124	0.00347318	0.00379474	0.00385422	0.00369593	0.00341703	0.00302536	0.00237474	0.00234018	0.00414199	0.00699426	0.010013	0.0140945	0.0157104	0.018452	0.0194966	0.019798	0.0202909	0.0208724	0.0210194	0.0228512	0.0245572	0.0245604	0.0252282	0.0261619	0.0267111
70466159		0.00139954	0.00145929	0.00168624	0.00203583	0.00184406	0.00307726	0.00495382	0.00731579	0.0104238	0.0128293	0.0153423	0.0143806	0.0166476	0.0193512	0.0208703	0.0230971	0.0237795	0.0240154	0.024605	0.0240861	0.024333	0.0241085	0.0239636	0.0233036	0.0240721	0.0241528	0.0238901	0.0256954	0.0281489
70466396		0.000865035	0.00151568	0.0022385	0.00314451	0.00375103	0.00423701	0.00529528	0.00554979	0.00720921	0.00776872	0.0084335	0.00948526	0.0113094	0.0139416	0.0182574	0.0228084	0.0301546	0.0313042	0.0305301	0.0334182	0.0374483	0.036335	0.0335315	0.0305134	0.0259751	0.0193157	0.016539	0.0178866	0.0208697	0.0201275
70466536		0.00415698	0.00545336	0.00742305	0.00945761	0.00976496	0.0103032	0.0111214	0.0120462	0.0127583	0.0134224	0.0141891	0.0163093	0.0170325	0.0163949	0.0167884	0.0164606	0.0148092	0.0162371	0.0156601	0.0177697	0.0205718	0.0209109	0.0226563	0.0240056	0.0246445	0.0243582	0.0230106	0.0199736	0.0170594	0.014439
70467150		0.00234636	0.00213629	0.00217083	0.00164116	0.00130247	0.00113998	0.00155818	0.0017927	0.00227517	0.00243305	0.00312499	0.00357284	0.00493651	0.00791653	0.0104195	0.0129499	0.0116506	0.0143008	0.0153562	0.015707	0.016462	0.0167176	0.0167533	0.017425	0.018029	0.0197075	0.0201885	0.0187565	0.0176839	0.0178095
70467220		0.00380542	0.00522656	0.0056724	0.00759286	0.00855809	0.0113371	0.0134009	0.0170471	0.0227569	0.0261553	0.0277688	0.0281522	0.0282341	0.0286917	0.0283154	0.0290235	0.0290074	0.0265766	0.0232783	0.0185408	0.0164707	0.0162664	0.0156611	0.0162774	0.0156547	0.0151031
70467387		0.00427833	0.0039308	0.00371799	0.00316912	0.00216314	0.00206979	0.00311523	0.00388412	0.00483935	0.00647134	0.00767303	0.0102769	0.00977945	0.0132866	0.0187264	0.0243712	0.0274769	0.0329417	0.0359732	0.0362918	0.0357749	0.0329359	0.0323588	0.0292507	0.028012	0.0227426	0.0209321	0.0205358	0.0200518	0.0192804
70467764		0.00334369	0.00316958	0.00319112	0.0030595	0.00314171	0.00273882	0.00350496	0.002791	0.00364245	0.00698511	0.00981339	0.0116355	0.0153259	0.0196283	0.0189741	0.0204469	0.02141	0.0222315	0.0240723	0.0252818	0.0248919	0.0244135	0.0218309	0.0193517	0.0181787	0.0193002	0.0201158	0.0218075	0.021652	0.0217519
70469062		0.00595172	0.00568504	0.00464618	0.00438371	0.00494027	0.00568731	0.00674278	0.00762741	0.00893522	0.0104303	0.0113805	0.0122368	0.0124523	0.0132368	0.0152677	0.0171819	0.0177032	0.0182751	0.0187371	0.0194473	0.0199168	0.0195419	0.0196027	0.0196352	0.0200306	0.0215929	0.0222457	0.0217861	0.0200792	0.0199515
70469132		0.00355981	0.00376293	0.00411389	0.0047681	0.00500808	0.00522525	0.0052701	0.00560608	0.00665869	0.00907978	0.0131394	0.0174787	0.0208343	0.0234542	0.0255211	0.0266473	0.0266926	0.0263588	0.0264677	0.0248122	0.023007	0.0231567	0.0244252	0.0241564	0.0244065	0.0237764	0.0227398	0.0210657	0.019496	0.0176791
70470667		0.00439505	0.00446343	0.0051579	0.00506154	0.00472865	0.00544213	0.0045194	0.00430999	0.00316929	0.00323506	0.00336452	0.00284731	0.00294104	0.00281471	0.00459952	0.00593748	0.00882721	0.0118235	0.0151627	0.0161009	0.0158564	0.0167156	0.0172195	0.0173603	0.0177742	0.0178073	0.0183022	0.0184228	0.0189932	0.018627
70470974		0.000965302	0.00105315	0.00167152	0.0029727	0.0045375	0.00551525	0.00677212	0.00786924	0.00965371	0.0114257	0.0144778	0.0162469	0.018267	0.0205198	0.0220551	0.0221028	0.0235144	0.025011	0.0251731	0.0252839	0.0248825	0.0235902	0.0228466	0.0228114	0.0226944	0.0224082	0.0221012	0.0211484	0.020024	0.0205544
70471044		0.00534886	0.00337812	0.00250002	0.00218005	0.00176965	0.00183572	0.003217	0.00527928	0.00738561	0.00998919	0.0133386	0.0171975	0.0202031	0.0223194	0.0231502	0.0237347	0.024074	0.0237778	0.0229355	0.0218103	0.0217766	0.0217076	0.0233141	0.0248558	0.0251813	0.0255969	0.0248327	0.02362	0.0222144	0.0213103
70471895		0.00393958	0.00355121	0.00339793	0.00423073	0.00649765	0.00653713	0.0076481	0.00925333	0.00944325	0.0114142	0.0149673	0.0181811	0.0192795	0.0228661	0.0248652	0.0258675	0.0270618	0.0281863	0.0292178	0.0283492	0.0273177	0.0272251	0.0262245	0.0243572	0.0215888	0.0198393	0.0179062	0.01533
70472035		0.00267031	0.00317133	0.0037452	0.0047303	0.00635893	0.00764183	0.00769635	0.00823673	0.0106412	0.0141057	0.0161583	0.0183745	0.0214649	0.025273	0.0264799	0.027842	0.0270696	0.0261845	0.0246935	0.0236527	0.0228266	0.0231229	0.024003	0.0264408	0.0259516	0.023419	0.0195492	0.0166608	0.0151696	0.0139178
70472342		0.0010835	0.000912022	0.00200264	0.00325653	0.00467397	0.0053414	0.00507961	0.00641624	0.0069738	0.00722977	0.0101232	0.0092575	0.0117762	0.0131985	0.0156911	0.0192741	0.022574	0.0241403	0.0245826	0.0244431	0.024643	0.0247201	0.0250907	0.0266858	0.0277006	0.029254	0.031214	0.0316431	0.0285529
70472649		0.0054527	0.00537923	0.00532072	0.00506918	0.00434363	0.00297515	0.00207979	0.0013489	0.00217547	0.00179957	0.0017487	0.00256799	0.00399556	0.00531485	0.0061832	0.00670334	0.00788193	0.0104157	0.0138237	0.0173735	0.0202776	0.0222459	0.0229682	0.0232087	0.0231978	0.0234304	0.0235189	0.0244978	0.0261095	0.0272993
70472886		0.00431654	0.00353401	0.00289556	0.00236131	0.00259472	0.002749	0.00283475	0.00279081	0.00274848	0.00294762	0.00369764	0.0041493	0.00507626	0.00653284	0.00863715	0.010993	0.0130442	0.0156039	0.0159602	0.0184455	0.0213935	0.0221444	0.0230479	0.022791	0.0245925	0.0247676	0.0246078	0.0243207	0.0250838	0.0259392
70473026		0.0019302	0.00136262	0.00134105	0.00168681	0.00187803	0.00172305	0.0012476	0.000855406	0.0015543	0.0026636	0.00388748	0.00543622	0.00736209	0.0102989	0.0130748	0.0156165	0.0183683	0.0210776	0.0219089	0.021566	0.0206456	0.0219859	0.0233724	0.0243378	0.024999	0.0259332	0.025415	0.0268836	0.0267573	0.0271047
70473263		0.004206	0.0032688	0.00249483	0.00281732	0.00394826	0.00545286	0.00668592	0.00782059	0.0102102	0.0118117	0.0129175	0.0153026	0.0162772	0.0171117	0.0179777	0.0182475	0.0190626	0.0185681	0.0179301	0.0182757	0.0182545	0.0197448	0.0199479	0.0197678	0.0192242	0.0190954	0.0188855	0.0193497	0.019138	0.0210515
70474561		0.00782471	0.00850187	0.00890851	0.00916116	0.00981163	0.00995853	0.0101633	0.0102919	0.0103142	0.0103258	0.0110132	0.0129668	0.0162787	0.0171968	0.019872	0.0236954	0.0270199	0.0294255	0.0307126	0.0312839	0.0311316	0.0313899	0.0326802	0.0336965	0.0334083	0.0302588	0.0252669
70474701		0.00569058	0.00511343	0.00479465	0.00461243	0.00478329	0.00480838	0.00520135	0.00925067	0.011407	0.0135916	0.0163319	0.0157399	0.016568	0.016531	0.0153392	0.0172247	0.0155245	0.0169696	0.0175061	0.0178916	0.0189588	0.019405	0.0236043	0.0277309	0.0285538	0.0283457	0.0288327	0.0299954	0.0295466	0.0306095
70474868		0.00324738	0.00302064	0.00272387	0.00243616	0.00210061	0.0017374	0.00140863	0.00195375	0.00272986	0.00311795	0.00273372	0.00245559	0.00262519	0.00263567	0.00346362	0.00491286	0.00371289	0.00489786	0.00715894	0.00936313	0.0115466	0.0138263	0.0153195	0.0162087	0.0173938	0.0185572	0.0186817	0.0191149	0.0195173	0.0197823
70476543		0.0118342	0.0116503	0.013865	0.014407	0.0145134	0.0142372	0.0141357	0.0137269	0.0156053	0.0164878	0.0202519	0.0223924	0.0229353	0.0242768	0.0234428	0.0215275	0.0200226	0.0198344	0.0206438	0.020243	0.0189746	0.0181456	0.0179333	0.0175729	0.015765
70476613		0.00477305	0.0046715	0.00433218	0.00333628	0.00160865	0.00217076	0.00488702	0.00770533	0.011623	0.0165023	0.0224065	0.0270229	0.0286278	0.027055	0.0261451	0.0261865	0.0282909	0.0287246	0.0272645	0.0287913	0.0288717	0.0291227	0.0286215	0.0265777	0.024439	0.0230482
70477227		0.00109122	0.0014084	0.00193476	0.002364	0.00173492	0.00261033	0.00274486	0.00287779	0.0030859	0.00337722	0.00417684	0.00525162	0.0067132	0.00800339	0.00981945	0.0109863	0.0115449	0.0123887	0.0127596	0.0125084	0.012717	0.013706	0.0147365	0.015282	0.0162924	0.0182286	0.0196259	0.0211123	0.0219057	0.02595
70478078		0.00636868	0.00593682	0.00564338	0.00571297	0.00551134	0.00631228	0.00559629	0.0077083	0.00759712	0.00796575	0.0125648	0.0152421	0.0167866	0.0193229	0.0187548	0.0183132	0.0192804	0.0196652	0.0194646	0.0196441	0.0199569	0.0195766	0.0198348	0.0205837	0.0214234	0.022564	0.0235384	0.0245631	0.0251057	0.0251307
70478455		0.00377204	0.00325208	0.00296072	0.00221718	0.00315989	0.00491899	0.00620687	0.0086224	0.0109023	0.0137862	0.0165574	0.0188173	0.0205774	0.0204233	0.0185655	0.0190262	0.0203764	0.0210892	0.0212031	0.0208	0.0211473	0.0214491	0.022436	0.0233084	0.0232269	0.023685	0.0218668	0.0211953	0.0198885	0.0193967
70478902		0.0065618	0.00508763	0.00627846	0.00602689	0.00714524	0.00768519	0.00784235	0.00884685	0.00857503	0.0112283	0.0144264	0.017272	0.0195662	0.0205524	0.0212097	0.0189359	0.0182601	0.0198053	0.0188831	0.0187325	0.0194526	0.020459	0.0214465	0.0213887	0.0224895	0.0224766	0.0227876	0.0225734	0.021323	0.0195415
70479683		0.00273488	0.00348213	0.00411584	0.00459846	0.00445903	0.00459568	0.00421651	0.00434871	0.00369805	0.0048188	0.00597161	0.00806543	0.00924251	0.00950529	0.00987382	0.0106549	0.0117806	0.0120079	0.0124952	0.01324	0.0138533	0.0154594	0.0161442	0.0178155	0.0189773	0.0203859	0.0215909	0.0225393	0.0240985	0.0255561
70480130		0.00297668	0.00249883	0.00310772	0.00412804	0.00664973	0.00867894	0.0107445	0.0124882	0.0139317	0.013832	0.0141932	0.0170988	0.019917	0.022456	0.0239602	0.0276823	0.0312211	0.0338921	0.0358679	0.0387042	0.0367481	0.0327866	0.031358	0.0266805	0.0226357	0.0213854	0.0190222	0.0173856	0.0159456	0.0139588
70480297		0.00345515	0.00240853	0.00114403	0.00203351	0.00469482	0.00748224	0.00875133	0.0117106	0.0150466	0.0160479	0.0158828	0.0183292	0.0174455	0.0191841	0.0192783	0.0190487	0.0202678	0.0219252	0.0226216	0.0228444	0.0219814	0.02179	0.0218363	0.0218151	0.021867	0.0218988	0.0212545	0.0198714	0.0189006	0.0168641
70480507		0.00678031	0.00666004	0.00658013	0.00575813	0.00578324	0.00587133	0.00677173	0.00783613	0.00942166	0.0131767	0.0163142	0.0125337	0.0176787	0.017866	0.0207125	0.0216394	0.0224017	0.0221758	0.0213301	0.0217322	0.0223307	0.0223382	0.0217811	0.0238729	0.0218419	0.02232	0.0210391	0.020915	0.017602	0.0158169
70481358		0.00197318	0.00315071	0.00386031	0.0048973	0.00460153	0.00673006	0.00819602	0.0094428	0.0097003	0.0101999	0.0119323	0.0140615	0.0171981	0.0197603	0.0210079	0.0204895	0.0211012	0.021219	0.0210281	0.020867	0.0203246	0.020843	0.0215469	0.022896	0.0239877	0.0245876	0.0241529	0.0237861	0.0236381	0.0239488
70481665		0.0015451	0.00131573	0.00146343	0.00228276	0.00272762	0.00285796	0.00252504	0.00296962	0.00483594	0.0077424	0.00760154	0.0102271	0.0138755	0.0183192	0.0188942	0.0199614	0.0218245	0.0247364	0.0285718	0.0300692	0.0298342	0.0288441	0.025945	0.0254039	0.023504	0.0230286	0.0225312	0.021409	0.020729	0.0173883
70483410		0.00974021	0.0103551	0.00850434	0.00720922	0.00591632	0.00639201	0.00611149	0.00740475	0.00901594	0.0104571	0.0118632	0.0128624	0.0140482	0.0146567	0.0155329	0.0168504	0.0182997	0.0194587	0.0195444	0.020077	0.0187158	0.0196336	0.0189361	0.0190639	0.0200816	0.0207363	0.0213978	0.0226301	0.0225709	0.0217132
70483647		0.00493941	0.00628441	0.00757817	0.00734602	0.00807984	0.00933528	0.00998344	0.012006	0.0150361	0.0175222	0.0180455	0.0194362	0.0218721	0.023394	0.0257707	0.0276798	0.0278329	0.0271308	0.0267479	0.0250248	0.0232116	0.0219609	0.0198441	0.0179686	0.0173136	0.0166924	0.0172722	0.0169477	0.0164589	0.0165949
70483884		0.00130557	0.00120849	0.0017345	0.00227171	0.00285776	0.00321114	0.00362516	0.00457204	0.00662327	0.00861457	0.0119564	0.01453	0.0165717	0.0171135	0.018058	0.0213097	0.0240382	0.0242511	0.0258817	0.0257001	0.0261022	0.0270792	0.0284903	0.0308199	0.032411	0.0324763	0.0320217	0.0297732	0.0280501
70484191		0.00341167	0.00232445	0.00326449	0.00532682	0.00624124	0.00621023	0.00653974	0.00797974	0.0109074	0.0144286	0.0158436	0.0158076	0.0167868	0.0190433	0.0197087	0.0212632	0.02398	0.0235355	0.0245115	0.0237236	0.0232305	0.0226703	0.0224114	0.021831	0.0196943	0.0182725	0.0177235	0.0176511	0.0174746
70484261		0.00301835	0.00231713	0.0016644	0.00150975	0.00227354	0.00188627	0.00232866	0.00314183	0.00355384	0.00438653	0.00436184	0.00442045	0.00421798	0.00447246	0.00503519	0.00705108	0.00827684	0.00918825	0.00861463	0.00950558	0.0105283	0.0122512	0.0150652	0.0191093	0.0213249	0.0229091	0.0229057	0.0231144	0.0233375	0.0240415
70484638		0.00567732	0.00565757	0.00525866	0.00548046	0.0058895	0.00666613	0.00699099	0.0078479	0.00876433	0.00982308	0.0105852	0.0134958	0.0162908	0.0192676	0.020789	0.021436	0.0213093	0.0211105	0.0216439	0.0222052	0.0221018	0.0223304	0.0223595	0.0238041	0.0261588	0.0285761	0.0309177	0.0311597	0.0302646
70484875		0.00180588	0.00147889	0.00201337	0.00323383	0.00538849	0.00804403	0.0119547	0.0138844	0.0159813	0.0152654	0.0177874	0.0201746	0.0209914	0.0230794	0.022549	0.0240896	0.0258036	0.0301112	0.0375983	0.0456962	0.0477991	0.0418577	0.034409	0.0277077	0.025308	0.0265479	0.0272755
70485015		0.00609649	0.00510967	0.00298416	0.00263398	0.00284073	0.00315532	0.00322456	0.00312337	0.00287997	0.00272628	0.00273512	0.0029776	0.00307336	0.00334261	0.00413577	0.00546055	0.00682643	0.00851752	0.0100239	0.0134208	0.0151058	0.0161497	0.0190083	0.020951	0.0237565	0.0251402	0.0248179	0.0262159	0.0265065	0.0278854
70485489		0.00304835	0.00298173	0.00285728	0.00306435	0.00259617	0.00305931	0.00344937	0.00377545	0.00507078	0.00720382	0.00824802	0.0090573	0.009407	0.00994786	0.0100367	0.0118008	0.0141438	0.017818	0.0204478	0.0211725	0.0252336	0.025072	0.0284895	0.030006	0.0311957	0.0312908	0.02953	0.0275367	0.0260586	0.0251578
70485796		0.00594301	0.00556104	0.00442816	0.00352356	0.00309265	0.00342316	0.00279146	0.00330251	0.00331569	0.00421693	0.00491182	0.00589814	0.00708362	0.0085663	0.0101207	0.0113728	0.0138102	0.0150693	0.0166037	0.019405	0.0209159	0.0200847	0.02002	0.0196089	0.0199017	0.0208908	0.0222246	0.0217273	0.0215754	0.018701
70485866		0.00638839	0.0062609	0.00609524	0.00565977	0.00515962	0.00453977	0.0037451	0.00268885	0.00187812	0.00206576	0.00127299	0.00270031	0.00301953	0.00395386	0.0052191	0.0062198	0.00689029	0.00728762	0.0078852	0.00840651	0.00952662	0.0101414	0.0113449	0.013908	0.015641	0.0155017	0.0174148	0.0177829	0.0164362	0.0167478
70486173		0.00411385	0.00389581	0.00348542	0.00349805	0.00352278	0.00371502	0.00412802	0.00467508	0.00521065	0.00531378	0.00506357	0.00600206	0.00766664	0.0100617	0.011073	0.0127946	0.016517	0.0194101	0.0210554	0.0210606	0.0214624	0.0210028	0.0216629	0.0211458	0.0198017	0.0193084	0.0197527	0.0197022	0.0198879	0.0198786
70486787		0.00607802	0.0051317	0.00402974	0.00301496	0.00260564	0.00297733	0.00400321	0.00456004	0.00625961	0.00649471	0.00818249	0.00991042	0.0121442	0.0145303	0.0166506	0.0191523	0.020495	0.0212949	0.021977	0.0227429	0.0245601	0.0237052	0.0221999	0.0207837	0.019649	0.0188128	0.0182212	0.0173684	0.0173619	0.0173911
70487094		0.00368128	0.00382753	0.00366106	0.00367494	0.00370646	0.00399236	0.00534186	0.00763894	0.00856757	0.0101977	0.0146061	0.017097	0.0184362	0.0197261	0.0183934	0.0186116	0.0195047	0.0188917	0.0191632	0.0196464	0.0199149	0.0217494	0.0234553	0.0247142	0.0247856	0.0231066	0.0228423	0.0225084	0.0236349	0.0205229
70487304		0.00558044	0.00492664	0.00443094	0.00441712	0.00459041	0.00500785	0.00544495	0.00595871	0.00643468	0.00876195	0.0109688	0.0141842	0.0185726	0.0208064	0.0207511	0.025293	0.0279325	0.0308386	0.0339773	0.034707	0.0326474	0.0307194	0.0295502	0.0282975	0.0270106	0.0250671
70487471		0.00177838	0.00256768	0.00287578	0.00318224	0.00376641	0.00432718	0.00508847	0.00551478	0.00605259	0.00672623	0.00732298	0.00639718	0.00563643	0.00586049	0.00594224	0.00730961	0.0106111	0.0183915	0.0236939	0.0274581	0.0309048	0.0322483	0.0303846	0.0261351	0.0233217	0.0219874	0.0205798	0.0196914	0.0189937
70488155		0.0062183	0.00615851	0.00632226	0.00608915	0.00584406	0.00512477	0.00330939	0.00245154	0.00607415	0.00797203	0.0114273	0.0141973	0.0187641	0.0246016	0.0267665	0.0255981	0.0240346	0.0247327	0.0262394	0.0269	0.025157	0.0243908	0.0224555	0.0234296	0.0259162	0.0265922	0.0239328	0.0225888	0.0186592
70488225		0.00150174	0.00177188	0.00238648	0.00287413	0.00315585	0.00307375	0.00202309	0.00171789	0.00372336	0.0100411	0.015339	0.0193176	0.0224658	0.0245218	0.024992	0.0252181	0.0245643	0.0238909	0.0228315	0.0230193	0.0226853	0.022878	0.023252	0.0239308	0.0242776	0.0235215	0.0224833	0.0220543	0.0218997	0.0213517
70489076		0.00643579	0.00666589	0.00659918	0.00620354	0.0046248	0.00248511	0.00112057	0.00159099	0.00379791	0.00540641	0.00753741	0.00803981	0.0112563	0.0167199	0.0179797	0.0210865	0.0231029	0.022829	0.0253178	0.0268556	0.0279514	0.0270078	0.0278868	0.0283344	0.0287875	0.0294939	0.0282424	0.0269242	0.0239503	0.0228574
70489383		0.00122984	0.000771304	0.00110378	0.00200766	0.00282412	0.00276426	0.00256208	0.00344025	0.00554302	0.0064178	0.00769696	0.00780209	0.0105539	0.0108956	0.0141807	0.0154934	0.01668	0.0164794	0.0160866	0.0165135	0.0171812	0.018226	0.0198759	0.020995	0.0221477	0.0221779	0.0231299	0.0238046	0.0238021	0.0241492
70489690		0.0024474	0.00262899	0.00269762	0.00336977	0.0044281	0.00356667	0.0055738	0.00571573	0.00552375	0.00539652	0.0062008	0.00725346	0.00898232	0.0118001	0.0149617	0.0180813	0.0206337	0.0211913	0.0239847	0.0268888	0.0287312	0.0309539	0.0305801	0.030295	0.0273033	0.0248383	0.0235094	0.0236542	0.0240858	0.0236921
70489760		0.00901807	0.00983739	0.0064999	0.00745698	0.00732026	0.0073487	0.00793438	0.00706203	0.00711115	0.00919733	0.0111017	0.0113167	0.0118613	0.013585	0.0157651	0.0162626	0.0170892	0.0185619	0.0182139	0.017879	0.017122	0.0164879	0.0166224	0.0174648	0.0179144	0.0189499	0.0200426	0.0210799	0.0209118	0.0215385
70489830		0.00218933	0.00183976	0.00226242	0.00191279	0.00216835	0.00341396	0.00487128	0.006558	0.00855513	0.00957052	0.011526	0.00972876	0.0105783	0.0130793	0.0141359	0.015994	0.0181959	0.0215371	0.0246789	0.0256337	0.0281871	0.0303682	0.0309177	0.0332419	0.0355181	0.0358097	0.0345654	0.0325121	0.030834
70490137		0.0048345	0.00475571	0.00438417	0.00381639	0.00365635	0.0038549	0.00367959	0.00468407	0.00721241	0.00684836	0.0112022	0.0137984	0.0162652	0.0164381	0.020727	0.0208336	0.0248891	0.0245992	0.0261595	0.0259222	0.0242998	0.0214139	0.0189556	0.0191411	0.0195749	0.0218786	0.0225234	0.0255133	0.0265699	0.0271918
70492286		0.000975064	0.00238455	0.00286617	0.00511577	0.00846966	0.0115289	0.0150128	0.0162104	0.0176781	0.0178416	0.0191449	0.0181853	0.0188074	0.02095	0.0227223	0.0257238	0.0269516	0.0276968	0.0270669	0.0262636	0.0260528	0.026703	0.0268308	0.0278342	0.0277818	0.027375	0.0256223	0.02316
70492593		0.00567375	0.00498614	0.00497644	0.00521545	0.00573915	0.00509348	0.00497799	0.00454808	0.00501238	0.0061228	0.00742118	0.00877154	0.0105152	0.0126185	0.0150031	0.017902	0.0203894	0.0226852	0.0234892	0.0245013	0.0252836	0.0261934	0.0264781	0.0269452	0.0264993	0.0270169	0.0272336	0.0262294	0.0256245	0.0236978
70492970		0.00273164	0.00302607	0.00313401	0.00281507	0.00277261	0.0042587	0.0057813	0.00776122	0.0105405	0.0113191	0.0122409	0.0152345	0.017513	0.0182112	0.018048	0.0181313	0.0177465	0.0174659	0.0181602	0.0203383	0.0223408	0.0236248	0.0244841	0.0246846	0.0242174	0.024834	0.0233634	0.023164	0.0228103	0.0207896
70493417		0.00295867	0.00230647	0.00206552	0.0036816	0.00559234	0.00716546	0.0108402	0.0131821	0.0162354	0.0207744	0.0223861	0.0233332	0.02476	0.0267346	0.0276283	0.0277005	0.0263616	0.0252044	0.0236595	0.0229626	0.0208396	0.0192338	0.0196029	0.0205044	0.0205347	0.0207578	0.018543
70493654		0.00483751	0.00504426	0.00495745	0.00522007	0.00537702	0.0053178	0.0048445	0.00503814	0.00545125	0.00507585	0.00637634	0.00720516	0.00831768	0.00845121	0.00942796	0.0109181	0.0122629	0.0139778	0.0152916	0.0168448	0.0188517	0.0198389	0.0192944	0.0188692	0.0182914	0.0185853	0.0179601	0.0175584	0.0174141	0.0172928
70493891		0.00152603	0.00142846	0.00175504	0.00233434	0.00288952	0.00361328	0.00425689	0.00478906	0.00511285	0.00522177	0.00504771	0.00465745	0.00435008	0.0046518	0.0054254	0.00594322	0.00761983	0.0100942	0.0106413	0.0106307	0.0109334	0.0121404	0.0127948	0.0138479	0.0152959	0.0166483	0.0173077	0.0180908	0.0191056	0.0205292
70493961		0.00403416	0.00464601	0.00479933	0.00466119	0.00465819	0.00462947	0.00482054	0.00573047	0.00570109	0.0065456	0.00638662	0.00780393	0.00923362	0.00982712	0.0111009	0.012666	0.0142823	0.0150706	0.0154108	0.0193707	0.0218673	0.0217092	0.0224496	0.0213711	0.0201233	0.0189124	0.0178896	0.0179061	0.0181276	0.0188624
70494338		0.00448256	0.00490145	0.00566958	0.0056061	0.00566157	0.00531109	0.00684582	0.00616669	0.00419398	0.00214062	0.00108974	0.00287718	0.00277136	0.00891913	0.00591545	0.0091061	0.0120699	0.013282	0.0151627	0.0146149	0.0148242	0.0155895	0.0162954	0.0168315	0.0174747	0.0176117	0.0195486	0.0219662	0.0229704	0.0250081
70494575		0.00299304	0.00393556	0.00417793	0.00467412	0.00632514	0.00805402	0.0104752	0.0134491	0.0125369	0.0168693	0.0170635	0.0207123	0.0214011	0.0228757	0.0210801	0.0239952	0.022325	0.02252	0.0246933	0.0259998	0.0260383	0.026098	0.0253004	0.0242686	0.0221751	0.0204311	0.0188394	0.0179294
70494715		0.00280598	0.00173886	0.00197733	0.00128628	0.000800595	0.00182528	0.0029318	0.00446143	0.00593082	0.0078235	0.0105916	0.0108576	0.0122792	0.0120228	0.0130345	0.0145542	0.016503	0.0195846	0.0210385	0.0221705	0.022284	0.0221375	0.022273	0.022277	0.0223045	0.0227648	0.0230924	0.0234	0.022926	0.0227562
70496320		0.00532364	0.00501301	0.00433185	0.00299117	0.00196769	0.00238956	0.00312952	0.00273078	0.00243548	0.00219735	0.00340554	0.006646	0.0109346	0.0159277	0.0192262	0.020466	0.0213088	0.0223111	0.0237463	0.0253026	0.0248745	0.0257617	0.0240408	0.0226809	0.0204739	0.0199339	0.0198879	0.0201131	0.0211432	0.0215416
70496627		0.00347721	0.00499207	0.00589436	0.00600564	0.00796889	0.00828171	0.00908153	0.0111138	0.0120306	0.0119535	0.015601	0.0175871	0.0193357	0.0214493	0.0220412	0.0231847	0.0244662	0.0251871	0.0258593	0.0261846	0.0269749	0.0263686	0.0254778	0.0240008	0.0225688	0.0214984	0.0213349	0.0208537	0.0199207
70496864		0.00314434	0.00395503	0.00511398	0.00726649	0.0104059	0.0137866	0.0165656	0.0192717	0.0206972	0.0220413	0.0220015	0.0215875	0.0209603	0.0207075	0.0215042	0.0231797	0.024233	0.0251376	0.0262446	0.0246923	0.0228129	0.0216384	0.0223259	0.0234416	0.0240997	0.0246791
70497171		0.00831496	0.00962217	0.00900379	0.00663321	0.00464711	0.00340522	0.00241232	0.00195184	0.00088365	0.000607072	0.00153904	0.00258227	0.0037564	0.0068298	0.00924361	0.0118368	0.0136005	0.0175655	0.0201535	0.021072	0.0238064	0.0231442	0.0268166	0.0249675	0.0279461	0.0282508	0.0321293	0.032298	0.0318704	0.030549
70497618		0.00355881	0.00333331	0.0028919	0.00261144	0.00291832	0.00425437	0.00675957	0.00990062	0.0141437	0.0168487	0.0183148	0.018449	0.0188375	0.0175962	0.0179362	0.0183273	0.0189908	0.0205512	0.0223676	0.0238679	0.024625	0.0248967	0.0254699	0.0246435	0.0234642	0.0219383	0.0206877	0.0196521	0.0186924	0.0177456
70497785		0.00245384	0.00221318	0.00237941	0.00319794	0.00447949	0.0062563	0.00788539	0.00887931	0.00866144	0.0110467	0.0121728	0.0133724	0.0149527	0.0148419	0.0161825	0.0170338	0.0174001	0.0176636	0.0182492	0.0183462	0.0182095	0.0181475	0.0185683	0.0191131	0.0204632	0.021608	0.0232985	0.0238971	0.0234393	0.0215709
70499767		0.00398463	0.00291071	0.00186305	0.0015481	0.00122474	0.00109816	0.00119409	0.000673121	0.00100174	0.00219139	0.00427664	0.0067338	0.00859273	0.0106968	0.0128188	0.0147246	0.0155174	0.017546	0.0206972	0.0230065	0.0230446	0.0210094	0.0219396	0.0221489	0.022927	0.0227186	0.0220887	0.021721	0.0220906	0.0231711
70500758		0.0263151	0.0195023	0.0161507	0.0200351	0.0276581	0.0318925	0.0318639	0.0288084	0.0247406	0.0296086	0.037528	0.0460122	0.0477635	0.0478516	0.0459156	0.0493659	0.0436915	0.0395131	0.0357387	0.0254407	0.0157412	0.0083171	0.0113327	0.0125436	0.0155849	0.0147494	0.0155415	0.0166451	0.0188201	0.0175299
70502056		0.0016519	0.00220749	0.00289431	0.0037607	0.00601335	0.00862193	0.0115431	0.0145881	0.0169958	0.0185057	0.019243	0.0203054	0.0220597	0.0224403	0.0220664	0.0211923	0.0200614	0.0184203	0.0174053	0.0162738	0.0156106	0.0162	0.0169457	0.018964	0.0200631	0.0202852
70502433		0.00787632	0.00630599	0.00993154	0.00464038	0.00551972	0.00433329	0.0048781	0.00534877	0.00640813	0.00670451	0.00703697	0.0125846	0.0135813	0.0155834	0.0171102	0.0200407	0.0213586	0.025453	0.0271668	0.0266204	0.0240196	0.0223148	0.0190948	0.0198978	0.0200911	0.0213298	0.023971	0.0260628	0.0256356
70502670		0.0018346	0.00160744	0.00152574	0.00131219	0.00146388	0.00144944	0.00138069	0.00140879	0.00145144	0.00192575	0.00261268	0.00405035	0.00548902	0.00722859	0.00945246	0.0166821	0.0183093	0.0214651	0.0248705	0.0249494	0.0247461	0.0239493	0.0236072	0.0252375	0.0263521	0.0274642	0.0285219	0.0288891	0.028198	0.0272098
70503047		0.002561	0.00306589	0.0029491	0.00355129	0.00422509	0.00546484	0.00711595	0.00864359	0.0101321	0.0114013	0.0143865	0.0135754	0.0163931	0.0173102	0.0172543	0.0166283	0.0164381	0.0173419	0.0180565	0.0176293	0.0189556	0.0213888	0.0249104	0.0270503	0.0279836	0.0267031	0.0230064	0.0211842	0.0221306	0.0210687
70503117		0.00852112	0.00757255	0.00668586	0.00561991	0.00425796	0.00335813	0.00279841	0.00276132	0.00368284	0.00488929	0.00482771	0.00560571	0.0081579	0.0104891	0.0120755	0.0148818	0.0162767	0.0162096	0.0136445	0.0157357	0.0198052	0.0216508	0.0235941	0.0255414	0.0274966	0.0289579	0.0293589	0.0276271	0.0265166	0.0227348
70503591		0.00754589	0.00694082	0.00674812	0.00626885	0.00560312	0.00458232	0.00335402	0.00299575	0.00305115	0.00150779	0.00289863	0.00431835	0.00547105	0.0107722	0.0111269	0.0103227	0.0123762	0.0144901	0.0142531	0.0149077	0.0173644	0.019926	0.0213109	0.0203888	0.0206845	0.0213178	0.0212963	0.0217281	0.0221983	0.0223973
70504108		0.00572582	0.00559554	0.00480779	0.00502793	0.00459416	0.00450999	0.0053517	0.0046816	0.00491198	0.00450481	0.00430639	0.00373669	0.00215978	0.00210746	0.00166481	0.00423709	0.0036389	0.00638229	0.0116534	0.0143057	0.0163448	0.0180339	0.0193658	0.0205633	0.0227984	0.0242547	0.0264639	0.0277372	0.0283482	0.02688
70504652		0.00695375	0.0058306	0.00515039	0.00468181	0.00357557	0.00403181	0.00290612	0.00307893	0.00424661	0.00551738	0.00651229	0.00725621	0.0100304	0.0113841	0.0133623	0.0156491	0.0164658	0.016756	0.0175578	0.0181302	0.0186516	0.0183939	0.0174606	0.0156704	0.0165416	0.0150912	0.0156289	0.0161852	0.0175687	0.0189159
70504722		0.00291208	0.00266694	0.00358384	0.00323812	0.00389282	0.00427519	0.00521724	0.00739191	0.00984583	0.0108377	0.0141743	0.0177812	0.021134	0.0235124	0.0236147	0.0246257	0.0234463	0.022031	0.0221716	0.0218208	0.0219284	0.0217202	0.0217036	0.0212054	0.0224257	0.0218224	0.0200466	0.019397	0.0179131	0.0169883
70505196		0.00251973	0.00275635	0.00330199	0.00379954	0.00258558	0.00419901	0.00409036	0.00662721	0.00818938	0.00965889	0.0111142	0.0128083	0.0150815	0.0172447	0.0156688	0.0163269	0.0178217	0.0187343	0.0213441	0.0237393	0.0261193	0.025864	0.0256205	0.0262521	0.0268994	0.0279468	0.0283627	0.0288285	0.0282999	0.028542
70505643		0.00342319	0.00335478	0.00298624	0.00375617	0.00325462	0.00452027	0.00679307	0.00739032	0.00943661	0.00847871	0.0101981	0.00951078	0.0109512	0.012694	0.0138898	0.0168457	0.0179689	0.0195383	0.0197299	0.0210039	0.0230147	0.0233515	0.0243799	0.0248941	0.0251548	0.0242881	0.0245439	0.022749	0.0223997	0.0202613
70505880		0.00148033	0.000857899	0.00119593	0.00165543	0.00278537	0.00489485	0.00688036	0.00803654	0.00969267	0.0111606	0.0120469	0.0131339	0.0140562	0.0145501	0.0148411	0.0156935	0.0158086	0.0175752	0.0192859	0.0192988	0.0205637	0.021558	0.0231464	0.0246413	0.0241173	0.0245213	0.0242628	0.0233791	0.0221412	0.0209309
70506704		0.00272155	0.00275212	0.00308056	0.00639714	0.0109364	0.0142792	0.0157884	0.0191328	0.0213335	0.0216709	0.0229704	0.0231376	0.0230995	0.0241328	0.0246409	0.0245753	0.0242972	0.0233125	0.022691	0.0227247	0.0231441	0.0241509	0.0244922	0.0250575	0.0242901	0.0236039	0.0222779	0.0217939	0.0211494
70507178		0.00355156	0.00383878	0.00429559	0.00445689	0.00418791	0.00474974	0.0038672	0.00316079	0.00288266	0.00398858	0.00609893	0.00907313	0.011297	0.0124191	0.0161975	0.0196879	0.0224974	0.0259756	0.0294689	0.0301605	0.0290517	0.029035	0.0303944	0.0336189	0.033959	0.0335944	0.0305465	0.0274956	0.0233524	0.0205394
70507248		0.00270125	0.00483495	0.00449646	0.00497786	0.00606105	0.00827228	0.0110259	0.014759	0.0198509	0.0202467	0.0236861	0.0264403	0.0264519	0.0266771	0.0244202	0.0260368	0.022767	0.0245868	0.022108	0.024225	0.0248729	0.0255283	0.0229858	0.0187127	0.0153901
70507485		0.00566415	0.00490685	0.0042961	0.0047129	0.00600551	0.0054585	0.00678022	0.00808548	0.00699951	0.00916915	0.0116777	0.0113647	0.0131946	0.0135368	0.014665	0.014807	0.0138997	0.0138443	0.0138302	0.0152392	0.0159745	0.0166648	0.0176188	0.018547	0.0188816	0.019947	0.021724	0.0219546
70507792		0.00239037	0.00282249	0.00381079	0.00440391	0.0058062	0.00604313	0.00824375	0.00825752	0.00992165	0.010137	0.0104772	0.0131591	0.0173729	0.0192412	0.0222893	0.0241708	0.0268926	0.0279762	0.028332	0.0283714	0.0276746	0.0269105	0.0251006	0.0242728	0.0249453	0.0244825	0.023186	0.0225858	0.0208396	0.0184019
70507862		0.00190246	0.00421901	0.00530671	0.00707766	0.00905355	0.00835127	0.0120935	0.0130634	0.0162669	0.0176962	0.0183794	0.0197419	0.0202078	0.0201369	0.0207653	0.0213361	0.0215013	0.0218812	0.02121	0.0219059	0.0216582	0.0211642	0.0207837	0.0207061	0.021282	0.0210563	0.0221022	0.0209947	0.0206064	0.0193675
70508853		0.00287679	0.00212378	0.00193796	0.00167099	0.00133167	0.00082017	0.00119339	0.00228378	0.00576922	0.00976711	0.0106756	0.0132492	0.0129895	0.0141522	0.0153392	0.0179932	0.018421	0.018101	0.0208155	0.0202968	0.0214028	0.0212154	0.0215915	0.0220285	0.023073	0.0235974	0.0228683	0.0229502	0.0212181	0.0210227
70509230		0.00486688	0.00438394	0.00361157	0.00320297	0.00293333	0.0027854	0.0025324	0.00243566	0.00284951	0.00396415	0.00455135	0.00477781	0.00492289	0.00497922	0.00533184	0.00575256	0.00591578	0.00562406	0.00644437	0.00731696	0.0119157	0.0184049	0.0251048	0.0273349	0.0234158	0.0272345	0.0243702	0.0238942	0.0238486	0.0232088
70509537		0.00662194	0.00592842	0.00515311	0.00445275	0.00352801	0.0025951	0.00178777	0.0017879	0.00338978	0.00593286	0.00887865	0.0121405	0.0153557	0.0192017	0.0229215	0.0234144	0.0227306	0.0221651	0.0229379	0.0227216	0.0222771	0.0217128	0.0210569	0.0210247	0.0214128	0.022322	0.0236721	0.0239299	0.0213055	0.0201745
70510221		0.00287436	0.00342565	0.00466984	0.00603026	0.00788454	0.00804418	0.00846587	0.0103779	0.012401	0.0128162	0.0150464	0.0142367	0.0139276	0.0161503	0.0181927	0.0191887	0.0202493	0.0215596	0.0225545	0.0232434	0.0243957	0.0262186	0.0278025	0.0284429	0.0291875	0.0282791	0.0240369	0.0190628	0.014895
70510835		0.00483161	0.00492826	0.00466519	0.00417532	0.0037057	0.00313195	0.00322263	0.00330055	0.00356224	0.00539491	0.00850313	0.010688	0.0132262	0.0141469	0.015247	0.0176143	0.0210032	0.0231683	0.0228165	0.0226024	0.0243652	0.0274091	0.0298055	0.0305899	0.0306477	0.029837	0.0300798	0.0291269	0.0278062	0.0249331
70511379		0.00910791	0.0110875	0.0115868	0.0132091	0.0156078	0.0173336	0.0203504	0.0208169	0.023701	0.0269346	0.0274869	0.0278243	0.0260698	0.0256158	0.025898	0.0245592	0.0244287	0.0246748	0.0252733	0.0251112	0.0259017	0.0254577	0.0246282	0.0236591	0.023299	0.0229124	0.0218466	0.0205652	0.018693	0.016655
70511519		0.00583173	0.00501269	0.00431469	0.00331233	0.00285784	0.00209664	0.00317843	0.00491116	0.00448838	0.00589422	0.00732496	0.00904826	0.0104718	0.0117674	0.0125233	0.0132976	0.0138472	0.0152198	0.0185824	0.0207049	0.0229484	0.0239975	0.0236204	0.025338	0.0266219	0.0288742	0.0299226	0.0305002	0.0291736	0.0284713
70511686		0.00139551	0.0015027	0.00138878	0.00159266	0.00124044	0.00148583	0.00197203	0.0024985	0.00353104	0.00427047	0.00551495	0.0077444	0.0110577	0.0153099	0.0157204	0.0195393	0.0198344	0.0226629	0.0245882	0.0254992	0.0225042	0.0241459	0.022477	0.021265	0.0206952	0.0211533	0.0209095	0.0216464	0.0232452	0.0243676
70512063		0.00439268	0.00449784	0.00477986	0.00419757	0.00347027	0.00277828	0.00328578	0.00615796	0.010913	0.0151525	0.0179767	0.0206563	0.0234949	0.0247981	0.0258472	0.0271036	0.0275365	0.0272581	0.0272764	0.0271292	0.0274782	0.0270324	0.0259422	0.0234909	0.021318	0.0212059	0.0214009	0.022048	0.0244534	0.024921
70512133		0.00778789	0.00777845	0.00694185	0.0072945	0.00633456	0.00536627	0.00509364	0.0056073	0.00683143	0.00755633	0.00937203	0.0112772	0.012609	0.0128293	0.0151399	0.0154857	0.0178684	0.0187226	0.0182187	0.0183961	0.0186594	0.0198498	0.0202344	0.0198525	0.0200487	0.0197865	0.0192425	0.0193069	0.0199107	0.0199142
70512370		0.00254801	0.00261405	0.0027795	0.003184	0.00441218	0.00589056	0.00886224	0.00998844	0.0117845	0.0120947	0.0136694	0.016221	0.0185366	0.0206124	0.0220656	0.0226589	0.0235342	0.0231652	0.0222727	0.0222497	0.0219858	0.0219292	0.0223346	0.0222368	0.0224726	0.0220182	0.0220432	0.021316	0.0207147	0.0208647
70513054		0.00305726	0.00334314	0.00397457	0.00423172	0.00483237	0.00449418	0.00530692	0.00577605	0.00812187	0.0106385	0.0107162	0.0142376	0.0168302	0.016637	0.0202703	0.0224928	0.0206453	0.0212679	0.020834	0.0202938	0.0226023	0.0247766	0.02682	0.0288971	0.0303031	0.0315133	0.0316261	0.0314067	0.0308489	0.0292677
70513668		0.00335823	0.00211257	0.00151499	0.00196389	0.0029339	0.0029634	0.00294426	0.00230367	0.00311771	0.00335674	0.00342416	0.0035134	0.00375745	0.00344813	0.00340897	0.00442875	0.00452544	0.00484645	0.00729784	0.00659797	0.0082076	0.0123019	0.00958478	0.0159883	0.0164675	0.0233424	0.0291859	0.0292671	0.0274798	0.0262935
70514045		0.00500843	0.00460407	0.0042567	0.00642695	0.00714313	0.0104102	0.0138487	0.0134735	0.0156032	0.0156615	0.0176224	0.017385	0.0173721	0.0192102	0.020288	0.0207253	0.0213064	0.0207445	0.0210787	0.023212	0.0240651	0.025907	0.0252476	0.0249935	0.0243315	0.0236801	0.0243774	0.0238414	0.0229086	0.0203648
70514896		0.00199431	0.00219192	0.00294368	0.00423127	0.00636346	0.0100606	0.00994112	0.0132501	0.0136187	0.0181689	0.0225493	0.0237024	0.0249634	0.0259278	0.0286594	0.0296096	0.0304128	0.0303946	0.0301835	0.0299498	0.0307978	0.0316231	0.0307896	0.0291715	0.026755	0.0245858
70514966		0.00858996	0.00712436	0.00785537	0.00941159	0.0110767	0.0108798	0.0104956	0.0116962	0.0124642	0.0130021	0.0135298	0.0148523	0.0175105	0.0180542	0.0212826	0.0228619	0.0253569	0.0273402	0.0300458	0.0330344	0.0345036	0.0354899	0.0339718	0.0353203	0.037267	0.0377563	0.0368879	0.0375926
70515036		0.00104859	0.00132557	0.00195441	0.00249249	0.00280208	0.00310949	0.00327318	0.00351108	0.00341802	0.00305439	0.00290006	0.00295465	0.00328077	0.00431583	0.00611354	0.00789287	0.0100491	0.0122162	0.0144625	0.0144244	0.0169849	0.0186897	0.0183338	0.0189693	0.0199202	0.0205367	0.0221113	0.0233354	0.023959	0.0247988
70515273		0.00122094	0.00063012	0.000685444	0.00164667	0.00295096	0.00377158	0.00425605	0.00441623	0.00463709	0.0051953	0.00600926	0.00718822	0.00902266	0.0101643	0.0126067	0.0167598	0.0197252	0.0240458	0.0229617	0.02545	0.0335266	0.031993	0.0342705	0.0332904	0.0333171	0.0355361	0.035011	0.0324175	0.0291396	0.0268725
70515343		0.00127053	0.00190772	0.00235131	0.00279973	0.0032861	0.00421636	0.00593755	0.0088958	0.012935	0.0169154	0.0198431	0.0213507	0.0215854	0.0215175	0.0212076	0.0204406	0.0201345	0.0205092	0.0204196	0.0219378	0.022783	0.0244563	0.0246748	0.0249407	0.0237364	0.0228285	0.020645	0.0192357	0.018351	0.0202005
70515580		0.00201016	0.00276351	0.00380414	0.00535051	0.00612399	0.00660632	0.00748665	0.0090973	0.0111284	0.0127691	0.0151984	0.0187624	0.0228928	0.0257085	0.0272551	0.0298692	0.0298564	0.0315019	0.0331635	0.0329937	0.0328233	0.0296821	0.0265234	0.0203734	0.0206977	0.0231278	0.0242057	0.0250221	0.0231314	0.022319
70515720		0.00165034	0.0015808	0.00207795	0.00194804	0.00345276	0.00539439	0.0072733	0.00861312	0.00908377	0.0109108	0.0144417	0.0186002	0.0222028	0.0256488	0.025468	0.0237782	0.0221002	0.021213	0.0223473	0.0237853	0.0248188	0.0252768	0.0254563	0.0249738	0.0240962	0.0238893	0.0235548	0.0234002	0.0234074	0.0227699
70516194		0.00265328	0.00112326	0.00128479	0.00292577	0.00471768	0.00757716	0.0103399	0.0128591	0.014329	0.0163226	0.0188882	0.0203497	0.0206794	0.021243	0.022079	0.0235723	0.0254393	0.028707	0.0292042	0.0274186	0.0248396	0.0239372	0.0233923	0.0243959	0.0258138	0.0274698
70516334		0.00117438	0.00240973	0.00527427	0.00836483	0.00911661	0.0103211	0.0119994	0.0131476	0.0161347	0.018126	0.0192096	0.020207	0.0198687	0.0211642	0.0227608	0.0247137	0.0267857	0.0272044	0.0260581	0.0243951	0.0237175	0.0242439	0.0258172	0.0254938	0.0228209	0.0215964	0.019865	0.0186093	0.018203	0.0168556
70516571		0.00344088	0.00374888	0.00446813	0.00498255	0.00578798	0.00628733	0.00751051	0.00853522	0.0105583	0.0120975	0.0144942	0.0159223	0.0175667	0.0179856	0.0177959	0.018194	0.0188742	0.0193271	0.0200582	0.0202283	0.0200824	0.0209137	0.0212819	0.0219142	0.0227156	0.0236906	0.0250654	0.0259894	0.0259721	0.0255928
70516878		0.00709087	0.00599564	0.00535704	0.0042775	0.00351274	0.00479932	0.0035779	0.00389557	0.00455257	0.00544536	0.0050967	0.00701996	0.00831713	0.00980227	0.0101403	0.0104224	0.0122802	0.0122449	0.013865	0.0153707	0.0175714	0.0209286	0.0203709	0.0208004	0.0211488	0.020561	0.0206831	0.0209974	0.0216626	0.0225867
70518316		0.00252583	0.00190612	0.00119786	0.0023088	0.0040479	0.00521178	0.00761644	0.00885645	0.0108616	0.0124974	0.0128808	0.0165621	0.0161722	0.0185737	0.0194047	0.0181285	0.019667	0.0215791	0.0228773	0.0236064	0.0230556	0.0227343	0.0232213	0.0239787	0.0251607	0.0255876	0.0254587	0.0262476	0.0258022	0.0264906
70518553		0.00175467	0.0016634	0.00205388	0.00331599	0.00429397	0.00494628	0.00561987	0.00632097	0.00693488	0.00784988	0.00771349	0.00866939	0.00931759	0.0110813	0.0111817	0.0136373	0.0148953	0.0139814	0.0150319	0.0146974	0.0137753	0.0150523	0.0144591	0.0172334	0.0204923	0.0235088	0.0266336	0.026763	0.0291183	0.0280597
70518860		0.00560399	0.00622669	0.00736936	0.00864893	0.00994483	0.0111806	0.0132876	0.0137002	0.0139528	0.016017	0.0185521	0.0212085	0.021998	0.0241724	0.0270269	0.0283863	0.02901	0.0296456	0.02896	0.028165	0.026975	0.0261914	0.024615	0.0238396	0.022065	0.02011	0.0189342	0.0167781
70519167		0.00346938	0.00354088	0.00356567	0.0038042	0.00418441	0.00471995	0.00618924	0.00726453	0.00757975	0.00844289	0.0095403	0.0106841	0.0122811	0.0150102	0.0164831	0.0167281	0.0160991	0.0148743	0.0148585	0.0162702	0.0183937	0.0199281	0.0206437	0.0205417	0.0208084	0.0213912	0.0222137	0.0216808	0.0207414	0.0196857
70519474		0.00229058	0.00233841	0.00284441	0.00339014	0.00371838	0.00394674	0.00396099	0.00531453	0.00769652	0.0108459	0.013991	0.0145293	0.0167336	0.0183106	0.0198654	0.0211988	0.0217584	0.0215877	0.0224153	0.0242583	0.0245794	0.0255761	0.0261839	0.026767	0.0269465	0.0262948	0.0248331	0.0240467	0.023714	0.0238983
70519781		0.00571794	0.00821847	0.00753477	0.0112288	0.0123853	0.0116579	0.0154495	0.0162602	0.0192767	0.0200702	0.020736	0.0224792	0.0237331	0.0249208	0.0248562	0.0241296	0.0230494	0.0220303	0.0212865	0.0231061	0.0241808	0.023927	0.0228635	0.0216578	0.0203504	0.0196768	0.0191809	0.0192258	0.0193379	0.0190991
70520228		0.00390085	0.00491063	0.00362047	0.00485533	0.00512085	0.00670588	0.00754963	0.00895637	0.010174	0.0119063	0.0141732	0.0156872	0.0177318	0.0172622	0.0182319	0.018715	0.0195277	0.0225911	0.0252804	0.0247845	0.0246097	0.0239291	0.0243168	0.0240054	0.0239558	0.0242216	0.0241727	0.0245761	0.0244965	0.0231444
70520605		0.00496746	0.00317487	0.00163352	0.000961673	0.00132473	0.00198153	0.00231761	0.00329358	0.00357955	0.00549575	0.00748032	0.0109363	0.0129855	0.0153675	0.01715	0.0189733	0.0219991	0.0234051	0.0233463	0.0240099	0.0239774	0.0242191	0.0249088	0.024676	0.0246422	0.024006	0.0234407	0.0229942	0.0222052	0.0214992
70520842		0.00501779	0.00433705	0.00348024	0.00401815	0.00428649	0.00505846	0.006344	0.00719472	0.00785346	0.00887451	0.0103419	0.0119627	0.0146523	0.0176175	0.0202412	0.0196335	0.0205854	0.0225176	0.0236608	0.0245406	0.0257547	0.026322	0.0265627	0.0258124	0.0255087	0.0262827	0.0260413	0.0253401	0.0249132	0.0251015
70521079		0.00442581	0.00365788	0.00306603	0.00255119	0.00199429	0.00156758	0.00111345	0.00108604	0.00184816	0.00404751	0.00394589	0.00862165	0.0116699	0.013031	0.0114065	0.015289	0.0155891	0.0203009	0.019252	0.0222193	0.0245954	0.0246186	0.0256889	0.0245397	0.0266016	0.0243819	0.0267882	0.0273726	0.0289803	0.0295677
70521149		0.004206	0.0032688	0.00249483	0.00281732	0.00394826	0.00545286	0.00668592	0.00782059	0.0102102	0.0118117	0.0129175	0.0153026	0.0162772	0.0171117	0.0179777	0.0182475	0.0190626	0.0185681	0.0179301	0.0182757	0.0182545	0.0197448	0.0199479	0.0197678	0.0192242	0.0190954	0.0188855	0.0193497	0.019138	0.0210515
70521763		0.00234041	0.00171101	0.00200113	0.00258485	0.00423741	0.00472105	0.00747427	0.0102194	0.0148285	0.0134667	0.0157919	0.0165943	0.0160825	0.0159784	0.0178456	0.0182009	0.0190011	0.0215895	0.0245621	0.0243479	0.0263101	0.0269299	0.0293172	0.0307377	0.0306918	0.0298892	0.0291366	0.0283398	0.0281806
70521833		0.00101472	0.00112786	0.00155682	0.00197782	0.00235305	0.0027304	0.00325159	0.00463565	0.00571886	0.00744173	0.00848484	0.00842091	0.00785996	0.00828175	0.00903788	0.00946396	0.0106582	0.0112556	0.0126213	0.014576	0.0162051	0.0186076	0.0220565	0.0252964	0.0271699	0.0303361	0.0289193	0.027161	0.0256183	0.0228856
70522517		0.00144981	0.00209432	0.0021758	0.0022593	0.00243902	0.00300824	0.00336249	0.00433499	0.00658043	0.00790639	0.0106118	0.011803	0.012846	0.0153844	0.0173088	0.0174003	0.0191691	0.0211122	0.0236522	0.0237341	0.0248591	0.0261833	0.0261716	0.0263316	0.0246106	0.0232514	0.0206126	0.0193579	0.0198268	0.0201884
70522684		0.00184279	0.00189039	0.00252487	0.00253124	0.00327997	0.00406622	0.00516975	0.00621333	0.00635681	0.00751226	0.00921001	0.0109725	0.0121632	0.0133794	0.0144695	0.0151807	0.0162939	0.0173939	0.0188761	0.0196755	0.0226828	0.024484	0.0258248	0.0281343	0.0297412	0.0304324	0.0317758	0.0323866	0.0336439	0.0330113
70522754		0.00166838	0.00247784	0.00315311	0.00373118	0.00359427	0.00291821	0.00253063	0.00258159	0.00336639	0.00536514	0.00862395	0.0103737	0.0143842	0.0178684	0.0188731	0.0196138	0.0222457	0.0245416	0.0259676	0.0264502	0.0267767	0.0265928	0.0267601	0.0263025	0.0269082	0.0276738	0.0277555	0.02793	0.0292364	0.0301542
70523061		0.00534979	0.00577949	0.00812635	0.0105732	0.0142742	0.0131991	0.0149034	0.0162513	0.0185024	0.0236485	0.0247541	0.0256835	0.0271483	0.0269157	0.0264214	0.0263594	0.0257961	0.0247531	0.0227324	0.0205614	0.0190785	0.0170671	0.0162385	0.0156914	0.0163607	0.0170263	0.0164661	0.0174275	0.0155562	0.014155
70523131		0.00560891	0.00484216	0.00305388	0.00335417	0.00329253	0.00324765	0.00369982	0.00474551	0.00586781	0.00661567	0.00783341	0.0091176	0.0110423	0.0126185	0.0135678	0.0155854	0.0178367	0.0197065	0.0204195	0.0210323	0.0207197	0.0207261	0.0208131	0.0210921	0.0200242	0.0213769	0.0236819	0.0244914	0.0267646	0.0264731
70523201		0.000722791	0.000891071	0.00108817	0.00208755	0.00328116	0.00444369	0.00525303	0.00564511	0.00609028	0.00730327	0.00892879	0.0107727	0.013203	0.0172049	0.0220056	0.0263862	0.0310392	0.0334271	0.0330384	0.0302408	0.0293973	0.0280239	0.0246621	0.0222109	0.0210465	0.0205266	0.020879	0.0222039	0.0233565	0.0253406
70523745		0.0012411	0.00120441	0.00142091	0.00181818	0.00221867	0.00369806	0.00580613	0.0076926	0.0112902	0.00935261	0.0124422	0.01393	0.0137715	0.0169117	0.0167454	0.018041	0.0201381	0.0227367	0.0240897	0.0242668	0.0242364	0.0237307	0.0230791	0.0226281	0.0225296	0.0222406	0.021468	0.0203508	0.0181197	0.0180157
70524359		0.00547475	0.00544747	0.00454716	0.00383397	0.00354939	0.00438711	0.00576215	0.00444428	0.00516845	0.00526314	0.00540399	0.00603665	0.00720312	0.00877188	0.00961819	0.0102036	0.0115376	0.0124979	0.0130304	0.0131657	0.013832	0.0152902	0.0155252	0.0165849	0.017281	0.0174617	0.0180527	0.0186197	0.0187735	0.0186778
70525727		0.00298946	0.00247719	0.00268966	0.00354997	0.00440433	0.00463784	0.00479591	0.0047356	0.00462258	0.00467663	0.005032	0.00646689	0.00876132	0.012091	0.013699	0.0169009	0.0193486	0.0217248	0.023138	0.0240791	0.0235101	0.0215321	0.0195931	0.0185126	0.0185515	0.0197235	0.0196823	0.0198702	0.0188714	0.0185046
70525894		0.00488844	0.00416856	0.00438053	0.00575486	0.00633235	0.00669128	0.00813818	0.00896904	0.00971594	0.011897	0.0136026	0.0161485	0.0186693	0.0198498	0.0201975	0.0195896	0.021269	0.0216359	0.0225414	0.0223333	0.0212134	0.0196399	0.0188306	0.0199734	0.0206821	0.0198336	0.0178371	0.016253	0.0156036	0.0154038
70525964		0.0049762	0.00472573	0.00393512	0.00308423	0.00183043	0.00214302	0.0034281	0.00375827	0.00472746	0.0052977	0.00593842	0.00740787	0.0104126	0.0143147	0.0159388	0.0181294	0.0201754	0.0206511	0.0215927	0.0217972	0.0219621	0.0217824	0.0233706	0.023694	0.0239462	0.0232865	0.0220637	0.0206209	0.019688	0.0192897
70526104		0.00360969	0.00307227	0.00280727	0.00321901	0.00338912	0.00381443	0.00667676	0.0111036	0.0147177	0.0191594	0.02023	0.0221108	0.0231304	0.0230979	0.0222471	0.0210033	0.0218488	0.0224277	0.0247285	0.0269753	0.0287437	0.0260163	0.0243969	0.024317	0.0242686	0.0275104	0.0306392
70526271		0.00419687	0.00369465	0.00384938	0.00530377	0.00589911	0.00623227	0.00597402	0.00797197	0.00959116	0.0104142	0.0111003	0.0114822	0.0116966	0.0124888	0.0131794	0.0136201	0.0152921	0.0153135	0.0180872	0.0208179	0.0252508	0.0254176	0.0301425	0.0314626	0.0297463	0.0263303	0.0227935	0.0213336	0.0215238	0.0231419
70526718		0.00375455	0.00305756	0.0043574	0.004425	0.00430327	0.00484859	0.00652091	0.00736956	0.0115434	0.0153676	0.0182648	0.0192683	0.0181412	0.0170533	0.016908	0.0175851	0.0187776	0.0198383	0.0216136	0.0224224	0.0230105	0.023008	0.0227147	0.0226447	0.0221002	0.0210493	0.0199821	0.0189861	0.0183876	0.0186239
70527262		0.00139648	0.00208587	0.00248844	0.00251406	0.00201793	0.00197295	0.00360003	0.00660754	0.0103166	0.0135105	0.0164777	0.0182562	0.0188882	0.0205354	0.0214303	0.0240225	0.0262769	0.025336	0.0268733	0.0272074	0.0275943	0.0279105	0.0273389	0.0265909	0.02609	0.024449	0.0227563	0.0198165
70527569		0.0045371	0.00514004	0.00558196	0.00607969	0.00664116	0.00746038	0.00858657	0.0105822	0.0123192	0.0134864	0.0140508	0.014265	0.0138284	0.014171	0.0162233	0.0164523	0.0179492	0.0171109	0.0177646	0.0185231	0.0191877	0.020425	0.0216051	0.0224079	0.0216813	0.0213977	0.0227436	0.0234654	0.024319	0.0214518
70527639		0.0101536	0.0106288	0.0102863	0.00991595	0.00902516	0.00790319	0.0066206	0.00537427	0.00392815	0.0036175	0.00391347	0.00645273	0.00982474	0.00889479	0.0132065	0.0179018	0.0211586	0.0236418	0.0248663	0.0245604	0.0251533	0.0265223	0.0277776	0.0286605	0.0288029	0.0292864	0.0280868	0.0273955	0.025315	0.0245831
70527709		0.00305254	0.00191198	0.00327492	0.00279034	0.00256123	0.00298232	0.00315976	0.00268216	0.00392756	0.00335859	0.00545889	0.00661852	0.0084133	0.00879988	0.0115505	0.0130201	0.0128617	0.0140998	0.016048	0.0149189	0.0160817	0.0187468	0.0191015	0.0215526	0.0204243	0.0214291	0.0209945	0.0226109	0.0240447	0.025255
70527876		0.00212037	0.00240245	0.00273964	0.00353073	0.00446943	0.00612127	0.00586262	0.00662057	0.00971593	0.0118245	0.0141962	0.0171457	0.0191097	0.0236651	0.0263153	0.0281621	0.0283347	0.0298255	0.0320016	0.0328156	0.0365941	0.0376531	0.0347467	0.0293191	0.0252978
70528323		0.00314956	0.0027159	0.0024404	0.00161034	0.000890666	0.000793661	0.00288715	0.00200799	0.00400931	0.00533961	0.00636453	0.00752049	0.0102621	0.0102593	0.0126724	0.0136206	0.0180061	0.0214595	0.0233655	0.0239961	0.0248561	0.0247523	0.024514	0.0248245	0.0246749	0.0255509	0.0253436	0.0253319	0.0246029	0.0254007
70528560		0.00894785	0.0098842	0.0109521	0.0127583	0.0122042	0.0132321	0.0145296	0.0163605	0.0201659	0.0201319	0.0195648	0.0194012	0.0202516	0.0219108	0.0232639	0.0233182	0.0235849	0.0240171	0.025738	0.0265981	0.0254445	0.0269276	0.0252805	0.0255179
70529551		0.00427236	0.00399754	0.0049419	0.00621804	0.00835971	0.0113135	0.0143841	0.0179016	0.0188459	0.0193346	0.0217236	0.0227153	0.0234566	0.0274731	0.0276176	0.0305937	0.0327335	0.0341581	0.0326844	0.0298684	0.0282749	0.0252621	0.0240257	0.0217909	0.0196688	0.0179573
70530235		0.00329122	0.00250699	0.00268535	0.00342169	0.00578373	0.00828401	0.00962064	0.0111344	0.0130711	0.0150072	0.0160871	0.017633	0.0185531	0.0191903	0.0188724	0.0181478	0.0189258	0.0177013	0.0181226	0.0168191	0.0161817	0.0156188	0.0149085	0.0155084	0.0170765	0.0184654	0.018925	0.0188842	0.017892	0.016445
70530542		0.00698611	0.0069283	0.00997743	0.010453	0.0127697	0.014562	0.0142108	0.0140736	0.0136716	0.013045	0.0147958	0.0172253	0.0174049	0.01889	0.0205161	0.0224925	0.0237103	0.0246574	0.0261277	0.0282411	0.0293481	0.0299357	0.0289419	0.0278376	0.0249192	0.0226664	0.0196837	0.0189814	0.0197554	0.0211262
70530919		0.00237253	0.00399869	0.00475396	0.00549065	0.00466802	0.00518537	0.0047412	0.00516227	0.00616391	0.00791447	0.00919055	0.00996331	0.0113871	0.0155501	0.0184139	0.0221238	0.0220007	0.0250616	0.0265164	0.0262072	0.0261919	0.0261264	0.0256166	0.0263646	0.0251112	0.0234718	0.023406	0.0214761	0.0213453	0.0187815
70531156		0.0348113	0.0307459	0.0263837	0.0236552	0.022591	0.0247565	0.0198985	0.0307758	0.0440828	0.048859	0.0394447	0.0329341	0.027074	0.0219998	0.0217621	0.026833	0.0343361	0.0396071	0.039523	0.0358193	0.0221811	0.0193941	0.0195105	0.0179906	0.0172061	0.0203947	0.0252315	0.0246297	0.0238775	0.0247582
70531393		0.00732071	0.00942128	0.0115627	0.0143906	0.0184194	0.0209508	0.0231941	0.0240701	0.0236735	0.0234933	0.0233532	0.0245843	0.0248477	0.0248727	0.0249252	0.026006	0.0257431	0.0252298	0.0247535	0.0231549	0.0219217	0.0228525	0.0221553	0.0211055
70532384		0.00127647	0.00139276	0.00219861	0.00287948	0.00297093	0.00287802	0.00312278	0.00390406	0.00450011	0.00517531	0.00544177	0.005467	0.00538719	0.00520401	0.0051882	0.00490722	0.00444643	0.0042473	0.00377042	0.00277442	0.00194984	0.00183709	0.00309235	0.00521623	0.00658703	0.00892379	0.0107452	0.0118696	0.0136386	0.0141676
70532524		0.00788908	0.0108826	0.0203775	0.0228343	0.0251862	0.0294412	0.0313099	0.0312734	0.0305305	0.0321647	0.030706	0.0309576	0.0317964	0.0331343	0.0328508	0.0327318	0.0336769	0.0339238	0.0316884	0.0301752	0.0293566
70533138		0.00465743	0.00386385	0.00339614	0.0025734	0.00243989	0.00222185	0.00302516	0.00302505	0.00355433	0.00419906	0.00497612	0.00504544	0.00664833	0.00751697	0.00825002	0.00967709	0.0115763	0.0137062	0.0148571	0.0161261	0.0158737	0.0163934	0.0172988	0.0184502	0.0179237	0.0169945	0.0156853	0.0167653	0.0186201	0.021389
70533445		0.00327179	0.0036253	0.00359421	0.00212695	0.00272701	0.00271305	0.00460577	0.00592763	0.0108291	0.0119191	0.0124321	0.012819	0.014266	0.0162359	0.0195364	0.0240963	0.0264455	0.0232482	0.019818	0.0164428	0.0132246	0.0108568	0.00899692	0.0104393	0.00903692	0.00954779	0.0103866	0.0121386	0.0133352	0.0147493
70533752		0.00150005	0.00125224	0.00145556	0.00223126	0.00306498	0.00337674	0.00392444	0.00538244	0.00822687	0.0117144	0.0154646	0.0183078	0.0199225	0.0207804	0.0212189	0.0213645	0.0215637	0.0221878	0.0227309	0.0234391	0.0240318	0.025338	0.0263629	0.0268169	0.0270465	0.0264341	0.0263814	0.0258039	0.0255356	0.0248303
70533989		0.00889008	0.010808	0.0141701	0.0171224	0.0212369	0.0223501	0.0225108	0.0212852	0.0215219	0.0230628	0.0246196	0.0266757	0.0279771	0.0270337	0.0236141	0.0206469	0.018241	0.016745
70535050		0.00102282	0.00118823	0.00160468	0.00185719	0.00179717	0.00178955	0.00181802	0.00211592	0.00319353	0.00320322	0.00420178	0.00666418	0.00637317	0.0111119	0.0102747	0.00998201	0.00924054	0.00957233	0.0115765	0.0162771	0.0153366	0.0221457	0.02807	0.0342052	0.038189	0.0369825	0.0340883	0.0320327	0.0303419	0.0241626
70535120		0.0058	0.00542257	0.007175	0.00943701	0.00881419	0.011221	0.0141683	0.0170803	0.0189154	0.0199841	0.0213397	0.0229651	0.0236998	0.0237725	0.0237793	0.0232835	0.0233359	0.0231689	0.0239132	0.0254105	0.025184	0.0264131	0.0252026	0.0250372	0.0231081	0.0224724	0.0218469
70535427		0.00220319	0.00143267	0.00175987	0.00202788	0.00185281	0.00315737	0.00385696	0.00651608	0.00731326	0.00955998	0.0109552	0.0110243	0.0133264	0.0165988	0.0202118	0.0220547	0.0223337	0.0219321	0.0212489	0.0207158	0.0201896	0.019995	0.0201194	0.0218485	0.0234069	0.0251396	0.0250208	0.0254813	0.024331	0.0229973
70535664		0.0037827	0.0040176	0.00372369	0.00458381	0.00816091	0.0114756	0.0136609	0.0148963	0.0162837	0.016807	0.0173974	0.0186529	0.0210995	0.0219906	0.022022	0.0221419	0.0222841	0.0221551	0.0229426	0.0233655	0.0239261	0.0243376	0.0231584	0.0185661	0.0161356	0.017248
70535734		0.00585181	0.00499583	0.00440875	0.00379988	0.00352313	0.00299676	0.0030568	0.00317073	0.00375474	0.00468753	0.00628623	0.00633071	0.00932796	0.00926818	0.00831795	0.00928023	0.0109096	0.0117415	0.0128001	0.0157322	0.0181339	0.0183989	0.0202998	0.0212405	0.0217995	0.0228888	0.0245642	0.0249663	0.0247776	0.0245334
70535804		0.0033774	0.00522075	0.00639815	0.00564149	0.00669215	0.00736837	0.00896585	0.00781193	0.00938739	0.0102237	0.0124467	0.0153177	0.0148946	0.0163347	0.0179405	0.0176061	0.0176354	0.0189648	0.018465	0.0197283	0.0190152	0.0215982	0.0224346	0.0215734	0.0223552	0.0226424	0.0231166	0.0239159	0.0237817	0.0224288
70536278		0.00386076	0.00332589	0.0024693	0.00158114	0.00105931	0.00100969	0.00205004	0.00327432	0.00180042	0.00247414	0.00302113	0.0035999	0.00465047	0.00471376	0.00752119	0.0114882	0.0154202	0.0182274	0.0186482	0.018795	0.0175526	0.0180672	0.018172	0.0192455	0.0209281	0.0217017	0.0230812	0.0244938	0.0255473	0.0261332
70536348		0.00230706	0.00208896	0.0018847	0.00188586	0.00228793	0.0020608	0.00242703	0.00215583	0.00272449	0.0039045	0.00701121	0.00999323	0.0134459	0.0147414	0.016964	0.0172323	0.0157717	0.0164819	0.0194936	0.0247247	0.0281269	0.0295033	0.0298538	0.0298185	0.0285667	0.0275054	0.0259532	0.0263275	0.0254887	0.0235797
70536655		0.00379679	0.00283904	0.00216954	0.0014867	0.00100864	0.000656937	0.00244522	0.00566509	0.00873555	0.0135981	0.0153828	0.0201012	0.0194485	0.0209311	0.0209427	0.0225069	0.0243752	0.0278	0.0302811	0.0321339	0.0316139	0.0307452	0.0292176	0.0284357	0.0272744	0.0261892	0.0253681	0.0245902	0.0243829	0.0247932
70536725		0.00577811	0.00820652	0.0117948	0.014272	0.0151235	0.0168149	0.0173747	0.0226862	0.0237103	0.0245292	0.0249075	0.0234792	0.0263135	0.0297768	0.0321055	0.0319821	0.0308828	0.0297232	0.0288613	0.0289207	0.0300837	0.0288593	0.0285826	0.0277593
70537576		0.00371652	0.00382771	0.00406885	0.00413401	0.00450198	0.00511216	0.00554483	0.00603389	0.00638521	0.00648556	0.00934818	0.0115772	0.0121134	0.0163155	0.0193078	0.0206776	0.0232975	0.0279418	0.0300094	0.0327928	0.034099	0.0337501	0.032844	0.0303462	0.029315	0.0285335	0.0282433	0.0267743	0.0265255	0.0238238
70537716		0.0048142	0.00413998	0.0027306	0.00173152	0.00205522	0.00287171	0.00361154	0.00429588	0.00505311	0.0060201	0.00792821	0.00766841	0.00805729	0.00946618	0.0110146	0.0104556	0.0104138	0.0110535	0.0100272	0.0110513	0.012156	0.0127745	0.014632	0.0172868	0.0194565	0.0206594	0.0216395	0.0234054	0.0252949	0.0270302
70538023		0.00429929	0.00513327	0.00490823	0.00581325	0.00639149	0.00656864	0.00644098	0.00638857	0.00671501	0.00695341	0.00735966	0.00788092	0.00784126	0.00745626	0.00678503	0.00606774	0.00598956	0.00686376	0.00853182	0.0121228	0.015594	0.0174923	0.0173519	0.0155696	0.0172703	0.0174237	0.0168567	0.0186993	0.0193327	0.0197058
70538330		0.00593498	0.00454	0.00361211	0.00343641	0.00388359	0.00410814	0.00460965	0.00531253	0.00596045	0.00562947	0.00677127	0.00689433	0.00894266	0.0085416	0.00883077	0.0107087	0.0136028	0.0173789	0.0179881	0.0238047	0.0232967	0.0250139	0.0248023	0.0237887	0.0236813	0.0245049	0.0245938	0.024501	0.0246213	0.0248169
70538637		0.00632878	0.00708879	0.00727903	0.00771597	0.00764665	0.0057781	0.00621073	0.00521512	0.00450375	0.0037875	0.00286543	0.0028142	0.00217604	0.00141088	0.00165762	0.00186649	0.00260981	0.00362039	0.00363413	0.00408762	0.00494621	0.00631485	0.00780706	0.00973028	0.012135	0.0148739	0.0163336	0.0178267	0.0181103	0.0189847
70539014		0.000913615	0.00128446	0.00190936	0.00251581	0.00317668	0.00422549	0.00478713	0.00585225	0.00795979	0.00891935	0.00809115	0.0102785	0.0140633	0.0138679	0.0148953	0.0154363	0.0173442	0.0213406	0.025655	0.0271476	0.027157	0.0253138	0.02314	0.0219246	0.0209759	0.0213407	0.0215081	0.0242292	0.0273188	0.0279047
70539181		0.00112275	0.00205239	0.00299354	0.00337369	0.0041017	0.00477613	0.00575348	0.00774271	0.00966182	0.014532	0.0176205	0.0195813	0.0224768	0.0222159	0.020398	0.0222069	0.0203246	0.0185383	0.0198942	0.022606	0.0247052	0.0246256	0.0257874	0.0281233	0.0295154	0.031901	0.0332888	0.0325064	0.0327512	0.0299971
70541777		0.00359649	0.00340314	0.00331272	0.00327655	0.00342609	0.00411651	0.00518556	0.00643122	0.00774033	0.0101345	0.0121222	0.0140241	0.0163389	0.0183233	0.0193483	0.0206293	0.023309	0.0259107	0.0275159	0.0279564	0.0271382	0.0271142	0.0260798	0.0245811	0.0235441	0.0221015	0.0209376	0.0208941	0.0208993	0.0208221
70541917		0.00363365	0.00348896	0.0034559	0.0034134	0.00356899	0.00390123	0.00467286	0.0048876	0.00542396	0.0072042	0.00868838	0.00913836	0.0109418	0.0123404	0.0145519	0.0174436	0.0194356	0.0203779	0.0206058	0.0216476	0.0234107	0.0261742	0.0282774	0.0282392	0.0272902	0.0258309	0.0237675	0.0225562	0.0200709	0.0182406
70542224		0.00300049	0.0028707	0.00289226	0.00291163	0.00289118	0.00300449	0.00317427	0.00341263	0.00412394	0.00488721	0.00691006	0.00584802	0.00849951	0.0115142	0.0137043	0.0159229	0.0175044	0.018036	0.0167996	0.0158755	0.0154304	0.0153595	0.0161442	0.0174341	0.018776	0.0193937	0.0179051	0.017309	0.0182929	0.0201626
70542461		0.00840156	0.0111127	0.00934417	0.0109773	0.0118634	0.0127647	0.0136528	0.015626	0.017393	0.0184271	0.0190909	0.0195726	0.0191606	0.0169516	0.014444	0.0146973	0.0151625	0.0159221	0.0158352	0.0165831	0.0164331	0.0153312	0.0157291	0.0158495	0.016637	0.0172579	0.0169607	0.0161732	0.0160877	0.0149651
70542838		0.00130462	0.000854083	0.000438617	0.00088073	0.00160281	0.00229078	0.00287334	0.00324973	0.00372308	0.00510465	0.00560352	0.00561437	0.00837654	0.00870045	0.0111939	0.0131828	0.015254	0.0155138	0.0174245	0.0193252	0.0182522	0.0192648	0.0190039	0.020277	0.0215909	0.0223485	0.0227721	0.0237546	0.024208	0.0250156
70543215		0.00454317	0.00526527	0.00538609	0.005185	0.00481908	0.00487249	0.00526505	0.00580711	0.00612898	0.0073915	0.00694012	0.0078418	0.00777701	0.00778233	0.00842121	0.0102481	0.0140251	0.0173553	0.0212001	0.0235391	0.024888	0.0256434	0.0261915	0.0273371	0.0277192	0.028342	0.0295451	0.0282157	0.026676	0.0261944
70544066		0.0058813	0.00752228	0.00772628	0.010827	0.0135096	0.0157773	0.0183792	0.022573	0.025787	0.0273675	0.0274126	0.0264062	0.02525	0.0258331	0.0249802	0.0276764	0.0279316	0.0284454	0.0282517	0.0283723	0.0282266	0.0285328	0.0288292	0.0265532
70544136		0.0033285	0.00269921	0.0024292	0.00304986	0.0036557	0.00315717	0.00425775	0.00638282	0.00777367	0.0115186	0.0148733	0.0178218	0.0177414	0.019002	0.0177678	0.0182627	0.020105	0.0221939	0.0228619	0.0223201	0.0214317	0.0213632	0.0201345	0.0210058	0.0213498	0.0210998	0.0209789	0.0199077	0.0193707
70544206		0.00395318	0.00435169	0.00505547	0.00600171	0.00859004	0.0106808	0.0119423	0.0131	0.0144288	0.0164237	0.0197248	0.0220009	0.021037	0.0233967	0.0233272	0.0252238	0.0256266	0.0250266	0.0252534	0.0246207	0.022918	0.0221395	0.0221091	0.0222742	0.0244041	0.0241183	0.0232122	0.0215504
70544373		0.00291299	0.00448295	0.00512721	0.0054417	0.00481481	0.00429682	0.00436246	0.00494447	0.00556325	0.00595798	0.00437745	0.00419007	0.00362695	0.00429729	0.00522649	0.00666717	0.00844643	0.010801	0.0138494	0.0162063	0.0191733	0.0212994	0.0210096	0.0221555	0.0202413	0.0218871	0.0236651	0.0222548	0.0244958	0.0253577
70545127		0.00378723	0.00434391	0.00531753	0.00658551	0.00809914	0.00959134	0.010711	0.0101749	0.0120867	0.0123922	0.0140329	0.0149597	0.0152135	0.0153649	0.0159694	0.0151834	0.0150713	0.0148345	0.0159651	0.0170636	0.0204866	0.022728	0.0249649	0.026663	0.0275404	0.0273152	0.0264979	0.0247755	0.0233472	0.0225606
70545811		0.00407883	0.00262985	0.00224737	0.00132917	0.00218231	0.00188886	0.00250798	0.00309348	0.00477048	0.00532723	0.00720385	0.00791616	0.0100698	0.0112204	0.0133686	0.015181	0.0155529	0.0166352	0.0185686	0.0205131	0.0204798	0.0197702	0.019406	0.0196317	0.0199652	0.0205845	0.0222824	0.0225083	0.0224771	0.0211892
70546425		0.00356533	0.0024991	0.00179493	0.00244666	0.00323156	0.00364992	0.0043605	0.00439657	0.00605217	0.00906703	0.0100691	0.0127773	0.013495	0.0155914	0.0154966	0.0158742	0.0168377	0.0161957	0.0168083	0.0185726	0.0194479	0.0196562	0.0192037	0.018965	0.0181139	0.0182604	0.0174707	0.0183017	0.0190746	0.020218
70546662		0.00648672	0.00916842	0.0116	0.0140444	0.0165072	0.020135	0.0241395	0.0252757	0.0260139	0.0276826	0.0296789	0.0315937	0.0320197	0.0317794	0.0294553	0.0242039	0.0222977	0.0211166	0.021138	0.0216059	0.0234305	0.0251502	0.0260977	0.0252049
70546732		0.00549944	0.00520903	0.00516973	0.0049962	0.00522908	0.00581158	0.00632677	0.00697505	0.00649738	0.00770673	0.00729806	0.00910996	0.0110809	0.0123351	0.0146353	0.0169059	0.0186663	0.0208655	0.0236324	0.0236924	0.0258164	0.0258857	0.0276557	0.0294438	0.0321369	0.0322305	0.0316369	0.0285268	0.0265198	0.0254525
70547039		0.00634292	0.00539302	0.00502782	0.00395996	0.00293703	0.00289922	0.00246272	0.00185863	0.00192856	0.00140622	0.000931379	0.000547632	0.00163328	0.00385432	0.00549333	0.00708315	0.00880285	0.0107225	0.010948	0.0101079	0.00816634	0.00789694	0.0149046	0.014273	0.0253575	0.0300221	0.0313936	0.0296682	0.02797	0.0258947
70547276		0.00800596	0.00760577	0.00694653	0.00650354	0.00620052	0.00682905	0.00771998	0.00872982	0.00763108	0.0069062	0.00524167	0.00379901	0.00541321	0.00634311	0.00757589	0.0105541	0.0136998	0.0147784	0.0166408	0.0167425	0.0164767	0.0158118	0.0164331	0.0177953	0.0199531	0.0223056	0.0247631	0.0262054	0.0266911	0.0258088
70547416		0.00430458	0.00580662	0.00743108	0.00839114	0.0113777	0.0139381	0.0155124	0.0161971	0.0171254	0.0182316	0.0198093	0.0186706	0.0206577	0.0225193	0.0251581	0.0245758	0.0238201	0.023067	0.0229253	0.0229161	0.0226498	0.0219357	0.0209057	0.0212288	0.0208186	0.0206016	0.0188141	0.0185187	0.0166698	0.0151451
70548197		0.00538679	0.00567776	0.00544037	0.00529645	0.00591639	0.00596438	0.00628702	0.00628524	0.00625268	0.00594556	0.00557314	0.00572401	0.00507869	0.00645715	0.0081334	0.00943685	0.0120864	0.0141489	0.0161027	0.0184862	0.0218107	0.0211301	0.0229695	0.0223204	0.0239116	0.0240386	0.0251755	0.0256117	0.0262388	0.025268
70548644		0.00388724	0.00254431	0.00163333	0.00314774	0.00535992	0.00664727	0.00747685	0.00864423	0.00981028	0.0113524	0.0146858	0.0203281	0.0250932	0.0262112	0.0270314	0.0295308	0.0313022	0.0318777	0.0317021	0.0303467	0.0288823	0.0272485	0.0255943	0.0240742	0.0228871	0.0232827	0.0245418	0.0242423	0.0253169	0.0252237
70549021		0.00548301	0.00629507	0.0062704	0.00626709	0.00625117	0.00617553	0.00614428	0.00611811	0.00609295	0.00634379	0.00650905	0.00773942	0.00955398	0.0112382	0.0125169	0.0151318	0.0148042	0.0176807	0.0172963	0.0196479	0.020126	0.0220514	0.0247927	0.0269991	0.0276735	0.0285832	0.0282413	0.0278335	0.0285263	0.0280195
70549495		0.00324716	0.00419521	0.00459078	0.00497163	0.00522817	0.00555786	0.00651113	0.00730095	0.00921702	0.0118948	0.0115234	0.0134363	0.0139844	0.0145715	0.0167001	0.0187934	0.0196241	0.0199151	0.0198641	0.0209442	0.0214284	0.0220025	0.0243185	0.0227322	0.0217526	0.0219278	0.0229704	0.0232777	0.0225194	0.0204853
70550249		0.0012558	0.0016293	0.00159605	0.00221328	0.0029276	0.00352743	0.00439595	0.00647683	0.00808741	0.00998266	0.0107089	0.0127737	0.0147306	0.0157571	0.0181811	0.0195807	0.019632	0.022018	0.0238128	0.0244406	0.0250965	0.0250708	0.0257459	0.026728	0.027134	0.0266175	0.0256853	0.0232895	0.0218806	0.0230063
70550793		0.0617209	0.0580706	0.0541386	0.050149	0.040864	0.0307383	0.0295706	0.0269957	0.0297795	0.0339746	0.0367547	0.0507717	0.0628847	0.0699144	0.0687101	0.0633597	0.0533049	0.051407	0.0433799	0.0446507	0.0433124	0.034963	0.0263712	0.0198349	0.0146415	0.0110166
70551784		0.00296204	0.00255807	0.00248583	0.00195882	0.00192757	0.0022944	0.00230418	0.00251362	0.00249298	0.00230619	0.00249292	0.00430448	0.00678832	0.00844511	0.00979098	0.0108092	0.0104994	0.0120062	0.0142493	0.018257	0.0205884	0.0213926	0.0254552	0.0247966	0.0261685	0.026522	0.0265789	0.0276157	0.027909	0.027812
70551854		0.00308603	0.0029626	0.00255745	0.00271125	0.0030692	0.00316543	0.00336536	0.00428044	0.00539407	0.00691542	0.0066752	0.0082522	0.0113105	0.0149279	0.0165673	0.0168264	0.0192543	0.0188769	0.0201671	0.0200872	0.0232083	0.0259962	0.0275249	0.0281265	0.0278454	0.0276702	0.0263129	0.024751	0.0239542	0.0230302
70552161		0.004206	0.0032688	0.00249483	0.00281732	0.00394826	0.00545286	0.00668592	0.00782059	0.0102102	0.0118117	0.0129175	0.0153026	0.0162772	0.0171117	0.0179777	0.0182475	0.0190626	0.0185681	0.0179301	0.0182757	0.0182545	0.0197448	0.0199479	0.0197678	0.0192242	0.0190954	0.0188855	0.0193497	0.019138	0.0210515
70552301		0.00422465	0.0041877	0.00414374	0.00413666	0.00398498	0.00372615	0.00348999	0.00326183	0.00355875	0.00316282	0.0025917	0.00166006	0.00155179	0.00296194	0.00463933	0.0058088	0.0074297	0.0102036	0.0131486	0.0136729	0.0188859	0.0205791	0.0226821	0.0245081	0.0241476	0.0255243	0.0263916	0.0241167	0.0237032	0.0245032
70552468		0.00271271	0.0022517	0.00169858	0.00136893	0.00186224	0.0029648	0.0051031	0.00651858	0.00627974	0.00828549	0.0105713	0.0126612	0.0141866	0.0176523	0.0180292	0.0200062	0.0220325	0.0231846	0.024077	0.0238993	0.0225744	0.0212102	0.02065	0.0206377	0.0207156	0.0204005	0.0206706	0.0195341	0.0201485	0.0203622
70552608		0.00200995	0.00217964	0.00239393	0.0026063	0.00271219	0.0027747	0.00300175	0.00451952	0.00638704	0.00713592	0.0080065	0.0103002	0.0113685	0.0154699	0.0176207	0.0199754	0.0206274	0.0228636	0.0214879	0.0234303	0.0259324	0.0279022	0.0294463	0.0324872	0.0352813	0.0370236	0.0367447	0.0351666	0.032134	0.0291412
70552775		0.00325877	0.00200146	0.00139488	0.00175903	0.00243906	0.003079	0.00256783	0.00310655	0.0060811	0.00513144	0.00745921	0.00704234	0.0095492	0.0120232	0.0135501	0.0159104	0.0185985	0.0191036	0.0198002	0.0210941	0.0223626	0.0238788	0.024522	0.0242245	0.0234098	0.0221037	0.0212703	0.0214951	0.0222984	0.0230043
70553152		0.00400049	0.00343377	0.00297511	0.00252336	0.00215059	0.001975	0.00184573	0.00241094	0.00216823	0.00173479	0.00148492	0.000235544	0.00221329	0.00441816	0.00670378	0.00948658	0.010348	0.0106139	0.0129235	0.015981	0.0191733	0.0204042	0.0217426	0.0217612	0.0217774	0.0208461	0.0231629	0.0235702	0.0238684	0.0256205
70553529		0.00331171	0.0028501	0.00251227	0.00306566	0.00496966	0.00586496	0.00722717	0.00871841	0.00928848	0.0111371	0.0123157	0.0139026	0.0150896	0.0172015	0.0169247	0.0184676	0.018829	0.020684	0.0216809	0.02328	0.0236709	0.0266603	0.0284897	0.0281181	0.0275974	0.0260925	0.0245538	0.023792	0.0225336	0.0207589
70553696		0.00482731	0.00497184	0.00485747	0.00466092	0.00425096	0.00378256	0.00338957	0.00299041	0.00280368	0.00248888	0.00249496	0.00401057	0.00640803	0.00864953	0.0109362	0.0137911	0.0168118	0.0192746	0.0224235	0.0241312	0.0249783	0.0262433	0.0270342	0.0275979	0.0277322	0.0278112	0.0277107	0.0275844	0.0285568	0.0305015
70553836		0.00334247	0.0031348	0.00259396	0.00251313	0.00180032	0.00138273	0.00264706	0.00314942	0.00338696	0.00418592	0.00610175	0.00521071	0.00666434	0.00882688	0.0113217	0.0117226	0.0135421	0.0136935	0.0146044	0.0154261	0.0148703	0.0156473	0.0169029	0.0169833	0.0192393	0.0215535	0.0249994	0.0272867	0.0270623	0.0263173
70554073		0.0135659	0.0133211	0.0148546	0.0158283	0.0151962	0.0139777	0.0148427	0.0160536	0.0170053	0.0208673	0.0235984	0.0238037	0.0227827	0.0221882	0.0226257	0.023234	0.0237888	0.024236	0.0241362	0.0235894	0.0214829	0.019366	0.0181688	0.018489	0.01872	0.0191263	0.0190801	0.0197141
70554827		0.00316516	0.00247065	0.00305719	0.00240161	0.00192528	0.00161347	0.00157112	0.00272762	0.00570903	0.00755426	0.0104865	0.0117092	0.0134404	0.0145702	0.014552	0.0160857	0.0186806	0.020334	0.023279	0.02486	0.0245249	0.0232244	0.0222846	0.0217491	0.0216248	0.021458	0.0214816	0.02103	0.0211094	0.0200813
70555134		0.00353671	0.00299564	0.00249419	0.00309402	0.00284375	0.00324807	0.00379407	0.00405877	0.00544211	0.00658353	0.00885009	0.0102757	0.0119709	0.0130765	0.0134773	0.0149773	0.0160406	0.0163211	0.0178251	0.0195149	0.0206638	0.0205187	0.0207232	0.0218162	0.0226935	0.0247157	0.0257808	0.0252484	0.0244715	0.0244498
70555204		0.00301052	0.00316195	0.00409346	0.00442181	0.00588015	0.00763298	0.00992468	0.0120364	0.0139259	0.0177943	0.0211128	0.0208803	0.0222525	0.0230601	0.0239979	0.0265397	0.0269047	0.0271379	0.0259586	0.0254726	0.0239778	0.0222897	0.021647	0.0200994	0.017914	0.0150274	0.0137035	0.0136954	0.0132952
70555371		0.00315328	0.0024664	0.00125934	0.000738352	0.00184979	0.0027091	0.00354531	0.00430937	0.00513257	0.00622201	0.00872838	0.0107916	0.0121121	0.012777	0.0123504	0.0112872	0.0103776	0.0120276	0.0153914	0.0200895	0.0230833	0.0238948	0.0232724	0.0232138	0.0240183	0.0248334	0.024986	0.0252343	0.0248805	0.0241936
70555511		0.0140334	0.0125509	0.0136497	0.0134203	0.0139828	0.0154844	0.0168837	0.019953	0.0206077	0.0208815	0.0207855	0.0205709	0.0205704	0.0206707	0.0203477	0.0198375	0.019516	0.0197413	0.0201858	0.0208425	0.0209225	0.0200783	0.0186223	0.0183191	0.0170185	0.0155623	0.0153284	0.0135723	0.0120602	0.0114366
70556125		0.00126832	0.0015823	0.00162726	0.00128083	0.00132559	0.00150052	0.00196544	0.00251344	0.00515209	0.00700817	0.00664555	0.00973492	0.0117153	0.0132236	0.0139657	0.0146923	0.0171216	0.0212458	0.0236349	0.0251581	0.0269792	0.0269569	0.0268848	0.0265421	0.026358	0.0264363	0.0262239	0.0248553	0.0242342	0.0223013
70556739		0.00478812	0.00490587	0.004839	0.00465306	0.00474515	0.00426626	0.00363675	0.00338183	0.00339835	0.00333976	0.00365243	0.00356871	0.00387093	0.0036199	0.00240165	0.00205285	0.00462847	0.00840711	0.012061	0.0160252	0.0202896	0.0220096	0.0241598	0.0261823	0.0219612	0.0201612	0.0224558	0.0187562	0.0204728	0.0246251
70557046		0.00397671	0.00415518	0.00453282	0.00457242	0.00427024	0.00345383	0.00175213	0.000954435	0.000780071	0.00214054	0.00367275	0.00478678	0.00520046	0.00505542	0.0046631	0.00418074	0.0040213	0.00470388	0.00613311	0.00816738	0.0101311	0.0121674	0.0148756	0.0174573	0.0190953	0.0196033	0.0209873	0.0226648	0.0230747	0.0227017
70557353		0.00395678	0.00368741	0.00325185	0.00334691	0.00363754	0.00374828	0.00431117	0.0038872	0.00362023	0.00396087	0.00428767	0.00482501	0.00579423	0.00725796	0.00916467	0.0107482	0.0130028	0.0147907	0.0166613	0.0176746	0.017997	0.0179804	0.0172511	0.016293	0.0158471	0.0149451	0.0157408	0.0170234	0.0181832	0.0205184
70557730		0.00674835	0.00663111	0.006202	0.00584409	0.00616464	0.00637	0.00661134	0.00625055	0.00516195	0.00481722	0.00409322	0.00443714	0.00519753	0.00721297	0.00539757	0.00694853	0.00678409	0.0104565	0.014713	0.0198965	0.0188783	0.0225391	0.025437	0.0232511	0.0247843	0.0256748	0.0258743	0.0267007	0.0255138	0.0246934
70558414		0.00589577	0.00414389	0.00250233	0.00174794	0.00105544	0.00242355	0.00322944	0.00417592	0.00571802	0.00795556	0.00908862	0.00987194	0.0103564	0.0113716	0.0122385	0.0137342	0.0144933	0.01465	0.0163436	0.0175341	0.0187852	0.0191613	0.0189778	0.0184621	0.0179379	0.0184821	0.0191446	0.0193774	0.0207707	0.023811
70558651		0.00321911	0.00345909	0.00282089	0.00295314	0.00197745	0.00219293	0.00303331	0.00372491	0.00440346	0.00646049	0.00795561	0.00998626	0.0104823	0.0123335	0.0148052	0.0186874	0.021858	0.0235439	0.0232794	0.0232006	0.0222816	0.0216271	0.0210917	0.0207485	0.0209377	0.0211297	0.0213824	0.0211689	0.0208804	0.0206992
70559195		0.00239866	0.00320671	0.00311221	0.00223519	0.00200767	0.00489513	0.00929316	0.0142689	0.0159684	0.0204351	0.024266	0.0255151	0.0227404	0.024223	0.0211188	0.0194669	0.020599	0.0181044	0.019887	0.0201205	0.0216218	0.0238579	0.0259389	0.0266082	0.0248539	0.0247871
70559405		0.00127803	0.00190792	0.00305377	0.0049699	0.00603234	0.0069457	0.00819852	0.0103508	0.0131085	0.0146233	0.0171739	0.0188703	0.019809	0.0205329	0.0208636	0.0199374	0.0205519	0.0204334	0.0234157	0.0229517	0.0237417	0.0248298	0.0246156	0.0242868	0.0235016	0.0230666	0.0219117	0.021202	0.0211714	0.0197855
70559572		0.00285583	0.00234175	0.00239049	0.00295046	0.00365456	0.00392951	0.00425193	0.00442374	0.00490127	0.00489859	0.00578316	0.00837494	0.0100919	0.0113061	0.0137197	0.0149293	0.0154356	0.0157412	0.015693	0.0156478	0.015804	0.0178818	0.0195007	0.0189292	0.0216807	0.0223862	0.0239167	0.0263498	0.0278883	0.0292881
70559642		0.00784115	0.00706303	0.00596344	0.00534977	0.00477292	0.00459445	0.004663	0.00457412	0.00387821	0.00268177	0.00408604	0.00743672	0.0128582	0.0183368	0.0228359	0.0249688	0.0255083	0.0251928	0.0252149	0.0239393	0.0248567	0.0225768	0.0230283	0.0237014	0.0240077	0.02338	0.0221327	0.0198428	0.0180449	0.0182086
70560186		0.00269425	0.00242198	0.0016168	0.00166381	0.00232632	0.00338899	0.00416321	0.00540449	0.00728795	0.00945018	0.00950783	0.012375	0.0144639	0.0140929	0.0150961	0.0149084	0.0160964	0.0165518	0.0174746	0.0178676	0.0174322	0.0175967	0.0181351	0.019255	0.0209425	0.0190761	0.0186765	0.0181886	0.01583	0.017996
70560493		0.00894637	0.0104877	0.0110561	0.0129244	0.0136557	0.0146241	0.01663	0.0175578	0.0188833	0.0183435	0.019388	0.0194861	0.01952	0.0184493	0.0169306	0.0158251	0.0150735	0.016028	0.0170153	0.0198013	0.0200334	0.0202073	0.0190482	0.0192317	0.0182957	0.0169802	0.0147538	0.0128961	0.0118893
70561247		0.00293021	0.00241477	0.00212897	0.00237421	0.00340571	0.00382866	0.00650044	0.00739537	0.00928944	0.01048	0.0107165	0.01175	0.0145003	0.0174015	0.019625	0.0230692	0.0270857	0.0286829	0.0289869	0.029287	0.029253	0.0287026	0.0285155	0.0266825	0.0247762	0.0244909	0.0220162	0.0210078	0.0174725	0.0155252
70561317		0.00299637	0.00214314	0.0017506	0.00239012	0.00406525	0.00643236	0.00852504	0.0095183	0.0114898	0.0110574	0.0120753	0.0122849	0.0156143	0.0178087	0.0234789	0.0255982	0.0272702	0.0274276	0.0260698	0.0256295	0.0247168	0.0247624	0.0233967	0.0209346	0.0189056	0.0171347	0.0164928
70561931		0.00259071	0.00334899	0.00363901	0.00351764	0.00316247	0.00336026	0.00329181	0.00345348	0.00368946	0.00368236	0.00500639	0.00656481	0.0082746	0.00987511	0.0117189	0.0129376	0.0135274	0.0140015	0.0139583	0.0147682	0.0157391	0.0169793	0.0171897	0.0191831	0.0218389	0.0236437	0.0246188	0.0247185	0.0241889	0.0236769
70562238		0.00409254	0.0044749	0.00522958	0.00460932	0.00292813	0.00235959	0.00191502	0.00164636	0.00213783	0.00329617	0.00478627	0.00835743	0.010548	0.0115331	0.0140533	0.017202	0.0209848	0.0221686	0.0239048	0.0256974	0.0274007	0.0273199	0.026496	0.0233887	0.02173	0.0207055	0.018964	0.0166469	0.0155981	0.0152561
70562308		0.00447216	0.00340109	0.00343616	0.00290302	0.00397224	0.00467722	0.00507634	0.00779324	0.0109994	0.0116256	0.0158417	0.0188384	0.019468	0.0224358	0.0231314	0.0239192	0.0242027	0.0255071	0.0267327	0.0290121	0.0297392	0.0308607	0.0303717	0.0307289	0.030904	0.0306812	0.0291846	0.0258479	0.0233032	0.0217867
70562475		0.00263646	0.00173814	0.0011292	0.000837307	0.00107412	0.00145173	0.00206978	0.00314816	0.00454705	0.00528724	0.00719269	0.00703105	0.0105246	0.0118339	0.0145105	0.0164613	0.0172846	0.0165847	0.016124	0.0168783	0.0175891	0.0196223	0.021997	0.0236605	0.0251968	0.0251859	0.0257466	0.0249322	0.0236491	0.0230543
70562615		0.00358055	0.00340218	0.00246095	0.00192729	0.00209383	0.00182715	0.0017749	0.00277276	0.0046253	0.00495057	0.00708555	0.00710678	0.00769479	0.00744677	0.0102773	0.0120418	0.0141463	0.0137023	0.0152818	0.0165466	0.0159714	0.0159772	0.0190867	0.0212374	0.0236139	0.0252928	0.0256472	0.0262735	0.0262537	0.0259373
70562852		0.00265259	0.00453134	0.00597764	0.00502208	0.00812831	0.0112293	0.00859484	0.0122106	0.0105405	0.0134754	0.0158444	0.0172378	0.0223361	0.025283	0.0267141	0.0261518	0.0244276	0.0242549	0.0238566	0.0247606	0.0257174	0.0264768	0.0261996	0.0254992	0.0251748	0.0230344	0.0223846	0.0200905	0.0191215	0.0214247
70562922		0.00372775	0.00392867	0.00371514	0.0034853	0.00344555	0.00338615	0.00347691	0.00365225	0.0041204	0.00529509	0.00671847	0.00855374	0.0110545	0.0125366	0.0137485	0.0161367	0.0176132	0.0185441	0.0225409	0.0249062	0.0280842	0.0293751	0.0295591	0.0288576	0.0279418	0.0266169	0.0268919	0.0265485	0.0269509	0.0262792
70563089		0.00216814	0.00145669	0.00246658	0.00472351	0.00687796	0.0103571	0.014733	0.0178563	0.0190773	0.0201602	0.0211528	0.021522	0.0227589	0.0245767	0.0252543	0.0257327	0.025138	0.0256651	0.0247548	0.0243548	0.0243369	0.0238886	0.0234462	0.0223132	0.0233792	0.0228551	0.0227573	0.0224299	0.0227248	0.0226483
70563229		0.00596865	0.0049298	0.00386895	0.0034371	0.00325692	0.00268219	0.00182006	0.00169001	0.00220458	0.0019244	0.00226236	0.00358279	0.00549329	0.0101609	0.0116494	0.014408	0.0157755	0.0159316	0.0179535	0.0178764	0.0196007	0.0202734	0.0202784	0.021121	0.0220063	0.0219175	0.0233527	0.023432	0.0245405	0.0252696
70563466		0.00432646	0.00359169	0.00278165	0.00156234	0.00254304	0.00479485	0.011799	0.0113578	0.0158982	0.0165992	0.0222195	0.0209121	0.0236457	0.0243327	0.0235563	0.0232273	0.0216428	0.0213131	0.0195826	0.0195226	0.020963	0.0240399	0.0247482	0.0280029	0.0280177	0.0249661	0.0214605
70563843		0.00542139	0.00514282	0.0046563	0.00365095	0.00245404	0.00259693	0.00214366	0.00486781	0.00905786	0.0088299	0.0118469	0.0159885	0.0193606	0.0184383	0.017493	0.0167226	0.0185677	0.0225068	0.0214038	0.0229272	0.0209089	0.0214116	0.0235088	0.0264398	0.0285608	0.0292321	0.0281025	0.0262449	0.0238506	0.0203046
70564220		0.00603841	0.00582621	0.00489743	0.00451263	0.00453528	0.00305963	0.00246681	0.00458801	0.00367449	0.00755441	0.0114616	0.0129037	0.0161204	0.0201951	0.0240202	0.0242793	0.0260141	0.0260078	0.0257147	0.0268477	0.0260421	0.0265466	0.0270386	0.0275622	0.0279028	0.026344	0.0239741	0.024459	0.025145	0.0260285
70564764		0.00810261	0.0078535	0.00724624	0.00624924	0.00509656	0.00446271	0.00414372	0.00377074	0.00303685	0.00204917	0.00146429	0.00305722	0.00575731	0.00762677	0.00691243	0.00896438	0.0120881	0.0144204	0.0159336	0.0171696	0.0183448	0.0189927	0.0202827	0.0217543	0.0228944	0.0240346	0.0230745	0.0228048	0.0222503	0.0236129
70565141		0.00275095	0.0027604	0.00228119	0.00278831	0.00316168	0.00416646	0.00627507	0.0051203	0.00667301	0.0101171	0.0125134	0.0158673	0.0169232	0.0190765	0.0191281	0.0199059	0.0200308	0.022292	0.0237364	0.0289897	0.0305764	0.0304114	0.0293683	0.0274812	0.0271486	0.0243527	0.0210895	0.0212296	0.0211293	0.0223716
70565448		0.00300929	0.00289777	0.00328288	0.00381405	0.00448035	0.00567696	0.00763818	0.00649363	0.00639043	0.010327	0.0146842	0.0177165	0.0196707	0.0216912	0.0236425	0.0250443	0.0245201	0.0265884	0.0271728	0.0252169	0.025576	0.0253426	0.0256993	0.025531	0.0266781	0.0279561	0.0282627	0.0273018	0.0246209	0.0245692
70565685		0.00248578	0.0027926	0.0028301	0.00251781	0.00231596	0.00190617	0.00183335	0.00490737	0.00671994	0.00630155	0.00995299	0.00928268	0.0133145	0.0145759	0.016711	0.0198873	0.0222741	0.0243256	0.0263564	0.0270447	0.0269034	0.0267605	0.026641	0.0258779	0.0274525	0.0261963	0.0255377	0.0255674	0.0265989	0.0283359
70565755		0.006042	0.00623409	0.00592951	0.00679308	0.00919024	0.00938546	0.0118784	0.0116206	0.013199	0.0150945	0.0171605	0.016987	0.0181032	0.0214098	0.0225867	0.0256092	0.0268343	0.028454	0.0288684	0.0286399	0.0276405	0.027244	0.0255163	0.0244415	0.0226753	0.0209079	0.0186569	0.0164373	0.0132739	0.0116907
70567430		0.00231263	0.00220229	0.00264163	0.00233706	0.00270102	0.00329357	0.00496693	0.0099018	0.013379	0.0170876	0.0205286	0.0215014	0.0229961	0.0223911	0.0225953	0.0221217	0.022101	0.0222806	0.0230326	0.02435	0.0262082	0.0259534	0.0232627	0.0207625	0.021443	0.0236613
70567807		0.00856601	0.00630738	0.00453481	0.00495534	0.00452136	0.00445399	0.00349898	0.00481066	0.00679855	0.0075725	0.00861415	0.0134355	0.0161886	0.017052	0.0173423	0.0181813	0.0179739	0.0186882	0.0185165	0.0191697	0.0204567	0.0206153	0.0210276	0.0231019	0.0244856	0.0238003	0.0241797	0.0223673	0.0210772	0.0208034
70568588		0.00439103	0.00324146	0.00254147	0.00233146	0.00205974	0.0025948	0.00263775	0.00410148	0.00629338	0.0071722	0.0097536	0.0101999	0.0127849	0.0133326	0.0137672	0.01524	0.0170427	0.0164463	0.0169833	0.015747	0.0158971	0.0156426	0.0171085	0.0186066	0.0202481	0.0203073	0.0219418	0.0218525	0.0219954	0.020264
70568965		0.00584413	0.00563734	0.00514783	0.00512861	0.00457154	0.00375558	0.00349055	0.00408405	0.00495767	0.00558901	0.00716429	0.00791287	0.0092383	0.00933302	0.0112076	0.0121774	0.0147056	0.0158963	0.0164477	0.017836	0.0192139	0.0172445	0.0182767	0.0183957	0.0203	0.0222402	0.0209437	0.0239967	0.0256915	0.026068
70569035		0.00449392	0.00407422	0.00370531	0.0036335	0.00314024	0.00277298	0.00287159	0.00377441	0.00449564	0.00519637	0.00786001	0.0124471	0.0146041	0.0168989	0.0187756	0.0210635	0.0233996	0.0238326	0.0231911	0.0229801	0.0226207	0.022617	0.0223548	0.0223874	0.0231093	0.0220632	0.0215856	0.0211174	0.0210891	0.0202334
70570333		0.00470355	0.00446378	0.00642341	0.00565151	0.00513031	0.00570161	0.00680107	0.00824528	0.00955871	0.0110839	0.0126852	0.013908	0.0158273	0.0143237	0.0142314	0.0165557	0.017841	0.0191918	0.0220951	0.0234527	0.0237157	0.0245706	0.0255897	0.0268358	0.0278013	0.0277642	0.0286946	0.0282515	0.0283251	0.0270233
70570403		0.00418845	0.00405042	0.00327771	0.00184071	0.000512146	0.000465459	0.000754081	0.000827298	0.000944099	0.00120345	0.00125565	0.00143701	0.00157896	0.00171435	0.0021621	0.00271704	0.00403734	0.00584742	0.00791913	0.0103621	0.0137255	0.0142359	0.0161017	0.0213631	0.0244192	0.0265231	0.0315725	0.0337196	0.0338817	0.0326064
70570640		0.00558115	0.00706326	0.00831847	0.00988222	0.0117735	0.011434	0.0113071	0.0143123	0.0165263	0.017923	0.019007	0.0197437	0.0212606	0.0212024	0.0213471	0.0216693	0.0233713	0.0245299	0.0247484	0.0250357	0.0241223	0.0224236	0.0217699	0.0183871	0.0171565	0.0163762	0.016275	0.0152451
70570710		0.00180772	0.00291641	0.00326072	0.00359597	0.00363751	0.00382436	0.00387517	0.00406797	0.0046432	0.00485674	0.00639512	0.00848777	0.0113224	0.0144037	0.0167196	0.0185086	0.0168792	0.0171882	0.0182448	0.0221069	0.0271603	0.0294377	0.0309065	0.0323414	0.0338889	0.0357456	0.0352055	0.0344218	0.0317091	0.0284845
70571491		0.00452198	0.00317046	0.00303599	0.00230778	0.00201783	0.00341535	0.0033775	0.00373688	0.00400622	0.00435617	0.00456075	0.00517306	0.00559804	0.00721642	0.0088209	0.009774	0.0108974	0.0134154	0.0142411	0.0162646	0.0177374	0.0178205	0.0183168	0.0185434	0.0190414	0.0189597	0.0204625	0.0212084	0.0222372	0.0220853
70571561		0.00307442	0.0032319	0.00284219	0.00259615	0.00235846	0.00166443	0.00203954	0.00162474	0.00521237	0.00529	0.00521795	0.00687317	0.00863194	0.0091199	0.0109977	0.0149251	0.0182421	0.0206442	0.0214097	0.0218793	0.020714	0.0220615	0.023943	0.024397	0.0243099	0.0240098	0.0247985	0.0245827	0.024873	0.0239284
70571631		0.00533075	0.00577365	0.00615697	0.00668072	0.00770494	0.0101695	0.00870272	0.011655	0.0149771	0.0174336	0.0201074	0.0221002	0.0265161	0.0332443	0.0396774	0.0402864	0.0359004	0.0326959	0.0298895	0.023179	0.0215882	0.0223793	0.0207344	0.0226556
70571938		0.0026608	0.00303158	0.00350218	0.00396225	0.00470239	0.00780257	0.00974336	0.012435	0.014674	0.0183692	0.021234	0.0250705	0.0247026	0.0268839	0.0264073	0.0256414	0.0264158	0.0269005	0.0272412	0.0260212	0.0250695	0.024385	0.024252	0.0242738	0.0219328	0.0206238
70572552		0.00218841	0.0037189	0.00543888	0.00597047	0.00568015	0.0073773	0.0078256	0.0074329	0.011457	0.0124501	0.0135134	0.0184034	0.0218898	0.0219656	0.0230648	0.0226735	0.023142	0.0242402	0.0248204	0.0251276	0.0251953	0.0255279	0.0248429	0.0234807	0.0228497	0.0189901	0.01734	0.0182837	0.0189273	0.019174
70572789		0.003208	0.00348921	0.00346283	0.00372585	0.00362568	0.00406118	0.00509677	0.0053912	0.00833691	0.0106606	0.0130347	0.0155152	0.0174317	0.0190256	0.0202493	0.0204065	0.0208898	0.0203588	0.0220391	0.0228834	0.0233449	0.0235974	0.0241344	0.0246691	0.0236641	0.0242763	0.0235059	0.0239991	0.0234542
70573236		0.007514	0.00726621	0.007731	0.00790899	0.00772988	0.00677474	0.00718767	0.00699111	0.00649512	0.00721581	0.00813809	0.00994768	0.0131228	0.0162135	0.0179784	0.0206467	0.0217951	0.0218806	0.0215216	0.0207385	0.0196026	0.0186253	0.0178808	0.0176682	0.0171095	0.0168647	0.0163754	0.0166315	0.0163257	0.0162427
70573780		0.0113646	0.0119614	0.0119669	0.012293	0.0130587	0.0143708	0.0151874	0.0160122	0.0175723	0.0180604	0.0178411	0.0169761	0.0163529	0.0152949	0.0157523	0.0153117	0.0152847	0.0165616	0.0162731	0.0178867	0.0192573	0.0196449	0.0197064	0.0197435	0.0193956	0.018894	0.0194404	0.0183104	0.0182187	0.0167175
70573920		0.00291633	0.00414864	0.00535612	0.00644749	0.00775325	0.00914814	0.0116287	0.0136973	0.0138881	0.0146863	0.0177512	0.0197058	0.0197446	0.0209654	0.0214652	0.022755	0.0237581	0.0249737	0.0252501	0.0242532	0.0235586	0.021804	0.0209467	0.0206029	0.0202138	0.020562	0.0192563	0.0191451	0.0168955	0.0164422
70574087		0.00259836	0.0028491	0.0044014	0.00722044	0.00999322	0.00853677	0.0131728	0.0119659	0.0150124	0.019224	0.0227517	0.026012	0.0287963	0.0282567	0.0277933	0.025543	0.0261041	0.0271315	0.0293865	0.0319601	0.0340606	0.0335207	0.0327925	0.0304149	0.0282562	0.0259465	0.024364	0.020627	0.0173635	0.014408
70574841		0.00639887	0.00665957	0.00613279	0.00635464	0.0065716	0.00825263	0.0104568	0.0113264	0.0105945	0.0113347	0.0105433	0.01107	0.0109721	0.0111634	0.0106977	0.010471	0.0106272	0.0106514	0.0114729	0.012538	0.0142553	0.016705	0.0184858	0.0188794	0.0188037	0.0178335	0.0167065	0.0155898	0.0154301	0.0155545
70575692		0.00664219	0.00636343	0.00577405	0.00507308	0.0045074	0.00387793	0.00478061	0.00509369	0.00498646	0.00499844	0.00512384	0.00529103	0.00529248	0.00558764	0.00661373	0.00817381	0.0089212	0.00993036	0.0115297	0.0136907	0.0157689	0.0168356	0.0166868	0.0170227	0.017169	0.0162378	0.0166705	0.0167032	0.0175258	0.0182958
70575762		0.0036	0.0023243	0.00280932	0.00463819	0.00620244	0.00676353	0.00696231	0.00852672	0.00980244	0.0104175	0.0111592	0.0116919	0.0137903	0.0144584	0.0159935	0.0153691	0.0168745	0.0192433	0.0207503	0.0224938	0.023016	0.0222621	0.0211157	0.020503	0.0213822	0.0211599	0.0215563	0.0211707	0.0199385	0.0185632
70576139		0.00274645	0.00217158	0.00132016	0.00120536	0.00138974	0.00127981	0.00167081	0.00201443	0.00179115	0.00249195	0.00330364	0.00413569	0.00475857	0.00475338	0.00546328	0.00767087	0.00894425	0.0106194	0.0122134	0.0149075	0.02004	0.0243835	0.0261957	0.027647	0.0276316	0.02634	0.0247386	0.0240817	0.023505	0.0228004
70576823		0.00532192	0.00612174	0.00634259	0.00739607	0.0075373	0.00822629	0.00999661	0.00996033	0.0108379	0.0118797	0.0146322	0.0172939	0.0189777	0.0194973	0.0208518	0.0209289	0.0215995	0.0214172	0.0219321	0.0219383	0.0227851	0.023646	0.0242534	0.0249347	0.0280082	0.0301486	0.0323342	0.0328833	0.0336486	0.0321779
70577060		0.00340906	0.00315512	0.00283077	0.002731	0.00308444	0.00279984	0.00262876	0.00272139	0.00355134	0.00469647	0.00539105	0.00754739	0.0114687	0.014773	0.0169917	0.0180759	0.0194448	0.0191982	0.0201318	0.0219463	0.0248843	0.0284773	0.0315672	0.0333109	0.0334797	0.0323522	0.0334046	0.0321715	0.0332271	0.0340144
70577437		0.00288651	0.0036173	0.00518249	0.00672008	0.00857178	0.00916154	0.00953229	0.0111785	0.0131582	0.0152836	0.0161143	0.016592	0.0184798	0.0200724	0.0212516	0.0219037	0.0231342	0.0233061	0.0237919	0.0258812	0.0265415	0.0265055	0.0236276	0.0203453	0.0212318	0.0235225	0.0237052	0.0233072	0.0193986	0.0180026
70577507		0.00410557	0.00320146	0.00434035	0.00563581	0.00481832	0.00556055	0.00634115	0.00701398	0.010466	0.0126987	0.0167453	0.0186813	0.0188916	0.0180415	0.017393	0.0177525	0.0185873	0.019955	0.0220246	0.0234635	0.0238573	0.0220367	0.0216947	0.0208351	0.0217801	0.0234737	0.0238004	0.0230237	0.0213631	0.0189257
70577814		0.00444787	0.00526835	0.00618088	0.00721636	0.00733856	0.0105373	0.0113397	0.0161351	0.0212804	0.0257759	0.0279378	0.026436	0.028104	0.0278229	0.028396	0.0285277	0.0289728	0.0296473	0.0299194	0.0284745
70578121		0.00501529	0.00516797	0.00487062	0.00539932	0.00620348	0.00712781	0.00853023	0.0104627	0.0103862	0.0143598	0.0129153	0.0161857	0.0187937	0.021285	0.0240233	0.0262841	0.02828	0.0301608	0.0289602	0.0266059	0.025552	0.0254856	0.0263231	0.0291174	0.0318248	0.0337929	0.0351581	0.0322738	0.0256313
70578358		0.00715332	0.00634157	0.00597093	0.00566002	0.00493056	0.00425688	0.00408686	0.00375815	0.00352024	0.00332484	0.00288207	0.00245317	0.00156773	0.00124989	0.00227167	0.00415191	0.00634303	0.00978749	0.0106336	0.0128317	0.0142868	0.0176116	0.01846	0.0193211	0.0196453	0.0220057	0.0230983	0.0227111	0.0223576	0.0219051
70578805		0.00274531	0.00188592	0.00118187	0.00182473	0.00265716	0.00460877	0.00561638	0.00772953	0.00966813	0.0130256	0.0171415	0.0208361	0.0238801	0.0223328	0.0242593	0.0257804	0.0255404	0.0262569	0.0273062	0.0275292	0.0291458	0.0293273	0.028864	0.026931	0.0254725	0.0225223	0.0214572	0.0200254	0.0178836	0.0171159
70578972		0.00700396	0.00753517	0.00756271	0.00729601	0.00748292	0.00779429	0.00835548	0.00803428	0.00809533	0.00784516	0.0072992	0.00676828	0.00706284	0.00706117	0.00807982	0.00963445	0.0106472	0.0131202	0.017027	0.0184084	0.0199664	0.0187498	0.0198523	0.0196596	0.0206254	0.0224137	0.0249941	0.029163	0.0292413	0.0315921
70579112		0.00211661	0.0021985	0.0020166	0.00195498	0.00211782	0.00161585	0.000603245	0.000757311	0.000958755	0.00266144	0.00476204	0.00656537	0.00892125	0.0083158	0.00979011	0.0112961	0.0124939	0.0150835	0.0190858	0.0217251	0.0233335	0.0250029	0.0246227	0.0248339	0.0248379	0.0244749	0.0234116	0.021785	0.0204245	0.0205582
70579419		0.00632254	0.00927707	0.0132781	0.0166663	0.0179159	0.0191448	0.0191388	0.0194369	0.0193701	0.0194256	0.0198119	0.0209745	0.0215441	0.0224446	0.0219897	0.022448	0.0216999	0.0209008	0.0189743	0.0158493	0.0155624	0.0158042	0.0160246	0.01563	0.015636	0.0157252	0.0149269	0.0158811
70579656		0.00275849	0.00289535	0.00287522	0.00335324	0.00464904	0.0045148	0.00624369	0.00647845	0.00704623	0.00725138	0.00736639	0.00833155	0.00999009	0.011188	0.0130387	0.0151268	0.019481	0.0239071	0.02798	0.0292064	0.0283869	0.0285875	0.027691	0.0268175	0.0256262	0.024409	0.0231299	0.0200828	0.0186524	0.0177286
70579726		0.00626079	0.0071535	0.00934432	0.0092327	0.01075	0.0125452	0.0131198	0.0141189	0.0146811	0.0150279	0.0152999	0.0158997	0.0166705	0.0170862	0.0179686	0.0181751	0.0193846	0.0202934	0.0212557	0.0207863	0.0192287	0.0175256	0.0161238	0.0162024	0.0186563	0.021824	0.0216916
70580717		0.00365656	0.00328784	0.00294227	0.00225564	0.00250926	0.00251583	0.00272578	0.00347495	0.00673818	0.00693232	0.00890853	0.00983257	0.0124598	0.0120379	0.0146743	0.0149098	0.0143225	0.0146696	0.0151732	0.0141383	0.0143649	0.0151527	0.0165272	0.0181727	0.0203183	0.0203306	0.0214564	0.0216693	0.0216494	0.0213026
70581331		0.00347475	0.006913	0.00736786	0.00819611	0.0107246	0.0125107	0.0119313	0.0146898	0.015062	0.0155819	0.0158137	0.0168638	0.0183467	0.01998	0.0208653	0.0212522	0.0210398	0.0211761	0.0197027	0.0176357	0.01632	0.0150726	0.0180568	0.0195587	0.0192381	0.0173948	0.0165476	0.014208
70581638		0.00230022	0.00190134	0.00217086	0.00212563	0.00223023	0.00269056	0.00320238	0.00404589	0.00496509	0.00552819	0.005968	0.00587351	0.00598938	0.00499588	0.00433332	0.00394938	0.00328428	0.00365706	0.0040203	0.00465148	0.00590689	0.00826555	0.011283	0.0142097	0.0171784	0.0178021	0.0228923	0.0261882	0.0266883	0.0251887
70582015		0.00390947	0.00364146	0.00335028	0.00263384	0.00152897	0.00105174	0.00124179	0.00121162	0.00183327	0.00163793	0.00188058	0.00226968	0.00317166	0.00411141	0.00631162	0.00925937	0.00922527	0.0123173	0.0177858	0.0189548	0.0218723	0.0227108	0.0234944	0.0253563	0.0251734	0.025419	0.0243205	0.0230767	0.0222996	0.0234664
70582559		0.00768252	0.00719393	0.00721196	0.00673254	0.00643726	0.00653287	0.00622673	0.00602014	0.00550207	0.00479657	0.00413106	0.00396688	0.00403149	0.004292	0.00459725	0.00453006	0.00393068	0.00468019	0.00392048	0.00576464	0.00606256	0.00777612	0.00996448	0.0123683	0.0130646	0.0151232	0.0167646	0.0178018	0.0181748	0.017444
70582629		0.00441912	0.0040818	0.00375724	0.00420869	0.00481882	0.00527408	0.00568611	0.00686408	0.00882957	0.0125033	0.0134096	0.0158377	0.0163386	0.0187262	0.0193617	0.0212653	0.0216121	0.023319	0.0235026	0.0232581	0.022669	0.0226048	0.0211241	0.0208815	0.0220379	0.0218547	0.0209377	0.021434	0.0232464	0.0226064
70583480		0.00434693	0.00512388	0.00599999	0.00747937	0.00901253	0.0120231	0.013014	0.0186528	0.0210405	0.0223699	0.02324	0.0232455	0.0215615	0.0225166	0.0221171	0.0226338	0.0255018	0.0238803	0.0251882	0.0237594	0.0248512	0.0252008	0.0261379	0.0268127	0.0273372	0.0256767	0.0245731	0.0225544
70583620		0.00479009	0.0053017	0.00567268	0.00583186	0.00560283	0.00550418	0.00563056	0.00610252	0.00696299	0.00845308	0.00868157	0.0108499	0.0140334	0.0156402	0.0180338	0.0199348	0.0223353	0.0226505	0.0214621	0.0208433	0.0213058	0.023047	0.0238392	0.0255996	0.025357	0.0268748	0.0279316	0.0293496	0.0301141	0.0327168
70583787		0.00630716	0.00644663	0.00631461	0.00591659	0.00629189	0.00589942	0.0061449	0.0076031	0.00829039	0.00865569	0.00881255	0.00969911	0.0104809	0.0139465	0.0178394	0.0215639	0.0245052	0.0250164	0.0242749	0.023441	0.0214945	0.01974	0.0202497	0.0204917	0.0207642	0.0213724	0.0221011	0.0218286	0.0217143
70584541		0.00385036	0.00456312	0.00465862	0.00616799	0.0065564	0.00910481	0.0111843	0.0134899	0.0174985	0.0194893	0.0194438	0.0196687	0.023793	0.0258426	0.0277209	0.0291872	0.0312926	0.0323901	0.0319145	0.034031	0.0305227	0.0298124	0.0254225	0.0245482	0.0243829
70585392		0.00588902	0.00588152	0.00537245	0.00421231	0.00292586	0.00197064	0.00130915	0.000580218	0.000809418	0.0011985	0.00183244	0.0023262	0.00299156	0.00407042	0.00620101	0.00771028	0.010386	0.0114502	0.0137036	0.0146347	0.0146449	0.0148376	0.0137076	0.0142229	0.0160886	0.0175023	0.0205096	0.0228629	0.0239843	0.0238809
70586453		0.00399253	0.00319424	0.00193417	0.00191958	0.00295948	0.00313427	0.00369056	0.00490066	0.00709826	0.00964834	0.0123836	0.0151245	0.0183131	0.0213629	0.0235455	0.0251291	0.0242145	0.024429	0.0254597	0.0264317	0.0271878	0.0290584	0.0300616	0.029696	0.0282618	0.0266132	0.0247284	0.0236504	0.0229224	0.0224203
70586760		0.00244843	0.00247898	0.00341936	0.0037779	0.00512773	0.00510894	0.00623257	0.00677259	0.00762746	0.00845425	0.00835892	0.00859463	0.00769288	0.00636618	0.00420238	0.00346082	0.00583159	0.00969823	0.00906014	0.0131068	0.013505	0.0180353	0.0207007	0.0226041	0.0219829	0.0226299	0.0242029	0.0256554	0.027393	0.0275996
70587067		0.0016754	0.0017338	0.00206522	0.00229257	0.00247771	0.00261665	0.0027589	0.00323556	0.00400069	0.00514578	0.00535376	0.00655805	0.00815168	0.00946421	0.0098742	0.00968188	0.0103776	0.0103356	0.0110111	0.0128088	0.0141019	0.0168914	0.0190633	0.0216115	0.0238382	0.0260262	0.0276952	0.0283392	0.0288342	0.0287291
70588365		0.00403411	0.00355275	0.00481261	0.00698607	0.00815361	0.00754655	0.00791817	0.0084813	0.00972781	0.012751	0.0139067	0.0189713	0.0227319	0.0261107	0.0243206	0.024729	0.0237947	0.0229126	0.0232288	0.0224204	0.0232266	0.0238634	0.0259753	0.0267627	0.0244167	0.0222357	0.0201904	0.0192162	0.0167344	0.0173399
70588742		0.0106674	0.0102868	0.00969897	0.00991838	0.00933305	0.00971621	0.00825043	0.00749369	0.00677232	0.00661824	0.00720996	0.00795984	0.00909042	0.0113897	0.0125863	0.0133002	0.0167129	0.0180168	0.019323	0.0205256	0.0209458	0.0218849	0.0223726	0.0225936	0.0224227	0.0226344	0.0225178	0.022033	0.022122	0.0224358
70589119		0.00648808	0.00786785	0.00868663	0.0103341	0.00877842	0.0100346	0.0119665	0.0158556	0.0187757	0.021265	0.0215643	0.0217152	0.0207244	0.020816	0.0218765	0.0235935	0.0252947	0.0261906	0.0259111	0.0252453	0.0251606	0.0251336	0.0255478	0.0263153	0.0241366	0.0232551	0.0196006	0.0180357	0.0152546	0.0130718
70589356		0.00610922	0.00550419	0.00491678	0.00480215	0.0045344	0.00516226	0.00478163	0.00749879	0.00833934	0.0100782	0.0116654	0.0140426	0.0142218	0.0138405	0.0154081	0.0165918	0.0176409	0.0182374	0.01893	0.0199331	0.0198163	0.0217327	0.0239861	0.0247082	0.0241291	0.0238291	0.0233622	0.0226285	0.0221909	0.0205372
70589593		0.00468613	0.00475017	0.00457607	0.00406885	0.00328611	0.00262046	0.00239242	0.0038059	0.00485605	0.00693786	0.00977903	0.0124877	0.0156414	0.0192247	0.0205878	0.0214561	0.0232392	0.0256222	0.0263325	0.0274283	0.0278232	0.0278534	0.027693	0.0271512	0.0268245	0.0255886	0.0248173	0.0245726	0.0242904	0.0233546
70589970		0.00302395	0.00239343	0.00162521	0.00218305	0.00171421	0.00353325	0.0058188	0.00848034	0.0110865	0.0138679	0.0152031	0.0177551	0.0197425	0.0230177	0.0239479	0.0225944	0.0212756	0.0195102	0.0188006	0.0182989	0.0187193	0.0178236	0.0174988	0.0167289	0.015464	0.0152395	0.01596	0.0163798	0.0166368	0.0163432
70590347		0.0068884	0.00620867	0.00552792	0.00482743	0.00437981	0.00350756	0.00279414	0.00261263	0.00201253	0.00202822	0.00180447	0.0032922	0.00387707	0.00577983	0.00728729	0.00831891	0.0110129	0.0151009	0.0162049	0.0170822	0.0172286	0.0202226	0.0208878	0.0208527	0.0207965	0.0217196	0.0232182	0.0244129	0.0248758	0.0242034
70590417		0.00709395	0.00672642	0.00561072	0.00431652	0.00427652	0.0040217	0.0032392	0.00157762	0.000915862	0.00107418	0.00113462	0.00203486	0.00324826	0.00466491	0.00459487	0.00628137	0.00751137	0.00757478	0.00829287	0.00970685	0.0121397	0.0144205	0.015125	0.0172469	0.0179937	0.0194467	0.0209951	0.0224919	0.0221955	0.0222958
70590654		0.00858222	0.00763943	0.006345	0.00543117	0.00432635	0.00351377	0.00298331	0.00264596	0.00241612	0.0024819	0.00293082	0.00380182	0.0044882	0.00485357	0.00524792	0.00575677	0.00672571	0.00778776	0.00824944	0.00863023	0.00957263	0.00981653	0.0108934	0.0124917	0.0133802	0.0140412	0.0139633	0.0150529	0.0160626	0.016718
70590961		0.00227272	0.00203421	0.0018393	0.00398707	0.00952379	0.0123753	0.0149232	0.0172848	0.0158468	0.0183502	0.0148225	0.0170043	0.0163761	0.0167815	0.0198549	0.0227202	0.025221	0.0257434	0.0254977	0.0249293	0.0252761	0.0255682	0.0268849	0.0265904	0.0253421	0.0255228	0.0229223
70592329		0.00293309	0.00230435	0.00199238	0.00186222	0.00305496	0.00384434	0.00436021	0.00429998	0.00437924	0.00483958	0.00657236	0.00915543	0.0122347	0.0153114	0.0182458	0.0206116	0.0219152	0.0216891	0.0220479	0.0213582	0.0232627	0.0266233	0.0278399	0.0297777	0.0290514	0.0292146	0.0281263	0.028236	0.0295282	0.0300356
70592706		0.0102447	0.00986696	0.00897421	0.00760896	0.00656282	0.00531478	0.00416831	0.00355932	0.00291065	0.00354826	0.00360184	0.00520367	0.00626215	0.00812471	0.0102391	0.0127567	0.012249	0.0147455	0.0145059	0.0155178	0.0166877	0.0168885	0.0182043	0.0189811	0.0193729	0.019717	0.0193819	0.0191969	0.0190356	0.0189647
70592873		0.00613922	0.00837329	0.00985064	0.0127672	0.0154937	0.0171572	0.0200549	0.0202224	0.0212102	0.0224683	0.023485	0.0255431	0.0257107	0.0263048	0.0252997	0.0248218	0.0243163	0.0233946	0.0233869	0.0233943	0.0234596	0.0228314	0.0231853	0.0243306	0.0254365
70593934		0.00778093	0.0058267	0.00711684	0.00591904	0.00464561	0.00553241	0.00499319	0.005208	0.00431447	0.00359094	0.00315164	0.00247307	0.00176642	0.000833457	0.00103875	0.00189797	0.00285329	0.00411413	0.00560599	0.00686652	0.00833016	0.00895996	0.00959459	0.0127398	0.013421	0.0149091	0.0161209	0.0180776	0.0190175	0.0194663
70594004		0.00565599	0.00537159	0.00505265	0.00481771	0.0039795	0.00364755	0.00411209	0.00456087	0.00535877	0.00572261	0.00592919	0.00656665	0.00793461	0.0097342	0.0115041	0.0127311	0.013323	0.0137823	0.0132609	0.0135426	0.012218	0.00991015	0.00838724	0.00795653	0.0107834	0.0152633	0.0176831	0.0191094	0.0232381	0.0249688
70594311		0.000765068	0.00150669	0.00251186	0.00372283	0.00428465	0.00541037	0.00691114	0.00694335	0.00945318	0.0118865	0.0142007	0.016239	0.0166943	0.0176015	0.0199623	0.0188134	0.0214905	0.0210764	0.0223508	0.0242919	0.0255984	0.0259877	0.0262177	0.0259591	0.0256603	0.0264494	0.0276145	0.0282144	0.0295898	0.0282816
70594618		0.00651914	0.00667881	0.00644637	0.00640012	0.00597892	0.00592254	0.00469935	0.00404652	0.00390779	0.00436226	0.00472399	0.00625748	0.00720791	0.00945733	0.0102689	0.0121025	0.0155266	0.0152385	0.0174042	0.0189542	0.0195739	0.0197578	0.0194665	0.0203837	0.0190652	0.0191319	0.0201692	0.0178871	0.0208303	0.0176476
70595092		0.00180411	0.00211064	0.00235768	0.00272502	0.00303069	0.00341471	0.0032829	0.00297075	0.00303929	0.00356161	0.0044309	0.00567463	0.00809129	0.0105941	0.0117002	0.0141288	0.0171407	0.0180115	0.0203809	0.0212197	0.0223893	0.0246185	0.0240915	0.0248313	0.024512	0.0240471	0.0238534	0.0240386	0.0243244	0.0247644
70595302		0.00458115	0.00556553	0.00748298	0.00839492	0.00951072	0.011767	0.0131939	0.013951	0.0172464	0.0190396	0.0194534	0.0184901	0.0196005	0.0227552	0.0236619	0.026343	0.0265926	0.0264765	0.0260288	0.0259365	0.0249381	0.0235396	0.0228972	0.0202702	0.0204466
70595539		0.00451514	0.00447898	0.00404926	0.00350533	0.00277736	0.00191651	0.00189242	0.00191281	0.00105356	0.000973132	0.00127626	0.00342567	0.00638049	0.00702513	0.0092869	0.00929681	0.0125216	0.0165289	0.0180645	0.0169188	0.0156964	0.0174807	0.0197496	0.0202445	0.0214981	0.0216316	0.02206	0.0219003	0.0209483	0.0194631
70597144		0.00315976	0.00324027	0.00378295	0.00461718	0.00429296	0.00561168	0.00721927	0.00976439	0.0126268	0.0147637	0.0171515	0.0177309	0.0194099	0.0205511	0.0208486	0.0206143	0.0202799	0.0207547	0.0222981	0.0233623	0.0233146	0.0226686	0.0223182	0.023105	0.0219698	0.0200775	0.0202354	0.0203219	0.0196622	0.020184
70597995		0.00435178	0.00515762	0.00648961	0.00776872	0.00990758	0.0141043	0.014389	0.0178649	0.0185616	0.0207475	0.0191818	0.0202695	0.0215854	0.0234291	0.0264777	0.0270448	0.0270156	0.0257309	0.0250824	0.0254074	0.0242293	0.0242322	0.0217402	0.0205661	0.0183084
70598512		0.0074614	0.00754086	0.00678207	0.00577271	0.00527886	0.00439802	0.00423927	0.00393601	0.00356473	0.00342728	0.0044578	0.00492336	0.00560819	0.00637226	0.00672528	0.00811778	0.0100104	0.00956084	0.0112192	0.0128974	0.0132945	0.0144219	0.016759	0.0196528	0.0204211	0.0237736	0.0268641	0.0283537	0.0286125	0.0281395
70598679		0.00193152	0.00188493	0.0022131	0.00191478	0.00274517	0.00320468	0.00395884	0.00481548	0.00578108	0.00773283	0.0118441	0.0153176	0.018167	0.0187127	0.0195235	0.0233255	0.0258853	0.0263767	0.0259522	0.0250128	0.0246269	0.0254903	0.0264888	0.0261047	0.026437	0.0240707	0.0218335	0.0200839
70598819		0.00468922	0.00498159	0.00573338	0.00684832	0.00890045	0.011988	0.0153574	0.0186292	0.0215343	0.0228968	0.0265234	0.0286927	0.0306011	0.0309923	0.0306398	0.0296648	0.0275247	0.0250087	0.0226548	0.0212199	0.0201691	0.0185365	0.0174323	0.0166827	0.0166359	0.0174305
70598986		0.00479007	0.00423912	0.00356591	0.00313444	0.0030388	0.00246612	0.0017818	0.00270854	0.0021736	0.00366791	0.00279468	0.00374939	0.00551509	0.00756086	0.00822458	0.00959165	0.0105193	0.01239	0.0148279	0.015433	0.018877	0.0216793	0.0211375	0.023463	0.023811	0.0253521	0.0245737	0.0232128	0.023094	0.0225255
70599433		0.00471956	0.00514025	0.00428227	0.00381606	0.00365118	0.00345764	0.00395713	0.00558159	0.00579858	0.00744493	0.0098156	0.0112458	0.0132009	0.0127802	0.0153239	0.018442	0.0210972	0.0206028	0.0206466	0.0214457	0.0207207	0.0219844	0.0244857	0.0260915	0.0275126	0.0265506	0.0257819	0.0234306	0.0238865	0.0270364
70599810		0.00310996	0.00265215	0.00214071	0.00148361	0.000741868	0.000472369	0.00114778	0.000894339	0.00186365	0.00265547	0.00343885	0.00428578	0.00527639	0.00617153	0.00741156	0.00896332	0.010707	0.0120392	0.0134811	0.0148294	0.0150156	0.0161038	0.016577	0.017121	0.0176315	0.0188947	0.0201744	0.0220055	0.0237768	0.0247522
70600047		0.0539679	0.0549951	0.0430511	0.0262982	0.026622	0.0398977	0.0469855	0.042351	0.0438899	0.0363066	0.0316665	0.0347461	0.0438463	0.0527637	0.0513806	0.0398994	0.0321213	0.0315333	0.0339555	0.0389274	0.0544875	0.0625861	0.0664581	0.0647694	0.0574739	0.0470973	0.0419341	0.0397667	0.0336317	0.0328443
70600591		0.107779	0.113927	0.114338	0.104628	0.0963765	0.0970743	0.0924041	0.0947428	0.0904428	0.082549	0.0803151	0.0796838	0.0811789	0.0841857	0.0706898	0.0547363	0.0433694	0.0371008	0.0406639	0.0449219	0.0506408	0.0492721	0.0477173	0.0406896	0.0484472	0.0573164	0.0614193	0.0607976	0.0530602	0.0383111
70600661		0.00674602	0.00555335	0.00598103	0.0086322	0.00912509	0.0127128	0.0137842	0.0173112	0.0183805	0.0204706	0.0201522	0.0186635	0.0174169	0.0166512	0.0163109	0.0167191	0.0165325	0.0173665	0.0182656	0.0197214	0.0208356	0.0211062	0.0201678	0.0189258	0.0181353	0.0176799	0.0173593	0.0176626	0.0173917	0.0164596
70600801		0.00277879	0.00257746	0.00268311	0.00172585	0.00119129	0.00186423	0.00219619	0.00254131	0.00501708	0.00690108	0.00808193	0.00823489	0.01007	0.0124898	0.0147631	0.0132273	0.0145178	0.014923	0.0165766	0.0184293	0.0208595	0.0217574	0.0214885	0.0212318	0.021041	0.0208918	0.0210501	0.0207864	0.020106	0.0185
70601415		0.00171585	0.001861	0.00191349	0.00210289	0.00383425	0.00520331	0.00825966	0.0105354	0.0122805	0.0134189	0.0148049	0.0134559	0.0157259	0.0161983	0.018188	0.0209232	0.0218892	0.0221743	0.0218824	0.0219095	0.021858	0.021885	0.0218602	0.0224515	0.0220258	0.0221751	0.0219694	0.0221092	0.0217211	0.0213928
70601722		0.0029567	0.00206931	0.00142382	0.00117227	0.0020487	0.00173327	0.00213965	0.00277809	0.00371445	0.00450745	0.0062254	0.00671764	0.00850075	0.0105046	0.0118305	0.0173052	0.0204557	0.0235461	0.0239212	0.0234253	0.022715	0.0225957	0.0235745	0.0236254	0.023263	0.0222663	0.0221424	0.0206046	0.0212799	0.0194852
70601889		0.00676022	0.00789658	0.00962276	0.0106502	0.0115686	0.0139116	0.013863	0.0149256	0.0152956	0.0149525	0.0142556	0.0152277	0.015541	0.0156438	0.0172119	0.0189683	0.0204245	0.0209255	0.0218161	0.0220202	0.0218646	0.0210381	0.0187173	0.0178754	0.017094	0.0166567	0.0162574	0.0156163
70602643		0.00437687	0.00455139	0.00465087	0.00479558	0.00477247	0.00491254	0.0050076	0.00615613	0.00727081	0.0092072	0.0116006	0.0147119	0.0186509	0.0207682	0.0209167	0.0199365	0.0197187	0.0196237	0.0199855	0.0209039	0.0225017	0.0238951	0.0241448	0.0240193	0.0225959	0.0217557	0.0214916	0.021735	0.0227024	0.0238843
70602713		0.00439428	0.00398467	0.00468458	0.0062855	0.00853918	0.0101306	0.0144629	0.0159285	0.0185689	0.0185277	0.0193568	0.020139	0.0226764	0.0241022	0.0234065	0.0228724	0.0231784	0.0226319	0.0229563	0.0226074	0.0228943	0.0225337	0.022627	0.0210469	0.0180627	0.0183985	0.0184313	0.0200539	0.0203566	0.0203768
70604485		0.00625775	0.00673603	0.00684246	0.00667832	0.00625364	0.00550085	0.00498282	0.00547074	0.00703382	0.0105105	0.0154292	0.0176371	0.0193884	0.0255209	0.0279926	0.0280431	0.0285708	0.0283747	0.0285939	0.0286938	0.0291324	0.0296661	0.0303726	0.0311215	0.0318896	0.0331831	0.0339415	0.0336708	0.033532	0.0328611
70604792		0.00274693	0.00182004	0.00100727	0.00137162	0.0024259	0.00378452	0.00565375	0.00767428	0.0100116	0.0121104	0.0138118	0.0154486	0.0170834	0.0165086	0.0174171	0.0184052	0.0180338	0.0188889	0.0209654	0.0226116	0.0232163	0.022813	0.0225873	0.0222825	0.0227471	0.0232574	0.0241863	0.0244561	0.0235521	0.0226022
70605239		0.00835911	0.00726143	0.00573531	0.00376915	0.00438735	0.00357067	0.00439063	0.00551729	0.00863357	0.00998658	0.0107477	0.0100695	0.0117309	0.0132114	0.0149339	0.0171736	0.0186982	0.0197484	0.0201346	0.0208497	0.0194529	0.018534	0.0188622	0.019589	0.0196676	0.0211803	0.0225979	0.0233928	0.0221565	0.0197902
70605309		0.00292833	0.00249172	0.00258649	0.00356969	0.00471049	0.00505556	0.00374802	0.00557538	0.0068584	0.0076089	0.00952864	0.0128759	0.0164976	0.0196135	0.0212841	0.0221392	0.0223521	0.0228397	0.0222816	0.0212459	0.0208869	0.0205395	0.0207629	0.0208523	0.0205812	0.0205419	0.019893	0.0204989	0.023709	0.0280589
70605476		0.00881459	0.010277	0.0116506	0.012818	0.0139045	0.0153425	0.0169991	0.0174567	0.0186708	0.0207353	0.0217057	0.0225248	0.0241616	0.0233855	0.0248719	0.025021	0.0246674	0.0246272	0.0245051	0.023283	0.0202122	0.0163418	0.0145241	0.0128426	0.0128412	0.0116415
70606844		0.00284047	0.00266105	0.00270668	0.00293564	0.00274495	0.0028909	0.00308258	0.00512584	0.00615194	0.00942209	0.0108911	0.0145637	0.0155497	0.016976	0.01796	0.0217438	0.0237194	0.025294	0.0266828	0.0261168	0.0249901	0.0245984	0.0247948	0.0251462	0.0253353	0.0250047	0.0247101	0.0250303	0.0244693	0.023572
70607081		0.00846496	0.00829575	0.00751991	0.00594872	0.0049677	0.0050911	0.00601938	0.00630802	0.00778357	0.00901037	0.00967045	0.0115359	0.0134074	0.0119019	0.0145908	0.0145956	0.0164071	0.0179209	0.018646	0.0191742	0.0195288	0.0196916	0.0196902	0.0196304	0.0196617	0.0199003	0.0204473	0.0206443	0.0210629	0.0206021
70607388		0.00237536	0.00293879	0.00373408	0.00449024	0.00484898	0.00487787	0.0052628	0.0058542	0.0068335	0.00695259	0.00836872	0.010932	0.0141839	0.0165102	0.0180981	0.0179028	0.0200923	0.020221	0.0211784	0.0211922	0.0225184	0.0246551	0.0246207	0.025454	0.0249774	0.0245843	0.0252324	0.0249885	0.0224381	0.0204222
70607905		0.00795861	0.0103664	0.0123672	0.0135559	0.0153262	0.0181212	0.0199469	0.0220064	0.0236994	0.0238798	0.023732	0.0228595	0.0213276	0.0207033	0.0206128	0.0200248	0.0217909	0.0228643	0.0243885	0.0261334	0.0256996	0.0249113	0.0225687	0.0208939	0.0190784	0.0178848	0.0157305	0.0131569	0.0134059	0.0120322
70608072		0.00365117	0.00361674	0.00364644	0.00433414	0.00511389	0.00566402	0.00738383	0.00943201	0.0128685	0.0132616	0.0172536	0.0167964	0.0200916	0.021292	0.0212672	0.0208004	0.0203738	0.0195946	0.0200106	0.0201881	0.0211543	0.0199412	0.0201618	0.0188783	0.0187781	0.0181772	0.0189434	0.0202952	0.0212544	0.0219073
70608519		0.00343067	0.0036883	0.00433359	0.00447999	0.00482366	0.00616757	0.00712202	0.00747878	0.00717018	0.00778868	0.0083858	0.00883504	0.00925988	0.0107901	0.00976952	0.0101891	0.00885334	0.0100533	0.0100297	0.0123894	0.0147238	0.0156951	0.0175352	0.0206994	0.0228883	0.0232948	0.0219515	0.0228843	0.0223569	0.0235433
70608686		0.00232917	0.00298674	0.00412807	0.00574136	0.00808036	0.0101952	0.0119737	0.0130567	0.0136492	0.0142084	0.0148614	0.0147787	0.0145016	0.0145273	0.0154826	0.017449	0.0191859	0.020871	0.0225069	0.0237028	0.0237822	0.0232118	0.0225693	0.0221315	0.0219611	0.0212421	0.0212328	0.0213831	0.0205158	0.0199242
70609133		0.00208483	0.0023746	0.00254179	0.00232202	0.00251821	0.00238273	0.00327624	0.00389906	0.00568389	0.00815269	0.0109151	0.0130743	0.0146417	0.0172378	0.017763	0.0193504	0.0213541	0.0224115	0.0228992	0.0237393	0.0248281	0.0249964	0.0243377	0.023321	0.0228809	0.0225802	0.023287	0.0222416	0.0214567	0.0185762
70609817		0.00315041	0.00301587	0.00243576	0.00217258	0.00231291	0.00271454	0.00335205	0.00363517	0.00510538	0.00692249	0.00716871	0.00936371	0.00808687	0.00803968	0.0093607	0.0109846	0.0128019	0.016476	0.0179693	0.0215227	0.0238236	0.0237696	0.0229061	0.0222284	0.0214524	0.0220781	0.0223583	0.0214764	0.0209424	0.0189409
70609984		0.00412536	0.00436269	0.0062438	0.00589025	0.00648954	0.00775727	0.00874776	0.0103134	0.011197	0.0119823	0.0127349	0.0136745	0.0153383	0.0167935	0.0172699	0.0176467	0.0174556	0.016514	0.0160714	0.0158416	0.0165468	0.017632	0.018468	0.0201859	0.0204658	0.0196764	0.0207897	0.0233081	0.0248238	0.025446
70610054		0.0016576	0.002439	0.00310415	0.00398787	0.00520074	0.00580556	0.00579623	0.00863969	0.0114263	0.0143645	0.0177908	0.0194053	0.0198647	0.0214694	0.0217132	0.0238042	0.0254894	0.0271596	0.0283051	0.0274071	0.0253495	0.024654	0.0245513	0.0248525	0.024218	0.021456	0.0207169	0.0214096	0.0222692
70610431		0.00596709	0.00612827	0.00583218	0.00582356	0.00531612	0.00501853	0.0046131	0.00380892	0.00435289	0.00310373	0.00332029	0.00188596	0.0016981	0.000798197	0.00196724	0.00299352	0.00373723	0.00410716	0.00453823	0.0053984	0.00686796	0.00755784	0.00907689	0.0110611	0.0134778	0.0154959	0.0178335	0.0173674	0.0183192	0.0197515
70610975		0.00200522	0.00253355	0.00388424	0.0042595	0.00495794	0.00713641	0.00969589	0.0111536	0.0134909	0.0150646	0.0163039	0.0186669	0.0212132	0.0230249	0.0231862	0.0233648	0.0226335	0.0224415	0.0232622	0.0249934	0.0251508	0.0244608	0.0241887	0.0239594	0.0245201	0.0240492	0.0242344	0.0215135	0.0210445	0.0183355
70611115		0.00358479	0.00367096	0.00355218	0.00351146	0.00298906	0.00255923	0.00288454	0.00392025	0.00656599	0.00731602	0.00762079	0.00898421	0.0123376	0.0146329	0.0167952	0.018248	0.0204477	0.0210251	0.0210566	0.0212401	0.0205316	0.0203283	0.0194947	0.0197251	0.0206183	0.0211771	0.02228	0.0223804	0.0228837	0.0231489
70611729		0.00480497	0.00406898	0.00316133	0.00285066	0.00180497	0.00165858	0.00198176	0.00274307	0.00335881	0.00393838	0.00424512	0.00489431	0.00514274	0.00526273	0.00521302	0.00721909	0.0109276	0.0126207	0.012573	0.0138423	0.0161163	0.0180966	0.0204965	0.0224306	0.0236236	0.0225239	0.0245178	0.0250752	0.0252193	0.0260115
70612036		0.00668633	0.00678081	0.00563095	0.0050212	0.00429832	0.00436109	0.00350888	0.0027907	0.00209609	0.00327833	0.00265482	0.00477817	0.00736351	0.00762937	0.00969758	0.0108983	0.0127391	0.0145248	0.0139906	0.0153121	0.0145994	0.0161598	0.0161298	0.0168727	0.0165014	0.0167101	0.0176904	0.0181769	0.0179902	0.0174743
70612413		0.00991324	0.0120623	0.0122922	0.0119351	0.0146298	0.0179493	0.0165513	0.0179002	0.0190977	0.019035	0.0189349	0.0194795	0.0198326	0.0209753	0.0212499	0.0201191	0.0189922	0.0181598	0.0192219	0.0179581	0.017378	0.0184741	0.0173437	0.0160646	0.0164673	0.0140395	0.0128349	0.0140292	0.0133454	0.0158752
70613027		0.0139993	0.0145793	0.0180576	0.0174205	0.0182576	0.0212734	0.0202111	0.0211735	0.0208839	0.0205861	0.0214875	0.0222549	0.0234311	0.0240941	0.0242523	0.0244733	0.0244066	0.0242536	0.0236977	0.0247657	0.0239742	0.0228387	0.0240316	0.0218467	0.0193593	0.019621	0.0180093	0.0159442	0.0141695	0.0151429
70613334		0.0118797	0.0130273	0.0148244	0.0148206	0.0150141	0.0142562	0.0135563	0.0137631	0.0113675	0.0106436	0.0100987	0.0110982	0.0103222	0.0118277	0.0124784	0.0142448	0.0135434	0.0144216	0.0144413	0.0135346	0.0121177	0.0112781	0.00996364	0.00945992	0.0101123	0.0104993	0.01034	0.0108328	0.0123221	0.015596
70613711		0.00399202	0.00264073	0.00312933	0.00359293	0.00432904	0.00495083	0.00604285	0.0072404	0.0085984	0.0101336	0.0123883	0.0135725	0.0172465	0.0181592	0.0190674	0.0188968	0.0195555	0.0205496	0.0217126	0.0228009	0.0234493	0.0226772	0.0219335	0.0208591	0.0210487	0.0219324	0.0233257	0.024276
70613878		0.00356272	0.00246917	0.00163147	0.00188359	0.00150807	0.00237689	0.00219317	0.00364927	0.00433621	0.00522542	0.00633018	0.00578788	0.00670889	0.00632296	0.00794032	0.00983756	0.0120447	0.0149091	0.0154499	0.0193465	0.0214965	0.0219511	0.0231401	0.0241569	0.0259194	0.0278879	0.0283298	0.0266861	0.02403	0.025175
70614185		0.00698931	0.00688279	0.00606387	0.00616607	0.00582078	0.00659366	0.00832585	0.00972998	0.0118686	0.0161183	0.0185207	0.0210843	0.0259288	0.0267516	0.0296431	0.0314408	0.0281198	0.0302659	0.0290508	0.0298304	0.0299008	0.0312262	0.0326666	0.0344909	0.0356843	0.0352686	0.0336694
70615553		0.00246496	0.00265961	0.00315945	0.00359605	0.00481028	0.00456164	0.00498746	0.00549914	0.00626883	0.00749316	0.00899281	0.0103304	0.0109277	0.0146863	0.0141263	0.0155748	0.0165609	0.0162966	0.0168831	0.018696	0.0210002	0.0230085	0.0240768	0.0249368	0.0259646	0.0262796	0.0253906	0.023898	0.02261	0.021953
70615623		0.00559383	0.00487361	0.00362635	0.00264478	0.0025256	0.0029234	0.00325918	0.003322	0.00329949	0.00349054	0.00414884	0.00533117	0.00686407	0.0101921	0.0131765	0.0162199	0.0175084	0.0185504	0.0187591	0.0181885	0.0178307	0.0174968	0.0185652	0.019797	0.0211801	0.0224171	0.0243283	0.0235845	0.0217137	0.019633
70615790		0.00123415	0.0013895	0.00215577	0.0028709	0.00343349	0.00374958	0.00406687	0.00434907	0.00525973	0.00781845	0.011458	0.0154486	0.0195089	0.0233058	0.0247488	0.0249723	0.0253471	0.0259393	0.0266111	0.0275103	0.0285827	0.0253642	0.0262794	0.0257146	0.0249457	0.0229279	0.0226004	0.0224223	0.0219025	0.0206358
70616097		0.00233055	0.00231783	0.00269365	0.00243037	0.00268256	0.00212938	0.00290032	0.00388511	0.004424	0.0057373	0.0063875	0.00985012	0.0101883	0.0120774	0.0113005	0.0125549	0.0104952	0.0115488	0.0116246	0.0147758	0.0144493	0.0173133	0.0192263	0.0217773	0.0251968	0.0236816	0.0258131	0.0247225	0.0240367	0.0239867
70616167		0.00401341	0.00354438	0.00382244	0.00340669	0.00339393	0.00339228	0.00358995	0.00375266	0.00413786	0.0035769	0.00348835	0.00326554	0.00368922	0.00332725	0.003627	0.00451336	0.00475961	0.00853915	0.0118472	0.0145258	0.0175788	0.017349	0.0186572	0.0184124	0.0190625	0.0206902	0.0224083	0.0240907	0.0248878	0.0255099
70616544		0.00412779	0.0044307	0.00515767	0.00583589	0.00560808	0.00637215	0.00628983	0.00636851	0.00776377	0.00945149	0.0113152	0.0111993	0.0118009	0.0129865	0.0142498	0.0158618	0.0162293	0.0166536	0.0174488	0.0186988	0.0200093	0.0201641	0.019549	0.0188487	0.0187505	0.0184691	0.0179067	0.0165502	0.0152571	0.0157348
70616614		0.00311499	0.00275938	0.00228106	0.00162001	0.00172552	0.00216372	0.00257908	0.00297682	0.00329531	0.0033142	0.00385516	0.00489895	0.0055227	0.005702	0.00658392	0.00765923	0.0100375	0.0129465	0.0155417	0.0181641	0.0193855	0.0210536	0.0220505	0.0214332	0.0225261	0.0232397	0.0243449	0.0246356	0.0240723	0.024449
70616851		0.000357617	0.000952621	0.00207726	0.00334305	0.00536206	0.00640104	0.0122021	0.0119555	0.0156546	0.0177473	0.0188948	0.0196234	0.0212419	0.0219008	0.0240527	0.0251478	0.0248333	0.0253673	0.0250994	0.0237949	0.0218218	0.0216127	0.0237395	0.0250688	0.024464	0.0238992	0.0233817	0.0216728
70617395		0.00110859	0.000705919	0.000902189	0.00126802	0.00171398	0.00215371	0.0026231	0.00273353	0.00236637	0.00207509	0.00443528	0.00865856	0.0155251	0.0194992	0.0233328	0.0228374	0.0225376	0.0209814	0.020376	0.0198768	0.0188614	0.0188172	0.0187697	0.0192559	0.0200401	0.0206772	0.0208094	0.0200909	0.0191194	0.0186587
70618149		0.00835019	0.0128798	0.0172914	0.0213322	0.0222455	0.0245952	0.0252477	0.0238389	0.0234145	0.0236385	0.0240313	0.0231068	0.0247736	0.0238075	0.0227239	0.0227774	0.0226436	0.0219642	0.0207675	0.020365	0.0213854	0.0224221	0.023496	0.0235325	0.0239731	0.0236873	0.0223759	0.0209022	0.0193327	0.0157569
70618386		0.00268896	0.00166913	0.0012535	0.00145737	0.00197416	0.00293759	0.00436388	0.00686588	0.00887474	0.0110207	0.0132103	0.0155683	0.0182256	0.020481	0.0233585	0.0254223	0.0265526	0.0245794	0.0249712	0.0231937	0.0213181	0.0201512	0.0206518	0.0212516	0.0217065	0.0220111	0.0219156	0.0228317	0.0238276	0.0251404
70618526		0.00306968	0.00326027	0.00376696	0.00510826	0.00560818	0.00809711	0.00988245	0.0109317	0.0114827	0.0110657	0.0111018	0.0133031	0.0169045	0.0193508	0.0218391	0.0217476	0.0223778	0.0221684	0.022087	0.0214448	0.0207946	0.0219919	0.0222798	0.0225092	0.0214148	0.0211303	0.021	0.0218417	0.021451	0.0215495
70618903		0.00236369	0.00285968	0.00380424	0.00457327	0.00515953	0.00545993	0.00512882	0.00567673	0.00530073	0.00492935	0.00547758	0.0068065	0.00889301	0.0142518	0.0104178	0.0178747	0.0262291	0.023499	0.0325831	0.035037	0.0324299	0.0321977	0.0285945	0.0257626	0.0260064	0.0253123	0.0274837	0.0281344	0.0272927	0.0257135
70619517		0.247428	0.224587	0.204424	0.134137	0.0948667	0.0787447	0.0904978	0.100689	0.113285	0.0830821	0.0769993	0.0924387	0.0637828	0.0510489	0.0443567	0.0335518	0.0215418	0.0157288	0.0153175	0.0145968	0.0182599	0.0160741	0.0193838	0.0221422	0.0235407	0.0269783	0.0281595	0.0286311	0.0280732	0.026907
70619991		0.00876363	0.00723612	0.0054772	0.00445995	0.00429109	0.00505548	0.00539156	0.00646157	0.00682029	0.00618392	0.00663625	0.00714639	0.00813226	0.00949598	0.0111945	0.0121679	0.0122215	0.011425	0.0123209	0.0133572	0.0122553	0.0116167	0.0131467	0.015455	0.0160619	0.0178267	0.020544	0.0225479	0.0249202	0.0259426
70620061		0.00481498	0.00379654	0.00325736	0.00267717	0.00227836	0.00218854	0.0033014	0.0041714	0.00640324	0.00830334	0.0107968	0.0135883	0.0160438	0.017934	0.0198747	0.0204856	0.0217673	0.0232219	0.0234318	0.0222744	0.0211812	0.0205526	0.0206522	0.0211865	0.0211124	0.0204514	0.0193686	0.0185626	0.0194636	0.0200486
70620675		0.00394759	0.00274715	0.00243896	0.00247849	0.00301331	0.00397061	0.00356972	0.00442141	0.00455502	0.00595797	0.00800814	0.00804219	0.0107197	0.0104376	0.0140228	0.0168541	0.0131521	0.0165974	0.0153395	0.0178651	0.0178191	0.0210396	0.0224008	0.0250387	0.0261838	0.02507	0.0255564	0.0237629	0.0230673	0.0243479
70620982		0.0016164	0.00224383	0.00360158	0.0048831	0.0063265	0.00670718	0.00792494	0.00911766	0.0103257	0.0104426	0.0110649	0.013173	0.0164999	0.0182456	0.0188633	0.0189945	0.0190295	0.0190783	0.0208981	0.0236294	0.0235689	0.0254599	0.0245598	0.0245985	0.0234427	0.0232992	0.0224036
70621806		0.00460166	0.00495712	0.00548096	0.00538867	0.00499994	0.00470382	0.00450939	0.00426209	0.00494898	0.00487687	0.00476202	0.00555317	0.00820382	0.0124194	0.0135318	0.0188135	0.0233496	0.0262043	0.0293829	0.0338733	0.0344912	0.0328884	0.0359146	0.035031	0.0345542	0.0367494	0.0391132	0.0448339	0.0463662	0.0474702
70621973		0.00286535	0.00279421	0.00337032	0.00538105	0.00855521	0.0114249	0.0132852	0.0159727	0.0175946	0.0187743	0.0183841	0.0217558	0.0241412	0.0243654	0.0267932	0.0277227	0.0297814	0.0313692	0.0324442	0.0331718	0.0334601	0.0320447	0.0317288	0.0294438	0.0283446	0.0251834	0.0248559	0.0203979
70622587		0.0024484	0.00185802	0.00124644	0.000752712	0.00165869	0.00176172	0.00264636	0.0028632	0.00392444	0.00519668	0.0065817	0.00805487	0.0100241	0.0123051	0.0141586	0.0154781	0.0159686	0.0168252	0.0184057	0.0204385	0.0227	0.0247729	0.0261988	0.0275979	0.0280815	0.0298358	0.0298923	0.0294827	0.0284288	0.0269259
70622727		0.00141848	0.00229593	0.00347959	0.00466884	0.00540168	0.00535567	0.00692774	0.00979844	0.00881092	0.0132374	0.0153273	0.0170617	0.0185441	0.0211407	0.0223274	0.0242203	0.0255457	0.0255901	0.0263197	0.0269462	0.027653	0.0284514	0.0286039	0.0283648	0.0278497	0.0266113	0.0265402	0.024649	0.0224095	0.0224197
70623034		0.00360076	0.0035728	0.00414915	0.00557119	0.00818959	0.00975954	0.0106348	0.012878	0.013656	0.0148629	0.0156358	0.0162724	0.0161239	0.0153361	0.015021	0.0155083	0.0164668	0.018003	0.0192537	0.0190151	0.0201458	0.0202747	0.0199099	0.0213066	0.0244509	0.0233595	0.0239435	0.0221064	0.0190871
70623885		0.00443717	0.00301699	0.00371929	0.00396943	0.00843614	0.0135592	0.0167226	0.0178714	0.0205805	0.0201033	0.025739	0.0218972	0.0265393	0.0257387	0.0276453	0.0301092	0.031242	0.0322444	0.0335391	0.033328	0.0314223	0.0278424	0.0242984	0.0201816	0.0184213	0.0178801
70624402		0.00913335	0.00954348	0.0115706	0.0121397	0.0124959	0.0132372	0.013717	0.0144577	0.0158502	0.0177864	0.0183545	0.020373	0.0206489	0.0212143	0.0211461	0.0216546	0.022326	0.023161	0.0235676	0.0233329	0.0227145	0.0224508	0.0217709	0.0218813	0.0199418	0.0190616
70625253		0.00386068	0.00382181	0.00382438	0.00431696	0.00382633	0.00455538	0.00780234	0.0128001	0.0129483	0.0154682	0.0183441	0.0190702	0.0219411	0.0234272	0.0258598	0.0280594	0.0307558	0.0332058	0.0334977	0.0366799	0.0366309	0.03844	0.0369421	0.0329838	0.0324503	0.0284714	0.0267125	0.0231709	0.0211862	0.0189333
70625630		0.00306273	0.00223467	0.00177482	0.0021122	0.00275271	0.00319086	0.0037522	0.00423214	0.0050437	0.00521239	0.00567398	0.00603624	0.00778525	0.00845705	0.0113046	0.0130152	0.0178044	0.0202424	0.0236921	0.0245376	0.0250573	0.0244726	0.0244958	0.0245687	0.0250685	0.0258588	0.0265211	0.0265473	0.0260621	0.0246752
70625867		0.00544528	0.00350593	0.00215154	0.00141018	0.00136759	0.000940575	0.000795057	0.00130206	0.00187227	0.00481098	0.00541207	0.00551344	0.00815215	0.00884918	0.0102189	0.011755	0.0138707	0.0162256	0.0187702	0.0211768	0.0230624	0.0232994	0.0224653	0.0219544	0.0242631	0.023778	0.0244413	0.0246794	0.0240757	0.0234175
70626007		0.00140382	0.00132614	0.00172636	0.00232293	0.00271076	0.00280306	0.00252493	0.00273826	0.00353708	0.0047902	0.00703333	0.0110548	0.0148161	0.0171	0.0195214	0.01922	0.0199547	0.0200796	0.0207233	0.0212607	0.0219945	0.0227529	0.023831	0.0244227	0.0245921	0.0241129	0.0228909	0.0212775	0.0199536	0.0192628
70626314		0.00517941	0.00443139	0.00446653	0.00413594	0.00568107	0.00579313	0.006628	0.00761526	0.00845307	0.00847981	0.00896479	0.00890027	0.00972923	0.00953864	0.0108493	0.012946	0.0171647	0.0190866	0.0207878	0.0210301	0.0215782	0.0228741	0.0238567	0.0257285	0.0272052	0.025149	0.0246865	0.0207389	0.0184857	0.0161636
70626551		0.00140795	0.00212209	0.00279545	0.00410701	0.00492413	0.00591856	0.00723713	0.00827342	0.0095866	0.0105942	0.011476	0.0123812	0.0134668	0.0153633	0.0170127	0.0188017	0.0203646	0.0201418	0.0198156	0.0200417	0.0210206	0.022062	0.0229518	0.0228706	0.0224631	0.022295	0.0211779	0.0190554	0.0184152	0.0181715
70626621		0.0071518	0.00710291	0.00635689	0.00581946	0.00504718	0.00418444	0.00353968	0.00325779	0.00371469	0.00371567	0.00398855	0.0043048	0.00400331	0.00428705	0.00602886	0.00746096	0.0078363	0.0086264	0.0100265	0.0110593	0.0116923	0.0121679	0.0131038	0.0144141	0.015346	0.0154259	0.0146922	0.0142175	0.0138858	0.0141014
70626788		0.00855413	0.00886008	0.00857834	0.00811603	0.0072885	0.00621538	0.00643239	0.0047431	0.00346204	0.00231786	0.00156034	0.00160377	0.00236209	0.003424	0.00470142	0.00597808	0.00713801	0.00995993	0.0102023	0.0121082	0.0147033	0.0168668	0.0187336	0.0206469	0.0215436	0.02337	0.0246533	0.0248025	0.0250738	0.0252619
70627612		0.00279376	0.00324372	0.00350724	0.00423482	0.00481002	0.0064715	0.00931213	0.0108583	0.0116314	0.0126441	0.015091	0.0164077	0.0191225	0.0207563	0.0223241	0.0247465	0.0272776	0.0290962	0.0299182	0.0299342	0.0292612	0.0268371	0.0249827	0.0221897	0.0217675	0.0211365	0.0224907	0.0218835	0.0223756
70628603		0.00194924	0.00399395	0.0057912	0.0085441	0.00965863	0.0114771	0.011773	0.0121301	0.012021	0.0120888	0.0120027	0.0121235	0.0124783	0.0137036	0.0142359	0.0153192	0.0164679	0.0171384	0.0161489	0.0173703	0.0193787	0.0205113	0.0207814	0.0203141	0.0193914	0.0184238	0.0179891	0.0186392	0.0205508	0.0231956
70628840		0.00544573	0.00594246	0.00424151	0.00431997	0.00465311	0.00505107	0.00497555	0.00428185	0.0042271	0.00358853	0.00274543	0.00317202	0.00334414	0.00375605	0.00433131	0.00518553	0.00684094	0.00817697	0.0105269	0.0139011	0.0163683	0.0188769	0.0215438	0.0201927	0.0213137	0.0231051	0.0216792	0.0215534	0.0218192	0.0227904
70629454		0.00552992	0.00485598	0.00433301	0.00424108	0.00471547	0.00507813	0.00594164	0.00645631	0.00703307	0.00890988	0.0118141	0.0105598	0.011784	0.011193	0.0116024	0.0116233	0.0136962	0.0164578	0.0195632	0.021625	0.0221716	0.0213902	0.0216123	0.0208145	0.0201549	0.0199206	0.0190181	0.018461	0.0182782	0.0181454
70630068		0.00232248	0.00226353	0.00207375	0.00196988	0.00270939	0.00440129	0.00668613	0.0112033	0.0140705	0.0170892	0.0177774	0.0200385	0.0208446	0.0203453	0.0198961	0.0195475	0.0195816	0.0197893	0.0194424	0.0195786	0.0195739	0.0187346	0.0196383	0.0192646	0.0196439	0.0190188	0.0191113	0.0196688	0.0192722	0.0201496
70630989		0.00494009	0.00348703	0.00296233	0.00245431	0.00184933	0.00140383	0.00194148	0.00264696	0.00345231	0.00542041	0.00479994	0.00548274	0.00575843	0.00687956	0.00811425	0.0102647	0.010905	0.0146122	0.0164339	0.0206499	0.0228597	0.0257826	0.0250902	0.024003	0.0203741	0.0195193	0.020323	0.0220559	0.0240562	0.0264376
70631059		0.00175626	0.00156946	0.00181161	0.00329412	0.00423028	0.00499642	0.00645684	0.00751453	0.00861636	0.00897036	0.00901514	0.00864853	0.00908881	0.00820382	0.00998148	0.0148635	0.018439	0.0241888	0.024672	0.0255207	0.0262952	0.023963	0.0248693	0.0235453	0.0238555	0.0228129	0.0218055	0.0213394	0.0201322	0.0207336
70631366		0.00665337	0.00644853	0.00589009	0.00538846	0.00447902	0.00367728	0.0036341	0.00331757	0.00291727	0.00282938	0.00290577	0.00309034	0.0046337	0.00623172	0.00809444	0.00813093	0.01023	0.0105346	0.012535	0.0148215	0.0171791	0.018671	0.0178422	0.0186674	0.0198365	0.0199066	0.0200886	0.0201993	0.0201611	0.020182
70631506		0.00226182	0.00274014	0.00355884	0.00443721	0.00509214	0.00535346	0.0057303	0.00616549	0.00635297	0.00671496	0.00764114	0.00818011	0.00840785	0.0101125	0.0118479	0.012907	0.0140023	0.0149387	0.0154919	0.016306	0.0175088	0.0182605	0.0188682	0.0190885	0.0182018	0.0179222	0.0181542	0.0181942	0.0170803	0.0171257
70632287		0.00113383	0.00257568	0.00169159	0.00209858	0.00259353	0.00331612	0.0047563	0.00673933	0.00871264	0.00985582	0.0106788	0.0109994	0.0114569	0.0121438	0.0139439	0.0142293	0.0127441	0.0133304	0.0157624	0.0169833	0.020713	0.020093	0.0220972	0.0240015	0.0248109	0.026183	0.0246666	0.0243785	0.0236709	0.0242555
70632971		0.00661336	0.00622663	0.00528059	0.00476235	0.00389368	0.00345077	0.00404404	0.00526741	0.00569574	0.00671607	0.00739376	0.00936732	0.0107361	0.0126981	0.0144685	0.0154599	0.014613	0.0153178	0.0146747	0.0144849	0.0143139	0.0149811	0.0165414	0.0195624	0.0198925	0.0215363	0.0233875	0.0245514	0.0254887	0.0245321
70633278		0.00876836	0.0110089	0.012214	0.0115045	0.00658982	0.00548854	0.00508658	0.00414331	0.00392424	0.00697919	0.0127351	0.0110549	0.0147075	0.0166335	0.0179511	0.0194633	0.0207381	0.0228008	0.023801	0.0270304	0.0289165	0.0311995	0.0298895	0.0290252	0.0266678	0.029358	0.0273211	0.0284691	0.0265417	0.025761
70633418		0.0041496	0.00314705	0.00284746	0.00299156	0.00344022	0.00583249	0.00847777	0.0138985	0.0181579	0.021535	0.0213696	0.0250406	0.0237165	0.0249528	0.0248025	0.025615	0.0246279	0.0243936	0.0250863	0.0269883	0.028344	0.0301933	0.030669	0.0290611	0.0259077	0.0257324	0.0262576	0.0237174
70633585		0.00377499	0.00412525	0.00467524	0.00527176	0.00568268	0.00618514	0.00684229	0.00766367	0.00886727	0.0104419	0.0128044	0.0152643	0.0171105	0.0173108	0.0198078	0.0201185	0.0208445	0.0210988	0.0207016	0.0217502	0.0220881	0.0218988	0.021968	0.0214478	0.0220581	0.0215754	0.0226719	0.0236973	0.0237375	0.0238727
70633655		0.00230373	0.00144529	0.000650393	0.000686845	0.00214127	0.00203042	0.0023437	0.00383664	0.0063393	0.00704447	0.00840402	0.00968617	0.013002	0.0137073	0.015552	0.0191021	0.0232922	0.0257365	0.0251152	0.0270729	0.0268975	0.0267841	0.0265053	0.0263885	0.0265662	0.0290778	0.0299277	0.0280789	0.0261186	0.0244971
70633892		0.00321068	0.00319666	0.00385293	0.00408578	0.00337684	0.00209673	0.00241792	0.00322709	0.00500177	0.00838381	0.0101816	0.0127729	0.0155694	0.0160371	0.0148283	0.0147901	0.0165529	0.0178324	0.0183296	0.0190102	0.0200856	0.0212752	0.0219585	0.0229566	0.0236064	0.0251381	0.026371	0.0260666	0.0237209	0.0191485
70634646		0.00271221	0.00285844	0.00422855	0.00576212	0.00702741	0.0087812	0.0102266	0.0109525	0.0124154	0.0142363	0.0155686	0.0168789	0.0175486	0.0170821	0.0187083	0.017362	0.0162365	0.0162989	0.0167826	0.0178974	0.0201278	0.0222561	0.0217902	0.0228478	0.0227303	0.022622	0.0214958	0.0206944	0.0200655
70635330		0.00632539	0.00658635	0.00690882	0.00696351	0.00735735	0.00845062	0.00935763	0.0089334	0.0103992	0.0115669	0.0123498	0.0124086	0.0126819	0.0123152	0.0120175	0.0121564	0.0121803	0.0134587	0.0158338	0.0171376	0.0170493	0.0183694	0.0192532	0.0203516	0.0206387	0.0201437	0.0187773	0.0175587	0.0174507	0.0182637
70635944		0.0044	0.00436581	0.00419408	0.00555545	0.00512396	0.00573583	0.00871455	0.010558	0.0115208	0.0119918	0.0144427	0.0155158	0.0179623	0.0204786	0.0229768	0.024408	0.0243034	0.0248561	0.0260217	0.0277057	0.0281522	0.0273902	0.0258661	0.0246166	0.0240469	0.0249956
70636321		0.00494643	0.00493508	0.00285677	0.00263684	0.00794914	0.00831268	0.0166591	0.0204994	0.0220995	0.0218145	0.0226461	0.0241013	0.0239343	0.0242168	0.0241181	0.0236899	0.0243922	0.0247941	0.023992	0.0233577	0.0241444	0.0256628	0.0260699	0.0262952	0.0270417	0.026983	0.0252748	0.0238505
70636865		0.00484183	0.00446139	0.00666675	0.00905383	0.0115836	0.014249	0.016315	0.0177764	0.0197003	0.0184863	0.0190038	0.0196534	0.0199252	0.0205806	0.0207506	0.0208224	0.0221083	0.0244472	0.0250485	0.0256152	0.0250221	0.0237945	0.0233678	0.0242076	0.0237189	0.0230675	0.0212969	0.0202216	0.0189309
70636935		0.00289338	0.0029523	0.00276834	0.00272833	0.00274572	0.00264353	0.00259402	0.00273847	0.00276186	0.00292945	0.00303859	0.00408324	0.00713319	0.00586917	0.00933689	0.0117887	0.0132319	0.0144185	0.0156673	0.0173387	0.0195719	0.0221269	0.0220882	0.0232104	0.0223789	0.0246235	0.0263	0.0281816	0.0291142	0.0279336
70637856		0.00491291	0.00460307	0.00444635	0.00408295	0.00418365	0.00484037	0.00582007	0.00670199	0.0069262	0.00806195	0.0101296	0.0108072	0.0131118	0.0132554	0.0141058	0.01446	0.0150295	0.0158794	0.0164779	0.0167617	0.0166669	0.0170046	0.0176328	0.0185616	0.019858	0.0208906	0.0239433	0.0251835	0.0253042	0.0279702
70639768		0.00425469	0.00457747	0.00469606	0.00469093	0.00446499	0.00411867	0.00379644	0.00341093	0.00308708	0.00242159	0.00215816	0.00157537	0.00245669	0.00357609	0.00507496	0.00868971	0.0069256	0.00777085	0.0103389	0.0147722	0.0173851	0.026018	0.0293315	0.0313477	0.0336343	0.0339652	0.0332737	0.0306016	0.0289154	0.026147
70639908		0.00270083	0.00232154	0.00201171	0.00181184	0.00141366	0.00127542	0.00134667	0.00195594	0.00288955	0.00454285	0.00624256	0.00789538	0.00944807	0.0109853	0.011071	0.0127583	0.0142008	0.015092	0.0169025	0.0193376	0.0222697	0.0251006	0.0260014	0.0252093	0.0237532	0.0229359	0.0219218	0.0210684	0.0214229	0.0209243
70640145		0.00566706	0.00452656	0.00346161	0.00315737	0.00275188	0.00275263	0.00245181	0.00234156	0.00212163	0.00237446	0.00243625	0.00291742	0.00262601	0.00347378	0.00258877	0.00300124	0.00357666	0.00513145	0.00774343	0.0121005	0.0167851	0.0202463	0.0235852	0.0235614	0.0242662	0.0232538	0.0240436	0.0260089	0.0297834	0.0323242
70640522		0.00280001	0.00407712	0.00526432	0.00681174	0.00853821	0.0108265	0.0134917	0.0154861	0.0170664	0.0178464	0.0175481	0.0184135	0.0198557	0.0209704	0.0207655	0.0219909	0.0215101	0.0228054	0.0238952	0.0232742	0.0230861	0.0221095	0.0193611	0.0194791	0.0191801	0.0194832	0.0186668	0.0187457	0.0162712	0.0134576
70642504		0.00654092	0.0055027	0.00434554	0.00371243	0.00364015	0.00369894	0.00598873	0.00649494	0.0060706	0.00707163	0.00623625	0.00615774	0.00702031	0.00842272	0.00964501	0.0101862	0.0100663	0.00959034	0.00954307	0.00988217	0.0119212	0.0130736	0.0156553	0.0176353	0.0181931	0.0178768	0.0181545	0.0178549	0.0158234	0.0181611
70643662		0.0022319	0.00229093	0.00229238	0.00229944	0.0023405	0.00219836	0.00209377	0.00231692	0.00338678	0.00503517	0.00521077	0.0074286	0.0117221	0.0142909	0.0140342	0.0175386	0.0197077	0.0199328	0.0207279	0.0196882	0.0212974	0.0196962	0.0190651	0.0199736	0.0222011	0.0240777	0.0245385	0.0245255	0.0248098	0.0234161
70644723		0.00256906	0.00272045	0.00324253	0.00437269	0.00585918	0.00707215	0.00828496	0.0093798	0.0102057	0.0138771	0.0163175	0.0218572	0.0213308	0.0236178	0.0268683	0.0260424	0.0275388	0.0269296	0.0274949	0.0258096	0.0253665	0.022798	0.0213606	0.0199512	0.0175629	0.0155203	0.0140692	0.0146609	0.0157053	0.0168713
70644890		0.00191218	0.00122267	0.000686716	0.00086572	0.00147911	0.00242397	0.0026626	0.00227344	0.00192193	0.00184949	0.00205201	0.00254569	0.00288773	0.00365153	0.00452321	0.00805435	0.0099784	0.0113246	0.0121942	0.0133439	0.016532	0.019152	0.0207513	0.0222959	0.02289	0.0235918	0.0237151	0.0233185	0.023346	0.0227184
70645030		0.00539866	0.00645976	0.00720449	0.00834548	0.00946309	0.0107711	0.0092222	0.0095328	0.0103994	0.0126256	0.0141212	0.0146734	0.0154473	0.0161156	0.0159987	0.0148155	0.0151908	0.0150413	0.0145686	0.015012	0.0156028	0.0166003	0.0182835	0.019464	0.02044	0.021361	0.0223066	0.0235469	0.024871	0.0262288
70645267		0.00730583	0.007176	0.00531504	0.00408423	0.00345108	0.0047773	0.0031149	0.00330924	0.00592678	0.00819622	0.0113576	0.00995588	0.0140025	0.0164562	0.0163561	0.0167658	0.0173387	0.01821	0.0199829	0.020923	0.0209801	0.0210219	0.0214866	0.0211159	0.0214912	0.0203676	0.0217046	0.0198595	0.020737	0.0210478
70645644		0.00282018	0.00257601	0.00204819	0.00204028	0.00161126	0.00119789	0.00133687	0.00192237	0.00230847	0.00266064	0.00303759	0.00339423	0.00514932	0.00750286	0.00709086	0.00961421	0.00869535	0.0116341	0.0159067	0.0180825	0.020235	0.0221601	0.0229546	0.0243688	0.0250844	0.0253091	0.0253098	0.0254431	0.0255379	0.0257267
70646942		0.00575575	0.00625331	0.00717611	0.00839731	0.00929106	0.0110297	0.0127307	0.0147713	0.0149953	0.0169902	0.0200627	0.0252727	0.0254645	0.0252805	0.0258502	0.0258274	0.027223	0.0278393	0.0293875	0.0303676	0.0300335	0.0310306	0.0315435	0.0302496	0.0288832	0.0266509
70647179		0.00488644	0.00372272	0.00433242	0.00277745	0.00285363	0.00391122	0.00597938	0.0080217	0.0102532	0.00929059	0.0114017	0.013527	0.0139175	0.0138552	0.0144783	0.0156227	0.0148166	0.0155783	0.0173088	0.0181355	0.0194231	0.020296	0.0213768	0.0231326	0.0246294	0.0252379	0.0241836	0.023726	0.021317	0.0197475
70647486		0.00223086	0.00198606	0.00196601	0.00168531	0.00274739	0.00249655	0.00576053	0.00861616	0.00841257	0.00972389	0.0116482	0.0145745	0.0179719	0.0205574	0.0220829	0.0226635	0.0243604	0.0256363	0.026941	0.0278918	0.0275343	0.026838	0.024936	0.0230242	0.019994	0.0178043	0.0145579	0.0134137	0.01572
70647626		0.00286817	0.00243719	0.00210223	0.00204157	0.00187536	0.00268099	0.00341882	0.00432006	0.00615976	0.00793285	0.00915315	0.0121655	0.0147331	0.0168817	0.018475	0.0196831	0.0208323	0.0214578	0.0226894	0.0235138	0.0249701	0.0251317	0.0264645	0.0262318	0.0273176	0.0279145	0.0298775	0.0298861	0.0315598	0.0320816
70648003		0.00296382	0.00347591	0.0039534	0.00375593	0.00301536	0.00210728	0.00128295	0.00168376	0.00337053	0.00695127	0.00969565	0.012593	0.0140821	0.0169176	0.0215244	0.0234928	0.0235701	0.0262962	0.0266854	0.0254152	0.0234408	0.022103	0.0222088	0.0223877	0.0224335	0.0218178	0.0212383	0.0201713	0.0196122	0.0196159
70648854		0.00237837	0.00162557	0.00161552	0.00273151	0.00378341	0.00630221	0.00771449	0.0100127	0.0102404	0.0111906	0.0129669	0.0133451	0.0153865	0.0176992	0.0196249	0.021574	0.023674	0.0250192	0.0263308	0.0265963	0.0265053	0.0253987	0.0240347	0.0222022	0.0208837	0.0185509	0.0171203	0.0169014	0.0160184
70649468		0.00306585	0.00502349	0.0069121	0.00928546	0.0124612	0.0155967	0.018556	0.0218277	0.0239919	0.0262854	0.0276142	0.0275207	0.0282147	0.0269151	0.0260817	0.026395	0.0266662	0.0270757	0.0267289	0.0296602	0.0310211	0.0305711	0.0285707	0.0266955
70649608		0.00822537	0.00804511	0.00750168	0.00780909	0.00672933	0.00556922	0.00484371	0.00524941	0.0063939	0.00823693	0.0103948	0.0146826	0.0189768	0.019342	0.0219345	0.0208074	0.0210447	0.0207197	0.0210676	0.0243329	0.0240699	0.0223245	0.0221954	0.021086	0.0216455	0.0225966	0.0239811	0.0257265	0.0264987	0.0279398
70650459		0.00414628	0.00445793	0.00429734	0.00391495	0.00278672	0.00230868	0.00552839	0.0100901	0.014491	0.017152	0.018992	0.0178133	0.020342	0.0209831	0.0223483	0.0242745	0.0242979	0.0231882	0.0221538	0.0215292	0.021708	0.0219601	0.0221439	0.0225453	0.0243259	0.0270677	0.0291154	0.0311318	0.0307379	0.0307059
70650836		0.00206351	0.00218998	0.00274899	0.00288373	0.00234176	0.00196948	0.00154896	0.00175849	0.00256221	0.00448602	0.00516433	0.00815715	0.00921973	0.0119245	0.0130982	0.0156393	0.015384	0.0177967	0.020624	0.023702	0.0249304	0.024757	0.0234408	0.0223223	0.0216509	0.0212657	0.0203261	0.0197402	0.0191823	0.0192684
70651380		0.00499044	0.0051512	0.00548998	0.00686959	0.0100887	0.013805	0.0164313	0.017958	0.0191924	0.0192728	0.0196485	0.019873	0.0190191	0.0188277	0.0176837	0.0167579	0.0161702	0.0157604	0.0156332	0.0158418	0.0163624	0.0165764	0.0167852	0.0173867	0.0179575	0.0181025	0.0183954	0.018788	0.0195712	0.0207921
70651994		0.00482052	0.00381035	0.00329189	0.00361828	0.0037294	0.00550804	0.00597631	0.0067501	0.00766747	0.00963718	0.00890912	0.0111489	0.0134419	0.0156181	0.0164243	0.0173949	0.0179619	0.0185003	0.0199775	0.0208095	0.0210872	0.0201783	0.0193684	0.0188983	0.0190196	0.0192853	0.0209429	0.0231064	0.0237953	0.0232417
70652064		0.000981397	0.00175634	0.00188859	0.0034023	0.00600762	0.00470067	0.00613934	0.00780933	0.00995196	0.0119175	0.0153772	0.017677	0.0188709	0.0177645	0.0193098	0.0195293	0.019839	0.01792	0.0178734	0.0189986	0.022668	0.0263884	0.0301564	0.0312174	0.0294047	0.0282955	0.0260492	0.0233006	0.0204665	0.0183854
70652204		0.00442906	0.00644582	0.00869837	0.0110255	0.0134572	0.0164739	0.0195995	0.0201876	0.0211265	0.0229258	0.0241824	0.0263872	0.0269162	0.0284615	0.0288294	0.0296589	0.0288041	0.0259293	0.0230817	0.0213695	0.0218293	0.0232482	0.0228485	0.0223172	0.0202313	0.020779	0.0189222	0.0184167	0.0170174
70652371		0.00652323	0.00590375	0.00575217	0.00616435	0.00612122	0.00550111	0.00518089	0.00466473	0.00375461	0.00258785	0.00143133	0.00222473	0.00424739	0.00799198	0.0101324	0.0137753	0.0166443	0.0191059	0.0217854	0.0237258	0.0239984	0.0259066	0.0292338	0.0310672	0.0317263	0.031673	0.0310384	0.0292911	0.0297443
70652818		0.00628635	0.00563527	0.00436903	0.00356788	0.0033516	0.00329336	0.00351868	0.0042551	0.00465813	0.00527308	0.00652168	0.00783216	0.0085975	0.0109187	0.0139812	0.0179918	0.0228369	0.0255541	0.0261887	0.0247423	0.0232359	0.0206844	0.0187514	0.0192401	0.0182875	0.0196413	0.0216832	0.0213655	0.0237966	0.0246139
70653502		0.00313301	0.00352773	0.00389883	0.00429254	0.0053968	0.00485199	0.00734221	0.00970506	0.0110888	0.0106507	0.0123546	0.0120683	0.0120156	0.0131435	0.0147958	0.016429	0.0173552	0.0177594	0.0193361	0.0199029	0.0222317	0.0237822	0.0249146	0.0245772	0.0234225	0.0201883	0.0194972	0.0187473	0.0175455	0.0175172
70653809		0.00464764	0.00447327	0.00494475	0.00493053	0.00466041	0.00454038	0.00448596	0.00471767	0.00522684	0.00589187	0.00662751	0.00765437	0.00832364	0.0102219	0.0121045	0.011922	0.0139975	0.0131673	0.0140763	0.0139224	0.0135885	0.0142268	0.0149963	0.0185135	0.0209606	0.0229097	0.0249129	0.0275623	0.0271676	0.0299328
70653976		0.00181854	0.00229514	0.00328916	0.00469765	0.00566646	0.00677275	0.00680536	0.00847407	0.00879628	0.00904079	0.00967908	0.00986451	0.0113085	0.0126404	0.0131073	0.0138141	0.013669	0.0152979	0.0168233	0.0195796	0.020399	0.0218576	0.022557	0.0235959	0.024454	0.0242044	0.0239421	0.021729	0.0209282	0.0205075
70654353		0.00397405	0.00359823	0.00360432	0.00317154	0.00285353	0.00226344	0.00140198	0.00197638	0.00313925	0.00470427	0.0063963	0.00701755	0.0096636	0.0117502	0.0119519	0.0141277	0.0158473	0.0179223	0.0203694	0.0223273	0.0235382	0.0230938	0.023909	0.0224694	0.0209573	0.0194845	0.0185766	0.019	0.0193078	0.0208951
70654897		0.00542072	0.00537226	0.0050019	0.00513943	0.00634843	0.00875677	0.0124775	0.0152286	0.0151018	0.0174743	0.0153586	0.0174717	0.0173109	0.018847	0.0185171	0.0193991	0.0186768	0.0192413	0.0181323	0.0190062	0.0215602	0.0231814	0.0237085	0.0228791	0.0225339	0.021496	0.0211745	0.0199541	0.0192708	0.0174739
70656335		0.00297338	0.00303159	0.00300094	0.00292632	0.00281999	0.00295906	0.00289163	0.0024751	0.00174955	0.00329921	0.00398991	0.00906095	0.0145038	0.0199893	0.0225787	0.0251787	0.0269143	0.0276744	0.024759	0.0229381	0.0233949	0.022879	0.0249312	0.0272648	0.02826	0.0269737	0.0242858	0.0208066
70656405		0.00174251	0.00257357	0.0032854	0.00364483	0.00454038	0.00729224	0.0111439	0.0162878	0.0197563	0.0231893	0.0256161	0.0261346	0.0259561	0.0257241	0.0248249	0.0253624	0.0238601	0.0234405	0.0235106	0.0240715	0.0247188	0.0252454	0.0261632	0.026223	0.0271905	0.0270098	0.026295	0.0252577	0.0231823
70656949		0.000813326	0.000725251	0.00184283	0.00222155	0.00292359	0.00341288	0.0032381	0.00308082	0.00251764	0.00280123	0.00501415	0.0064638	0.0078969	0.0104675	0.0147065	0.0142037	0.0142924	0.0156964	0.0174671	0.0177604	0.0180141	0.0199394	0.0213399	0.0226517	0.0239345	0.0243595	0.0240989	0.0233613	0.0228549	0.0223968
70657563		0.00859325	0.00779415	0.0079127	0.00804429	0.00725581	0.00799538	0.00846944	0.00992553	0.0120655	0.0141864	0.0150997	0.0159304	0.017708	0.0186194	0.0200583	0.0204064	0.0198118	0.0191201	0.0185451	0.0183364	0.0187214	0.0197571	0.0201064	0.0206828	0.0203996	0.0196498	0.0184987	0.017681	0.0174602	0.0195797
70658247		0.00201631	0.00189956	0.00182092	0.00212919	0.0042515	0.00718965	0.0100531	0.0122475	0.0147314	0.0174184	0.0200562	0.0218764	0.0216103	0.0213806	0.0213266	0.022427	0.023376	0.0235147	0.0226699	0.0224293	0.0220968	0.022293	0.0223289	0.0226186	0.0220259	0.0215346	0.0199658	0.0183798	0.0163926
70658554		0.00263914	0.00248207	0.00232434	0.00183871	0.00135635	0.00191029	0.00308298	0.00424848	0.00417924	0.00348642	0.00325654	0.00387221	0.00519731	0.00746028	0.0116902	0.0145635	0.0184496	0.021341	0.0205969	0.0213667	0.0208045	0.0203681	0.0201691	0.0205302	0.0213145	0.0221231	0.0220869	0.0223107	0.0219543	0.0227988
70658624		0.00476242	0.00579571	0.00780361	0.0103428	0.0131881	0.0159812	0.0183234	0.0200331	0.0213724	0.0238676	0.0248248	0.0257311	0.0253678	0.0251517	0.0248826	0.0243519	0.0236939	0.0221694	0.0213241	0.0219262	0.0223884	0.0226423	0.0222995	0.0206843	0.0197636	0.0192138	0.0188236	0.0190736	0.0191442	0.0196428
70659168		0.00411222	0.00389521	0.00367387	0.00372921	0.00478596	0.00566096	0.00675224	0.00666401	0.00865359	0.0110866	0.0119859	0.0140779	0.0158698	0.0180394	0.0197055	0.0215752	0.023828	0.0259738	0.0260617	0.025304	0.0247612	0.0241506	0.0233889	0.0242854	0.0231544	0.0213722	0.0203144	0.0196504	0.0201658	0.02101
70659922		0.00836518	0.00881373	0.00938188	0.00913573	0.0100835	0.0108578	0.0114254	0.0117382	0.0124367	0.0130798	0.0165458	0.018296	0.0206373	0.0220249	0.0228952	0.0230478	0.023353	0.0218304	0.0227111	0.0214252	0.0217133	0.0232621	0.0238797	0.0242433	0.0241568	0.024342	0.0228068	0.0210942	0.0195334	0.0177491
70660159		0.00203441	0.00423338	0.00699812	0.010905	0.0166101	0.0183205	0.0201761	0.0221174	0.0248085	0.0258096	0.0259061	0.0274299	0.0249394	0.0267088	0.0263841	0.0266657	0.027471	0.0289787	0.0319164	0.0318477	0.030328	0.0283821	0.0270928	0.0276769	0.0272645	0.0277876	0.0252832	0.0236455	0.0205384	0.0179142
70660229		0.00795341	0.00747898	0.00733399	0.00647481	0.00888277	0.00946698	0.010996	0.0109195	0.0115245	0.0130307	0.0148059	0.016221	0.0160257	0.0158153	0.0165518	0.0167136	0.0174961	0.019196	0.0211309	0.0219394	0.0253465	0.0247057	0.025917	0.0267735	0.028863	0.0285862	0.0288062	0.0274	0.0263293	0.0240397
70660536		0.00261696	0.00235703	0.00227978	0.00184998	0.0013158	0.00348745	0.00420043	0.00433831	0.00436414	0.00473981	0.00526486	0.00606499	0.00730665	0.00888168	0.00999584	0.0111127	0.0125092	0.0138696	0.0154568	0.0159676	0.0164623	0.0175672	0.0183799	0.0195161	0.022233	0.024011	0.0259438	0.0269202	0.0265588	0.0253933
70660843		0.00504561	0.00442054	0.00409117	0.00464089	0.00415638	0.00530847	0.00465221	0.00420996	0.00418826	0.00378927	0.00290863	0.00317915	0.00508024	0.00593898	0.00877897	0.0108745	0.0126133	0.0145656	0.0155191	0.0158057	0.0161323	0.0168362	0.0184419	0.0193325	0.0207765	0.0211121	0.0213242	0.021068	0.0195734	0.0204099
70661834		0.00225658	0.00198336	0.00175795	0.00215143	0.00281062	0.00400401	0.00551459	0.00783936	0.0107955	0.0137135	0.0162394	0.0177569	0.0186166	0.0195428	0.0209594	0.0221349	0.0231873	0.024468	0.0255087	0.0256648	0.0277298	0.0285712	0.0279176	0.0277106	0.026571	0.0259897	0.0249701	0.0240203	0.022452	0.0220725
70662211		0.00585934	0.00413172	0.00402442	0.00283461	0.00261682	0.0030953	0.00379177	0.00417399	0.00394146	0.00317553	0.00239993	0.00142815	0.00398077	0.00661054	0.00605684	0.00926988	0.014616	0.0173839	0.0191795	0.0204067	0.0221608	0.0241126	0.0225618	0.0236702	0.0209387	0.0190435	0.0172916	0.0177936	0.0184669	0.0184013
70662518		0.00488947	0.00434898	0.00358426	0.00259776	0.00180868	0.00189424	0.00261626	0.00420084	0.00717938	0.00698271	0.00896738	0.00992402	0.00990035	0.0104793	0.00981536	0.00983894	0.00987604	0.00909543	0.00877136	0.00913521	0.0162397	0.0232509	0.0270902	0.031096	0.0321426	0.0318161	0.0330675	0.0331057	0.0325167	0.0288686
70663062		0.00216539	0.0029573	0.00417109	0.00475334	0.00589909	0.00718075	0.00745214	0.00873217	0.0113286	0.0127062	0.0129666	0.0143284	0.0160814	0.0165388	0.0175677	0.0173835	0.0163103	0.0199755	0.0242204	0.0264845	0.0273657	0.0259465	0.0267403	0.0255059	0.0244757	0.0247273	0.024149	0.0244336	0.0227246	0.0210791
70663132		0.000911018	0.00205317	0.00261153	0.00294825	0.00320903	0.00341119	0.00446858	0.00474608	0.00577047	0.00708782	0.00872409	0.0109928	0.0118895	0.0137794	0.0148572	0.0180722	0.0206692	0.0228482	0.0225056	0.0223987	0.0215277	0.0228866	0.0227261	0.0240751	0.0240495	0.0248126	0.0231851	0.0228174	0.0201807	0.0198965
70663746		0.00478694	0.00453473	0.00422637	0.00454082	0.00471921	0.00609906	0.00536987	0.00620803	0.0057517	0.00594362	0.00573166	0.00676954	0.00895686	0.0124059	0.0136341	0.0194074	0.0254338	0.0298328	0.0315117	0.0305584	0.0281067	0.0273326	0.0289562	0.0292658	0.0298846	0.0304205	0.0306875	0.03367	0.0325918	0.0303262
70663816		0.00647956	0.00626476	0.0067605	0.00632788	0.00555519	0.00546025	0.00483942	0.00458097	0.0051373	0.0058187	0.00639135	0.00751063	0.00775524	0.00857977	0.00880603	0.00929029	0.0111635	0.0109664	0.0110241	0.0111667	0.0109256	0.0111241	0.0132503	0.0149168	0.0160347	0.0162252	0.0166108	0.0164275	0.0162571	0.0159091
70664430		0.00153962	0.00210728	0.0027137	0.00358747	0.004025	0.00446621	0.00519532	0.00643652	0.00835335	0.010071	0.0121206	0.0146065	0.016567	0.0178159	0.0193761	0.020818	0.020753	0.019544	0.0192202	0.0193799	0.0202591	0.0212102	0.0212	0.020965	0.0204817	0.0200209	0.0190376	0.0174585	0.0178735	0.0172808
70664737		0.00478822	0.00482786	0.00523409	0.00489519	0.00354989	0.00277917	0.00282378	0.00328026	0.00349952	0.00370376	0.00440139	0.00473349	0.00586341	0.00626304	0.00710811	0.00983046	0.0129986	0.0155941	0.0191149	0.0187667	0.0214324	0.0227799	0.0250425	0.023981	0.026319	0.0298779	0.0312421	0.0301274	0.0299159	0.028922
70665281		0.00398645	0.00495793	0.00485451	0.00630503	0.00825608	0.0132443	0.0137492	0.0140205	0.0151705	0.0170919	0.017109	0.0187888	0.0198293	0.0186144	0.0187167	0.0189423	0.0193116	0.0200167	0.019646	0.0221086	0.0231159	0.0247153	0.0250963	0.0258702	0.0250062	0.0245752	0.0250592	0.0246562	0.0252674	0.024018
70665728		0.004908	0.0042536	0.00447506	0.00474454	0.00482964	0.00502443	0.0048319	0.00475623	0.00482044	0.0062347	0.00754295	0.010097	0.0100285	0.0179111	0.0207838	0.0231856	0.0256401	0.0286165	0.0302174	0.0298506	0.0271492	0.0287764	0.0255359	0.0208747	0.0219871	0.0191501	0.0187732	0.0189962	0.0203912	0.0213756
70665965		0.00386037	0.00370786	0.00365362	0.00330193	0.00251057	0.00181241	0.00332582	0.00572059	0.00767773	0.010074	0.0127103	0.0148251	0.0183235	0.0199478	0.0227182	0.0244755	0.0262751	0.0287183	0.0298764	0.0309538	0.0295685	0.0281904	0.0256975	0.023869	0.0228684	0.0229741	0.02245
70666035		0.00285302	0.00315993	0.0041706	0.0056252	0.00686988	0.00743205	0.00767723	0.0079316	0.00870615	0.0103518	0.0117451	0.0133163	0.014317	0.0155979	0.0181417	0.0184287	0.0198002	0.0189152	0.0192276	0.0196995	0.019884	0.0196911	0.0211742	0.0233161	0.0245158	0.0261817	0.0257212	0.0269129	0.0267905	0.0274213
70667570		0.00276889	0.0050943	0.00702737	0.00988692	0.0134183	0.0169009	0.0186109	0.0210855	0.0221756	0.0236189	0.0251372	0.0266616	0.0287241	0.030263	0.0313647	0.0307956	0.028838	0.0290696	0.0289486	0.0302853	0.032054	0.0306197	0.027334	0.0244341
70668184		0.00527306	0.00533515	0.00667016	0.00901391	0.0117345	0.0143437	0.0173099	0.0206027	0.022533	0.0251907	0.0255668	0.0243	0.0229298	0.02224	0.0219566	0.0223961	0.0233443	0.0241861	0.0253378	0.0245433	0.0234388	0.0228217	0.0229934	0.0229566	0.0244173	0.0247741	0.0230196	0.0219439	0.0201868	0.0184652
70668491		0.00346763	0.00404381	0.00473465	0.00582781	0.00753168	0.00920053	0.01228	0.0113074	0.012872	0.0140558	0.0149197	0.0159174	0.0161155	0.0173044	0.0179187	0.0212039	0.022666	0.0231729	0.0236894	0.0243365	0.0259574	0.0260873	0.0262636	0.0257805	0.0253405	0.0225487	0.0218442
70669175		0.00357476	0.00426016	0.00473435	0.0058299	0.00716005	0.00753166	0.00805225	0.00855194	0.00866182	0.00915129	0.00979426	0.0100691	0.0111702	0.0117524	0.0120904	0.0123646	0.0120888	0.0118522	0.0126382	0.012726	0.0140674	0.0145605	0.017023	0.0193965	0.0216545	0.0244017	0.0238294	0.0243923	0.0234584	0.0221077
70669482		0.00463436	0.00475499	0.00431607	0.00391028	0.0037731	0.00415288	0.003775	0.00326259	0.00400357	0.00494462	0.00565709	0.00752984	0.00885425	0.00861614	0.00887978	0.0104183	0.0131637	0.0134497	0.0156806	0.0172802	0.0181179	0.0191987	0.0197921	0.0211366	0.0219684	0.0223717	0.0222354	0.022032	0.0218972	0.02208
70670613		0.00166526	0.00224832	0.00296893	0.00370939	0.0043982	0.00512754	0.00601129	0.00686193	0.00777316	0.00897859	0.0104579	0.0122332	0.0141275	0.0154642	0.0173773	0.0183172	0.0188604	0.019245	0.0198443	0.0201411	0.0193104	0.019483	0.0198385	0.0205092	0.0209447	0.0220094	0.0234756	0.0243157	0.0244221	0.0239481
70671087		0.00624401	0.00693478	0.00721297	0.00890642	0.0109434	0.0147899	0.0158743	0.0202642	0.020072	0.0226953	0.0238146	0.0220935	0.0243974	0.0229673	0.0237466	0.0233886	0.024308	0.0246868	0.0256963	0.0262181	0.0264793	0.0265484	0.0256133	0.0268553	0.0259867	0.0263606	0.0249124	0.0238523	0.0227418	0.0224872
70671534		0.00382922	0.00318035	0.00413495	0.00521615	0.00543763	0.00539086	0.00526028	0.00472408	0.00424568	0.00371781	0.00332391	0.00310337	0.00353722	0.00454619	0.00569754	0.00609616	0.00587186	0.00506464	0.00407479	0.00316435	0.00409725	0.00673608	0.0100973	0.0136462	0.0171199	0.0205563	0.0217778	0.0204848	0.0196232	0.020315
70672385		0.00313093	0.00332531	0.0033505	0.00550234	0.0053753	0.00604476	0.00562019	0.00550457	0.00565812	0.00640382	0.00703409	0.00614012	0.00805886	0.0109912	0.0124924	0.0127867	0.01488	0.0153487	0.0151152	0.0159487	0.0176928	0.0193324	0.0205176	0.0204208	0.0203534	0.0210397	0.0213892	0.0214346	0.0213836	0.0210589
70672455		0.00252623	0.00278538	0.00320742	0.00320517	0.00358586	0.00533168	0.00709971	0.00904121	0.010981	0.0115926	0.0132566	0.0135303	0.0152394	0.0186867	0.0216292	0.0226668	0.0241086	0.0245774	0.0248087	0.0263697	0.0267454	0.0266331	0.0254696	0.0250339	0.023823	0.0230671	0.0217849	0.0211957	0.0199865	0.0186071
70672832		0.00686407	0.00539842	0.00474046	0.00407107	0.00362117	0.00409591	0.004409	0.00523631	0.00673053	0.00676992	0.00740509	0.0100952	0.0130119	0.012108	0.0121803	0.0132216	0.0135311	0.0160994	0.0170098	0.0203235	0.022963	0.0225995	0.0233324	0.0241151	0.0245451	0.0249801	0.0252665	0.0256391	0.025533	0.0252058
70674060		0.00161078	0.00204491	0.00230625	0.00277561	0.00322488	0.00418588	0.00500007	0.00645369	0.00784568	0.00993753	0.0115504	0.0128964	0.0143392	0.0156992	0.017132	0.0183953	0.0191187	0.0189888	0.0196353	0.0199954	0.0205767	0.0209553	0.021457	0.0228399	0.0215227	0.0203396	0.0199989	0.0207921	0.020407	0.0192109
70674367		0.00179939	0.00188205	0.00167266	0.00202089	0.00188563	0.00200303	0.00219452	0.00261543	0.00334214	0.00458999	0.00495733	0.00551193	0.0066064	0.00850308	0.0115482	0.0151102	0.0183883	0.0221747	0.0254746	0.0260961	0.0259569	0.0283832	0.0318631	0.0319229	0.0336594	0.036439	0.0352461	0.0365347	0.0342735	0.0341496
70674814		0.00282578	0.00341108	0.00395481	0.00372788	0.00380785	0.0033623	0.00315314	0.00334458	0.00371537	0.00401926	0.00405456	0.00438928	0.00491342	0.00630863	0.00589482	0.00665863	0.00657963	0.00796155	0.00895258	0.00902096	0.0124082	0.0137434	0.0194514	0.0200072	0.0215273	0.0229483	0.023551	0.0234463	0.0229732	0.0242168
70675972		0.00228804	0.0034738	0.00533718	0.00479791	0.00759404	0.0117652	0.01744	0.0185923	0.0189693	0.0228887	0.0249452	0.0296331	0.032152	0.0317956	0.0315916	0.030827	0.0289357	0.022667	0.020536	0.0140534	0.0124463	0.012073	0.0123592	0.0114662	0.0114892	0.0113603	0.0120925	0.0124257	0.0125742	0.0128674
70676656		0.00368343	0.00287982	0.00225924	0.00191436	0.00217328	0.0033574	0.00535781	0.00780225	0.0100477	0.0123649	0.0149049	0.016792	0.0189268	0.0213003	0.0232467	0.0249672	0.0256888	0.0242974	0.0213813	0.0204509	0.0213505	0.0209506	0.0247499	0.0246529	0.0238934	0.0270236	0.0281421	0.0273256	0.0266301	0.0258063
70677033		0.00569287	0.00676625	0.00999322	0.0117913	0.0110244	0.0122594	0.0129655	0.0142762	0.018622	0.0238447	0.0262776	0.028344	0.0296872	0.0312703	0.0313101	0.0315691	0.0300897	0.0268173	0.0225958	0.0206252	0.0204461	0.0206435	0.0196785	0.0180238	0.018347	0.0159984
70677103		0.00225865	0.00225609	0.00226567	0.00286894	0.0045234	0.00677591	0.00956089	0.0128403	0.0130782	0.0149315	0.0174546	0.020588	0.0235565	0.0257524	0.0259593	0.02421	0.0244537	0.0236985	0.0246644	0.0247408	0.0252766	0.0256079	0.0236778	0.0233031	0.0218278	0.0213667	0.0225538	0.0227582	0.022346
70677410		0.00324952	0.00410112	0.00523378	0.00739532	0.00698119	0.00978357	0.012945	0.0165678	0.015674	0.0177613	0.0193065	0.0203707	0.0214748	0.0223656	0.0229312	0.0228189	0.0236005	0.0243028	0.025694	0.0258726	0.0237839	0.0210267	0.0146708	0.0174553	0.0190989	0.0182615
70678638		0.0104717	0.00966938	0.0084519	0.00598898	0.00575909	0.00731395	0.00923045	0.00825229	0.00877178	0.00955477	0.0109774	0.0111746	0.0132806	0.0142191	0.0140798	0.0146668	0.0165394	0.0169804	0.0191466	0.0204343	0.0206939	0.019261	0.0178279	0.0173103	0.0166557	0.0170271	0.0160446	0.0158304	0.0159315	0.0157479
70678945		0.00607993	0.0062038	0.00687606	0.00768289	0.00783563	0.00963918	0.0105033	0.011533	0.0132742	0.0153376	0.017409	0.0197049	0.0206211	0.0208364	0.0208372	0.0206839	0.0202181	0.019745	0.0195887	0.0194321	0.019025	0.0193966	0.0194315	0.0197586	0.0209309	0.0204418	0.0197522	0.0183011	0.0167703	0.0159329
70679252		0.00403763	0.00300804	0.00295267	0.00238727	0.00158309	0.00231651	0.00386164	0.0062951	0.00740588	0.00919262	0.0111173	0.0121034	0.0137081	0.0155033	0.0180665	0.0187219	0.0194074	0.0212356	0.0207787	0.020748	0.0204134	0.0215832	0.0226147	0.0233058	0.0241648	0.024672	0.0259023	0.0264123	0.0263046	0.0250946
70680006		0.00397131	0.00452917	0.00503131	0.00558069	0.00690237	0.00726785	0.00839789	0.0102102	0.0125024	0.0151357	0.0188272	0.0198431	0.01946	0.01989	0.021814	0.0256772	0.0280637	0.0283398	0.027979	0.0235961	0.0205075	0.0208498	0.0200038	0.0203327	0.0214948	0.022484
70680857		0.00596563	0.00460244	0.00351753	0.00258182	0.00153353	0.000824016	0.00141924	0.00129384	0.00200183	0.00245176	0.00315148	0.00425998	0.00615793	0.0087338	0.0117324	0.0142179	0.018558	0.0207996	0.0213594	0.0218108	0.0203654	0.0201592	0.0209497	0.0205454	0.0206967	0.0198194	0.0203588	0.0204477	0.0213092	0.021512
70681094		0.00339669	0.00298496	0.00190297	0.00118462	0.00269438	0.00472024	0.00677419	0.00874967	0.0106608	0.0124889	0.0145449	0.0162895	0.0173669	0.0173814	0.0177469	0.0199522	0.0210244	0.0229301	0.0260613	0.0296805	0.0298947	0.031694	0.0316077	0.0309607	0.0266166	0.0271909	0.0254815	0.0232045	0.0245195	0.0232462
70681541		0.00227592	0.00280679	0.00364128	0.0045517	0.00556191	0.00643033	0.006892	0.00751816	0.00712152	0.0076829	0.00816752	0.00863888	0.0100977	0.0118725	0.0135438	0.0142891	0.0156211	0.0179469	0.0204741	0.022175	0.0246122	0.0268535	0.0272217	0.0285766	0.0287028	0.0285726	0.027318	0.0262039	0.0244627
70682225		0.00639317	0.00722437	0.0079523	0.00894971	0.00989692	0.0100961	0.0127567	0.0146796	0.0151227	0.0157265	0.0164317	0.0169746	0.0176789	0.0180222	0.0182491	0.0185209	0.018187	0.0177584	0.0170594	0.0178577	0.0187663	0.0199506	0.0202049	0.0198335	0.0195623	0.019842	0.0203863	0.0198008	0.0201017	0.0204804
70682462		0.00887147	0.00825039	0.00777439	0.00821241	0.0087649	0.00839452	0.00942408	0.00993772	0.0104041	0.0122872	0.0133288	0.0160516	0.0180756	0.0192813	0.0196851	0.0206483	0.0218928	0.0215978	0.0226585	0.023281	0.0237399	0.0242917	0.0249393	0.0247096	0.0254354	0.0250278	0.0247874	0.024398	0.0240389	0.0225297
70682532		0.00432229	0.00368294	0.00323625	0.0031454	0.00317681	0.00348656	0.00430096	0.00434455	0.00526018	0.00696944	0.00957245	0.01229	0.0149467	0.0206502	0.0204153	0.0286076	0.0266554	0.0296092	0.031104	0.030318	0.0302328	0.0305372	0.0320064	0.0325506	0.0332088	0.0312651	0.0295285	0.0251423	0.0229696
70682839		0.00845531	0.00896175	0.0104584	0.0122565	0.013599	0.0153262	0.0174333	0.0190005	0.019979	0.0211903	0.0211187	0.0219936	0.0221447	0.0221363	0.0213301	0.0218728	0.022524	0.0238521	0.0239927	0.0240337	0.0237666	0.0250627	0.0256628	0.0258943	0.0249973	0.024756	0.0238798	0.0242837	0.0229275
70683076		0.0121691	0.011575	0.014079	0.0157722	0.0176962	0.0200636	0.0218467	0.0235967	0.0247091	0.0255684	0.0264114	0.0272564	0.0290248	0.0310001	0.0320157	0.0317567	0.0322699	0.0319177	0.0309333	0.0315045	0.0316135	0.0311702	0.0281203
70683383		0.00189858	0.00166292	0.00170321	0.00216447	0.00309198	0.00407447	0.0050942	0.00507527	0.0065229	0.00911499	0.0120089	0.0149128	0.0174918	0.0195877	0.0210705	0.022347	0.0225988	0.0238782	0.0230201	0.0250879	0.0251213	0.0262537	0.0266934	0.0258291	0.0248202	0.0242256	0.0238209	0.0234595	0.0233219	0.0218071
70683523		0.00514521	0.00473265	0.00392663	0.00279731	0.00359345	0.00430033	0.00552526	0.00529062	0.00503307	0.00595975	0.00689441	0.00866368	0.0111832	0.0120308	0.0130834	0.0156937	0.0191812	0.0224513	0.0255902	0.0271253	0.0267399	0.0259173	0.0251007	0.0241812	0.0244523	0.0248428	0.0256981	0.026029	0.0256914	0.0251327
70683690		0.00649509	0.00501767	0.00411494	0.00372649	0.00256048	0.000713028	0.000784685	0.00146843	0.0026438	0.00339291	0.00376894	0.00420451	0.00492098	0.00553968	0.00653684	0.00824504	0.00882156	0.00913234	0.010265	0.0118343	0.0126694	0.014467	0.0144548	0.0164716	0.0177923	0.0191204	0.0194826	0.0213027	0.021491	0.0234058
70683830		0.00216088	0.0011109	0.00157316	0.00247236	0.00306375	0.00351462	0.00386793	0.00432238	0.0053442	0.00752419	0.00996404	0.0118712	0.013153	0.0138586	0.0146723	0.0142979	0.0157197	0.0147052	0.0153224	0.0178989	0.0184253	0.0249592	0.0297993	0.0317786	0.0319932	0.0333868	0.0330265	0.0334228	0.0335172	0.0325091
70684067		0.000440476	0.0019224	0.00294778	0.00402847	0.00504423	0.00537255	0.0078766	0.0103661	0.0111907	0.0133351	0.0152509	0.0161419	0.0178414	0.0183576	0.0184766	0.0184489	0.0179726	0.0190262	0.0212501	0.0244105	0.0279589	0.0305051	0.0308548	0.0302158	0.0292136	0.0270478	0.0260593	0.024067
70684681		0.00591659	0.00558476	0.00507061	0.00420799	0.00389089	0.00430141	0.00480215	0.00499	0.00483138	0.00494872	0.00645527	0.00904929	0.010868	0.0144464	0.018981	0.0227485	0.02472	0.0261819	0.0267084	0.0251566	0.0242411	0.024015	0.023146	0.0235267	0.0231871	0.0238181	0.0250361	0.0253564	0.0248912	0.0236535
70685295		0.0036882	0.00268951	0.00189433	0.00123148	0.0012421	0.00120198	0.00160973	0.0013352	0.0012427	0.00137757	0.00204221	0.00351668	0.00467587	0.00750623	0.0102493	0.0120385	0.0144298	0.0152922	0.01637	0.0188289	0.0214108	0.0217155	0.0205884	0.020536	0.0221368	0.0242014	0.0251703	0.0271903	0.0255207	0.0274933
70685435		0.00568986	0.00466779	0.00432366	0.00433968	0.0049715	0.00645062	0.00804114	0.00732864	0.00897766	0.0112886	0.0105415	0.0122781	0.0128571	0.0172799	0.0207917	0.0218787	0.0249978	0.0253605	0.0262252	0.0259669	0.0253039	0.0256382	0.0258638	0.0263821	0.0261671	0.0259127	0.0249837	0.0236292	0.0215831	0.0192689
70685505		0.00271353	0.00276325	0.00312059	0.00453563	0.00561442	0.00685925	0.00693613	0.0085145	0.0102261	0.0117794	0.0107895	0.0117319	0.012264	0.0124991	0.0133075	0.0132905	0.0139096	0.0151735	0.0176674	0.0190428	0.0205851	0.0209808	0.0228213	0.0233057	0.0236673	0.0238766	0.0243053	0.0247034	0.0243151	0.0240559
70686049		0.00406986	0.00565483	0.0085303	0.00929376	0.0101292	0.0108378	0.0112058	0.0125565	0.0134165	0.0140951	0.0151015	0.0164606	0.0186352	0.020935	0.0232664	0.02445	0.0253408	0.0262138	0.0254067	0.024289	0.0251172	0.0283127	0.031475	0.0332062	0.031378	0.0268241
70686119		0.00818315	0.00745649	0.00617908	0.00553647	0.00416214	0.00352164	0.00259797	0.00174783	0.00199491	0.00432715	0.0044799	0.00774398	0.00957756	0.0122746	0.0122964	0.0146764	0.0139935	0.014899	0.0152464	0.0161438	0.0184605	0.0206437	0.022555	0.0229163	0.0224518	0.0218833	0.0210648	0.0212993	0.0206293	0.0201454
70686733		0.00234024	0.00263883	0.00314026	0.00345664	0.00386635	0.00438443	0.00480517	0.00532072	0.00538159	0.00534603	0.00605557	0.00716791	0.00798188	0.00792832	0.0081336	0.0135976	0.019276	0.0224181	0.0238339	0.0231742	0.0249697	0.0256309	0.0264732	0.0267621	0.0268486	0.026143	0.0269544	0.0275054	0.0283232	0.0277094
70687040		0.00274165	0.00351279	0.00390367	0.00441569	0.00703923	0.00878689	0.0121611	0.0140437	0.0150851	0.0173004	0.0188971	0.0181487	0.0195629	0.0206382	0.0202809	0.0204733	0.0187097	0.0186342	0.0186451	0.0201225	0.0210401	0.0213928	0.0215372	0.0217719	0.0227668	0.0225713	0.0227386	0.0226822	0.0222328	0.0229039
70687277		0.0049636	0.0045807	0.0043492	0.00388559	0.00353611	0.00388505	0.0034917	0.00459773	0.00601751	0.00753435	0.00820331	0.00981917	0.0121057	0.0149842	0.0180882	0.0200725	0.0216562	0.0209014	0.0225161	0.0227434	0.0250928	0.0240963	0.0249373	0.0248241	0.0256259	0.025741	0.0258624	0.0259375	0.025703	0.0243802
70688268		0.00520763	0.0050667	0.00478522	0.00434495	0.00400562	0.00387165	0.00406192	0.00325575	0.0025057	0.00199645	0.00139433	0.0026751	0.00394612	0.00760789	0.00884511	0.0112172	0.0105749	0.0124119	0.0160595	0.0196333	0.0213901	0.0224839	0.0241982	0.0234945	0.0247008	0.0255641	0.0263286	0.0261734	0.0255817	0.0253538
70688575		0.00126823	0.00183539	0.00304825	0.00381378	0.00526572	0.00539163	0.00748005	0.0104272	0.0121636	0.0133669	0.0174445	0.0193069	0.0205525	0.0237489	0.0212768	0.0260964	0.0286892	0.0324908	0.0344249	0.0371015	0.0380816	0.0361085	0.0288437	0.020721	0.0129734	0.00686825	0.00494083	0.00794746	0.0117294	0.0134199
70688715		0.00414741	0.00379742	0.00393425	0.00394334	0.00401002	0.00436348	0.00543741	0.00520284	0.00579865	0.00662419	0.00879615	0.0112942	0.0142138	0.0174567	0.0191175	0.019772	0.0191303	0.0181904	0.0179568	0.0190591	0.0198704	0.0236777	0.02725	0.0291927	0.0286273	0.0276134	0.024942	0.0235088
70689022		0.00553756	0.0050782	0.00780939	0.0109105	0.0148374	0.0165926	0.0187121	0.0186687	0.0194295	0.0188174	0.0192466	0.0194075	0.021178	0.0220065	0.0228027	0.0223124	0.022168	0.0213815	0.0217081	0.0233678	0.0255917	0.0258473	0.0263189	0.0236904	0.0209517	0.0204908	0.0177479	0.0185748
70689496		0.00226522	0.00511312	0.00831314	0.00987971	0.0108572	0.0133328	0.0108332	0.0115541	0.0127179	0.0118467	0.0137768	0.0161361	0.0167678	0.0176624	0.0199333	0.0220272	0.0237467	0.0232611	0.0246245	0.0246142	0.0245743	0.0244432	0.0248639	0.0251148	0.0249461	0.0250267	0.023615	0.0231532	0.022589	0.0212737
[truncated: 3,449 more rows]
