# Supplementary material for: An automatic approach for classification and categorisation of lip morphological traits
Source: PLoS One. 2019 Oct 29;14(10):e0221197. doi: 10.1371/journal.pone.0221197 (PMC6818784; doi:10.1371/journal.pone.0221197)
Supplement: S5 Table — (XLS) [file pone.0221197.s005.xls]

## Sheet: Sheet1
Individual ID
70118187		4.21645e-06	7.47039e-06	-6.77784e-06	1.68977e-06	-3.07509e-05	-5.87169e-05	-7.98133e-05	-0.000116656	-0.000165182	-0.000181821	-0.000200172	-0.000176152	-0.000185167	-0.000152674	-0.000143064	-0.000169084	-0.000203291	-0.000276853	-0.000383014	-0.000444278	-0.000471614	-0.000418406	-0.000338568	-0.000218307
70118634		-1.50768e-05	-1.70094e-05	-1.39007e-05	-9.43033e-06	-6.99236e-06	-2.11867e-06	9.29634e-06	1.95178e-05	2.02499e-05	2.13401e-05	1.2561e-05	1.56606e-05	5.06399e-06	-6.61949e-07	-1.15428e-05	-3.30276e-05	-5.04747e-05	-7.34525e-05	-0.000100733	-9.93676e-05	-0.000233968	-0.000274065	-0.000318138	-0.000343359	-0.000425799	-0.000498698	-0.000494463	-0.000389128	-0.000278685	-0.000252719
70118704		-3.44472e-06	2.91345e-06	3.13857e-06	3.77971e-06	3.56311e-06	2.93273e-06	2.83508e-06	5.21638e-06	1.0682e-05	1.55797e-05	1.84724e-05	1.22294e-05	1.8737e-05	1.28974e-05	1.66638e-05	6.574e-06	-5.82206e-05	-0.000122882	-0.00013723	-0.00021372	-0.000261943	-0.000325392	-0.000388447	-0.000421148	-0.000458422	-0.000456259	-0.00040586	-0.000427685	-0.000312123	-0.000256733
70119011		0.000419299	-0.00355836	-0.00404949	-0.00350999	-0.00243216	-0.0015222	-0.00116346	-0.00121004	-0.00068078	0.000399859	-0.000462108	-0.000788233	-0.00142757	-0.00175279	-0.00224568	-0.00243421	-0.00245336	-0.0023211	-0.00208702	-0.00126122	-0.000433606	-6.42533e-05	0.000221775	0.000407788	0.000367142	0.000212796
70119862		-5.31922e-06	-3.67897e-06	-2.22518e-07	-1.23459e-06	6.69752e-07	8.96563e-06	7.73651e-06	1.30521e-05	1.478e-06	3.35069e-06	-3.81128e-05	-8.97095e-05	-0.000126453	-0.000209421	-0.000379906	-0.000544204	-0.000745452	-0.000750926	-0.000798461	-0.000906353	-0.000953652	-0.000831921	-0.00052392	-0.000404687	-0.000293133	-0.000301653	-0.000335939	-0.000330025
70120239		-1.85588e-06	1.22752e-06	7.82631e-06	9.69616e-06	1.40922e-05	1.86236e-05	1.83668e-05	1.55971e-05	1.29858e-05	1.27254e-05	1.69716e-05	2.16182e-05	2.82717e-05	6.94858e-06	-5.28912e-05	-0.000174658	-0.000288321	-0.000364993	-0.000375146	-0.000396739	-0.000387113	-0.000413553	-0.000455845	-0.00049311	-0.000476917	-0.0005273	-0.000438806	-0.000298014	-0.000286079	-0.00036581
70120476		9.52312e-06	2.83635e-05	3.37133e-05	4.2833e-05	4.52135e-05	6.3277e-05	0.000107207	0.000121252	0.000106289	8.06385e-05	3.23927e-05	-3.89016e-05	-5.26426e-05	-0.000181935	-0.000181698	-0.000264171	-0.000380213	-0.000447278	-0.000506487	-0.000620681	-0.000740685	-0.000890593	-0.000978608	-0.000945926	-0.000861228	-0.000583186	-0.000547783	-0.000457579
70121914		-6.52838e-06	-4.53333e-06	8.21576e-06	2.0407e-05	1.48244e-05	6.06291e-06	-8.26592e-06	-3.85427e-05	-0.000113684	-0.0001953	-0.000279715	-0.000352859	-0.000446444	-0.000541765	-0.000665265	-0.000749681	-0.000732191	-0.000678181	-0.000683446	-0.000658351	-0.000506137	-0.000342523	-0.000265245	-0.00028163
70122151		-2.44427e-05	-2.31117e-05	-7.70896e-06	8.22547e-06	2.71115e-05	2.78918e-05	3.36749e-05	4.1434e-05	1.01162e-05	-2.88228e-05	-7.78992e-05	-0.000192969	-0.000320729	-0.000391011	-0.00041889	-0.000420945	-0.000465514	-0.000547453	-0.000672723	-0.000774541	-0.000846366	-0.000831647	-0.000733297	-0.000538866
70122458		-2.92268e-05	-3.3379e-05	-2.34966e-05	-1.43604e-05	-7.28564e-06	-3.12636e-06	-5.36467e-07	8.50379e-07	6.29756e-07	-2.64643e-06	-3.61674e-06	-4.18705e-06	-2.46472e-06	5.67637e-06	2.90078e-05	5.98452e-05	8.3464e-05	7.98074e-05	8.7003e-05	8.87465e-05	7.07921e-05	6.94717e-05	1.94639e-05	-3.29993e-05	-6.93993e-05	-0.000108861	-0.000104171	-0.000113626	-0.000153412	-0.000189127
70122765		-2.86988e-05	-2.35688e-05	-1.66239e-05	-1.2194e-05	-5.74763e-06	-1.74917e-07	1.12482e-05	1.65689e-05	1.69746e-05	1.40887e-05	1.04425e-05	6.25469e-06	-2.71158e-06	-1.10507e-05	-2.82749e-05	-5.94988e-05	-0.0001042	-0.000155052	-0.000204487	-0.000255458	-0.000369114	-0.000395301	-0.000531191	-0.000781773	-0.000919314	-0.000989314	-0.00100783	-0.000962663	-0.000924657	-0.000830444
70123379		-6.42158e-06	4.31516e-07	6.19554e-06	1.43741e-05	8.96493e-06	1.75764e-05	5.89497e-06	-1.19702e-05	-2.8778e-05	-3.6072e-05	-4.12746e-05	-6.03396e-05	-9.00401e-05	-0.000139305	-0.000162579	-0.000209981	-0.000195017	-0.000226974	-0.000274512	-0.000293023	-0.000388094	-0.000510458	-0.00051048	-0.000484905	-0.000453283	-0.000406939	-0.000346956	-0.000330324	-0.000278787	-0.000242208
70123686		-2.33275e-06	-5.34017e-06	-1.47278e-05	-2.0126e-05	-3.35434e-05	-4.38103e-05	-8.8049e-05	-0.000107134	-0.000107925	-8.63551e-05	-7.258e-05	-0.000137869	-0.000262032	-0.000363211	-0.000507717	-0.000587375	-0.000584431	-0.000547172	-0.000507344	-0.000490101	-0.000401349	-0.000315829	-0.000337581	-0.000317656	-0.000390305	-0.00039903	-0.000426007	-0.000454019	-0.000436819	-0.000412864
70124063		-1.76278e-05	-2.335e-05	-2.24087e-05	-1.5426e-05	-7.88295e-06	-2.45549e-06	5.40159e-06	6.43427e-06	-3.48813e-06	-1.61582e-05	-2.40159e-05	-3.91654e-05	-5.45293e-05	-5.35435e-05	-6.71373e-05	-0.000109128	-0.000167226	-0.000231834	-0.000223883	-0.000253185	-0.000264906	-0.000282187	-0.000290697	-0.00028249	-0.000255746	-0.000205858	-0.000237239	-0.000262109	-0.000316776	-0.000321172
70124510		9.31592e-06	9.74722e-06	1.04927e-05	1.17664e-05	1.64936e-05	3.00705e-05	5.56991e-05	7.05021e-05	7.45052e-05	7.84753e-05	8.64698e-05	9.87492e-05	0.000127842	0.000159527	0.000159754	0.000145616	0.000118923	8.01847e-05	6.25603e-05	2.79966e-05	-3.612e-06	-2.38152e-05	-4.64094e-05	-8.20931e-05	-0.000134088	-0.000241188	-0.000210678	-0.000290398	-0.000363451	-0.000373775
70124747		1.21416e-05	1.65791e-05	1.73514e-05	3.1888e-05	4.00718e-05	4.7973e-05	8.03038e-05	7.21918e-05	7.34514e-05	7.29693e-05	7.00033e-05	6.59219e-05	5.85235e-05	4.46259e-05	1.93151e-05	-1.48349e-05	-1.26547e-05	-8.32038e-05	-0.000158381	-0.000216852	-0.000240418	-0.000288061	-0.00038416	-0.000475428	-0.00053925	-0.000576936	-0.000504447	-0.000447442	-0.000415504	-0.000406898
70126422		-3.37472e-06	5.95433e-06	2.00737e-05	1.72005e-05	1.83433e-05	1.67895e-05	1.34007e-05	6.89798e-06	-3.49859e-06	-2.66886e-05	-5.07933e-05	-6.72533e-05	-9.02498e-05	-0.000112781	-0.000137131	-0.000185546	-0.000257297	-0.000370135	-0.000477255	-0.000479224	-0.000511072	-0.000527839	-0.000477233	-0.00048672	-0.000509289	-0.000643401	-0.000673895	-0.00056683	-0.000390103	-0.000323125
70127036		-1.7187e-06	-1.85713e-06	-5.31625e-06	-5.42164e-06	-6.07957e-06	-6.33866e-06	-1.10549e-05	-2.24037e-05	-3.91022e-05	-6.72747e-05	-0.000103618	-0.000123944	-0.000154754	-0.000190087	-0.000209707	-0.000269765	-0.000339378	-0.000392503	-0.000377669	-0.000447642	-0.000543924	-0.000597971	-0.000553611	-0.000428019	-0.000350845	-0.000279344	-0.000199131	-0.000189847	-0.000144235
70127273		1.695e-05	1.15232e-05	2.00426e-05	2.1369e-05	1.83838e-05	1.5582e-05	1.8348e-05	9.32246e-06	-5.70401e-07	-1.04484e-05	-5.80858e-06	-3.51061e-06	6.52511e-06	1.88303e-05	1.07239e-05	1.52077e-05	-1.61418e-05	-5.62708e-05	-0.000130637	-0.000272814	-0.000425775	-0.000536381	-0.000556991	-0.00051355	-0.000525014	-0.000475954	-0.000423258	-0.000355513	-0.000319727	-0.000338135
70127887		-4.05362e-06	-7.22126e-06	-6.5729e-06	-8.61156e-06	-4.15713e-06	-2.30704e-06	5.71053e-06	6.10159e-06	4.90424e-06	-7.79131e-06	-3.01569e-05	-8.05951e-05	-0.000155572	-0.000200464	-0.000220573	-0.000239229	-0.000228635	-0.000223109	-0.000207053	-0.000233879	-0.000208098	-0.000172812	-0.000119074	-0.000119773	-0.000234483	-0.000399513	-0.000377142
70128404		-2.02301e-05	-7.49029e-06	-4.542e-06	-2.94921e-06	-2.71224e-06	-5.24146e-06	-4.6248e-06	-4.06741e-06	-2.95987e-06	-3.17374e-06	-5.21291e-06	-1.04474e-05	-2.65211e-05	-4.38334e-05	-6.7942e-05	-0.000133173	-0.000233036	-0.000271789	-0.000344005	-0.00033091	-0.000289635	-0.000214728	-0.000152381	-0.000138773	-0.000122571	-0.000117288	-0.000112371	-0.000156901	-7.65112e-05	-4.18118e-05
70128571		-6.58551e-06	-9.3603e-06	-1.1173e-05	-9.01439e-06	-2.12915e-06	6.83696e-06	1.33387e-05	1.4401e-05	1.13199e-05	3.90346e-06	2.44062e-06	1.12797e-05	5.71487e-06	-3.64161e-05	-9.53702e-05	-0.000116856	-0.000208677	-0.000321627	-0.000416468	-0.000545982	-0.000570977	-0.000552165	-0.000513102	-0.000437319	-0.000385391	-0.00039037	-0.000432381
70128948		-4.90331e-06	-2.25828e-06	2.85529e-07	3.99372e-06	5.42689e-06	5.92132e-06	8.42043e-06	-2.45128e-06	6.65282e-06	-1.67349e-05	-2.12425e-05	-7.74488e-05	-0.000153851	-0.000314151	-0.000447554	-0.000500803	-0.000451674	-0.000411506	-0.000384497	-0.000346969	-0.000267884	-0.000179466	-0.000170894	-0.000201122	-0.000232021	-0.000230123	-0.000263213	-0.000226966	-0.000173816
70129185		-1.39926e-05	-1.24754e-05	-1.69336e-05	-3.23052e-05	-6.13801e-05	-8.75684e-05	-9.21163e-05	-9.14953e-05	-0.000105392	-6.0248e-05	2.66163e-05	9.49554e-05	0.000124823	0.000135992	0.000121178	9.63731e-05	8.09919e-05	7.36316e-05	6.18867e-05	5.90779e-05	8.01999e-05	6.77215e-05	3.5276e-05	-1.06589e-05	-1.75533e-05	-5.68656e-05	-5.37338e-05	-0.000111434	-0.000154302	-0.000171263
70129325		-2.22582e-06	-3.82283e-06	-6.67499e-06	-1.22341e-05	-1.93825e-05	-3.46536e-05	-5.7169e-05	-9.39735e-05	-0.00014275	-0.000218894	-0.000279586	-0.000394504	-0.000463939	-0.000433925	-0.000515766	-0.000531623	-0.000469672	-0.000380878	-0.000308842	-0.000248675	-0.000224771	-0.000232546	-0.000228195	-0.000256836	-0.00027469	-0.00025105	-0.00020643	-0.000166193	-0.000124505
70129632		-5.31512e-07	1.12025e-07	-2.33675e-07	5.60177e-07	2.40824e-06	4.49219e-06	4.53412e-06	6.18533e-06	5.82971e-06	5.63352e-06	9.16273e-06	1.56497e-05	1.7211e-05	2.56056e-05	4.37067e-05	6.27824e-05	6.70095e-05	6.50333e-05	6.52444e-05	5.43476e-05	-1.24917e-05	-5.04749e-05	-8.28567e-05	-5.88244e-05	-5.629e-05	-5.90822e-05	-3.69683e-05	-9.5716e-05	-0.000176099	-0.00024744
70129702		4.53485e-06	1.25527e-05	1.10076e-05	9.69029e-06	8.13944e-06	1.48827e-05	2.64938e-05	5.19359e-05	4.16694e-05	4.31117e-05	5.04943e-05	5.45619e-05	5.25151e-05	4.86087e-05	2.83916e-05	6.45666e-06	-1.77508e-05	-3.14208e-05	-5.7828e-05	-5.70534e-05	-5.97994e-05	-0.000108821	-0.00015763	-6.64872e-05	-7.85469e-05	-5.86054e-05	-4.97345e-05	-0.000120538	-0.000180008	-0.000180345
70130316		-1.10011e-05	-1.55409e-05	-1.45641e-05	-2.58913e-06	3.03902e-05	5.06132e-05	8.12711e-05	7.55768e-05	4.76498e-05	3.82094e-05	-1.81792e-06	-3.55634e-05	-7.13018e-05	-0.000133479	-0.000137115	-0.000253798	-0.000269428	-0.000319393	-0.000327458	-0.000290475	-0.000266082	-0.000272277	-0.000262571	-0.000306908	-0.000329667	-0.000351491	-0.000379947	-0.000366711
70130483		-8.26647e-06	-9.87006e-06	-1.33251e-05	-1.57641e-05	-1.52393e-05	-1.12179e-05	-9.64344e-06	-7.87968e-06	-1.36733e-05	-6.86578e-05	-0.000131027	-0.000187767	-0.00022155	-0.000261041	-0.000298151	-0.000464628	-0.000627325	-0.000644266	-0.000589259	-0.000487681	-0.000413973	-0.000408675	-0.000409782	-0.00036628	-0.000301144	-0.000262878	-0.000243982	-0.000212593	-0.000235285	-0.0001729
70130790		5.13639e-06	1.12064e-05	7.47079e-06	7.00232e-06	3.27441e-06	-3.09138e-06	-9.6543e-06	-2.39798e-05	-5.13763e-05	-0.00011729	-0.000245991	-0.000374219	-0.000536537	-0.000658394	-0.000702203	-0.000670048	-0.000626967	-0.000588231	-0.000553548	-0.000520126	-0.000544034	-0.000425626	-0.000307767	-0.000234259	-0.000203349	-0.000182406	-0.00016595	-0.00012714
70131097		-1.86602e-05	-4.52841e-05	-3.21861e-05	-5.90324e-05	-5.40363e-05	-7.40703e-05	-2.84033e-05	6.39478e-06	7.33521e-05	9.77149e-05	0.000115346	0.000124468	0.000104091	9.30728e-05	0.000103695	8.75756e-05	7.70899e-05	3.88926e-05	-1.65216e-05	-7.96489e-05	-0.000130742	-0.000118765	-0.000143437	-0.000171457	-0.000226825	-0.000278335	-0.000283749	-0.000253913	-0.000227276	-0.000225036
70131167		-2.19558e-05	-1.09819e-05	-3.05154e-06	8.04856e-07	2.46845e-06	-5.87227e-07	-4.25782e-06	-6.23628e-06	-6.91812e-06	-6.64138e-06	-6.76584e-06	-4.16149e-06	-9.75777e-07	3.21419e-06	1.12862e-05	2.34946e-05	-3.02535e-06	-3.65607e-05	-4.92911e-05	-8.05444e-05	-0.000117422	-0.000167698	-0.000227798	-0.000360827	-0.000349256	-0.000328736	-0.000542914	-0.000641375	-0.000595924	-0.000746061
70131307		1.76995e-06	-1.2848e-06	-2.91713e-06	-1.05342e-05	-3.66845e-05	-9.08995e-05	-0.000142288	-0.000216474	-0.000355117	-0.000397821	-0.000536301	-0.000758431	-0.000905594	-0.000998616	-0.000876997	-0.000778348	-0.000693632	-0.000712196	-0.000631248	-0.000589877	-0.000450767	-0.000309171
70132772		9.697e-06	3.16711e-06	9.50162e-06	-2.27357e-06	-1.57019e-05	-2.52725e-05	-2.86429e-05	-2.85183e-05	-2.81299e-05	-2.94471e-05	-3.47288e-05	-4.24311e-05	-4.91722e-05	-4.82048e-05	-4.92734e-05	-4.23991e-05	-3.85903e-05	-3.86544e-05	-5.24062e-05	-7.57946e-05	-0.000106832	-8.05276e-05	-6.46288e-05	-2.13539e-05	2.58114e-05	4.23635e-05	4.08633e-05	1.65381e-05	-5.96908e-06	-2.55882e-05
70134070		-4.49642e-06	-6.57344e-06	-7.41855e-06	-9.04647e-06	-1.05944e-05	-1.25795e-05	-1.87819e-05	-1.08965e-05	-1.13241e-05	8.25778e-06	1.52037e-05	7.2661e-06	8.92299e-06	-4.31458e-05	-7.78286e-05	-9.93199e-05	-0.000141083	-0.000191851	-0.000277322	-0.000203522	-0.000292326	-0.000267974	-0.00035344	-0.000407807	-0.000304321	-0.00031324	-0.000348478	-0.000390625	-0.000377159	-0.000363726
70134684		-7.31852e-05	-6.57545e-05	-5.44276e-05	-4.25247e-05	-4.7651e-05	-5.32566e-05	-5.96295e-05	-7.27393e-05	-8.67345e-05	-0.000100611	-0.00011712	-0.00012899	-0.000111912	-9.92632e-05	-0.000135657	-0.000131432	-0.000185313	-0.000158688	-0.000193097	-0.000187091	-0.000256651	-0.000302775	-0.000334335	-0.000330104	-0.000316958	-0.00026649	-0.000230931	-0.000228507	-0.000248662	-0.000283104
70134824		-5.87732e-06	-3.26302e-06	1.21779e-06	7.87484e-06	2.11752e-05	2.63775e-05	3.25268e-05	3.70688e-05	3.75297e-05	3.63735e-05	3.26606e-05	1.71653e-05	-1.17454e-05	-2.43346e-05	-4.68392e-05	-8.92738e-05	-0.00014408	-0.000236458	-0.000313932	-0.000408028	-0.00054437	-0.000644674	-0.000683471	-0.00059363	-0.000550904	-0.000538379	-0.000460159	-0.000380359	-0.000288942	-0.000249861
70134991		3.73396e-08	-2.46309e-07	2.64945e-08	-1.42137e-06	-3.04098e-06	-3.55486e-06	-4.38565e-06	-8.56127e-07	-3.03455e-07	4.41822e-06	6.65378e-06	5.45607e-06	4.78448e-06	4.64533e-06	4.27538e-06	4.30314e-06	3.47117e-06	-7.03926e-07	-1.25059e-05	-5.4749e-06	-5.33077e-05	-0.000116126	-0.000173092	-0.000197918	-0.000285522	-0.000397723	-0.000401264	-0.000477518	-0.000591339	-0.000664716
70135201		1.64889e-06	2.05866e-06	4.32009e-06	3.38627e-06	-2.21335e-07	-1.13412e-06	-7.09673e-07	-3.8651e-07	8.57096e-06	1.92266e-05	2.5933e-05	2.38715e-05	1.49762e-05	2.02886e-06	-1.28099e-05	-3.22854e-05	-6.00573e-05	-0.000144129	-0.000247386	-0.000425352	-0.000454071	-0.000648216	-0.000662499	-0.000559644	-0.000551692	-0.000547053	-0.000569973	-0.00055152	-0.000473625	-0.000322054
70136052		1.14706e-05	2.05492e-05	4.03232e-05	3.24745e-05	3.98658e-05	2.7963e-05	1.1768e-05	-4.12327e-06	-5.57534e-05	-8.07469e-05	-8.43741e-05	-0.00010773	-0.000145367	-0.000192045	-0.000252429	-0.000336696	-0.000414585	-0.000464877	-0.000507541	-0.000668301	-0.0006917	-0.000660417	-0.000562216	-0.000405338	-0.000297214	-0.00030343	-0.000338677
70136289		-3.78291e-05	-3.25371e-05	-3.06473e-05	-2.98643e-05	-3.23827e-05	-3.03937e-05	-3.2683e-05	-3.88916e-05	-4.37846e-05	-5.55573e-05	-6.91418e-05	-7.50207e-05	-5.38745e-05	-3.7636e-05	-5.12812e-05	-3.65596e-05	-2.32437e-05	5.83105e-06	2.87283e-05	1.60782e-05	-4.12124e-05	-9.1931e-05	-0.00012512	-0.00021609	-0.000280237	-0.000387555	-0.000435928	-0.000420199	-0.000403094	-0.000465194
70136359		-3.17166e-07	-2.51157e-07	-2.54536e-06	-1.0197e-05	-2.11242e-05	-2.70926e-05	-4.499e-05	-4.39678e-05	-8.88023e-05	-0.000112948	-0.000149257	-0.000194306	-0.000256613	-0.000307657	-0.000412674	-0.0004638	-0.000446904	-0.000426004	-0.000372264	-0.000369518	-0.000446336	-0.000458166	-0.000382612	-0.000356086
70136736		-3.94292e-05	-3.95901e-05	-3.98781e-05	-3.2813e-05	-1.42851e-05	-2.93829e-06	-1.98384e-05	-6.58488e-05	-9.17367e-05	-0.000129282	-7.69204e-05	-4.78792e-05	-2.6026e-05	-3.55473e-05	-9.6688e-05	-0.000116615	-8.19651e-05	-5.09286e-05	-2.08514e-05	-2.44214e-05	-7.28864e-05	-0.000148538	-0.000165341	-0.000264839	-0.000427441	-0.000554006	-0.000585549	-0.000458036
70136806		-1.20157e-05	-1.67719e-05	-6.23071e-06	-5.07383e-06	4.83417e-06	1.09098e-05	1.62721e-05	1.01043e-05	2.29289e-05	1.77151e-05	-1.40647e-05	-4.14438e-05	-4.66171e-05	-2.08154e-05	-7.53941e-06	-6.66195e-05	-6.43989e-05	-0.000112489	-0.000157598	-0.000240405	-0.000310904	-0.000303705	-0.000261526	-0.000260736	-0.000282422	-0.000251018	-0.000234053	-0.000215062	-0.000223339	-0.000214392
70136973		5.1233e-06	5.99606e-06	7.03379e-06	7.1086e-06	8.52086e-06	1.04434e-05	1.21762e-05	7.76518e-06	2.26329e-06	-4.56141e-06	-1.48315e-05	-1.94141e-05	-2.95575e-05	-4.60808e-05	-8.04976e-05	-0.000108289	-0.000141036	-0.0001429	-0.000183438	-0.000252873	-0.000328265	-0.00032835	-0.000300954	-0.000245874	-0.000180782	-0.000137227	-0.000251946	-0.000418003	-0.00043984	-0.00036901
70137043		-1.21827e-05	-6.39625e-06	-8.09015e-06	-1.12271e-05	-1.15612e-05	-1.0831e-05	-9.71308e-06	-1.74801e-05	-1.87475e-05	-2.4315e-05	-3.89432e-05	-6.18836e-05	-9.0839e-05	-0.000115696	-0.00010477	-0.000111647	-0.000145144	-0.000162565	-0.000223663	-0.000300334	-0.000359898	-0.000431959	-0.000495907	-0.000453584	-0.000465576	-0.000387925	-0.000455518	-0.000319755	-0.000238452	-0.000224199
70137113		6.73676e-07	5.97148e-06	7.50631e-06	9.23182e-06	1.59175e-05	4.87679e-05	6.48148e-05	9.39408e-05	0.000123269	0.000137164	0.000145536	0.000139971	0.000125944	0.000107337	9.16093e-05	8.33145e-05	5.50279e-05	-8.19606e-06	7.05165e-06	-1.53795e-05	-4.27042e-05	-5.40315e-05	-9.09427e-05	-0.000167364	-0.000248604	-0.000340427	-0.000457626	-0.000502625	-0.000573777	-0.000666017
70137587		5.84754e-06	2.25314e-06	-7.35906e-06	-2.52342e-05	-6.24754e-05	-9.60507e-05	-0.000136378	-0.000176895	-0.000243124	-0.000277382	-0.000286465	-0.000331506	-0.000289225	-0.000318078	-0.000344496	-0.00031083	-0.000372933	-0.000348099	-0.000323657	-0.000299659	-0.000276342	-0.000255144	-0.000217923	-0.000146114
70137657		-4.96032e-05	-4.22221e-05	-2.74544e-05	-1.6672e-05	-1.05092e-05	-4.1326e-06	6.20389e-06	1.18495e-05	1.46565e-05	1.64892e-05	9.99686e-06	1.09524e-06	-6.34481e-06	-6.50802e-06	-8.75491e-07	6.83987e-06	8.70946e-06	1.4108e-05	1.91796e-05	2.11321e-05	-2.2615e-05	-5.89683e-05	-0.000121766	-0.000156508	-0.000227924	-0.000207255	-0.000184603	-0.000144931	-0.000126385	-0.000138931
70137964		1.75831e-06	4.81886e-06	7.14405e-06	4.03337e-06	-2.40627e-06	-2.80859e-06	1.43489e-06	3.3567e-06	1.09035e-05	8.34022e-06	9.03548e-06	7.13718e-06	5.525e-06	-8.26582e-06	-2.45027e-05	-4.62466e-05	-8.21676e-05	-7.81011e-05	-9.43834e-05	-0.000103034	-0.000101148	-0.000117641	-0.000119841	-0.000192831	-0.000303666	-0.000408612	-0.000557196	-0.000598981	-0.000616218	-0.000652467
70138271		-2.12482e-06	-2.46823e-06	-2.80424e-06	-5.28939e-07	4.614e-06	9.89375e-06	1.27953e-05	1.79278e-05	1.63217e-05	1.56214e-05	1.08811e-05	1.10595e-06	-1.12912e-05	-2.10149e-05	-2.88868e-05	-3.56459e-05	-4.22184e-05	-4.47814e-05	-4.65558e-05	-7.43402e-05	-0.000134676	-0.000225197	-0.000428761	-0.000518324	-0.000694047	-0.000731012	-0.000754323	-0.000583724	-0.000508973	-0.000439816
70138411		-8.43952e-06	5.03977e-07	2.79763e-06	1.69436e-06	3.4174e-07	-1.27833e-06	-2.425e-06	-6.12152e-06	-7.85038e-06	-8.41633e-06	-5.86568e-06	2.89173e-06	2.08137e-05	4.39475e-05	6.55794e-05	7.61031e-05	8.37531e-05	9.72075e-05	0.000100587	0.000119342	8.40015e-05	4.77739e-05	1.81339e-05	-4.06433e-05	-7.56305e-05	-6.54503e-05	-9.5104e-05	-7.42781e-05	-6.73021e-05	-3.09443e-05
70139402		-4.92765e-05	-5.25368e-05	-6.25696e-05	-6.23129e-05	-6.66329e-05	-6.83233e-05	-7.95508e-05	-9.41588e-05	-9.57534e-05	-8.75736e-05	-0.000102013	-0.000114571	-0.000160762	-0.00023259	-0.000287049	-0.00031548	-0.000341157	-0.000352082	-0.000405769	-0.000377308	-0.000289219	-0.000265274	-0.000245289	-0.000232385	-0.00025736	-0.00024573	-0.000224152	-0.000191383
70139709		-3.18482e-05	-7.65605e-06	-1.97612e-05	-2.4422e-05	-9.95175e-06	-6.98105e-06	-1.438e-05	-1.11584e-05	-3.84758e-06	-6.65394e-06	-2.2818e-05	-8.96958e-05	-0.000238616	-0.000277539	-0.000350545	-0.000350253	-0.00037823	-0.000403006	-0.000443337	-0.00048124	-0.000458202	-0.000472389	-0.000455794	-0.000433519	-0.000468638	-0.00048136	-0.000471929
70140490		6.38433e-07	3.46748e-07	-1.01084e-08	-5.51493e-07	-3.13795e-06	-7.85582e-06	-1.33547e-05	-1.54943e-05	-1.75119e-05	-2.34892e-05	-2.17467e-05	2.9606e-06	1.80257e-05	5.47645e-06	-7.01207e-05	-0.000164998	-0.000258889	-0.000286454	-0.000332282	-0.000352431	-0.000399569	-0.000473166	-0.000545736	-0.000463594	-0.000436432	-0.000302065	-0.000192183	-0.000225393	-0.00015936	-0.000145309
70140630		-1.51243e-06	2.15455e-06	6.97921e-06	1.52148e-05	2.16026e-05	2.35224e-05	1.85629e-05	1.02577e-05	6.37947e-06	6.83982e-06	1.30817e-05	1.11111e-05	9.75945e-06	-1.40349e-06	1.58807e-05	-1.03324e-05	1.30765e-05	3.52272e-05	1.07121e-05	-3.39344e-05	-0.000129584	-0.000209786	-0.000192618	-0.000200836	-0.000195152	-0.000204079	-0.000283187	-0.000457387	-0.000597153	-0.000675249
70140867		-9.20067e-06	-5.75314e-06	-2.02433e-06	5.83068e-07	2.99454e-06	1.56623e-06	-6.92266e-06	-2.87957e-05	-5.70438e-05	-8.67351e-05	-0.000112527	-0.00014487	-0.000171528	-0.000178343	-0.000178085	-0.000185712	-0.000207668	-0.000302202	-0.000390783	-0.00052263	-0.000550588	-0.000547493	-0.000458733	-0.000387122	-0.000405999	-0.000411857	-0.000403633	-0.000370272	-0.000330744	-0.000332777
70140937		5.69562e-06	4.11818e-06	6.27158e-06	3.36133e-06	-4.35001e-07	-4.81384e-06	-2.99444e-06	2.65753e-07	6.36992e-06	1.5221e-05	2.08092e-05	1.93484e-05	2.73143e-05	4.43166e-05	5.33727e-05	5.72312e-05	6.55042e-05	6.07149e-05	4.86037e-05	6.88748e-05	6.23937e-05	2.03453e-05	-3.53221e-05	-8.2401e-05	-7.96402e-05	-0.000100438	-0.000117524	-0.000157444	-0.000216642	-0.000251035
70141007		-1.12334e-05	-1.32247e-05	-1.0369e-05	-7.54841e-06	-4.98706e-06	-2.01904e-06	-4.6752e-06	-4.36722e-06	5.7133e-06	2.2453e-05	3.64119e-05	4.00712e-05	3.81851e-05	3.27409e-05	3.66169e-05	3.56161e-05	4.03796e-05	1.86688e-05	-3.30454e-05	-0.000126705	-0.000232327	-0.000290544	-0.000419146	-0.000448369	-0.000524477	-0.000513745	-0.000795781	-0.0010174	-0.00102471	-0.000770813
70141174		-1.53284e-06	7.64389e-06	2.53671e-05	8.32212e-05	0.000133773	0.000143035	0.000116005	9.13918e-05	8.21587e-05	3.44467e-05	-2.61455e-05	-9.45344e-05	-0.000147933	-0.00023658	-0.000305267	-0.000354914	-0.000454522	-0.000504574	-0.000542959	-0.000574486	-0.000535205	-0.000503549	-0.000482189	-0.000434437	-0.00037676
70142542		5.1291e-06	-8.84086e-06	-9.97602e-06	-1.31833e-05	-6.54539e-06	-1.08105e-05	-2.12479e-05	-6.44229e-05	-0.000120875	-0.000268291	-0.000281003	-0.000415608	-0.000413882	-0.000440194	-0.000483069	-0.000596911	-0.000732183	-0.000715974	-0.000730633	-0.000723959	-0.000787856	-0.000856243
70142612		-2.01289e-06	2.38961e-07	-4.91887e-07	-3.68224e-06	-7.3164e-06	-9.97927e-06	-8.87269e-06	2.58703e-06	2.04309e-05	4.18713e-05	5.63004e-05	6.15754e-05	6.34997e-05	6.9384e-05	9.83015e-05	0.000153086	0.000154757	0.000120007	5.98948e-05	6.41709e-05	2.22635e-05	-2.99724e-06	-1.31315e-05	-4.693e-06	-1.06288e-05	4.33742e-06	1.87207e-05	1.12643e-05	-3.34295e-05	-0.000119165
70142849		2.14789e-06	6.62243e-06	8.64356e-06	9.00538e-06	7.23183e-06	1.28169e-06	-3.99581e-06	-1.51271e-05	-3.53068e-05	-4.70568e-05	-6.63919e-05	-7.98202e-05	-8.51622e-05	-8.57887e-05	-9.35872e-05	-0.000106234	-0.000121047	-0.00013367	-0.000147066	-0.000168644	-0.000179779	-0.000164777	-0.00014469	-9.65076e-05	-0.000190743	-0.000283511
70143603		7.84322e-06	3.07886e-05	3.30677e-05	3.09875e-05	2.4168e-05	1.17793e-05	-4.14962e-06	-2.45144e-05	-5.79035e-05	-9.69884e-05	-0.000167644	-0.000250291	-0.000279109	-0.000275907	-0.000308616	-0.000346922	-0.000417094	-0.000532148	-0.000618889	-0.000552517	-0.00041031	-0.000308027	-0.000278789	-0.000194052	-0.000150569
70143910		-1.1114e-06	-4.11679e-06	-4.57575e-06	-5.96966e-06	-1.06031e-05	-1.84979e-05	-3.47167e-05	-5.5282e-05	-9.48196e-05	-0.000180973	-0.000229082	-0.000255536	-0.000278656	-0.0003116	-0.000376825	-0.000434839	-0.000508892	-0.000443224	-0.000374734	-0.000363397	-0.000331987	-0.000360901	-0.000353633	-0.000313592	-0.000279794	-0.000228645	-0.000241043	-0.000217627
70144454		6.24909e-07	6.26918e-06	1.57296e-05	2.31069e-05	3.29301e-05	4.48917e-05	5.32751e-05	5.75748e-05	6.01968e-05	5.51585e-05	3.88875e-05	1.80557e-05	6.22145e-06	-8.55588e-06	-2.10364e-05	-4.04369e-05	-7.03592e-05	-9.937e-05	-0.000143947	-0.000236229	-0.000368783	-0.000439771	-0.000403742	-0.000297906	-0.000236313	-0.000254022	-0.000340151	-0.000412974	-0.000462364	-0.000476441
70144524		5.78397e-06	3.75801e-06	1.02916e-06	-6.08428e-07	-2.77781e-06	-4.6964e-06	-5.93413e-06	-6.15491e-06	-6.69335e-06	-7.83865e-06	-4.70015e-06	-4.70416e-06	-2.48006e-05	-6.52918e-05	-0.000162632	-0.000281331	-0.000344497	-0.000402579	-0.000442005	-0.000515795	-0.000551378	-0.000630228	-0.000683974	-0.000641232	-0.00054838	-0.000452539	-0.000441157	-0.000484482	-0.000484854
70145138		-1.06003e-05	-1.15469e-05	-6.84571e-06	-1.30245e-06	4.09065e-06	9.0966e-06	1.64251e-05	2.38042e-05	2.9979e-05	2.93934e-05	1.25197e-05	-4.96583e-06	-2.29074e-05	-5.69019e-05	-8.54271e-05	-0.000121213	-0.000153571	-0.000239363	-0.000339987	-0.000344931	-0.000283966	-0.00020236	-0.000174641	-0.000248409	-0.000399371	-0.000459507	-0.0004002
70145208		-1.00423e-05	-1.24583e-05	-9.77091e-06	-2.73594e-06	6.45589e-06	1.8153e-05	2.64845e-05	3.6698e-05	5.21354e-05	8.30258e-05	0.0001276	0.000119438	0.000127335	9.88463e-05	5.20926e-05	1.05769e-05	-4.27003e-05	-0.000107604	-0.00014076	-0.000127375	-0.000133216	-0.000175422	-0.000279143	-0.000381143	-0.000431184	-0.000379669	-0.000280301	-0.000232458	-0.000269944	-0.000366812
70146129		-3.07161e-05	-2.68119e-05	-2.07445e-05	-1.51196e-05	-6.0934e-07	7.49455e-06	4.81706e-06	5.01753e-06	1.06656e-06	-2.04814e-07	-5.76246e-08	-2.71795e-07	-8.46941e-07	-1.33638e-06	-7.29882e-07	9.06196e-06	2.06769e-05	2.04346e-05	3.88388e-05	9.2646e-05	0.00014714	0.000183987	0.000180231	0.000194677	0.000171387	0.000153941	0.000138417	0.000108906	7.54523e-05	4.37084e-05
70146296		2.28226e-07	2.19181e-06	3.26951e-06	1.45969e-06	-2.10027e-06	-3.27228e-06	-1.90688e-05	-6.8426e-05	-0.00013397	-0.00015487	-0.000131658	-0.000140822	-0.000223241	-0.000294784	-0.000394061	-0.000520499	-0.000613992	-0.000665824	-0.000712718	-0.000767464	-0.000827398	-0.000767898	-0.000739909	-0.000569058	-0.000473917	-0.000316691
70146436		-8.31146e-07	1.17243e-06	5.58666e-06	8.19726e-06	1.42364e-05	2.89831e-06	-3.46813e-06	-1.01497e-05	-1.83843e-05	-2.5987e-05	-5.60129e-05	-0.000113638	-0.000163287	-0.000451892	-0.000583617	-0.000670513	-0.000593274	-0.00052258	-0.000454407	-0.000404272	-0.000359443	-0.000272753	-0.000283384	-0.000401134	-0.000477625	-0.000496376	-0.000460321	-0.000406636	-0.000369527	-0.000349258
70147357		-1.8072e-05	-2.01488e-05	-2.47668e-05	-3.61993e-05	-5.88278e-05	-6.59759e-05	-2.8145e-05	-2.88715e-05	-2.49369e-05	-1.54035e-05	-6.61427e-06	1.11578e-05	2.3493e-05	2.81126e-05	4.14116e-05	1.16255e-05	-4.61357e-06	-0.000144742	-0.000214081	-0.000194375	-0.000147634	-0.000100919	-9.35535e-05	-0.000129004	-0.000200466	-0.000269312	-0.000320647	-0.000349572	-0.000388148	-0.000400626
70147427		-2.18781e-05	-1.02496e-05	-4.13347e-06	-5.11032e-06	-5.22803e-06	-1.59895e-06	5.21165e-06	1.58336e-05	1.48788e-05	1.4804e-05	2.36773e-05	6.27163e-06	-5.29891e-06	6.45112e-06	1.95528e-05	3.71847e-05	8.72929e-06	4.66949e-06	1.38481e-05	-1.70615e-05	-5.78943e-05	-0.000143785	-0.000270266	-0.000389495	-0.000431787	-0.000494365	-0.000492686	-0.00052484	-0.000547104	-0.000547345
70147971		-5.32758e-06	-8.9347e-06	-1.18249e-05	-1.22323e-05	-1.45723e-05	-1.36798e-05	-9.15734e-06	2.6183e-06	3.49927e-05	4.8351e-05	7.11738e-05	8.20724e-05	8.66155e-05	6.11153e-05	2.78334e-05	-3.6244e-05	-9.61977e-05	-0.000166578	-0.000245678	-0.000333642	-0.000367331	-0.000388794	-0.000416498	-0.00046833	-0.000530187	-0.000490925	-0.000470621	-0.000396637	-0.000332533	-0.000287751
70148278		-0.00013922	-0.000108079	-0.000138847	-8.08265e-05	-6.6689e-05	-5.40112e-05	-6.0138e-05	-4.79347e-05	-9.10143e-05	-8.46141e-05	-7.64412e-05	-9.63943e-05	-8.51239e-05	-6.28685e-05	-2.07381e-05	2.36925e-05	5.26943e-05	8.67273e-05	9.59996e-05	8.88847e-05	8.92849e-05	9.3625e-05	0.000109857	0.000107704	8.76006e-05	3.88278e-05	-7.5832e-05	-0.000104616	-0.000104498	-4.64104e-05
70148655		-3.05445e-05	-4.29574e-05	-4.05469e-05	-3.75088e-05	-3.08954e-05	-2.28798e-05	-1.64795e-05	-2.3838e-05	-6.36607e-05	-8.26615e-05	-0.000114314	-0.000125159	-0.00017507	-0.000206822	-0.000214368	-0.000308725	-0.000351784	-0.000332196	-0.000448637	-0.000496476	-0.000462097	-0.000383919	-0.000316947	-0.000340482
70149032		-1.6437e-05	-1.21814e-05	-1.78245e-05	-4.04813e-06	1.65225e-06	3.33915e-06	5.03522e-06	7.70383e-06	1.01804e-05	1.28504e-05	1.32619e-05	1.77881e-05	7.45687e-06	-4.5803e-05	-0.000107581	-0.000147922	-0.000307782	-0.000400959	-0.000410189	-0.000448859	-0.00044419	-0.000471295	-0.000432706	-0.000405767	-0.00046602	-0.000545421	-0.000467185	-0.000303215
70149102		-5.84037e-05	-5.10701e-05	-5.96958e-05	-7.0794e-05	-6.6143e-05	-5.73872e-05	-5.1619e-05	-4.32201e-05	-4.08351e-05	-3.95987e-05	-4.23838e-05	-5.20292e-05	-6.86183e-05	-6.43569e-05	-9.0463e-05	-0.00010768	-0.000139218	-0.000113029	-0.000125711	-0.000151758	-0.000169072	-0.000205435	-0.000232987	-0.00024501	-0.000255465	-0.000252142	-0.000249421	-0.000239259	-0.000216788	-0.000197729
70149269		1.33532e-05	1.50921e-05	1.58003e-05	1.25905e-05	7.69502e-06	-6.51113e-06	-9.19281e-06	-1.08527e-05	-6.38347e-06	-5.96316e-06	-5.78857e-06	1.01627e-05	2.3933e-05	2.23645e-05	-1.15508e-05	-4.23611e-05	-8.16678e-05	-0.000116395	-0.000111403	-0.000123308	-0.00018751	-0.000153614	-0.000206392	-0.000314313	-0.00039879	-0.000520616	-0.000585525	-0.000523217	-0.000405079	-0.000348086
70149953		-2.15522e-07	3.89345e-07	4.04151e-06	1.88174e-05	2.32515e-05	3.39298e-05	4.94728e-05	6.12302e-05	6.93951e-05	7.13895e-05	5.7021e-05	1.60108e-05	-4.18444e-05	-7.24667e-05	-7.45587e-05	-7.32047e-05	-0.000229204	-0.00042839	-0.000606813	-0.000732468	-0.000779865	-0.000780392	-0.000930234	-0.000955792	-0.00102947	-0.00106895
70150497		1.94901e-05	3.02305e-05	2.51211e-05	2.95855e-05	4.36295e-06	-3.19262e-05	-7.98942e-05	-0.000119953	-0.000180703	-0.00025517	-0.000335791	-0.000497183	-0.000582199	-0.000639142	-0.000769284	-0.00086496	-0.000697484	-0.000560617	-0.000419237	-0.000421519	-0.000413896	-0.00039897
70150567		-2.33683e-05	-2.60991e-05	-2.28908e-05	-2.07315e-05	-1.32983e-05	-7.47102e-06	-6.19304e-06	-1.78552e-06	3.80193e-06	6.3692e-06	6.55588e-06	5.33835e-06	5.0226e-06	5.37199e-06	5.39664e-06	6.67957e-06	8.30586e-06	1.10118e-05	1.47596e-05	2.43495e-05	3.85002e-05	4.81812e-05	5.55707e-05	5.54419e-05	4.03611e-05	1.39124e-05	1.50941e-05	1.33112e-05	2.13787e-05	1.54841e-05
70150637		6.73812e-07	6.51082e-07	7.33129e-08	1.13809e-06	3.84833e-06	9.66289e-06	3.35642e-05	6.36068e-05	7.50486e-05	8.40004e-05	6.03772e-05	7.46609e-06	-2.11217e-05	-1.40555e-05	-7.77681e-06	-1.8892e-05	-3.96853e-05	-8.96174e-05	-0.000157748	-0.000300255	-0.000302937	-0.000406818	-0.000525418	-0.000686103	-0.000805618	-0.000804193	-0.000807343	-0.000749893	-0.00073664
70150944		-2.20592e-05	-7.2987e-06	-6.80058e-06	3.34055e-06	1.10692e-05	2.8759e-05	5.63614e-05	7.87479e-05	0.000105292	0.000103571	0.000108698	7.79144e-05	5.74772e-05	2.31769e-05	1.08086e-05	1.19168e-05	1.15348e-05	-2.51719e-05	-7.73251e-05	-0.000117402	-0.000129238	-0.000137709	-5.56522e-05	-8.33085e-05	-0.000155478	-0.000199716	-0.000169278	-0.000139156	-0.000160422	-0.000218854
70151014		-1.8429e-06	-4.32379e-06	-1.13466e-06	-7.33361e-06	-1.37662e-05	-1.28736e-05	-1.38484e-05	-1.1423e-05	9.83493e-08	-2.38462e-07	1.16693e-05	2.55531e-06	6.8848e-06	1.74391e-05	1.42803e-05	9.00785e-06	-6.80465e-06	-1.16713e-05	-2.7623e-05	-4.6863e-05	-7.57682e-05	-8.7514e-05	-0.000121649	-0.000155051	-0.000219264	-0.000365172	-0.000549305	-0.000493971	-0.000653397	-0.000675093
70153540		5.87396e-06	6.89169e-06	4.79302e-06	2.437e-06	-8.28281e-07	-4.08782e-06	-8.63068e-06	-1.50848e-05	2.58431e-06	7.09421e-06	4.21496e-05	8.26049e-05	4.92372e-05	-2.09546e-05	-4.42317e-05	-0.000156764	-0.000207294	-0.000299371	-0.000275702	-0.000315427	-0.000319111	-0.000384893	-0.00056974	-0.00076689	-0.00077134	-0.000751544	-0.000639026	-0.000516744	-0.000445526
70155075		-3.77425e-05	-1.93669e-05	-8.38454e-06	-2.44496e-06	-1.16187e-06	-5.3158e-06	-8.63369e-06	-1.14129e-05	-8.78356e-06	6.23589e-06	1.8368e-05	5.72219e-05	7.79707e-05	7.78066e-05	7.74318e-05	9.38947e-05	0.000114864	0.000127845	0.000130207	8.30754e-05	2.57259e-05	-7.35759e-05	-0.000142403	-0.000201502	-0.000181392	-0.000159573	-0.000138835	-0.000271229	-0.000651717	-0.00103627
70155829		-6.16976e-06	-2.4112e-05	-3.35006e-05	-5.28518e-05	-6.973e-05	-9.41059e-05	-0.000113158	-0.000139585	-0.000154829	-0.000237603	-0.000334039	-0.000358464	-0.000359319	-0.000361565	-0.000379904	-0.000451386	-0.000479461	-0.000557937	-0.000567754	-0.000550319	-0.000545666	-0.000489442	-0.000418033	-0.000328272	-0.000285211
70156136		-1.27966e-05	-1.10644e-05	-9.4141e-06	-6.44042e-06	-2.89135e-06	-3.98616e-07	-6.97314e-08	-8.12997e-07	-6.858e-06	-1.07775e-05	-1.30849e-05	-1.71085e-05	-1.81283e-05	-1.69294e-05	-1.23215e-05	-1.22274e-05	-1.34669e-05	-6.82211e-05	-0.000124053	-0.000159664	-0.00017423	-0.000264326	-0.000268118	-0.00024474	-0.000278094	-0.000348754	-0.000593241	-0.000746612	-0.000776741	-0.000766162
70156206		-3.24905e-06	-4.27337e-06	-4.77854e-06	-6.0591e-06	-7.15828e-06	-8.99755e-06	-9.10365e-06	-9.70719e-06	-9.04548e-06	-4.14633e-06	-2.88876e-06	1.3234e-06	-1.75087e-05	-8.61158e-05	-0.000228471	-0.000347332	-0.000452625	-0.000472693	-0.000420037	-0.000458362	-0.000497448	-0.000527644	-0.000499817	-0.000462643	-0.000463271	-0.000484254	-0.00052165	-0.000550271	-0.000607154	-0.000496624
70156680		1.97125e-06	5.07546e-06	2.2591e-07	-1.24277e-06	-9.88983e-06	-9.68933e-06	-4.88399e-06	3.78819e-06	2.14353e-05	3.95869e-05	4.26053e-05	3.82369e-05	3.4023e-05	1.16818e-05	-2.34424e-05	-6.32851e-05	-0.000135975	-0.000172871	-0.000178066	-0.000197901	-0.000274297	-0.000324444	-0.000327615	-0.000280084	-0.000234867	-0.000199305	-0.000202296	-0.000206909	-0.00025103	-0.000288416
70157057		-2.61617e-05	-1.83483e-05	-2.37624e-05	-2.06565e-05	-1.78725e-05	-1.89813e-05	-1.73852e-05	-1.45679e-05	-2.15789e-05	-2.11871e-05	-2.47435e-05	-3.91876e-05	-4.18775e-05	-4.66298e-05	-4.0121e-05	-4.00452e-05	-4.73142e-05	-7.28944e-05	-0.000105775	-0.000175909	-0.000238105	-0.00032984	-0.000369955	-0.000432877	-0.000442741	-0.000443098	-0.000331375	-0.000279663
70157127		-5.80522e-05	-5.33374e-05	-4.07029e-05	-3.14439e-05	-2.35723e-05	-2.44823e-05	-1.71685e-05	-1.12748e-05	-1.38799e-05	-8.0411e-06	-7.68237e-06	-3.72625e-06	-4.226e-07	1.45947e-06	7.29348e-06	1.6006e-05	2.80609e-05	4.17692e-05	4.69243e-05	4.92703e-05	5.50899e-05	5.76544e-05	6.86768e-05	7.2672e-05	7.98764e-05	9.29386e-05	0.00011374	0.0001154	5.41257e-05	-8.25014e-06
70157504		-3.23079e-06	-3.88339e-06	-6.63891e-06	-6.93966e-06	-1.33239e-05	-2.19023e-05	-2.2641e-05	-1.94115e-05	-9.27604e-06	-4.00945e-05	-1.52307e-05	-1.97628e-05	-7.55681e-06	-2.07684e-05	-3.90358e-05	-4.66316e-05	-5.48512e-05	-7.35246e-05	-8.79676e-05	-0.000129205	-0.00016166	-0.000232332	-0.000285897	-0.000299905	-0.000404864	-0.000444153	-0.000474735	-0.000467835	-0.000577491	-0.000609012
70157671		1.13501e-05	1.3471e-05	1.52334e-05	1.44925e-05	-1.34282e-05	-4.80429e-05	-8.23999e-05	-8.62894e-05	-5.39094e-05	-3.00357e-05	-4.40303e-05	-6.75402e-05	-9.49954e-05	-0.000153505	-0.00025765	-0.000352591	-0.000405506	-0.000400528	-0.000337579	-0.000290812	-0.000264621	-0.00021927	-0.000190468	-0.000164022	-0.000154996	-0.000185602	-0.000201603	-0.000223205	-0.000208176	-0.000155881
70157811		-8.68417e-07	1.67416e-06	1.75927e-05	4.5642e-05	5.10328e-05	5.92643e-05	4.9793e-05	-5.59155e-05	-0.000205401	-0.000272682	-0.000284704	-0.000392721	-0.000425252	-0.000411953	-0.000412196	-0.000389909	-0.000633326	-0.000710702	-0.000538053	-0.000278317	-0.000197048	-0.00014536	-0.000179947	-0.000223891	-0.000245089
70158048		-3.81746e-05	-2.79701e-05	-3.15167e-06	-1.02014e-05	-4.5684e-05	-0.000105704	-0.00012726	-0.000122864	-0.000133091	-0.00018806	-0.000222673	-0.000236999	-0.000238901	-0.000230449	-0.000159017	-0.000160927	-0.000155046	-0.000129581	-0.000157298	-0.00012209	-0.00013273	-0.000154991	-0.000199584	-0.000220419	-0.000206878
70158355		2.90853e-05	3.26044e-05	4.29174e-05	5.79731e-05	6.61576e-05	6.35084e-05	5.44047e-05	9.53744e-06	-8.03122e-05	-0.000162142	-0.000244958	-0.000298017	-0.000340318	-0.000342027	-0.000307478	-0.000346849	-0.000536256	-0.0005726	-0.0007459	-0.000749006	-0.000693409
70159416		-8.51927e-06	-7.38531e-06	-2.61355e-06	6.00362e-07	6.40544e-06	1.09891e-05	2.60775e-05	1.93066e-05	3.45634e-05	4.44339e-05	4.58559e-05	3.57838e-05	6.52161e-06	-5.53308e-05	-0.000146493	-0.000199841	-0.000308688	-0.000414404	-0.000536915	-0.000627951	-0.000662772	-0.000880654	-0.00101553	-0.000954649	-0.000719081	-0.000462333	-0.000324401	-0.000241599	-0.000291829
70159890		-1.28064e-05	-1.15335e-05	-1.32296e-05	-2.29016e-05	-2.09814e-05	-1.94814e-05	-2.25417e-05	-2.20144e-05	-2.09203e-05	-2.2173e-05	-2.53145e-05	-2.07418e-05	-2.74479e-05	-2.01631e-05	-2.47412e-05	-5.08637e-05	-7.67443e-05	-3.94222e-05	-0.000111667	-5.41816e-05	-0.00010044	-0.000119438	-0.000118927	-0.000144858	-0.000155552	-0.000200464	-0.000253762	-0.000337047	-0.000474377	-0.000588367
70160197		-1.62884e-05	-6.03209e-06	-1.80424e-06	1.5874e-06	1.32921e-06	-9.32795e-07	-5.71574e-06	-4.85822e-06	-7.34018e-06	-9.93618e-06	-1.30855e-05	-1.0557e-05	1.89491e-06	3.395e-05	5.7377e-05	7.06535e-05	5.79415e-05	4.10974e-05	2.39229e-05	1.91857e-05	1.63776e-05	1.58475e-05	6.79336e-06	1.319e-05	-1.63885e-05	-5.28597e-05	-0.000112534	-0.000168996	-0.000235436	-0.000264882
70160267		2.16715e-06	-5.38662e-07	-7.05436e-06	-1.31082e-05	-1.89175e-05	-3.05119e-05	-3.3872e-05	-3.77168e-05	-6.71655e-05	-0.000130721	-0.00023139	-0.000296349	-0.000299357	-0.000300177	-0.000318463	-0.000357144	-0.000398315	-0.000445392	-0.000473397	-0.000482777	-0.000509096	-0.000495049	-0.000465483	-0.000450844	-0.0003922	-0.000359931	-0.000278531	-0.000244782	-0.000234235
70161258		1.55456e-05	4.27267e-05	2.21791e-05	-4.26388e-05	-9.45107e-05	-0.000158363	-8.62543e-05	-7.74171e-05	-8.75106e-05	-7.64131e-05	-9.84182e-05	-0.000110176	-0.000136028	-0.00016059	-0.000202417	-0.000249762	-0.000222454	-0.000254874	-0.000206876	-0.000141084	-0.00013394	-0.000121523	-0.000131859	-0.000158888	-0.000180843	-0.000191756	-0.000234368	-0.00028654	-0.000324582	-0.000357175
70161705		-6.40334e-06	-4.5338e-06	-2.57338e-06	-6.51564e-07	1.5645e-06	5.08519e-06	7.01453e-06	1.04738e-05	1.54282e-05	2.17205e-05	2.53132e-05	2.33271e-05	1.1671e-05	1.90594e-06	1.17137e-05	1.50092e-05	-1.75e-05	-7.48817e-05	-0.000179314	-0.00020243	-0.000252966	-0.000285764	-0.000294534	-0.000290957	-0.000326504	-0.000389484	-0.000434814	-0.000446414	-0.000404616	-0.000367646
70162249		-3.36619e-05	-2.7108e-05	-3.53187e-05	-2.92806e-05	-4.17889e-05	-5.62068e-05	-6.72697e-05	-9.43834e-05	-0.00011124	-0.00012456	-0.000168487	-0.000209518	-0.000249022	-0.00023764	-0.000225949	-0.000225237	-0.00022123	-0.000264866	-0.000344593	-0.000493209	-0.000520731	-0.000524483	-0.000397844	-0.000274708	-0.000228492
70162556		8.05155e-06	2.83459e-06	-1.00905e-05	-2.17397e-05	-2.04843e-05	-1.66697e-05	-1.42545e-05	-5.4007e-06	-1.16965e-05	-2.02081e-05	-1.53789e-05	-5.55224e-06	4.04155e-07	1.25329e-05	2.99165e-05	7.39818e-05	6.29596e-05	9.73611e-05	7.3216e-05	5.68363e-05	3.42084e-05	-5.76019e-05	-0.000140721	-0.000165554	-0.00014166	-0.000184976	-0.000211873	-0.000233993	-6.24674e-05	-2.09204e-05
70162933		-6.15255e-06	-5.64592e-06	-5.13787e-06	-4.85259e-06	-4.70229e-06	-4.78917e-06	-6.5057e-06	-6.07676e-06	-3.74481e-06	-3.62199e-06	6.26832e-07	5.90824e-06	1.0768e-05	1.40685e-05	2.01182e-05	3.96125e-05	3.75772e-05	3.9751e-05	6.90069e-05	2.43813e-05	-3.6251e-05	-5.96732e-05	-6.64351e-05	-0.000122175	-7.88474e-05	-0.000123325	-0.000144143	-0.000180911	-0.000133299	-0.000150864
70166213		5.11781e-07	-1.01414e-06	-6.967e-06	-2.18146e-05	-5.72459e-05	-0.000100582	-0.000124149	-0.000107158	-0.00013981	-0.000176854	-0.000208353	-0.000256738	-0.000326858	-0.000417093	-0.000466132	-0.000552919	-0.000638055	-0.000657477	-0.00059218	-0.000592573	-0.000433125	-0.000420952	-0.000359161	-0.000207935	-0.000176417
70166687		-7.09045e-05	-6.19353e-05	-5.62281e-05	-5.87073e-05	-3.43738e-05	-3.34316e-05	-3.12944e-05	-2.31117e-05	-2.46744e-05	-2.83713e-05	-3.17873e-05	-3.81065e-05	-4.77143e-05	-7.11471e-05	-7.16621e-05	-7.14998e-05	-7.20326e-05	-7.26451e-05	-9.27537e-05	-0.000138738	-0.000165221	-0.000186915	-0.000223681	-0.000230633	-0.000230332	-0.000223364	-0.000296159	-0.000303364	-0.000363597	-0.000405946
70167134		-1.4236e-05	-8.91389e-06	-4.99617e-06	-1.03205e-06	-1.78528e-06	-5.91216e-06	-9.6796e-06	-1.7365e-06	1.16956e-05	2.6773e-05	1.55132e-05	-1.86423e-05	-2.98864e-05	-5.73502e-05	-8.73512e-05	-0.000129511	-0.000166823	-0.00022489	-0.000279919	-0.000271275	-0.000257182	-0.000225418	-0.000293757	-0.000372554	-0.000365627	-0.000320486	-0.000296455	-0.000300537	-0.000317052	-0.00031877
70167748		3.42131e-07	8.45965e-07	-2.08369e-08	3.71138e-07	2.33351e-06	1.8788e-05	2.26015e-05	5.514e-05	4.21492e-05	1.68403e-05	-3.51384e-05	-6.9821e-05	-0.000166795	-0.000232066	-0.000272348	-0.00034021	-0.000370088	-0.000382194	-0.000369263	-0.000323367	-0.000482501	-0.000567267	-0.000498195	-0.00040817
70169046		-2.16717e-05	-1.42397e-05	-1.12678e-05	-7.26673e-06	-4.01191e-06	-6.44994e-06	-1.61225e-06	1.03923e-06	9.27791e-07	-5.69333e-06	-7.5919e-06	-1.71443e-05	-1.36145e-05	-2.23733e-05	-6.5411e-05	-0.000147506	-0.000243105	-0.000303444	-0.000313693	-0.000347124	-0.000347841	-0.000350654	-0.000379132	-0.00043025	-0.000423086	-0.000447612	-0.000409502	-0.000390422	-0.000368563	-0.000361115
70170344		-2.21542e-05	-1.73872e-05	-1.72376e-05	-2.03863e-05	-2.06615e-05	-2.5847e-05	-2.60102e-05	-3.92332e-05	-5.56835e-05	-6.46769e-05	-7.40598e-05	-9.47236e-05	-0.000123833	-0.000110514	-9.27627e-05	-0.000104248	-5.98571e-05	-2.15651e-05	2.53934e-05	2.40394e-05	7.33239e-06	-9.0647e-06	-4.49656e-06	-2.85881e-06	-3.83248e-06	-1.62657e-05	-5.54378e-05	-0.000117218	-0.000141031	-0.000111179
70170414		-1.44969e-05	-2.96147e-05	-2.92683e-05	-2.88139e-05	-2.65494e-05	-1.79261e-05	-7.38005e-06	-1.72434e-06	-4.56243e-06	-8.40189e-06	-3.36297e-05	-5.07004e-05	-6.38008e-05	-0.000183382	-0.00032651	-0.000426238	-0.000483603	-0.000530464	-0.00046865	-0.000579235	-0.000650809	-0.000616722	-0.0004935	-0.000343236	-0.000286573	-0.000194076
70170651		-2.36821e-05	-2.83623e-05	-2.39562e-05	-3.09011e-05	-2.75154e-05	-2.75232e-05	-3.49999e-05	-2.99589e-05	-3.37487e-05	-1.72032e-05	5.93504e-06	-1.35886e-05	-4.23625e-05	-0.000118685	-0.000224378	-0.000338501	-0.000423401	-0.000471659	-0.000496891	-0.000517285	-0.000575078	-0.00060203	-0.000621148	-0.000634648	-0.000621844	-0.000604141	-0.000542076	-0.000416955	-0.000309593	-0.000241278
70171028		8.29828e-07	3.51591e-06	1.28106e-06	-4.02776e-06	-8.61334e-06	-1.59167e-05	-1.6841e-05	-1.14866e-05	-3.0423e-06	4.69864e-06	1.12415e-05	1.77328e-05	2.97993e-05	5.37821e-05	7.52548e-05	7.88753e-05	3.61833e-05	-3.28241e-05	-9.79917e-05	-0.000109659	-0.000126077	-0.000150759	-0.000148121	-0.000203778	-0.000220311	-0.000252227	-0.000270708	-0.000259713	-0.000250568	-0.000235104
70171405		7.06505e-06	3.86266e-06	2.77885e-06	-2.48085e-06	-7.13043e-06	-8.69772e-06	3.61592e-06	1.37865e-05	2.59047e-05	2.68688e-05	3.79589e-05	3.81025e-05	5.47944e-05	6.63806e-05	7.12438e-05	7.18394e-05	5.92069e-05	-1.76135e-05	-6.84687e-05	-0.000226038	-0.00034099	-0.000351826	-0.000521438	-0.000568613	-0.000506641	-0.000338606	-0.000200307	-0.000180177	-0.000317695
70172870		-2.81978e-06	-3.64137e-07	7.69891e-07	1.29383e-06	1.35034e-06	-5.15771e-07	-7.86555e-06	-1.18586e-05	-2.16676e-05	-2.7649e-05	-4.05203e-05	-7.47853e-05	-0.000128838	-0.000183763	-0.000261394	-0.000283989	-0.00033109	-0.000331965	-0.000333245	-0.000313729	-0.000350933	-0.000394631	-0.000424795	-0.000626075	-0.000559259	-0.000458195
70173484		-6.43267e-06	-2.09729e-06	8.79684e-06	1.10117e-05	1.67072e-05	1.62008e-05	1.941e-05	2.25504e-05	6.9887e-06	-3.07843e-05	-0.000111233	-0.000175338	-0.000221774	-0.000241853	-0.000228368	-0.000209526	-0.000131611	-8.28516e-05	-0.000131655	-0.000268953	-0.000427486	-0.000554836	-0.000639349	-0.000657639	-0.000576961	-0.000516866
70173931		-6.8293e-06	-1.43155e-05	-1.46272e-05	-3.18946e-05	-3.85739e-05	-5.70004e-05	-9.493e-05	-0.000102282	-0.00019849	-0.000362481	-0.000425308	-0.000534198	-0.000589421	-0.000592403	-0.000610392	-0.000613726	-0.000596869	-0.000524789	-0.00041105	-0.000403205	-0.000339001	-0.000261229	-0.000209433
70174238		1.6309e-05	3.17966e-05	3.42043e-05	1.99339e-05	-7.37509e-06	-2.78082e-05	-3.94811e-05	-3.80645e-05	-3.98982e-05	-4.08871e-05	-5.18119e-05	-9.27665e-05	-0.000129011	-0.000199642	-0.000214213	-0.000342659	-0.000489566	-0.00058153	-0.000606409	-0.000609853	-0.000478191	-0.000339522	-0.000284812	-0.00026962	-0.000306196	-0.000320707	-0.000306406	-0.000263957	-0.000240547	-0.000234213
70174545		-8.40522e-06	-1.21654e-05	-1.11023e-05	-1.09099e-05	-1.70283e-05	-3.07833e-05	-5.1023e-05	-5.28561e-05	-7.10382e-05	-6.97935e-05	-0.000114731	-0.000174978	-0.000259315	-0.000310157	-0.000325663	-0.000322061	-0.000324833	-0.000324918	-0.000331069	-0.000340393	-0.000385357	-0.000462823	-0.000440165	-0.000331143	-0.000268425
70174615		1.49478e-05	1.6461e-05	1.74963e-05	1.59988e-05	1.12857e-05	3.96316e-06	-5.88774e-06	-1.08714e-05	-3.55776e-05	-6.65079e-05	-9.50212e-05	-9.84563e-05	-8.78309e-05	-7.32762e-05	-9.28527e-05	-0.000138704	-0.00024557	-0.000449764	-0.000611585	-0.000578216	-0.000471744	-0.000349001	-0.000318868	-0.000280614	-0.000280583	-0.000326437
70174852		-2.69423e-05	-2.82099e-05	-2.75116e-05	-2.6518e-05	-2.36786e-05	-1.91345e-05	-1.55426e-05	-1.02505e-05	-9.60406e-06	-4.68965e-06	-3.49647e-06	-1.70523e-06	-2.01916e-06	-8.20076e-06	-3.69857e-06	-5.66827e-06	-7.14309e-06	-2.90093e-06	3.54705e-07	1.10159e-06	-9.93715e-06	-3.75768e-05	-5.11983e-05	-6.50382e-05	-7.34856e-05	-7.45648e-05	-7.52376e-05	-4.92293e-05	-1.73568e-05	7.242e-06
70174922		1.88315e-05	3.13134e-05	3.7703e-05	4.0149e-05	5.05807e-05	4.11651e-05	2.5498e-05	1.99307e-05	8.59188e-06	-8.54427e-06	-1.65182e-05	-1.98748e-05	-2.43735e-05	-2.79232e-05	-3.01713e-05	-3.13735e-05	-4.17735e-05	-7.42556e-05	-0.000182377	-0.000223488	-0.000313649	-0.00035812	-0.000496791	-0.000570701	-0.000528625	-0.000441896	-0.000452978	-0.000423702	-0.000440718	-0.000332042
70175229		-4.97721e-05	-3.59356e-05	-2.3004e-05	-1.20521e-05	-7.97308e-06	-4.71728e-06	-3.78684e-06	-3.13101e-06	-2.52345e-06	-3.93818e-06	-9.51847e-07	-1.11089e-06	-3.26944e-06	-4.84484e-06	-6.44933e-06	-1.16436e-05	-1.07248e-05	-9.40007e-06	-1.72194e-05	-6.15765e-05	-0.000156842	-0.000194863	-0.000211591	-0.000322809	-0.000447275	-0.000512663	-0.000454636	-0.00056916	-0.000540577	-0.000527575
70175466		8.44505e-05	7.26892e-05	4.09032e-05	-4.38878e-06	-4.90038e-05	-3.72127e-05	-5.09273e-05	-5.50256e-05	-6.61742e-05	-9.5094e-05	-0.000104029	-5.32283e-05	-7.43905e-05	-5.02073e-05	-3.33608e-05	-2.56593e-05	-1.79815e-05	-1.03056e-05	-4.48846e-06	4.0339e-07	5.92027e-07	-3.04346e-06	-4.38714e-06	-1.23801e-06	-2.49861e-06	1.98612e-05	2.26158e-05	2.94822e-05	1.37005e-05	-1.22063e-05
70175536		-1.33538e-05	-5.71395e-06	-6.6621e-06	-1.10583e-05	-1.00765e-05	-6.75328e-06	-8.89087e-06	-3.15223e-05	-3.10714e-05	-3.98493e-05	-3.29938e-05	-1.75742e-05	6.28888e-06	1.2535e-05	-1.59116e-05	-2.05491e-05	-8.40224e-05	-0.000151606	-0.000121168	-0.000151361	-0.00018531	-0.000164197	-0.000196084	-0.000186538	-0.000173119	-0.00014574	-0.000114749	-9.64534e-05	-9.59771e-05	-0.000150196
70175606		3.31691e-06	3.95849e-06	3.2313e-06	1.00947e-07	-9.32048e-06	-1.92656e-05	-2.03533e-05	-2.33014e-06	1.5338e-05	2.08978e-05	2.38636e-05	3.65599e-06	-4.08425e-05	-8.85949e-05	-0.000132781	-0.000163191	-0.000282206	-0.000498446	-0.000644911	-0.00076589	-0.00080654	-0.000774584	-0.00066106	-0.000603211	-0.000431058	-0.000402434	-0.000335144	-0.000317169	-0.000317181	-0.000312908
70176150		-3.41882e-05	-2.45887e-05	-2.41355e-05	-3.27301e-05	-5.80434e-05	-6.17506e-05	-7.42844e-05	-8.37091e-05	-7.41806e-05	-6.96653e-05	-5.71157e-05	-2.39004e-05	-1.91413e-05	-2.19124e-05	-5.14291e-05	-0.000144275	-0.000284425	-0.000403659	-0.00043017	-0.000424533	-0.0004458	-0.000426669	-0.000477963	-0.000508247	-0.00052183	-0.000432263	-0.000336536	-0.000227589	-0.000123405	-8.60311e-05
70176764		1.98549e-05	2.72759e-05	3.3941e-05	4.42055e-05	5.24898e-05	7.32406e-05	8.64283e-05	8.55497e-05	8.03046e-05	6.70515e-05	3.40088e-05	8.63767e-06	-9.42338e-06	6.43821e-06	1.12839e-05	-1.48936e-05	-5.67418e-05	-9.30975e-05	-0.000192843	-0.000147689	-0.00021648	-0.000223613	-0.000180083	-0.000142578	-0.000177419	-0.000279869	-0.000355613	-0.000305579	-0.000216742	-0.000188052
70177448		1.92662e-05	2.5732e-05	4.20941e-05	3.30664e-05	2.79821e-05	1.35803e-05	-3.51711e-05	-9.62559e-05	-0.000159404	-0.000236806	-0.000350836	-0.000454202	-0.00051615	-0.000581392	-0.000614274	-0.000627508	-0.000610156	-0.000574263	-0.000523215	-0.000432593	-0.000301848	-0.000242706	-0.000213085	-0.000182807	-0.000163305	-0.000179149	-0.000175353	-0.000186901	-0.000200921	-0.000225982
70177518		-8.21862e-05	-6.60804e-05	-5.80567e-05	-3.87377e-05	-4.20357e-05	-3.98103e-05	-4.28091e-05	-6.73047e-05	-6.48063e-05	-9.88954e-05	-0.000116255	-0.000149293	-0.000143259	-0.000120772	-0.000121749	-9.18611e-05	-0.000108238	-8.77505e-05	-0.000144312	-0.000183839	-0.000252227	-0.000328059	-0.000421921	-0.000445526	-0.000488005	-0.000516001	-0.000556201	-0.000534831	-0.000444907	-0.000401707
70177685		-1.82557e-05	-1.20846e-05	-6.47439e-06	5.12293e-07	3.44229e-06	1.80409e-05	2.66317e-05	3.26126e-05	4.59147e-05	2.72339e-05	3.41385e-05	-1.2984e-05	-3.47499e-05	-9.9597e-05	-9.03467e-05	-0.000140063	-0.000185299	-0.00018531	-0.000164842	-0.000162514	-0.000157674	-0.000174138	-0.000267196	-0.000405108	-0.000585259	-0.00068578	-0.000808106	-0.00085033	-0.000880101	-0.000862421
70177755		-1.25649e-06	-6.02419e-06	-1.07926e-05	-1.96543e-05	-9.36535e-06	-1.13483e-05	6.38898e-06	2.10045e-05	-7.99964e-06	-3.69111e-05	-9.3826e-05	-0.000107477	-0.000127836	-0.000152094	-0.000178149	-0.00018166	-0.000150575	-0.000217111	-0.000291573	-0.000347033	-0.000406729	-0.000345211	-0.000463034	-0.000504966	-0.000438992	-0.000323928	-0.000236354	-0.000181232
70177825		-2.20558e-05	-3.20303e-05	-2.7469e-05	-1.64209e-05	-1.37654e-05	-1.26386e-05	-1.62466e-05	-2.56187e-05	-2.84573e-05	-3.11482e-05	-2.69662e-05	-2.3823e-05	-8.83584e-06	-8.996e-07	1.91082e-06	-5.18708e-07	-1.62516e-05	-3.44492e-05	-4.32979e-05	-4.52199e-05	-1.70626e-05	-2.47105e-06	2.12162e-05	2.96553e-05	3.90348e-05	5.58389e-05	7.01731e-05	6.08533e-05	3.2712e-05	1.11348e-05
70178202		-2.30026e-06	7.87538e-07	-3.93862e-06	-7.06495e-06	-9.58555e-06	-8.65098e-06	-5.73734e-06	-6.38916e-07	6.79636e-06	1.39579e-05	1.54797e-05	1.51935e-05	1.35742e-05	1.58915e-05	3.25835e-05	5.23951e-05	5.81417e-05	3.46534e-05	-1.00855e-05	-4.05441e-05	-3.78397e-05	-5.12613e-05	-4.32069e-05	-6.68356e-05	-0.000113117	-0.000215916	-0.000321106	-0.00040883	-0.000437051	-0.0004339
70179667		-1.12172e-05	-8.56366e-06	-4.31469e-06	-2.72878e-06	-7.6525e-07	-3.34115e-07	1.99147e-07	-2.5574e-07	-1.48195e-06	2.06385e-06	4.8796e-07	-9.67002e-06	-2.48564e-05	-2.47308e-05	-4.7908e-05	-0.000151178	-0.000192295	-0.000190368	-0.000222934	-0.000179879	-0.000206027	-0.000257114	-0.000321027	-0.000377503	-0.000424824	-0.000361802	-0.000314911	-0.000196592	-0.000162901	-0.000243233
70179737		-7.21825e-07	-1.06583e-06	-1.04442e-06	-1.99636e-06	-5.12246e-06	-6.17743e-06	-8.91274e-07	9.15037e-06	1.34698e-05	1.56527e-05	1.76583e-05	2.83823e-05	4.40982e-05	4.46795e-05	9.45462e-06	1.37204e-05	-4.45546e-06	1.04518e-05	7.42207e-06	-2.72706e-05	-4.90338e-05	-0.000105686	-0.000186211	-0.000153227	-0.000219435	-0.000197432	-0.000181767	-0.000144414	-0.000138431	-0.00016397
70179807		-2.99714e-05	-2.13124e-05	-2.53782e-05	-2.07705e-05	-2.09521e-05	-3.33132e-05	-2.94847e-05	-2.94243e-05	-3.75628e-05	-3.63722e-05	-3.54911e-05	-3.88683e-05	-2.03409e-05	-2.91385e-05	-5.24385e-05	-3.34961e-05	-3.38698e-05	-4.72388e-05	-2.3736e-05	-8.67055e-06	3.81993e-06	-2.48294e-06	-3.17167e-05	-8.87295e-05	-0.000215423	-0.00023278	-0.000242981	-0.00021855	-0.000231864	-0.000259275
70179974		-3.18742e-05	-2.67275e-05	-2.2608e-05	-1.89054e-05	-1.53239e-05	-1.31494e-05	-9.3591e-06	-6.86691e-06	-5.04286e-06	-4.16955e-06	-1.55235e-06	4.34843e-07	2.11781e-06	3.22169e-06	9.90528e-06	2.82871e-05	2.79462e-05	1.65149e-05	8.39573e-06	-3.64048e-06	-1.93995e-05	-3.84487e-05	-8.07903e-05	-0.000118406	-0.000158674	-0.000174641	-0.000185602	-0.000188427	-0.000197011	-0.000216863
70180281		2.09301e-07	-3.36792e-06	-3.29072e-06	-3.1364e-06	-4.85791e-06	-4.99701e-06	-2.06851e-05	-3.79664e-05	-4.45466e-05	-5.43333e-05	-6.60444e-05	-8.79595e-05	-0.000118151	-0.000131965	-0.000156677	-0.000169296	-0.000229598	-0.000258302	-0.000382775	-0.000505878	-0.000648092	-0.00069083	-0.000687661	-0.000494579	-0.000259637	-0.000146057	-0.000102986	-9.23593e-05	-9.86446e-05	-0.000121531
70181035		-7.80194e-06	-3.84765e-06	3.08091e-06	1.66022e-06	4.3022e-06	3.09258e-06	1.23201e-06	3.56711e-06	6.97609e-06	2.48123e-05	3.09421e-05	4.30082e-05	7.14407e-05	8.47647e-05	7.74231e-05	9.19406e-05	5.36597e-05	-2.7017e-05	-6.92295e-05	-7.47952e-05	-0.000137493	-0.000183941	-0.000282225	-0.000324078	-0.000426905	-0.000521696	-0.000643725	-0.000711577	-0.000696937	-0.000657691
70182026		1.50515e-05	5.66791e-06	-4.84227e-07	2.45272e-06	-7.25743e-06	-2.00944e-05	-3.13876e-05	-3.46362e-05	-3.84877e-05	-3.71024e-05	-4.37832e-05	-4.67172e-05	-3.7516e-05	-7.64805e-06	8.47731e-06	4.32878e-05	2.92506e-05	1.28472e-05	2.51078e-05	3.77914e-05	1.48107e-05	-9.56745e-05	-0.000172536	-0.000165177	-0.000203192	-0.000343524	-0.000408691	-0.000337691	-0.000269866	-0.000262762
70182263		-3.24257e-07	-4.73443e-07	-1.00963e-07	6.96692e-07	9.35964e-07	2.14234e-07	3.63924e-06	8.1625e-06	1.02634e-05	5.46467e-06	-2.15234e-06	-5.30679e-06	-1.06684e-05	-2.23012e-05	-2.85259e-05	-5.50898e-05	-0.000115674	-0.000188415	-0.00018077	-0.000213855	-0.000248771	-0.00026037	-0.000289542	-0.000328993	-0.000416543	-0.00048724	-0.000538863	-0.000553531	-0.000569891	-0.000515057
70182877		-1.53527e-05	-2.21435e-05	-1.35262e-05	-1.78075e-05	-1.27356e-05	-4.88458e-06	-9.63696e-07	-8.84747e-07	3.36102e-06	5.42003e-06	1.55694e-05	3.64544e-05	5.49437e-05	6.5815e-05	6.30677e-05	9.51712e-05	5.95911e-05	-4.09513e-06	-5.6981e-05	-8.12734e-05	-0.000114576	-0.000122191	-0.000127131	-0.000164747	-0.000191288	-0.000210604	-0.00030251	-0.000411619	-0.000518663	-0.000578318
70183017		1.29423e-05	1.83904e-05	1.99596e-06	1.42523e-05	-8.51412e-06	-1.51025e-05	-1.11505e-05	-1.49788e-05	-2.47069e-05	-2.42627e-05	-4.04383e-05	-5.71562e-05	-7.58731e-05	-4.88288e-05	2.788e-06	4.10213e-05	7.86203e-05	9.55011e-05	0.00011887	0.000127978	0.000120616	0.000136658	0.000104643	9.1981e-05	8.24144e-05	9.55668e-05	9.43747e-05	7.83659e-05	5.1471e-05	2.37584e-05
70183184		7.78343e-07	1.7581e-06	1.02367e-06	-3.08672e-08	-1.68841e-06	-1.29818e-05	-1.76976e-05	-2.18661e-05	-1.57361e-05	-1.70572e-05	-6.96161e-06	9.68662e-07	8.50443e-06	-6.5106e-06	-5.49198e-05	-0.000119449	-0.000200671	-0.000340386	-0.000440451	-0.000512276	-0.000494138	-0.000498004	-0.000489774	-0.000495453	-0.000335296	-0.000170465	-0.000110961	-0.000108031	-0.000123865
70184008		8.91222e-06	7.68908e-06	1.34341e-05	1.27518e-05	1.51872e-05	1.78515e-05	1.46611e-05	2.15319e-05	1.80115e-05	2.72289e-05	3.14448e-05	2.58518e-05	1.95548e-05	1.35386e-05	1.57174e-05	1.91872e-05	1.63387e-05	-1.25326e-05	-4.19254e-05	-0.000102168	-0.000155137	-0.0001818	-0.000201282	-0.0002107	-0.000247845	-0.0002268	-0.000233083	-0.000205982	-0.00024726	-0.000230886
70184245		1.19551e-05	2.06978e-05	2.40891e-05	2.25638e-05	2.00763e-05	1.73726e-05	2.9627e-05	4.68896e-05	5.90633e-05	5.78729e-05	7.81988e-05	7.389e-05	7.79423e-05	7.98116e-05	0.000100004	5.84275e-05	-1.20872e-05	-0.000112166	-0.000271391	-0.000346291	-0.000445136	-0.000414728	-0.000329164	-0.000226316	-0.000174974	-0.000137205	-0.000133841	-0.000156012	-0.000183341
70184622		-3.68071e-06	-2.28362e-06	-3.62143e-07	3.7338e-06	6.41221e-06	7.9685e-06	9.88588e-06	1.44379e-05	2.02084e-05	2.15218e-05	1.61055e-05	1.20523e-05	4.21058e-06	-5.58264e-07	-3.91947e-06	-7.30795e-06	-1.00692e-05	-1.55995e-05	-1.29951e-05	-7.43769e-06	2.94302e-06	2.21706e-05	2.23082e-05	1.70516e-05	-9.46017e-06	-2.06871e-05	-1.66855e-05	-6.82001e-05	-0.00020314	-0.00029255
70184789		-4.49252e-05	-4.85444e-05	-4.93231e-05	-5.19518e-05	-8.08636e-05	-9.48826e-05	-0.00012396	-0.000167936	-0.000164007	-0.000131278	-9.47242e-05	-0.000140853	-0.000128418	-0.000172514	-0.000177648	-0.000225781	-0.000215078	-0.000252629	-0.000324005	-0.000323283	-0.000302325	-0.000322079	-0.000299573	-0.000387306	-0.000472248	-0.000518363	-0.000482348	-0.00038265	-0.000310053	-0.000235275
70185236		-1.55706e-05	-1.13774e-05	-1.07029e-05	-2.16282e-06	4.17301e-06	1.49938e-05	2.14413e-05	2.77763e-05	3.4141e-05	2.31253e-05	3.1772e-05	2.43703e-05	2.79677e-06	-2.7337e-05	-6.92953e-05	-0.000121277	-0.000162851	-0.000236206	-0.000289302	-0.000303852	-0.000342148	-0.000305609	-0.000289337	-0.000325776	-0.000401089	-0.000464617	-0.000592133
70185306		-2.26704e-05	-2.05179e-05	-1.82693e-05	-1.73468e-05	-1.29426e-05	-8.41964e-06	-7.12084e-06	-9.72287e-06	-1.64161e-05	-2.15191e-05	-2.13599e-05	-2.32067e-05	-2.30185e-05	-2.18858e-05	-1.6609e-05	-9.20977e-06	-1.6153e-06	3.92329e-06	1.85072e-05	1.9964e-05	-1.1084e-05	-6.44625e-05	-0.000104223	-0.000117568	-0.000118967	-8.24883e-05	-0.000117125	-0.000205841	-0.000312132	-0.000451827
70185473		-2.14693e-06	-5.91633e-06	1.38691e-06	3.59613e-06	7.28926e-06	1.49302e-05	3.90244e-06	-2.38891e-06	-2.96892e-05	-3.49372e-05	-3.24034e-05	-2.78705e-05	-3.54222e-05	-3.03549e-05	-7.55222e-05	-0.000153359	-0.000316756	-0.000446076	-0.000532849	-0.000575251	-0.00057403	-0.000562023	-0.000584878	-0.000570081	-0.000565794	-0.000466683	-0.000410921	-0.000330787	-0.000293083	-0.000295723
70186087		-4.36628e-05	-1.17814e-05	1.25253e-05	2.90139e-05	4.41369e-05	5.28173e-05	5.04103e-05	4.06181e-05	9.77249e-06	-2.7251e-05	-6.1849e-05	-5.60101e-05	-6.32818e-05	-0.000121253	-0.000191889	-0.000280273	-0.000369445	-0.000397717	-0.000399507	-0.00041742	-0.000427688	-0.000448778	-0.00047211	-0.000502499	-0.000556687	-0.000551047	-0.000561145	-0.000482044	-0.00036731	-0.000259246
70186604		-3.42755e-05	-3.6738e-05	-3.72383e-05	-3.84703e-05	-3.78576e-05	-2.96434e-05	-2.11841e-05	-1.32304e-05	-9.2358e-06	-6.12465e-06	-1.82113e-07	3.16334e-06	2.06492e-06	1.21943e-06	-4.23472e-07	1.22733e-06	3.77035e-06	5.11961e-06	-4.36803e-06	-2.9483e-05	-8.25048e-05	-0.000131597	-0.00017183	-0.000193265	-0.000209555	-0.000195826	-0.000225864	-0.000297388	-0.000376632	-0.000393026
70186911		-2.55558e-06	-4.82125e-06	-8.16346e-06	-6.23092e-06	-3.56973e-06	6.57753e-06	2.02819e-05	7.32656e-06	-2.36616e-05	-4.3063e-05	-6.15426e-05	-9.34426e-05	-0.000107295	-0.000133091	-0.000177699	-0.000190055	-0.000221633	-0.000270964	-0.00035292	-0.000420222	-0.000482562	-0.000489735	-0.00040702	-0.000321974	-0.000294456
70187692		-1.05333e-06	5.0778e-06	6.77877e-06	8.77596e-06	1.19591e-05	6.05081e-06	-1.08883e-05	-2.52154e-05	-3.59467e-05	-4.47358e-05	-5.76927e-05	-8.97542e-05	-0.000115096	-0.000180453	-0.000284404	-0.000349387	-0.000425168	-0.000486994	-0.000584522	-0.000671833	-0.00072788	-0.000872073	-0.00103719	-0.00105592	-0.000837479	-0.000591653	-0.000398767	-0.00033541
70188139		-6.04245e-08	-1.34178e-06	-6.75141e-07	-2.88964e-06	-8.34586e-06	-7.21932e-06	2.87431e-06	1.54311e-05	2.56089e-05	2.47676e-05	1.65297e-05	-7.68728e-06	-3.96528e-05	-0.000100215	-0.000120231	-0.000209526	-0.000248572	-0.000313746	-0.000363995	-0.000371016	-0.000351197	-0.00033725	-0.000291317	-0.000219289	-0.000215414	-0.000271044	-0.000331089	-0.000425126
70188753		-4.64479e-05	-3.5011e-05	-2.35768e-05	-1.09682e-05	-3.58702e-06	6.6619e-08	2.59462e-06	4.23704e-06	3.8646e-06	1.82782e-06	-1.91577e-06	-3.88216e-06	-5.90084e-06	-6.62305e-06	-6.39322e-06	-1.91896e-06	7.90912e-07	1.33512e-06	-4.42226e-06	-2.2192e-05	-6.81048e-05	-0.000145829	-0.000209785	-0.000245511	-0.000255543	-0.000266535	-0.000297111	-0.000426823	-0.000490678	-0.000436536
70189507		-1.23913e-05	-1.59153e-05	-1.19359e-05	-1.99535e-06	9.83418e-06	1.52713e-05	8.75845e-06	1.11978e-05	3.36099e-06	-9.58919e-06	-2.155e-05	-2.85005e-05	-3.23589e-05	-1.02427e-05	-1.05951e-05	1.73122e-05	-3.82961e-05	-0.000111155	-0.000113426	-0.000202228	-0.000291633	-0.000305063	-0.00034639	-0.000346309	-0.000362119	-0.000429681	-0.000552582	-0.000628479	-0.000680964	-0.000812427
70189981		-5.90949e-05	-6.33696e-05	-8.09294e-05	-7.55927e-05	-8.01104e-05	-7.5629e-05	-9.12809e-05	-0.000118123	-0.000135381	-0.000163833	-0.000169619	-0.000166318	-0.000158313	-0.000147751	-0.000152439	-0.000202047	-0.000265716	-0.000299497	-0.000284451	-0.000270978	-0.000226552	-0.00022998	-0.000236365	-0.000294291	-0.000324639	-0.000325001	-0.000302988	-0.000288768	-0.000286546	-0.000250373
70190051		-8.79619e-06	-5.20977e-06	-2.97928e-06	-5.52647e-06	-1.79126e-06	-1.4772e-06	-2.55252e-06	-1.32701e-06	6.86625e-06	2.11436e-05	3.1876e-05	3.60927e-05	4.12934e-05	6.07768e-05	4.23351e-05	9.04207e-06	-2.00881e-05	-4.1961e-05	-6.33162e-05	-9.09705e-05	-9.55589e-05	-0.000151649	-0.000224198	-0.00030559	-0.000263871	-0.000285483	-0.000332054	-0.000378583	-0.000346962	-0.000382491
70190595		-2.5044e-06	-8.01873e-06	-1.89853e-05	-2.98517e-05	-4.69069e-05	-4.38091e-05	-2.68671e-05	8.80469e-06	3.45914e-05	4.56756e-05	4.71965e-05	2.37164e-05	-6.41736e-05	-0.000154539	-0.000184608	-0.000192132	-0.000207432	-0.000219955	-0.000262537	-0.000220218	-0.000162605	-0.000183875	-0.000216703	-0.000231612	-0.00015552	-0.000178685
70191042		-5.36793e-05	-3.44598e-05	-3.40096e-05	-2.4869e-05	-4.24716e-06	-7.63154e-06	3.91018e-06	1.7301e-05	1.42939e-05	2.96159e-05	1.82572e-05	-4.18711e-05	-0.000123408	-0.000190539	-0.000215394	-0.00020564	-0.000338714	-0.000436426	-0.00051583	-0.00050945	-0.000496182	-0.000488311	-0.000526211	-0.0005559	-0.000568014	-0.000553962	-0.000691887	-0.000823264	-0.000674622	-0.000593337
70192340		8.25341e-06	-3.02346e-06	-2.00142e-05	-2.59528e-05	-2.21267e-05	-8.5444e-06	-4.57967e-06	-3.13628e-06	-4.65309e-06	-2.9002e-06	-3.9307e-06	-7.17863e-06	-1.25161e-05	-1.81535e-05	-1.93843e-05	-1.16827e-05	-5.51595e-06	-5.44102e-06	-7.3215e-06	6.75949e-07	4.09099e-05	4.65921e-05	5.15125e-05	5.85517e-05	6.36918e-05	5.24022e-05	4.14798e-05	1.69949e-05	-2.72547e-05	-3.3316e-05
70192577		-1.64151e-05	-1.99435e-05	-2.14777e-05	-1.73794e-05	-1.01099e-05	2.63643e-06	8.43947e-06	9.76828e-06	-1.33124e-05	-4.72264e-05	-7.5204e-05	-5.99772e-05	-4.99617e-05	-7.08034e-05	-9.17465e-05	-0.000154491	-0.000241029	-0.000278032	-0.00027383	-0.000225616	-0.000217129	-0.000242446	-0.00032313	-0.000376443	-0.000318221	-0.000308229
70193024		-3.7851e-05	-2.46017e-05	-1.90835e-05	-1.7376e-05	-1.20584e-05	-7.02351e-06	-6.1996e-06	-4.34632e-06	-8.72372e-07	-3.26893e-06	-1.25846e-06	-6.63679e-07	1.16019e-06	7.71516e-07	2.82849e-06	1.47434e-05	8.96531e-06	-7.31914e-06	-3.03524e-05	-0.000122837	-0.000155617	-0.000303651	-0.000317867	-0.000375263	-0.000399879	-0.000324792	-0.000385633	-0.00046513	-0.000421427	-0.000421476
70193261		-2.54348e-05	-2.28982e-05	-2.21904e-05	-2.35423e-05	-2.44128e-05	-2.50668e-05	-2.48079e-05	-2.82802e-05	-4.68139e-05	-7.64021e-05	-0.000100937	-8.90376e-05	-0.000110349	-0.000139602	-0.000179886	-0.000267644	-0.000377554	-0.000468718	-0.000416472	-0.000503644	-0.000378683	-0.000352829	-0.000265335	-0.000193565	-0.000154032	-0.000145055	-0.000178746	-0.000246369	-0.000317946	-0.000324391
70194015		-6.74768e-06	-4.51593e-06	-2.12813e-06	7.04428e-07	1.64526e-06	2.1349e-06	2.45206e-06	3.42242e-06	1.26687e-05	1.75513e-05	4.04817e-05	5.57002e-05	6.61248e-05	7.04349e-05	6.35675e-05	2.00077e-05	-4.3739e-05	-0.000117418	-0.00016846	-0.000200918	-0.000230135	-0.000317398	-0.000404422	-0.000512282	-0.000598949	-0.000583703	-0.000522329	-0.000475906	-0.000445199	-0.0003758
70194252		-2.87908e-06	-3.47766e-06	-4.36527e-06	2.70754e-06	6.82356e-06	1.73543e-05	2.82697e-05	3.58826e-05	4.08323e-05	2.64272e-05	4.13339e-05	3.06158e-05	5.03209e-06	-4.03368e-05	-0.000114759	-0.000205926	-0.000275679	-0.000296275	-0.000311053	-0.000336079	-0.000362776	-0.000360066	-0.000376333	-0.000414591	-0.000474906	-0.000479639	-0.000453419	-0.000428568	-0.000403678
70194322		-4.82416e-06	-3.93141e-06	-2.13571e-06	-1.04429e-06	-3.90823e-07	-1.45392e-07	-1.03253e-06	-4.01212e-06	-6.47313e-06	-1.07081e-05	-1.19194e-05	-1.05891e-05	-4.88402e-06	3.26674e-06	4.28196e-06	-6.98887e-06	-2.04758e-05	-4.42958e-05	-5.87102e-05	-9.93738e-05	-0.000144502	-0.000176244	-0.000132506	-6.64201e-05	-9.79914e-05	3.22884e-05	-2.36477e-05	-1.67973e-05	-0.000244038	-0.0002277
70194629		2.43039e-05	2.91111e-05	3.17006e-05	3.28389e-05	3.20263e-05	3.09469e-05	2.54977e-05	3.19664e-05	1.77691e-05	-2.83566e-06	-3.45803e-05	-9.56976e-05	-0.000165574	-0.000230852	-0.000285115	-0.000350077	-0.000418376	-0.000514433	-0.000604515	-0.000718495	-0.000809954	-0.000829548	-0.000802508	-0.000654028	-0.000521127	-0.000404572	-0.000341856	-0.000265151	-0.000207788
70195480		-8.77121e-06	-6.03006e-06	-1.81702e-06	-1.08745e-06	-1.96988e-06	-5.66557e-06	-1.13483e-05	-1.38642e-05	-9.68527e-06	1.04273e-06	2.33184e-05	5.6652e-05	9.92248e-05	0.000107907	0.000107305	0.000164957	0.000200956	0.000209434	0.000195555	0.000150325	0.000108194	5.98726e-05	-2.72974e-05	-2.94838e-05	-0.000106278	-0.000160785	-0.000176722	-0.000169972	-0.000162088	-0.000184721
70195550		-2.31145e-05	-3.65337e-05	-4.3907e-05	-4.96409e-05	-2.98019e-05	-5.67994e-06	1.14642e-05	-5.88805e-05	-0.000240478	-0.000375185	-0.000426736	-0.000527568	-0.000537909	-0.000546014	-0.000435577	-0.000327769	-0.000259473	-0.000209874	-0.000168956	-0.000158444	-0.000135862	-0.000175009	-0.000207118	-0.000247713	-0.000249865	-0.000206087
70196611		7.76173e-06	9.37055e-06	9.86497e-06	9.34561e-06	8.82559e-06	8.61021e-06	8.21978e-06	9.99928e-06	1.23844e-05	1.25007e-05	1.76558e-05	2.89892e-05	3.51882e-05	3.74147e-05	3.23119e-05	2.29629e-05	1.01558e-05	2.70252e-06	3.26846e-06	1.78478e-05	3.15945e-05	1.032e-05	-8.10613e-06	-5.20899e-05	-4.7521e-05	-8.25906e-05	-0.000102731	-0.000133595	-0.000135163	-0.000104184
70196778		-1.14873e-05	-1.73228e-05	-2.51386e-05	-1.83171e-05	-2.06016e-05	-2.42951e-05	-3.30977e-05	-4.98884e-05	-0.000109324	-0.000198584	-0.000320903	-0.000381292	-0.000459822	-0.000493511	-0.000666595	-0.000777024	-0.000826617	-0.000792471	-0.000764328	-0.000794544	-0.000703405	-0.000516786
70196918		-2.04841e-05	-1.83455e-05	-2.39462e-05	-2.72968e-05	-2.35545e-05	-2.00167e-05	-1.76507e-05	1.82161e-06	1.50051e-05	1.83848e-05	1.59846e-05	1.63574e-05	2.66908e-05	7.582e-06	-2.3313e-05	-5.66115e-05	-0.00010631	-0.000101313	-0.000169307	-0.000198014	-0.00037589	-0.000489581	-0.000635626	-0.000693119	-0.000602401	-0.000583261	-0.000656563	-0.000750134	-0.000762348	-0.000696544
70197085		5.65486e-06	4.4446e-06	5.79745e-06	2.08945e-06	-1.34007e-07	6.44457e-07	-2.77579e-06	3.90193e-06	1.65464e-05	1.51975e-05	2.3885e-05	2.76448e-05	1.79048e-05	-3.41617e-06	-1.03907e-05	-1.92381e-05	-3.54386e-05	-8.38197e-05	-0.000153328	-0.000200207	-0.000201703	-0.000183656	-0.000176318	-0.000220493	-0.000309759	-0.000432521	-0.000506291	-0.000597988	-0.000454078	-0.000173405
70198076		-7.60075e-06	-2.71584e-06	-1.78171e-05	-2.58353e-05	-2.05046e-05	-1.3902e-05	-3.34303e-05	-2.13747e-05	-1.24864e-05	-7.49918e-06	1.56242e-06	1.54428e-05	1.73885e-05	3.04657e-06	-3.71068e-05	-9.07218e-05	-0.000143162	-0.00018572	-0.000234124	-0.000258574	-0.000342003	-0.000403032	-0.000372761	-0.000283319	-0.000257064	-0.000237639	-0.000265284	-0.00026499	-0.000311228	-0.000372579
70198453		4.41308e-06	4.41854e-06	5.48067e-07	-7.59415e-06	-1.99014e-05	-2.62617e-05	-1.88855e-05	-9.52388e-07	2.33384e-05	4.53023e-05	4.44577e-05	5.41078e-05	4.32453e-05	3.72091e-05	1.30166e-05	-1.09226e-05	-2.73635e-05	-4.71313e-05	-7.09805e-05	-8.60215e-05	-0.000144981	-0.000207372	-0.000413708	-0.00056668	-0.000790696	-0.000864385	-0.000762371	-0.000677454	-0.000586121	-0.000541324
70198690		2.93186e-07	1.72865e-06	4.13106e-06	8.25212e-06	1.26257e-05	1.56429e-05	2.14752e-05	2.31291e-05	2.89232e-05	4.72303e-05	6.90266e-05	7.88486e-05	4.46786e-05	-1.18331e-05	-4.15722e-05	-2.57937e-05	-9.29847e-06	-2.64916e-05	-3.91083e-05	-5.63646e-05	-9.13375e-05	-0.000101549	-0.000101108	-5.94535e-05	-3.07598e-05	-2.85041e-05	-2.87321e-05	-7.02729e-05	-0.000173664	-0.000274488
70198830		-4.68985e-06	-4.07234e-06	-6.03935e-06	-8.01147e-06	-8.73034e-06	-7.89047e-06	-1.72896e-05	-2.11165e-05	-3.07521e-05	-5.33066e-05	-8.64633e-05	-0.000117801	-0.000144493	-0.000211029	-0.000238397	-0.000300977	-0.000335869	-0.000412325	-0.00036828	-0.000283274	-0.000259424	-0.000266342	-0.000271739	-0.000329789	-0.000384868	-0.000341507	-0.000250002
70199067		1.93696e-05	2.13695e-05	2.19509e-05	2.41909e-05	2.30247e-05	2.3221e-05	1.15353e-05	-7.02416e-06	-2.81223e-05	-3.94819e-05	-4.35573e-05	-4.9384e-05	-5.36911e-05	-5.62097e-05	-6.14765e-05	-9.53987e-05	-0.000117835	-0.00018591	-0.000256594	-0.000322041	-0.000314849	-0.000326845	-0.000431617	-0.000518467	-0.000501874
70199681		1.36583e-05	1.78821e-05	1.14034e-05	1.3053e-05	1.42844e-05	1.79693e-05	9.83905e-06	-8.41938e-06	-2.38382e-05	-4.67955e-05	-9.26005e-05	-0.000150197	-0.000196263	-0.000232657	-0.000283137	-0.000311504	-0.000359278	-0.000389485	-0.000428983	-0.000506478	-0.000592428	-0.000593646	-0.000561185	-0.000537141	-0.00052956	-0.000556929	-0.000498163	-0.000512507	-0.000308004	-0.000205078
70199821		7.26245e-06	8.61783e-06	1.69287e-05	2.68978e-05	1.73189e-05	-2.08596e-05	-0.000111067	-0.000258066	-0.000425453	-0.000639462	-0.000728224	-0.000806126	-0.000814444	-0.00073173	-0.000563578	-0.000393947	-0.000308611	-0.000263202	-0.000259008	-0.000309548	-0.000298445	-0.00035096	-0.000377126	-0.000351902
70201356		-3.08582e-05	-3.92962e-05	-5.01695e-05	-6.79675e-05	-9.64074e-05	-9.09293e-05	-6.47508e-05	-3.91124e-05	-3.00809e-05	-2.48448e-05	-2.08519e-05	-1.75277e-05	-1.51141e-05	-8.08783e-06	-5.44985e-06	-1.60235e-06	2.07329e-06	3.45727e-06	2.46563e-06	-2.73161e-06	-1.83024e-05	-5.41841e-05	-9.69364e-05	-0.000125606	-0.000162333	-0.000195945	-0.000233516	-0.000289202	-0.00034178	-0.000418583
70203408		-1.74013e-05	-5.42565e-06	5.23178e-06	6.52166e-06	7.58641e-06	1.0379e-05	1.75588e-05	1.7732e-05	1.83158e-05	1.46443e-05	6.734e-06	-1.03746e-05	-4.57216e-05	-9.83372e-05	-0.000175503	-0.000254651	-0.000337741	-0.000395784	-0.000476791	-0.000612476	-0.000734645	-0.000760261	-0.000735762	-0.000693108	-0.000637103	-0.00057056	-0.000624953	-0.000613318
70203575		-1.50754e-05	-5.75872e-06	-1.96281e-06	-1.51279e-06	-1.9228e-06	-1.16188e-07	1.99303e-07	-6.73021e-07	-2.36571e-06	-5.44578e-06	-1.04143e-05	-1.84048e-05	-2.07782e-05	-2.13214e-05	-2.8889e-05	-1.54068e-05	-2.00525e-05	-7.79626e-06	1.45793e-05	-1.56412e-05	-0.000102331	-0.000190927	-0.000245981	-0.000298127	-0.000351101	-0.000488478	-0.000575706	-0.000652167	-0.000669147	-0.000640803
70205320		-1.43969e-06	-5.80851e-06	-1.40236e-05	-2.38489e-05	-3.25388e-05	-4.90606e-05	-7.0205e-05	-6.3944e-05	-9.45078e-05	-0.00010196	-0.000108236	-0.000118647	-0.000186902	-0.000319311	-0.000411402	-0.000581546	-0.000584164	-0.000507638	-0.000389912	-0.000321246	-0.000297696	-0.000250179	-0.000248247	-0.000250914	-0.000301806	-0.000355449	-0.000348818	-0.00025872	-0.000203192	-0.000175751
70205557		1.81603e-06	5.08785e-06	1.43473e-05	2.28115e-05	2.78929e-05	3.54038e-05	4.49126e-05	5.37913e-05	5.64138e-05	5.81379e-05	4.42718e-05	3.26936e-05	2.98343e-05	3.16156e-05	2.78493e-05	7.06315e-06	-2.07538e-05	-7.50646e-05	-0.000121898	-0.00012625	-0.000166269	-0.000231677	-0.000283826	-0.000300723	-0.000271231	-0.000237569	-0.000265523	-0.000352508	-0.000484003	-0.000637168
70206004		-6.73511e-06	-5.43156e-06	-2.31862e-06	-1.20788e-06	1.18592e-06	1.75961e-06	1.09063e-06	8.27159e-07	2.98016e-06	9.58175e-06	1.96763e-05	1.82707e-05	4.00634e-06	-8.50051e-05	-0.000220124	-0.000344646	-0.000454341	-0.000417732	-0.000439747	-0.000466555	-0.000549049	-0.000612087	-0.000706434	-0.000753332	-0.000835474	-0.000790018	-0.000638295	-0.000540447	-0.000441776	-0.000377571
70206171		-1.26169e-05	-8.71488e-06	-5.20539e-06	-2.09422e-06	1.59608e-06	1.76323e-05	3.83195e-05	4.95123e-05	5.09261e-05	4.66461e-05	5.32977e-05	5.54576e-05	7.45588e-05	8.18694e-05	9.50214e-05	0.000119067	0.000124802	0.000121009	8.37158e-05	6.62622e-05	2.55362e-05	-3.76722e-05	-5.55745e-05	-0.000109542	-0.000188412	-0.000306253	-0.000361859	-0.000367864	-0.000445143	-0.000507542
70206855		-6.74587e-06	-8.135e-06	-4.08656e-06	-6.90396e-06	-5.52364e-06	-6.95527e-06	-9.52351e-06	-1.35722e-05	-1.63669e-05	-2.7576e-05	-3.39418e-05	-3.86052e-05	-4.17578e-05	-3.5278e-05	-3.67642e-05	-6.32966e-05	-0.000102733	-0.000110554	-9.34963e-05	-9.16715e-05	-8.64894e-05	-9.02421e-05	-9.67179e-05	-8.16409e-05	-6.92012e-05	-7.01652e-05	-8.79207e-05	-0.000129451	-0.000226191	-0.000261237
70207539		-3.19277e-06	-1.65939e-06	2.51621e-06	4.40383e-06	5.00302e-06	4.87918e-06	-1.37024e-06	1.7417e-06	1.27686e-05	1.10408e-05	-5.65913e-06	-9.81455e-06	-1.94205e-06	5.40786e-06	-1.63578e-05	-4.12333e-05	-0.000138229	-0.000202819	-0.00034835	-0.000478883	-0.000543106	-0.000429727	-0.000318827	-0.000240633	-0.000243211	-0.000321535	-0.000399882	-0.000453148	-0.00048569	-0.000463401
70208530		-1.65937e-05	-1.77303e-05	-1.45072e-05	-1.49258e-05	-1.43853e-05	-1.65397e-05	-1.37019e-05	-2.14682e-05	-1.783e-05	-1.00985e-05	-8.56056e-06	6.22671e-06	-6.8932e-06	-5.96246e-06	-2.33536e-05	-2.20929e-05	-3.23342e-06	3.02634e-05	5.04629e-05	9.99112e-05	0.00011998	0.000123194	0.000113915	0.000120178	9.70371e-05	6.59862e-05	-8.37374e-06	6.35917e-06	-0.000111871	-0.00012007
70208697		1.41541e-05	2.00996e-05	2.49685e-05	2.67678e-05	5.41515e-06	-3.25089e-06	-7.66237e-06	-5.24562e-06	-2.05355e-06	-1.32367e-05	-5.32927e-05	-6.65541e-05	-0.000147987	-0.000217273	-0.000255613	-0.000269205	-0.000265222	-0.000262787	-0.000337439	-0.000455318	-0.000662386	-0.000745297	-0.000865421	-0.000854264	-0.000844275	-0.000855403	-0.000836304	-0.000706588	-0.000692314	-0.000478491
70208767		-3.84226e-07	-8.71785e-06	-1.61796e-05	-2.11092e-05	-2.65149e-05	-2.48401e-05	-2.01486e-05	-2.89545e-05	-1.69095e-05	-1.36825e-05	-2.82208e-05	-5.24516e-05	-6.14827e-05	-5.46677e-05	-4.44113e-05	-7.40262e-05	-0.000153052	-0.000226484	-0.000333067	-0.000404642	-0.000562651	-0.000619558	-0.000563293	-0.000447528	-0.000366864	-0.000373408	-0.00044435	-0.000565129	-0.000612839
70209758		-6.9703e-05	-6.77242e-05	-6.57849e-05	-5.74174e-05	-3.80559e-05	-4.84098e-05	-4.09994e-05	-3.05464e-05	-2.33002e-05	-2.75022e-05	-2.98179e-05	-3.91906e-05	-5.04347e-05	-7.85375e-05	-8.01121e-05	-6.71865e-05	-3.98929e-05	-5.05529e-05	-0.000102284	-0.000246906	-0.000340127	-0.000337007	-0.000310593	-0.000318311	-0.000300248	-0.000280834	-0.000176291	-9.28538e-05	-0.000186635	-0.00037335
70209828		-3.65204e-05	-2.49092e-05	-1.83702e-05	-1.64348e-05	-1.19161e-05	-1.91902e-06	6.17916e-06	1.9814e-05	3.87713e-05	5.39271e-05	5.72466e-05	4.70754e-05	3.67985e-05	3.20645e-05	-3.11666e-06	-1.7318e-05	-3.67186e-05	-8.81505e-05	-0.00018458	-0.000360118	-0.000559572	-0.000662433	-0.000720899	-0.000852273	-0.000910451	-0.000868894	-0.000785649	-0.000735605	-0.000654185	-0.000588981
70209995		-1.63282e-05	-1.15162e-05	-9.88956e-06	-8.43834e-06	-5.98681e-06	-1.92894e-06	2.03041e-07	3.713e-06	6.20129e-06	1.31187e-05	1.63808e-05	2.28793e-05	4.17162e-05	5.24257e-05	7.78256e-05	9.6339e-05	0.00011198	0.000123817	0.000124659	0.000119504	0.00011594	9.78363e-05	7.40392e-05	6.92077e-05	3.02647e-05	-3.4554e-05	-0.000133264	-0.000240965	-0.000308008	-0.000293273
70210679		4.54941e-08	1.47163e-06	2.42647e-06	4.41258e-06	9.63173e-06	2.00968e-05	2.70865e-05	2.82116e-05	2.71978e-05	3.0484e-05	7.22928e-05	0.000127389	0.000124246	5.62881e-05	-6.78503e-06	-4.10168e-05	-9.48628e-05	-0.000143594	-0.00021328	-0.000251932	-0.000351083	-0.00061244	-0.000881171	-0.000985217	-0.00104022	-0.000944362	-0.000767669	-0.000594045
70210986		-5.59202e-05	-6.71885e-05	-7.64249e-05	-7.84941e-05	-8.06356e-05	-5.61118e-05	-1.74465e-05	4.0926e-06	4.09173e-05	6.78138e-05	8.56913e-05	8.1364e-05	0.000113027	9.11054e-05	4.19226e-05	-2.62206e-05	-7.20687e-05	-0.000110203	-0.000132422	-0.000119232	-0.000137426	-0.000146692	-0.000174331	-0.000198502	-0.000262793	-0.00021706	-0.000291166	-0.000421201	-0.00045184	-0.000550439
70211056		-1.24868e-05	-7.77871e-06	-1.05731e-05	-5.77766e-06	-1.04757e-05	-2.48835e-06	-2.83489e-06	-4.54514e-06	-1.22894e-06	3.03499e-06	1.13237e-05	1.10335e-05	1.57395e-05	1.57118e-05	1.29673e-05	1.09129e-05	-4.96076e-06	-1.64011e-05	-3.2594e-05	-6.14232e-05	-0.000104217	-0.000157069	-0.000190536	-0.000417632	-0.000306305	-0.000497751	-0.000535201	-0.000660125	-0.000738897	-0.000660693
70211670		-1.71299e-05	-1.54655e-05	-1.17409e-05	-7.27483e-06	-2.4955e-06	1.20907e-06	9.79027e-07	-6.22667e-07	-1.33857e-06	-6.01935e-06	-1.30941e-05	-2.18988e-05	-3.33231e-05	-3.71229e-05	-3.26651e-05	-2.50463e-05	-2.66043e-06	3.19442e-05	5.902e-05	4.93157e-05	2.26461e-05	-3.83617e-05	-0.000128149	-0.000190423	-0.000200284	-0.000248743	-0.000288472	-0.00031915	-0.000344685	-0.000476324
70212047		1.87355e-06	1.7361e-06	8.77983e-07	4.13538e-07	5.47595e-06	1.01401e-05	1.7682e-05	4.94734e-05	5.34466e-05	5.66707e-05	5.52047e-05	5.32416e-05	4.50426e-05	3.16525e-05	-6.03998e-06	-0.000100036	-9.00724e-05	-0.000194847	-0.000312557	-0.000442137	-0.000519032	-0.000437574	-0.00049056	-0.000419146	-0.00042704	-0.000396634	-0.000340328	-0.000351847	-0.000436393	-0.000497223
70212424		-2.03284e-06	-1.85887e-06	-3.05243e-06	-8.53666e-07	-3.40736e-06	-3.93256e-06	-8.06997e-07	1.3816e-06	5.70199e-06	1.54648e-05	3.13309e-05	4.93001e-05	5.41683e-05	4.95108e-05	1.55152e-05	-0.00015595	-0.000409338	-0.000532097	-0.000643952	-0.000698015	-0.000724223	-0.000667343	-0.000677258	-0.000929829	-0.00118945	-0.00115871	-0.00107715
70212591		-7.87722e-06	-2.04472e-06	2.81256e-06	8.22497e-06	1.67852e-05	2.57968e-05	3.37281e-05	3.62985e-05	4.24661e-05	3.72132e-05	4.26902e-05	4.42936e-05	4.03786e-05	4.45216e-05	6.20135e-05	7.63344e-05	9.29331e-05	9.07408e-05	7.38703e-05	6.83474e-05	3.86704e-05	-1.02976e-05	-7.01626e-05	-0.000179246	-0.000182638	-0.000241337	-0.000355518	-0.000440084	-0.000612115	-0.000648193
70212968		4.29462e-06	5.30397e-06	1.0103e-05	1.64329e-05	2.36452e-05	3.20731e-05	2.85388e-05	1.58551e-05	-7.75997e-06	-5.20801e-05	-0.000128961	-0.000203872	-0.00023819	-0.000300711	-0.00034362	-0.000411341	-0.000459888	-0.000603578	-0.000733217	-0.000773267	-0.000729277	-0.000676878	-0.000635235	-0.000632775	-0.000705065	-0.000694512	-0.000636426	-0.000531793	-0.000450431	-0.000363366
70213275		-4.15486e-06	-8.07453e-06	-2.18419e-05	-2.64826e-05	-1.70514e-05	4.3336e-07	7.51142e-06	5.35572e-06	4.3874e-06	1.06975e-05	1.84292e-05	1.45905e-05	-8.8119e-06	-1.86444e-05	-4.67991e-05	-5.92676e-05	-9.88478e-05	-0.000113041	-0.000123724	-0.000190655	-0.000166518	-0.000259585	-0.000327841	-0.000331851	-0.000278884	-0.000229912	-0.00019254	-0.00021738	-0.000288024	-0.00029583
70213582		-2.04541e-06	-3.52293e-06	-2.00081e-06	-4.11317e-07	1.87472e-06	1.13716e-05	1.6474e-05	2.0565e-05	2.53423e-05	2.11365e-05	9.58618e-06	-3.73806e-05	-0.000129856	-0.000183822	-0.000255668	-0.00029289	-0.000357234	-0.000366847	-0.000466249	-0.000469864	-0.000468287	-0.000417883	-0.000398884	-0.000412836	-0.000442636	-0.000472896	-0.000428886	-0.000296562	-0.000199917	-0.000161998
70213652		-3.19457e-07	-2.14284e-06	-3.99278e-06	-3.372e-06	-3.27064e-06	-2.26232e-06	5.35741e-07	2.8621e-06	3.37886e-06	-5.766e-06	-2.81952e-05	-2.69744e-05	-6.22182e-05	-9.38047e-05	-0.000146453	-0.000221078	-0.000315107	-0.000370751	-0.000384519	-0.000428275	-0.000405641	-0.000488161	-0.000564665	-0.000670787	-0.000700907	-0.000686283	-0.00062228	-0.000583376	-0.000515105	-0.000488392
70214196		1.08965e-05	4.68533e-06	-2.86622e-06	-4.13272e-06	-2.13599e-06	2.51261e-06	3.23061e-06	4.89381e-06	9.13347e-06	2.32861e-05	3.08503e-05	2.40851e-05	-6.93584e-06	-6.88234e-05	-0.000136	-0.000201499	-0.000245767	-0.000308119	-0.000397693	-0.000514884	-0.000591461	-0.000686419	-0.000801864	-0.000795214	-0.000813196	-0.000750187	-0.000566238	-0.000449841	-0.000366493
70214336		-2.34895e-05	-2.06506e-05	-1.60298e-05	-1.68828e-05	-1.2895e-05	-1.28504e-05	-7.69329e-06	-3.99982e-06	-2.54386e-06	-2.28212e-06	-5.35243e-06	-9.25622e-06	-1.00758e-05	-9.24417e-06	-9.38342e-06	-1.21575e-05	-1.76736e-05	-2.52805e-05	-3.9718e-05	-6.54178e-05	-0.000113802	-0.00011004	-0.000119912	-0.000153373	-0.000184855	-0.000230369	-0.000231693	-0.00027742	-0.000289695	-0.000288389
70215494		5.32288e-05	5.67467e-05	7.40337e-05	2.43378e-05	-2.39822e-05	-6.24447e-05	-7.57819e-05	-7.97658e-05	-0.000100665	-0.00016299	-0.000219014	-0.000407048	-0.000574547	-0.000711108	-0.000775568	-0.000818133	-0.000812358	-0.000851726	-0.000884561	-0.000851824	-0.000713534	-0.00063193	-0.000561103	-0.000461298	-0.000359848	-0.000206792	-0.000130872	-0.000102564	-6.92234e-05	-5.77892e-05
70217002		-2.78265e-06	-1.33573e-05	-2.15904e-05	-2.81305e-05	-3.58992e-05	-3.88787e-05	-5.47655e-05	-4.35186e-05	-1.97654e-05	-4.69579e-06	-8.5254e-06	-1.56129e-05	-5.20053e-05	-0.000124219	-0.000180833	-0.00022516	-0.000276836	-0.000339275	-0.000481953	-0.000665809	-0.000693113	-0.000551765	-0.000412647	-0.000388487	-0.000439395	-0.000423266	-0.000375371
70217169		2.23603e-05	2.44379e-05	2.37718e-05	1.34299e-05	7.14712e-06	-1.20432e-06	-3.85494e-06	-8.44247e-06	-1.41963e-05	-3.77797e-05	-6.51968e-05	-6.39415e-05	-5.98632e-05	-3.52962e-05	-4.45842e-05	-6.89199e-05	-0.000118518	-0.000157616	-0.00027468	-0.000395716	-0.000526059	-0.000614125	-0.00051267	-0.000309515	-0.000219758	-0.000234347	-0.000301595	-0.000312113	-0.000325253	-0.000333224
70217476		-5.15322e-06	-1.49287e-05	-2.40272e-05	-8.54306e-05	-0.000116471	-0.000158727	-0.000238836	-0.00035915	-0.000509474	-0.000428694	-0.000550616	-0.000398628	-0.000517145	-0.000563885	-0.000588242	-0.000572406	-0.000552479	-0.000557694	-0.000458296	-0.000372841	-0.000400469
70217546		-2.05921e-05	-1.08452e-05	-2.51141e-06	-6.45763e-07	6.76529e-06	1.44752e-05	1.9443e-05	1.80939e-05	7.55417e-06	3.3855e-06	-4.8356e-06	-2.9782e-05	-3.74998e-05	-8.71296e-05	-0.000122469	-0.000177467	-0.000201297	-0.000213916	-0.000325827	-0.000386633	-0.000435792	-0.000374852	-0.000398829	-0.000376519	-0.000308583	-0.000268275	-0.000262365	-0.000246208	-0.000206197	-0.000203796
70218160		0.00329178	0.00339647	0.0033998	0.00370628	0.00261	0.00155336	0.000841325	0.000296661	0.000161181	-0.000266231	-0.00068522	-0.0010107	-0.000515049	-0.00048885	-0.000866107	-0.000578038	0.000829704	0.00214621	0.00191224	0.00148348	0.00105207	0.000769668	0.000694978
70218607		3.00841e-06	1.12269e-06	-7.70603e-06	-1.65985e-05	-1.7905e-05	-9.52759e-06	2.70869e-06	7.94007e-06	-9.59538e-07	-2.00331e-05	-4.1962e-05	-6.1823e-05	-5.601e-05	-8.70553e-05	-0.000122581	-0.000130696	-0.000150968	-0.000222734	-0.000299576	-0.000360228	-0.000359641	-0.000398539	-0.000397179	-0.00040936	-0.00036415	-0.00030554	-0.000340683	-0.000416475	-0.000405767
70219835		-1.04699e-05	-6.96352e-06	-2.68207e-06	-1.00332e-06	3.19993e-06	5.16885e-06	4.75347e-06	4.45358e-06	3.37589e-06	7.20316e-06	1.27571e-05	2.29984e-05	3.35745e-05	4.37649e-05	5.90567e-05	8.05501e-05	0.000103666	0.000131115	0.000130365	0.000151243	0.000136734	0.000140534	0.000111252	2.0201e-05	-0.000105636	-0.000226382	-0.000251952	-0.000305341	-0.000284325	-0.000292298
70219905		-1.11876e-06	-3.13061e-06	-2.06188e-06	1.31181e-06	3.9936e-06	7.79125e-06	1.87442e-05	2.90288e-05	3.9145e-05	5.12373e-05	6.41869e-05	7.71885e-05	8.89822e-05	9.28417e-05	5.40557e-05	2.04129e-05	-6.32678e-05	-0.000149467	-0.000184702	-0.000271674	-0.000352652	-0.000349499	-0.000408121	-0.000503878	-0.000687696	-0.000887599	-0.000963315	-0.000870057	-0.000655943
70220142		-5.9497e-07	-7.26955e-08	-5.07859e-07	-1.69771e-06	-5.61676e-06	-1.05617e-05	-1.47424e-05	-1.71458e-05	-9.91777e-06	-3.75343e-06	-6.6423e-06	-1.72521e-06	-1.2226e-06	-4.88729e-06	-8.33667e-06	1.34475e-06	-3.44557e-06	-4.24423e-06	4.93325e-06	8.85725e-06	1.30272e-05	2.00627e-05	1.6939e-05	5.827e-06	-2.1814e-05	-7.26873e-05	-0.00013014	-0.00018715	-0.000247355	-0.000283711
70220379		-1.71806e-05	-1.61266e-05	-1.63889e-05	-1.70136e-05	-1.68207e-05	-1.40679e-05	-8.63935e-06	-5.83507e-06	-4.17018e-06	-4.65137e-06	-5.77961e-06	-6.06964e-06	-6.74488e-06	-7.30433e-06	-1.22961e-05	-1.71189e-05	-3.04517e-05	-5.42543e-05	-9.83624e-05	-0.000170636	-0.000242236	-0.000266356	-0.000303519	-0.000356408	-0.000445024	-0.000579687	-0.00068011	-0.000749726
70220686		-7.68765e-06	-4.6671e-07	-2.60953e-07	-3.25485e-06	-6.59834e-06	-5.73158e-06	3.18404e-06	1.56908e-05	2.22058e-05	2.799e-05	2.36168e-05	1.22313e-05	-1.09328e-05	-3.42434e-05	-3.25746e-05	-3.16673e-05	-5.19985e-05	-0.000262482	-0.000401753	-0.000552495	-0.000660358	-0.00068231	-0.000518401	-0.000358676	-0.000301125	-0.000373511	-0.000368517	-0.000346955	-0.000266954	-0.000179972
70220826		-3.00869e-07	-8.08103e-07	-1.06241e-06	-8.31258e-07	-5.63397e-07	-3.78909e-07	-2.80888e-06	-6.15122e-06	-1.32509e-05	-1.90884e-05	-2.81201e-05	-3.46781e-05	-4.6325e-05	-7.05684e-05	-6.42671e-05	-9.39292e-05	-0.000150325	-0.000224518	-0.000263368	-0.000297365	-0.000297907	-0.000339145	-0.000332873	-0.00036486	-0.000382744	-0.000439904	-0.000463288	-0.000452991	-0.000404665	-0.000362761
70221203		-1.28306e-07	2.57592e-06	4.936e-06	1.12302e-05	1.20785e-05	1.54191e-05	1.97295e-05	1.57451e-05	2.08952e-05	2.31e-05	3.00545e-05	2.48463e-05	7.35943e-06	-1.00287e-05	-1.02578e-05	3.91383e-06	8.83622e-06	4.32048e-05	3.59932e-05	2.86095e-06	-3.50958e-05	-0.000132002	-0.000226583	-0.000297839	-0.000359018	-0.000408156	-0.000430492	-0.000475065	-0.000549012	-0.000586465
70221677		5.35511e-06	9.72814e-06	1.31036e-05	3.11277e-05	1.83686e-05	-1.02383e-05	-4.60443e-05	-7.61957e-05	-0.000162358	-0.000315351	-0.000481714	-0.00074888	-0.000976342	-0.000886295	-0.000684799	-0.000551936	-0.000428766	-0.000362046	-0.000457186	-0.000598977	-0.000625187	-0.000583124
70221747		-2.41872e-05	-2.13243e-05	-1.69921e-05	-1.19875e-05	-1.1539e-05	-6.11475e-06	-7.22847e-06	-1.44635e-05	-4.00126e-05	-7.23916e-05	-0.000120651	-0.000165268	-0.000206409	-0.000225461	-0.000254254	-0.000321455	-0.00039796	-0.000482534	-0.000468841	-0.00045642	-0.000401584	-0.000297847	-0.000238616	-0.000224385	-0.000243532	-0.000223831	-0.000218569	-0.000207566	-0.000188102	-0.000142832
70221817		-1.37245e-05	-1.02973e-05	-8.051e-06	-3.74014e-06	3.02946e-06	8.41566e-06	5.59262e-06	1.15803e-06	2.81637e-07	2.29818e-07	-4.83268e-06	-1.37988e-05	-2.99495e-05	-3.36815e-05	-4.03186e-05	-4.5942e-05	-3.50455e-05	-1.14622e-05	2.20334e-05	4.14119e-05	4.79808e-05	-3.50427e-05	-0.00013182	-0.000215573	-0.000220475	-0.000329954	-0.000342983	-0.000337678	-0.000430005	-0.000584866
70221984		6.50055e-07	2.28499e-06	3.99033e-06	6.87333e-06	7.21617e-06	5.05387e-06	-7.16369e-06	-8.85619e-06	-3.7946e-05	-7.72423e-05	-0.000128134	-0.00017777	-0.000231355	-0.000278939	-0.000326965	-0.00030834	-0.000338421	-0.000365979	-0.000376878	-0.0004239	-0.00042558	-0.000453872	-0.00052552	-0.000760472	-0.00107455	-0.00116462	-0.000827165	-0.000469219
70222431		1.01669e-05	1.30568e-05	1.78773e-05	1.72942e-05	1.10358e-05	-1.15689e-05	-3.80575e-05	-7.40068e-05	-0.000105131	-0.00014149	-0.00018177	-0.000234001	-0.000269183	-0.000429052	-0.000666862	-0.000867924	-0.00091934	-0.000814222	-0.00070245	-0.000640875	-0.000624598	-0.000595074	-0.000510383	-0.00044026
70222501		-4.35339e-06	-6.94862e-06	-5.14523e-06	1.17605e-06	4.33166e-06	1.58114e-05	2.0206e-05	1.21562e-05	2.34016e-05	2.03841e-05	4.94495e-06	-3.39992e-05	-8.71726e-05	-0.000116317	-0.000175512	-0.000256626	-0.000334905	-0.000499603	-0.000505033	-0.000607638	-0.000670863	-0.000733934	-0.000827584	-0.000711584	-0.000683247	-0.000564199	-0.000425372	-0.000328793
70222668		-2.19591e-05	-1.35329e-05	-6.02327e-06	-8.35234e-06	-4.11447e-06	-3.80185e-06	-4.13883e-06	1.61654e-06	7.9978e-06	1.02101e-05	8.66541e-06	1.25928e-05	1.0674e-05	-2.0025e-05	-7.29796e-05	-0.00014439	-0.000203467	-0.000262572	-0.000306134	-0.000325694	-0.000366872	-0.000449613	-0.0004411	-0.000554639	-0.000648945	-0.000686038	-0.000723132	-0.000684977	-0.000618019	-0.000381696
70223352		5.20311e-06	1.47235e-05	3.95604e-05	3.83188e-05	3.82074e-05	1.18747e-05	-8.80685e-05	-0.000169316	-0.00037471	-0.000629416	-0.000898904	-0.00110785	-0.0011255	-0.000839286	-0.000447529	-0.000289266	-0.000284499	-0.000405362	-0.000407354	-0.000569766	-0.000557952	-0.000376023	-0.000292193
70223589		-7.40957e-05	-6.06791e-05	-5.45265e-05	-4.26902e-05	-2.58961e-05	-1.40224e-05	-1.60418e-05	-1.05383e-05	-3.13841e-06	-2.57619e-06	-3.72498e-06	-1.26773e-05	-4.51165e-05	-8.06922e-05	-8.8436e-05	-7.80285e-05	-8.43781e-05	-9.18724e-05	-0.000118934	-0.000163635	-0.000232566	-0.000298828	-0.00035836	-0.000394413	-0.000364513	-0.000244897	-0.000153696	-0.000117053	-0.000122909	-0.000165175
70223659		-1.00173e-06	-1.24515e-06	-1.54472e-06	-7.70086e-07	4.09375e-06	1.43446e-05	2.74121e-05	3.8443e-05	4.29325e-05	3.54351e-05	6.84612e-06	-4.91176e-05	-0.000119702	-0.00016394	-0.000160525	-0.000104204	-0.000128585	-0.000168841	-0.000163142	-0.000178272	-0.000143098	-0.000134906	-0.000192041	-0.00023968	-0.000342676	-0.000403647	-0.000414069	-0.000478672	-0.000537777	-0.000552007
70226702		-1.1069e-06	-3.06493e-06	-6.79369e-06	-7.45845e-06	-8.60903e-06	-5.1404e-06	1.78946e-05	1.05433e-05	6.94115e-06	5.13863e-06	-5.74912e-06	-1.03946e-05	-3.31793e-05	-6.66305e-05	-9.3429e-05	-0.000123295	-0.000157025	-0.000188284	-0.000170038	-0.000162279	-0.000163427	-0.000271671	-0.000500379	-0.000706015	-0.00077943
70226869		-4.98939e-05	-5.26677e-05	-4.41867e-05	-2.43514e-05	-1.67704e-05	-2.62779e-05	-4.10114e-05	-5.59792e-05	-7.76898e-05	-0.000113166	-0.000151265	-0.000220816	-0.000288901	-0.000356243	-0.000480651	-0.000650681	-0.000737051	-0.000797387	-0.000495082	-8.83085e-05	-5.93511e-05	-8.80229e-05	-0.000220087	-0.000319231	-0.000328713
70226939		-1.052e-06	-8.52197e-06	-1.12818e-06	3.36442e-06	9.06935e-06	1.56275e-05	2.6187e-05	3.15989e-05	4.7626e-05	5.49875e-05	4.5861e-05	2.76227e-05	3.23053e-05	9.25094e-06	-2.48756e-05	-9.33043e-05	-0.000168793	-0.000205183	-0.000206173	-0.00020111	-0.000216649	-0.000360294	-0.000489981	-0.000732141	-0.000838775	-0.000788658	-0.000589403	-0.000347502
70227176		3.49089e-05	3.51536e-05	4.17511e-05	3.60539e-05	4.18899e-05	3.3475e-05	1.33877e-05	-3.55593e-06	-1.06869e-05	-1.67849e-05	-2.70889e-05	-6.27808e-05	-0.000123493	-0.000284649	-0.000467587	-0.00058414	-0.000647008	-0.000638802	-0.000614675	-0.000624054	-0.00062382	-0.000618409	-0.000634548	-0.000688925	-0.00068956	-0.000601234	-0.000454814	-0.000416007	-0.000316472	-0.000317492
70227553		-6.70382e-07	4.86091e-06	5.95994e-06	5.98798e-06	4.2126e-06	2.05008e-06	-2.0262e-07	8.30285e-07	-5.04755e-06	-1.58008e-05	-3.04265e-05	-6.66983e-05	-0.000100377	-0.00013191	-0.000166647	-0.000196731	-0.000254148	-0.000309123	-0.000430947	-0.000509089	-0.000560364	-0.000584214	-0.000584008	-0.000593676	-0.000582662	-0.00053559	-0.000492753	-0.00040076	-0.000317919
70228474		3.5844e-06	2.92025e-06	-1.8327e-06	-8.99496e-06	-1.21153e-05	-1.05507e-05	-3.64442e-06	1.72484e-05	2.42302e-05	9.62435e-06	2.67461e-05	8.26107e-05	0.000122829	6.97819e-05	-6.46197e-05	-0.000168112	-0.000195622	-0.000235025	-0.000236735	-0.000218345	-0.000257691	-0.000316461	-0.000372288	-0.000401516	-0.000363294	-0.000318484	-0.000273333	-0.0003135	-0.000388092	-0.000380615
70229158		-0.000102638	-0.000108746	-8.96047e-05	-6.30502e-05	-6.02935e-05	-4.87764e-05	-2.95836e-05	-4.12574e-05	-8.08819e-05	-0.000140424	-6.79857e-05	-0.000125132	-0.000117605	-4.87505e-05	7.55695e-05	8.92168e-05	9.49175e-05	6.43108e-05	3.50745e-05	-7.52141e-05	-0.000167336	-0.000287624	-0.000334106	-0.000371386	-0.000359754	-0.000343005	-0.000329293	-0.000342754	-0.000303544
70229605		-4.19537e-05	-3.82219e-05	-4.98411e-05	-2.40497e-05	-2.11463e-05	-1.18672e-05	-3.86659e-06	6.25778e-06	-1.1704e-05	-7.87911e-06	-4.22129e-05	-9.60495e-05	-0.000130094	-0.000193014	-0.000245888	-0.00038026	-0.00049442	-0.000605286	-0.000962055	-0.000998491	-0.000957309	-0.000754751	-0.00060789	-0.000536282	-0.000455235	-0.000447447	-0.000310042	-0.000283414	-0.00022333
70229842		-8.84187e-06	-8.58423e-07	-8.98933e-07	-5.4706e-06	-1.23948e-05	-1.13607e-05	5.43198e-06	2.50734e-05	4.23253e-05	3.58498e-05	-1.29323e-06	-5.73471e-05	-8.73911e-05	-9.9518e-05	-9.20497e-05	-0.000117088	-0.000141514	-0.000152422	-0.000184915	-0.00021421	-0.000220192	-0.000211853	-0.000221341	-0.00024469	-0.000284615	-0.000326689	-0.000319447
70230079		1.82855e-05	6.77735e-05	6.35582e-05	6.0148e-05	5.85438e-05	-2.84188e-05	-2.95438e-05	-8.90047e-05	-0.000115272	-0.000174491	-0.000288598	-0.000422216	-0.000594062	-0.000630734	-0.000615428	-0.000514213	-0.000436807	-0.000306322	-0.000231942	-0.000232737	-0.000293046	-0.000356485	-0.000353681	-0.000306696	-0.000238545	-0.000201809	-0.000154502
70230149		-1.08112e-05	-1.04236e-05	-3.69726e-06	-3.20319e-06	-5.56622e-06	-2.81468e-06	5.03208e-06	6.6656e-06	-4.34765e-06	8.68436e-06	-2.47668e-05	-0.000105071	-0.000206421	-0.000272999	-0.000345097	-0.000361791	-0.000350729	-0.000504017	-0.000631933	-0.000625233	-0.000556906	-0.000484587	-0.000328153	-0.000244296	-0.000252922	-0.000316674	-0.000354511	-0.000309801	-0.000320741
70230526		-4.50598e-05	-4.06449e-05	-3.72311e-05	-3.66252e-05	-3.90392e-05	-5.89112e-05	-5.66854e-05	-5.28712e-05	-8.52408e-05	-0.000102289	-8.67651e-05	-5.13691e-05	-5.99601e-05	-3.51368e-05	-2.59201e-05	-7.1229e-06	4.07727e-06	2.93866e-05	3.88671e-05	3.54218e-05	3.4499e-05	3.2961e-05	4.00875e-05	4.40171e-05	4.44963e-05	3.28841e-05	4.45181e-05	3.53528e-05	1.0027e-05	-3.12408e-05
70232675		2.5807e-06	2.29392e-06	2.93005e-06	4.00588e-06	5.85557e-06	-4.86834e-06	-2.34854e-05	-4.65567e-05	-8.43016e-05	-0.000122231	-0.000169141	-0.00023179	-0.000361975	-0.000599722	-0.000746647	-0.000700226	-0.000570175	-0.000443511	-0.000300694	-0.000243395	-0.000222613	-0.000278023	-0.000351379	-0.000359909
70233052		-2.86138e-05	-1.6658e-05	-1.44758e-05	-8.88698e-06	-1.08582e-05	-1.39114e-05	-2.9568e-05	-2.88828e-05	-2.19371e-05	-1.05771e-05	6.4585e-06	2.67087e-05	2.50862e-05	2.96811e-05	4.43161e-05	6.53883e-05	9.64801e-05	9.93187e-05	8.21354e-05	2.66477e-05	2.30777e-05	2.72319e-05	-1.00248e-05	-0.000158246	-0.000253739	-0.000321779	-0.000279788	-0.000251191	-0.000280021	-0.000413452
70233122		-2.08465e-05	-6.36603e-05	-6.18189e-05	-9.09745e-05	-0.000110965	-7.13291e-05	-6.23503e-05	-4.57573e-05	-3.4132e-05	-2.85058e-05	-2.54979e-05	-4.60088e-05	-0.000160602	-0.000224164	-0.000259777	-0.000285032	-0.000364766	-0.00034065	-0.000393363	-0.000390426	-0.000416381	-0.000465392	-0.000406751	-0.000519337	-0.000487181	-0.000560685	-0.000534596	-0.000515954	-0.00048886	-0.000559024
70233359		-1.00991e-06	1.5525e-06	-4.49541e-07	-2.43536e-06	1.33986e-06	1.10506e-05	1.90165e-05	4.34949e-05	7.81282e-05	9.08325e-05	8.43064e-05	8.03038e-05	6.89447e-05	7.68739e-05	7.64906e-05	4.28917e-05	-3.85547e-05	-0.000199976	-0.000404372	-0.000477365	-0.000545555	-0.000525356	-0.000510779	-0.000502708	-0.000479415	-0.000505118	-0.000433024	-0.000391675	-0.000283624	-0.000235689
70233596		-1.5756e-05	-3.05117e-05	-5.92564e-05	-9.50359e-05	-0.000115216	-0.000129932	-0.000133157	-0.000171327	-0.000183834	-0.000214465	-0.000176039	-0.000139008	-0.000128019	-0.000129867	-0.00020441	-0.000326922	-0.0003731	-0.000394369	-0.000394208	-0.000379759	-0.000366154	-0.000351016	-0.00035992	-0.000361932
70233736		9.82958e-06	5.92976e-06	1.63438e-07	-4.80345e-07	-2.50723e-06	-4.71525e-06	-6.62084e-06	-7.89458e-06	-8.22842e-06	-1.00575e-05	-1.98591e-05	-4.27807e-05	-6.90686e-05	-9.34876e-05	-0.000145779	-0.000196815	-0.000236935	-0.000292332	-0.000384781	-0.000386269	-0.000327553	-0.000282021	-0.000234994	-0.000268167	-0.000308857	-0.000293485	-0.000309175	-0.000399022	-0.000503902	-0.000517159
70234280		-1.69338e-05	-2.01631e-05	-1.30631e-05	3.80454e-06	1.56386e-05	3.29638e-05	5.49852e-05	0.000104705	0.000129532	0.000149694	0.000151157	0.000132718	7.39193e-05	1.85196e-05	-6.35536e-05	-0.000103445	-0.000162759	-0.00021522	-0.000251756	-0.00024608	-0.000257532	-0.000246467	-0.000205593	-0.000147922	-0.000140547	-0.000139082	-0.000179753	-0.000279734	-0.000381058	-0.000403291
70234350		-1.65203e-05	-9.86734e-06	-5.53772e-06	-9.83368e-06	-2.69395e-06	-3.65101e-06	-3.23118e-06	-1.00619e-05	-2.92255e-05	-5.181e-05	-5.209e-05	-5.31837e-05	-7.04931e-05	-0.000156029	-0.000218351	-0.000342242	-0.000543672	-0.000668386	-0.000597333	-0.000540678	-0.000610994	-0.00067912	-0.00063998	-0.000477906	-0.00034142	-0.000306413
70234894		1.87845e-05	2.54836e-05	3.75324e-05	5.20235e-05	6.20406e-05	7.30596e-05	8.06375e-05	5.51686e-05	1.13632e-05	-7.118e-05	-0.000170436	-0.000288628	-0.000407525	-0.000420888	-0.000394471	-0.000349395	-0.000498853	-0.000556261	-0.000744338	-0.000722434	-0.000530549	-0.000361369	-0.000315873
70235104		-1.05077e-05	-9.77941e-06	-4.43544e-06	-9.9267e-07	-7.39984e-08	1.33967e-06	5.76235e-06	1.44645e-05	2.17957e-05	2.82303e-05	3.50116e-05	4.13733e-05	4.8064e-05	5.3707e-05	6.47708e-05	6.47522e-05	7.56931e-05	6.78889e-05	6.98224e-05	8.23104e-05	7.11947e-05	8.15922e-05	7.01322e-05	5.39689e-05	2.04036e-05	-1.85077e-05	-7.812e-05	-6.88463e-05	-0.000143281	-0.000200238
70235271		1.18472e-05	1.05566e-05	1.30871e-05	1.35401e-05	1.2405e-05	1.07546e-05	1.14725e-05	1.98949e-05	3.52089e-05	4.48484e-05	4.69656e-05	4.08506e-05	2.79626e-05	1.12061e-05	-4.5707e-06	-3.12099e-05	-2.23126e-05	-4.62828e-05	-7.71403e-05	-8.87247e-05	-0.000101767	-0.000114969	-0.000139749	-0.000169986	-0.000203752	-0.000267986	-0.000338826	-0.000435429	-0.000404281	-0.000371443
70236025		6.88556e-06	8.42501e-06	1.34371e-05	1.44803e-05	1.29117e-05	6.49425e-06	1.41162e-06	-1.60017e-06	-5.05754e-06	-1.32612e-05	-6.37212e-06	-1.22206e-05	-1.17062e-05	-1.54585e-05	-6.42237e-06	5.55384e-06	-7.41128e-07	2.89261e-06	-8.67499e-06	-3.09426e-05	-6.63711e-05	-0.000106874	-0.000116037	-0.000101784	-8.32556e-05	-6.7878e-05	-8.24804e-05	-0.000150932	-0.000274126	-0.000348004
70236639		6.54656e-06	5.65215e-06	2.43495e-06	-8.94344e-07	-4.13602e-06	-4.91502e-06	-1.54769e-06	6.2283e-06	2.63849e-05	3.01181e-05	5.52366e-05	6.76297e-05	8.58125e-05	7.83565e-05	0.000102435	0.000123909	0.000113147	8.0203e-06	-0.000117765	-0.000147595	-0.000159203	-0.000180372	-0.000165159	-0.000132839	-0.000140908	-0.0001132	-0.000150533	-0.000234369	-0.000371274	-0.000468232
70237937		-1.14894e-06	-1.71878e-06	-3.94776e-06	-7.66209e-06	-1.14263e-05	-2.746e-05	-3.05596e-05	-1.88737e-05	-1.21532e-05	3.60117e-05	7.62833e-05	9.16891e-05	0.000102929	0.00011928	0.000152643	0.000191154	0.00019409	0.000181869	0.000134661	9.54189e-05	9.56056e-05	-6.89313e-06	-0.000120639	-0.00019456	-0.00029447	-0.000371	-0.000385243	-0.000352092	-0.00039635	-0.000366912
70238244		-1.54993e-06	-1.53009e-06	-1.43204e-06	-6.80193e-06	-3.16431e-06	-5.37354e-06	-7.6539e-06	-1.27582e-05	-2.83665e-05	-5.81104e-05	-8.59075e-05	-0.000111969	-0.000151967	-0.000169326	-0.000200067	-0.000190873	-0.000199619	-0.000211644	-0.000216359	-0.000226646	-0.000259909	-0.000288487	-0.000359605	-0.000400397	-0.000377299	-0.000322182	-0.000287981	-0.000299622	-0.00028866	-0.000251082
70239542		2.95851e-07	1.3268e-07	4.43461e-07	-8.2198e-08	-6.99111e-07	-3.88099e-06	-5.68152e-06	-7.97316e-06	-1.60124e-05	-2.93269e-05	-3.49426e-05	-3.65013e-05	-4.51288e-05	-9.16847e-05	-0.000266536	-0.000387614	-0.000501978	-0.000453433	-0.00047506	-0.000475607	-0.000446336	-0.00040564	-0.00034656	-0.000357374	-0.000280699	-0.000171092	-0.00013926	-0.000167774	-0.000222466
70239612		-3.78383e-05	-4.47343e-05	-4.84707e-05	-5.42008e-05	-5.09583e-05	-4.16177e-05	-4.58923e-05	-3.88213e-05	-2.41132e-05	-2.22854e-05	-1.04883e-05	-1.75836e-05	-3.70343e-05	-6.22423e-05	-8.17602e-05	-7.65079e-05	-6.83001e-05	-6.32626e-05	-4.45435e-05	-8.28837e-06	2.72442e-05	5.49432e-05	4.71617e-05	4.68429e-05	1.29737e-05	-5.42116e-05	-0.000100958	-9.8295e-05	-7.82727e-05	-0.000102021
70239919		5.52664e-07	9.18813e-06	1.76926e-05	1.708e-05	5.21993e-06	6.78942e-07	-1.5527e-06	-1.20178e-07	1.68206e-06	1.16008e-05	3.39928e-05	5.69653e-05	6.9048e-05	8.84808e-05	0.000103339	9.7472e-05	7.48555e-05	1.1443e-05	-6.8155e-05	-0.000200718	-0.000291615	-0.000355611	-0.000401528	-0.000432916	-0.000489598	-0.00055174	-0.000592574	-0.000542271	-0.00043047	-0.000312046
70240463		1.44451e-07	3.41379e-06	4.07718e-06	-1.38207e-06	-1.44691e-05	-1.66032e-05	-1.65456e-05	-1.36528e-05	3.9757e-06	1.54792e-05	1.20766e-05	9.48058e-06	2.17879e-05	-1.53371e-05	-3.29741e-05	-9.866e-05	-0.000176322	-0.000301256	-0.000507137	-0.000667158	-0.000902888	-0.000863301	-0.000830103	-0.00119298	-0.000927043	-0.000940314	-0.00105763	-0.00109095	-0.000986576	-0.000775137
70240770		2.33621e-06	5.26661e-07	-3.38403e-06	-4.36341e-07	2.01419e-06	6.27376e-06	4.0359e-06	-1.68744e-06	-8.91334e-06	-3.25195e-06	1.3968e-05	3.65579e-05	5.13865e-05	5.53509e-05	6.44872e-05	7.48271e-05	0.000114127	0.000154928	0.000160232	0.000132184	9.08602e-05	3.26937e-05	-1.25172e-05	-3.14017e-05	-3.74035e-05	-5.39661e-05	-9.64466e-05	-0.000175021	-0.000216525	-0.000223541
70240910		-2.24691e-06	-3.39509e-06	-4.77351e-06	-2.51032e-06	3.61061e-06	1.46465e-05	2.44245e-05	3.8218e-05	4.39981e-05	2.83852e-05	1.23863e-05	-1.06305e-05	-1.90148e-05	-4.75813e-05	-9.89445e-05	-0.000122028	-0.000178069	-0.000168837	-0.000198782	-0.000189706	-0.000240347	-0.000361502	-0.000469372	-0.000538096	-0.000517948	-0.000418575	-0.000348866
70241077		-3.26186e-07	-2.43687e-06	-4.46082e-06	-7.0746e-06	-7.76418e-06	-8.79952e-06	-9.20775e-06	-6.51259e-06	4.57897e-06	2.67465e-05	8.47161e-05	0.000179234	0.000227697	0.000150685	7.56577e-05	2.2599e-05	-2.58984e-05	-4.27961e-05	-8.46287e-05	-9.53099e-05	-6.44033e-05	-2.28712e-05	-9.60478e-06	-4.4082e-05	-2.8367e-06	-3.7964e-05	-0.000197491	-0.000370015	-0.000478715	-0.00049839
70241524		-1.68184e-06	8.4271e-07	2.59979e-06	2.80605e-06	2.78261e-06	2.68623e-07	-1.97258e-06	-1.37595e-05	-1.98603e-05	-1.62377e-05	-1.15465e-05	-1.43527e-05	-3.69063e-05	-8.70854e-05	-0.000156801	-0.000215345	-0.000275119	-0.000393759	-0.000472988	-0.000591065	-0.000597233	-0.000612956	-0.000656386	-0.000644535	-0.000584348	-0.000539102	-0.000470182	-0.000432087	-0.000425775	-0.00041535
70241761		2.95077e-05	1.47143e-05	7.3415e-06	3.10245e-06	3.41682e-06	2.09665e-06	-1.75341e-07	3.2843e-06	9.8636e-06	1.98775e-05	7.84643e-06	1.01372e-05	-5.09539e-05	-4.29668e-05	-1.45306e-05	7.93571e-06	-2.03237e-05	-4.06782e-05	-0.000112155	-0.000192248	-0.000300804	-0.000442365	-0.000394344	-0.000413639	-0.000381892	-0.000395847	-0.000342489	-0.000437444	-0.000549703	-0.00072665
70242682		-7.27952e-06	-8.14712e-06	-1.27732e-05	-1.68853e-05	-1.83122e-05	-1.82732e-05	-2.14522e-05	-2.54538e-05	-3.92469e-05	-9.31647e-05	-0.00013532	-0.00011497	-4.49712e-05	-2.59189e-05	-5.9153e-05	-0.000135474	-0.000270198	-0.000356199	-0.000447533	-0.000487016	-0.000450324	-0.000372163	-0.000285897	-0.000225106	-0.000204587
70242822		2.2035e-05	2.31652e-05	3.30826e-05	3.83466e-05	2.98703e-05	2.15226e-05	1.90585e-05	3.77738e-06	-6.97005e-06	-1.88665e-05	-1.77292e-05	-4.77498e-05	-7.04428e-05	-0.00010755	-0.000154497	-0.000249282	-0.000354496	-0.000423433	-0.000570509	-0.000703604	-0.000652926	-0.000549539	-0.000437272	-0.000290025	-0.000233597	-0.000227672	-0.000216408	-0.000206455	-0.000182202	-0.000174334
70242989		5.37104e-06	-2.54148e-06	-1.40889e-05	-1.60169e-05	-9.75051e-06	3.77893e-06	-8.83978e-06	-3.69294e-05	-5.58423e-05	-8.54747e-05	-0.000138344	-0.000166783	-0.000176789	-0.000171416	-0.000172299	-0.000187301	-0.000198264	-0.000222766	-0.000237899	-0.000302641	-0.000477139	-0.000630027	-0.000659283	-0.000553599	-0.00047834
70243059		2.14369e-06	1.62909e-06	2.04419e-07	-3.57162e-07	-3.64542e-07	-8.56351e-08	-2.17437e-07	-3.99143e-07	-4.22982e-07	-1.2217e-06	-2.37243e-06	-4.03016e-06	-3.90987e-06	1.17816e-07	9.05113e-06	2.47939e-05	4.94931e-05	8.39312e-05	7.92841e-05	0.000121978	0.000104165	0.00010335	0.000102921	0.000101171	8.47335e-05	8.23935e-05	7.50146e-05	3.04333e-05	-8.52588e-06	-4.32024e-05
70244804		1.1977e-06	8.63179e-06	1.64891e-05	2.15999e-05	2.54943e-05	2.79741e-05	1.96336e-05	3.53969e-05	1.94325e-05	2.3479e-05	-8.56267e-06	8.13681e-06	-3.04048e-05	-5.88159e-05	-0.000114395	-0.000157593	-0.000209904	-0.00024944	-0.000270266	-0.000258421	-0.000335834	-0.000342677	-0.00045105	-0.000491826	-0.000480048	-0.000526479	-0.000555602	-0.000477059	-0.000378285	-0.000328203
70245041		-9.67032e-06	-7.66029e-06	-5.44804e-06	-4.19327e-06	-3.03144e-06	-2.75471e-06	-2.52983e-06	-2.96605e-06	-2.99769e-06	-3.74995e-06	-3.89411e-06	-4.22636e-06	-9.18549e-06	-1.5315e-05	-2.6473e-05	-3.75507e-05	-6.42264e-05	-0.000102033	-0.000132319	-0.000160369	-0.000177608	-0.000236694	-0.000345172	-0.000421979	-0.000454372	-0.000446999	-0.000425434	-0.000376004
70245111		-1.16121e-05	-2.9767e-05	-5.85027e-05	-8.45311e-05	-0.000119364	-0.000191324	-0.000282531	-0.000401896	-0.000505544	-0.000507413	-0.000439064	-0.000337563	-0.000325726	-0.000254226	-0.000240869	-0.000242804	-0.000265309	-0.000321718	-0.000383199	-0.000395198	-0.000358511	-0.000232461	-0.000123199
70246032		-3.97913e-05	-3.18533e-05	-2.16078e-05	-1.12056e-05	-5.12339e-06	-8.62776e-07	-3.24901e-06	-3.44358e-06	-1.2688e-06	-4.30804e-06	-1.97332e-06	-2.1298e-07	1.08019e-06	1.83204e-06	5.92913e-07	3.68725e-06	7.80138e-06	1.38207e-05	2.27641e-05	1.5843e-05	1.16413e-05	-2.29719e-05	-9.60563e-05	-0.000145684	-0.000139886	-0.000134938	-0.000169556	-0.000268944	-0.000355102	-0.000539383
70247260		-1.51269e-05	-1.89579e-05	-2.92123e-05	-3.82944e-05	-2.5036e-05	-1.68699e-05	-1.02441e-05	-2.27547e-06	-4.93405e-07	-8.44068e-07	-5.09596e-06	-8.37351e-06	-1.69309e-05	-3.24569e-05	-6.4265e-05	-0.000128859	-0.000243679	-0.000317322	-0.000360495	-0.000412998	-0.000587239	-0.000695038	-0.000749849	-0.000787903	-0.000768328	-0.000665286	-0.000609191	-0.000567077	-0.000548508	-0.000517717
70248628		5.81086e-06	8.23641e-06	1.37441e-05	2.15338e-05	2.89195e-05	9.07094e-06	-2.22204e-05	-5.09755e-05	-9.10231e-05	-8.9418e-05	-9.58757e-05	-9.09855e-05	-8.10531e-05	-8.99238e-05	-0.000116826	-0.000142429	-0.000174104	-0.000218872	-0.000258927	-0.000331893	-0.000383812	-0.000445446	-0.000508869	-0.000502104	-0.000452989
70249479		-2.53293e-05	-3.07476e-05	-2.73371e-05	-2.86378e-05	-1.19452e-05	4.31527e-06	2.19638e-05	5.00229e-05	7.87499e-05	0.000135361	0.000127072	0.000153494	0.000127912	0.000123617	6.6818e-05	-1.19994e-05	-8.18303e-05	-0.000179041	-0.000313527	-0.000378808	-0.000395181	-0.000438888	-0.000394189	-0.000381337	-0.000345533	-0.000484601	-0.000589148	-0.000645589	-0.00065387	-0.000660961
70249549		-4.06429e-05	-1.67331e-05	-3.93389e-06	-5.7428e-07	-4.11836e-07	-5.16652e-07	7.47373e-07	-3.2119e-06	-3.4352e-06	-2.18273e-05	-3.227e-05	-4.22207e-05	-4.2471e-05	-4.67501e-05	-4.50977e-05	-4.06017e-05	-2.9527e-05	-3.22071e-05	-2.64294e-05	-1.69357e-05	4.05888e-06	7.34901e-06	-7.04788e-06	-3.58925e-05	-9.81108e-05	-0.000151518	-0.000241346	-0.000219361	-0.000247577	-0.000272266
70249786		3.35445e-07	-2.06801e-06	-4.30276e-06	-8.54379e-06	-8.90718e-06	-7.67091e-06	-7.29545e-06	-7.94963e-06	-1.32567e-05	-2.34498e-05	-4.83646e-05	-9.5326e-05	-0.000189225	-0.00031449	-0.000476371	-0.000659656	-0.000769639	-0.000769442	-0.000733559	-0.000603827	-0.00057578	-0.000490758	-0.000570725	-0.000575893	-0.000544057	-0.000475347	-0.000356781
70250303		-1.41703e-05	-1.40071e-05	-1.33938e-05	-1.40132e-05	-1.21697e-05	-8.75521e-06	-5.29208e-06	-1.66399e-06	5.64091e-07	9.28379e-07	-2.70845e-06	-8.97213e-06	-1.32161e-05	-1.69727e-05	-1.69056e-05	-1.43094e-05	-1.41251e-05	-2.5497e-05	-3.34419e-05	-3.6412e-05	-5.11657e-05	-6.86354e-05	-0.000115599	-0.000173477	-0.000243755	-0.00029151	-0.000355234	-0.000382913	-0.00043081	-0.000486143
70250917		1.06248e-06	2.25837e-06	1.1047e-06	-1.14907e-06	-1.52964e-06	-3.39355e-06	1.54412e-06	6.82332e-06	1.77313e-05	3.21815e-05	3.81308e-05	4.10833e-05	3.79713e-05	5.1263e-05	3.44003e-05	5.31592e-05	5.4235e-05	5.04887e-05	3.78509e-05	1.08969e-05	-1.39316e-05	-9.5532e-06	-1.79522e-06	-1.39071e-06	-1.28088e-06	-9.4611e-06	-7.60682e-06	-4.0397e-05	-7.30329e-05	-8.39384e-05
70251224		-2.96978e-05	-1.86752e-05	-7.00588e-06	-1.72553e-05	-5.47817e-06	5.95397e-07	-8.89546e-06	-1.3776e-06	-2.80967e-06	-5.65593e-06	-2.68332e-05	-2.43913e-05	-1.75585e-05	-1.76056e-05	-1.08209e-05	-1.1882e-06	1.71096e-06	-2.81985e-06	-5.15763e-06	-7.9331e-06	-3.24983e-05	-6.56395e-05	-0.000120871	-0.000186109	-0.000209296	-0.000238175	-0.000321582	-0.000436076	-0.000474667	-0.00042658
70251531		-3.23488e-05	-3.61977e-05	-6.02282e-05	-6.92464e-05	-8.06611e-05	-6.05756e-05	-5.02518e-05	-4.85858e-05	-7.2667e-05	-9.7494e-05	-0.000133958	-0.000187009	-0.000276538	-0.000386303	-0.000467007	-0.000484809	-0.00046478	-0.000540666	-0.000534228	-0.000623117	-0.000617296	-0.000610146	-0.000508196	-0.000405082	-0.000276097	-0.000182198	-0.00013737	-0.000124385
70251768		2.84858e-06	3.84378e-06	2.65011e-06	1.89451e-06	4.27776e-06	5.57474e-06	7.30938e-06	1.48594e-05	2.35763e-05	2.19809e-05	2.22275e-05	2.3296e-05	2.12772e-05	1.62403e-05	-4.38556e-05	-0.000215114	-0.000433884	-0.000342484	-0.000397529	-0.000358566	-0.000439946	-0.000512168	-0.000502988	-0.000651704	-0.000741755	-0.000699361	-0.000540102
70252075		-2.43982e-06	-4.43448e-06	-8.9921e-06	-6.17141e-06	-8.42908e-06	-4.59868e-06	-6.08367e-06	1.21033e-05	2.8927e-05	4.12114e-05	5.94139e-05	5.78184e-05	2.68326e-05	3.46703e-05	-2.0533e-05	-2.19785e-05	-6.29554e-05	-0.000104749	-0.000195076	-0.000328187	-0.000516197	-0.000497127	-0.000513907	-0.00051467	-0.00051469	-0.000395644	-0.000407224	-0.000356447	-0.000367659
70252215		-2.70042e-05	-1.6527e-05	-2.35805e-05	-1.41527e-05	-1.89322e-05	-1.20193e-05	-6.50506e-06	-2.2647e-06	6.40977e-07	7.26581e-06	1.0708e-05	-6.44962e-06	-6.45043e-05	-0.000119247	-0.000224159	-0.000353943	-0.000456264	-0.000526479	-0.000560468	-0.000521152	-0.000413768	-0.000334261	-0.000236605	-0.000196088	-0.000232005	-0.000268217	-0.000238283	-0.000256806	-0.000299335
70252452		3.183e-06	8.36289e-06	9.13288e-06	4.85639e-06	-4.49377e-06	-1.02998e-05	-1.26321e-05	-9.4714e-06	6.98885e-06	5.43906e-05	3.82997e-05	-2.66161e-05	-7.09697e-05	-9.69604e-05	-0.000123719	-0.000142832	-0.000183142	-0.000213209	-0.00030222	-0.000360635	-0.000405289	-0.000403013	-0.000392032	-0.000353576	-0.000317631	-0.000296687	-0.000334111	-0.000337569	-0.000349816	-0.000341702
70252522		5.63592e-07	8.76352e-06	1.34384e-05	1.49965e-05	1.2345e-05	6.80702e-06	6.97475e-07	-4.90941e-06	-4.54385e-06	-7.58877e-06	-9.88762e-06	-9.2139e-06	-5.00954e-06	3.42702e-06	1.06177e-05	4.16953e-05	5.01165e-05	2.38417e-05	-2.27658e-05	-0.000100304	-0.00031398	-0.000556678	-0.000661789	-0.000591396	-0.000548621	-0.000583478	-0.000499965	-0.000342456	-0.000282862	-0.000262445
70253136		-2.53964e-06	-4.59234e-06	-2.53883e-06	4.62205e-07	5.2722e-06	1.85037e-05	3.06802e-05	4.61337e-05	5.09946e-05	4.34176e-05	3.17482e-05	1.66228e-05	-1.49879e-05	-9.19658e-05	-0.000174561	-0.000195137	-0.000199664	-0.000215785	-0.000258642	-0.000316806	-0.000366757	-0.000401511	-0.000413888	-0.000420745	-0.000407694	-0.000417452	-0.000401325	-0.000408279	-0.00041337	-0.000393213
70253443		-4.08134e-05	-2.91772e-05	-2.82817e-05	-1.63322e-05	-2.19187e-05	-3.14644e-05	-2.54784e-05	-4.07307e-05	-3.43132e-05	-1.72233e-05	1.19305e-06	7.43419e-06	2.1188e-05	1.73643e-05	6.11013e-06	1.11452e-05	4.27251e-06	1.95509e-05	2.11258e-05	-2.96676e-05	-6.71095e-05	-0.000106573	-0.000138781	-0.000153089	-0.000162924	-0.000159768	-0.000132589	-0.000161642	-0.000165757	-0.000117764
70253750		2.12539e-06	2.48704e-06	-5.21909e-06	-2.33619e-05	-4.31945e-05	-7.07052e-05	-9.28025e-05	-9.27169e-05	-8.86086e-05	-8.6241e-05	-0.000104318	-0.000132019	-0.000151099	-0.000139369	-0.000224948	-0.000287335	-0.000319912	-0.00036962	-0.000388726	-0.000419422	-0.000392965	-0.0003614	-0.000375816	-0.000396011	-0.000436411	-0.000461562
70253987		-4.2284e-05	-1.53229e-05	1.36163e-06	1.09149e-05	1.05624e-05	1.55095e-06	-1.46093e-05	-3.5334e-05	-4.45194e-05	-4.90827e-05	-4.70874e-05	-1.99546e-05	-1.3337e-05	-1.03246e-05	-5.07409e-05	-0.000141941	-0.000274469	-0.000387641	-0.000462834	-0.000479192	-0.000588683	-0.000482065	-0.000570477	-0.000722016	-0.000822587	-0.00073682	-0.000627836	-0.000466925	-0.000331662
70254057		9.0179e-06	3.48052e-06	-3.03117e-06	-2.05225e-06	-2.04268e-06	-3.64561e-06	-3.52666e-06	-1.43116e-06	9.07185e-06	2.17557e-05	4.52829e-05	6.72772e-05	7.95385e-05	6.01604e-05	9.48987e-06	-0.00010386	-0.000215902	-0.00028051	-0.000332113	-0.000348603	-0.000349496	-0.000447123	-0.000551907	-0.000583222	-0.000614019	-0.000690521	-0.000715305	-0.000734544
70254127		3.1725e-05	5.83506e-05	7.60241e-05	8.69676e-05	8.35375e-05	7.26914e-05	4.04651e-05	-6.6231e-06	-6.81902e-05	-0.000145629	-0.000274649	-0.000444227	-0.000576543	-0.000665089	-0.000748492	-0.000694955	-0.000687526	-0.000578187	-0.000691525	-0.000758031	-0.000768299	-0.000642997	-0.000535209	-0.000356008	-0.00025366
70254504		7.91846e-07	1.92238e-06	1.16565e-06	4.35468e-07	-2.5224e-08	-1.49703e-07	-1.40411e-07	-8.6881e-07	-3.46482e-06	-6.65115e-06	-1.29878e-05	-1.51959e-05	-6.47665e-06	1.11579e-05	-7.19364e-06	-4.90197e-05	-9.90188e-05	-0.000148525	-0.000218964	-0.000336984	-0.000436012	-0.000519402	-0.000504215	-0.000492069	-0.000465328	-0.000461479	-0.000474854	-0.000544443	-0.00057134	-0.000538372
70254671		1.2043e-06	-2.50436e-06	-1.47104e-06	-1.59628e-06	-5.77483e-06	-2.15862e-05	-5.25641e-05	-8.44018e-05	-0.000120199	-0.000138073	-0.000156657	-0.000222014	-0.000299461	-0.000377766	-0.000424309	-0.000412499	-0.000426919	-0.000472046	-0.000502488	-0.000505151	-0.0005205	-0.000496852	-0.000449009	-0.000371118	-0.000311697	-0.00025624	-0.000235922	-0.000199865	-0.000158031
70254741		-2.11791e-05	-1.37168e-05	-1.32217e-05	-1.75302e-05	-1.8837e-05	-3.25943e-05	-4.21639e-05	-5.42823e-05	-6.77557e-05	-9.7221e-05	-0.000133323	-0.000188472	-0.000220708	-0.00022553	-0.000250211	-0.000202112	-0.000254826	-0.000345846	-0.000393676	-0.000347419	-0.000273883	-0.000340619	-0.000386724
70255118		-4.09896e-06	-6.09927e-06	-8.71491e-06	-1.93053e-05	-4.80459e-05	-9.66208e-05	-0.000129811	-0.000202452	-0.000230214	-0.000205576	-0.000202848	-0.000199427	-0.000269286	-0.000322142	-0.000421014	-0.000501395	-0.000547667	-0.000511193	-0.000538711	-0.000581844	-0.000527752	-0.000370324	-0.000243901	-0.00020729
70255592		-1.05061e-05	-1.10995e-05	-7.45682e-06	-1.42099e-06	2.36871e-06	6.64215e-06	6.3899e-06	3.79945e-06	4.71707e-06	-1.05357e-06	-5.38788e-06	-3.49852e-07	2.92889e-05	-7.66406e-06	4.75716e-05	4.78466e-05	0.000142761	0.000186936	0.00013261	2.58585e-05	-0.000145659	-0.000189326	-0.000309001	-0.00035346	-0.000420597	-0.000461409	-0.000502339	-0.000497502	-0.000624121	-0.000635718
70255969		-5.39605e-05	-8.14733e-05	-8.54738e-05	-5.97909e-05	-5.37726e-05	-2.25996e-05	-6.56179e-06	-3.13926e-06	-1.83239e-05	-4.79442e-05	-0.000135333	-0.00021723	-0.000232266	-0.000417087	-0.000333024	-0.000406264	-0.000436341	-0.000394825	-0.00041142	-0.000364156	-0.000315535	-0.000321944	-0.000247932	-0.000272716	-0.000280086
70256039		1.51876e-05	1.00252e-05	5.60976e-06	5.48049e-06	2.84929e-06	9.10818e-07	-2.55514e-07	-2.21531e-07	-1.84806e-07	-2.94384e-07	-8.59308e-07	-1.55604e-06	-4.10802e-06	-1.27363e-06	1.49191e-06	7.96536e-06	1.78771e-05	2.61072e-05	3.19863e-05	1.83861e-05	1.7732e-05	1.59028e-05	1.8382e-05	3.34058e-05	4.73327e-05	6.42896e-05	7.00461e-05	7.71412e-05	7.74291e-05	7.69451e-05
70258328		-1.53524e-05	-1.04024e-05	-1.01165e-05	-8.78332e-06	-7.99326e-06	-1.04136e-05	-4.92867e-06	-4.36023e-06	-8.80202e-06	-3.23409e-06	-3.1402e-06	-8.85042e-06	-1.07676e-05	-8.57306e-06	9.60528e-07	1.15772e-05	2.3616e-05	2.31827e-05	2.53216e-05	3.29244e-05	-2.05832e-05	-5.7058e-05	-9.25074e-05	-9.18985e-05	-8.4013e-05	-9.56155e-05	-0.000150579	-0.000258965	-0.000354333	-0.000368743
70258565		-9.61515e-06	-1.12446e-05	-9.90158e-06	-1.32707e-06	2.47622e-05	5.87952e-05	9.72856e-05	0.000125559	0.000162691	0.000163942	0.000159693	0.000134416	0.000113321	4.69867e-05	-6.33767e-05	-0.000142288	-0.000240175	-0.000364016	-0.000444758	-0.00046158	-0.000436016	-0.000429457	-0.000400062	-0.000362839	-0.0003029	-0.000334335
70259012		3.94628e-06	2.41302e-06	-1.97417e-06	-4.97772e-06	-7.32978e-06	-6.66551e-07	8.03789e-06	1.13983e-05	3.19043e-05	2.58328e-05	4.32384e-05	6.66822e-05	4.70025e-05	4.34129e-05	-8.81517e-06	-5.05824e-05	-0.000100408	-0.000136535	-0.000159856	-0.000214291	-0.000196258	-0.000226092	-0.000292276	-0.000268494	-0.000358281	-0.000441491	-0.000452404	-0.000464587	-0.000390132	-0.000295643
70259486		-6.82003e-05	-4.901e-05	-2.6544e-05	-1.39951e-05	-1.963e-05	-1.02128e-05	-2.33009e-05	-2.06529e-05	-2.29852e-05	-8.48098e-06	4.58433e-06	1.20336e-05	2.63667e-05	2.18267e-05	9.12439e-06	-1.34531e-05	-3.91747e-05	-7.66208e-05	-0.000138472	-0.00020499	-0.000267942	-0.000332671	-0.000382294	-0.000361652	-0.000435848	-0.000594167	-0.000744913	-0.000689571	-0.00057302	-0.000480934
70259556		1.44179e-05	1.43693e-05	3.45055e-05	2.25376e-05	2.16739e-05	1.83051e-05	1.12131e-05	1.81729e-06	-1.38076e-05	-2.21943e-05	-3.10254e-05	-4.17091e-05	-6.29261e-05	-7.59276e-05	-0.000130207	-0.000156808	-0.000208599	-0.000166086	-0.000282548	-0.000374134	-0.000437939	-0.000514832	-0.000519904	-0.000550742	-0.000477485	-0.000467796	-0.000430626	-0.000424382
70259626		-2.59817e-05	-1.8196e-05	-2.53609e-05	-2.55049e-05	-3.29575e-05	-2.73663e-05	-8.49761e-05	-3.05181e-05	-5.58172e-05	-2.48275e-05	-1.31693e-05	-3.02762e-05	-1.76642e-05	-3.03309e-05	-3.43235e-05	-3.89555e-05	-5.45761e-05	-6.72139e-05	-6.85089e-05	-8.8141e-05	-9.09918e-05	-0.00010739	-0.000120536	-0.00013112	-0.000142682	-0.000147651	-0.000170647	-0.000191406	-0.000247229	-0.000310877
70259863		-1.36794e-06	-3.10602e-07	4.59177e-06	1.81789e-05	3.02575e-05	5.25195e-05	6.40317e-05	5.56753e-05	7.4473e-05	8.74104e-05	7.91375e-05	7.43528e-05	6.02165e-05	4.55171e-05	2.25969e-05	-1.31615e-05	-2.86355e-05	-7.30162e-05	-0.000135666	-0.00015352	-0.000194035	-0.000214357	-0.000231251	-0.000314519	-0.000472722	-0.000624639	-0.000742708	-0.000707837	-0.000669675	-0.000654497
70260310		-4.90884e-06	3.99128e-06	1.25954e-05	1.62083e-05	1.55287e-05	1.20241e-05	6.6854e-06	-1.39083e-05	-7.57388e-05	-0.000123997	-0.000140022	-0.000196157	-0.000311765	-0.000405398	-0.000540509	-0.000646012	-0.000703837	-0.000698175	-0.000694443	-0.000732793	-0.000719983	-0.000540846	-0.000372755	-0.000272998	-0.000262774	-0.000239131	-0.000270158	-0.000253455	-0.000257376	-0.000252423
70260477		-8.10596e-06	-2.31574e-06	8.66128e-07	9.51865e-06	1.19681e-05	1.1879e-05	7.2991e-06	-8.13268e-07	-2.97975e-06	-3.14331e-06	-9.22557e-07	1.08234e-05	1.87897e-05	3.74917e-05	2.30924e-05	3.52491e-05	2.61652e-05	-5.48952e-05	-0.000183159	-0.000421837	-0.000717999	-0.000763416	-0.000646753	-0.000686172	-0.000979821	-0.00105924	-0.00121396	-0.000971787	-0.000875762	-0.000585121
70260547		4.27739e-06	2.0228e-06	2.89611e-06	1.40017e-06	5.83077e-07	-9.17979e-07	-2.14105e-06	-6.99022e-07	2.57315e-06	6.41821e-06	8.81113e-06	1.31142e-05	1.74281e-05	5.87526e-06	-1.2347e-05	-2.56596e-05	-2.22264e-05	-1.80553e-05	-1.67025e-05	-1.68805e-05	-2.01817e-05	-3.1223e-05	-4.68628e-05	-5.42081e-05	-8.84649e-05	-0.000121247	-0.000141868	-0.000177304	-0.000203998	-0.000216533
70260617		-4.83168e-06	-8.21054e-06	-1.22916e-05	-2.21761e-05	-2.55684e-05	-2.04003e-05	-1.08342e-05	4.69482e-06	1.66747e-05	6.2166e-06	-2.61054e-06	-2.61706e-05	-0.00010954	-0.000203298	-0.000231307	-0.000260008	-0.000293877	-0.000366001	-0.000431724	-0.000425996	-0.000424475	-0.000410703	-0.000402058	-0.000406277	-0.000400844	-0.000402152	-0.000376332	-0.000367126	-0.000298085
70260784		-1.05146e-06	-1.05362e-06	-9.98484e-07	-9.17512e-07	-2.41713e-06	-4.76313e-06	-1.75313e-05	-3.8189e-05	-8.29106e-05	-0.000170483	-0.000245392	-0.000351333	-0.000430584	-0.00049217	-0.0004811	-0.000458664	-0.000418657	-0.000357254	-0.000306445	-0.000266149	-0.000256243	-0.000246353	-0.000238307	-0.000265099	-0.000286694	-0.000272921	-0.00020855
70261091		-6.39356e-06	-9.71961e-06	-1.33945e-05	-1.40054e-05	7.72641e-07	9.28066e-06	7.15181e-06	1.78074e-05	1.5984e-05	2.24302e-05	1.55896e-05	-5.80015e-05	-0.000133546	-0.000145805	-0.000183986	-0.000212403	-0.000216893	-0.000249626	-0.000446931	-0.000496105	-0.000525724	-0.000534042	-0.000452588	-0.00047208	-0.000491163	-0.000448487	-0.000361501	-0.000318789
70261231		1.99144e-06	2.80225e-06	2.52261e-06	1.57476e-06	-1.54356e-06	-5.93468e-06	-1.15191e-05	-1.83907e-05	-2.1771e-05	-2.32378e-05	-1.15698e-05	-1.92638e-05	1.71003e-05	6.20001e-05	5.8332e-05	1.57006e-05	8.88654e-06	-5.84948e-05	-0.000125543	-0.00013448	-0.000186642	-0.000260904	-0.000236689	-0.00022615	-0.000235138	-0.000258797	-0.000371062	-0.00049177	-0.000604266	-0.000670769
70262222		4.54932e-06	1.22218e-06	-2.63563e-06	-4.8106e-06	-5.93995e-06	-4.32125e-06	-8.07584e-06	-3.66223e-06	-3.84043e-06	1.3936e-06	6.736e-06	1.09575e-05	8.74315e-06	1.39789e-05	1.48357e-05	7.67697e-06	-9.00353e-06	-1.56022e-05	-7.87635e-06	-5.07853e-06	-4.34502e-06	-4.34235e-06	-9.70646e-06	-1.33611e-05	-1.98233e-05	-2.52376e-05	-3.21861e-05	-3.3917e-05	-4.37439e-05	-8.43934e-05
70262389		5.24414e-06	1.20494e-05	1.04773e-05	5.63121e-06	-1.61254e-06	-1.58259e-05	-1.20507e-05	-9.69404e-07	1.3699e-05	2.34948e-05	1.30815e-05	1.33457e-05	1.34084e-05	1.32305e-05	-2.00124e-06	-4.28291e-05	-9.53005e-05	-0.000127496	-0.000170542	-0.000187678	-0.000185342	-0.000218461	-0.000325948	-0.000551374	-0.000594273	-0.000773018	-0.000944132	-0.000834783	-0.000724096	-0.000627917
70262836		1.88848e-05	1.2717e-05	9.55813e-06	2.35343e-06	-1.51798e-05	-2.5193e-05	-1.53583e-05	3.0573e-06	7.61785e-06	4.55026e-06	1.3509e-05	3.53836e-05	2.6894e-05	1.75543e-05	-6.19633e-05	-0.000157507	-0.000259684	-0.000311021	-0.000353185	-0.000386695	-0.000405827	-0.00039075	-0.000367552	-0.000351778	-0.000331964	-0.000317115	-0.000233392	-0.000150257	-0.000175157	-0.00017169
70262906		-4.20293e-06	-3.81465e-06	2.6889e-07	2.82599e-06	1.18741e-05	1.89591e-05	1.23505e-05	3.36838e-05	3.78575e-05	3.94392e-05	3.7764e-05	3.27742e-05	2.39259e-05	3.41555e-06	-2.47784e-05	-6.5076e-05	-6.31432e-05	-0.000184884	-0.000246222	-0.000264346	-0.00023207	-0.000301116	-0.000438969	-0.000604662	-0.000611935	-0.000670842	-0.000725986	-0.000817472	-0.000822908	-0.000682162
70263073		-2.09012e-05	-1.76178e-05	-1.01222e-05	-3.75421e-06	-4.32472e-06	-9.71701e-06	-1.81104e-05	-2.14105e-05	-1.62304e-05	-9.91999e-06	1.04269e-05	4.1018e-05	7.88878e-05	0.000110829	0.000131203	0.000127304	0.00012344	9.6853e-05	6.10474e-05	4.99549e-05	4.12156e-05	9.01142e-06	1.6531e-05	8.35735e-06	-4.93526e-05	-0.000152141	-0.000207403	-0.000268653	-0.000336497	-0.000332255
70263687		-1.60878e-06	1.24259e-07	1.55458e-06	3.45275e-06	9.50657e-06	1.44524e-05	2.35308e-05	2.51835e-05	5.21783e-06	-1.92125e-06	-2.9306e-05	-5.43927e-05	-7.34332e-05	-9.24308e-05	-9.12056e-05	-7.90694e-05	-9.28422e-05	-0.000136714	-0.000209402	-0.00026309	-0.000239956	-0.000127342	-0.000212137	-0.000323869	-0.000283536	-0.000298673	-0.000281226	-0.000357921	-0.000502982	-0.000559983
70263757		1.53881e-05	1.66231e-05	1.11481e-05	1.02235e-06	7.2977e-07	-1.66361e-06	3.30952e-06	1.14491e-06	1.49718e-05	2.91768e-05	5.03102e-05	6.17503e-05	4.38133e-05	4.40621e-05	7.45878e-06	-4.02957e-05	-4.94039e-05	-9.06761e-05	-0.00013331	-0.000199339	-0.000277574	-0.000385497	-0.00044816	-0.000431577	-0.000391507	-0.000396387	-0.000308513	-0.000380472	-0.000387202	-0.000665394
70264134		-2.18826e-05	-1.99966e-05	-1.68267e-05	-1.6134e-05	-1.18695e-05	-9.71133e-06	-5.73931e-06	-3.775e-07	-4.90465e-06	-4.55567e-06	-1.30822e-06	2.25745e-06	1.89303e-05	4.47733e-05	6.40632e-05	7.06432e-05	6.64227e-05	5.47396e-05	3.14955e-05	-1.93848e-05	-6.33028e-05	-6.99562e-05	-8.05298e-05	-8.67231e-05	-0.000104258	-0.000133121	-0.000154478	-0.000186525	-0.000224651	-0.000290195
70264204		-2.61823e-06	-1.11253e-06	-2.84077e-06	-9.00915e-07	6.23664e-06	1.81573e-05	4.57421e-05	8.45647e-05	0.000104391	0.000112095	0.000128539	0.000127129	0.000126719	0.000116966	0.000126878	9.47225e-05	9.44575e-05	5.87498e-05	-1.58575e-05	-7.72819e-05	-9.86404e-05	-0.000130875	-0.000274153	-0.000431281	-0.000521012	-0.000642859	-0.000624023	-0.000560503	-0.000441692	-0.000405267
70264985		-4.20293e-06	-3.81465e-06	2.6889e-07	2.82599e-06	1.18741e-05	1.89591e-05	1.23505e-05	3.36838e-05	3.78575e-05	3.94392e-05	3.7764e-05	3.27742e-05	2.39259e-05	3.41555e-06	-2.47784e-05	-6.5076e-05	-6.31432e-05	-0.000184884	-0.000246222	-0.000264346	-0.00023207	-0.000301116	-0.000438969	-0.000604662	-0.000611935	-0.000670842	-0.000725986	-0.000817472	-0.000822908	-0.000682162
70265669		1.25261e-05	8.77952e-06	1.13829e-05	1.37172e-05	1.19276e-05	5.65988e-06	-1.86771e-06	-2.16938e-05	-0.000143101	-0.00022917	-0.000282566	-0.000254626	-0.000283883	-0.000330584	-0.000349597	-0.000425654	-0.000452337	-0.000439487	-0.000446942	-0.000423922	-0.000454491	-0.000440388	-0.000408601	-0.000354987	-0.000305971	-0.000275847	-0.000241676	-0.000212539	-0.000188478	-0.000159209
70265739		9.58443e-06	9.8866e-06	1.28764e-05	1.58996e-05	1.69829e-05	2.79738e-05	1.52117e-05	2.43439e-05	3.34345e-05	2.62463e-05	-2.66779e-05	-9.4453e-05	-0.000188039	-0.000273279	-0.000341106	-0.000459671	-0.000584957	-0.000653169	-0.000736479	-0.000771634	-0.000790416	-0.000804239	-0.000807425	-0.000809819	-0.00073729	-0.000694466	-0.00066108	-0.000574438
70265809		5.27857e-07	4.35313e-06	8.36336e-06	1.69366e-05	1.96144e-05	4.565e-05	5.93294e-05	6.17131e-05	3.02203e-05	-7.47837e-06	-3.17343e-05	-7.02919e-05	-0.000197875	-0.000315373	-0.000428468	-0.000469939	-0.000461679	-0.000377436	-0.000465941	-0.000502464	-0.000519803	-0.000519529	-0.000501543	-0.000510451	-0.00048992
70265976		5.91363e-06	5.4345e-06	4.28567e-06	2.03917e-06	2.20504e-07	-6.22335e-07	-5.70338e-07	-2.63448e-08	3.04907e-07	-6.30486e-07	-3.81327e-06	-1.21315e-05	-2.45618e-05	-2.84881e-05	-1.13531e-05	2.18433e-05	4.1716e-05	3.72364e-05	3.98582e-05	1.16248e-05	-9.36901e-06	-3.72966e-05	-9.16652e-05	-0.00010065	-0.00010048	-0.000133277	-0.000204527	-0.000267145	-0.000250922	-0.000192136
70266660		-1.22247e-05	-3.38005e-05	-3.43428e-05	-2.4757e-05	-1.99269e-05	-3.49582e-05	-7.58599e-05	-0.000143281	-0.000175353	-0.000188506	-0.000242318	-0.000376568	-0.000476122	-0.000546593	-0.000621217	-0.00066863	-0.000594643	-0.000438134	-0.000355805	-0.00032401	-0.000329431
70267581		-1.08362e-05	-1.05707e-05	-1.42116e-05	-1.41491e-05	-5.4938e-06	-1.0054e-05	-1.70953e-05	-4.12135e-05	-8.8033e-05	-0.000149613	-0.00017753	-0.000210199	-0.000244999	-0.000277097	-0.000307739	-0.000364631	-0.000402201	-0.000480911	-0.000495872	-0.000317929	-0.000459939	-0.000394885	-0.000220608	-0.000239443	-0.000276427	-0.000334687	-0.000340344	-0.000277505	-0.000226409	-0.000171779
70268028		-8.17683e-06	-4.10502e-06	-1.52342e-06	-1.31874e-06	-1.08436e-06	2.93137e-07	-4.10308e-06	-9.80158e-06	-1.17119e-05	-1.20579e-05	-1.20962e-05	-6.03184e-06	4.90738e-06	2.04515e-05	4.91269e-05	0.000101854	0.000134083	0.000142704	0.000112108	6.57871e-05	2.12825e-05	-2.44893e-05	-8.24037e-05	-0.00011755	-0.000168803	-0.000216326	-0.000247975	-0.000238653	-0.000215685	-0.000190848
70268405		-4.77105e-06	-9.94888e-07	1.18341e-06	1.88113e-06	1.07626e-06	-3.51419e-07	-8.14797e-06	-1.68535e-05	-3.01136e-05	-3.20505e-05	-3.23568e-05	-3.13198e-05	-3.80107e-05	-4.31029e-05	-5.40889e-05	-8.31331e-05	-0.000106073	-0.000172768	-0.000204371	-0.000272247	-0.000386876	-0.000528814	-0.000524165	-0.00050869
70268572		-1.69247e-06	-3.27824e-07	-9.5479e-07	-3.69737e-06	-5.30795e-06	-5.36265e-06	3.38384e-06	8.44014e-06	1.40908e-05	2.04002e-05	2.93762e-05	3.25407e-05	3.01171e-05	2.73277e-05	1.98477e-05	9.15518e-06	-1.10793e-05	-3.72875e-05	-6.14688e-05	-7.83325e-05	-9.0824e-05	-9.5177e-05	-0.000132966	-0.000162059	-0.000197747	-0.000198079	-0.000255326	-0.00035745	-0.000481072	-0.000525782
70268712		9.21676e-06	1.56411e-05	2.2645e-05	2.89787e-05	2.78524e-05	3.39037e-05	3.49833e-05	5.42921e-05	7.0191e-05	5.88538e-05	5.56606e-05	5.56761e-05	6.1565e-05	6.14109e-05	5.49774e-05	4.78833e-05	2.51992e-05	-8.00792e-06	-4.07575e-05	-3.20954e-05	-6.00653e-05	-9.71348e-05	-0.000136151	-0.000230275	-0.000327124	-0.000299494	-0.000349165	-0.000354405	-0.000323306	-0.000238201
70269633		3.40704e-06	-8.99136e-07	-2.2382e-06	1.28964e-06	4.77806e-06	2.29423e-05	4.25988e-05	3.45034e-05	-1.57964e-05	-6.07059e-05	-0.000114382	-0.000146875	-0.000188888	-0.000210247	-0.000212097	-0.000212127	-0.000228151	-0.000241946	-0.00027586	-0.000301749	-0.00028951	-0.000248101	-0.000166824	-0.000113887	-0.000103916	-0.000115197	-0.000148411	-0.000155322	-0.000207601	-0.000240036
70270010		3.44841e-07	1.0765e-05	2.50172e-05	3.99413e-05	4.95686e-05	5.09609e-05	4.13154e-05	2.93688e-05	-4.10131e-06	-2.82417e-05	-6.40499e-05	-0.000130639	-0.000212354	-0.000277574	-0.000350631	-0.000392114	-0.00040734	-0.000435123	-0.000556991	-0.000472849	-0.000553523	-0.000470822	-0.000316223	-0.000172478	-0.00010554	-0.000117745	-0.000179676	-0.000218331	-0.000219142	-0.000200157
70270177		1.00756e-05	1.17853e-05	1.51055e-05	2.10061e-05	2.30553e-05	2.28193e-05	2.50235e-05	2.22779e-05	2.35128e-05	3.22623e-05	4.23252e-05	4.07314e-05	6.94912e-06	-3.8614e-05	-7.16697e-05	-0.00012044	-0.000182229	-0.000277675	-0.000386355	-0.00046093	-0.000471458	-0.000508124	-0.000529422	-0.000544685	-0.000498594	-0.000501318	-0.000436581	-0.000393039	-0.000369393
70270317		-8.24067e-05	-0.000101537	-0.000117952	-0.00014014	-0.00011697	-6.79302e-05	-1.61588e-05	1.05124e-05	1.95718e-05	1.69563e-05	1.18137e-05	-2.77793e-05	-5.97078e-05	-0.000131761	-0.000145899	-0.000190544	-0.000199557	-0.000216888	-0.000250025	-0.000301012	-0.00035321	-0.00028536	-0.000291884	-0.000301003	-0.00025392	-0.000202699	-0.000153997	-9.04755e-05
70271238		4.16721e-06	5.282e-06	1.07682e-05	8.36058e-06	1.35661e-05	1.30983e-05	2.07006e-05	3.48888e-05	5.28897e-05	6.71363e-05	6.48716e-05	6.94287e-05	6.28402e-05	3.30487e-05	-5.44456e-05	-0.000133927	-0.000193693	-0.00026632	-0.00031894	-0.000308701	-0.000274168	-0.000224428	-0.000136877	-8.96815e-05	-0.000180966	-0.000336203	-0.000405367	-0.000366149	-0.000324508	-0.000300386
70272466		-1.08643e-05	-4.61039e-06	-1.27701e-06	5.83364e-06	1.23319e-05	2.35049e-05	3.19345e-05	3.23299e-05	3.74932e-05	3.71563e-05	1.63174e-05	-1.35785e-06	-3.64681e-05	-2.93938e-05	-9.91627e-05	-8.16895e-05	-0.000115945	-0.000204226	-0.000278449	-0.000359806	-0.000461109	-0.000358526	-0.000374	-0.000341089	-0.000330344	-0.000391799	-0.000416309
70274378		-2.64827e-05	-6.29998e-05	-0.000118829	-0.000174878	-0.000234933	-0.000277431	-0.000338148	-0.000425828	-0.000491073	-0.000540016	-0.000615952	-0.000683498	-0.000730708	-0.000771118	-0.000812047	-0.000845644	-0.000855725	-0.000811197	-0.000601678	-0.000527931	-0.000388725	-0.000255643	-0.000243367	-0.000252894	-0.00022083	-0.000199509	-0.000197384	-0.00017003	-0.000143572
70275132		5.22585e-06	6.99381e-06	8.65321e-06	9.47779e-06	1.04575e-05	1.11874e-05	1.33878e-05	1.7885e-05	2.28784e-05	1.4142e-05	-8.98734e-06	-7.39344e-05	-0.000166036	-0.000284094	-0.000320999	-0.000351123	-0.000364966	-0.000353317	-0.000315459	-0.000258495	-0.000291948	-0.000288375	-0.000429901	-0.000594101	-0.000715232	-0.000716787	-0.000628129	-0.000627191
70275369		-8.87685e-05	-8.47246e-05	-7.42113e-05	-9.81868e-05	-6.48713e-05	-4.65185e-05	-6.05593e-05	-0.000110066	-0.000130697	-9.81517e-05	-3.27568e-05	-2.24283e-05	-5.90145e-06	-2.25193e-05	-4.11026e-05	-3.76115e-05	-5.29914e-05	-0.000128722	-0.000192977	-0.000174799	-0.000144197	-0.000131197	-0.000105375	-9.61314e-05	-0.000105473	-7.69645e-05	-7.76522e-05	-7.4641e-05	-9.50763e-05	-0.000135317
70275439		-1.74257e-05	-6.02665e-06	-3.1625e-07	-2.84007e-07	2.12047e-07	-3.76274e-06	-7.11823e-06	-1.10311e-05	-1.32551e-05	-7.82778e-06	2.22869e-06	1.48576e-05	2.29737e-05	3.19471e-05	5.94736e-05	6.27512e-05	7.25448e-05	8.80575e-05	7.15078e-05	2.96717e-05	1.34932e-05	-9.22224e-06	-5.85552e-06	1.93141e-05	2.5177e-05	2.01342e-05	-3.1189e-05	-6.02539e-05	-0.000104214	-0.000108296
70275509		-2.97284e-05	-3.05926e-05	-2.69886e-05	-1.6565e-05	-2.7976e-06	6.76747e-06	1.59297e-05	2.16399e-05	3.0416e-05	4.13908e-05	4.53673e-05	5.61914e-05	7.16074e-05	8.45157e-05	9.54741e-05	0.000102466	0.000112231	9.36101e-05	8.51111e-05	5.77082e-05	1.59796e-05	-3.53994e-06	-1.8563e-05	-5.1935e-05	-4.9627e-05	-7.60225e-05	-0.000107569	-0.000145268	-0.000215196	-0.000249729
70275746		-1.83009e-05	-1.95638e-05	-1.61563e-05	-3.56733e-05	-6.72024e-05	-0.000131516	-0.000248793	-0.000405373	-0.000448876	-0.000435045	-0.000401159	-0.000384141	-0.000378163	-0.000362217	-0.000326039	-0.000331509	-0.000397073	-0.000428453	-0.000347178	-0.000237618	-0.00017143
70275816		-2.73761e-06	-1.7751e-06	-4.93004e-06	-7.96918e-06	-1.01295e-05	-1.04464e-05	-5.82952e-06	5.33745e-06	2.11838e-05	4.22622e-05	7.28211e-05	9.96647e-05	0.000119267	0.000131287	0.000130497	0.000122811	0.0001043	8.16931e-05	4.77728e-05	-3.04824e-06	-0.000113743	-0.000126522	-0.000108989	-0.000101886	-0.000162507	-0.000164619	-0.000285023	-0.000327101	-0.000365074	-0.000307438
70276053		-4.97898e-05	-4.92165e-05	-5.70588e-05	-4.24239e-05	-2.16513e-05	4.74198e-07	1.12883e-05	1.05709e-05	6.60963e-06	-8.29638e-06	-2.51945e-06	-9.20485e-06	-1.04415e-05	-8.19316e-06	-7.10096e-06	-2.2683e-06	-1.47346e-06	-4.5302e-06	-1.02874e-05	-4.55606e-05	-9.57853e-05	-0.000139052	-0.000148139	-0.000135012	-0.000188878	-0.000214418	-0.000274862	-0.000315238	-0.00035954	-0.000362033
70276597		-5.43193e-05	-5.33047e-05	-4.92316e-05	-4.77945e-05	-3.80693e-05	-3.11403e-05	-2.70516e-05	-4.10503e-05	-2.73656e-05	-5.90644e-05	-0.000106302	-0.000137094	-0.000177424	-0.000217696	-0.000272678	-0.000282835	-0.000314935	-0.000342348	-0.000383564	-0.000398102	-0.000403214	-0.000433798	-0.000405767	-0.00040975	-0.000368373	-0.000331152	-0.000313688	-0.000271828	-0.000201941	-0.000148535
70276974		3.48207e-06	6.76645e-06	1.78022e-05	1.79473e-05	1.27177e-05	5.35238e-06	7.24607e-07	-3.36236e-06	-5.49759e-06	-6.29645e-06	-1.09069e-05	-1.75554e-05	-2.38586e-05	-3.67318e-05	-7.19859e-05	-0.000141528	-0.000219199	-0.000309348	-0.000387568	-0.000442861	-0.000458836	-0.000425968	-0.000350615	-0.000296271	-0.000268739	-0.000275051	-0.000333663	-0.000292058	-0.000267149	-0.000245184
70277728		-1.63093e-05	-3.72948e-06	-3.18834e-06	1.1969e-05	2.21994e-05	1.30865e-05	1.55664e-05	2.95736e-06	-2.91216e-07	-1.28699e-05	-3.13459e-05	-5.31195e-05	-7.86993e-05	-0.000124642	-0.000186936	-0.000262332	-0.000317268	-0.000375301	-0.00041259	-0.000488409	-0.000626608	-0.000764633	-0.000794836	-0.000659682	-0.000485319	-0.000449472
70278105		2.35001e-05	2.53409e-05	1.64685e-05	1.37746e-05	1.40927e-06	-7.26486e-06	-1.21564e-05	-1.84181e-05	-2.79391e-05	-3.55535e-05	-3.70157e-05	-3.38031e-05	-2.14826e-05	-2.15011e-05	-2.32304e-05	-1.91679e-05	-1.29131e-05	-1.61877e-05	-2.58953e-05	-2.83949e-05	-1.42029e-05	-5.35497e-06	4.57663e-06	-8.01983e-07	-4.29122e-06	-7.83207e-06	4.40397e-06	1.78549e-05	2.26272e-05	-1.8745e-05
70278649		2.76104e-05	3.38309e-05	1.94745e-05	1.88473e-05	4.02266e-05	2.45627e-05	3.36981e-05	9.74636e-06	-4.76838e-05	-0.000153851	-0.000218984	-0.000240127	-0.000369817	-0.000439379	-0.000579174	-0.000684264	-0.000782671	-0.000732558	-0.000681166	-0.000511883	-0.00044761	-0.000475314	-0.000391863	-0.000426047	-0.000420279	-0.000296004	-0.000226248
70278956		-5.8178e-06	3.08429e-06	4.9928e-06	6.67036e-06	3.92276e-06	3.25963e-06	-8.17207e-07	-9.48418e-06	-1.30337e-05	-1.82276e-05	-3.76479e-05	-5.81302e-05	-7.46567e-05	-9.44821e-05	-0.000112449	-0.000148918	-0.000196628	-0.000261334	-0.000388633	-0.000439012	-0.000471522	-0.000597755	-0.000625875	-0.000725863	-0.000751011	-0.000705392	-0.0005974	-0.000541895	-0.000420335	-0.000301546
70279193		-2.86413e-05	-3.55455e-05	-3.90596e-05	-3.64059e-05	-3.87343e-05	-3.95818e-05	-3.42206e-05	-3.77871e-05	-4.44117e-05	-2.80296e-05	-2.16803e-05	-5.76473e-06	-6.75942e-05	-0.000157545	-0.000301791	-0.000433083	-0.000500054	-0.000516459	-0.00055689	-0.000595442	-0.000623224	-0.000546001	-0.000630985	-0.000505174	-0.000407393	-0.000307584	-0.000221128	-0.000146399
70280184		-3.70972e-06	-1.69435e-06	-4.29694e-06	-4.68663e-06	-5.08529e-06	-7.47431e-06	-9.571e-06	-1.69495e-05	-3.88719e-05	-6.33956e-05	-6.61708e-05	-6.89067e-05	-5.79167e-05	-5.20359e-05	-5.87182e-05	-7.26586e-05	-0.00010978	-0.0001527	-0.000195459	-0.000259923	-0.000311659	-0.000348523	-0.000353804	-0.000323826	-0.000366747	-0.00047047	-0.00050225	-0.000445296	-0.000350934	-0.000239134
70281175		-1.63298e-05	-2.09937e-05	-2.427e-05	-3.13595e-05	-3.84689e-05	-5.1253e-05	-6.26352e-05	-9.78607e-05	-9.79125e-05	-5.89181e-05	-2.83187e-05	-1.09274e-05	7.58298e-06	1.04447e-05	-2.1338e-05	-4.80135e-05	-9.9851e-05	-0.00014633	-0.00017822	-0.000194694	-0.000200951	-0.000218144	-0.00025197	-0.000309601	-0.000342008	-0.000381975	-0.000526046	-0.000691473	-0.000747225
70281552		-7.6177e-05	-5.95263e-05	-3.53049e-05	-1.92801e-05	-1.5147e-05	-1.47461e-05	-1.25782e-05	-6.34631e-06	-1.67443e-06	-1.42929e-06	-3.36754e-06	-4.22822e-06	-7.1936e-06	-1.36086e-05	-2.28431e-05	-1.87802e-05	-2.98295e-05	-4.2287e-05	-4.73345e-05	-4.86208e-05	-5.07665e-05	-4.16425e-05	-2.34322e-05	-2.34142e-05	-2.76528e-05	-3.76298e-05	-5.23176e-05	-8.82925e-05	-0.000117521	-0.000135025
70282096		-2.80671e-05	-3.36168e-05	-3.65022e-05	-3.07306e-05	-4.8039e-05	-7.94485e-05	-8.34543e-05	-0.000105989	-0.000109155	-0.000125335	-0.000141902	-0.000138056	-0.000100719	-0.000104908	-2.25956e-05	2.03898e-05	1.67988e-05	-1.19965e-05	-2.05452e-05	-3.64577e-05	-8.20942e-05	-0.000179219	-0.000249308	-0.000244426	-0.00019243	-0.000231356	-0.000332152	-0.000350738	-0.000436304	-0.000530555
70282166		3.21119e-05	2.86768e-05	1.75622e-05	-1.82643e-05	-6.69484e-05	-0.000100839	-8.15083e-05	-6.05346e-05	-4.9693e-05	-5.74327e-05	-5.96167e-05	-0.000101171	-0.000212249	-0.000495379	-0.000831154	-0.000967517	-0.000823976	-0.00059809	-0.000440211	-0.000343166	-0.000312954	-0.000324395	-0.000265674	-0.000316375	-0.000255439	-0.000270517	-0.000234966
70282543		2.70162e-05	1.78521e-05	9.01096e-06	-9.33395e-06	-1.88986e-05	-2.41721e-05	-2.78894e-05	-2.67553e-05	-4.63857e-05	-6.25767e-05	-8.34669e-05	-9.61612e-05	-0.000104737	-9.50761e-05	-0.000171533	-0.00018878	-0.000259207	-0.000260588	-0.000250296	-0.00025758	-0.000247976	-0.000228919	-0.000193732	-0.000150434	-0.000148012	-0.000169143	-0.000202863	-0.000252625	-0.00027308	-0.000297601
70282613		-9.04469e-06	-9.3852e-06	-1.35312e-05	-1.26882e-05	-1.16926e-05	-8.01642e-06	5.89187e-06	2.64359e-05	4.78505e-05	5.17109e-05	4.72851e-05	-5.49326e-06	-5.7994e-05	-0.00010279	-0.000134494	-0.000261393	-0.000340402	-0.000422285	-0.000562492	-0.000655745	-0.000767989	-0.000794235	-0.000847854	-0.00080201	-0.000727916
70283227		7.90249e-08	1.90982e-06	2.53816e-06	1.31845e-06	8.28845e-07	1.17312e-06	7.30293e-07	-1.05142e-06	-2.85914e-06	-9.40581e-06	-3.70169e-05	-5.56254e-05	-9.79565e-05	-0.000152293	-0.000146427	-0.000250107	-0.000398102	-0.000516562	-0.000583652	-0.000593284	-0.000670057	-0.000739266	-0.000766766	-0.00077923	-0.000788303	-0.000752579	-0.000789441	-0.000700309	-0.000586043	-0.000425261
70283534		-1.69358e-05	-1.47248e-05	-1.00475e-05	-1.07887e-05	-1.08975e-05	-1.12548e-05	-1.27898e-05	-1.24132e-05	-1.54931e-05	-1.23345e-05	7.34891e-06	8.03517e-06	1.24288e-05	1.05579e-05	9.75049e-06	3.149e-06	-1.99663e-05	-6.14527e-05	-0.000110749	-0.000172046	-0.000279528	-0.000374607	-0.000420036	-0.000428853	-0.000410843	-0.000351446	-0.000322593	-0.000306728	-0.00024047	-0.000242061
70283911		6.32783e-08	8.42406e-07	-7.88268e-07	3.13894e-06	4.46077e-06	6.30871e-06	1.15607e-05	2.22864e-05	2.78709e-05	3.90253e-05	5.25868e-05	7.67995e-05	8.72946e-05	0.000100114	9.90315e-05	8.77619e-05	7.27444e-05	5.58566e-05	1.57433e-05	-3.37243e-05	-6.21784e-05	-8.44498e-05	-0.000120975	-0.000111356	-0.000170632	-0.000321179	-0.000470488	-0.000674852	-0.000840721	-0.000898813
70284078		-2.04726e-05	-1.39596e-05	-8.69609e-06	-1.16164e-05	-9.0833e-06	-1.03504e-05	-2.7146e-05	-5.52295e-05	-9.14925e-05	-8.91475e-05	-7.43809e-05	-5.22254e-05	-6.01729e-05	-4.0582e-05	-4.22518e-05	-0.000123927	-0.000215978	-0.000192376	-0.000224705	-0.000266321	-0.000251312	-0.000247298	-0.00023389	-0.000226536	-0.00021548	-0.000169035	-0.000138242	-0.000138831	-0.000204867	-0.000243426
70284218		-9.23913e-05	-8.47085e-05	-7.06316e-05	-5.41057e-05	-4.65407e-05	-4.70294e-05	-3.38724e-05	-2.04312e-05	-9.12938e-06	-5.86067e-06	5.92746e-07	2.91967e-06	1.94137e-06	1.90861e-07	7.12554e-07	-2.33251e-06	-2.12841e-06	-5.76239e-06	-8.24372e-06	-6.78805e-06	8.21718e-07	9.07508e-06	2.06358e-05	3.30929e-05	3.61019e-05	5.57746e-05	5.59075e-05	6.40421e-05	6.64544e-05	6.07903e-05
70284762		-3.11582e-05	-3.69417e-05	-2.96895e-05	-4.24184e-05	-3.36714e-05	-2.7083e-05	-3.0661e-05	-3.05096e-05	-5.04912e-05	-6.05589e-05	-9.33559e-05	-0.000109845	-0.000140542	-0.000174357	-0.000210347	-0.000254881	-0.000267813	-0.000285815	-0.000287549	-0.000271023	-0.000245468	-0.000234888	-0.000254319	-0.000266136	-0.000268823	-0.00025301	-0.000219757	-0.000168246	-0.00015977	-0.000128866
70284832		-9.59569e-05	-7.36477e-05	-5.99382e-05	-3.4866e-05	-1.84863e-05	-9.55149e-06	-4.72809e-06	-2.86534e-06	-4.2811e-06	-6.99778e-06	-1.29467e-05	-1.56466e-05	-1.9707e-05	-2.34327e-05	-2.69362e-05	-2.89015e-05	-1.13887e-05	-2.04166e-05	-7.47737e-06	3.98624e-06	-1.45828e-05	-2.92019e-05	-4.09342e-05	-6.73765e-05	-9.31372e-05	-0.00012404	-0.000164345	-0.000169262	-0.000172951	-0.000184043
70285069		2.35573e-06	5.06335e-06	4.38711e-06	8.27816e-06	5.64364e-06	1.53948e-05	2.11212e-05	3.78926e-05	4.50182e-05	3.7583e-05	2.52838e-05	1.08853e-05	-2.37328e-05	-2.98508e-05	-0.000100296	-0.000125333	-0.000147979	-0.000201948	-0.000270756	-0.00040445	-0.000586865	-0.000691412	-0.000650176	-0.000478	-0.000427438	-0.000462595	-0.000559844	-0.000651225	-0.000542681
70285516		1.96096e-06	1.4458e-06	-9.33358e-07	-1.60689e-06	-2.28746e-06	-2.1998e-06	6.33167e-06	1.65578e-05	2.28409e-05	2.07384e-05	1.28888e-05	1.57041e-05	5.62466e-06	-5.57753e-06	-7.89926e-06	-3.37693e-05	-8.85143e-05	-0.000122039	-0.000170924	-0.000214651	-0.000260488	-0.000310367	-0.00038726	-0.000430693	-0.000417828	-0.000436154	-0.000413244	-0.000425778	-0.000344522	-0.000380707
70286437		-1.40229e-06	3.06872e-06	5.22804e-06	1.05521e-05	2.29854e-05	4.7019e-05	9.3892e-05	0.000124294	0.000136028	0.00013306	0.000134922	0.000138082	0.000143265	0.000145507	0.000129189	0.000112709	6.77101e-05	0.000103326	2.69157e-05	3.34591e-05	-4.79773e-06	-4.77293e-05	-9.10921e-05	-0.00013099	-0.000146507	-0.00021787	-0.000151235	-0.000162442	-0.000231964	-0.000321833
70287288		-2.28635e-06	-4.57255e-06	-4.17518e-06	-1.43285e-06	3.41886e-06	1.0981e-05	1.22438e-05	1.03992e-05	1.48131e-05	1.46804e-05	2.05934e-05	5.99678e-06	-2.10041e-05	-4.38166e-05	-8.2985e-05	-0.000126634	-0.000166633	-0.000219369	-0.000263488	-0.000282354	-0.000261771	-0.0003408	-0.000447425	-0.000527468	-0.000593569	-0.000556714	-0.000605112
70289033		-4.98839e-06	-8.65105e-07	1.49214e-06	1.5149e-06	-8.13247e-06	-2.26592e-05	-4.38803e-05	-8.01367e-05	-0.000105747	-0.000140527	-0.000199444	-0.00024134	-0.00029719	-0.000342665	-0.00031928	-0.000333628	-0.000258057	-0.000176563	-8.26437e-05	-7.18725e-05	-0.000115617	-0.000154013	-0.000186817	-0.000227184	-0.000242962	-0.000259876	-0.000218616	-0.000180652	-0.00014468
70291559		-5.5646e-05	-6.80672e-05	-6.49843e-05	-6.37935e-05	-4.50436e-05	-3.38236e-05	-2.70789e-05	-2.13404e-05	-1.0616e-05	-4.6076e-06	-2.84094e-06	1.5789e-06	2.24032e-06	-3.33366e-07	-1.32178e-06	-2.13636e-06	-1.85552e-06	1.49758e-06	9.16414e-06	1.25259e-05	2.77887e-05	3.79963e-05	3.10926e-05	3.84811e-06	-5.3488e-05	-0.0001144	-0.000193513	-0.000144248	-0.000274848	-0.000190721
70292550		-2.74387e-05	-2.64497e-05	-2.4061e-05	-2.01651e-05	-3.17235e-05	-5.75451e-05	-8.91948e-05	-0.000121228	-0.00015571	-0.000141827	-0.000125763	-0.000108921	-9.29326e-05	-7.80065e-05	-9.9386e-05	-5.07977e-05	-2.32943e-05	-1.87965e-05	-2.64286e-05	-2.25061e-05	-7.51025e-07	-1.27781e-05	2.32634e-05	6.84592e-05	9.46134e-05	0.000123379	0.000136326	0.000144248	0.000144548	0.000148104
70292927		-1.59642e-05	-1.028e-05	-5.64774e-06	-4.14536e-06	-2.28654e-06	-1.58916e-06	-1.47635e-06	-1.33714e-06	-1.37958e-06	-5.33658e-07	-3.45224e-07	-1.64937e-06	-1.51988e-06	-4.47571e-07	4.45772e-06	1.41984e-05	2.71123e-05	4.03468e-05	4.26912e-05	3.39761e-05	3.28401e-05	3.4353e-05	1.96414e-05	4.63929e-05	6.74302e-05	8.33447e-05	0.000113276	9.67109e-05	5.57595e-05	1.40703e-05
70293541		-2.60983e-05	-2.98125e-05	-2.59637e-05	-2.59437e-05	-2.05956e-05	-2.47928e-05	-3.04062e-05	-3.60967e-05	-2.15915e-05	-1.33678e-05	-6.34061e-06	-9.13893e-07	7.3755e-07	1.5608e-06	2.64241e-06	6.004e-06	7.63633e-06	7.39369e-06	7.93955e-06	7.99246e-06	1.10683e-05	1.08694e-05	1.1913e-05	1.13513e-05	1.16567e-06	-6.21016e-06	-1.93569e-05	-5.23567e-05	-0.000121743	-0.000169556
70293918		-2.93126e-05	-2.10194e-05	-1.35188e-05	-4.83196e-06	1.25579e-06	9.818e-07	-1.79208e-06	-4.34432e-06	-2.24011e-06	3.48314e-06	1.67415e-05	3.74084e-05	5.50108e-05	4.84379e-05	1.08332e-05	-3.09048e-05	-6.46223e-05	-9.13827e-05	-0.000120649	-0.000182888	-0.000294722	-0.000329647	-0.000432481	-0.000375146	-0.000314009	-0.000290407	-0.000284669	-0.000369123	-0.000497492	-0.000569835
70294085		-1.11413e-07	3.25215e-07	-6.00822e-07	-1.39986e-06	-3.26973e-06	-3.68518e-06	-4.00899e-06	-4.21002e-06	-5.56747e-06	-1.21177e-05	-1.70975e-05	-1.19216e-05	-8.29086e-06	-1.17816e-05	-4.14579e-05	-0.000186422	-0.000435867	-0.000572487	-0.000638585	-0.00068049	-0.00066375	-0.000706481	-0.00071214	-0.000706821	-0.000785295	-0.000667648	-0.000652173	-0.000476074	-0.000387008	-0.000324914
70295076		-4.43944e-05	-4.47746e-05	-2.90313e-05	-2.23082e-05	-1.49189e-05	-1.60704e-05	-1.3201e-05	-1.67858e-05	-1.55069e-05	-1.35613e-05	-1.09571e-05	-1.15138e-05	-1.66511e-05	-1.96224e-05	-2.60686e-05	-5.72031e-05	-9.92407e-05	-9.99387e-05	-8.84343e-05	-7.54718e-05	-4.18861e-05	-2.14722e-05	-2.85395e-05	-2.85296e-05	-6.23145e-05	-0.000120592	-0.000217034	-0.000317478	-0.000334655	-0.000302559
70296067		-1.5183e-05	-1.17049e-05	-1.10402e-05	-9.38928e-06	-2.10025e-05	-8.60534e-06	-1.29457e-05	-3.79091e-06	1.0322e-05	3.33111e-06	-2.47695e-05	-6.88361e-05	-0.000106805	-0.000139782	-9.2122e-05	-3.77766e-05	-1.99227e-05	-5.27687e-05	-7.93529e-05	-0.000122904	-0.000153645	-0.000161782	-0.000216169	-0.000239367	-0.000226543	-0.000230115	-0.00022341	-0.000194753	-0.000232883	-0.000198856
70297742		-6.02048e-06	-4.68527e-06	-4.01069e-06	-3.29705e-06	-3.07621e-06	-2.77144e-06	-3.46682e-06	-3.00408e-07	1.92532e-06	-3.45486e-07	-6.46516e-07	8.59362e-06	3.52883e-05	2.61147e-05	5.10372e-05	7.45984e-05	9.26491e-05	9.00588e-05	6.57378e-05	3.62461e-05	2.90273e-05	3.72465e-05	2.85534e-05	3.92944e-05	2.40242e-05	-1.64928e-05	-3.33766e-05	-9.33173e-05	-0.000153742	-0.000150019
70297812		-2.88381e-05	-2.88704e-05	-2.63654e-05	-2.47826e-05	-2.11153e-05	-1.50687e-05	-1.47553e-05	-1.40312e-05	-1.02997e-05	-9.7323e-07	1.29881e-05	9.58305e-06	-2.65729e-06	-3.02075e-05	-3.41454e-05	-3.68095e-05	-3.88311e-05	-5.32411e-05	-5.26331e-05	-0.000100209	-0.000199902	-0.000246446	-0.000347358	-0.000518909	-0.000562989	-0.000507254	-0.000349079	-0.000296844	-0.000326888	-0.000411467
70297979		5.08018e-07	1.9968e-06	2.10223e-06	3.14861e-07	-2.10743e-06	6.15995e-06	1.16549e-05	1.4934e-05	2.96396e-05	2.86921e-05	3.47927e-05	3.10593e-05	2.01151e-05	1.52398e-05	-1.974e-06	-4.54473e-05	-0.000134147	-0.000185289	-0.000294461	-0.000411014	-0.000498186	-0.000493271	-0.000535003	-0.000506983	-0.000476754	-0.000494265	-0.000517611	-0.000479456	-0.000472112	-0.000407137
70298663		-5.12052e-06	-4.30646e-06	-2.69665e-06	-3.48154e-06	-5.10915e-06	-6.05107e-06	-7.11364e-06	-6.09498e-06	-5.15679e-06	-2.8821e-06	-2.59764e-06	-2.37304e-06	-7.20793e-06	-1.20542e-05	-1.90607e-05	-3.60344e-05	-5.90979e-05	-8.8843e-05	-0.000125071	-0.000179795	-0.000197634	-0.000271836	-0.000334351	-0.000453502	-0.000582186	-0.00065915	-0.000849871	-0.00110015	-0.00114437	-0.000951756
70299654		1.51276e-06	-7.74815e-07	-2.02882e-06	-2.17183e-06	-4.01189e-07	2.32379e-06	4.24595e-06	3.46517e-06	-6.06445e-07	-6.65795e-06	-4.30216e-06	4.11277e-06	2.51248e-05	4.48841e-05	4.5051e-05	1.74754e-05	-4.54931e-05	-0.000112105	-0.000199477	-0.000262894	-0.000314347	-0.00039277	-0.000494958	-0.000538387	-0.000489353	-0.000524116	-0.00044212	-0.000452173	-0.000356504	-0.000403996
70300338		-3.08871e-06	-6.22269e-06	-1.04113e-05	1.17458e-06	2.15677e-05	3.63234e-05	5.92992e-05	8.46554e-05	0.000102551	0.00011044	0.000116131	0.000126073	0.000103332	5.66286e-05	-1.60457e-05	-0.00014515	-0.000189563	-0.000189359	-0.000170151	-0.000166352	-0.000129533	-0.000152892	-0.000241315	-0.000293408	-0.000383658	-0.000369813	-0.000396251	-0.000370498	-0.000455472	-0.000513464
70300408		-2.71547e-08	4.10532e-06	1.27159e-05	1.42559e-05	1.39516e-05	1.37712e-05	1.51696e-05	2.43409e-05	3.08605e-05	4.38946e-05	6.02424e-05	7.09309e-05	7.72226e-05	7.81409e-05	7.58311e-05	9.29995e-05	3.02683e-05	-2.63026e-05	-9.78336e-05	-0.000162457	-0.000183407	-0.000194307	-0.00018049	-0.000189525	-0.000156866	-0.000157842	-0.000162892	-0.000178002	-0.000237973	-0.000292597
70301189		-2.37528e-05	-2.17351e-05	-1.87255e-05	-1.30951e-05	-6.45927e-06	-1.53483e-06	9.82395e-07	2.1806e-06	1.21367e-06	2.59573e-07	-2.20667e-06	-4.24134e-06	-5.38861e-06	-1.15042e-05	-2.6235e-05	-3.51915e-05	-3.8709e-05	-3.54792e-05	-5.3272e-05	-5.45209e-05	-7.34197e-05	-9.51139e-05	-0.000114993	-0.000163472	-0.000204844	-0.00024984	-0.000269748	-0.000272137	-0.00029552	-0.000344555
70301496		-5.68281e-06	-5.29967e-06	2.0045e-07	4.30735e-06	2.92359e-06	-1.53622e-06	-6.46509e-06	-1.16172e-05	-1.52871e-05	-1.5031e-05	-1.56951e-05	-2.18863e-05	-3.18833e-05	-4.08868e-05	-4.92373e-05	-7.08702e-05	-6.97868e-05	-0.00014916	-0.000251051	-0.000187184	-0.000243683	-0.000282633	-0.000325542	-0.000432988	-0.000488964	-0.000542105	-0.000409587	-0.000371011	-0.000269403	-0.000204891
70301706		-4.21139e-05	-2.91143e-05	-1.88057e-05	-1.29212e-05	-1.88422e-05	-3.32675e-05	-1.74742e-05	-2.61343e-05	-2.25876e-05	-1.37941e-05	-1.13528e-05	-1.56998e-05	-2.73512e-05	-5.25843e-05	-8.04686e-05	-0.000112231	-0.00012002	-0.000178456	-0.000229511	-0.000289869	-0.000341788	-0.000384803	-0.000389698	-0.000364681	-0.000355316	-0.000271515	-0.000201534	-0.000223368	-0.00033147	-0.000437235
70301943		-5.38321e-05	-4.87867e-05	-5.09068e-05	-3.83285e-05	-3.22476e-05	-5.26472e-05	-2.19833e-05	-2.61357e-05	4.77692e-06	2.43913e-05	3.79472e-05	5.60579e-05	8.90222e-05	0.000120166	9.53924e-05	6.5762e-05	4.42799e-05	5.22731e-05	1.74207e-06	5.73949e-05	-8.28185e-05	-0.000178634	-0.000233543	-0.000311477	-0.000367885	-0.000470893	-0.000366573	-0.000358098	-0.000329341	-0.000563745
70302557		-4.01386e-05	-4.94907e-05	-4.24939e-05	-3.08663e-05	-2.51066e-05	-2.65669e-05	-2.25623e-05	-1.88806e-05	-1.95574e-05	-2.05503e-05	-1.86131e-05	-1.98562e-05	-9.98827e-06	-1.27796e-05	-1.00659e-06	-1.15131e-05	-1.41748e-05	-3.0815e-05	-3.75246e-05	-3.52241e-05	-3.18821e-05	-2.15798e-05	-9.02026e-06	1.68573e-05	1.49145e-05	2.03417e-05	6.5159e-05	8.88944e-05	3.93916e-05	-1.64357e-05
70302864		-0.00397711	-0.0035889	-0.00242797	-0.00143242	-0.00144301	-0.00208172	-0.00269867	-0.00650833	-0.00595554	-0.00370806	-0.00210357	-0.00327014	-0.00452937	-0.00539436	-0.00512837	-0.00257617	-0.00218407	-0.00188559	-0.00193294	-0.00211053	-0.00121102	-0.00119861	-0.000906982	-0.000765187	-0.000769542	-0.000941617	-0.000683825	-0.000656151	-0.000552279	-0.000493312
70303311		-5.93656e-06	-5.04265e-07	1.97878e-06	6.5454e-06	9.70073e-06	1.15491e-05	1.37133e-05	1.62961e-05	1.7213e-05	2.63947e-05	2.54597e-05	3.19792e-05	3.99609e-05	4.57019e-05	4.64909e-05	5.5415e-05	6.0245e-05	5.72616e-05	5.28102e-05	4.59954e-05	3.65928e-05	3.66059e-05	4.60286e-05	5.68478e-05	2.33405e-05	-4.76603e-05	-0.00011217	-0.000161908	-0.000194778	-0.000247511
70303618		3.13348e-06	1.88217e-06	6.88555e-07	2.80238e-07	1.71436e-06	1.80084e-06	1.02137e-06	-1.50547e-06	-4.46947e-06	-6.06129e-06	-5.35986e-06	-3.99475e-07	-6.45939e-06	-2.44321e-05	-4.09026e-05	-6.95063e-05	-8.81701e-05	-0.000112515	-0.000143324	-0.000181022	-0.000233171	-0.000244709	-0.00029379	-0.000322752	-0.000357618	-0.000363785	-0.000363605	-0.000394448	-0.000437631	-0.000505012
70304162		-9.57975e-06	-1.52154e-05	-2.49986e-05	-2.81174e-05	-3.27776e-05	-4.82365e-05	-6.2736e-05	-7.32824e-05	-8.63707e-05	-7.00931e-05	-4.44735e-05	-2.51633e-05	-2.47107e-05	-1.09995e-05	-1.67687e-05	-1.30701e-05	-1.53175e-05	-1.97471e-05	-2.96249e-05	-3.88989e-05	-4.71776e-05	-5.75814e-05	-5.43469e-05	-8.52905e-05	-0.000193871	-0.000320183	-0.000382274	-0.000400546	-0.00045518	-0.000519755
70305153		-3.36046e-06	-5.0638e-06	-5.91905e-06	-8.52075e-06	-1.1081e-05	-1.09783e-05	-1.20314e-05	-1.20883e-05	-1.04334e-05	-8.39686e-06	-7.50064e-06	-7.192e-06	-6.69672e-06	-4.66914e-06	-4.34578e-06	-2.92491e-06	-2.11883e-06	1.33013e-07	2.55021e-06	7.02814e-06	1.29772e-05	1.91561e-05	3.81592e-05	4.81852e-05	4.66104e-05	3.44184e-05	1.87697e-05	-1.20851e-05	-4.58294e-05	-8.0365e-05
70305390		1.08985e-05	1.59884e-05	1.76409e-05	2.18196e-05	2.55794e-05	4.63511e-05	6.31341e-05	8.01439e-05	7.46633e-05	4.17564e-05	2.26328e-06	-1.76952e-05	-4.35607e-05	-8.25269e-05	-6.05734e-05	-9.67001e-05	-0.000165603	-0.000323856	-0.000500635	-0.000506355	-0.000483301	-0.000509735	-0.000521788	-0.000540037	-0.00047118	-0.000472836	-0.000451952	-0.000530624	-0.000552681	-0.000499811
70305460		-6.99737e-06	-2.913e-06	-1.9398e-06	-2.12237e-06	-1.67319e-06	-3.34394e-06	-8.60956e-07	-1.59296e-06	-3.1803e-06	-1.38965e-06	-7.74711e-07	5.51888e-06	2.15973e-05	2.02404e-05	1.96196e-05	-7.69976e-06	-2.18072e-05	-3.03937e-05	-1.62264e-05	-3.82954e-05	-4.56026e-05	-7.99786e-05	-9.69394e-05	-0.000119413	-0.000204824	-0.000446845	-0.000491892	-0.000512242	-0.000440384	-0.00040916
70307205		-1.15884e-05	-1.01225e-05	-9.64165e-06	-6.86574e-06	-8.89742e-06	1.85878e-06	9.08564e-06	2.35156e-05	4.80017e-05	3.9676e-05	1.19251e-05	-0.000104315	-0.000271161	-0.000440452	-0.000485257	-0.000594664	-0.000649672	-0.000699461	-0.00069611	-0.000768457	-0.000756272	-0.000635562	-0.000441281	-0.000411978	-0.00032237
70307442		-3.14914e-06	-2.76494e-06	-9.80733e-07	-1.28954e-06	-8.34351e-08	7.02113e-07	2.42987e-06	-3.16336e-06	-1.10449e-05	-2.46709e-05	-2.75542e-05	-3.33187e-05	-4.86203e-05	-6.53422e-05	-7.48155e-05	-0.000155144	-0.00029164	-0.000455052	-0.000595239	-0.000668734	-0.000589411	-0.000573691	-0.000500562	-0.000400144	-0.000280812	-0.000203243	-0.000155328	-0.000121263	-8.59026e-05	-6.98888e-05
70307512		-1.37856e-06	-1.44307e-06	-2.68821e-06	-4.98613e-06	-8.06476e-06	-1.13495e-05	-9.84861e-06	2.73947e-06	2.07866e-05	2.84583e-05	3.43033e-05	4.0721e-05	5.3555e-05	7.06313e-05	7.98427e-05	7.05756e-05	3.25831e-05	-3.43234e-05	-0.000110165	-0.000229582	-0.000266988	-0.000301621	-0.000306792	-0.000341665	-0.000341438	-0.000370022	-0.000418487	-0.000425372	-0.000519793	-0.000624289
70307679		-8.9725e-07	-1.62646e-06	-4.13212e-06	-9.32633e-06	-1.34582e-05	-1.25262e-05	-2.61149e-06	1.35146e-05	3.51147e-05	5.36731e-05	5.33371e-05	5.46974e-05	5.91796e-05	4.17905e-05	-1.34881e-05	-6.07201e-05	-0.000141259	-0.000150697	-0.000204806	-0.000243236	-0.00029971	-0.00040099	-0.000464259	-0.000454691	-0.000407149	-0.000431607	-0.000466004	-0.00042141	-0.000346227	-0.00024917
70308126		-2.52954e-06	2.67213e-06	7.82677e-06	1.29375e-05	1.34922e-05	1.2148e-05	6.84978e-06	2.01332e-06	-9.07936e-06	8.52681e-06	-1.25474e-05	-1.0291e-05	-3.68749e-05	-8.24794e-05	-0.000163831	-0.000236982	-0.000267208	-0.00019559	-9.96288e-05	-8.22575e-05	-6.77274e-05	-0.000110554	-0.000122689	-0.000140433	-0.000206219
70308363		-2.42759e-05	-4.56337e-05	-4.30603e-05	-3.1034e-05	7.27421e-06	5.7557e-05	9.18727e-05	0.000127577	9.72316e-05	6.2062e-05	3.97077e-05	5.77229e-05	-0.000105532	-0.000139185	-0.000262431	-0.000307051	-0.000338912	-0.000285867	-0.000409227	-0.000555617	-0.000693597	-0.000727591	-0.000657816	-0.000512631
70308433		3.53978e-06	1.02095e-05	1.32176e-05	1.43804e-05	1.51683e-05	1.35708e-05	1.12424e-05	5.21786e-06	-5.64595e-06	-6.46128e-06	-4.24314e-06	1.21852e-05	4.88779e-05	5.8785e-05	7.29074e-05	6.2783e-05	3.50772e-05	1.39742e-05	3.18355e-05	3.07593e-05	1.14349e-05	-4.83853e-05	-2.40145e-05	-6.48673e-05	-0.000126687	-0.000165781	-0.000208919	-0.000286088	-0.000368045	-0.000436112
70308503		-2.50432e-05	-2.04332e-05	-1.80613e-05	-1.91459e-05	-1.46804e-05	-1.20799e-05	-8.96509e-06	-4.14351e-06	-5.60264e-06	-9.75267e-06	-1.5682e-05	-2.34002e-05	-2.64887e-05	-2.95657e-05	-3.55198e-05	-1.93899e-05	1.40829e-05	4.67252e-05	4.05053e-05	3.24732e-05	-2.94288e-05	-9.51382e-05	-0.00015969	-0.000190186	-0.000200938	-0.000259742	-0.000255195	-0.000299664	-0.000328537	-0.000308348
70308740		-5.28744e-06	-7.90166e-06	-8.50092e-06	-8.80604e-06	-9.05346e-06	-6.34774e-06	-3.30166e-06	-6.55707e-07	1.8059e-06	4.31118e-06	2.3847e-06	6.54748e-06	1.06225e-05	1.35104e-05	2.55541e-05	1.98936e-06	-2.88019e-06	-3.72793e-05	-4.74252e-05	-8.58742e-05	-8.9417e-05	-0.000136337	-0.000250434	-0.000424866	-0.000381684	-0.000335757	-0.000310549	-0.000314187	-0.000346592	-0.000401928
70308977		3.90709e-06	9.94037e-06	1.68996e-05	2.61577e-05	3.52807e-05	3.47995e-05	3.82772e-05	3.34524e-05	1.73026e-05	9.59726e-06	2.62999e-06	4.98338e-06	4.57445e-06	7.12976e-06	5.16561e-06	2.69881e-06	-1.03979e-05	-3.10518e-05	-4.48354e-05	-6.10112e-05	-7.83328e-05	-0.000111966	-0.000129206	-0.00016435	-0.000235969	-0.000251972	-0.000216653	-0.000175954	-0.000197786	-0.000295181
70309047		-7.934e-06	-8.63814e-06	-1.23497e-05	-9.7661e-07	2.82869e-05	5.43284e-05	6.498e-05	7.53707e-05	7.18486e-05	8.37318e-05	7.45158e-05	5.4787e-05	6.3473e-05	5.21418e-05	3.33008e-05	-2.87109e-05	-0.000123275	-0.000209617	-0.000246265	-0.000242179	-0.000258527	-0.000278407	-0.000352491	-0.000421785	-0.000526041	-0.00066137	-0.00073684	-0.000728391	-0.00072228	-0.000809044
70309117		1.54057e-06	6.09499e-07	-8.48267e-08	-3.32919e-07	3.27275e-07	7.03603e-06	1.40641e-05	2.48901e-05	2.79466e-05	2.55591e-05	1.28076e-05	-8.05068e-05	-0.000205184	-0.000324355	-0.000409929	-0.000483224	-0.000553039	-0.000613703	-0.000645165	-0.000693534	-0.000668914	-0.000630638	-0.000557665	-0.000492945	-0.000437994	-0.000399683	-0.000383443	-0.000385488	-0.000391404	-0.000400631
70309354		-3.52363e-06	-5.9547e-06	-1.06527e-05	-4.0162e-06	-5.00173e-06	-1.85033e-06	-5.46651e-06	-3.92443e-06	-1.10859e-05	-1.82708e-05	-4.82397e-05	-7.63227e-05	-9.02933e-05	-0.000113486	-0.000117729	-0.000180747	-0.000226588	-0.000327606	-0.000459639	-0.000461083	-0.000632651	-0.000621836	-0.000709877	-0.00072743	-0.000613177	-0.000518882	-0.000426486	-0.000344256	-0.000287308	-0.000250189
70310108		-2.36545e-06	-1.21005e-05	-6.25212e-06	8.34452e-07	8.15443e-07	1.5528e-06	-3.2797e-07	7.50893e-08	-2.67231e-07	9.63579e-07	6.03784e-06	9.01346e-06	7.03637e-06	-2.04406e-06	-1.0398e-05	-2.24052e-05	-2.50661e-05	-6.91162e-05	-7.48837e-05	-9.39655e-05	-0.000143424	-0.000185615	-0.000242477	-0.000422111	-0.000497516	-0.000528374	-0.000449823	-0.000443524	-0.000458164	-0.000478149
70310275		-1.68838e-06	-2.38747e-06	-3.92552e-06	-1.95168e-05	-2.34947e-05	-3.20036e-05	-2.94455e-05	-2.63689e-05	-2.72052e-05	-6.18796e-05	-0.000136354	-0.000306746	-0.000543975	-0.000735979	-0.000709699	-0.000649537	-0.000476931	-0.000369643	-0.000355274	-0.000350601	-0.000408586	-0.000270412	-0.000247546	-0.000209842	-0.000197524	-0.000170896	-0.00015789	-0.000155626	-0.000144313	-0.000133824
70310889		-9.40915e-06	-2.58784e-06	2.06842e-07	-8.37846e-07	-8.26168e-07	-1.24705e-07	-1.6076e-07	-2.44507e-07	-1.14465e-07	2.84015e-06	1.07661e-05	9.43062e-06	-2.84339e-05	-0.000119192	-0.000236169	-0.00041578	-0.000554486	-0.000635383	-0.000629762	-0.000529205	-0.000394786	-0.000248467	-0.000213935	-0.000220102	-0.000250836	-0.000281884	-0.000336025	-0.000346619	-0.000345658
70311029		-7.12968e-06	-7.0085e-06	-5.23914e-06	-3.84887e-06	-2.36186e-07	-3.58335e-07	4.67843e-07	4.00115e-06	1.805e-05	1.98676e-05	1.74941e-05	3.52262e-06	-2.61803e-05	-7.03819e-05	-0.000152708	-0.000242689	-0.000299413	-0.000462894	-0.000596589	-0.00077271	-0.000973121	-0.00116703	-0.0014186	-0.00135241	-0.000972379	-0.000576941	-0.000382655	-0.000388811	-0.000409198
70311266		-6.20394e-05	-4.57291e-05	-3.21767e-05	-2.61013e-05	-2.55487e-05	-2.53404e-05	-3.12375e-05	-3.60023e-05	-4.87943e-05	-6.8013e-05	-7.45558e-05	-7.06883e-05	-5.4085e-05	-4.87043e-05	-3.65727e-05	-2.51752e-05	-1.80388e-05	-1.66749e-05	-1.73291e-05	-2.28573e-05	-2.77428e-05	-4.71255e-05	-5.03373e-05	-4.64222e-05	-2.63178e-05	-1.19599e-05	2.24816e-05	4.36848e-05	3.27224e-05	2.5111e-05
70311573		-3.23614e-06	-2.96472e-07	1.68769e-06	3.47084e-06	5.49769e-06	9.8418e-06	1.42896e-05	1.67855e-05	2.0664e-05	2.01181e-05	2.56802e-05	2.43092e-05	1.65287e-05	4.92774e-07	-2.90886e-05	-6.5836e-05	-9.18917e-05	-9.27088e-05	-9.37752e-05	-0.00013075	-0.000184008	-0.000274853	-0.000399336	-0.000387566	-0.000523553	-0.000583108	-0.000596917	-0.000705379	-0.000690998	-0.000721533
70311950		-9.66367e-06	-2.51557e-05	-4.62879e-05	-7.1848e-05	-9.90872e-05	-0.000125215	-0.000156402	-0.000187606	-0.000220389	-0.000273792	-0.000320236	-0.000397046	-0.000479152	-0.000673601	-0.000809425	-0.000774974	-0.000597857	-0.000397637	-0.000296811	-0.000229846	-0.000230139	-0.000208229	-0.000233904	-0.000231497	-0.000210978	-0.000140063
70313318		-1.8806e-05	-9.69692e-06	-7.45252e-07	1.75057e-05	3.67442e-05	8.41423e-05	0.000210481	0.000784	0.0014852	0.00235363	0.002438	0.00399504	0.00412592	0.00338219	0.00169573	0.000911311	0.000308142	-0.000729167	-0.000655965	-0.000779536	-0.000708309	-0.00060062	-0.00197537	-0.00241583	-0.00317823	-0.00282926	-0.00153365	-0.0014449	-0.00117002	-0.000678497
70314309		-6.77326e-06	-4.09119e-06	-5.35289e-06	-4.1575e-06	-3.90952e-06	-2.37761e-06	-3.51564e-07	1.43427e-07	5.20686e-07	-1.28288e-06	-6.29107e-06	-1.55351e-05	-2.17761e-05	-2.30764e-05	-2.95327e-05	-3.06894e-05	-2.58665e-05	-1.91075e-05	-2.01842e-05	3.41257e-06	-4.76485e-05	-6.892e-05	-9.94684e-05	-0.000162827	-0.000235543	-0.000274389	-0.000324105	-0.000385312	-0.000374957	-0.000365195
70314476		-3.70803e-05	-2.51768e-05	-1.59033e-05	-9.28458e-06	-7.61567e-06	-4.36348e-06	-7.83828e-07	-3.1521e-07	-1.14378e-07	1.49542e-07	-4.1841e-07	-1.79907e-06	-3.26119e-06	-3.15463e-06	-3.10374e-06	-4.56031e-07	4.25284e-06	2.4384e-06	-2.61413e-06	-2.01375e-06	-1.2159e-05	-1.42378e-05	-2.78415e-05	-5.01803e-05	-9.98206e-05	-0.000188592	-0.000423149	-0.000690137	-0.000933044	-0.000902878
70314783		-4.9789e-07	-6.07946e-07	-6.21377e-06	-1.38131e-05	-2.17056e-05	-1.54329e-05	4.34351e-06	9.6709e-06	1.4233e-05	4.03619e-05	2.88027e-05	3.18602e-05	4.22001e-05	1.59401e-05	-3.68886e-05	-0.000112675	-0.000187134	-0.000284694	-0.000324768	-0.000477271	-0.000528372	-0.000506104	-0.000512619	-0.000478493	-0.000377379	-0.000349022	-0.000396902	-0.000379464	-0.000475096	-0.000563488
70315397		2.21677e-05	2.95987e-05	3.71603e-05	4.2292e-05	3.64199e-05	3.40653e-05	2.29646e-05	2.23038e-05	1.95122e-05	2.09701e-06	-2.81747e-05	-2.88654e-05	-5.36964e-05	-7.93527e-05	-0.000149096	-0.000169912	-0.000201221	-0.000257354	-0.000357288	-0.000419597	-0.000460935	-0.000471367	-0.000463201	-0.00051144	-0.000582479	-0.00068919	-0.000687265	-0.000690974	-0.000554401	-0.000473339
70315914		-5.94674e-06	-3.22428e-06	2.12336e-06	4.99266e-06	6.90623e-06	8.23777e-06	6.15099e-06	5.14788e-06	4.46824e-06	3.73462e-06	4.49753e-06	5.77157e-06	7.59418e-06	9.02992e-06	7.60966e-06	6.34053e-06	2.51624e-06	-2.97453e-06	-1.60753e-05	-3.25959e-05	-6.99791e-05	-7.75075e-05	-0.000138562	-0.000218643	-0.000282551	-0.000307462	-0.000335591	-0.000336643	-0.000393523	-0.00036866
70316151		-1.75376e-05	-1.09634e-05	-1.04857e-05	-1.10086e-05	-2.7967e-06	-5.76332e-06	-3.41508e-06	-7.18286e-06	-1.57539e-05	-2.70987e-05	-2.75897e-05	-2.29905e-05	-1.36515e-05	-3.72435e-06	8.06341e-06	3.58813e-05	5.29413e-05	6.96707e-05	8.48672e-05	7.55037e-05	4.34585e-05	-3.54544e-06	-2.67639e-05	-5.44054e-05	-7.07098e-05	-9.90859e-05	-0.000157745	-0.000195272	-0.000263999	-0.000377283
70316905		-1.99495e-06	-5.82622e-07	-8.08314e-08	1.97395e-06	3.92263e-06	3.92935e-06	4.58396e-06	3.89651e-06	-1.90258e-07	-9.02434e-06	-2.14013e-05	-3.95705e-05	-5.2344e-05	-0.000107437	-0.000183274	-0.00023063	-0.000226822	-0.000209255	-0.000170215	-0.000196178	-0.00019337	-0.000170701	-0.00021755	-0.00029111	-0.000339932	-0.000342965	-0.000346575	-0.000319322	-0.000315197	-0.000287308
70317142		-2.04586e-05	-1.86353e-05	-7.46818e-06	-4.54474e-06	-3.86782e-06	-1.70531e-05	-4.48597e-05	-0.000128011	-0.000166223	-0.000163574	-0.00010719	-0.000109821	-7.25581e-05	-7.13016e-05	-8.69696e-05	-0.000129142	-0.00018187	-0.000226783	-0.000278379	-0.000340697	-0.00038857	-0.000403907	-0.000356611	-0.000336383	-0.000329266	-0.000378484	-0.000427604	-0.00045527	-0.000447571	-0.000433624
70318370		3.07177e-06	-1.76148e-06	7.40385e-06	1.84699e-05	2.70722e-05	3.83111e-05	6.19398e-05	5.41343e-05	8.28309e-05	0.000109966	0.000125585	0.000141048	0.000151729	0.000155122	0.00015889	0.000157559	0.000155033	0.000148321	0.000135777	0.000121066	0.000101829	6.50608e-05	3.74534e-05	3.38628e-06	-1.64686e-05	-2.78042e-05	-5.47171e-05	-6.83916e-05	-8.12284e-05	-6.55399e-05
70318747		-5.46382e-06	-3.50625e-06	-1.03639e-06	-4.90313e-07	-3.74433e-08	2.30165e-06	5.37641e-06	3.97574e-06	5.8675e-06	7.70678e-06	1.01082e-05	1.27073e-05	1.63019e-05	2.03911e-05	2.46703e-05	2.84268e-05	2.70681e-05	6.68846e-06	-2.87859e-05	-7.29103e-05	-9.52215e-05	-0.000115236	-0.000127204	-0.000138635	-0.00018874	-0.000229832	-0.000340675	-0.000363769	-0.000495501	-0.00060723
70319361		-2.42907e-05	-2.64294e-05	-2.34954e-05	-1.90006e-05	-2.10244e-05	-1.63867e-05	-2.04045e-05	-1.57072e-05	-9.17016e-06	3.22931e-06	1.59914e-05	1.22444e-05	-1.09578e-05	-2.33163e-05	-7.42858e-05	-0.000117333	-0.000157141	-0.000146642	-0.000201483	-0.000222405	-0.00025707	-0.000419478	-0.000546954	-0.000669259	-0.000708442	-0.000716255	-0.000741742	-0.000778121	-0.000812307	-0.00077998
70319501		-5.94559e-05	-5.63065e-05	-4.17748e-05	-2.44317e-05	-1.28399e-05	-3.56226e-06	-3.15056e-06	-3.56129e-06	-6.1379e-06	-9.86253e-06	-1.78254e-05	-3.36292e-05	-5.37282e-05	-7.87409e-05	-0.000133161	-0.000163212	-0.000249271	-0.00030905	-0.000354565	-0.000383368	-0.00041448	-0.000411788	-0.000403222	-0.000419846	-0.000429954	-0.000462776	-0.000479365	-0.000427175	-0.000329025	-0.000253482
70320045		-2.00696e-05	-2.15645e-05	-1.85824e-05	-1.33139e-05	-1.397e-05	-4.15207e-06	-2.28512e-06	-4.6082e-06	-6.35902e-06	-1.24105e-05	-1.86809e-05	-2.21979e-05	-1.97968e-05	-7.23919e-06	8.83635e-06	3.09721e-05	5.24269e-05	5.72191e-05	4.43035e-05	3.45121e-05	4.24361e-05	3.87076e-05	3.70165e-05	3.46605e-05	2.54089e-05	1.02791e-05	-1.38743e-05	-4.62225e-05	-7.62057e-05	-0.000119138
70321106		4.91581e-07	-1.84441e-06	-3.01635e-06	-5.84565e-06	-1.981e-06	-3.67584e-06	-5.99531e-06	-1.04156e-05	-1.86339e-05	-2.70914e-05	-2.32884e-05	-1.66502e-05	-7.78981e-06	7.36434e-08	-2.30682e-06	-5.24423e-06	-1.10912e-05	-2.20829e-05	-2.56265e-05	-3.08264e-05	-4.00031e-05	-5.5032e-05	-0.000103439	-0.000199458	-0.000347926	-0.000460558	-0.000584888	-0.000712884	-0.000755037	-0.000724644
70321273		5.98168e-06	7.06154e-06	3.19341e-06	-2.12897e-06	-3.00066e-06	-3.54273e-06	-1.14412e-05	-3.27343e-05	-6.42641e-05	-0.000100104	-0.000104781	-0.000114082	-0.000127126	-0.000132716	-0.000140987	-0.00013593	-0.000134337	-0.000188915	-0.000283371	-0.000418325	-0.000507609	-0.000632283	-0.000771609	-0.000758597	-0.000662676	-0.000618397	-0.000476637	-0.000321536	-0.000312359	-0.000270272
70321343		3.73586e-06	1.93192e-06	-3.71584e-07	-5.09964e-07	-2.70676e-06	-1.81951e-06	-7.29794e-06	-5.3482e-06	6.25796e-07	6.20471e-06	2.50982e-05	4.02286e-05	6.17439e-05	4.65803e-05	-1.82636e-05	-7.00671e-05	-0.000127628	-0.000126199	-9.61129e-05	-0.000154882	-0.000262756	-0.000324274	-0.00039064	-0.000425797	-0.000433979	-0.000520587	-0.000537119	-0.000481115	-0.000298826	-0.000348872
70322027		-1.28033e-05	-4.81744e-06	2.6224e-06	5.34429e-06	-5.19343e-06	-1.36958e-05	-3.73787e-05	-5.83034e-05	-6.24551e-05	-7.17744e-05	-0.000106349	-0.000160213	-0.000259409	-0.000363243	-0.000445773	-0.000511705	-0.000596378	-0.000658362	-0.000718649	-0.000716244	-0.000707602	-0.000742282	-0.000746029	-0.000708713	-0.000591007	-0.000450289	-0.000347236	-0.000321366	-0.000273921
70323255		9.90667e-07	5.21376e-06	1.07738e-05	1.70859e-05	1.99339e-05	1.68097e-05	1.26656e-05	8.97001e-06	7.76345e-06	2.46056e-05	3.68692e-05	6.22098e-05	8.27403e-05	0.000101709	0.000108544	9.59542e-05	7.81091e-05	4.72384e-05	-6.50973e-06	-5.42138e-05	-0.000100249	-0.000110223	-8.1739e-05	-8.01536e-05	-0.000125978	-0.000207254	-0.000231867	-0.000351687	-0.000312171	-0.000287423
70323869		1.77251e-07	2.66373e-06	1.02755e-05	2.50521e-05	3.81887e-05	1.24329e-05	-6.04055e-05	-0.000110364	-0.000222046	-0.000332687	-0.000394571	-0.000455342	-0.000499987	-0.000585363	-0.00063821	-0.000642142	-0.000620537	-0.000581977	-0.000654265	-0.000624926	-0.000571729	-0.000425684	-0.000433987	-0.000402435
70324790		-9.15125e-06	-2.48705e-06	-2.34599e-06	-4.63142e-06	-7.69984e-06	-5.28633e-06	-3.6325e-06	8.25091e-07	9.41419e-06	1.51168e-05	6.55851e-06	-1.84019e-05	-3.67369e-05	-6.13241e-05	-8.83334e-05	-0.000129308	-0.000164059	-0.000254309	-0.000366109	-0.000466969	-0.000582234	-0.000644797	-0.000612119	-0.000584861	-0.000500911	-0.000390679	-0.000277032	-0.000216957	-0.000216699	-0.000250862
70324930		-5.14522e-05	-4.77382e-05	-4.94552e-05	-4.12343e-05	-3.32928e-05	-2.10271e-05	-1.15482e-05	-1.40412e-06	5.41674e-07	-2.21114e-06	-1.29236e-05	-2.12229e-05	-3.7465e-05	-4.87984e-05	-6.26287e-05	-5.45891e-05	-4.87843e-05	-5.36262e-05	-6.27026e-05	-8.70787e-05	-0.000103159	-0.000101367	-0.000108465	-9.34298e-05	-0.00010054	-0.000136391	-0.000150193	-0.000167732	-0.000158336	-0.000162878
70325097		-0.000105425	-0.0001176	-0.000119954	-7.2254e-05	-0.000114814	-9.63581e-05	-0.000143389	-0.000148405	-0.000149338	-0.0001136	-7.92766e-05	-8.60188e-05	-0.000104792	-0.000150866	-0.000170954	-0.000233657	-0.000260609	-0.000284192	-0.000338487	-0.000404815	-0.000445692	-0.000521361	-0.000556174	-0.000573415	-0.000509258	-0.00044478	-0.00034731
70325167		1.78306e-06	2.8096e-06	4.19468e-06	6.24053e-06	9.83428e-06	6.05068e-06	1.5541e-05	5.9433e-06	-9.10811e-06	-1.10623e-05	-3.69053e-05	-6.75991e-05	-9.15337e-05	-0.000104953	-0.000124792	-0.000184997	-0.00025321	-0.000260076	-0.000232047	-0.000210777	-0.000228303	-0.000245742	-0.000253001	-0.000253468
70325237		3.57925e-08	-1.09006e-06	-2.99941e-07	-1.58506e-06	-2.63204e-06	-2.12687e-06	-6.33076e-07	1.47428e-06	8.90181e-06	7.127e-06	1.88857e-05	1.82844e-05	2.6134e-05	2.09154e-05	4.47038e-05	7.36064e-05	7.40251e-05	5.50365e-05	2.88641e-05	8.85892e-06	-2.03255e-06	-1.37177e-05	-3.94675e-05	-6.72543e-05	-7.32673e-05	-6.79513e-05	-6.87327e-05	-0.000157734	-0.000188021	-0.000227018
70325781		-4.28443e-05	-3.47197e-05	-3.58606e-05	-4.01742e-05	-4.00009e-05	-3.87809e-05	-3.71169e-05	-3.19142e-05	-2.51318e-05	-1.40287e-05	-2.60695e-06	9.51061e-07	-1.95739e-06	-7.84305e-06	-1.4448e-05	-2.03269e-05	-5.00894e-05	-9.2543e-05	-0.000154252	-0.000220133	-0.000241672	-0.000222929	-0.000267081	-0.000340325	-0.000400419	-0.00039234	-0.000373186	-0.000355757	-0.000310846	-0.000322842
70325921		-1.18145e-06	-8.74315e-07	-6.76948e-07	-6.04919e-07	-6.53424e-07	-6.39957e-07	-8.1293e-07	-1.16334e-06	-1.38997e-06	-1.08885e-06	3.67147e-07	2.92582e-06	5.49617e-06	4.56099e-06	-4.97993e-06	-2.69026e-05	-5.43172e-05	-6.85513e-05	-6.66095e-05	-6.66502e-05	-5.58774e-05	-5.78971e-05	-9.07109e-05	-0.000177151	-0.000260608	-0.000345242	-0.000421775	-0.000474209	-0.000540144	-0.000580729
70327079		-7.19399e-07	6.8944e-07	4.02882e-06	7.29793e-06	8.40742e-06	1.10334e-05	1.05857e-05	-3.06961e-06	-1.84186e-05	-1.50293e-05	-3.65002e-05	-6.17032e-05	-5.43998e-05	-9.04709e-05	-0.000116164	-0.000162004	-0.000260011	-0.000395011	-0.000407215	-0.000378485	-0.000450633	-0.00051049	-0.000553264	-0.000637438	-0.000621643	-0.000572687	-0.000556577	-0.000489553	-0.000454822	-0.000378327
70327386		-5.49113e-06	-4.09879e-06	-1.0457e-06	-4.92656e-08	1.21033e-06	-8.31835e-07	-4.63715e-06	-9.55736e-06	-4.54976e-06	-1.54068e-05	-3.2406e-05	-6.57116e-05	-9.82906e-05	-0.000134462	-0.000183472	-0.000265429	-0.000331883	-0.000324391	-0.000379615	-0.000416973	-0.00041365	-0.000386697	-0.000436407	-0.00052209	-0.000518734	-0.000402046	-0.000288512
70327456		-7.85534e-06	-4.99315e-06	-4.21038e-07	6.61213e-06	1.33379e-05	1.42861e-05	1.1303e-05	1.41519e-06	-3.0736e-06	-4.5181e-06	-1.6544e-05	-4.21953e-05	-0.000113826	-0.000178881	-0.000196018	-0.000231874	-0.000240572	-0.000327841	-0.000478125	-0.000568671	-0.000575329	-0.000528462	-0.00041173	-0.000351839	-0.000328489	-0.000309101	-0.0002837	-0.000278916	-0.000295302	-0.000314196
70327526		-2.4141e-06	6.43443e-07	6.23649e-06	1.80418e-05	2.95707e-05	3.14253e-05	4.55562e-05	4.7192e-05	4.1738e-05	2.93727e-05	-1.50786e-05	-0.000131915	-0.000233614	-0.000337891	-0.000368338	-0.000386082	-0.000467972	-0.000608483	-0.000770972	-0.000841353	-0.000838602	-0.000821112	-0.000709965	-0.000719938	-0.000616956	-0.000420594	-0.000342712
70328377		-5.7884e-06	-5.26136e-06	-1.8372e-06	1.01676e-05	2.56164e-05	3.85915e-05	3.536e-05	2.49692e-05	2.62478e-05	8.77511e-06	-3.61789e-05	-6.30554e-05	-6.33876e-05	-9.15547e-05	-0.000118599	-0.00017412	-0.000176973	-0.000232276	-0.000221932	-0.000338788	-0.000462893	-0.000605976	-0.000563675	-0.000544611	-0.000539334	-0.000499558	-0.000552036	-0.000604696	-0.000603407	-0.000599527
70328684		-5.71329e-05	-5.08988e-05	-5.23089e-05	-6.02795e-05	-7.40388e-05	-9.35686e-05	-0.000108836	-0.000120852	-0.000134106	-0.000146956	-0.000163916	-0.000177022	-0.00021867	-0.000267778	-0.000336425	-0.000375431	-0.000348696	-0.000279725	-0.00024009	-0.000240515	-0.000244006	-0.000230671	-0.000237914	-0.00025354
70330973		9.10097e-06	2.02069e-05	4.21976e-05	7.75305e-05	0.000118558	9.69669e-05	3.80555e-05	-4.48889e-05	-9.37799e-05	-9.07866e-05	-0.000108651	-0.000154737	-0.000205211	-0.000248942	-0.000323581	-0.000422473	-0.000455247	-0.000467844	-0.000463477	-0.000471041	-0.000446524	-0.000421712	-0.000347077	-0.000318169	-0.000290963	-0.000265763	-0.000210882	-0.000223285
70331113		-2.72474e-05	-2.54204e-05	-2.00699e-05	-2.20367e-05	-1.3707e-05	-1.75735e-05	-2.37443e-05	-3.43114e-05	-3.93904e-05	-4.62037e-05	-4.37765e-05	-3.16425e-05	-2.61013e-05	-1.13438e-05	3.44538e-06	1.38871e-05	8.67739e-06	-1.08499e-06	-2.55073e-05	-8.92875e-05	-0.000180722	-0.000228556	-0.000271975	-0.000305459	-0.000330609	-0.000383791	-0.000560235	-0.000701226	-0.000874905	-0.000975578
70333332		1.95234e-05	2.06488e-05	2.19892e-05	3.01851e-05	4.11239e-05	5.0512e-05	6.47522e-05	7.81073e-05	7.48705e-05	7.60332e-05	5.34892e-05	4.5681e-05	3.35272e-06	-3.72145e-05	-6.19188e-05	-8.2913e-05	-0.000121655	-0.000159319	-0.000212951	-0.000279717	-0.000289971	-0.000265897	-0.000246981	-0.000243595	-0.000235659	-0.000213411	-0.000232183	-0.000281034	-0.000354814
70334323		6.57987e-06	-9.87381e-06	-4.6238e-05	-2.9174e-05	-1.31303e-05	6.19173e-06	4.65806e-05	6.97523e-05	8.60244e-05	0.000108401	0.000128597	0.000135382	9.06723e-05	-8.60631e-05	-0.000136318	-9.76714e-05	-9.03235e-05	-9.62168e-05	-0.000117089	-0.000142494	-0.000271407	-0.000307845	-0.000420084	-0.000499451	-0.000325588	-0.000241855	-0.000275951	-0.000334592
70334867		5.22992e-06	3.39105e-06	1.06742e-06	-1.80749e-06	-7.47351e-06	-1.32901e-05	-1.34517e-05	-9.0259e-06	-9.07642e-06	-3.48608e-06	3.16116e-06	1.73254e-05	4.81633e-05	8.74458e-05	0.000136036	0.000176156	0.000181429	0.000182117	0.000146282	9.48924e-05	5.00571e-05	2.90713e-05	4.72019e-06	-1.68156e-05	-5.49786e-06	-6.87605e-05	-4.52797e-05	-9.23013e-05	-0.000110914	-0.000161743
70335007		-1.56476e-05	-1.2516e-05	1.99096e-06	7.52502e-06	1.22196e-05	1.51116e-05	2.23111e-05	2.7249e-05	2.94158e-05	2.85846e-05	2.96898e-05	3.61929e-05	3.46886e-05	3.15742e-05	2.8655e-05	2.75308e-05	3.32004e-05	3.34249e-05	2.94971e-05	2.73292e-05	1.95518e-05	5.24054e-06	-4.48222e-05	-6.9015e-05	-0.000115025	-0.000108729	-0.000189493	-0.000242393	-0.000258901	-0.00027611
70335174		1.71337e-05	2.61103e-05	3.25208e-05	2.91627e-05	2.94925e-05	2.79185e-05	3.21626e-05	3.74748e-05	3.97373e-05	3.53403e-05	-3.87585e-05	-9.84058e-05	-0.000130822	-0.000122417	-0.000188185	-0.000271554	-0.000367853	-0.000450778	-0.0005073	-0.000556844	-0.000622357	-0.000683792	-0.000732465	-0.000647032	-0.000555866	-0.000410523	-0.000319059	-0.000287949	-0.000279606	-0.000235823
70337533		-4.47847e-06	-6.50947e-06	-4.25375e-06	-2.34559e-06	-2.38751e-06	-4.71834e-06	-1.25587e-05	-2.78338e-05	-4.13136e-05	-5.13535e-05	-7.43294e-05	-8.6173e-05	-0.000106515	-0.000115617	-0.000103969	-9.65697e-05	-0.000123365	-0.000183917	-0.000238578	-0.000292999	-0.000390331	-0.000452305	-0.000490609	-0.000518581	-0.000481734	-0.000376407	-0.000340596	-0.000363289	-0.000362132
70337603		-9.29455e-06	-1.02664e-05	-5.17598e-06	-1.11307e-05	-1.04274e-05	-3.15852e-06	1.56194e-05	3.47204e-05	6.22894e-05	8.06229e-05	7.93141e-05	6.63517e-05	1.3121e-05	-0.000117497	-0.000199894	-0.000252266	-0.000256791	-0.000237108	-0.000218733	-0.000198625	-0.000188661	-0.000189969	-0.000218035	-0.000261652	-0.000273388	-0.00029133	-0.000283349	-0.000270336	-0.000259455	-0.000224323
70337910		-8.67318e-06	-9.17646e-06	-1.00211e-05	-1.27304e-05	-1.40329e-05	-1.44816e-05	-1.33831e-05	-1.04077e-05	-3.22574e-06	8.49728e-07	9.72196e-07	-3.77033e-06	-1.99215e-05	-5.45472e-05	-9.48492e-05	-0.000147609	-0.000185358	-0.000231582	-0.000253615	-0.000298668	-0.000330731	-0.000372239	-0.00037693	-0.000381892	-0.000397864	-0.000381909	-0.000402551	-0.000382121	-0.000387242	-0.000350833
70338147		-2.02026e-06	1.69815e-06	4.05038e-06	3.60608e-06	3.97203e-06	4.37574e-06	5.62432e-07	-1.1155e-06	-7.43129e-06	-7.72834e-06	-6.55082e-06	-5.98691e-06	-1.04147e-05	-1.97097e-05	-1.4584e-05	-9.06562e-06	-6.02065e-06	-1.56999e-05	-3.67912e-05	-5.60366e-05	-0.000121351	-9.41358e-05	-0.000125488	-0.000145376	-0.000191569	-0.00022893	-0.000217837	-0.000282374	-0.000387793	-0.000388948
70338524		-2.22438e-05	-2.48332e-05	-2.6562e-05	-1.41608e-05	5.98971e-06	-3.64506e-06	-2.02084e-05	-4.95915e-05	-0.000108307	-0.000185609	-0.000294733	-0.000349759	-0.000357482	-0.000350672	-0.000384915	-0.00041312	-0.000395321	-0.00035561	-0.00031123	-0.000352208	-0.00037898	-0.000415722	-0.000414492	-0.000372179	-0.000352226	-0.000336832	-0.000326772
70338831		1.36588e-06	8.30108e-06	1.4489e-05	2.10956e-05	3.39606e-05	5.57196e-05	8.01938e-05	8.37117e-05	4.77224e-05	2.7456e-06	-8.16718e-06	2.72588e-05	3.93127e-05	1.72786e-05	2.42682e-05	1.32703e-05	-2.97713e-05	-8.1588e-05	-0.000142239	-0.000139729	-0.000233576	-0.000298497	-0.000338162	-0.000372283	-0.000407671	-0.000498615	-0.000640224	-0.000686731	-0.000776893
70339068		-9.12228e-06	-8.0546e-06	-5.17032e-06	-2.57764e-06	-1.11391e-06	-1.53957e-06	-2.40211e-06	-3.63759e-06	-3.9216e-06	5.23589e-07	8.62465e-06	1.73359e-05	2.12807e-05	8.48444e-06	-7.85062e-06	-4.28683e-05	-0.000110738	-0.000160327	-0.000296052	-0.000487546	-0.0006741	-0.000805181	-0.00079852	-0.000687548	-0.000574159	-0.000471413	-0.00049148	-0.000540031	-0.000479179
70339138		4.58582e-06	6.01957e-06	6.45522e-06	5.26034e-06	3.07699e-06	-5.6546e-06	-3.29261e-05	-4.1746e-05	-0.000115189	-0.00024295	-0.000335113	-0.000395245	-0.000488896	-0.000565803	-0.00065582	-0.000740601	-0.000810509	-0.00088439	-0.000869405	-0.000747625	-0.000526254	-0.000403659	-0.000369434	-0.000353655	-0.000335816
70339822		-9.14362e-06	-8.51695e-06	-5.66388e-06	-4.86571e-06	-7.64711e-07	2.97465e-06	4.82648e-06	1.1463e-05	7.23466e-06	9.14765e-06	1.53758e-05	1.42507e-05	4.42362e-06	-1.70368e-05	-8.47618e-05	-0.000113161	-0.000145305	-0.00020296	-0.000260037	-0.000318667	-0.000419763	-0.000595901	-0.000657545	-0.000717694	-0.000707636	-0.000720621	-0.000688945	-0.000677292	-0.000694419	-0.000663008
70340436		-3.78016e-05	-2.71997e-05	-1.38629e-05	-1.6977e-05	-1.94529e-05	-1.18266e-05	-2.82287e-06	1.54794e-05	3.97735e-05	5.64676e-05	7.6528e-05	8.38219e-05	9.43049e-05	8.89803e-05	7.42906e-05	7.30107e-05	4.06747e-05	6.78774e-06	-2.92563e-05	-7.75472e-05	-0.000135834	-0.000155723	-0.000199567	-0.000221576	-0.000231401	-0.000278944	-0.000323837	-0.000336928	-0.000281797	-0.000171702
70340980		-1.12412e-05	-4.15007e-06	1.17754e-07	1.22768e-06	6.10491e-07	-1.22065e-06	-1.96267e-06	-4.36754e-06	7.52056e-06	1.0849e-05	8.36605e-06	2.91571e-05	-1.49658e-05	-4.84521e-05	-6.81014e-05	-8.86872e-05	-0.000133097	-0.000123124	-0.00013407	-0.000141168	-0.000194677	-0.000205969	-0.000153351	-0.000147428	-0.000136548	-0.000292277	-0.000506331	-0.00067854	-0.000841494
70341050		-4.66496e-05	-6.75378e-06	-7.0121e-06	-6.55717e-06	-1.32657e-05	-4.91938e-05	-7.24855e-05	-0.000126523	-0.000153227	-0.000125441	-0.000123993	-0.000119807	-0.000142353	-0.000142867	-0.000158754	-0.000164554	-0.0001666	-0.000169822	-0.000187374	-0.000199399	-0.000216306	-0.000229228	-0.000252676	-0.000269251	-0.000268336	-0.000256464	-0.000227914	-0.000205244	-0.000221881	-0.000264569
70341357		-9.8713e-07	-1.27294e-06	-2.88869e-06	-3.31687e-06	-5.9225e-06	-1.09277e-05	-2.05936e-05	-2.64097e-05	-3.88691e-05	-5.29606e-05	-5.73922e-05	-6.06559e-05	-0.000116291	-0.000275909	-0.000439804	-0.000476032	-0.000580722	-0.000565656	-0.000585107	-0.000540461	-0.000480841	-0.000435557	-0.000387358	-0.00034143	-0.000391981	-0.000418098	-0.000386424	-0.000373867	-0.000322025	-0.000312721
70341664		1.44258e-05	1.69629e-05	1.36552e-05	1.10159e-06	7.86208e-06	5.45638e-06	1.40168e-05	1.41268e-05	-7.57209e-06	-4.40858e-05	-9.88102e-05	-0.000206522	-0.000219865	-0.000258268	-0.000256553	-0.000350065	-0.000419391	-0.000508123	-0.000585493	-0.000679403	-0.000790152	-0.0007799	-0.000685543	-0.00061315	-0.000466541	-0.000426815	-0.00033913	-0.000359851	-0.000351251	-0.000355844
70341734		-1.12274e-05	-1.79078e-05	-2.05799e-06	6.79507e-07	1.13835e-05	2.34886e-05	2.64407e-05	1.91565e-05	1.74661e-05	1.18117e-05	-3.15879e-06	-2.26266e-05	-4.78754e-05	-7.21063e-05	-0.000113838	-0.000153867	-0.000152325	-0.000164102	-0.00014869	-0.000171903	-0.000174159	-0.000180881	-0.000166235	-0.000167646	-0.00017605	-0.000203328	-0.000223092	-0.000260595	-0.000256314	-0.000252908
70341971		-1.58947e-05	-1.67917e-05	-1.24542e-05	-7.56783e-06	-4.02014e-06	-3.11098e-06	-4.83501e-06	-6.22655e-06	-9.75081e-06	-9.85605e-06	-5.25121e-06	1.63877e-06	6.75806e-06	9.6524e-06	9.47683e-06	5.39946e-06	1.49428e-06	-4.95519e-07	1.60645e-06	7.55098e-06	1.31976e-05	1.80325e-05	1.85119e-05	6.5311e-06	-5.17837e-06	-8.26696e-06	-3.16787e-05	-6.99779e-05	-9.80821e-05	-0.000125112
70342278		4.18394e-05	1.85951e-05	-3.64476e-05	-4.79262e-05	-9.65961e-05	-0.000170887	-0.000284539	-0.000467768	-0.000590518	-0.00071157	-0.000663709	-0.000533132	-0.000357522	-0.000303757	-0.000251742	-0.000183257	-0.000125199	-8.57213e-05	-6.98309e-05	-6.64994e-05	-6.8166e-05
70342418		6.1004e-06	1.74629e-05	3.46482e-05	3.31229e-05	4.23394e-05	3.20217e-05	3.51152e-05	-4.55813e-06	-6.94187e-05	-0.000104441	-0.00017234	-0.000237995	-0.000292494	-0.000324268	-0.000414638	-0.000551481	-0.000572609	-0.000580574	-0.000597649	-0.000547215	-0.00056117	-0.000497897	-0.000535789	-0.000485811	-0.00047195	-0.000453679	-0.000450779
70342725		-8.42017e-06	-5.10667e-06	-7.28952e-06	-1.21112e-05	-1.36481e-05	-1.00669e-05	-1.1721e-05	-1.09124e-05	-1.12595e-05	-1.02175e-05	-8.03299e-06	-1.01609e-05	-3.78513e-05	-6.60008e-05	-8.12574e-05	-0.000112948	-0.000172643	-0.000174902	-0.000207683	-0.0002968	-0.000329406	-0.000406904	-0.000457568	-0.000515693	-0.000556118	-0.000544931	-0.000584809	-0.000588152	-0.000550314	-0.000538442
70342892		-1.0256e-05	-1.05918e-05	-1.13675e-05	-1.07682e-05	-9.89794e-06	-1.10174e-05	-7.96114e-06	-5.79492e-06	-4.70988e-06	-4.26721e-06	-3.30726e-06	-4.29315e-06	-6.59035e-06	-9.77504e-06	-1.31527e-05	-1.8285e-05	-1.96538e-05	-1.9774e-05	-1.34407e-05	9.33111e-06	4.55255e-05	7.31576e-05	8.76975e-05	9.81285e-05	9.39663e-05	8.20219e-05	5.34539e-05	3.43508e-05	-1.61901e-05	3.50489e-06
70342962		-5.95854e-07	-1.49596e-06	-1.85068e-06	-2.20345e-06	-1.80897e-06	-2.08761e-06	-1.79837e-06	4.22768e-06	1.0901e-05	1.35167e-05	-3.05287e-07	-2.80534e-05	-5.69516e-05	-9.23557e-05	-0.000112292	-0.000111573	-0.000133117	-0.000129094	-0.000156212	-0.000155441	-0.000163821	-0.000230789	-0.000284417	-0.0003935	-0.000418806	-0.000399648	-0.000327404	-0.0002548	-0.000214675	-0.000271614
70343883		-6.29619e-05	-6.65559e-05	-5.83788e-05	-4.43867e-05	-3.26583e-05	-1.94063e-05	-6.36296e-06	3.72347e-06	7.23369e-06	8.03587e-06	6.77993e-06	5.39656e-06	1.88694e-06	1.52636e-06	-5.17042e-06	-1.2755e-05	-2.79211e-05	-2.79874e-05	-5.0045e-05	-6.55232e-05	-7.58868e-05	-0.000101212	-9.60926e-05	-0.000108344	-0.000161994	-0.000187408	-0.000166788	-0.000194401	-0.000248086	-0.00029706
70343953		-6.40781e-06	-2.63384e-06	-6.99826e-07	4.639e-07	1.19314e-06	1.4465e-06	-3.63484e-07	-1.65878e-06	2.57325e-06	5.30577e-06	9.27222e-06	1.07342e-05	9.91462e-06	1.58139e-05	2.12578e-05	1.89987e-05	-1.58354e-05	-5.31938e-05	-9.45683e-05	-0.000140235	-0.000154898	-0.000214629	-0.000234751	-0.000272467	-0.000277648	-0.000266269	-0.000233182	-0.000220718	-0.00014452	-0.000122221
70344190		-3.01847e-05	-4.92888e-05	-1.86482e-05	3.31973e-05	7.49493e-05	0.000108609	9.68459e-05	3.3389e-05	-8.70269e-05	-0.00015789	-0.000238093	-0.000256827	-0.000228629	-0.000273518	-0.000312144	-0.000303533	-0.000240297	-0.000221616	-0.000203753	-0.000228172	-0.000278113	-0.000254491	-0.000203388	-0.000162709	-0.000181591	-0.000183992	-0.000217264
70344944		-1.24287e-05	-6.32047e-06	-1.75287e-06	1.77908e-06	3.51881e-06	3.83581e-06	4.03627e-06	-1.17029e-06	-9.92598e-06	-1.83364e-05	-2.54701e-05	-2.71685e-05	-3.81327e-05	-4.9233e-05	-6.13979e-05	-7.52413e-05	-8.83414e-05	-0.000101297	-0.00010711	-9.46521e-05	-0.000116477	-0.000147863	-0.00017644	-0.000218106	-0.000279554	-0.000345795	-0.000313542	-0.000339902	-0.000344243	-0.000316265
70345014		-4.33593e-05	-4.11074e-05	-2.35502e-05	-7.76037e-06	-8.15983e-06	4.98107e-06	7.93898e-06	1.61387e-06	-4.03944e-06	-8.33722e-06	-1.95686e-05	-2.07125e-05	-3.41848e-05	-6.52935e-05	-9.25767e-05	-0.000115573	-9.4583e-05	-6.72759e-05	-0.000137402	-0.000235818	-0.000355251	-0.000457843	-0.000617557	-0.000708155	-0.000728188	-0.000716349	-0.000702367	-0.000664013	-0.000582488	-0.000486826
70345795		-1.21239e-05	-1.84403e-05	-1.90905e-05	-1.05768e-05	-1.89266e-06	1.6866e-05	2.40366e-05	3.18986e-05	1.13011e-05	-4.14308e-05	-8.27524e-05	-9.43483e-05	-8.2293e-05	-7.02145e-05	-0.000109849	-0.000156491	-0.000241146	-0.000322793	-0.000453771	-0.000483623	-0.000535571	-0.000571619	-0.000604219	-0.00055819	-0.000559307	-0.000605688	-0.000586874	-0.000667704	-0.0006413
70345865		-2.48986e-05	-1.34917e-05	-1.10679e-05	-7.17113e-06	-3.83779e-06	-3.01304e-06	-2.96184e-06	-3.36925e-06	-2.79374e-06	5.62369e-07	2.40167e-06	2.20036e-06	-1.80118e-06	-1.2104e-05	-2.71967e-05	-3.92054e-05	-4.85122e-05	-6.22552e-05	-8.88424e-05	-0.000134103	-0.000157032	-0.000166412	-0.000137085	-0.000122529	-0.000106529	-0.000119085	-0.000198142	-0.00025185	-0.000273605	-0.000256001
70345935		-3.16396e-06	-2.59322e-06	-7.10737e-06	-3.72075e-06	-4.53584e-06	1.30835e-06	8.08253e-06	1.31247e-05	1.50363e-05	1.61365e-05	1.67102e-05	1.84896e-05	7.24638e-06	-1.39989e-05	-6.08842e-05	-0.000128436	-0.000155955	-0.00017658	-0.000184476	-0.000202644	-0.000241663	-0.00030495	-0.000372997	-0.000405971	-0.000432486	-0.000450754	-0.000457158	-0.000434348	-0.000449559	-0.000418989
70346005		3.38002e-08	4.42651e-07	3.09298e-07	-2.13977e-08	2.78739e-07	7.35394e-07	1.18042e-06	2.14559e-06	8.45513e-06	2.58515e-05	1.83331e-05	-9.31398e-06	-7.37251e-05	-0.000133332	-0.000105286	-0.00017266	-0.000199655	-0.000260749	-0.000279291	-0.00025892	-0.00029635	-0.000365453	-0.000470075	-0.00055051	-0.000582782	-0.000589672	-0.000606583	-0.000608995	-0.000475881	-0.000303522
70346312		-3.13968e-06	-3.02726e-06	2.30243e-05	0.000157481	0.000615408	0.000800342	0.00064805	0.00051978	0.000279559	9.29258e-05	-7.46649e-05	-0.000162126	-0.000190463	-0.000152557	-0.000163048	-0.000176407	-0.000238176	-0.000408308	-0.000612067	-0.000705366	-0.000673901	-0.000541066	-0.000378394	-0.000275144	-0.00025958
70346786		-3.78086e-06	3.59083e-06	5.39727e-06	3.08541e-06	-6.13376e-06	-6.81927e-06	-5.20648e-06	8.99961e-06	3.88689e-05	3.7018e-05	1.2924e-05	1.28309e-05	-5.98475e-05	-0.000114419	-0.000182842	-0.000264925	-0.000374537	-0.000375038	-0.000408399	-0.000431384	-0.000391234	-0.000305566	-0.000208644	-0.000177501	-0.000184665	-0.000187282	-0.00020968	-0.000280805	-0.000392954	-0.000511363
70347610		-3.23987e-06	-6.10348e-06	-1.02345e-05	-8.55221e-06	-1.27309e-05	-1.0239e-05	-6.17896e-06	-2.26054e-06	4.11809e-06	-9.83104e-06	-1.39319e-05	-1.77225e-05	-3.39143e-05	-6.3527e-05	-8.99328e-05	-0.000107734	-0.00011168	-0.000173643	-0.000201361	-0.000259305	-0.000374244	-0.000427315	-0.000413996	-0.000396636	-0.000362779	-0.000380204	-0.00036924	-0.000468867	-0.000500018	-0.000515526
70347917		-0.000259253	-0.000166554	-8.18729e-05	-6.17449e-05	-4.45998e-05	-3.31455e-05	-3.04099e-05	-2.84799e-05	-2.70608e-05	-4.89597e-05	-6.44599e-05	-7.29505e-05	-7.68762e-05	-8.91342e-05	-7.65605e-05	-4.21726e-05	-2.90416e-05	-5.99652e-05	-0.000128081	-0.000192561	-0.000244791	-0.000271719	-0.000298005	-0.000327143	-0.000343305	-0.000358229	-0.000348049	-0.000310544	-0.000266508	-0.000352489
70348084		5.61133e-06	7.14861e-06	4.39097e-06	1.02675e-06	-1.95184e-06	-1.11634e-05	-1.38685e-05	-7.57489e-06	-1.27195e-05	-8.48791e-06	-1.71607e-06	6.05852e-06	1.29416e-05	1.61889e-05	1.63697e-05	1.12271e-05	1.67912e-05	4.29013e-05	3.92065e-05	2.60284e-05	4.23446e-05	1.1245e-05	2.28236e-05	-1.12339e-05	-8.05853e-05	-0.000146416	-0.000187532	-0.000263303	-0.000337959	-0.000348704
70348154		5.99084e-07	1.70764e-06	1.15578e-06	-7.04544e-07	-9.9835e-07	-4.0159e-06	-6.53469e-06	-9.28862e-06	-1.21539e-05	-1.34904e-05	-1.44975e-05	-1.529e-05	-1.67328e-05	-1.71025e-05	-1.75297e-05	-1.52619e-05	-3.2435e-05	-3.76537e-05	-7.90399e-05	-0.000133759	-0.000190212	-0.000273198	-0.00036669	-0.000433152	-0.000437864	-0.000431835	-0.000407705	-0.000379428	-0.000365358	-0.000313812
70348601		-1.49409e-06	8.97396e-07	1.14111e-06	1.2257e-07	-3.15096e-06	-6.60148e-06	-9.04917e-06	-1.24196e-05	-1.13879e-05	-7.33979e-06	1.71377e-05	5.67492e-05	8.08091e-05	8.3215e-05	6.27708e-05	4.38909e-05	2.31001e-05	-5.08438e-06	-1.296e-05	-5.85337e-05	-9.76466e-05	-0.000241338	-0.000415106	-0.000450739	-0.000416867	-0.000450726	-0.000484324	-0.000600991	-0.00068572
70349145		-2.4477e-05	-1.46532e-05	-9.43983e-06	-1.36214e-06	-2.92321e-06	-2.89615e-06	-2.97438e-06	-7.35382e-06	-7.04662e-06	-7.60273e-06	-1.35177e-05	-8.43983e-06	1.16484e-05	5.24508e-05	6.96177e-05	0.000112891	0.000111788	0.000101576	0.000101993	-6.66117e-05	-0.000134044	-0.000276335	-0.000342093	-0.000365647	-0.000427716	-0.000420917	-0.000329632	-0.000349805	-0.00034656	-0.00039904
70349215		4.25879e-06	1.11963e-05	2.1154e-05	3.71768e-05	5.38112e-05	6.4251e-05	8.12254e-05	9.06346e-05	9.54212e-05	6.881e-05	6.99959e-05	2.75618e-05	-2.61001e-06	1.3157e-05	2.39752e-05	1.11934e-05	-1.26111e-05	-2.99471e-05	-4.77952e-05	-0.000119154	-0.000220227	-0.000208095	-0.000386224	-0.000423326	-0.00048806	-0.000452683	-0.000532754	-0.000595577	-0.00080384	-0.000869442
70349759		-3.9666e-05	-3.689e-05	-3.49282e-05	-3.05662e-05	-2.68352e-05	-3.04387e-05	-3.17761e-05	-3.88389e-05	-4.12143e-05	-4.51698e-05	-5.23645e-05	-6.22054e-05	-5.53624e-05	-5.88949e-05	-2.65354e-05	-2.68185e-06	1.33555e-05	-4.11424e-05	-8.51637e-05	-0.000184646	-0.000289156	-0.000339692	-0.000369577	-0.000380643	-0.000437602	-0.000546698	-0.00065506	-0.000633198
70350206		3.77643e-06	3.17525e-06	5.7573e-06	6.42786e-06	6.23719e-06	3.33886e-06	-8.22867e-07	-2.09605e-06	-1.23389e-06	-2.44612e-07	-1.75809e-07	1.87046e-07	2.31791e-06	6.29048e-06	8.11179e-06	1.52635e-05	1.78451e-05	2.14785e-05	1.95646e-05	1.20086e-05	1.05357e-06	-6.02644e-06	-6.99454e-06	-4.31652e-05	-0.000106009	-0.000176073	-0.000282856	-0.000345119	-0.000389919	-0.000401903
70351504		-4.72211e-05	-4.19827e-05	-2.49122e-05	-1.6549e-05	-1.18787e-05	-8.54697e-06	-7.02875e-06	-4.91793e-06	-2.84716e-06	-1.62976e-06	-7.46795e-06	-1.49608e-05	-1.95796e-05	-2.53309e-05	-2.66423e-05	-3.10796e-05	-1.8611e-05	-4.19566e-05	-9.39189e-05	-0.000145537	-0.00019943	-0.00025823	-0.00031267	-0.000362612	-0.000365551	-0.000321699	-0.000329403	-0.000417433	-0.000641749	-0.0008617
70352802		3.62766e-06	-9.73303e-07	-4.54753e-06	-3.41822e-06	-2.75861e-06	2.86155e-06	9.43151e-06	1.21829e-05	1.26496e-05	4.33367e-05	2.26044e-05	4.41566e-05	6.21089e-05	5.45232e-05	4.94747e-05	4.82607e-05	3.61653e-05	2.78047e-05	4.47107e-05	1.83494e-05	-6.33373e-05	-8.1261e-05	-9.98848e-05	-0.000130674	-0.000149342	-0.000153109	-0.000176428	-0.000216322	-0.000261294	-0.000294143
70353346		-1.27299e-05	-1.32658e-05	-1.49715e-05	-1.07742e-05	-9.44647e-06	-7.87494e-06	-6.34737e-06	-3.56541e-06	-2.13013e-06	-2.86193e-06	3.64577e-06	1.36327e-05	2.96729e-05	5.35315e-05	6.84328e-05	6.49449e-05	6.09071e-05	4.13595e-05	3.37133e-06	-7.18219e-06	-4.77094e-05	-9.30893e-05	-0.000145997	-0.000186213	-0.000212672	-0.000245523	-0.000321422	-0.00033229	-0.000352149	-0.000432971
70353960		-9.60942e-06	-7.45125e-06	-2.52305e-06	-1.66505e-06	4.32084e-06	5.02683e-06	6.0405e-06	6.39244e-06	4.91459e-06	7.39243e-07	2.85126e-06	-4.65788e-06	-1.63566e-05	-2.74158e-05	-5.15157e-05	-7.51574e-05	-0.000128748	-0.000175123	-0.000213303	-0.000225998	-0.000249984	-0.000288332	-0.000393777	-0.000514137	-0.000530659	-0.000498169	-0.000449858	-0.000397162	-0.000377911	-0.000420524
70355021		-1.41444e-06	-7.97213e-07	-9.86026e-07	-1.47451e-06	-2.22866e-06	-1.925e-06	-3.61866e-06	-3.81652e-06	-6.77283e-06	-9.88073e-06	-1.33805e-05	-2.12044e-05	-3.32133e-05	-6.20178e-05	-0.000113392	-0.000158097	-0.000200449	-0.000265805	-0.000324373	-0.00033257	-0.00035886	-0.000344265	-0.000237008	-0.000273048	-0.000307275	-0.000308677	-0.000307146	-0.000347825	-0.000316234	-0.000245692
70355328		-1.30507e-05	-6.4189e-06	1.50454e-07	2.45892e-06	2.97845e-06	1.27017e-06	-1.04858e-06	-8.37386e-06	-1.04185e-05	-9.75333e-06	-4.18607e-06	9.39747e-06	2.13358e-05	2.58188e-05	2.96826e-05	2.41924e-05	1.02628e-05	1.65904e-05	5.52236e-06	1.19564e-05	8.225e-06	1.17143e-05	8.89042e-06	-8.81683e-06	-5.66813e-05	-0.000152555	-0.000236562	-0.00024877	-0.000295921	-0.000283689
70355872		-3.10434e-05	-2.13306e-05	-1.64508e-05	-1.15376e-05	-2.2312e-05	-4.28543e-05	-7.07859e-05	-7.28343e-05	-6.57581e-05	-6.8646e-05	-9.25373e-05	-0.00012703	-0.000140468	-0.0001499	-0.000179811	-0.000182439	-0.000242087	-0.000307737	-0.000342786	-0.000408705	-0.000415639	-0.00043644	-0.000430948	-0.000459604	-0.000422747	-0.000420085	-0.000353938	-0.000323612	-0.000241508	-0.000197147
70357170		1.14731e-05	9.12929e-06	5.72499e-06	5.27723e-06	7.20615e-06	9.61077e-06	1.26412e-05	1.59497e-05	1.91271e-05	2.40037e-05	2.72529e-05	3.38618e-05	3.76903e-05	4.70681e-05	5.14222e-05	6.07006e-05	6.88712e-05	6.21662e-05	4.99298e-05	3.48813e-05	-3.85428e-07	-4.88177e-05	-7.45172e-05	-0.000155712	-0.000197562	-0.000227961	-0.000306103	-0.000418784	-0.000498724	-0.000650551
70357547		5.98331e-07	-5.02579e-06	-6.86549e-06	-1.00768e-05	-2.14453e-05	-5.50904e-05	-0.000121754	-0.000156005	-0.00022262	-0.000218346	-0.000242856	-0.000333044	-0.000409685	-0.000492444	-0.000551461	-0.00060933	-0.000632522	-0.000643126	-0.000654891	-0.000611053	-0.000572571	-0.000475473	-0.000420536	-0.000376287	-0.00042016	-0.00039464
70358231		-2.02261e-05	-2.41169e-05	-2.39326e-05	-1.98861e-05	-1.7117e-05	-1.39408e-05	-1.15299e-05	-1.02161e-05	-8.46549e-06	-6.54607e-06	-6.04329e-06	-5.85719e-06	-5.76013e-06	-4.7429e-06	-3.19137e-06	9.01059e-07	9.0655e-06	3.3406e-06	-2.31436e-05	-7.61985e-05	-0.000165626	-0.000259317	-0.000332293	-0.000397949	-0.000505562	-0.000611143	-0.000806711	-0.00101656	-0.000913678	-0.000708212
70358468		-2.1285e-06	-3.60737e-06	-3.15217e-06	-3.41106e-06	-9.13958e-06	-1.3469e-05	-1.55638e-05	-9.61229e-06	2.98365e-06	2.56706e-05	1.85811e-05	-1.13534e-05	4.63592e-06	-8.71729e-05	-0.000274054	-0.000380217	-0.000296244	-0.000367053	-0.000355986	-0.000391855	-0.000345893	-0.000238446	-0.000208944	-0.000220619	-0.000274221	-0.000348095	-0.000353471	-0.000358742
70359696		-8.77359e-06	-8.85102e-06	-5.56759e-06	-1.00904e-05	-2.02695e-05	-3.59979e-05	-4.79469e-05	-7.14276e-05	-8.27391e-05	-7.38591e-05	-4.28681e-05	9.35248e-06	6.57768e-05	0.00010051	0.000115759	9.24137e-05	6.77504e-05	5.43955e-06	-6.07946e-05	-0.000155773	-0.000166266	-0.000109039	-0.000115776	-0.000131638	-0.000230088	-0.000241358	-0.000375727	-0.000401309	-0.000409567	-0.000398597
70359766		-3.78799e-05	-1.72993e-05	-5.39952e-06	-2.58111e-07	3.58479e-06	2.61092e-06	-1.35972e-06	-5.57452e-06	-1.06998e-05	-1.53749e-05	-1.88093e-05	-2.55401e-05	-4.0651e-05	-5.7457e-05	-7.42653e-05	-9.61053e-05	-8.81377e-05	-0.000125963	-0.00019947	-0.000240708	-0.00028353	-0.000310605	-0.000395061	-0.000465544	-0.000501634	-0.000517745	-0.000497545	-0.000490363	-0.000490522	-0.000475428
70359836		-1.56812e-06	-2.38043e-06	-2.27078e-06	-3.77952e-06	-7.87114e-06	-1.25398e-05	-1.91155e-05	-1.11619e-05	1.14947e-05	3.26009e-05	3.47666e-05	2.80311e-05	3.13182e-05	3.76074e-05	2.73156e-05	5.42179e-06	-4.19641e-05	-7.25969e-05	-0.000139435	-0.000167934	-0.000159649	-0.000192088	-0.000331845	-0.000471792	-0.000504605	-0.000481192	-0.00040269	-0.000296229	-0.000252032
70359906		-1.04951e-05	-6.24349e-06	-2.85488e-07	-1.16801e-06	8.0579e-06	1.28226e-05	1.25985e-05	1.14671e-05	1.70511e-05	3.90241e-05	7.12341e-05	9.25247e-05	9.80513e-05	8.54413e-05	6.46367e-05	4.09786e-05	3.62851e-05	1.3826e-05	-3.57894e-05	-9.09764e-05	-0.000119481	-0.000161041	-0.00025818	-0.000345557	-0.0004823	-0.000556952	-0.000761132	-0.00077645	-0.0008839	-0.000808829
70360073		-4.84023e-06	3.8447e-07	-1.90042e-06	-7.94721e-06	-1.02446e-05	-1.83231e-05	-2.39464e-05	-2.89489e-05	-3.18336e-05	-2.77872e-05	5.89939e-06	2.66275e-05	3.78534e-05	4.41613e-05	2.80429e-05	-7.95853e-06	-5.34652e-05	-0.00011843	-0.000188448	-0.000267566	-0.000422197	-0.000664918	-0.000722116	-0.000661328	-0.000583054	-0.00057517	-0.000644418	-0.000811771	-0.000858111	-0.000790021
70360520		2.58887e-05	3.17582e-05	2.90944e-05	1.97781e-05	1.65219e-05	-1.95131e-06	-3.30271e-05	-3.9633e-05	-3.90693e-05	-3.18039e-05	-2.08233e-05	-9.20568e-06	-9.46386e-06	1.78527e-05	1.45448e-05	7.91834e-05	7.2908e-05	1.34214e-05	-8.68538e-05	-0.000121843	-0.000126755	-0.000114074	-0.000125793	-0.000148303	-0.000177783	-0.000213924	-0.000236902	-0.000256343	-0.000273286	-0.000291584
70360687		-6.98498e-07	-1.15605e-06	-1.0552e-06	-3.58222e-06	-7.50611e-06	-1.52425e-05	-3.94938e-05	-6.37379e-05	-9.24982e-05	-0.000130396	-0.0002229	-0.00030938	-0.000397938	-0.000516457	-0.000589243	-0.00061235	-0.000543862	-0.000474239	-0.000461036	-0.000454677	-0.000469117	-0.000469579	-0.0004064	-0.000332314	-0.00025718	-0.000206291	-0.00016479	-0.000177723
70361371		-3.57668e-05	-2.75681e-05	-2.11588e-05	-1.17574e-05	-5.07234e-06	-6.02688e-06	-1.32225e-05	-2.01514e-05	-2.45217e-05	-2.61599e-05	-2.69948e-05	-2.73301e-05	-3.31955e-05	-4.24134e-05	-4.59673e-05	-3.64762e-05	-1.75037e-05	-1.51245e-06	7.87015e-06	-8.86437e-06	-5.46763e-05	-8.7892e-05	-0.000137007	-0.000185474	-0.000261648	-0.000339449	-0.000402113	-0.000397192	-0.000386509	-0.000352111
70363283		3.9852e-05	2.92593e-05	1.32957e-05	-1.58482e-05	-5.33166e-05	-9.82028e-05	-0.000152919	-0.000202147	-0.000256049	-0.000310321	-0.000334437	-0.000513862	-0.000682837	-0.000809626	-0.000879738	-0.000748768	-0.000853981	-0.00105371	-0.000984315	-0.000741877	-0.000495703	-0.000342243	-0.00022304	-0.000163175	-9.88662e-05
70363423		-2.32816e-06	-3.3438e-06	-2.29936e-06	3.48686e-06	1.65069e-05	3.12869e-05	4.83553e-05	6.64704e-05	7.60732e-05	5.75266e-05	3.2351e-05	-5.63498e-06	-5.53854e-05	-0.000109058	-0.000144272	-0.000320496	-0.000502217	-0.000598484	-0.000608552	-0.000709658	-0.000786264	-0.000765727	-0.00058424	-0.000374825
70363660		-1.09556e-06	8.55772e-07	1.57581e-06	3.40711e-06	1.67704e-06	3.10459e-06	8.05106e-06	-6.74246e-06	-2.49875e-05	-0.000111375	-0.000204088	-0.000226809	-0.000192503	-0.000176408	-0.000138279	-0.000106812	-0.00011849	-0.000147338	-0.000152854	-0.000143081	-0.000115369	-0.000128812	-0.000143371	-0.000173046	-0.000287437	-0.00036459
70364344		9.34566e-06	1.55624e-05	2.02466e-05	1.01118e-05	-2.79528e-06	-2.64346e-06	-2.1507e-05	-3.13927e-05	-4.69508e-05	-5.50135e-05	-5.60637e-05	-5.41955e-05	-2.02236e-05	2.02313e-05	5.37151e-05	0.000102037	0.000107949	0.000146518	0.000151879	8.4515e-05	9.00725e-05	0.000148099	0.000185068	0.000157178	0.000161095	0.000102896	6.32359e-05	1.29207e-05	3.89922e-06	-2.55096e-05
70364414		4.62943e-06	1.15136e-05	6.10622e-06	4.58955e-06	2.99597e-07	-4.12035e-06	-6.90732e-06	-3.96605e-06	6.07043e-06	2.1107e-05	3.48012e-05	7.77867e-05	8.50253e-05	7.46997e-05	4.31686e-05	2.09625e-05	2.68685e-05	2.62331e-05	3.36452e-05	4.08881e-05	8.92673e-06	-4.98019e-05	-8.44113e-05	-0.000173039	-0.000209144	-0.00022282	-0.000178329	-0.000220433	-0.000338776	-0.000357525
70364651		-1.35824e-05	-2.93369e-05	-3.37393e-05	-4.1013e-05	-3.87432e-05	-2.48652e-05	-1.74744e-05	-9.36126e-06	-1.14724e-06	2.31932e-06	1.98405e-06	2.00945e-06	-4.01208e-07	-5.87181e-07	9.79248e-07	1.56905e-06	1.06678e-06	-3.34093e-06	-9.12791e-06	-1.47669e-05	-1.65403e-05	-4.76092e-05	-0.00010273	-0.000138815	-0.000141746	-0.000165365	-0.000188974	-0.000246297	-0.000314406	-0.000382452
70364721		-1.39775e-05	-5.72738e-06	-1.976e-07	3.70965e-06	5.64168e-06	7.15552e-06	1.34656e-05	9.50713e-06	1.93973e-05	2.80068e-05	3.3743e-05	3.21691e-05	4.19382e-05	4.7759e-05	9.95438e-05	9.36237e-05	0.000125438	7.24242e-05	1.46138e-05	-8.59378e-05	-0.000159591	-0.00017918	-0.000209591	-0.000212731	-0.000244787	-0.000255675	-0.000340088	-0.000472525	-0.000588944	-0.000610364
70364888		-2.80438e-05	-2.35184e-05	-3.3607e-05	-2.97284e-05	-2.22345e-05	-1.89791e-05	-2.30454e-05	-9.93488e-06	-2.42688e-06	-4.38126e-06	-1.11814e-05	-1.01053e-05	9.61725e-07	2.06334e-05	4.34106e-05	5.82745e-05	7.04824e-05	7.11901e-05	4.97731e-05	3.22553e-05	2.01083e-05	-4.29873e-05	-0.000170388	-0.000300569	-0.000290533	-0.000199904	-0.000243452	-0.00037418	-0.000569946	-0.00064688
70364958		-1.95652e-06	-3.85495e-08	-1.93553e-07	-9.34904e-07	-1.64118e-06	-2.4858e-06	-3.9616e-06	-5.75243e-06	-9.51471e-06	-1.55407e-05	-1.77396e-05	-2.11852e-05	-2.97508e-05	-4.28212e-05	-6.04296e-05	-6.7399e-05	-6.36944e-05	-4.71022e-05	-5.60204e-05	-4.4341e-05	-0.000135557	-0.000278009	-0.000418113	-0.000586542	-0.000659032	-0.000669372	-0.000659559	-0.000582287	-0.000562183	-0.000463471
70365572		-1.6728e-06	-2.71359e-06	8.96209e-08	1.43761e-06	2.4288e-06	5.36393e-07	-6.83566e-06	-1.49987e-05	-2.03338e-05	-3.20485e-05	-3.72454e-05	-3.66632e-05	-3.2962e-05	-3.98721e-05	-5.83082e-05	-8.93158e-05	-0.00013051	-0.000174634	-0.000241292	-0.000325422	-0.000405772	-0.00045697	-0.000401148	-0.000397262	-0.00035785	-0.000357329	-0.000345988	-0.000311738	-0.000275162	-0.000222223
70365949		1.3234e-05	7.02591e-06	7.14867e-06	1.17762e-06	-1.5377e-06	-1.33859e-06	-3.18119e-06	-3.22498e-05	-6.00362e-05	-5.68016e-05	-0.000120107	-0.000168247	-0.000289516	-0.000427689	-0.000510086	-0.000542789	-0.000492189	-0.00035758	-0.000240501	-0.000224867	-0.000209827	-0.000198527	-0.000203364	-0.000206595	-0.000273412
70366493		-1.27597e-06	6.20954e-07	1.06189e-06	4.0238e-07	-9.8466e-07	-1.83636e-06	-2.92696e-06	-3.3764e-06	-4.23759e-06	-4.20444e-06	-7.23368e-06	-1.35284e-05	-1.68537e-05	-1.84442e-05	-1.12259e-05	-2.45485e-05	-3.89665e-05	-0.000123069	-0.000165884	-0.000258003	-0.00027999	-0.000310467	-0.00039639	-0.000499325	-0.000568281	-0.000632542	-0.000629718	-0.00058096	-0.000477843
70367317		-1.16619e-05	-1.58511e-06	-6.76374e-07	7.77767e-08	-4.81102e-06	-1.5182e-05	-7.77699e-06	-5.39249e-06	1.96947e-05	3.32764e-05	3.32575e-05	3.73769e-05	3.55568e-05	1.68168e-05	-4.29521e-05	-0.000144509	-0.000175891	-0.000200351	-0.000275864	-0.000320318	-0.000414666	-0.000500786	-0.000493701	-0.000459064	-0.000383865	-0.000321007	-0.000320411	-0.000334453	-0.00031569	-0.000299175
70367554		-4.94501e-05	-3.2716e-05	-3.47567e-05	-2.26501e-05	-1.82696e-05	-2.4385e-05	-4.45211e-05	-5.91515e-05	-6.24126e-05	-5.05991e-05	-5.90949e-05	-5.06432e-05	-5.43887e-05	-5.92594e-05	-8.23052e-05	-9.88062e-05	-0.000148368	-0.000200736	-0.000249537	-0.000304389	-0.000407683	-0.000510066	-0.000650336	-0.000713875	-0.000637078	-0.000675946	-0.00059242	-0.000671635	-0.000693022	-0.000636839
70367624		-1.27803e-06	1.17392e-07	5.40062e-08	-5.05608e-07	-1.38481e-06	-3.46952e-06	-3.08842e-06	-4.40431e-06	-2.47481e-06	3.86381e-06	1.50349e-05	1.59424e-05	9.65424e-06	8.82681e-06	2.1186e-06	-4.68099e-06	-1.25007e-05	-3.61613e-05	-5.91661e-05	-0.000103201	-0.000135174	-0.000217859	-0.000262894	-0.000283915	-0.000317919	-0.000332447	-0.000362838	-0.000417652	-0.000430732	-0.000550678
70367791		-4.45352e-06	-5.6383e-06	-1.28272e-07	4.61255e-07	2.048e-06	5.48392e-06	8.10295e-06	8.7874e-06	8.41626e-06	1.07292e-05	1.26494e-05	1.07561e-05	1.05493e-05	7.22219e-06	-2.9731e-05	-6.64683e-05	-0.000107077	-8.951e-05	-0.000120309	-0.000161895	-0.000193941	-0.000301858	-0.000337921	-0.000377497	-0.000422467	-0.000486066	-0.000557745	-0.000599738	-0.000635224	-0.000630733
70367861		1.96294e-05	2.91989e-05	3.15355e-05	3.25925e-05	2.86353e-05	2.2805e-05	-2.47553e-06	-2.80509e-05	-4.88947e-05	-5.06721e-05	-4.43008e-05	2.10533e-05	6.07347e-05	7.76009e-05	8.69697e-05	6.9428e-05	1.5846e-05	-7.7913e-05	-0.000152331	-0.000219089	-0.000312493	-0.000375804	-0.000463395	-0.000526423	-0.00053404	-0.000537555	-0.000492405	-0.000503214	-0.000436402
70368615		-3.30075e-05	-2.58207e-05	-2.13638e-05	-1.20041e-05	-9.58499e-06	-6.79718e-06	-2.82322e-06	-2.74363e-06	-1.93303e-06	-1.32408e-06	-1.88138e-07	-4.14143e-07	-5.9564e-07	-1.0258e-06	-3.77556e-06	-1.08863e-05	-2.15217e-05	-7.19195e-05	-0.000142453	-0.000170324	-0.000170743	-0.00016067	-0.000197988	-0.000301979	-0.000302602	-0.000343463	-0.000402351	-0.000447071	-0.000464097	-0.000580453
70369606		3.89266e-06	5.39542e-06	4.47355e-06	2.87241e-06	2.03507e-06	2.81332e-06	6.7427e-06	1.26162e-05	1.44872e-05	7.82729e-06	-2.07664e-05	-3.90611e-05	-5.48069e-05	-8.10965e-05	-0.000133115	-0.000172025	-0.000248183	-0.000304769	-0.000293226	-0.000294082	-0.000226586	-0.000260755	-0.000248754	-0.000206449	-0.000157059	-0.0001325	-0.000147566	-0.000159852	-0.000177072	-0.000233233
70370387		-2.12315e-05	-3.68628e-05	-4.59205e-05	-3.11878e-05	-3.43063e-05	-5.68828e-05	-0.000127691	-0.000211585	-0.000248333	-0.000288945	-0.000337951	-0.000378458	-0.00044737	-0.000464601	-0.000456016	-0.000527824	-0.000717846	-0.000872303	-0.000806531	-0.000604456	-0.000476064
70370694		-4.00458e-05	-4.18655e-05	-3.23137e-05	-2.37697e-05	-1.35438e-05	-7.87091e-06	-1.71693e-07	2.24551e-06	2.07045e-06	3.68314e-06	5.23951e-06	7.81935e-06	1.09113e-05	1.6636e-05	1.86156e-05	1.9731e-05	1.68471e-05	-1.89526e-05	-4.63618e-05	-6.17125e-05	-7.51488e-05	-9.13674e-05	-0.000111019	-0.000182084	-0.000297807	-0.000397164	-0.000494973	-0.000545763	-0.000571051	-0.000597741
70371141		-8.57161e-06	-8.88045e-06	-1.07003e-05	-1.03686e-05	-1.75032e-05	-8.89788e-06	-1.1087e-06	7.44266e-07	6.5523e-06	1.14528e-05	2.1826e-06	-1.29069e-05	-3.11047e-05	-4.62051e-05	-6.28976e-05	-7.08585e-05	-7.64894e-05	-9.64744e-05	-0.000127516	-0.000168321	-0.000212672	-0.000241635	-0.000355367	-0.000437337	-0.000551259	-0.000732018	-0.000739876	-0.000630773	-0.000569049	-0.000559907
70372509		-4.77517e-06	-1.37084e-05	-2.18572e-05	-2.57279e-05	-2.48847e-05	-2.34029e-05	-2.2149e-05	-1.42717e-05	6.16293e-06	3.65807e-05	6.24838e-05	9.74017e-05	0.000116088	9.68224e-05	7.43669e-05	7.62464e-05	2.76115e-05	-4.12809e-05	-0.000185105	-0.000276265	-0.00025495	-0.000294798	-0.000274751	-0.000253367	-0.000291323	-0.000344797	-0.000455978	-0.00053341	-0.000563293
70372676		-4.97367e-06	-1.75157e-05	1.71022e-05	2.92487e-05	3.41349e-05	2.04991e-05	-3.19957e-06	-4.04139e-05	-8.08464e-05	-0.000176729	-0.000305743	-0.000372487	-0.000322274	-0.000361832	-0.000381327	-0.00043967	-0.000521479	-0.000622805	-0.000625641	-0.000508211	-0.000384005	-0.000350257	-0.000375727	-0.000366014	-0.000328529	-0.000278708
70373053		-4.09776e-07	3.03388e-06	3.07719e-06	3.35893e-06	-1.82917e-06	-1.04771e-05	-1.28676e-05	-1.72844e-05	-1.69198e-05	-1.53648e-05	-1.56525e-05	-1.0313e-05	1.75311e-05	3.16586e-05	5.15124e-05	7.08259e-05	7.20713e-05	7.17247e-05	5.48055e-05	4.27373e-05	1.5842e-05	1.71112e-05	1.94201e-05	1.94219e-05	1.81123e-05	1.75722e-05	1.83722e-05	1.54969e-05	-1.37552e-05	-3.70813e-05
70373667		3.03873e-06	5.13631e-06	8.34905e-06	1.65212e-05	2.12204e-05	2.23076e-05	1.85086e-05	1.30164e-05	-3.11527e-05	-8.35311e-05	-0.000122845	-0.000165171	-0.000279719	-0.000381831	-0.000293699	-0.00017361	-0.00019874	-0.000254472	-0.000368476	-0.00038591	-0.000465247	-0.000569523	-0.000602838	-0.000580543	-0.000502758	-0.000355399	-0.000407362	-0.000264189	-0.000192628
70374114		-6.81782e-06	1.02086e-05	2.97183e-05	5.43133e-05	8.73973e-05	0.000104675	0.000117653	0.00012094	0.000126233	8.2772e-05	9.71136e-06	-8.03814e-05	-0.000148736	-0.000158719	-0.000166158	-0.000158277	-0.000155378	-0.000186803	-0.000230902	-0.000274407	-0.000274033	-0.000296253	-0.000298916	-0.000306154	-0.000305421	-0.000266041	-0.000361199
70374281		-4.87822e-06	4.71591e-06	-1.86265e-06	-3.83348e-06	-1.04236e-06	9.55547e-06	1.1025e-05	-6.46844e-05	-0.000201198	-0.000362009	-0.000330544	-0.000393792	-0.000283323	-0.000157344	0.000139602	0.000128597	-0.000222196	-0.000497953	-0.000581634	-0.000500373	-0.000397331	-0.000319955	-0.000341308	-0.000221925
70374351		1.39511e-06	6.64735e-07	-1.76988e-06	3.85214e-06	-5.00738e-07	-6.31747e-06	-1.43369e-05	-1.94798e-05	-1.1031e-05	-3.61427e-06	1.034e-05	2.46215e-05	1.75427e-05	2.45324e-05	3.35699e-05	1.49052e-05	-1.82846e-06	-1.05021e-05	-3.45349e-05	-6.65527e-05	-8.13464e-05	-3.14755e-05	-1.81381e-05	-4.09775e-05	-6.14885e-06	-3.93399e-05	-6.55647e-05	-0.000120139	-0.000251252	-0.000438112
70374588		-3.28372e-05	-3.5376e-05	-3.64897e-05	-3.37299e-05	-3.65015e-05	-2.85312e-05	-3.4706e-05	-3.84284e-05	-2.49423e-05	-3.30444e-05	-4.26364e-05	-5.40202e-05	-5.73105e-05	-4.49231e-05	-3.80338e-05	-2.02648e-05	1.85258e-06	1.70065e-05	1.43467e-05	-9.47411e-06	-1.11704e-05	-2.50772e-05	-4.52224e-05	-7.34489e-05	-9.60322e-05	-0.000125985	-0.000168942	-0.000188389	-0.000230857	-0.00023391
70374658		-5.34393e-06	-2.17937e-06	-2.6371e-06	-6.96451e-06	-1.01092e-05	-1.37153e-05	-2.7816e-05	-3.37852e-05	-3.13548e-05	-1.92724e-05	-1.43399e-05	-1.65505e-05	-4.96014e-05	-0.000156921	-0.000248391	-0.000412063	-0.000558755	-0.000555853	-0.000507395	-0.000421618	-0.000364366	-0.000459857	-0.000482823	-0.000537356	-0.000432303	-0.000308325	-0.000245404	-0.000216535	-0.000186398
70374895		5.47824e-05	5.72294e-05	6.63042e-05	7.13565e-05	5.23208e-05	2.1509e-05	-1.77109e-05	-8.38675e-05	-0.000162301	-0.000214219	-0.000251554	-0.00031998	-0.000413787	-0.000532251	-0.00069489	-0.0007023	-0.000629368	-0.000557489	-0.000530975	-0.000513931	-0.000464875	-0.000490322	-0.000441334	-0.000409965	-0.00034803
70375035		-1.00045e-06	3.07509e-06	4.70004e-06	4.80754e-06	2.29756e-06	-4.07405e-07	2.0699e-06	6.6158e-06	1.44456e-05	2.94824e-05	3.48764e-05	4.27232e-05	5.50967e-05	6.88977e-05	8.22838e-05	9.25594e-05	8.10255e-05	6.76384e-05	6.08539e-05	5.3634e-05	3.6021e-05	-1.23512e-06	-8.15217e-05	-0.000174898	-0.0002358	-0.000260396	-0.00031386	-0.000326531	-0.000464764	-0.000669729
70375105		-5.16212e-07	-4.01425e-06	-4.00796e-06	-7.44311e-06	-6.99569e-06	-2.77856e-06	1.23581e-05	3.56731e-05	4.98972e-05	2.86947e-05	-2.021e-05	-7.89244e-05	-0.000135172	-0.000174399	-9.62299e-05	-7.29659e-05	-0.00011289	-0.000200549	-0.000339546	-0.000411974	-0.00048684	-0.000571496	-0.000586706	-0.000605604	-0.000604674	-0.000547395	-0.000518885	-0.000456378	-0.000350469	-0.00034369
70375342		-3.62127e-06	-3.72523e-06	-1.11205e-06	-2.89208e-06	-3.29597e-06	-5.68341e-07	-8.66142e-07	-2.99765e-07	6.21282e-07	3.39318e-06	1.24877e-06	8.55297e-06	1.87214e-05	2.73274e-05	4.46995e-05	5.87627e-05	6.38509e-05	5.07998e-05	4.27413e-05	3.58552e-05	2.20891e-05	-3.45412e-05	-5.54516e-05	-5.70082e-05	-0.000108445	-4.24628e-05	-5.62662e-05	-0.00013014	-0.000181239	-0.000206238
70376877		-8.55372e-07	-1.46938e-06	-1.57361e-06	1.41809e-07	5.04182e-06	1.19086e-05	1.43e-05	1.05879e-05	2.65842e-06	-2.40309e-05	-6.2253e-05	-0.000128827	-0.000203922	-0.000204304	-0.000249283	-0.000318912	-0.000401229	-0.000504144	-0.000603937	-0.000718588	-0.000808687	-0.000859023	-0.000852242	-0.000863166	-0.000755336	-0.000677026	-0.000545863	-0.000414986	-0.000336117	-0.000259723
70377938		-2.4301e-05	-1.52083e-05	-2.64853e-05	-2.7397e-05	-2.70349e-05	-2.91268e-05	-2.16091e-05	-2.18498e-05	-1.8034e-05	3.83975e-06	1.88067e-05	2.73721e-05	-8.13814e-05	-0.000127295	-0.000323955	-0.000411845	-0.000373471	-0.000310692	-0.000251557	-0.000279928	-0.000301986	-0.000309301	-0.000325954	-0.000386318	-0.000454251	-0.000442703
70378008		-1.61581e-05	-1.83275e-05	-9.0246e-06	1.37455e-05	-3.46532e-06	-4.13432e-05	-8.22629e-05	-0.000117058	-0.000179752	-0.000236896	-0.000250319	-0.0002929	-0.000276835	-0.000254888	-0.000234289	-0.000260749	-0.00028056	-0.000310505	-0.00031979	-0.000323306	-0.000332853	-0.000294001	-0.000258787	-0.000251168	-0.000250649	-0.000262278	-0.000298287	-0.000301198
70378245		8.50718e-06	1.1384e-05	1.10833e-05	1.22157e-05	1.01114e-05	1.1262e-05	8.97465e-06	5.42951e-06	3.76494e-06	9.32501e-07	4.7768e-06	1.28884e-05	2.62166e-05	2.84885e-05	2.59145e-05	2.24071e-05	1.79368e-05	1.34267e-05	-2.2484e-05	-7.38344e-05	-0.000137563	-0.000200686	-0.000248298	-0.000279026	-0.000290146	-0.000316274	-0.000433583	-0.000577215	-0.000715407	-0.000756206
70378552		-6.42771e-06	-7.46059e-06	-4.88013e-06	7.23326e-06	1.31776e-05	1.29889e-05	2.44511e-05	5.25758e-05	6.18139e-05	6.00714e-05	6.39879e-05	-1.4086e-05	-5.55364e-05	-7.00201e-05	-9.7105e-05	-0.000151355	-0.00019849	-0.000251237	-0.000317788	-0.000388229	-0.000485006	-0.000528784	-0.000552336	-0.000612037	-0.000761691	-0.000827989	-0.000739159	-0.000625308	-0.000523031	-0.000491784
70378622		-2.03755e-06	-3.87031e-06	-4.45015e-06	-1.26127e-06	-7.13803e-07	8.54974e-07	9.80437e-07	3.09104e-06	6.63579e-06	1.19046e-05	2.02573e-05	3.1414e-05	4.54909e-05	5.97265e-05	6.1157e-05	2.53668e-05	1.28803e-05	-4.56008e-05	-8.81486e-05	-0.000101106	-0.000120945	-0.000183501	-0.00023059	-0.000361219	-0.000421008	-0.000479118	-0.0004829	-0.000581843	-0.000701898	-0.000733945
70378789		1.15906e-06	7.57299e-06	1.64999e-05	3.03474e-05	5.35168e-05	7.98955e-05	0.00010327	0.000124741	0.000122816	0.000112108	9.98896e-05	9.44319e-05	8.2522e-05	7.4684e-05	6.72813e-05	4.05538e-05	2.17444e-06	-3.02696e-05	-0.000200078	-0.000260971	-0.000225045	-0.000275167	-0.000331216	-0.000394424	-0.000389013	-0.000450375	-0.000449581	-0.000467816	-0.00045726	-0.00047728
70380464		-3.77399e-05	-4.11949e-05	-3.15579e-05	-1.73602e-05	-1.10616e-05	-1.03911e-05	-1.0335e-05	-1.20401e-05	-1.10621e-05	-9.34275e-06	-6.75272e-06	-1.15063e-05	-1.54956e-05	-2.56022e-05	-3.06624e-05	-3.34959e-05	-4.28373e-05	-4.68125e-05	-5.82024e-05	-8.04883e-05	-8.95317e-05	-0.000104462	-0.000107448	-0.000136855	-0.000337695	-0.000408835	-0.000582797	-0.000764951	-0.000946729	-0.000761517
70380771		-3.37781e-05	-3.24567e-05	-1.99642e-05	-1.02827e-05	-7.2466e-06	-5.4981e-06	-1.82855e-05	-1.62535e-05	-3.48419e-06	-1.6186e-05	-1.40962e-05	3.45349e-05	6.07963e-05	5.23097e-05	6.98951e-05	6.98437e-05	5.28812e-05	-5.9312e-06	-2.27566e-05	-6.77689e-05	-3.98958e-05	-6.82823e-05	-5.77322e-05	-8.6933e-05	-0.000124847	-0.000154799	-0.000254649	-0.000242974	-0.000464911	-0.000664294
70381078		-6.24368e-06	9.72631e-06	2.75014e-05	3.20431e-05	2.95336e-05	3.27418e-05	3.14339e-05	1.97211e-05	6.40981e-06	-5.89911e-06	-1.47789e-05	-2.64642e-05	-5.36929e-05	-8.42515e-05	-8.23224e-05	-8.53166e-05	-7.99152e-05	-7.1222e-05	-0.000103483	-7.24345e-05	-0.000221999	-0.000401915	-0.000600266	-0.000701253	-0.000664103	-0.000757836	-0.000844407	-0.000804717	-0.000914711	-0.00083852
70381148		9.15454e-08	-7.80965e-07	-1.39448e-06	-2.04618e-06	-2.62842e-06	-2.52773e-06	-4.42101e-06	-3.0464e-06	-2.66025e-06	4.43889e-07	1.09691e-06	-2.6782e-06	6.37341e-06	1.87202e-05	3.37812e-05	2.82999e-05	4.09156e-06	-3.23136e-05	-5.59792e-05	-7.27406e-05	-0.000113518	-0.00019611	-0.000248649	-0.000317792	-0.000454274	-0.000477382	-0.000605288	-0.000573815	-0.000620026	-0.000643775
70382139		1.25547e-05	-4.14703e-05	-0.000103789	-0.000142677	-0.000127955	-9.60324e-05	-0.00011375	-0.000126923	-0.000155908	-0.000126658	-0.000116902	-9.0066e-05	-0.000105762	-8.4799e-05	-9.72628e-05	-0.000151076	-0.000246047	-0.000222486	-0.00029539	-0.000248322	-0.000294669	-0.000250122	-0.000229576	-0.000160239	-0.000170395	-0.000200379	-0.000201238	-0.000218227	-0.000219058	-0.000220092
70385112		-1.16934e-05	-3.99659e-06	7.34788e-06	2.09028e-05	5.03575e-05	4.6976e-05	4.91867e-05	3.67461e-05	4.40374e-05	3.64188e-05	2.67301e-05	5.5856e-05	6.1737e-05	-7.34734e-06	-4.05729e-05	-0.000115759	-0.000231337	-0.000320228	-0.000385385	-0.000451114	-0.000466773	-0.000486145	-0.000464182	-0.000465018	-0.00047472	-0.000492871	-0.000536146	-0.000507204
70385419		-8.84823e-07	-9.12448e-07	-2.4658e-06	-3.88818e-06	-5.33911e-06	-1.95196e-06	9.97897e-06	2.70566e-05	3.56674e-05	4.28496e-05	3.69919e-05	3.40248e-05	2.77714e-05	2.61189e-05	2.15219e-05	9.59827e-06	-1.87105e-05	-0.000126022	-0.000207725	-0.000228567	-0.000243214	-0.000273667	-0.000265065	-0.000301634	-0.000465474	-0.000606206	-0.000567302	-0.000455085
70386410		-1.63969e-05	-1.5e-05	-8.19885e-06	-3.33819e-06	-5.0556e-07	1.15942e-06	1.25561e-06	-4.78396e-07	-2.98575e-06	-3.72602e-06	-9.51284e-06	-1.0439e-05	-1.20094e-05	-1.43968e-05	-2.45802e-05	-4.22959e-05	-6.01703e-05	-6.52688e-05	-6.97265e-05	-0.000128271	-0.000245808	-0.000337053	-0.000326204	-0.000340373	-0.000292659	-0.00024232	-0.000209156	-0.000220317	-0.00022515	-0.000279177
70386717		-4.36484e-06	-6.44255e-06	-1.36417e-05	-2.97102e-05	-7.60227e-05	-0.000127218	-0.00019194	-0.000238124	-0.00025017	-0.000292126	-0.000379636	-0.000550173	-0.000745701	-0.000775965	-0.000604071	-0.00039096	-0.000231583	-0.000209886	-0.000168644	-0.000227963
70386884		-1.19261e-05	-1.48579e-05	-1.71251e-05	-1.80118e-05	-1.60672e-05	-1.56859e-05	-1.8334e-05	-1.27006e-05	-6.45492e-06	-1.65624e-06	-4.2491e-06	-2.62108e-05	-5.02597e-05	-9.35967e-05	-0.000135711	-0.000187008	-0.000239801	-0.000292467	-0.000310267	-0.000345855	-0.000375539	-0.000443002	-0.000520502	-0.000504288	-0.000330808	-0.000256252	-0.00023713	-0.000236289	-0.000238613	-0.000221595
70387261		-1.04977e-05	-1.34293e-05	-1.60025e-05	-1.7973e-05	-1.6973e-05	-1.67443e-05	-1.32029e-05	-9.62326e-06	-7.61856e-06	-4.11947e-06	-1.22618e-06	-1.06788e-06	-3.35939e-06	-8.12666e-06	-1.68286e-05	-2.616e-05	-1.20331e-05	1.76249e-05	4.2651e-05	5.74051e-05	4.87111e-05	-5.09541e-06	-8.47659e-05	-0.000156251	-0.000263125	-0.000348345	-0.000426748	-0.00049808	-0.000476141	-0.000567656
70387331		1.71018e-05	2.60196e-05	3.7283e-05	3.56732e-05	3.49669e-05	-2.10645e-05	-0.00018647	-0.0006479	-0.000802695	-0.00106792	-0.00129722	-0.00120797	-0.00106444	-0.000781953	-0.000487246	-0.000454478	-0.000463781	-0.000467579	-0.000515941	-0.000511584	-0.000448263	-0.000308871	-0.000133414	-4.4138e-05
70387708		1.88026e-05	2.55459e-05	1.49283e-05	6.81107e-06	1.19888e-05	1.95382e-05	2.45838e-05	3.38447e-05	3.77371e-05	4.41627e-05	4.97986e-05	7.29675e-05	7.67596e-05	6.0255e-05	3.88362e-05	2.91877e-06	-5.42082e-05	-0.000113384	-0.000118571	-0.000155725	-0.00023	-0.000263973	-0.000310517	-0.00035097	-0.000299026	-0.000367682	-0.000458443	-0.000472248	-0.000464671	-0.000389001
70388252		2.66149e-05	3.3242e-05	3.79135e-05	4.55972e-05	3.93172e-05	3.89532e-05	2.74346e-05	-2.06589e-05	-4.94122e-05	-0.000177896	-0.000335697	-0.000459422	-0.000547314	-0.00048975	-0.000511508	-0.000485072	-0.00032096	-0.000298866	-0.000270236	-0.000231877	-0.000245274	-0.000181742	-0.000229314	-0.000201331	-0.000247831	-0.000267929	-0.000231024	-0.000246063
70388559		5.88324e-06	1.6947e-05	3.24282e-05	5.40509e-05	7.78847e-05	9.77915e-05	0.000105052	4.99141e-05	1.13725e-05	-5.35795e-05	-0.000122349	-0.000110178	-0.000146262	-0.000186866	-0.000194882	-0.000226073	-0.000311269	-0.000331019	-0.00036598	-0.000368902	-0.00044142	-0.000537656	-0.000579886	-0.000576531	-0.000559224	-0.000565311	-0.000497018	-0.00049389	-0.000417612
70388796		1.00834e-05	7.32991e-06	7.05805e-06	5.34114e-06	3.59791e-06	1.80411e-06	4.90235e-07	-4.61136e-07	-2.22227e-06	-2.78467e-06	-3.26836e-06	-1.64818e-06	2.45151e-06	8.76692e-06	1.29605e-05	1.45662e-05	1.69087e-05	1.41628e-05	2.12403e-05	1.38245e-05	1.63354e-05	1.58988e-05	2.00147e-05	2.25772e-05	2.73978e-05	2.16551e-05	-1.38623e-05	-7.40895e-05	-8.75682e-05	-0.000109802
70389006		-2.45259e-05	-2.68419e-05	-2.60762e-05	-2.83915e-05	-2.94169e-05	-2.96845e-05	-3.08135e-05	-2.22879e-05	-1.57094e-06	8.90011e-06	2.62538e-05	3.51402e-05	4.22478e-05	4.7379e-05	5.27311e-05	5.36236e-05	5.42676e-05	4.84117e-05	4.8002e-05	4.6095e-05	4.13606e-05	3.19797e-05	-8.00162e-06	-4.61355e-05	-9.71893e-05	-0.000132071	-0.000138341	-0.000121558	-0.000100591	-0.000113153
70389313		-1.22675e-05	-1.05713e-05	-1.44504e-05	-1.0756e-05	-9.17178e-06	-7.94493e-06	-6.85616e-06	-4.81791e-06	-4.19368e-06	-2.46961e-06	-7.38545e-06	-1.48388e-05	-3.42013e-05	-5.42125e-05	-7.06459e-05	-8.45588e-05	-0.000125458	-0.000175168	-0.000245379	-0.000313657	-0.00042279	-0.000436471	-0.000513257	-0.000525536	-0.000560478	-0.000577086	-0.000599626	-0.000577719	-0.000584565	-0.000526547
70389927		2.63294e-05	6.43042e-06	-3.11664e-05	-5.06226e-05	-6.48737e-05	-0.00010174	-0.000186171	-0.000265733	-0.000349095	-0.000363707	-0.000380464	-0.000338684	-0.000294598	-0.000264762	-0.000252553	-0.000271656	-0.000306501	-0.000314407	-0.000263788	-0.000233275	-0.000195356	-0.000184347	-0.000192231	-0.000176693	-0.000165503	-0.000151968	-0.000120705
70390304		-1.29442e-06	-2.80395e-07	-3.5184e-07	-2.78403e-07	-6.81597e-07	-1.33617e-06	-1.37921e-06	-1.49845e-06	1.64492e-06	7.99555e-06	1.42327e-05	2.24933e-05	3.15873e-05	3.67255e-05	3.37785e-05	2.49058e-05	2.37306e-05	7.21295e-06	-1.17291e-05	-2.55347e-05	-3.7785e-05	-2.11282e-05	9.95306e-06	2.71959e-05	3.4949e-05	2.82803e-05	1.44015e-05	-1.55916e-05	-8.63639e-05	-0.000172806
70391602		-3.19681e-05	-2.89391e-05	-3.53321e-05	-3.10417e-05	-2.18916e-05	-2.73633e-05	-3.08983e-05	-3.29754e-05	-5.35951e-05	-3.71748e-05	-4.56151e-05	-3.40724e-05	-1.14762e-05	2.03558e-05	3.47969e-05	2.69889e-05	-1.65983e-05	-1.75614e-05	9.65067e-06	8.22141e-06	3.25048e-06	-5.28289e-05	-0.000194675	-0.000355324	-0.000456608	-0.000560901	-0.000631501	-0.000644768	-0.000646185	-0.000601808
70391769		3.6639e-06	7.06315e-07	-1.40572e-06	-9.78282e-07	-6.75162e-07	1.45509e-06	-2.6459e-06	5.67419e-06	1.4479e-05	3.29058e-05	5.50074e-05	7.93813e-05	0.000109215	0.000133076	0.000141294	0.000112117	5.79789e-05	-3.45687e-05	-9.36425e-05	-0.000127423	-0.000188734	-0.000216417	-0.000304033	-0.000357833	-0.000363073	-0.000306785	-0.000323386	-0.000325544	-0.00033516	-0.000297849
70391839		-2.18804e-06	-8.39207e-07	4.37955e-06	1.88384e-05	2.74039e-05	3.63705e-05	4.46733e-05	1.95798e-05	4.12509e-06	-5.61477e-06	-9.6137e-06	-2.65244e-05	-3.14739e-05	-3.54393e-05	-2.3127e-05	-1.90586e-05	-2.28584e-05	-3.73842e-05	-5.89912e-05	-9.83164e-05	-0.000135731	-0.000220123	-0.000276112	-0.000332424	-0.000294529	-0.000385608	-0.000391947	-0.000412133	-0.000440032	-0.000522975
70392997		-5.80051e-06	-1.33565e-06	-1.29297e-06	-6.57242e-06	-3.70439e-06	-6.30044e-06	-6.76272e-06	-1.52193e-05	-3.20155e-05	-5.15224e-05	-3.79353e-05	-6.073e-05	-8.04962e-05	-0.000103807	-0.000129836	-0.000184686	-0.00019769	-0.000225605	-0.000293559	-0.000391414	-0.000436752	-0.000544697	-0.000613191	-0.000653985	-0.000582514	-0.000562964	-0.00048663	-0.000386669	-0.000332439	-0.000358206
70393514		6.48275e-07	-1.28003e-07	3.75746e-06	-5.56403e-06	-4.25598e-06	-1.63635e-05	-3.32142e-05	-4.4503e-05	-5.29909e-05	-5.61376e-05	-6.09725e-05	-4.03848e-05	-4.3836e-05	-4.64218e-05	-6.79292e-05	-8.4609e-05	-7.69143e-05	-7.20268e-05	-5.61138e-05	-4.25088e-05	-3.84853e-05	-2.23103e-05	-1.0963e-05	-1.59993e-05	-3.49519e-05	-5.85585e-05	-7.35578e-05	-6.02039e-05	-3.1508e-05	-9.73852e-07
70394295		-4.34771e-05	-4.58282e-05	-4.81041e-05	-5.43191e-05	-5.51635e-05	-4.39101e-05	-3.67885e-05	-1.87473e-05	-7.59165e-06	-6.69961e-06	-1.56575e-06	1.27937e-06	2.75419e-07	7.71383e-06	1.75999e-05	2.38596e-05	1.31702e-05	-9.09401e-06	-2.63714e-05	-2.08589e-05	-3.86425e-05	-5.63913e-05	-8.69549e-05	-0.000112096	-0.000144321	-0.000155821	-0.000158523	-0.000166421	-0.000174815	-0.000174689
70394672		-8.83367e-06	2.38155e-06	4.71996e-06	3.76669e-06	-6.47518e-06	-1.34056e-05	-1.58881e-05	-1.89735e-05	-7.60743e-06	-4.92641e-06	-1.69625e-05	-4.26107e-05	-5.25668e-05	-5.02665e-05	-5.31349e-05	-2.44754e-05	-4.31419e-05	-4.28059e-05	-0.000105022	-0.000191347	-0.000264869	-0.000289105	-0.000274287	-0.000278814	-0.000320028	-0.000337689	-0.000300913	-0.000230869	-0.000178192	-0.000212119
70394742		-4.52684e-07	1.73614e-06	5.21542e-06	1.03191e-05	1.48242e-05	9.81315e-06	-2.6142e-06	-1.82304e-05	-3.00402e-05	-1.6981e-05	-3.44293e-05	-5.36448e-05	-9.13223e-05	-0.000127166	-0.000144469	-0.000228783	-0.000323626	-0.000447163	-0.000519993	-0.000582079	-0.000515564	-0.000482635	-0.000449571	-0.000428481	-0.00044183	-0.000434098	-0.000397038	-0.000352789	-0.000316327
70395593		-4.59002e-06	-1.53478e-06	1.15097e-06	-1.8518e-06	-6.31392e-06	-7.74525e-06	-2.3826e-06	-6.75018e-07	6.01605e-06	1.3613e-05	2.65987e-05	3.76826e-05	4.18981e-05	3.22162e-05	2.80282e-05	-1.35505e-05	-5.33538e-05	-8.43169e-05	-0.000116946	-0.000175272	-0.000249374	-0.000272656	-0.000347546	-0.000419947	-0.000511073	-0.00057931	-0.000632607	-0.000654785	-0.000682312	-0.000622864
70395733		5.24646e-06	3.03912e-06	5.8303e-07	-1.09207e-06	-7.51068e-07	1.78177e-06	3.95732e-06	8.78177e-06	6.99488e-06	3.89081e-06	-2.04822e-05	-6.85357e-05	-0.000150204	-0.000289143	-0.000463763	-0.000627269	-0.0006865	-0.000738119	-0.000953769	-0.000952322	-0.000983077	-0.000828966	-0.000658741	-0.000671523	-0.00046811	-0.000386119	-0.00026196	-0.000176146	-0.000122306
70395970		-2.02916e-05	-1.74452e-05	-2.23978e-05	-4.64894e-05	-6.9852e-05	-8.31713e-05	-7.99367e-05	-7.82176e-05	-5.63042e-05	-7.14557e-05	-6.92168e-05	-8.93951e-05	-9.15116e-05	-6.2016e-05	-4.1801e-05	-2.20015e-05	-4.36567e-05	-6.01414e-05	-0.00011259	-0.000128435	-0.000186601	-0.000218761	-0.0002441	-0.000290512	-0.000279478	-0.000291738	-0.00027516	-0.000285117	-0.000229957	-0.000250086
70396654		2.5877e-06	6.71918e-06	9.336e-06	1.14939e-05	1.10486e-05	1.78277e-05	1.91283e-05	2.9088e-05	4.35194e-05	6.03333e-05	6.76236e-05	7.88418e-05	8.80573e-05	0.000106195	9.18754e-05	5.14204e-05	5.47113e-05	6.17523e-06	-2.63593e-05	-5.61388e-05	-7.11773e-05	-0.000112168	-0.000118341	-0.000136183	-0.00015653	-0.000166485	-0.000154785	-0.000137602	-0.000203862	-0.00031143
70397882		-3.79175e-07	4.64287e-06	1.50297e-05	2.88692e-05	3.9303e-05	3.44102e-05	3.55772e-05	4.72206e-05	5.6522e-05	9.96106e-05	0.000151959	0.000203342	0.000212751	0.000201141	0.000113279	0.000132452	-2.54466e-05	-0.000128595	-0.000269197	-0.0002351	-0.000233508	-0.000254383	-0.000280098	-0.000311098	-0.000348335	-0.000325177	-0.000383583	-0.000492131	-0.000433363	-0.000497479
70397952		-2.07862e-05	-1.13539e-05	3.5387e-06	-1.223e-05	-2.40158e-05	-3.88451e-05	-2.71006e-05	-6.00147e-05	-6.71062e-05	-8.14457e-05	-7.74382e-05	-6.53257e-05	-3.85448e-05	-5.83883e-06	-6.0242e-06	-2.23389e-05	-3.192e-05	-2.42663e-05	-2.71308e-05	-3.365e-05	-0.000124981	-0.000165036	-0.000170254	-0.000195078	-0.000234031	-0.000270621	-0.00028961	-0.000317482	-0.000343091	-0.000339454
70398259		4.25086e-06	-1.86692e-06	-1.09903e-05	-1.97531e-05	-2.17327e-05	-2.22681e-05	-1.60627e-05	-1.5346e-05	-2.96056e-05	-9.09875e-05	-0.000198277	-0.000285601	-0.000360061	-0.000418375	-0.00042867	-0.000411414	-0.000400777	-0.000465425	-0.000591812	-0.000668182	-0.000601524	-0.00045838	-0.000420493
70398329		-9.98397e-06	-7.00354e-06	-2.32264e-06	-4.44324e-07	-2.71833e-07	-6.43791e-07	-8.53934e-07	3.15175e-06	1.10311e-05	2.67479e-05	4.52602e-05	5.81629e-05	7.31971e-05	7.90027e-05	0.000101237	0.000113274	0.000117235	9.79738e-05	6.08643e-05	1.94316e-05	-1.0797e-05	-8.30349e-06	-7.94167e-05	-0.00010249	-0.000143722	-0.000194119	-0.000272357	-0.000394224	-0.000528655	-0.000665876
70398943		-1.61126e-05	-1.31341e-05	-9.11535e-06	-5.45598e-06	-1.39549e-05	-3.28623e-05	-1.17279e-05	-5.64523e-06	-3.84437e-05	-8.22175e-06	1.61431e-05	-2.39777e-06	3.62946e-05	4.80276e-05	4.03922e-05	4.48756e-05	6.90243e-05	9.4309e-05	0.000108345	0.000132204	0.000134441	0.000101426	8.94277e-05	6.53723e-05	3.86708e-05	1.77477e-05	-1.52918e-05	-4.75884e-05	-9.97894e-05	-0.000128121
70399180		-1.07121e-06	-2.71225e-07	6.91325e-07	3.65849e-06	3.66345e-06	-1.2805e-05	-8.44871e-05	-0.000179399	-0.000252359	-0.000296102	-0.000318395	-0.000345199	-0.000366233	-0.000415991	-0.000431581	-0.000491327	-0.000515	-0.000512631	-0.000460715	-0.0003818	-0.000368306	-0.000364064	-0.000330165	-0.000247831	-0.000191108	-0.000118107
70399320		-7.38757e-06	-7.79968e-06	-8.44766e-06	-1.04445e-05	-2.13389e-05	-4.01654e-05	-4.85161e-05	-5.94013e-05	-3.7254e-05	3.79032e-06	4.31872e-05	3.66326e-05	-3.88603e-05	-0.000132421	-0.000189985	-0.000183607	-0.000162919	-0.000184444	-0.000189782	-0.000219478	-0.000250516	-0.0003255	-0.00047264	-0.000513382	-0.000369849
70400171		1.2271e-06	-9.40528e-07	-5.78426e-06	-8.59943e-06	-8.57728e-06	-7.46591e-07	2.57588e-06	7.89086e-07	2.15025e-05	3.38458e-05	4.09601e-05	3.61148e-05	3.43836e-05	6.7044e-05	8.35693e-05	9.12058e-05	0.000112143	9.4984e-05	9.37512e-05	0.000129476	0.000133777	9.99002e-05	7.79479e-05	5.93078e-05	2.20357e-05	-2.25096e-05	-2.73617e-05	-5.28562e-05	-6.04948e-05	-0.000133002
70400618		-4.64718e-06	-2.8616e-06	-1.946e-06	-1.42693e-06	-1.0031e-06	-6.07065e-07	-8.83117e-09	-2.96005e-07	-2.62657e-07	1.99093e-06	2.53797e-06	7.77562e-06	5.47815e-06	3.82119e-06	2.65162e-06	-3.87352e-06	-1.73433e-05	-3.07153e-05	-4.00188e-05	-5.35308e-05	-6.92089e-05	-8.35961e-05	-8.76103e-05	-0.000106551	-0.000138984	-0.000169605	-0.000215174	-0.00028143	-0.000350081	-0.000441041
70401092		-4.3598e-06	-6.47207e-07	1.72646e-08	-3.73374e-07	-6.68625e-07	-1.41887e-06	-1.26652e-06	9.15798e-07	1.24114e-06	3.98836e-06	4.03665e-06	-3.59177e-06	-2.34993e-05	-7.09451e-05	-8.29237e-05	-8.43032e-05	-7.46963e-05	-9.30104e-05	-0.000153379	-0.000208571	-0.000249667	-0.000303109	-0.000337438	-0.000389615	-0.000407302	-0.000434873	-0.000414394	-0.00033279	-0.000277037	-0.000283429
70401232		1.14821e-05	1.77114e-05	1.92363e-05	2.20425e-05	2.87758e-05	3.45348e-05	7.14181e-05	4.97175e-05	5.91828e-05	6.68382e-05	7.65007e-05	0.000100964	9.7715e-05	0.000116324	0.000101891	8.87708e-05	4.22043e-05	1.22616e-06	-2.69044e-05	-3.34299e-05	-7.03035e-05	-7.91107e-05	-9.54445e-05	-0.000166196	-0.000162201	-0.000284814	-0.000277123	-0.000369878	-0.000392012	-0.000403462
70401469		-7.14198e-06	-1.26413e-05	-4.31855e-06	2.53839e-06	1.08822e-05	1.06005e-05	-2.18641e-05	-8.19361e-05	-0.000132445	-0.00025007	-0.000338405	-0.000413869	-0.000429698	-0.000414162	-0.000428029	-0.000416762	-0.000414108	-0.000346126	-0.00024414	-0.000278641	-0.000333868	-0.000389562	-0.000384465	-0.000347996	-0.000256365	-0.000168705	-0.000124606
70402460		-1.91958e-05	-3.62721e-05	-3.40456e-05	-5.34129e-05	-5.26136e-05	-5.60779e-05	-5.517e-05	-5.31823e-05	-3.92058e-05	-4.55235e-05	-8.84255e-05	-0.000136026	-0.000162446	-0.000159067	-0.000148532	-0.000156805	-0.000195073	-0.000209002	-0.000206345	-0.000206103	-0.000205486	-0.00023657	-0.000291481	-0.000333419	-0.000347265	-0.00034176	-0.000296703	-0.000258436	-0.000198246	-0.000156573
70402767		-9.56504e-06	-1.63576e-05	-3.23958e-05	-5.23624e-05	-8.75931e-05	-0.000131367	-0.000170321	-0.000243426	-0.000381969	-0.000497963	-0.000562676	-0.000619952	-0.000634946	-0.000540677	-0.00047085	-0.000494931	-0.000547744	-0.000581591	-0.000636611	-0.000574946	-0.000423668	-0.000301931	-0.000232671
70403995		-2.53123e-05	-1.63036e-05	-1.0167e-05	8.72638e-07	7.74572e-06	-5.75059e-07	-2.26444e-05	-4.29771e-05	-7.12489e-05	-9.86433e-05	-0.000132291	-0.000168847	-0.000207864	-0.000243682	-0.000343716	-0.000439337	-0.000524614	-0.000598157	-0.000605153	-0.00046344	-0.000279674	-0.000159821	-0.000213437	-0.000187798	-0.000154257	-0.000112958
70404442		-4.85732e-05	-3.45723e-05	-2.64809e-05	-1.47321e-05	-1.24212e-05	-1.15484e-05	-1.31067e-05	-1.39119e-05	-2.29697e-05	-2.839e-05	-2.81429e-05	-2.45217e-05	-1.39873e-05	-1.04523e-05	-1.65327e-05	-3.03975e-05	-0.000178589	-0.000260562	-0.000333717	-0.000429287	-0.000509536	-0.000642664	-0.000743178	-0.000849696	-0.000719081	-0.000510084	-0.000386734	-0.00035219	-0.000381081
70405433		-4.92316e-05	-2.81038e-05	-3.72515e-05	-2.72193e-05	-1.56612e-05	-1.28314e-05	-4.96174e-07	4.87697e-06	3.73417e-06	4.6101e-06	-6.79714e-06	-1.35165e-05	-3.65739e-05	-7.94288e-05	-0.000118143	-0.000134445	-0.000169935	-0.000251155	-0.000303651	-0.000274235	-0.000321892	-0.00031183	-0.000238736	-0.000131926	-6.0509e-05	-1.05975e-05	1.25661e-05	4.95663e-05	5.83995e-05
70405503		-1.41097e-06	-2.36214e-06	-3.5136e-06	-3.93448e-06	-4.25518e-06	-5.71473e-06	-4.69901e-06	-5.84975e-06	-8.37087e-06	-1.17672e-05	-1.51512e-05	-1.8532e-05	-2.50818e-05	-3.20038e-05	-4.08435e-05	-5.44645e-05	-5.1699e-05	-4.98679e-05	-6.04641e-05	-6.3861e-05	-8.16282e-05	-0.0001476	-0.000188799	-0.000191721	-0.000264827	-0.000353402	-0.000454167	-0.000531613	-0.000541751	-0.000547681
70405740		4.63832e-06	2.74286e-06	1.28677e-05	1.52896e-05	1.9073e-05	2.04877e-05	-8.072e-06	-5.39601e-06	-1.19269e-05	-4.36353e-05	-5.948e-05	-6.92138e-05	-9.27593e-05	-0.000111782	-0.000169058	-0.00022508	-0.000245096	-0.000294382	-0.00038179	-0.000462842	-0.000517435	-0.000500324	-0.00034507	-0.000260091	-0.000293937	-0.000371879	-0.000454221
70406047		-1.31281e-06	-2.03703e-06	9.71459e-07	1.29436e-05	2.08737e-05	5.61178e-05	6.30926e-05	6.57961e-05	6.91222e-05	8.51292e-05	6.03268e-05	8.21457e-05	8.09483e-05	4.64212e-05	9.81352e-07	-8.79566e-05	-0.000113949	-0.000256074	-0.000312069	-0.000429491	-0.000526349	-0.00066379	-0.000695722	-0.000652759	-0.000594365	-0.000593903	-0.00050606	-0.000369173	-0.000373056	-0.000319051
70406354		-2.0094e-06	-3.34982e-06	-8.37929e-06	-1.57377e-05	-1.29962e-05	-6.30913e-06	1.28204e-06	8.48904e-06	1.14215e-05	1.00425e-05	6.3704e-06	5.90885e-06	1.34212e-05	2.75967e-05	4.00861e-05	3.51299e-05	-2.63436e-05	-6.1082e-05	-0.000167893	-0.000264152	-0.000328202	-0.000386376	-0.000516964	-0.000702835	-0.000808409	-0.000813086	-0.000940537	-0.000963306	-0.000956527	-0.000902416
70406424		-3.9491e-05	-3.10566e-05	-2.63012e-05	-3.28435e-05	-3.89517e-05	-5.74503e-05	-6.91502e-05	-9.50392e-05	-7.40428e-05	-7.76162e-05	-7.08843e-05	-3.59781e-05	-1.77167e-05	-8.25592e-06	-2.47154e-05	-1.59997e-05	-2.79624e-05	-4.38222e-05	-8.35444e-05	-0.000146898	-0.000205585	-0.000201508	-0.00022543	-0.000214285	-0.000258508	-0.000233305	-0.000299009	-0.000282387	-0.000384504	-0.000530761
70406731		-3.99809e-06	-2.06111e-05	-3.50082e-05	-4.77725e-05	-4.58965e-05	-3.67432e-05	-3.37354e-05	-2.13042e-05	-1.44657e-05	-4.66013e-06	-3.02476e-06	-3.216e-06	-4.50543e-07	-6.1631e-06	-7.99991e-06	-6.02193e-06	-6.53077e-06	-4.47928e-06	-2.23211e-06	4.96726e-06	8.60156e-06	5.69197e-06	1.39973e-05	2.95288e-06	3.37194e-06	-1.21186e-05	-4.56066e-05	-2.70518e-05	-5.58671e-05	-9.56629e-05
70407108		4.53714e-06	5.13984e-06	6.79617e-06	8.68947e-06	1.22015e-05	1.40104e-05	1.20551e-05	6.65709e-06	1.66448e-06	-1.52279e-07	-1.69064e-06	-1.86192e-06	1.29066e-06	5.97017e-06	1.83622e-05	1.90859e-05	3.41958e-05	1.8018e-05	-2.35473e-05	-8.52786e-05	-0.000177563	-0.000228277	-0.000200051	-0.000197743	-0.000231863	-0.000248927	-0.000372367	-0.000448248	-0.000506228	-0.000540247
70407275		-7.33307e-05	-6.05339e-05	-4.85747e-05	-3.53921e-05	-2.12288e-05	-2.62313e-05	-1.20502e-05	-9.84026e-06	-6.09481e-06	-1.3702e-05	-8.03539e-06	1.27053e-06	7.6691e-07	5.99961e-06	1.26332e-05	2.97431e-05	2.3438e-05	2.53496e-05	1.0811e-05	-9.30097e-06	-3.66877e-05	-7.98093e-05	-0.000131696	-0.000177175	-0.000181455	-0.000253931	-0.000308915	-0.000386165	-0.000479293	-0.00052483
70407959		-4.20293e-06	-3.81465e-06	2.6889e-07	2.82599e-06	1.18741e-05	1.89591e-05	1.23505e-05	3.36838e-05	3.78575e-05	3.94392e-05	3.7764e-05	3.27742e-05	2.39259e-05	3.41555e-06	-2.47784e-05	-6.5076e-05	-6.31432e-05	-0.000184884	-0.000246222	-0.000264346	-0.00023207	-0.000301116	-0.000438969	-0.000604662	-0.000611935	-0.000670842	-0.000725986	-0.000817472	-0.000822908	-0.000682162
70408573		6.69519e-06	1.5593e-05	2.61996e-05	2.80744e-05	3.85709e-05	5.26159e-05	6.34064e-05	5.65765e-05	2.95843e-05	-1.32784e-05	-5.71621e-05	-9.18148e-05	-0.000103394	-0.000109991	-0.000104952	-0.000119349	-9.07243e-05	-8.20922e-05	-8.70895e-05	-0.000108037	-0.000136854	-0.000186019	-0.000207764
70408643		-3.57747e-06	-5.91041e-06	-9.9574e-06	-1.73804e-05	-2.35568e-05	-2.82183e-05	-1.96021e-05	1.03389e-05	4.49077e-05	7.72543e-05	9.29732e-05	0.000109762	0.000135378	0.00015623	0.000175015	0.000137612	9.75108e-05	9.42529e-05	3.10713e-05	-2.93678e-05	-8.67058e-05	-0.000126634	-0.00023177	-0.000303628	-0.000318457	-0.000400633	-0.000455736	-0.000495251	-0.00051301	-0.00050632
70408880		-9.0437e-06	-1.02709e-05	-1.10621e-05	-6.25847e-06	-1.02858e-05	1.65317e-06	7.94413e-06	8.18282e-06	1.75969e-06	-7.973e-06	-3.21439e-05	-5.84089e-05	-8.59697e-05	-0.000109976	-0.000168087	-0.000227821	-0.000324651	-0.000404914	-0.000495508	-0.000513624	-0.000508285	-0.000453666	-0.000393211	-0.000389181	-0.00038221	-0.000399251	-0.000398584	-0.000383893
70409020		1.21371e-05	2.11505e-05	5.44564e-06	-1.23844e-05	-2.89439e-05	-5.83272e-05	-0.000106061	-0.000150145	-0.000166603	-0.000189935	-0.000187956	-0.000209306	-0.000238468	-0.000242022	-0.000299663	-0.000333434	-0.000325874	-0.000299507	-0.000284154	-0.00036128	-0.000432917	-0.000486152	-0.000479842	-0.000431489	-0.000423974	-0.000412543	-0.000425252	-0.000415389	-0.00038392
70409187		-1.56871e-05	-9.26401e-06	-4.48975e-06	-1.26402e-06	-2.34816e-06	-7.69376e-06	-1.87768e-05	-4.79337e-05	-9.6285e-05	-0.000122487	-0.000136543	-0.000185769	-0.000157479	-0.000196596	-0.000263536	-0.00030356	-0.000317322	-0.000294665	-0.000317142	-0.000269696	-0.000202654	-0.000196735	-0.000181904	-0.000179086	-0.000192523	-0.000179294	-0.000162807	-0.000156059	-0.000178061	-0.00014517
70409257		-4.20293e-06	-3.81465e-06	2.6889e-07	2.82599e-06	1.18741e-05	1.89591e-05	1.23505e-05	3.36838e-05	3.78575e-05	3.94392e-05	3.7764e-05	3.27742e-05	2.39259e-05	3.41555e-06	-2.47784e-05	-6.5076e-05	-6.31432e-05	-0.000184884	-0.000246222	-0.000264346	-0.00023207	-0.000301116	-0.000438969	-0.000604662	-0.000611935	-0.000670842	-0.000725986	-0.000817472	-0.000822908	-0.000682162
70409564		-1.66852e-05	-1.08902e-05	-5.96564e-06	-5.0526e-06	-2.68479e-06	1.13513e-06	4.0605e-06	6.60232e-06	1.20644e-05	1.74378e-05	1.89061e-05	2.35409e-05	2.39182e-05	1.41419e-05	1.43354e-05	2.02903e-05	2.15026e-05	9.93067e-06	1.46323e-05	-4.5507e-05	-5.86027e-05	-0.000144515	-0.00024451	-0.000297516	-0.000336677	-0.000317591	-0.000366621	-0.000433568	-0.000548034	-0.000626726
70409634		-6.28106e-06	-2.86198e-06	-3.1847e-07	4.12523e-07	3.13969e-06	7.73682e-06	1.60957e-05	1.87843e-05	1.36531e-05	-7.37253e-06	-2.766e-05	-4.25686e-05	-6.35558e-05	-8.36943e-05	-8.79402e-05	-8.54092e-05	-9.04576e-05	-0.000103644	-0.000157951	-0.000265931	-0.000353705	-0.000407381	-0.00046778	-0.000517623	-0.000505887	-0.000506985	-0.000432574	-0.00044256	-0.000441148	-0.000538283
70410011		-9.24073e-06	-3.1168e-06	-6.91364e-06	-3.48775e-06	-2.91703e-06	-1.33706e-05	-9.30763e-07	5.0137e-06	-1.85192e-06	7.13429e-06	1.27133e-05	4.2826e-06	1.55119e-05	1.41018e-05	3.45409e-05	5.18334e-05	5.35948e-05	3.50841e-05	8.23844e-06	-2.4332e-05	-7.04613e-05	-0.000127047	-0.000180442	-0.000158045	-0.000202	-0.000318377	-0.000484325	-0.000620236	-0.000650262	-0.000730824
70410178		-4.77509e-05	-4.33077e-05	-3.13392e-05	-1.83055e-05	7.97904e-06	5.33985e-05	0.000110889	0.000168715	0.00021065	0.000212982	0.000180752	0.000146153	0.000114575	0.000101524	7.85947e-05	6.99492e-05	4.87605e-05	2.22504e-05	-1.10987e-05	-4.65505e-05	-3.05843e-05	-5.38162e-05	-8.73309e-05	-0.000137553	-0.000147045	-0.000153847	-0.000213082	-0.000254556	-0.000305709	-0.000331237
70410625		-3.67489e-06	3.20305e-06	7.70271e-06	1.70227e-05	1.63614e-05	1.79946e-05	1.94557e-05	2.22745e-05	2.77163e-05	4.06938e-05	2.22966e-05	-1.27271e-05	-3.41562e-05	-6.41024e-05	-6.8668e-05	-0.000100306	-0.000115196	-0.00012873	-0.000148651	-0.000144636	-0.000194901	-0.00023702	-0.000288842	-0.00029958	-0.000266956	-0.000339462	-0.000439332	-0.000460174	-0.000601825	-0.000630531
70411309		1.44213e-05	8.46174e-06	2.98927e-06	-5.35055e-06	-1.63336e-05	-2.137e-05	-3.59048e-05	-2.59238e-05	-2.8611e-05	-3.46211e-05	-3.92171e-05	-2.56833e-05	-1.95179e-05	-1.28978e-05	-4.7369e-05	-0.000153099	-0.000327434	-0.00049633	-0.000578379	-0.000592935	-0.000522998	-0.000489107	-0.000468017	-0.000421232	-0.000348621	-0.000287108	-0.000232491	-0.000199701	-0.000197139	-0.000200568
70411546		-6.18812e-06	-1.87885e-05	-2.77376e-05	-2.6561e-05	-1.89879e-05	-9.35631e-06	9.3413e-07	1.80957e-05	3.54274e-05	2.76919e-05	4.54871e-06	-4.21433e-05	-0.00010726	-0.000171005	-0.000207766	-0.00023014	-0.00025386	-0.000241071	-0.000163449	-0.000158686	-0.000246015	-0.000385033	-0.000427912	-0.000429404	-0.00036476	-0.000385172	-0.000356461	-0.000318991	-0.000295259	-0.00026574
70411616		-0.000115924	-8.36217e-05	-5.82128e-05	-3.13547e-05	-1.52567e-05	-9.19014e-06	-1.07557e-05	-2.27128e-05	-4.5313e-05	-7.40996e-05	-7.98657e-05	-6.24055e-05	-5.12096e-05	-6.08993e-05	-5.84301e-05	-5.70454e-05	-6.25866e-05	-8.35308e-05	-0.00011081	-0.000168158	-0.000264596	-0.000301967	-0.000309899	-0.000288573	-0.000282706	-0.000297642	-0.000312411	-0.000322481	-0.000324186	-0.000338892
70411783		-3.52971e-05	-1.32601e-05	4.55939e-06	6.75539e-06	6.39576e-06	2.05145e-06	-1.19026e-05	-4.52599e-06	-1.36249e-05	-5.5862e-06	-2.0448e-05	-1.71393e-05	-1.38104e-05	-7.84976e-06	2.5756e-05	4.7113e-05	5.22124e-05	6.40355e-05	6.00807e-05	8.30603e-05	1.1966e-05	-2.10192e-06	-1.25327e-05	-3.2067e-05	-3.33054e-05	-5.36037e-05	-0.000151607	-0.000233262	-0.000203156	-0.000257727
70412774		-1.56104e-05	-1.72247e-05	-2.2549e-05	-2.96242e-05	-3.68193e-05	-4.05292e-05	-2.50853e-05	-1.06806e-05	5.87901e-06	1.51065e-05	9.06079e-06	-1.0654e-05	-2.21246e-05	-2.87788e-05	-2.12981e-05	-2.0839e-06	-9.62876e-06	-2.64839e-05	-6.08865e-05	-9.68382e-05	-0.000131213	-0.000124984	-0.000141126	-0.000173857	-0.000239714	-0.000328878	-0.000423464	-0.00034119	-0.000299722	-0.000443352
70413695		-8.1526e-05	-5.52983e-05	-3.3096e-05	-1.62901e-05	-1.183e-06	6.14031e-06	4.93672e-06	4.62525e-06	6.91443e-07	-8.84983e-06	-7.14221e-06	-9.76614e-06	-1.43118e-05	-2.32389e-05	-3.90725e-05	-9.11197e-05	-0.000112705	-0.00012309	-0.000129345	-0.000176391	-0.000228042	-0.000292453	-0.000350661	-0.000399739	-0.000424004	-0.000459149	-0.000461975	-0.000398812	-0.000388751	-0.000308892
70414756		-1.61045e-05	-1.25424e-05	-7.46531e-06	1.70805e-06	7.81753e-06	7.05848e-06	9.51134e-06	1.16407e-05	1.76392e-05	1.13869e-05	1.14382e-05	3.29164e-06	-1.14347e-05	-1.62722e-05	-1.18784e-05	-1.02427e-05	-3.18613e-06	8.31926e-06	1.21358e-05	2.81556e-05	1.35062e-05	4.88291e-06	1.33228e-05	6.77771e-06	-2.18339e-05	-6.19405e-05	-0.000114754	-0.000156013	-0.000198391	-0.000196781
70414993		-1.9247e-06	-9.21777e-07	-8.25142e-07	-1.5164e-06	-1.18402e-06	-2.77263e-06	-5.35367e-06	-8.46665e-06	-1.21156e-05	-1.4263e-05	-6.62675e-06	-1.25885e-05	7.60454e-07	7.01167e-06	1.17409e-05	1.32258e-05	3.13718e-05	3.63414e-05	3.83552e-05	3.64979e-05	1.49366e-05	1.14587e-05	3.44995e-05	5.39183e-05	6.27442e-05	0.000112893	0.000117536	9.75311e-05	5.00171e-05	3.40516e-05
70415133		9.81949e-06	-3.75118e-06	-2.21667e-06	-4.04401e-06	-3.07126e-06	-4.2951e-06	-6.94911e-06	-8.89173e-06	-1.33096e-06	1.70078e-05	3.53119e-05	4.52024e-05	4.46912e-05	4.04623e-05	5.06992e-05	7.85983e-05	7.01655e-05	0.000118981	8.17036e-05	1.99512e-05	-5.98016e-05	-5.50791e-05	-0.000140363	-0.000191652	-0.000228385	-0.000263488	-0.000283957	-0.000352264	-0.00045137	-0.000509954
70415203		4.54738e-06	9.99474e-06	1.76063e-05	2.5037e-05	2.33297e-05	1.03111e-05	-2.01007e-05	-5.89857e-05	-0.00010733	-0.000137596	-0.000152512	-0.000180855	-0.000221825	-0.000296866	-0.000389674	-0.000448406	-0.000433352	-0.00038784	-0.000331112	-0.000275691	-0.000220795	-0.000253429	-0.000300977	-0.000307578	-0.000286236
70415817		-5.92385e-06	-5.92324e-06	-4.17736e-06	-1.5234e-06	2.32635e-06	5.37571e-06	5.89447e-06	2.64903e-06	-8.34108e-07	1.9992e-06	-1.1248e-05	-2.57257e-05	-2.37047e-05	-2.47525e-05	-1.76576e-05	-1.36513e-05	6.13208e-06	3.23952e-05	4.25426e-05	3.86852e-05	2.19542e-06	-2.32397e-05	-3.00742e-05	-3.50379e-05	-3.51006e-05	-4.66351e-05	-4.6046e-05	-6.28794e-05	-0.000107073	-0.000156246
70416668		-2.56275e-06	-5.18277e-06	-6.95162e-06	-9.50014e-06	-8.42703e-06	-8.28971e-06	-5.99342e-06	-1.63628e-06	-4.28218e-06	1.08292e-06	2.14923e-07	5.0848e-06	3.07985e-06	8.12994e-07	-3.63762e-05	-6.5612e-05	-0.000127744	-0.000212171	-0.000288994	-0.000452654	-0.000619372	-0.000694061	-0.00067311	-0.000575598	-0.000565384	-0.000572902	-0.000618145	-0.000680929	-0.000713097	-0.000795152
70416738		-4.4675e-06	-5.9621e-06	-3.87626e-06	-2.57457e-06	2.14467e-06	8.33308e-06	2.30304e-05	3.84154e-05	4.51374e-05	3.66794e-05	2.62677e-05	1.56573e-05	1.57268e-05	1.64989e-05	-1.43444e-05	-2.64119e-05	-4.2667e-05	-7.48276e-05	-0.000107929	-0.000142094	-0.000165963	-0.000207786	-0.000243685	-0.000313484	-0.000271553	-0.000379494	-0.000403903	-0.000495201	-0.000479181
70417589		-1.77559e-05	-2.09281e-05	-3.05636e-05	-3.66703e-05	-3.01911e-05	-1.53462e-05	-7.60734e-06	-7.02445e-06	-5.38411e-06	-4.66171e-06	-2.79544e-06	-6.59694e-07	9.90704e-08	-7.29565e-07	-2.25136e-06	-4.34138e-06	-7.68028e-06	-1.47274e-05	-3.01791e-05	-4.16586e-05	-4.78818e-05	-4.72711e-05	-4.65523e-05	-4.4267e-05	-7.33737e-05	-0.000140093	-0.000233432	-0.000300791	-0.000319284	-0.00037173
70418273		-1.48019e-05	-7.08861e-06	-3.68064e-06	-2.17102e-06	-6.15066e-07	1.55589e-06	2.66686e-06	2.76427e-06	1.89691e-06	1.10389e-07	-1.6819e-06	-6.03803e-07	2.57236e-06	7.40504e-06	1.0593e-05	3.07371e-05	3.58118e-05	2.79157e-05	8.76396e-06	-2.24703e-05	-5.2276e-05	-8.43986e-05	-0.000123723	-0.000190523	-0.000317203	-0.000374604	-0.000382914	-0.000335044	-0.000396972	-0.000498266
70418720		-1.2665e-05	-1.51258e-05	-2.05118e-05	-2.19775e-05	-2.67475e-05	-2.93146e-05	-2.46767e-05	-2.80667e-05	-5.12779e-05	-7.22878e-05	-8.49614e-05	-0.000117451	-0.000117968	-0.000205211	-0.000220319	-0.000359751	-0.000485558	-0.00059376	-0.000497692	-0.000487325	-0.000450644	-0.000442429	-0.000386969	-0.000416563	-0.000372745	-0.000359828	-0.000339841	-0.000346362	-0.000328543	-0.000334541
70419194		-2.52279e-06	-2.64268e-06	-1.93725e-06	8.66301e-07	2.71319e-06	2.82716e-06	3.85463e-06	1.39344e-06	-1.11722e-05	-2.64455e-05	-5.46972e-05	-9.54807e-05	-0.000155446	-0.000207527	-0.000224183	-0.00026444	-0.000327722	-0.000423241	-0.000551918	-0.00066979	-0.00065453	-0.000741199	-0.000646844	-0.00051151	-0.000377989	-0.000345982	-0.000314226	-0.000281126	-0.000220987	-0.000115788
70420185		-1.16526e-06	-3.41461e-08	-4.45642e-07	-1.62418e-07	1.10918e-07	-1.84832e-08	-1.09427e-06	-3.49399e-06	-4.80888e-06	-3.9911e-06	-6.28914e-06	-1.51242e-05	-4.36156e-05	-0.000125712	-0.000302895	-0.000441518	-0.000530779	-0.000530709	-0.000491644	-0.000545599	-0.000641513	-0.000567858	-0.000668903	-0.000617525	-0.0005901	-0.000577577	-0.000521036	-0.000534718	-0.000487019	-0.000416899
70420632		-1.91359e-05	-1.63353e-05	-1.39261e-05	-1.34487e-05	-1.48039e-05	-4.0805e-06	3.68013e-06	1.47647e-05	1.14875e-05	3.76546e-05	6.50777e-05	9.01743e-05	0.000107628	0.000113878	0.000108663	9.93344e-05	8.03964e-05	8.49236e-05	6.71223e-05	5.73085e-05	-8.16139e-06	-4.06274e-05	-0.000119892	-0.000167987	-0.000173908	-0.000236532	-0.000334091	-0.000378248	-0.000459882	-0.000515346
70421930		-1.20011e-05	-2.36205e-05	-1.51169e-05	1.36357e-05	4.07365e-05	5.48362e-05	4.44884e-05	-1.78625e-05	-5.33881e-05	-6.58436e-05	-8.53818e-05	-5.54368e-05	-5.58344e-05	-8.03729e-05	-4.8271e-05	-9.60138e-05	-0.000146639	-0.000197573	-0.000248852	-0.000280356	-0.0002875	-0.000290259	-0.000318375	-0.000308537	-0.000305642	-0.000309322	-0.000298539	-0.000274272	-0.000201509	-0.000154944
70422237		-1.74769e-05	-1.70081e-05	-2.08203e-05	-2.27338e-05	-1.4276e-05	-1.5826e-05	-8.59367e-06	4.79316e-06	3.90359e-06	6.47605e-06	1.92546e-05	1.01211e-05	7.29061e-06	-4.61695e-06	-2.40644e-06	-3.55106e-05	-8.13795e-05	-0.000114494	-0.000170226	-0.000250943	-0.000318514	-0.000367586	-0.000340291	-0.000343728	-0.000343502	-0.000324948	-0.000349127	-0.000477676	-0.000636562	-0.000818675
70422474		-6.70149e-06	-4.04339e-06	-1.42805e-06	3.4669e-07	7.02902e-07	7.63896e-07	2.58062e-07	-2.2211e-07	-3.9241e-07	5.64219e-07	3.33556e-06	6.33599e-06	8.4079e-06	6.21216e-06	6.8628e-06	4.6938e-06	-5.10183e-06	-2.33697e-05	-4.01141e-05	-2.82082e-05	-7.44194e-06	1.85025e-06	-2.45481e-05	-6.89387e-05	-0.000118145	-0.000179745	-0.000268484	-0.00029099	-0.000313151	-0.000262719
70422614		5.22458e-05	5.63431e-05	4.68484e-05	4.0747e-05	2.96744e-05	-5.28056e-06	-4.71072e-05	-9.34308e-05	-0.0001465	-0.00022454	-0.000296941	-0.000344691	-0.000453232	-0.000555177	-0.000681249	-0.000803984	-0.000940281	-0.00102839	-0.000958905	-0.000734952	-0.000622894
70422781		1.31689e-05	2.84788e-05	5.3416e-05	5.01761e-05	3.12303e-05	9.31819e-06	-1.55823e-05	-5.72235e-05	-0.00012374	-0.000238773	-0.000319757	-0.00034549	-0.000369778	-0.000442368	-0.000475895	-0.000452292	-0.000408953	-0.000327833	-0.000153854	-0.000124608	-0.00013889	-0.000206891	-0.000275198	-0.000292144	-0.000260289
70423395		-3.08784e-05	-2.18245e-05	-1.4896e-05	-7.32137e-06	-2.02891e-06	5.77787e-07	-5.4426e-07	-1.85036e-06	-2.78589e-06	-2.57248e-06	-2.53671e-07	3.87791e-06	5.69791e-06	-2.52027e-06	-4.2246e-05	-7.84309e-05	-0.00017344	-0.000206468	-0.000194972	-0.000190551	-0.000203728	-0.00030257	-0.000345693	-0.000377948	-0.000389195	-0.000315696	-0.000239029	-0.000160994	-0.000138418	-0.000179835
70423535		-1.88817e-05	-1.48102e-05	-6.17586e-06	-4.29114e-07	6.03891e-07	-5.1768e-06	4.46476e-07	4.49912e-06	-5.49791e-07	7.79716e-06	5.29449e-06	8.84085e-06	9.09909e-06	9.71439e-06	2.09352e-05	3.72216e-05	5.19516e-05	5.93758e-05	5.48722e-05	3.84624e-05	2.75584e-05	2.22443e-05	1.64089e-05	-1.49553e-05	-3.01324e-05	-4.07357e-05	-7.299e-05	-0.000142192	-0.000249735	-0.000222108
70423842		-3.15346e-05	-2.8975e-05	-2.88681e-05	-2.02087e-05	-1.06295e-05	-2.14968e-06	-1.97372e-06	-2.90347e-06	-6.36999e-06	-1.47283e-06	5.56287e-06	1.10361e-05	6.10062e-06	-1.3733e-05	-6.57959e-05	-8.51965e-05	-8.61589e-05	-7.43252e-05	-5.53922e-05	-8.37473e-05	-0.000163983	-0.000280471	-0.000408784	-0.000507148	-0.000458334	-0.000593358	-0.000596456	-0.000550974	-0.000494297	-0.00042662
70424219		-1.17819e-05	-1.66846e-05	-1.45067e-05	-2.92385e-06	1.83408e-05	2.86366e-05	2.87641e-05	1.82254e-05	4.68053e-06	-8.52581e-06	-2.04511e-05	-2.83132e-05	-4.63729e-05	-4.84597e-05	-7.16234e-05	-0.00020016	-0.000248701	-0.000271979	-0.000266313	-0.000269801	-0.000294763	-0.000326629	-0.000324222	-0.000342281	-0.000313103	-0.000332053	-0.000371487	-0.000404349	-0.000425255	-0.000393457
70424386		-6.30937e-06	-2.69256e-06	-1.01591e-07	1.97717e-06	5.42984e-06	3.35141e-06	4.86723e-06	8.95406e-06	3.34067e-05	5.76918e-05	5.00759e-05	2.85776e-05	-1.84564e-05	-0.000106828	-0.000185624	-0.000318742	-0.000343935	-0.000379338	-0.000330128	-0.000298474	-0.000279175	-0.000262532	-0.000304064	-0.000364989	-0.00037612	-0.000398004	-0.000464984	-0.000456567	-0.00043506
70424456		-9.54277e-06	-2.33552e-05	-1.06885e-05	-3.29712e-05	-1.32675e-05	-1.56232e-05	-2.25674e-05	-2.28456e-05	-2.40714e-05	-1.08111e-05	1.07295e-05	9.39842e-06	1.65844e-05	3.98849e-05	6.01999e-05	8.01201e-05	8.93537e-05	8.45508e-05	7.67935e-05	6.92354e-05	5.12747e-05	3.55597e-05	1.20097e-05	-1.37605e-05	-3.67894e-05	-6.7714e-05	-7.79007e-05	-0.00014713	-0.000181761	-0.000183668
70424526		4.42225e-06	1.43132e-05	1.15905e-05	2.33745e-05	4.54212e-05	6.02212e-05	5.88006e-05	5.57557e-05	5.83793e-05	4.6714e-05	2.73225e-05	1.37567e-05	-8.92362e-05	-0.000107271	-0.000133802	-0.000138732	-0.000153768	-0.000204932	-0.00026278	-0.000307604	-0.000352072	-0.000404081	-0.000477287	-0.000496813	-0.000456638	-0.000581985	-0.000631172	-0.000747086	-0.000708448
70424693		-1.22817e-05	-8.65928e-06	-1.01075e-05	-4.78669e-06	-3.52777e-07	-5.91858e-06	-2.71821e-05	-4.51338e-05	-8.22557e-05	-9.75245e-05	-0.000105135	-0.000172563	-0.000148585	-0.000236737	-0.000322792	-0.000356434	-0.000336352	-0.000348126	-0.0003302	-0.000404345	-0.000466721	-0.000515055	-0.000555745	-0.000521989	-0.000516233	-0.000493557
70426131		-2.00174e-06	-4.75983e-06	-6.55619e-07	-9.37543e-06	-8.06642e-06	-8.90129e-06	-3.51164e-07	2.0122e-05	2.674e-05	4.52152e-05	4.78774e-05	4.51854e-05	4.58224e-05	2.95497e-05	-1.28484e-06	-1.44844e-05	-3.8384e-05	-7.42158e-05	-9.92568e-05	-0.000153614	-0.000160968	-0.000174509	-0.000238581	-0.000210909	-0.000253759	-0.000271113	-0.000297242	-0.000227078	-0.000162537	-0.000149051
70426438		-3.73868e-06	-4.36958e-06	-1.47421e-06	-1.89778e-07	4.8303e-06	1.48188e-05	2.16546e-05	2.28445e-05	1.99536e-05	2.30792e-05	3.93333e-05	7.08195e-05	0.000103405	0.000114372	0.000128164	6.67795e-05	2.25667e-05	-4.40844e-05	-3.87845e-05	-0.000124624	-0.000212214	-0.000282433	-0.000442849	-0.000395554	-0.000307777	-0.000233444	-0.000258794	-0.000333484	-0.000362402	-0.000529941
70427052		-9.72042e-07	-1.75978e-06	2.73737e-06	1.7107e-06	5.06707e-06	7.24356e-06	8.9624e-06	9.84318e-06	1.25449e-05	1.23804e-05	1.61752e-05	2.56922e-05	2.40501e-05	7.65154e-06	-7.04392e-06	-2.69666e-05	-3.93994e-05	-5.28499e-05	-7.88803e-05	-0.000102244	-0.000128482	-0.000166094	-0.000207552	-0.000312917	-0.000302214	-0.000377735	-0.000407142	-0.000382495	-0.000379466	-0.000386951
70427359		8.08713e-06	1.4209e-05	1.55363e-05	1.56265e-05	1.07603e-05	2.36989e-06	-2.21237e-06	-1.08456e-06	3.26784e-07	6.17682e-06	1.98629e-05	1.95358e-05	3.02459e-05	3.84645e-05	5.11606e-05	3.17453e-05	5.85866e-05	8.78387e-05	7.20578e-05	3.46391e-05	-3.54879e-06	-6.20951e-05	-0.000108451	-0.000118765	-0.000194664	-0.000196427	-0.000170423	-0.000190225	-0.000203181	-0.000210687
70427596		-4.11463e-06	-4.72994e-06	-4.20888e-07	1.24788e-06	1.83323e-06	2.87981e-06	3.43783e-06	3.21437e-06	-2.63267e-07	-1.68513e-06	-3.08591e-06	-2.37244e-06	-9.75968e-07	2.2278e-06	1.01474e-05	2.05587e-05	3.45242e-05	3.48668e-05	3.97236e-05	4.05028e-05	4.0598e-05	3.92339e-05	2.75409e-05	9.0915e-06	2.67177e-05	-1.99331e-05	-8.54801e-05	-0.00021123	-0.0002325	-0.000215412
70427736		-2.95912e-06	1.80945e-07	-7.17867e-07	-3.53913e-06	-6.91714e-06	-1.07951e-05	-1.25685e-05	-1.39057e-05	-5.74828e-06	1.17421e-05	1.17018e-05	4.05552e-05	8.12569e-05	0.000110102	0.00012574	0.000128513	0.000139992	0.000133762	6.12186e-05	4.75267e-06	-3.10005e-06	-1.84951e-05	-3.63577e-05	-6.41423e-05	-7.47266e-05	-0.000110852	-9.46339e-05	-0.000103065	-0.000142612	-0.000246021
70428043		-4.49234e-05	-5.26097e-05	-6.45221e-05	-6.75517e-05	-5.39819e-05	-2.49943e-05	8.6582e-06	1.92545e-05	2.27311e-05	1.77224e-05	3.50669e-06	-1.73389e-05	-3.50591e-05	-3.99586e-05	-6.21361e-05	-4.12807e-05	-2.64359e-05	-1.26381e-05	-7.66394e-06	-2.31619e-05	-5.49177e-05	-5.78724e-05	-7.40412e-05	-7.29122e-05	-9.79443e-05	-0.000141474	-0.000180433	-0.000222694	-0.000223274	-0.000208655
70429955		-2.33196e-05	-1.91119e-05	-1.86563e-05	-1.51984e-05	-7.87574e-06	-3.62023e-06	-1.0457e-07	9.88413e-07	-1.077e-06	-2.01983e-06	-1.66794e-06	-1.3358e-06	-2.55812e-06	-7.23243e-06	-1.9734e-05	-2.88102e-05	-3.61339e-05	-6.95489e-05	-9.31006e-05	-0.000124447	-0.000170526	-0.000200207	-0.000274394	-0.000381294	-0.000434065	-0.000547166	-0.000721296	-0.000737568	-0.000885667	-0.000906542
70430262		5.08048e-05	5.04012e-05	6.14131e-05	6.09985e-05	5.65116e-05	4.59577e-05	3.04712e-05	5.86011e-06	-2.36808e-05	-8.71389e-05	-0.000155268	-0.000171026	-0.000285307	-0.000356119	-0.000529942	-0.000658979	-0.000750888	-0.000794664	-0.00089292	-0.000898146	-0.000774828	-0.000674952	-0.000484983	-0.000367475	-0.000323432	-0.000332555
70431630		-2.67815e-06	2.50379e-07	-6.61397e-07	-6.49988e-07	-1.9729e-06	-1.75748e-06	-2.25712e-06	-3.01834e-06	-2.89139e-06	-1.30486e-06	-4.88484e-07	1.56019e-07	-2.05534e-07	3.67349e-06	1.10624e-05	2.71539e-05	3.79678e-05	4.30453e-05	1.9247e-05	-5.38914e-06	-4.63259e-06	2.13555e-05	-7.76854e-06	-6.45172e-05	-0.000168469	-0.000289226	-0.000331289	-0.000333317	-0.000365488	-0.000391877
70431937		-1.73724e-07	7.141e-07	4.66911e-07	-1.88005e-06	-2.96708e-06	-3.60409e-06	-1.93923e-06	-1.27297e-06	-8.128e-07	1.38471e-05	1.69745e-05	2.96114e-05	4.65461e-05	5.80023e-05	3.48638e-05	-7.37395e-06	-5.11807e-05	-7.16372e-05	-6.63937e-05	-6.40237e-05	-8.00496e-05	-7.08278e-05	-9.22653e-05	-0.000147313	-0.000152405	-0.000226322	-0.000318599	-0.000441028	-0.000590238	-0.000685689
70432621		-6.86785e-07	-1.87211e-06	-1.73824e-06	-1.13794e-07	2.66138e-07	2.5399e-06	3.53114e-06	9.93348e-07	-8.26049e-06	-1.92777e-05	-2.29765e-05	-1.9482e-05	-3.24762e-05	-7.76341e-05	-0.000173312	-0.000266143	-0.000293209	-0.000385453	-0.000494836	-0.000596536	-0.000644852	-0.00061228	-0.000525957	-0.000418316	-0.000352726	-0.000378666	-0.000384462	-0.000411582	-0.000397861	-0.000359423
70433235		-2.65499e-06	4.90858e-06	1.31569e-05	1.91845e-05	2.37614e-05	3.4018e-05	4.53421e-05	6.61195e-05	9.30837e-05	0.000116026	0.000125698	0.000104005	5.43889e-05	1.76587e-05	-8.15222e-06	-3.39319e-05	-5.93594e-05	-9.59829e-05	-0.000108462	-0.000132879	-0.000206468	-0.000182802	-0.000255096	-0.000306456	-0.000338967	-0.000377339	-0.000425212	-0.000503496
70434086		-1.36717e-05	-1.70417e-05	-1.22221e-05	-7.64981e-06	-6.6718e-06	-3.64945e-06	-5.9092e-06	-1.40664e-05	-1.99911e-05	-2.35374e-05	-2.57274e-05	-3.15131e-05	-4.27825e-05	-5.82167e-05	-0.000156915	-0.00021956	-0.000272095	-0.000271248	-0.0002721	-0.000322917	-0.000263518	-0.000324556	-0.000399032	-0.000426973	-0.000440715	-0.000451996	-0.000478904	-0.000494607	-0.000485261	-0.000463499
70434156		-6.40598e-06	-5.61639e-06	-5.21223e-06	-5.20616e-06	6.79522e-07	1.37621e-05	1.93442e-05	1.2036e-05	-3.04491e-05	-7.95756e-05	-0.000125588	-0.000110122	-8.67766e-05	-6.63682e-05	-8.38561e-05	-0.000142868	-0.000214602	-0.000323378	-0.000398665	-0.000503751	-0.000636484	-0.000781535	-0.000846485	-0.000782989	-0.000771049	-0.000681149	-0.000696303	-0.000628139	-0.000597249	-0.000469023
70434463		-9.7973e-06	-5.14383e-06	-4.45391e-06	-1.04335e-05	-2.18375e-05	-2.78772e-05	-4.54893e-05	-6.60254e-05	-0.000110729	-7.70926e-05	-7.57651e-05	-0.000101969	-0.000112572	-0.000151804	-0.000260415	-0.000329927	-0.000358052	-0.000370004	-0.00038497	-0.000407142	-0.000466412	-0.000528055	-0.000613025	-0.000652143	-0.000629903	-0.000596767	-0.000504662	-0.0003942	-0.000306052	-0.000227521
70434603		-1.16089e-05	-5.14981e-06	-1.48207e-06	-1.13425e-06	-2.43615e-06	-5.47994e-06	-5.58016e-06	-4.33465e-06	-3.70243e-06	-2.02043e-06	2.75676e-06	1.45351e-05	3.04222e-05	1.51756e-05	1.33006e-05	-4.96926e-05	-8.13747e-05	-0.000128183	-0.000152443	-0.000157004	-0.00015314	-0.000175977	-0.00014504	-0.00016361	-0.000181618	-0.000227223	-0.000309094	-0.000320287	-0.000396946	-0.00043805
70434840		-6.23166e-06	-8.19631e-06	-1.04159e-05	-1.63179e-05	-2.22545e-05	-2.4289e-05	-2.51732e-05	-2.36667e-05	-1.9173e-05	-6.7449e-06	5.40207e-06	2.19386e-05	2.38323e-05	2.42277e-05	2.63458e-05	4.04726e-05	5.78671e-05	7.19003e-05	3.53394e-05	-2.26488e-05	-0.000106103	-0.000108556	-0.00017062	-0.000165486	-0.000163107	-0.000135053	-0.000105697	-0.000107062	-9.59395e-05	-9.59886e-05
70435384		1.87919e-06	3.25354e-06	1.13804e-06	-7.22831e-07	-2.6006e-07	3.95948e-06	1.27315e-05	2.36204e-05	3.73271e-05	4.88614e-05	5.8648e-05	6.1222e-05	5.78655e-05	4.95506e-05	3.82919e-05	3.72566e-05	3.70395e-05	-7.57095e-06	-7.67113e-05	-4.88019e-05	-0.000101271	-0.000179186	-0.000222675	-0.000249586	-0.000314804	-0.00041914	-0.00053057	-0.000585873	-0.000577162	-0.000524473
70435524		7.79231e-06	7.43891e-06	-2.97783e-06	-1.08825e-05	-1.26435e-05	-1.18338e-05	-8.01533e-06	-1.34821e-05	-4.10144e-06	-2.34873e-06	-1.14175e-05	-3.61533e-05	-5.74753e-05	-6.39566e-05	-0.000108678	-0.000114996	-0.000110829	-0.000109832	-0.000118728	-0.000152968	-0.000168191	-0.000241701	-0.000252692	-0.000253248	-0.000273297	-0.000271973	-0.000252322	-0.000222017	-0.000186545	-0.000186321
70435901		-1.28946e-05	-1.14226e-05	-8.7291e-06	-6.02342e-06	-6.15288e-06	-6.40176e-06	-2.47357e-06	2.5897e-06	-1.90279e-06	1.04124e-05	2.44326e-05	3.27319e-05	3.67531e-05	3.20692e-05	3.45364e-05	2.64742e-05	1.18196e-05	-1.63112e-05	-6.81785e-05	-0.000129192	-0.00018604	-0.000233868	-0.000277927	-0.000324162	-0.000371618	-0.00040338	-0.000446949	-0.000478388	-0.000490203	-0.000455325
70436682		-1.25831e-05	-3.59568e-05	-5.2462e-05	-5.16661e-05	-4.99783e-05	-5.42323e-05	-6.0853e-05	-7.26547e-05	-7.13882e-05	-5.5879e-05	-4.60314e-05	-4.32488e-05	-2.83818e-05	-1.52688e-05	-5.31258e-06	4.70833e-06	9.37896e-06	1.40127e-05	1.39664e-05	1.97528e-05	2.48865e-05	3.283e-05	3.47629e-05	4.72071e-05	5.21594e-05	8.28028e-05	0.000102765	0.000112338	0.000111036	0.000107895
70436822		-2.17832e-05	-2.93003e-05	-2.51842e-05	-2.84511e-05	-2.64963e-05	-2.31352e-05	-2.24085e-05	-1.59737e-05	-1.44148e-05	-1.11658e-05	-7.32517e-06	-5.16086e-06	-3.76297e-06	-4.59905e-06	-2.94472e-06	-3.34511e-06	-1.34478e-06	1.66198e-06	6.81937e-06	8.77537e-06	8.15958e-06	8.53465e-06	-6.38084e-06	-2.26533e-05	-7.04517e-06	-3.96992e-05	-7.95249e-05	-4.95793e-05	-9.02314e-05	-0.000150111
70436989		5.63362e-06	-1.45418e-06	3.81512e-07	-1.33016e-06	-3.32545e-06	-6.89727e-06	-6.18895e-06	-1.68742e-06	-6.1376e-06	2.31636e-06	-1.13777e-06	-1.83902e-06	9.92245e-06	3.86706e-05	4.91565e-05	4.35488e-05	4.22265e-05	-2.3854e-05	-7.09357e-05	-0.000152955	-0.000250129	-0.000341331	-0.000356258	-0.000506805	-0.000521522	-0.000529111	-0.000542991	-0.000533881	-0.000508108	-0.00041533
70437129		-2.59455e-05	-2.5337e-05	-2.60848e-05	-2.61135e-05	-2.5777e-05	-2.55398e-05	-2.33207e-05	-1.99837e-05	-1.68086e-05	-1.54068e-05	-1.49207e-05	-1.71654e-05	-2.14836e-05	-2.8094e-05	-3.40444e-05	-3.56951e-05	-3.10809e-05	-1.18349e-05	-2.64253e-07	9.31293e-06	1.62918e-05	2.21052e-05	1.50603e-05	9.16598e-06	-2.44122e-06	-6.17173e-06	-5.85239e-06	-1.32231e-06	-1.86163e-06	-2.99489e-05
70437673		-1.80326e-06	-1.55997e-06	-1.50898e-06	-1.12701e-06	4.10935e-07	4.02664e-06	9.34366e-06	1.43118e-05	1.83178e-05	2.77357e-05	3.1546e-05	4.78935e-05	5.52443e-05	6.17655e-05	3.69598e-05	8.14031e-06	-4.76368e-06	2.44491e-05	4.1265e-05	1.7697e-05	-3.55826e-05	-0.000118738	-0.000211193	-0.000345006	-0.000540409	-0.000680169	-0.000807817	-0.000777729	-0.000927251	-0.000951216
70438050		1.33028e-06	1.16178e-06	3.56316e-07	-6.03226e-07	-1.79825e-06	-2.93604e-06	-4.27887e-06	-5.89769e-06	-7.27864e-06	-1.00114e-05	-3.33706e-05	-9.55983e-05	-0.000175463	-0.000286095	-0.000489775	-0.000692229	-0.000985197	-0.00113007	-0.00118112	-0.0012142	-0.0010732	-0.000857579	-0.000619832	-0.000372737	-0.000258663	-0.000189583	-0.00012018
70438287		-6.03328e-06	-1.96064e-05	-2.12012e-05	-3.21196e-05	-2.85697e-05	-1.75679e-05	-1.0931e-05	2.7033e-06	-4.74099e-06	-1.23222e-05	5.62543e-06	5.2371e-05	0.000115	0.000120757	7.23853e-05	-3.12905e-06	-5.4048e-05	-7.47811e-05	-7.16123e-05	-7.42157e-05	-7.04436e-05	-0.000105517	-9.69405e-05	-0.000187507	-0.000233995	-0.00026143	-0.000348581	-0.000384555	-0.000339445	-0.000300918
70438594		-5.23018e-06	-3.24917e-06	-1.27181e-06	1.04015e-06	2.691e-07	6.78794e-07	8.00977e-07	1.2108e-06	1.83584e-06	2.00257e-06	3.13562e-06	8.34714e-06	1.35747e-05	1.6855e-05	1.27048e-05	-1.75425e-05	-7.45983e-05	-0.000150237	-0.000197737	-0.000269073	-0.00033703	-0.00036527	-0.000386072	-0.000385101	-0.000507571	-0.000559384	-0.00045443	-0.000368115	-0.000240012	-0.000234054
70438664		-1.6336e-05	-1.26882e-05	-5.53333e-06	-2.71015e-06	1.08196e-06	2.1956e-06	5.46321e-06	7.72e-06	6.47298e-06	-5.10075e-06	-1.07087e-05	-8.60439e-06	-3.99489e-06	-3.68268e-06	-1.52949e-05	-4.40014e-05	-0.000103622	-0.000137623	-0.000180989	-0.000185215	-0.00019894	-0.000176711	-0.000170151	-0.000172699	-0.000200834	-0.000267179	-0.00031175	-0.000353407	-0.000372417	-0.000408228
70439892		-6.98053e-06	-2.48599e-06	-5.79665e-07	7.1062e-07	2.22161e-06	-1.03975e-06	1.50617e-07	-3.77785e-06	-5.52704e-06	-6.33469e-06	-3.70314e-06	-1.10582e-07	2.8395e-06	5.45548e-06	1.36069e-05	1.1232e-05	1.25907e-05	4.68406e-06	3.05643e-06	1.97333e-05	5.16145e-05	4.00616e-05	1.39245e-05	-3.68282e-06	-4.44002e-05	-0.000110575	-0.000205535	-0.000316596	-0.000272322	-0.00047046
70439962		-3.3432e-05	-3.54489e-05	-2.75012e-05	-1.92621e-05	-1.52137e-05	-1.43896e-05	-1.23088e-05	-7.37952e-06	-8.05056e-06	-4.27523e-06	9.59356e-07	1.95587e-06	2.04527e-06	-1.15779e-07	-2.50688e-06	-1.20009e-05	-6.07557e-06	2.78875e-06	8.60336e-06	6.29817e-06	1.16952e-05	1.12709e-05	6.42947e-06	-6.84561e-06	1.03456e-05	-1.0917e-05	-3.1679e-05	-5.12677e-05	-5.3895e-05	-9.03534e-05
70440576		-4.06089e-06	-1.09312e-05	-1.65544e-05	-2.13262e-05	-2.10241e-05	-2.67566e-05	-2.66716e-05	-2.80817e-05	-3.41884e-05	-3.53345e-05	-2.15387e-05	-4.71555e-06	1.26373e-05	1.54681e-05	1.3424e-05	-6.31621e-06	-4.13532e-05	-9.73504e-05	-0.000194132	-0.000304502	-0.000336379	-0.00040878	-0.000420723	-0.000364949	-0.000322484	-0.00035389	-0.000430521	-0.000486	-0.00050925	-0.000430934
70440646		-3.00284e-06	-5.21851e-06	-5.91291e-06	-4.97525e-06	-3.8182e-06	-3.70068e-06	-5.19095e-06	-7.94564e-06	-8.94612e-06	-5.59212e-06	-5.1175e-06	-3.39544e-06	-2.40912e-06	-3.64322e-07	-3.55116e-08	-1.6694e-06	-3.41235e-06	-4.45196e-06	-3.5564e-06	-1.26677e-06	3.50298e-06	1.33563e-05	3.25633e-05	3.43493e-05	2.01314e-05	-1.11831e-05	-7.87997e-05	-0.00018617	-0.000255031	-0.000287173
70441497		-3.88796e-06	-3.28593e-06	-4.43868e-06	-6.65416e-06	-4.1826e-06	-6.72549e-06	-1.36804e-05	-2.17819e-05	-1.2387e-05	-1.11802e-05	-1.84162e-05	-3.22297e-06	-7.01628e-06	1.4266e-05	1.0504e-05	2.49948e-05	5.05483e-05	4.78923e-05	3.4191e-05	-1.33532e-05	-6.98277e-05	-7.17314e-05	-8.68056e-05	-0.000103108	-0.000129428	-0.000193767	-0.000379153	-0.000473682	-0.000552304	-0.00062221
70441567		-6.82939e-06	-1.48687e-05	-1.26654e-05	-1.45667e-05	-1.65929e-05	-2.0329e-05	-1.95657e-05	-3.99494e-06	2.32503e-05	4.42925e-05	3.98069e-05	2.65136e-05	1.33227e-05	2.06301e-05	1.12377e-05	1.61159e-05	-1.47564e-05	-2.56914e-05	-7.59041e-05	-0.000106242	-0.000138226	-0.000194468	-0.00017034	-0.000145792	-8.4312e-05	1.1448e-05	-0.00012423	-0.000197129	-0.000167486	-0.000146693
70441637		-1.90636e-05	-1.55861e-05	-1.30839e-05	-7.32297e-06	-2.60327e-06	4.65611e-07	3.79395e-06	4.38404e-06	-9.16593e-07	-1.53619e-06	1.60398e-06	9.24964e-06	1.73368e-05	2.36466e-05	2.02195e-05	3.56212e-05	3.01004e-05	2.36708e-05	-4.43723e-06	-7.12266e-05	-0.000104808	-0.000168257	-0.000191945	-0.000211516	-0.000225809	-0.000229227	-0.000237764	-0.00025494	-0.000242121	-0.000233167
70441707		-3.55226e-05	-5.19042e-05	-2.76913e-05	-4.93373e-05	-3.33532e-05	-2.73993e-06	4.03118e-06	-3.62152e-05	-0.000113865	-0.000152927	-0.000151159	-0.000123491	-0.000150894	-0.000146378	-0.000192232	-0.000248059	-0.000302711	-0.000368875	-0.000386762	-0.000411018	-0.000467682	-0.000476488	-0.000450045	-0.000413664	-0.000400131	-0.000351847	-0.000355232	-0.00029518	-0.000269471	-0.000248203
70442014		-2.08228e-05	-2.5375e-05	-2.8632e-05	-2.24022e-05	-1.98198e-05	-2.32186e-05	-4.83337e-05	-7.44075e-05	-0.000131361	-0.00016232	-0.000210955	-0.000236588	-0.000233558	-0.000272721	-0.000334279	-0.000311743	-0.000387835	-0.000420616	-0.000450724	-0.000486822	-0.000534795	-0.000508652	-0.000459366	-0.000342285	-0.000290145	-0.000275428
70442181		-8.9125e-06	-5.52127e-06	-4.30916e-06	-3.61106e-06	-2.85148e-06	-3.9394e-06	-5.3623e-06	-6.43554e-06	-1.03972e-06	2.57877e-06	7.70046e-06	2.19708e-05	1.52563e-05	3.72166e-06	-6.79564e-06	-3.83691e-05	-0.000110967	-0.000196565	-0.000264522	-0.000295366	-0.000333103	-0.000308035	-0.000288105	-0.000352854	-0.00044929	-0.000694124	-0.000828348	-0.000748519	-0.000557833	-0.000501666
70442251		-3.5066e-06	-6.84803e-06	-7.3577e-06	-6.79625e-06	-5.31038e-06	8.70772e-07	9.17225e-06	2.45659e-05	2.12926e-05	1.57132e-05	3.40571e-06	-2.29355e-05	-3.12857e-05	-5.87151e-05	-7.69491e-05	-7.13196e-05	-6.45251e-05	-7.83961e-05	-0.000167993	-0.000287802	-0.000410327	-0.000539414	-0.000574038	-0.000536881	-0.000489582	-0.000480477	-0.000481976	-0.000462071	-0.000400184	-0.00034963
70442321		-1.74884e-05	-1.12743e-05	-4.09431e-06	-1.539e-07	1.00307e-06	2.42851e-07	-9.88585e-07	-1.86129e-06	-8.98845e-06	-8.93754e-06	-1.74588e-05	-1.36425e-05	-1.04939e-05	-8.4686e-06	-9.8288e-06	-1.1446e-05	4.72045e-06	3.87277e-05	5.17512e-05	4.34147e-05	2.42532e-05	-4.25053e-06	-1.45782e-05	-3.731e-05	-2.49456e-05	-6.27645e-05	-7.8787e-05	-0.0001097	-0.000165234	-0.00017278
70442488		-1.79742e-05	-1.86002e-05	-2.21599e-05	-2.73094e-05	-2.77323e-05	-3.0955e-05	-4.19319e-05	-6.15095e-05	-0.000122489	-0.000331254	-0.000833707	-0.000990722	-0.000888176	-0.000746841	-0.0007364	-0.000626605	-0.000459197	-0.00033069	-0.000259274	-0.000276127	-0.000218349	-0.000265638	-0.000192976	-0.000219765	-0.000234109	-0.000231101	-0.000196914
70442795		2.02337e-05	3.39403e-05	3.89586e-05	4.34284e-05	4.35643e-05	2.64202e-05	-3.6757e-05	-6.04949e-05	-0.000143611	-0.0002138	-0.000371887	-0.000385141	-0.000565185	-0.000626424	-0.000774827	-0.000859727	-0.000921977	-0.000982534	-0.000814452	-0.000622507	-0.00041869	-0.00026868
70442935		-2.14014e-06	2.69243e-06	-1.26185e-06	-2.93517e-06	-6.4084e-06	-1.0463e-05	-1.44745e-05	-2.0138e-05	-2.39779e-05	-1.75294e-05	-2.17915e-05	-6.91168e-05	-0.00019193	-0.000408089	-0.000654635	-0.000669762	-0.000517023	-0.000515213	-0.000328522	-0.000311763	-0.000319489	-0.000294625	-0.000279551	-0.000297017	-0.000341727	-0.000373753
70443479		-3.91945e-07	-1.8471e-06	-3.46738e-06	-2.68085e-06	-1.5972e-06	-8.25894e-07	-9.8349e-07	1.00301e-06	6.09019e-06	8.52998e-06	7.65456e-06	1.04735e-05	2.40553e-06	-8.75776e-06	-3.47558e-06	-8.2676e-06	-4.48913e-05	-9.82111e-05	-0.000142696	-0.00018283	-0.000190874	-0.000198824	-0.000221439	-0.000261476	-0.000316345	-0.000382141	-0.000436034	-0.000412208	-0.000425709	-0.000393914
70444163		-1.4958e-06	1.40285e-06	-1.12116e-06	4.45361e-07	-1.08601e-06	-1.59517e-06	-1.19395e-06	1.74195e-06	6.93102e-06	1.09716e-05	1.54177e-05	2.5229e-05	2.9888e-05	3.87438e-05	4.55292e-05	6.16958e-05	8.04193e-05	8.7871e-05	8.597e-05	5.94696e-05	5.63305e-05	4.22893e-05	4.1457e-05	5.27347e-05	5.58608e-05	5.20647e-05	6.11724e-05	4.14919e-05	-1.6625e-05	-0.000119218
70444470		-1.22462e-05	-6.07305e-06	1.23078e-05	3.0308e-05	4.29971e-05	5.29484e-05	5.97271e-05	5.97285e-05	3.98743e-05	1.41482e-05	-7.73837e-06	-4.24637e-05	-7.64776e-05	-0.000102987	-8.3541e-05	-0.000134525	-0.000177064	-0.000192508	-0.000261915	-0.000341448	-0.000430907	-0.000503848	-0.000412208	-0.000250059	-0.00018014	-0.000184689
70445154		-2.66521e-07	-8.88573e-07	-3.94467e-06	-1.02296e-05	-2.1655e-05	-3.84188e-05	-8.7563e-05	-0.000106599	-0.000131071	-0.000223188	-0.000266257	-0.00033955	-0.000371855	-0.000342492	-0.00033367	-0.000316312	-0.00038725	-0.000537539	-0.000675421	-0.000627744	-0.000585036	-0.000376023	-0.000262522	-0.000234113	-0.000231957	-0.000190093
70445601		-2.79068e-05	-2.57084e-05	-3.18243e-05	-3.54441e-05	-5.15676e-05	-5.32916e-05	-6.97175e-05	-8.55181e-05	-9.81619e-05	-0.000110534	-0.000117003	-0.000132784	-0.000150758	-0.000135766	-6.33528e-05	-7.60605e-05	-7.21301e-05	-4.74129e-05	-3.98515e-05	-3.53193e-05	-5.63636e-05	-0.000115505	-0.000163402	-0.000171816	-0.000190542	-0.000262798	-0.000436777	-0.000568612	-0.000569221	-0.000445081
70445908		-2.59182e-06	5.82267e-07	1.44921e-05	1.94058e-05	3.01046e-05	3.20699e-05	3.36956e-05	2.57443e-05	1.03818e-05	-4.24748e-05	-0.000153952	-0.000250623	-0.000281774	-0.000289173	-0.000272675	-0.000278148	-0.000307909	-0.000341492	-0.000391138	-0.000447066	-0.000491834	-0.000518723	-0.00052026	-0.000502351	-0.000521423	-0.000386931	-0.000214778	-0.000138394	-0.000123029	-0.000107283
70446075		-3.58459e-06	-3.91014e-06	-8.28063e-06	-9.1638e-06	-1.21003e-05	-1.1892e-05	-2.55464e-05	-4.35691e-05	-5.68152e-05	-8.29956e-05	-0.000114226	-0.000162099	-0.000208253	-0.000235671	-0.000257659	-0.000257624	-0.0002653	-0.000312587	-0.00038242	-0.000495884	-0.000668627	-0.000745467	-0.000761427	-0.000628722	-0.000397269	-0.000247592
70446145		1.07719e-05	5.3813e-06	-3.54903e-06	-4.11696e-06	-7.18825e-06	-3.31696e-06	-1.63045e-06	1.26788e-06	2.3697e-06	1.06954e-06	-1.06185e-06	-2.68308e-06	2.27494e-06	1.42338e-05	2.45549e-05	2.41638e-05	1.01824e-05	-2.75988e-05	-6.65387e-05	-8.37646e-05	-9.33819e-05	-0.00012717	-0.000138471	-0.000174998	-0.000198321	-0.000242632	-0.000285605	-0.000338924	-0.000373958	-0.000362852
70446759		-1.14204e-06	-2.44931e-06	-3.72797e-06	4.2475e-07	1.63106e-05	4.30648e-05	8.15662e-05	0.00013536	0.000166479	0.000182778	0.000200223	0.000218966	0.000216364	0.000189354	0.000145401	4.11831e-05	-6.24516e-05	-9.6806e-05	-0.000110642	-0.000147311	-0.000248092	-0.000321871	-0.000483298	-0.000583889	-0.00057416	-0.000559259	-0.000586958	-0.000628854	-0.000594596
70446996		-2.95209e-05	-2.57997e-05	-2.2547e-05	-1.562e-05	-9.66881e-06	-8.31838e-06	-8.20108e-06	-6.82989e-06	-5.1599e-06	-2.97142e-06	-3.61648e-06	-5.15275e-06	-7.16183e-06	-9.58726e-06	-1.61608e-05	-4.11375e-05	-8.83604e-05	-0.000147558	-0.000211336	-0.000194336	-0.000144099	-3.11387e-05	-0.000136801	-0.000247219	-0.000329406	-0.000373793	-0.00036362	-0.000348411	-0.000371521	-0.000434967
70447750		-1.95227e-05	-1.40374e-05	-1.16662e-05	-2.40551e-05	-4.24723e-05	-7.37002e-05	-8.35871e-05	-5.37222e-05	-1.31182e-05	5.22918e-05	6.75845e-05	1.91634e-05	-5.12198e-05	-8.28771e-05	-7.11778e-05	-0.000129448	-0.000237599	-0.000377177	-0.000490606	-0.000641343	-0.000693818	-0.000561581	-0.000462756	-0.000258306	-0.000369411	-0.000579533	-0.000743477
70448434		-3.58181e-05	-3.63043e-05	-4.28004e-05	-3.70945e-05	-2.66246e-05	-9.49258e-06	-1.29003e-05	-1.63621e-05	9.11488e-06	5.28457e-05	5.3423e-05	1.99647e-05	-8.61357e-05	-0.000175634	-0.000195095	-0.000204245	-0.000180668	-0.000208389	-0.000249976	-0.000291434	-0.00032507	-0.000250148	-0.000493134	-0.000683994	-0.000629083	-0.000536728	-0.000310046	-0.000185084	-0.000217401
70448671		-2.58554e-05	-1.1034e-05	-5.82433e-06	4.23777e-06	4.19613e-06	-2.02419e-06	-4.8035e-06	-1.02552e-05	-2.62345e-05	-4.42772e-05	-6.56062e-05	-0.000128561	-0.000176829	-0.000202404	-0.00023748	-0.000242202	-0.000284658	-0.000297624	-0.000344442	-0.000355101	-0.000384834	-0.000336308	-0.000349039	-0.000314061	-0.000278151	-0.000201462	-0.000180209	-0.000184788	-0.000211159	-0.000231184
70449802		-9.1981e-06	-7.41136e-06	-7.17805e-06	-9.39079e-06	-1.12848e-05	-1.21021e-05	-2.05622e-05	-5.07201e-05	-0.000100363	-0.000154136	-0.000234152	-0.00030087	-0.000347912	-0.000450923	-0.000501443	-0.000627339	-0.00063352	-0.000701086	-0.000660001	-0.000598311	-0.000557455	-0.000518182	-0.000547759	-0.000592835	-0.000624215	-0.000570822	-0.000546507	-0.000441644	-0.000359156	-0.000268973
70450276		-3.27419e-05	-4.29749e-05	-5.28677e-05	-5.45089e-05	-4.69546e-05	-3.05521e-05	-2.32535e-05	2.33515e-05	5.75513e-05	6.15484e-05	3.56314e-05	6.49677e-06	-2.53751e-05	-4.58656e-05	-4.81223e-05	-9.80968e-05	-0.00019004	-0.000282205	-0.000323954	-0.000286448	-0.000292241	-0.000256047	-0.000261986	-0.000297152	-0.000319641	-0.000393003	-0.000446585	-0.000440683	-0.00044566
70450346		-1.66283e-05	-1.19447e-05	-5.81153e-06	-7.05345e-06	-6.66317e-06	-8.44651e-06	-3.80203e-06	-2.26331e-05	-3.10505e-05	-4.26592e-05	-4.16833e-05	-4.91529e-05	-7.5616e-05	-8.64314e-05	-7.53012e-05	3.55552e-05	0.000126393	8.71142e-05	0.000135411	0.000120153	-3.89842e-05	-0.000108948	-0.000156621	-0.000206262	-0.000256693	-0.000286303	-0.000334887	-0.000275396	-0.000300937	-0.000271186
70451881		-1.69718e-06	1.35465e-06	7.95704e-06	1.87535e-05	3.37122e-05	4.9501e-05	6.24821e-05	7.85002e-05	7.82421e-05	5.83795e-05	2.03809e-05	-3.57505e-05	-9.63851e-05	-0.00016478	-0.00037397	-0.000482159	-0.000584696	-0.000616524	-0.000519178	-0.000401498	-0.000411216	-0.000357014	-0.000356629	-0.000363174	-0.000346117	-0.000355957	-0.000349801	-0.000341293	-0.000340067	-0.000341978
70452021		-5.0687e-06	7.76107e-07	3.03226e-06	1.70608e-06	-1.84282e-06	-5.74042e-06	-3.12968e-06	-5.90446e-06	-5.68967e-06	-1.21029e-05	-1.02274e-05	-8.16082e-06	-1.46291e-05	-2.74361e-05	-4.44901e-05	-6.53269e-05	-9.99278e-05	-0.000102986	-0.00010099	-0.000100297	-0.000139243	-0.000180543	-0.000294644	-0.000377277	-0.000443899	-0.000468212	-0.000463465	-0.00039588	-0.000325649	-0.000289207
70452495		1.72518e-06	5.02204e-06	5.94025e-06	3.74131e-06	9.80133e-07	-1.12335e-06	-6.02655e-06	-5.47295e-06	-3.85567e-06	-1.53881e-05	-4.41307e-05	-8.18075e-05	-0.000136497	-0.000174319	-0.000230102	-0.000284288	-0.000303596	-0.000273225	-0.000261188	-0.000383966	-0.000519512	-0.000561871	-0.000651847	-0.000779969	-0.000810221	-0.000794449	-0.000857844	-0.00077129	-0.00060942	-0.000464237
70454547		-2.95328e-05	-3.03587e-05	5.08526e-06	3.01184e-05	3.8268e-05	3.57741e-05	2.17545e-05	-1.20922e-05	-9.95815e-05	-0.000196367	-0.000284547	-0.000333677	-0.000354924	-0.000372427	-0.00041195	-0.000429289	-0.000526291	-0.000712358	-0.000767186	-0.000796269	-0.000582678	-0.000407254	-0.000396244	-0.000285589	-0.000340851	-0.000273576	-0.00027987
70454784		-1.36089e-05	-1.06875e-05	-3.71928e-05	-6.42995e-05	-9.26687e-05	-0.000118214	-0.000152027	-0.000180302	-0.000213585	-0.000230298	-0.000300534	-0.000364794	-0.000416854	-0.000421856	-0.000422015	-0.00041162	-0.000408597	-0.000463265	-0.000577037	-0.000601375	-0.000490513	-0.000497417	-0.000334286	-0.000232391	-0.000226277	-0.000190529	-0.000119187
70455538		-4.84584e-06	-7.85822e-06	-1.01137e-05	-1.42523e-05	-1.90754e-05	-2.48197e-05	-2.56584e-05	-2.69928e-05	-2.52041e-05	-2.52245e-05	-2.01017e-05	-1.37418e-05	2.18152e-06	1.54703e-05	3.85998e-05	3.15407e-05	2.37562e-05	2.30717e-05	-3.08268e-05	-7.52977e-05	-8.38089e-05	-8.71314e-05	-8.19153e-05	-9.03584e-05	-0.00015488	-0.000254489	-0.000234037	-0.000279409	-0.000360088	-0.000515604
70455775		-1.47089e-05	-9.51797e-06	-3.46437e-06	-9.80749e-07	-1.70628e-07	-3.33759e-06	-1.27805e-05	-2.50935e-05	-3.03778e-05	-2.82462e-05	-2.68082e-05	-2.5577e-05	-2.08084e-05	2.2479e-06	2.79665e-05	5.08986e-05	6.42185e-05	7.68526e-05	8.00059e-05	4.5767e-05	-1.58591e-05	-5.8259e-05	-0.00011661	-0.000160818	-0.000199927	-0.000267473	-0.000381186	-0.00045867	-0.000468225	-0.000375187
70455845		-3.00832e-06	-3.54082e-06	-4.93508e-06	-5.35358e-06	-5.78764e-06	-5.70961e-06	-6.16563e-06	-6.88807e-06	-8.70652e-06	-9.02542e-06	-8.8692e-06	-7.63054e-06	-1.41753e-05	-2.42378e-05	-4.60918e-05	-8.14885e-05	-0.000191509	-0.000332668	-0.000399221	-0.000417892	-0.000429879	-0.000427887	-0.000411018	-0.000402942	-0.000389687	-0.000375129	-0.000306057	-0.000141929	-0.000181845	-0.000267644
70455915		-3.32062e-05	-2.76301e-05	-2.67535e-05	-2.74788e-05	-3.03317e-05	-3.53055e-05	-4.18413e-05	-4.32159e-05	-3.51096e-05	-3.65019e-05	-3.66682e-05	-2.2693e-05	-2.42228e-05	-1.56334e-05	-8.81558e-06	2.6318e-06	2.52517e-05	3.30785e-05	1.59911e-05	-1.61592e-05	-3.10586e-05	-6.36844e-05	-6.47376e-05	-8.27257e-05	-0.000114018	-0.000127466	-0.00020885	-0.000272317	-0.000275658	-0.000220821
70456906		-7.74686e-06	-4.07765e-06	-1.58481e-06	1.77478e-06	1.6077e-06	3.29685e-06	3.76693e-06	7.88887e-06	1.73629e-05	3.64568e-05	1.80724e-05	1.21811e-05	1.56948e-05	1.59333e-05	-0.000135292	-0.00018571	-0.000223907	-0.00025656	-0.000326319	-0.000307372	-0.000324305	-0.000268796	-0.000291748	-0.000385079	-0.000509291	-0.00049725	-0.000535843	-0.000603655
70457450		-6.27384e-05	-6.96489e-05	-5.47832e-05	-3.16637e-05	-1.82123e-05	-1.30666e-05	-6.59842e-06	1.72267e-06	6.22225e-06	5.70455e-06	7.36367e-06	6.67678e-06	3.58633e-06	-1.99835e-06	-8.87995e-06	-1.4334e-05	-1.28865e-05	-6.04678e-06	8.1612e-06	1.3668e-05	1.1727e-05	7.26551e-06	-8.19352e-06	-0.000113728	-0.000174316	-0.000173759	-0.000158163	-0.000138236	-0.00014514	-0.000185443
70457520		-1.29325e-05	-1.50196e-05	-3.62458e-06	4.99173e-06	1.26477e-05	1.36236e-05	1.46487e-05	1.49099e-05	1.44735e-05	1.54681e-05	1.24585e-05	1.08014e-05	1.11653e-05	1.34982e-05	1.62255e-05	1.27471e-05	-3.41192e-06	-2.72288e-05	-3.94133e-05	-2.90729e-05	-5.20184e-05	-6.33123e-05	-8.09424e-05	-9.43486e-05	-0.000126504	-0.000181227	-0.000276628	-0.000395755	-0.000454336	-0.000566749
70457994		-3.02097e-05	-1.74989e-05	-8.24914e-06	-5.29702e-06	-3.65537e-06	-3.53269e-06	-1.1623e-05	-7.67743e-06	-1.64225e-05	-2.33749e-05	-2.86344e-05	-2.04011e-05	-1.39711e-05	-1.5976e-05	-1.32578e-05	3.61379e-06	4.83826e-05	8.55018e-05	9.56261e-05	6.73317e-05	9.91907e-06	-3.61263e-05	-7.16182e-05	-0.00010306	-7.22845e-05	-3.32195e-05	-1.86324e-05	-2.59896e-05	-5.70785e-05	-0.000107
70458371		-4.87239e-05	-4.65014e-05	-3.92373e-05	-3.18589e-05	-2.40414e-05	-2.06154e-05	-2.2633e-05	-3.12139e-05	-4.67883e-05	-4.56851e-05	-3.51428e-05	-1.60402e-05	1.6085e-05	3.43356e-05	3.47421e-05	5.06044e-06	-3.82837e-05	-4.8872e-05	-0.000110391	-0.000153527	-0.000192104	-0.000222129	-0.000246317	-0.000261504	-0.000307627	-0.000358102	-0.000430197	-0.000440933	-0.000497373	-0.000501154
70459432		-2.91889e-06	-5.24765e-06	-9.12859e-06	-1.87043e-05	-2.07246e-05	-2.37097e-05	-3.24245e-05	-4.19503e-05	-4.98608e-05	-6.68743e-05	-0.000122942	-0.000151177	-0.000159154	-0.000170217	-0.00020793	-0.00019289	-0.00026372	-0.000341173	-0.000383474	-0.000478743	-0.000599815	-0.000699787	-0.000761723	-0.000708619	-0.000674922	-0.000566332	-0.00050463	-0.000402683	-0.000377912
70459502		-3.83509e-05	-4.91321e-05	-6.23458e-05	-8.9887e-05	-0.000109994	-0.000234002	-0.000184203	-0.000274275	-0.000274021	-0.00018697	-0.000210712	-0.000180004	-0.000157113	-7.10829e-05	-3.5806e-05	-1.12891e-05	-1.78518e-05	-7.05192e-05	-0.000120622	-0.000108375	-0.000163768	-0.000253325	-0.000272432	-0.00023591	-0.000184693	-0.000130595	-0.00015105	-0.000227608	-0.000318202
70460046		-7.77401e-06	-6.84249e-06	-7.26814e-06	-5.94702e-06	-7.11427e-06	-2.02225e-07	1.01001e-05	1.8934e-05	1.32065e-05	1.63735e-05	8.52025e-06	-2.72776e-05	-7.60553e-05	-0.000158429	-0.000207095	-0.000232704	-0.000248933	-0.000280446	-0.000344362	-0.000419785	-0.000470025	-0.000504359	-0.000534451	-0.000617952	-0.000650205	-0.000663657	-0.000670059	-0.000636921	-0.000621044	-0.000532904
70460283		-1.52013e-06	-1.41156e-06	-1.69228e-06	-1.74311e-06	-1.49383e-06	-7.50205e-07	4.84903e-07	1.8819e-06	3.02942e-06	3.60007e-06	3.36962e-06	6.70468e-06	1.44904e-05	2.72425e-05	2.83556e-05	5.66372e-05	3.34528e-05	2.28621e-05	2.95415e-05	-4.6986e-06	3.70511e-05	7.61456e-05	8.49929e-05	0.000108707	7.7968e-05	1.89709e-05	-2.04686e-05	-9.72521e-05	-6.89622e-05	-0.000131456
70460590		-1.17423e-05	-3.9526e-06	-6.7118e-07	-2.78091e-06	-6.24941e-06	-1.28362e-05	-1.92554e-05	-1.47099e-05	3.3487e-06	3.50064e-05	7.92539e-05	5.30957e-05	-7.66525e-06	-3.8096e-05	-7.92951e-05	-9.82705e-05	-0.000117581	-0.000180108	-0.000188959	-0.000255692	-0.000329444	-0.000343874	-0.000428048	-0.000382579	-0.000387583	-0.000305183	-0.000303372	-0.000308931	-0.000374732	-0.000404235
70460967		-8.05835e-06	-1.65141e-05	-1.81551e-05	-1.76894e-05	-1.8855e-05	-1.56996e-05	-5.23578e-06	3.76724e-05	6.58698e-05	8.23931e-05	8.12266e-05	0.000102867	0.000123642	0.000119109	5.69089e-05	-2.94666e-05	-0.000240402	-0.000324996	-0.000247752	-0.000236339	-0.000194988	-0.000175572	-0.000224339	-0.000325876	-0.000482102	-0.000653944	-0.000720229	-0.000625743
70461037		-1.31924e-05	-1.34506e-05	-1.55302e-05	-1.35523e-05	-6.54658e-06	-2.23971e-06	-1.16605e-06	-3.347e-06	-4.22461e-06	9.06496e-07	9.68506e-06	1.67576e-05	1.98638e-05	2.33569e-05	2.50161e-05	2.60257e-05	3.31951e-05	5.29744e-05	9.01061e-05	0.000116044	0.000115193	8.03782e-05	4.33908e-05	4.5456e-05	3.68359e-05	1.76825e-05	-1.92274e-05	-3.71189e-05	-7.5114e-05	-0.000133786
70463563		-1.65634e-07	-8.53482e-08	7.71663e-07	2.92868e-06	7.40366e-06	2.29346e-05	3.14384e-05	2.67996e-05	3.05769e-05	1.08932e-05	-4.11095e-05	-7.71703e-05	-0.000102182	-0.000122889	-0.000140611	-0.000177273	-0.00023608	-0.000309773	-0.000346293	-0.000362328	-0.000378605	-0.000391361	-0.000383938	-0.000381941	-0.000303062	-0.000296771	-0.000333989	-0.000361366	-0.000409269	-0.000500118
70463703		-4.20293e-06	-3.81465e-06	2.6889e-07	2.82599e-06	1.18741e-05	1.89591e-05	1.23505e-05	3.36838e-05	3.78575e-05	3.94392e-05	3.7764e-05	3.27742e-05	2.39259e-05	3.41555e-06	-2.47784e-05	-6.5076e-05	-6.31432e-05	-0.000184884	-0.000246222	-0.000264346	-0.00023207	-0.000301116	-0.000438969	-0.000604662	-0.000611935	-0.000670842	-0.000725986	-0.000817472	-0.000822908	-0.000682162
70463940		-9.45558e-07	7.07773e-06	-3.25144e-07	1.93047e-06	3.12609e-07	-2.8597e-05	-6.86073e-05	-0.000101808	-0.000108023	-9.7926e-05	-7.93772e-05	-8.76924e-05	-9.25985e-05	-0.000187561	-0.000211478	-0.00023186	-0.000283395	-0.000347851	-0.00040993	-0.000420727	-0.000404751	-0.000396368	-0.000388093	-0.00036632	-0.000326428	-0.000276004	-0.000250522
70464791		-6.29047e-05	-6.04946e-05	-4.1304e-05	-3.07942e-05	-1.57311e-05	-3.05559e-06	-3.73004e-06	-6.28856e-07	-1.93818e-06	-3.69622e-06	-1.47131e-06	5.24628e-07	-1.56454e-05	-1.46742e-05	-3.35851e-05	-1.92331e-05	-3.23959e-05	-1.5405e-05	-4.49819e-06	-1.77039e-05	-2.72929e-05	-6.60781e-05	-9.73252e-05	-0.000131816	-0.000131119	-0.000150522	-0.00017697	-0.000194782	-0.000223036	-0.000249892
70465308		-2.68961e-06	-8.29365e-07	5.11446e-07	1.35994e-06	2.61205e-06	4.45294e-06	7.56869e-06	1.03409e-05	1.42131e-05	1.64372e-05	1.71733e-05	2.18835e-05	2.43546e-05	2.81788e-05	3.02292e-05	2.61329e-05	1.18754e-05	-6.9344e-06	-3.86523e-05	-9.67332e-05	-0.000178753	-0.000239213	-0.000442022	-0.000630852	-0.000869319	-0.000878098	-0.000917008	-0.000779841	-0.000791732	-0.00070746
70465545		-3.28441e-05	-3.18849e-05	-2.76651e-05	-2.28352e-05	-2.03827e-05	-1.61704e-05	-1.29957e-05	-5.326e-06	-5.6233e-07	2.50195e-06	2.21213e-06	-3.52184e-07	-4.23423e-06	-7.78933e-06	-7.24538e-06	-6.96081e-06	-4.10824e-06	7.6295e-06	2.79185e-05	3.95796e-05	4.91369e-05	4.55307e-05	3.26004e-05	9.92995e-06	-3.3751e-05	-6.15863e-05	-0.00012008	-0.000192205	-0.000309347	-0.00039263
70465615		-1.0859e-05	-8.21406e-06	-5.988e-06	-5.02673e-06	-5.51131e-06	-5.13268e-06	-9.22779e-06	-1.13002e-05	-1.21617e-05	-1.13578e-05	-9.56454e-06	-7.86252e-06	-5.62794e-06	-7.41391e-07	6.81029e-06	1.06184e-05	5.18418e-06	-1.27079e-05	-5.58208e-05	-5.73558e-05	-5.56024e-05	-5.28578e-05	-5.61772e-05	-4.99384e-05	-9.21372e-05	-0.000195784	-0.000315765	-0.000372283	-0.000464943	-0.000503778
70466159		-8.36552e-07	8.43639e-07	1.81524e-06	1.934e-06	1.18812e-06	-8.87286e-07	-3.88618e-06	-1.08259e-05	-2.38865e-05	-3.98297e-05	-5.84895e-05	-6.7219e-05	-7.07896e-05	-8.31498e-05	-9.04734e-05	-6.92197e-05	-0.000122107	-0.000207078	-0.000257452	-0.000303049	-0.000327306	-0.000358241	-0.000378515	-0.000392791	-0.000398826	-0.000406584	-0.000422456	-0.000450401	-0.000510403	-0.000610253
70466396		1.14625e-06	-4.81689e-07	-2.1397e-06	-3.68792e-06	-5.56477e-06	-6.83037e-06	-7.60222e-06	-7.22045e-06	-6.7595e-06	-9.45402e-07	-3.66769e-06	-1.3267e-05	-2.99242e-05	-5.86002e-05	-0.000113998	-0.000174653	-0.000261622	-0.000402889	-0.000454427	-0.000441588	-0.000496581	-0.00050695	-0.000247203	-7.33051e-05	4.37949e-05	4.2496e-05	-0.000104638	-0.000154936	-0.000266019	-0.000424603
70466536		-1.54712e-05	-6.90978e-06	-1.03432e-05	-9.13325e-06	8.26621e-06	2.25599e-05	3.53691e-05	4.99178e-05	5.73734e-05	5.99108e-05	5.53791e-05	1.6508e-05	-5.78774e-05	-0.000122111	-0.000129096	-0.00013655	-0.000129834	-0.000107577	-0.000148881	-0.000151486	-0.000211906	-0.00029595	-0.000308101	-0.000363594	-0.000418845	-0.000461231	-0.000478308	-0.000441783	-0.000330247	-0.000230039
70467150		-4.11607e-06	-4.80033e-06	-4.53605e-06	-4.62006e-06	-2.27176e-06	-1.35341e-06	4.02793e-08	1.94397e-06	2.71516e-06	4.81357e-06	5.47376e-06	9.43274e-06	1.17234e-05	1.89901e-05	3.55635e-05	3.86867e-05	3.74581e-05	2.98547e-05	2.46602e-05	2.02891e-05	2.36458e-05	3.149e-05	2.2806e-05	2.92414e-05	-2.51296e-05	-8.36264e-05	-0.000156649	-0.000175776	-0.000133174	-0.000113541
70467220		-2.34835e-05	-1.23418e-05	-2.72143e-05	-3.06461e-05	-4.40977e-05	-4.05246e-05	-4.166e-05	-5.17267e-05	-9.68101e-05	-0.000191643	-0.000314563	-0.000368038	-0.00037212	-0.000381219	-0.000421452	-0.000416655	-0.000543928	-0.000631676	-0.000506249	-0.000411849	-0.000260528	-0.000203844	-0.000199897	-0.000188763	-0.000208856	-0.000200316	-0.000187739
70467387		1.38192e-05	1.35065e-05	1.13459e-05	1.19564e-05	8.91002e-06	2.8997e-06	-4.06738e-06	-7.89973e-06	-1.06054e-05	-1.95038e-05	-4.17605e-05	-5.60326e-05	-7.36466e-05	-6.95227e-05	-9.14127e-05	-0.000145255	-0.000223884	-0.00028647	-0.00035798	-0.000413914	-0.000436023	-0.000441923	-0.000476288	-0.000499882	-0.00052297	-0.000569216	-0.000483859	-0.000426192	-0.000414724	-0.000396807
70467764		9.51302e-06	5.9448e-06	2.30187e-06	3.91295e-06	1.04127e-06	-2.94915e-06	-4.21682e-06	-9.65854e-06	-7.5848e-06	-1.22736e-05	-1.71982e-05	-2.29486e-05	-3.40853e-05	-5.2666e-05	-7.9587e-05	-8.61553e-05	-9.80245e-05	-0.000122966	-0.00018644	-0.000279009	-0.000369811	-0.000391487	-0.00036858	-0.000306212	-0.000238639	-0.000207584	-0.000265768	-0.000319018	-0.000419686	-0.000430388
70469062		-3.40508e-05	-2.69524e-05	-3.01035e-05	-2.14152e-05	-1.79062e-05	-1.66081e-05	-1.43758e-05	-1.67162e-05	-1.97541e-05	-2.34044e-05	-2.42093e-05	-5.68249e-06	1.58107e-05	2.3376e-05	2.61612e-05	4.56493e-05	6.3058e-05	9.574e-05	0.000110309	0.000110216	8.89253e-05	8.22684e-05	8.33683e-05	9.08987e-05	9.21874e-05	7.70142e-05	-2.7369e-05	-5.13153e-05	-9.91085e-05	-0.000109546
70469132		-1.20828e-05	-1.25833e-05	-1.41228e-05	-1.59945e-05	-1.96818e-05	-1.72932e-05	-1.37307e-05	-3.56343e-06	1.57192e-05	4.18011e-05	6.86994e-05	7.82171e-05	4.31451e-05	-5.32344e-05	-0.000183539	-0.000307539	-0.000399476	-0.000433126	-0.000556846	-0.000558725	-0.000494901	-0.000422707	-0.000425791	-0.000479702	-0.000477267	-0.000484584	-0.000464285	-0.000426438	-0.00036457	-0.000303894
70470667		-3.48359e-06	-1.46534e-05	-1.94692e-05	-2.29285e-05	-1.88311e-05	-1.50039e-05	-1.84639e-05	-1.26258e-05	-1.38029e-05	-8.69646e-06	-9.94299e-06	-1.08242e-05	-8.04693e-06	-7.85064e-06	-7.84947e-06	-1.67949e-05	-2.93903e-05	-5.7546e-05	-7.90866e-05	-7.96059e-05	-5.05215e-05	-1.09162e-05	3.55619e-05	5.04667e-05	7.37071e-05	7.52666e-05	7.4825e-05	3.54612e-05	3.31376e-05	1.14007e-05
70470974		-7.95718e-07	-3.75428e-07	-8.71777e-07	-2.73584e-06	-7.42673e-06	-1.59406e-05	-1.80265e-05	-2.18319e-05	-2.08911e-05	-5.37928e-06	5.83481e-06	2.28821e-05	2.40789e-05	4.00087e-05	4.36821e-05	3.35948e-05	-2.61454e-05	-0.000123206	-0.000218961	-0.000242655	-0.000253466	-0.000259869	-0.000264763	-0.000321957	-0.000351454	-0.000383053	-0.000385115	-0.000409558	-0.000357386	-0.000320112
70471044		-6.60815e-05	-2.78652e-05	-6.53981e-06	-7.75791e-07	3.3945e-06	1.93733e-06	-3.04501e-06	-8.52639e-06	-1.5294e-05	-2.24943e-05	-3.18166e-05	-4.84207e-05	-7.32969e-05	-9.95676e-05	-0.000126792	-0.000138068	-0.000133352	-0.000112408	-0.000130282	-0.000181072	-0.000234968	-0.000283066	-0.000306148	-0.000386768	-0.000478515	-0.000477344	-0.000497069	-0.000459958	-0.000415148	-0.000372085
70471895		-1.97052e-06	5.57498e-06	9.19471e-06	9.00011e-06	8.08907e-06	9.01922e-06	5.71044e-06	-1.23879e-06	2.89851e-06	8.682e-07	-8.08381e-06	-6.68288e-05	-0.000161088	-0.000258995	-0.000348997	-0.000423002	-0.000465395	-0.000538941	-0.000608835	-0.000640172	-0.000595645	-0.000522966	-0.000578861	-0.000576477	-0.000499055	-0.00038835	-0.000318869	-0.000246863	-0.000167081
70472035		3.56935e-06	2.05768e-06	-1.33483e-06	-5.1467e-06	-1.0824e-05	-2.35879e-05	-2.8305e-05	-3.16493e-05	-3.59419e-05	-4.59867e-05	-7.56356e-05	-0.000130807	-0.000185758	-0.000285831	-0.000444207	-0.000517302	-0.000549924	-0.000533052	-0.000500337	-0.000453668	-0.000430106	-0.000414173	-0.00043629	-0.000487536	-0.000618407	-0.000609202	-0.000502232	-0.000352793	-0.000256472	-0.000210744
70472342		-1.97966e-06	-1.09163e-06	-8.31086e-07	-2.60521e-06	-5.28661e-07	4.53308e-06	1.84082e-05	2.34916e-05	3.91313e-05	3.55194e-05	1.7306e-05	3.15454e-05	1.27504e-05	2.42228e-05	1.28655e-05	-1.94941e-05	-0.000134328	-0.000217692	-0.000293409	-0.000393601	-0.000412192	-0.000374064	-0.000400842	-0.00044744	-0.000561379	-0.000638998	-0.000737531	-0.000867208	-0.000896215	-0.000720241
70472649		-1.88987e-05	-2.48543e-05	-2.61509e-05	-2.61152e-05	-2.44235e-05	-1.82728e-05	-8.85149e-06	-4.31562e-06	-1.75535e-06	-4.72319e-06	-3.23561e-06	-2.90726e-06	-5.43584e-06	-8.2127e-06	-5.6187e-06	4.00509e-06	1.23875e-05	8.06008e-06	-1.40208e-05	-4.10698e-05	-5.77408e-05	-5.24626e-05	-3.53115e-05	-3.09552e-05	-1.62245e-05	5.83017e-06	-6.69657e-06	-5.236e-05	-0.000105288	-0.000248931
70472886		-2.97317e-06	-2.27275e-06	-9.03239e-07	-8.50475e-07	-1.39394e-06	-3.8849e-06	-4.70077e-06	-4.40989e-06	-3.44401e-06	-2.10597e-06	-4.01595e-06	-4.29655e-06	-2.12023e-06	4.18193e-06	9.02844e-06	1.12164e-05	1.72085e-05	6.92006e-06	-3.14898e-05	-8.23298e-05	-0.000110407	-9.74585e-05	-6.83475e-05	-9.35292e-05	-0.00014192	-0.000164089	-0.000250236	-0.00029369	-0.00035303	-0.000445216
70473026		-5.36511e-06	-2.65957e-06	-9.99435e-09	1.19192e-06	1.16468e-06	7.64987e-07	1.7707e-07	-9.00851e-07	-3.62606e-07	2.3277e-06	6.08948e-06	9.74689e-06	1.36009e-05	2.00587e-05	3.04111e-05	3.57817e-05	3.12428e-05	-1.23994e-05	-6.4733e-05	-7.93385e-05	-5.81018e-05	-4.55236e-05	-9.06124e-05	-0.000138732	-0.000197392	-0.000249507	-0.000318243	-0.000317753	-0.000405136	-0.000396666
70473263		-4.20293e-06	-3.81465e-06	2.6889e-07	2.82599e-06	1.18741e-05	1.89591e-05	1.23505e-05	3.36838e-05	3.78575e-05	3.94392e-05	3.7764e-05	3.27742e-05	2.39259e-05	3.41555e-06	-2.47784e-05	-6.5076e-05	-6.31432e-05	-0.000184884	-0.000246222	-0.000264346	-0.00023207	-0.000301116	-0.000438969	-0.000604662	-0.000611935	-0.000670842	-0.000725986	-0.000817472	-0.000822908	-0.000682162
70474561		4.53437e-06	9.43499e-06	6.95878e-06	-3.50978e-06	-1.00056e-05	-1.26787e-05	-1.7668e-05	-1.45006e-05	-1.67051e-05	-2.19489e-05	-2.04242e-05	-5.68626e-05	-8.6074e-05	-0.000145415	-0.000201751	-0.000279276	-0.000400256	-0.000496652	-0.000518552	-0.000381754	-0.000316348	-0.000364361	-0.000545802	-0.000707793	-0.000862742	-0.000921857	-0.000774777	-0.000530385
70474701		-3.51218e-05	-3.21469e-05	-2.58152e-05	-2.0133e-05	-1.44221e-05	-1.13353e-05	-8.25863e-06	-3.61877e-06	-1.66138e-05	-2.88906e-05	-4.23216e-05	-5.2882e-05	-2.00158e-05	-2.32292e-05	-4.54957e-05	-5.71134e-05	-0.000103577	-0.000116524	-0.000167122	-0.000211686	-0.00021571	-0.000277555	-0.000296956	-0.00050185	-0.000747285	-0.00081231	-0.000800945	-0.000816666	-0.000870639	-0.000831978
70474868		-4.13022e-07	-3.28022e-06	-6.50024e-06	-6.88777e-06	-5.85789e-06	-4.35545e-06	-2.59722e-06	-3.05281e-07	8.92829e-07	1.94501e-06	-1.73153e-07	-1.53859e-06	-3.12333e-06	-5.0071e-06	-6.89774e-06	-1.06164e-05	-1.80133e-05	-1.16551e-05	-1.69327e-05	-2.7585e-05	-3.18527e-05	-2.55528e-05	-1.80014e-05	-2.32866e-05	-4.01125e-05	-6.38478e-05	-7.55947e-05	-6.18622e-05	-7.91644e-05	-9.95575e-05
70476543		2.76784e-05	2.88704e-05	2.00788e-05	8.0936e-06	-1.40379e-05	-3.21797e-05	-2.57032e-05	-4.73682e-05	-5.69636e-05	-0.00013095	-0.000178142	-0.00032255	-0.000427644	-0.000463164	-0.000518181	-0.000479195	-0.000399619	-0.000345342	-0.000356536	-0.000409342	-0.000402768	-0.000356801	-0.000328315	-0.000321331	-0.000307468	-0.000241345
70476613		-4.31513e-07	-1.64545e-06	-2.3013e-06	-4.38135e-06	-4.62288e-06	-2.46679e-06	-1.89241e-06	-2.87631e-06	-9.8307e-06	-3.473e-05	-0.000111085	-0.000264492	-0.000339082	-0.000309343	-0.000253741	-0.000304277	-0.000387957	-0.000510685	-0.000534161	-0.000487537	-0.000528823	-0.000563302	-0.000605343	-0.000577087	-0.000482422	-0.000396667	-0.000411765
70477227		1.59648e-07	-6.07614e-07	-1.96329e-06	-3.60419e-06	-5.19107e-06	-2.80958e-06	-6.41588e-06	-6.53546e-06	-4.63859e-06	-1.67804e-06	1.6613e-06	8.60105e-06	1.51147e-05	2.20713e-05	2.65294e-05	3.47017e-05	4.7131e-05	5.059e-05	5.70678e-05	3.54199e-05	4.58854e-06	-2.47434e-05	-5.71961e-05	-8.79301e-05	-0.00010657	-8.90158e-05	-0.000123662	-0.000169223	-0.000177334	-0.000229793
70478078		-2.69056e-05	-2.35394e-05	-1.50033e-05	-1.35641e-06	-8.99225e-06	-1.33149e-05	-3.37757e-05	-2.38461e-05	-5.92535e-05	-5.634e-05	-5.75084e-05	-8.30235e-05	-7.03399e-05	8.16667e-06	6.80169e-05	0.000123974	0.000130978	0.000115674	7.41959e-05	5.27085e-05	2.23203e-05	8.01967e-06	-4.00545e-06	-3.47311e-05	-7.80606e-05	-0.000127967	-0.000184771	-0.000236398	-0.000304928	-0.000330529
70478455		1.28979e-06	-6.21826e-07	2.5174e-06	-1.48998e-06	-4.82931e-06	-8.91013e-06	-1.27289e-05	-1.03624e-05	-9.52316e-06	-8.66811e-06	-1.30454e-05	-3.01202e-05	-6.61162e-05	-9.81293e-05	-0.000109359	-5.33598e-05	-0.000104439	-0.000187519	-0.000231462	-0.00024246	-0.000228082	-0.000232396	-0.000255327	-0.000288557	-0.000323773	-0.000315577	-0.000323369	-0.000229621	-0.000181644	-0.000112372
70478902		-3.12588e-05	-3.56169e-05	-1.63203e-05	-2.17127e-05	-1.0575e-05	5.05659e-06	1.90848e-05	2.1801e-05	2.19851e-05	7.27927e-06	-2.62297e-05	-6.47577e-05	-8.30699e-05	-8.93709e-05	-9.43702e-05	-0.000104458	-7.8841e-05	-8.04602e-05	-0.000117035	-0.000174113	-0.000233274	-0.000266109	-0.000324965	-0.000370736	-0.000360927	-0.000420605	-0.000425184	-0.000453241	-0.000445301	-0.000397156
70479683		-2.75422e-06	-3.62436e-06	-4.46194e-06	-2.64682e-06	6.75138e-06	5.99016e-06	1.27711e-05	1.6076e-05	1.79541e-05	8.46292e-06	3.37867e-06	-5.08129e-06	-1.56879e-05	-1.78897e-05	-2.06382e-05	-3.66219e-05	-5.87748e-05	-8.04919e-05	-8.94699e-05	-9.14064e-05	-8.70141e-05	-8.15285e-05	-9.3769e-05	-0.000115182	-0.00014036	-0.000179615	-0.000211538	-0.00023275	-0.000269859	-0.000326865
70480130		-6.67376e-06	-8.852e-06	-2.52983e-06	3.18987e-06	1.00071e-05	2.26247e-05	2.21534e-05	1.25863e-05	-8.74447e-06	-5.35684e-05	-8.87835e-05	-0.000125104	-0.000228224	-0.000332139	-0.000394321	-0.000440535	-0.000543522	-0.000707862	-0.000919739	-0.00110141	-0.00129938	-0.00120511	-0.000955772	-0.000881902	-0.000614715	-0.000416464	-0.000356268	-0.00026186	-0.000213617	-0.000180263
70480297		6.80826e-06	-1.13819e-06	3.80142e-06	2.24412e-07	2.53062e-07	7.48918e-06	1.91401e-05	2.26758e-05	3.54214e-05	3.71609e-05	3.54347e-06	-5.55587e-05	-3.62651e-05	-0.0001212	-0.000127502	-0.00021748	-0.000253429	-0.000318039	-0.000435029	-0.000471228	-0.000506653	-0.000463304	-0.000462787	-0.000467742	-0.000464612	-0.000466727	-0.000467242	-0.000440025	-0.00038481	-0.000351631
70480507		-4.5678e-05	-4.3632e-05	-4.178e-05	-4.15982e-05	-3.18964e-05	-3.11839e-05	-2.87783e-05	-3.02856e-05	-2.99648e-05	-3.28854e-05	-6.02965e-05	-0.000103458	-5.38726e-05	-0.000132087	-0.000141069	-0.000221086	-0.000253391	-0.000270462	-0.000282292	-0.000302103	-0.000355285	-0.000393514	-0.000390886	-0.000359897	-0.000455001	-0.00035713	-0.000381863	-0.00034052	-0.000342017	-0.000228823
70481358		-2.23832e-06	2.59583e-06	1.123e-06	3.8462e-06	4.4129e-06	2.90757e-06	-6.79066e-07	4.36804e-06	2.31831e-05	3.59007e-05	4.21535e-05	4.85232e-05	5.1771e-05	4.36575e-05	3.42701e-05	4.94916e-05	9.17791e-05	0.000107991	0.000119621	0.000117215	8.57567e-05	9.69632e-05	4.26236e-05	-1.9482e-05	-7.28586e-05	-9.2025e-05	-0.000100199	-8.25747e-05	-6.2105e-05	-0.000119897
70481665		-1.40528e-06	-2.49002e-07	-7.83072e-07	-1.95827e-06	-4.79248e-06	-6.65782e-06	-6.97641e-06	-1.05982e-06	1.02342e-06	1.12229e-05	2.54589e-05	2.58137e-05	2.7572e-05	-2.07124e-06	-4.64482e-05	-0.00013312	-0.000158834	-0.000266196	-0.000388594	-0.000588355	-0.000628957	-0.000631302	-0.000593437	-0.000497059	-0.000502677	-0.000447604	-0.00044668	-0.000430222	-0.000379683	-0.000355524
70483410		-0.000100074	-8.2747e-05	-8.70337e-05	-3.36946e-05	-1.55848e-05	1.52574e-06	-9.07229e-06	6.94435e-06	1.22743e-05	3.44259e-05	3.74085e-05	3.58369e-05	4.21117e-05	4.43421e-05	3.74461e-05	2.74675e-05	2.59032e-05	3.12721e-05	3.30399e-05	2.55212e-05	1.05054e-05	-6.14642e-06	-2.13539e-05	-2.15993e-05	-3.40269e-05	-6.24244e-05	-5.51822e-05	-5.47135e-05	-0.000119132	-0.000139196
70483647		-2.8131e-05	-2.30278e-05	-3.02112e-05	-3.61132e-05	-3.5314e-05	-3.91436e-05	-4.06087e-05	-4.0878e-05	-5.09035e-05	-7.76019e-05	-0.000114195	-9.66003e-05	-0.00014589	-0.000186292	-0.000240165	-0.000322556	-0.000404041	-0.00042767	-0.000425868	-0.000411492	-0.000388581	-0.000351608	-0.000319171	-0.000260813	-0.000213303	-0.000188985	-0.00018672	-0.000216788	-0.000229405	-0.000226297
70483884		-3.94851e-07	-7.06575e-07	-4.5288e-07	-2.01675e-06	-4.72857e-06	-8.128e-06	-9.84112e-06	-1.30371e-05	-1.51381e-05	-2.39685e-05	-3.45134e-05	-4.33775e-05	-4.85212e-05	-5.42719e-05	-4.85214e-05	-5.33197e-05	-6.22641e-05	-0.000108167	-0.000182829	-0.000241499	-0.000283357	-0.000275296	-0.000349864	-0.000497264	-0.000673214	-0.000771708	-0.00084831	-0.000837961	-0.000759547	-0.000672465
70484191		-8.41429e-06	-5.45356e-06	-3.96019e-06	-1.0342e-05	-2.27464e-05	-2.9277e-05	-2.96681e-05	-3.21735e-05	-4.32967e-05	-6.90659e-05	-9.66066e-05	-9.45994e-05	-7.77152e-05	-9.11649e-05	-0.000135338	-0.000169814	-0.000244959	-0.00029718	-0.000331763	-0.000356052	-0.000374983	-0.000329658	-0.000329153	-0.000332949	-0.000295767	-0.000208121	-0.000160317	-0.00020157	-0.000218766	-0.000224491
70484261		-1.32811e-05	-9.068e-06	-5.06878e-06	-1.87494e-06	-1.01022e-06	-2.18245e-06	-2.04274e-06	-4.07708e-06	-7.16897e-06	-6.08866e-06	-1.31614e-05	-1.00019e-05	-7.05091e-06	4.04751e-06	1.49267e-05	2.04415e-05	3.12385e-05	3.38947e-05	3.88995e-05	3.43551e-05	3.71439e-05	3.2913e-05	3.11461e-05	2.14406e-05	-7.91249e-06	-9.95882e-05	-0.000111196	-5.94956e-05	-8.60653e-05	-0.00010591
70484638		-3.83216e-05	-2.7393e-05	-2.24507e-05	-2.37333e-06	3.48393e-06	1.9926e-05	3.83242e-05	4.18019e-05	5.64776e-05	7.296e-05	9.00621e-05	9.49461e-05	0.000116127	0.000106963	0.000124464	9.07721e-05	7.01583e-05	3.85849e-05	-2.16657e-05	-7.88464e-05	-0.000153702	-0.000122122	-0.000178245	-0.000180424	-0.000282091	-0.000442574	-0.000623836	-0.000837535	-0.000903496	-0.000880683
70484875		-8.62877e-06	-1.743e-06	-1.12567e-06	-3.86829e-06	-3.46148e-06	-2.96178e-06	-8.35508e-06	-1.83244e-05	-1.2909e-05	5.64992e-06	-4.00562e-06	-7.44816e-06	-5.06303e-05	-9.47609e-05	-0.000165018	-0.000181442	-0.000231056	-0.000265632	-0.000319024	-0.000522044	-0.000950342	-0.00140006	-0.00145871	-0.00106378	-0.000758015	-0.000608988	-0.000644896	-0.000657313
70485015		-3.83114e-05	-2.78842e-05	-1.9508e-05	-8.73216e-06	1.37799e-06	5.2133e-06	5.74526e-06	4.06795e-06	9.4897e-07	-2.8171e-06	-4.07212e-06	-6.23491e-06	-8.68655e-06	-9.14605e-06	-9.73399e-06	-1.37088e-05	-2.01531e-05	-3.04616e-05	-4.00308e-05	-5.81959e-05	-8.02637e-05	-8.83442e-05	-0.000130911	-0.000179301	-0.000258541	-0.000336188	-0.000359084	-0.000368177	-0.000451825	-0.000542908
70485489		5.75434e-06	-2.50754e-06	-7.38959e-06	-8.09115e-06	-6.96296e-06	-4.40544e-06	-4.66632e-06	-7.95294e-06	-1.36476e-05	-2.55609e-05	-4.78651e-05	-6.42693e-05	-7.12742e-05	-6.22785e-05	-4.81056e-05	-3.45725e-05	-2.39664e-05	-1.60586e-05	-2.0636e-06	4.38759e-05	7.66934e-05	0.000151345	2.87657e-05	2.12118e-05	-0.000130168	-0.000227592	-0.000264059	-0.000223272	-0.000249775	-0.000283213
70485796		-3.64134e-05	-3.29522e-05	-2.72552e-05	-1.82393e-05	-1.19322e-05	-8.87281e-06	-9.81004e-06	-4.6168e-06	-7.42421e-06	-5.78004e-06	-5.40121e-06	-3.82089e-06	-8.59913e-06	-1.87908e-05	-2.8707e-05	-3.40222e-05	-2.13517e-05	2.36992e-06	-2.1389e-06	-4.0795e-05	-0.000142033	-0.000187896	-0.000201019	-0.000207813	-0.000219415	-0.000256731	-0.000306809	-0.000365414	-0.000365204	-0.000364082
70485866		-3.45049e-05	-3.26312e-05	-3.46157e-05	-3.04431e-05	-2.12562e-05	-1.14936e-05	-5.39463e-06	-1.91003e-06	-6.47157e-07	-1.013e-06	-3.69899e-06	-1.62044e-06	-2.60161e-06	3.9273e-06	9.88272e-06	2.27395e-05	3.0416e-05	2.8147e-05	1.59278e-05	7.91208e-06	1.54121e-06	2.35882e-06	1.09612e-06	3.57326e-06	1.12532e-05	1.93411e-05	3.01802e-05	1.55599e-05	-5.96064e-06	-1.01473e-05
70486173		-9.53864e-06	-6.18361e-06	-2.41849e-06	-6.55484e-07	2.4712e-06	5.86265e-06	1.03807e-05	1.5412e-05	2.10196e-05	2.60644e-05	2.58807e-05	2.01146e-05	1.99714e-05	1.78159e-05	1.85585e-05	1.29274e-05	7.49821e-06	5.96826e-06	-8.66178e-06	6.87423e-07	1.11821e-05	-2.8642e-05	9.1529e-06	-6.64326e-05	-0.000105713	-9.8377e-05	-0.000133671	-0.000204094	-0.000236031	-0.00026293
70486787		-2.19332e-05	-1.28947e-05	-2.92927e-06	1.33567e-06	-2.59116e-06	-4.76077e-06	-8.85069e-06	-1.21119e-05	-1.16787e-05	-1.23196e-05	-1.51002e-05	-1.65877e-05	-2.53099e-05	-4.52497e-05	-6.63122e-05	-0.000141599	-0.00015894	-0.000145564	-0.000131683	-0.000162414	-0.000222953	-0.000297918	-0.00031742	-0.000292438	-0.000272717	-0.000270127	-0.000248229	-0.000261176	-0.000234006	-0.000249162
70487094		2.35846e-06	-4.94475e-06	-9.84032e-06	-1.27971e-05	-1.33623e-05	-1.16522e-05	-5.3519e-06	9.17452e-06	2.76694e-05	3.26107e-05	3.97032e-05	6.42541e-05	7.10155e-05	7.42825e-05	7.60593e-05	6.73547e-05	5.85126e-05	3.51609e-05	-6.30759e-06	-6.15995e-05	-0.000156257	-0.000207038	-0.000332725	-0.000420371	-0.000494276	-0.000513666	-0.000421134	-0.000415935	-0.000436181	-0.000521799
70487304		2.75558e-05	2.72745e-05	2.26218e-05	1.8025e-05	1.59954e-05	1.66483e-05	2.01199e-05	2.41751e-05	2.54336e-05	1.95789e-05	-2.08543e-06	-3.98314e-05	-8.23445e-05	-0.000137211	-0.000178567	-0.000191888	-0.00026119	-0.000248984	-0.000390267	-0.000589217	-0.000678844	-0.000595562	-0.000499466	-0.000446623	-0.000408006	-0.000389954	-0.000361781
70487471		-8.52622e-07	1.5664e-06	6.43765e-06	7.69063e-06	9.64422e-06	1.14036e-05	1.28277e-05	1.43302e-05	1.32031e-05	1.06518e-05	1.02682e-05	2.49725e-06	-3.68696e-06	-2.02759e-05	-3.11707e-05	-3.33232e-05	-5.31187e-05	-9.79956e-05	-0.000183917	-0.000262005	-0.000320927	-0.000407677	-0.000411946	-0.000310528	-0.000205979	-0.000191516	-0.000292897	-0.000302344	-0.000293619	-0.000276813
70488155		-2.8025e-05	-3.03045e-05	-3.29064e-05	-3.94917e-05	-3.5881e-05	-3.40397e-05	-2.61201e-05	-9.63777e-06	-1.07868e-06	8.02237e-06	-1.38169e-05	-2.60617e-05	-6.70527e-05	-0.000151942	-0.000266951	-0.0003158	-0.000294529	-0.000295786	-0.000363238	-0.000448328	-0.000489134	-0.000399738	-0.000345732	-0.000266451	-0.000321659	-0.000456108	-0.000522171	-0.00043336	-0.000364638	-0.000263981
70488225		-7.88618e-07	-5.70145e-07	1.55539e-06	1.67581e-06	7.02954e-07	-1.68711e-06	-2.949e-06	-3.14228e-06	-1.28362e-06	4.52768e-06	2.16029e-05	2.13113e-05	-7.21676e-06	-2.82035e-05	-7.60948e-05	-0.000120138	-0.000151928	-0.000157683	-0.000155675	-0.000154876	-0.000156913	-0.000165682	-0.000181354	-0.000156774	-0.0001843	-0.000157476	-0.000104862	-9.72414e-05	-0.000109653	-0.000143692
70489076		3.11072e-05	3.59424e-05	3.56976e-05	3.54382e-05	3.04757e-05	1.68801e-05	5.48774e-06	1.10273e-06	-1.15029e-06	-2.67609e-06	-3.8856e-06	-7.03154e-06	-6.32986e-06	-1.21283e-05	-2.97754e-05	-6.11188e-05	-0.00010695	-0.000127176	-0.000169117	-0.00025216	-0.000331764	-0.000434431	-0.000429521	-0.000478255	-0.00051938	-0.000555957	-0.000593152	-0.000562893	-0.000523304	-0.000435286
70489383		-1.84869e-06	-9.65927e-07	-5.92699e-07	4.69858e-08	2.22538e-06	4.68332e-06	4.27373e-06	2.08691e-06	-1.04934e-06	-3.43215e-06	-1.43045e-07	7.48674e-07	-9.07449e-06	-1.77978e-05	-4.45892e-05	-0.000100068	-0.000134419	-0.000149271	-0.000147742	-0.000138815	-0.000156388	-0.000188431	-0.000214326	-0.000296639	-0.000346068	-0.000413517	-0.000406761	-0.000459426	-0.000497613	-0.00049265
70489690		-2.92863e-06	7.58404e-07	-4.28443e-06	-7.02893e-06	-9.16628e-06	-5.86892e-06	2.73125e-06	3.35689e-06	1.00597e-05	1.02179e-05	4.96639e-06	-6.4961e-06	-2.16311e-05	-3.50218e-05	-4.83513e-05	-5.08308e-05	-2.96309e-05	-1.32771e-05	-4.99248e-05	-0.000111432	-0.000229084	-0.00036359	-0.000473219	-0.000512208	-0.000505574	-0.000424119	-0.000352629	-0.000313351	-0.000328179	-0.000356293
70489760		-6.48487e-05	-7.73419e-05	-8.27963e-05	-2.63718e-05	-1.53041e-05	2.81163e-06	1.16247e-05	9.36579e-06	6.89312e-06	2.78409e-06	-8.87551e-06	-1.34267e-05	-1.69013e-05	-2.43681e-05	-2.34959e-05	-2.97933e-05	-4.14946e-05	-6.13814e-05	-6.37821e-05	-7.18986e-05	-6.825e-05	-6.70281e-05	-6.98736e-05	-0.000108352	-0.00015959	-0.000188223	-0.000262914	-0.00033621	-0.000401706	-0.000421335
70489830		1.0957e-06	-8.11743e-07	-8.61418e-07	-3.78684e-06	-3.65431e-06	-7.0927e-07	7.60723e-06	1.77717e-05	2.93468e-05	3.80481e-05	3.62864e-05	3.86303e-05	2.3605e-05	5.08074e-06	-7.07622e-06	-4.39654e-05	-9.43517e-05	-0.000149541	-0.000244867	-0.000293716	-0.000266833	-0.000212771	-0.000218171	-0.000310184	-0.000422079	-0.000609701	-0.000699875	-0.000737936	-0.000697826	-0.000654084
70490137		-2.89794e-05	-2.22854e-05	-1.90169e-05	-1.39763e-05	-1.01948e-05	-1.32255e-05	-1.0542e-05	-1.30218e-05	-1.6146e-05	-1.57161e-05	-1.23281e-05	-2.02969e-05	-3.77934e-05	-6.07639e-05	-8.02644e-05	-0.000111147	-0.000116039	-0.000121967	-0.000125822	-8.81758e-05	-5.02618e-05	-7.04735e-05	-3.50379e-05	-2.40592e-05	-5.98054e-05	-9.89173e-05	-0.000202285	-0.000241113	-0.00040305	-0.000468852
70492286		-3.27249e-07	3.61692e-08	-3.92126e-06	-1.39112e-07	9.86541e-06	1.80076e-05	1.27578e-05	4.2543e-06	-1.77513e-05	-2.92186e-05	-4.50985e-05	-7.77166e-05	-0.00012023	-0.000165008	-0.000199594	-0.000302098	-0.000438642	-0.000512897	-0.000508788	-0.000509188	-0.000489724	-0.000481188	-0.000522872	-0.000528504	-0.000605486	-0.000623415	-0.00062368	-0.000558597	-0.000470285
70492593		-6.01689e-05	-2.83803e-05	-1.18164e-05	-4.84892e-06	1.65528e-06	-3.95758e-06	-1.4906e-06	-1.06828e-05	-1.7914e-05	-2.46069e-05	-2.68308e-05	-2.13462e-05	-6.18541e-06	1.68476e-05	3.67309e-05	5.30229e-05	6.81737e-05	5.09411e-05	3.70115e-05	1.29582e-05	-2.75275e-05	-0.000110547	-0.000157176	-0.000222471	-0.000212059	-0.000271842	-0.000301372	-0.000330254	-0.00038324	-0.000384997
70492970		-6.64671e-06	-4.2762e-06	-2.47286e-06	-1.45806e-06	-1.31512e-07	1.36694e-06	-1.8627e-06	-5.05574e-06	-3.69419e-06	1.33112e-05	3.11243e-05	3.04296e-05	1.39673e-05	-1.23967e-05	-7.71853e-05	-0.000103208	-9.45486e-05	-0.000124922	-0.000140391	-0.000143944	-0.000234918	-0.000332743	-0.000427678	-0.000479793	-0.000533222	-0.000527701	-0.000581443	-0.000506591	-0.000509573	-0.000494666
70493417		-9.7538e-06	-8.51622e-06	-3.36527e-06	1.37e-06	7.50508e-06	7.43765e-06	-1.7341e-06	-2.23667e-05	-5.11089e-05	-9.28164e-05	-0.000153606	-0.000184932	-0.00019847	-0.000271406	-0.00037314	-0.000435315	-0.000495758	-0.000478026	-0.000464368	-0.000451929	-0.000425525	-0.00036475	-0.000312019	-0.000331364	-0.000361122	-0.000374568	-0.000370744	-0.000299144
70493654		-1.60988e-05	-1.90169e-05	-1.97986e-05	-1.68225e-05	-2.05925e-05	-2.09964e-05	-2.02757e-05	-1.22249e-05	-2.12635e-05	-2.83731e-05	-2.50839e-05	-3.75435e-05	-3.7574e-05	-3.74797e-05	-2.88067e-05	-2.15277e-05	-1.75814e-05	-7.53951e-06	-2.83031e-06	7.2703e-06	1.33197e-05	-8.2076e-06	-3.98119e-05	-1.55167e-05	-1.99571e-06	1.41471e-06	-3.96747e-06	-3.56755e-05	-8.13618e-05	-0.000144719
70493891		1.80886e-06	1.92708e-06	1.80384e-06	1.43679e-06	2.10619e-06	6.21103e-06	1.20445e-05	1.75189e-05	2.14649e-05	2.35211e-05	2.39448e-05	2.24726e-05	1.92867e-05	1.79887e-05	1.74681e-05	1.66882e-05	1.64366e-05	1.88722e-05	2.27284e-05	2.19416e-05	1.93224e-05	1.77567e-05	1.48858e-05	-3.06699e-06	4.17494e-06	-1.48804e-05	-4.86637e-05	-0.000101262	-0.000133026	-0.000148044
70493961		-1.36215e-05	-1.58478e-05	-1.99543e-05	-1.7069e-05	-1.41631e-05	-1.49248e-05	-1.61215e-05	-1.85069e-05	-2.61772e-05	-2.90646e-05	-3.78113e-05	-3.63515e-05	-4.7201e-05	-5.33931e-05	-5.04237e-05	-5.03567e-05	-5.20166e-05	-5.62615e-05	-5.11159e-05	-4.63419e-05	-4.84072e-05	-6.5052e-05	-5.85467e-05	-8.74401e-05	-7.32645e-05	-6.95774e-05	-9.17848e-05	-0.000122718	-0.000144668	-0.000175732
70494338		-2.40626e-06	6.37022e-07	1.73083e-05	2.62321e-05	2.80451e-05	2.91979e-05	2.48187e-05	3.91548e-05	3.26928e-05	1.47697e-05	3.06215e-06	-1.16066e-06	7.84528e-07	5.08903e-06	1.71546e-05	1.59834e-05	2.77489e-05	4.41476e-05	6.05278e-05	7.09883e-05	7.8656e-05	7.42133e-05	6.24728e-05	4.94734e-05	4.01532e-05	3.43201e-05	2.04519e-05	-3.49083e-05	-0.000109916	-0.000165651
70494575		1.21768e-06	5.30441e-06	1.01005e-05	1.24382e-05	1.46832e-05	2.23086e-05	2.82186e-05	3.13879e-05	1.63646e-05	-9.94201e-06	-4.55511e-05	-7.23359e-05	-0.000112923	-0.000157449	-0.000169318	-0.000124752	-0.000117835	-9.85875e-05	-0.000114142	-0.000270078	-0.000393425	-0.000378456	-0.000420077	-0.000447962	-0.000431555	-0.000397785	-0.000360338	-0.000305564	-0.000283706
70494715		-1.01679e-05	-4.79966e-06	-2.15848e-06	-3.8853e-06	-1.61256e-06	-3.71333e-07	-3.6621e-07	5.40202e-07	3.67754e-06	6.02615e-06	3.51049e-06	-9.72939e-06	-2.17073e-05	-2.29643e-05	-3.08697e-05	-3.67579e-05	-5.28685e-05	-9.08776e-05	-0.00014962	-0.000213963	-0.000199563	-0.000200389	-0.000223173	-0.000202205	-0.000243297	-0.000243971	-0.000305659	-0.000356076	-0.000389211	-0.000400069
70496320		-2.30528e-05	-2.77851e-05	-2.41492e-05	-1.79507e-05	-7.14043e-06	2.53959e-06	4.96113e-06	3.90011e-06	-2.87518e-06	-5.05682e-06	-4.31994e-06	-3.24763e-06	4.09084e-06	1.53047e-05	2.48492e-05	2.50074e-05	9.42233e-06	-3.19114e-05	-9.88349e-05	-0.000159705	-0.000210934	-0.000282061	-0.00028386	-0.000275586	-0.000232769	-0.000209067	-0.000191945	-0.000196335	-0.000217514	-0.000239142
70496627		6.98684e-06	1.20512e-05	2.20474e-05	3.00086e-05	2.90032e-05	3.51258e-05	3.03071e-05	2.60329e-05	1.88977e-05	1.12216e-05	7.87647e-06	-3.79172e-05	-6.67673e-05	-8.6689e-05	-9.81939e-05	-0.000116851	-0.000195556	-0.000292077	-0.000337715	-0.000417901	-0.000421847	-0.000507285	-0.000498387	-0.000491752	-0.000429853	-0.00038879	-0.000367413	-0.000371643	-0.000382628	-0.000365028
70496864		-7.06547e-06	-9.60261e-06	-1.4506e-05	-1.96811e-05	-2.53231e-05	-2.85903e-05	-1.95346e-05	9.26416e-07	2.04589e-05	3.5412e-05	4.67985e-05	4.905e-05	3.17003e-05	-1.86274e-05	-0.000109397	-0.000203985	-0.000307482	-0.000376774	-0.000463236	-0.000528244	-0.000496677	-0.000435285	-0.000384355	-0.000442748	-0.000497707	-0.000552095	-0.000581289
70497171		-3.47465e-05	-6.74313e-05	-9.14218e-05	-7.87343e-05	-4.3386e-05	-2.15237e-05	-1.05676e-05	-4.07184e-06	-1.61581e-06	-1.83341e-08	-1.89031e-07	2.04986e-06	6.12949e-06	1.28405e-05	2.98222e-05	3.28841e-05	1.71185e-05	-3.64817e-05	-7.54154e-05	-6.7411e-05	-5.40487e-05	-8.82373e-05	-0.000148535	-0.000209476	-0.000211246	-0.000269851	-0.000337089	-0.000435097	-0.00049608	-0.000492952
70497618		1.04767e-05	1.05842e-05	3.79177e-06	-3.33802e-06	-6.70889e-06	-5.73171e-06	-3.63936e-06	-5.8396e-06	-2.02825e-05	-6.68858e-05	-0.000118458	-0.00013041	-0.000111114	-7.51212e-05	-5.06528e-05	-4.60039e-05	-5.73636e-05	-8.45898e-05	-0.000149674	-0.000229786	-0.000255201	-0.000274645	-0.000326326	-0.000350218	-0.000374123	-0.000347869	-0.000339901	-0.000318003	-0.000306049	-0.000289217
70497785		-3.91146e-06	1.29903e-06	2.8479e-06	5.52856e-06	9.02855e-06	1.41123e-05	1.90209e-05	1.87155e-05	1.99406e-05	2.19749e-05	3.57021e-05	5.03674e-05	7.79845e-05	0.000104437	0.000112616	0.000130976	0.000128793	9.97052e-05	3.3365e-05	5.16815e-05	1.05715e-05	6.22087e-06	-4.27557e-05	-8.2504e-05	-0.000157477	-0.000246354	-0.000316051	-0.000442479	-0.000504836	-0.00049202
70499767		-1.86805e-05	-1.5157e-05	-7.46825e-06	-9.19129e-07	7.29852e-07	1.01321e-06	-1.22712e-08	-1.336e-06	-1.11637e-07	1.0331e-07	3.7261e-06	1.53342e-05	3.08949e-05	4.30984e-05	5.55291e-05	6.8675e-05	7.6614e-05	6.84305e-05	9.46687e-05	0.000122508	0.000100045	1.94167e-05	-6.98535e-05	-0.000113079	-0.000158397	-0.000174749	-0.000208874	-0.000207211	-0.000218238	-0.000204549
70500758		2.28467e-05	2.81412e-05	2.14984e-05	1.3707e-05	-1.06758e-05	-3.07783e-06	1.71933e-05	3.45005e-05	6.9045e-05	0.000127601	0.000104397	0.000289026	0.00057377	0.000863267	0.00115911	0.00135445	0.00133064	0.00105214	0.00071387	0.000666928	0.000302384	0.000117512	-2.63077e-05	-0.000123211	-0.000157291	-0.000242877	-0.000200552	-0.000237218	-0.000242313	-0.000175593
70502056		-3.42195e-06	-2.10268e-06	-3.67356e-06	-5.58149e-06	-6.23325e-06	-5.80543e-06	-3.57645e-06	-7.27318e-06	-1.73708e-05	-3.42326e-05	-4.25226e-05	-5.6546e-05	-6.91349e-05	-9.45567e-05	-9.65968e-05	-0.000110753	-0.000124016	-0.000126969	-0.00014595	-0.000146078	-0.000151789	-0.000165495	-0.000151292	-0.000215927	-0.000279945	-0.000344614	-0.000367699
70502433		2.55247e-05	3.14032e-05	1.87061e-05	3.06057e-05	4.13218e-06	-2.15753e-06	-1.27905e-05	-2.03901e-05	-2.85501e-05	-2.78422e-05	-3.07994e-05	-4.728e-05	-0.000100556	-0.00016979	-0.000206823	-0.000231603	-0.000234096	-0.000195608	-9.693e-05	3.64217e-05	3.51094e-05	-7.18796e-05	-0.000113373	-0.00026792	-0.000364385	-0.00033375	-0.000435887	-0.000573391	-0.000670007	-0.000602571
70502670		-1.98061e-06	-2.55235e-06	-2.5801e-06	-1.84431e-06	-6.08375e-07	1.04075e-06	2.86942e-07	-4.53196e-07	-4.79937e-07	-1.3082e-06	-1.90692e-06	-2.71541e-06	-2.10003e-06	-9.28826e-07	3.3769e-06	8.89561e-06	3.09368e-05	1.50457e-05	2.86246e-06	-0.000171722	-0.000226379	-0.000380701	-0.000357435	-0.000367624	-0.000478057	-0.00054807	-0.000585568	-0.000655389	-0.000695758	-0.000702742
70503047		-2.69913e-06	-5.37034e-06	-9.3681e-06	-8.65519e-06	-1.0356e-05	-3.65604e-06	1.44356e-05	4.31512e-05	6.97751e-05	8.98882e-05	0.000103656	0.000120943	9.04948e-05	0.000103448	8.94779e-05	8.76318e-05	8.91426e-05	8.93942e-05	7.96117e-05	6.06962e-05	3.44717e-05	1.26672e-05	-4.11728e-05	-0.000194114	-0.000339418	-0.000437437	-0.000433404	-0.000282028	-0.000203317	-0.00024206
70503117		-7.40161e-05	-7.24945e-05	-5.73379e-05	-4.4418e-05	-3.0358e-05	-1.6024e-05	-1.05676e-05	-7.39268e-06	-4.40058e-06	-2.97521e-06	3.22109e-06	5.84886e-06	8.06853e-06	1.51453e-05	1.17246e-05	-4.30653e-06	-2.55682e-05	-3.1095e-05	-3.79075e-05	-5.85351e-05	-0.000120785	-0.000216325	-0.00031429	-0.000406094	-0.000505412	-0.000603011	-0.000671375	-0.000691509	-0.000600232	-0.000538005
70503591		-4.07094e-05	-4.36082e-05	-3.50596e-05	-2.97059e-05	-2.36781e-05	-1.56383e-05	-5.93407e-06	-2.93884e-06	-3.68425e-06	-5.63458e-06	-2.18712e-06	2.64217e-06	6.66424e-06	9.65925e-06	1.04964e-05	1.22641e-05	1.37805e-05	1.28038e-05	1.23467e-05	3.93039e-06	-2.78425e-05	-8.29052e-05	-0.000137355	-0.00015165	-0.000134482	-0.000112475	-0.00011211	-0.000143379	-0.000197949	-0.000255703
70504108		-2.2937e-05	-2.12461e-05	-1.58043e-05	-8.99088e-06	6.4688e-06	8.89314e-06	1.37276e-05	2.11087e-05	1.68061e-05	1.81429e-05	9.96821e-06	8.55187e-06	4.00168e-06	2.62443e-06	-4.44107e-06	-2.76645e-06	-7.58167e-06	-4.72483e-06	-8.22827e-06	-1.97919e-05	-2.60465e-05	-2.48817e-05	-1.97073e-05	-3.02994e-05	-6.35796e-05	-0.000121378	-0.000211087	-0.000285076	-0.000321703	-0.000333124
70504652		-4.15e-05	-3.22434e-05	-1.80976e-05	-9.0292e-06	-3.282e-06	7.09798e-07	-8.46215e-06	-4.57695e-06	-9.45626e-06	-1.64327e-05	-1.9379e-05	-1.31245e-05	-8.84109e-06	-7.50309e-06	1.526e-06	1.98775e-05	4.87885e-05	4.94274e-05	1.07033e-05	-4.68065e-05	-0.00012328	-0.000181781	-0.000215646	-0.000196178	-0.000169947	-0.000177576	-0.000160596	-0.000167897	-0.000189137	-0.000231029
70504722		-3.88276e-07	-4.75532e-06	-3.80343e-06	-1.22029e-05	-7.54911e-06	1.95721e-06	1.05484e-05	1.63809e-05	2.50972e-05	2.9213e-05	2.35265e-05	2.19401e-05	-6.14773e-06	-7.99442e-05	-0.000143278	-0.000192477	-0.000220416	-0.000195527	-0.000175484	-0.000187259	-0.000222041	-0.000215681	-0.000242077	-0.000266505	-0.000274734	-0.000356583	-0.00037751	-0.000327292	-0.000305133	-0.000253514
70505196		-2.26073e-06	8.99296e-07	3.25427e-06	6.32119e-06	9.61306e-06	6.05139e-06	1.83734e-07	-4.24687e-06	-1.02706e-05	-1.36027e-05	-1.78474e-05	-1.81276e-05	-1.99754e-05	-3.12426e-05	-4.66267e-05	-4.25223e-05	-2.86263e-05	-6.61763e-05	-0.000111731	-0.000187099	-0.000319016	-0.000415644	-0.000421674	-0.000403911	-0.000398133	-0.000440354	-0.0004775	-0.000524857	-0.000558774	-0.000556391
70505643		-2.15076e-06	-5.18006e-06	-5.85515e-06	-4.46535e-06	-7.69594e-06	-5.6268e-06	-1.06886e-05	-1.82029e-05	-2.26622e-05	-3.14913e-05	-1.97642e-05	-3.6203e-05	-3.16621e-05	-4.89654e-05	-7.47902e-05	-9.30438e-05	-0.00015283	-0.000197008	-0.000225468	-0.000251753	-0.000331077	-0.000420028	-0.000473056	-0.000499944	-0.000549229	-0.000584336	-0.000559664	-0.000580139	-0.000500002	-0.000488312
70505880		-1.40931e-06	-1.4044e-07	3.14978e-07	-1.31933e-06	-2.3935e-06	-1.22776e-06	1.0213e-05	2.74542e-05	4.02145e-05	5.16524e-05	4.87161e-05	2.33642e-05	-2.62642e-05	-4.02486e-05	-4.16426e-05	-6.02907e-05	-7.87046e-05	-0.000134931	-0.000189008	-0.000222628	-0.000230644	-0.000247449	-0.000283361	-0.000348205	-0.000422123	-0.000401648	-0.000437584	-0.000442211	-0.000417444	-0.000373808
70506704		-2.1575e-06	2.99934e-06	-5.37826e-06	-8.27726e-06	-8.17042e-06	-1.74315e-06	-6.40041e-06	-2.2373e-05	-6.24323e-05	-0.000101191	-0.000110723	-0.000142641	-0.000153577	-0.000156443	-0.000186528	-0.000217046	-0.000256711	-0.000262149	-0.000239508	-0.00023811	-0.000263492	-0.000292049	-0.000342349	-0.000362012	-0.000387361	-0.000370001	-0.000338677	-0.000278761	-0.00030369	-0.00029007
70507178		-9.41303e-06	-1.2056e-05	-1.27005e-05	-1.58073e-05	-1.69142e-05	-1.48478e-05	-2.18519e-05	-1.38202e-05	-6.87158e-06	1.93396e-06	9.62782e-06	1.37083e-05	1.42861e-05	4.35506e-07	-3.49545e-05	-5.73257e-05	-0.000160376	-0.000134329	-0.000343909	-0.000427217	-0.000483886	-0.000465214	-0.00044546	-0.000561293	-0.000806339	-0.000840151	-0.000854001	-0.000709496	-0.000556745	-0.000406625
70507248		-6.10691e-06	-6.4491e-06	-2.30793e-05	-1.94005e-05	-2.24024e-05	-3.00546e-05	-4.61264e-05	-6.72736e-05	-0.000104354	-0.000187586	-0.000190098	-0.000283249	-0.000367463	-0.000368078	-0.000411327	-0.000387316	-0.000479152	-0.000381422	-0.000450808	-0.000382007	-0.000488312	-0.000523996	-0.000578415	-0.000487265	-0.000333394	-0.000229286
70507485		-2.87554e-05	-1.50694e-05	-4.20403e-06	-1.4404e-06	-2.73231e-06	-1.01866e-05	-1.05848e-05	-1.67301e-05	-1.18423e-05	-3.34965e-06	8.99136e-06	-1.44716e-06	-7.63684e-06	-2.29227e-05	-2.24333e-05	-1.34663e-05	-3.94019e-05	-6.32386e-05	-6.92986e-05	-7.3154e-05	-6.96269e-05	-9.56084e-05	-0.000127653	-0.000170913	-0.000239013	-0.000261455	-0.000321179	-0.000414281	-0.000442367
70507792		2.93864e-06	3.18721e-06	5.52923e-06	1.06454e-05	1.17433e-05	1.50683e-05	7.7147e-06	9.05977e-06	-7.91764e-06	-6.03046e-06	-1.00303e-05	-3.00665e-05	-5.95862e-05	-0.00013281	-0.000232148	-0.000335114	-0.000433106	-0.000545223	-0.000602498	-0.000633231	-0.000621736	-0.000624029	-0.000586913	-0.000524901	-0.000500728	-0.000550751	-0.000535346	-0.000467959	-0.000448479	-0.000369313
70507862		-1.52502e-06	-3.57574e-06	-8.3065e-06	-6.22225e-06	-4.65791e-06	-2.37323e-06	9.77182e-06	3.43899e-05	3.10866e-05	3.31723e-05	4.52477e-05	3.57833e-05	5.23612e-05	7.80953e-05	6.10473e-05	5.4718e-05	2.88635e-05	-1.36932e-05	-5.0231e-05	-9.0747e-05	-0.000107326	-0.000125004	-0.000137851	-0.000150256	-0.000142558	-0.000242222	-0.000259741	-0.000370691	-0.000347878	-0.000347103
70508853		-1.61085e-06	4.13791e-07	1.35278e-06	1.01439e-06	5.27588e-07	-3.83147e-07	-6.53963e-07	-1.7058e-07	-2.27765e-07	-1.65215e-06	-5.06481e-06	-2.76211e-06	-3.33766e-06	-5.21384e-06	-1.25027e-05	-2.0006e-05	-1.0865e-05	-1.94404e-05	-5.54855e-05	-5.99493e-05	-7.01159e-05	-8.31972e-05	-9.55356e-05	-0.000133756	-0.000169651	-0.000225359	-0.000256212	-0.000245301	-0.000259945	-0.000220984
70509230		-2.89124e-05	-2.27093e-05	-1.88569e-05	-1.2993e-05	-9.32638e-06	-8.07782e-06	-6.33016e-06	-4.46223e-06	-4.94312e-06	-8.01682e-06	-1.5673e-05	-1.98109e-05	-2.13338e-05	-2.22707e-05	-2.2598e-05	-2.66132e-05	-3.28788e-05	-3.47284e-05	-2.53334e-05	-6.42106e-06	-2.91971e-06	8.76051e-06	-8.75096e-06	-3.69693e-05	-3.47149e-05	7.82269e-06	2.55635e-05	4.9675e-05	0.000155743	0.00015168
70509537		-3.79555e-05	-2.23536e-05	-2.22191e-05	-1.68883e-05	-1.1366e-05	-4.14072e-06	-3.39928e-07	-7.56612e-07	-3.18783e-06	-8.13861e-06	-1.65623e-05	-2.41234e-05	-2.51386e-05	-2.16051e-05	-1.64556e-05	-6.14675e-06	6.9883e-06	1.166e-05	-9.05568e-06	-6.14683e-05	-0.000139744	-0.000164216	-0.000187859	-0.000184608	-0.000206084	-0.000198462	-0.000253807	-0.000308595	-0.000364171	-0.000291102
70510221		-8.63085e-06	-7.52998e-06	-9.5239e-06	-1.24921e-05	-3.58025e-06	9.94751e-06	1.66989e-05	1.68533e-05	1.89716e-05	1.49315e-05	-8.38475e-06	5.46505e-06	-1.72507e-05	-7.39426e-05	-0.00010887	-9.57678e-05	-0.000120342	-0.000155197	-0.00025811	-0.000384729	-0.000439349	-0.000529591	-0.000639751	-0.000742746	-0.000783272	-0.000836706	-0.00079211	-0.00057485	-0.000361046	-0.000216323
70510835		-1.49738e-05	-1.46664e-05	-1.12143e-05	-7.45433e-06	-3.57224e-06	2.39853e-06	9.90502e-07	6.05647e-06	7.46957e-06	7.57794e-06	1.36843e-05	1.43416e-05	7.3856e-06	5.47292e-06	6.95805e-06	-1.09568e-05	-5.29281e-05	-0.000120824	-0.000158008	-0.000129006	-0.000133626	-0.000172683	-0.000301376	-0.000432004	-0.000472503	-0.000489176	-0.00043371	-0.000483153	-0.000467979	-0.000455241
70511379		-4.10243e-05	-6.84246e-05	-7.60737e-05	-5.79396e-05	-4.31546e-05	-3.29263e-05	-2.83676e-05	-1.49771e-05	-2.59586e-05	7.24789e-06	1.63097e-05	2.54795e-05	-2.51038e-05	-6.32495e-05	-0.000124037	-0.000138366	-0.000154551	-0.00017374	-0.000243978	-0.000312836	-0.000362157	-0.000398124	-0.000418712	-0.000408019	-0.0003405	-0.00032633	-0.000328946	-0.000313912	-0.000299411	-0.000264078
70511519		-4.36985e-05	-3.32874e-05	-2.42095e-05	-1.79927e-05	-1.08627e-05	-8.16462e-06	-4.13257e-06	-1.00659e-05	-2.26399e-05	-1.70514e-05	-2.15595e-05	-7.40912e-06	1.95276e-05	4.21979e-05	4.83842e-05	2.77413e-05	7.02709e-06	-3.7627e-05	-9.4333e-05	-0.000261108	-0.000351792	-0.000487196	-0.000564178	-0.00055684	-0.000633258	-0.000655903	-0.000724437	-0.00080186	-0.000808185	-0.000724497
70511686		6.28226e-07	9.93344e-07	7.90393e-07	-1.36853e-07	-5.03374e-07	-1.24019e-06	-1.04311e-06	1.35584e-07	1.75876e-06	5.23907e-06	8.06407e-06	1.3441e-05	2.69611e-05	4.35436e-05	4.68235e-05	1.70244e-05	-2.88211e-05	-8.99286e-05	-0.00017213	-0.000211687	-0.000217433	-0.000147186	-0.000184184	-0.000170226	-0.000192356	-0.00023309	-0.000281548	-0.000311824	-0.000356127	-0.000394771
70512063		1.86817e-06	5.14992e-06	8.06636e-06	5.9264e-06	3.6243e-06	-8.06263e-07	-5.20192e-06	-9.20932e-06	-1.04857e-05	-1.38987e-05	-2.67313e-05	-4.22342e-05	-6.26019e-05	-7.14204e-05	-5.1299e-05	-5.16856e-05	-8.38433e-05	-0.000124367	-0.000199218	-0.000289742	-0.000374551	-0.000450648	-0.000499663	-0.000460491	-0.000401467	-0.000301321	-0.000324957	-0.000343408	-0.000390907	-0.000526837
70512133		-6.07044e-05	-5.68303e-05	-5.13307e-05	-3.84788e-05	-3.65626e-05	-2.89169e-05	-2.19978e-05	-2.11368e-05	-2.61112e-05	-3.68093e-05	-4.11381e-05	-5.11413e-05	-5.80535e-05	-5.85874e-05	-4.28774e-05	-6.73881e-05	-5.34696e-05	-0.000103339	-9.82776e-05	-3.64537e-05	-1.58466e-05	-8.92248e-06	-3.85968e-05	-4.44106e-05	-4.37546e-05	-5.8872e-05	-8.53001e-05	-0.000115242	-0.000139596	-0.000212295
70512370		1.18672e-06	6.12757e-06	5.31407e-06	5.35416e-06	7.43367e-06	1.91953e-05	2.93124e-05	4.39091e-05	3.32824e-05	2.59434e-05	1.39702e-05	-1.43757e-05	-6.4024e-05	-0.000114517	-0.000202107	-0.000294303	-0.000342411	-0.000391488	-0.000362766	-0.000324663	-0.000333097	-0.000341811	-0.000363137	-0.000385981	-0.000386929	-0.000398965	-0.000379525	-0.000376877	-0.000346642	-0.000325712
70513054		3.78236e-06	7.82493e-06	9.77113e-06	1.45739e-05	1.77976e-05	2.12512e-05	1.71854e-05	1.79001e-05	1.45777e-05	1.69637e-05	2.22646e-05	2.43357e-05	3.04585e-05	3.40229e-05	3.31713e-05	1.86459e-05	1.32526e-05	3.00467e-05	2.83072e-05	1.18641e-05	-5.8291e-05	-0.000193312	-0.000331866	-0.000435005	-0.000573102	-0.000629234	-0.000746164	-0.000758021	-0.000809123	-0.00080014
70513668		-3.79016e-05	-6.16458e-06	-6.69872e-07	-1.68992e-07	-2.24504e-06	-7.527e-06	-7.29631e-06	-8.16834e-06	-5.23455e-06	-9.29554e-06	-1.11015e-05	-1.17245e-05	-1.19678e-05	-1.33691e-05	-6.05331e-06	-4.14352e-06	5.45874e-07	4.8489e-07	-1.61514e-06	-1.18832e-05	-1.28626e-05	-2.61421e-05	-5.08433e-05	-4.34458e-05	-8.04551e-05	-0.000123221	-0.000204987	-0.000329489	-0.000367045	-0.000394546
70514045		-2.18826e-05	-1.27345e-05	-2.11968e-05	-1.59574e-05	-2.25976e-05	-1.93977e-05	-3.68564e-05	-6.90034e-05	-6.2065e-05	-9.32212e-05	-9.78462e-05	-0.000142476	-0.000150268	-0.00016444	-0.000223961	-0.000266592	-0.000297189	-0.000319014	-0.000306585	-0.000322656	-0.000432148	-0.000467073	-0.000584003	-0.000578311	-0.000573145	-0.000550693	-0.000523441	-0.000551116	-0.000525841	-0.000473303
70514896		-1.25361e-06	-3.60225e-06	-4.61689e-06	-5.7832e-06	-7.87968e-06	-1.31037e-05	-2.8587e-05	-3.7607e-05	-6.18051e-05	-9.02836e-05	-0.000137455	-0.000267668	-0.000365094	-0.000407991	-0.000441393	-0.000675946	-0.000727394	-0.000831454	-0.000824094	-0.000847906	-0.000851975	-0.000917918	-0.000982423	-0.000935628	-0.00083614	-0.000687345	-0.000549176
70514966		4.71513e-05	7.29925e-05	4.99009e-05	5.89146e-05	6.9065e-05	6.82291e-05	5.75875e-05	4.78911e-05	4.01975e-05	3.17693e-05	2.58664e-05	2.1736e-05	2.13827e-05	2.96373e-05	4.65403e-05	8.3586e-05	8.20679e-05	4.922e-05	-3.00115e-05	-0.000159087	-0.000313383	-0.000360674	-0.000358991	-0.000171443	-0.000284716	-0.000485644	-0.000560697	-0.00052953	-0.000571549
70515036		-6.48683e-07	-9.82771e-07	8.40709e-08	1.70967e-06	3.34121e-06	4.00778e-06	4.23868e-06	4.34784e-06	4.90415e-06	5.11308e-06	3.42223e-06	1.83915e-06	-8.12426e-07	-2.31562e-06	3.7036e-07	3.02985e-06	3.62746e-06	3.73229e-06	3.08239e-06	5.83173e-06	9.54004e-06	2.52974e-05	3.16017e-05	3.43307e-05	3.49123e-05	5.06274e-05	3.65237e-05	-3.70319e-05	-4.8127e-05	-7.34676e-05
70515273		-1.02482e-06	-2.70386e-07	1.99501e-07	-3.39461e-07	-2.61873e-06	-8.38177e-06	-1.37892e-05	-1.81076e-05	-1.69583e-05	-1.0213e-05	-1.74855e-06	8.57369e-06	1.41449e-05	1.03281e-05	3.0306e-07	-6.61732e-06	-3.06715e-05	-4.98515e-05	-6.19844e-05	-6.9489e-05	-0.000117571	-0.000160577	-0.000234741	-0.000199249	-0.000272466	-0.000429926	-0.000635108	-0.000693137	-0.000639119	-0.000550356
70515343		3.07692e-07	-5.56918e-07	-3.02812e-06	-5.49781e-06	-7.45124e-06	-8.93104e-06	-6.92646e-06	-2.80943e-06	-2.21184e-06	-9.69336e-06	-1.38797e-05	1.45479e-05	5.78124e-05	9.36297e-05	7.35224e-05	-1.55357e-06	-8.34325e-05	-0.000140631	-0.000160945	-0.000188508	-0.000286318	-0.00033598	-0.000432387	-0.000447159	-0.00049275	-0.000435035	-0.000423243	-0.000330057	-0.00029589	-0.000272309
70515580		-1.98629e-06	2.39553e-06	6.82799e-06	9.19814e-06	8.85009e-06	9.41224e-06	1.1062e-05	1.7589e-05	3.3124e-05	4.37083e-05	3.19472e-05	4.80768e-06	-3.24728e-05	-0.000140053	-0.000256108	-0.000335736	-0.000376542	-0.00041859	-0.00047568	-0.000542539	-0.00061132	-0.000635288	-0.0005305	-0.000374154	-0.000153041	-0.000217166	-0.000387304	-0.00049174	-0.000559441	-0.000492828
70515720		-5.03382e-06	-3.08225e-07	9.08109e-07	-2.0794e-06	-3.75631e-06	-4.81205e-06	1.84033e-06	1.82778e-05	3.50275e-05	4.30136e-05	4.99995e-05	4.53608e-05	-1.97232e-05	-8.2941e-05	-0.000143136	-0.00013372	-3.15605e-05	-1.9652e-05	-5.88509e-05	-0.000115837	-0.000162093	-0.000188506	-0.000216786	-0.000244402	-0.0002387	-0.000206954	-0.000212604	-0.000203645	-0.00020079	-0.000213019
70516194		-2.11458e-05	-6.89391e-06	-1.25037e-06	-2.12175e-07	-8.55304e-06	-2.04373e-05	-3.64495e-05	-4.55794e-05	-5.06179e-05	-5.57552e-05	-6.1887e-05	-3.89894e-05	7.24718e-06	5.4099e-05	7.51338e-05	7.0396e-05	1.32309e-05	-6.2258e-05	-0.00027646	-0.000362137	-0.000332759	-0.000278396	-0.00025438	-0.000283286	-0.000424999	-0.000537318	-0.000689447
70516334		-1.62643e-06	-1.02454e-06	-3.17064e-06	-9.88997e-06	-1.76047e-05	-2.3258e-05	-2.94403e-05	-3.905e-05	-5.3311e-05	-7.78913e-05	-9.66682e-05	-0.000118629	-0.000151833	-0.000176234	-0.000232452	-0.000320221	-0.000379963	-0.000479262	-0.000492017	-0.000466545	-0.000415697	-0.000407317	-0.000450835	-0.00049565	-0.000507559	-0.00043387	-0.000376531	-0.000313588	-0.00026317	-0.000245479
70516571		1.88067e-06	-1.39446e-06	6.18343e-07	2.02635e-06	6.05168e-06	1.89711e-05	2.16772e-05	2.60266e-05	1.85684e-05	1.23962e-05	3.29047e-06	-1.62917e-06	-1.61998e-05	-4.66215e-05	-6.76381e-05	-8.79498e-05	-0.000137378	-0.000208233	-0.000260437	-0.000313752	-0.00033729	-0.00034148	-0.000345741	-0.000386198	-0.00041119	-0.000425779	-0.000468991	-0.000543722	-0.000608674	-0.000630073
70516878		-3.43767e-05	-2.09643e-05	-1.10912e-05	-5.23409e-06	-8.92637e-07	1.44391e-06	-3.74106e-06	-5.36672e-07	-2.53572e-06	-5.8686e-06	-1.05681e-05	-8.571e-06	-1.84521e-05	-2.19464e-05	-1.48081e-05	-1.04654e-06	1.95244e-05	4.97769e-05	5.30368e-05	6.86014e-05	6.76835e-05	3.13724e-05	-8.70242e-06	-5.64451e-05	-3.67407e-05	-9.58527e-06	-2.11244e-05	-3.9798e-05	-9.2489e-05	-0.000128793
70518316		6.2266e-06	6.20476e-06	3.17024e-06	-7.27267e-08	-4.07112e-06	-3.06775e-07	9.0217e-06	1.42874e-05	2.21152e-05	3.32401e-05	3.0705e-05	4.70712e-05	4.02145e-05	5.72501e-05	4.78143e-05	7.04365e-05	0.000114263	8.40395e-05	2.46402e-05	-3.29384e-05	-7.84159e-05	-8.33117e-05	-9.34016e-05	-9.96444e-05	-8.72056e-05	-0.000151061	-0.000156686	-0.000190283	-0.000277812	-0.000307535
70518553		-5.4277e-06	-2.20945e-06	3.38919e-07	3.36193e-06	7.572e-06	1.08685e-05	1.57652e-05	2.18946e-05	3.25284e-05	4.38096e-05	5.72882e-05	5.1341e-05	5.22028e-05	4.6106e-05	4.73987e-05	2.51732e-05	2.35906e-05	2.30162e-05	8.97292e-06	1.72354e-05	9.7101e-06	2.54276e-06	6.57756e-06	-2.83972e-05	-3.22594e-05	-9.78187e-05	-0.000231548	-0.000364081	-0.000465818	-0.000537144
70518860		1.88886e-06	4.3512e-06	6.01929e-06	6.85074e-06	8.81207e-06	1.18891e-05	1.29401e-05	7.41586e-06	-5.05695e-06	-2.42819e-05	-4.85228e-05	-9.58473e-05	-0.00013449	-0.000142925	-0.000222628	-0.000369352	-0.000488901	-0.000543017	-0.000581973	-0.000596157	-0.000584973	-0.000540161	-0.00050654	-0.000448929	-0.000421397	-0.00036771	-0.000306497	-0.000270546	-0.000199581
70519167		-7.83249e-06	-2.90551e-06	5.12855e-06	9.61387e-06	1.22175e-05	1.7499e-05	2.03009e-05	3.63907e-05	4.73671e-05	4.98449e-05	5.41035e-05	5.67693e-05	5.05716e-05	2.60763e-05	-2.48477e-05	-6.3694e-05	-6.61486e-05	-5.72762e-05	-4.41091e-05	-6.45957e-05	-0.000110388	-0.000195833	-0.000251295	-0.000269492	-0.000278337	-0.000293515	-0.000335558	-0.000374996	-0.000393257	-0.000384776
70519474		-4.74095e-06	-4.84341e-06	-5.01976e-06	-7.22001e-06	-8.67563e-06	-6.95542e-06	-1.01083e-05	2.69379e-06	1.23345e-05	1.87662e-05	2.64233e-05	2.02257e-05	-1.19489e-05	-2.16089e-05	-2.52901e-05	-3.98939e-05	-4.95658e-05	-5.8712e-05	-7.09899e-05	-0.000105811	-0.000111615	-0.000136068	-0.000171597	-0.000183739	-0.000256844	-0.00030651	-0.000343184	-0.000312602	-0.0002566	-0.000260254
70519781		-2.63055e-05	-2.02841e-05	-2.58466e-05	-1.41843e-05	-2.28521e-05	-1.96283e-05	-2.52867e-05	-4.80995e-05	-4.54839e-05	-2.85563e-05	-7.03677e-06	-2.57373e-05	-8.56627e-05	-0.000193859	-0.000293604	-0.000323737	-0.000301665	-0.000271039	-0.000226096	-0.000202801	-0.000294049	-0.000381492	-0.000390661	-0.000372668	-0.00033162	-0.00029174	-0.000278796	-0.000273898	-0.000284534	-0.000293994
70520228		-1.20938e-05	-1.5105e-05	-2.41002e-05	-1.03047e-05	-1.09547e-05	-2.16755e-06	3.66105e-06	1.29115e-05	1.91721e-05	2.31707e-05	1.8696e-05	2.3013e-05	2.56114e-05	2.32161e-05	1.09458e-05	1.03246e-05	-6.62926e-06	-5.07712e-05	-0.000137723	-0.000204415	-0.000208039	-0.000190913	-0.000189037	-0.00020137	-0.000225168	-0.000253488	-0.000296195	-0.000321001	-0.000359772	-0.000382155
70520605		-3.46831e-05	-2.23586e-05	-9.57709e-06	-2.66838e-06	-6.02112e-07	-1.36433e-06	-2.55305e-06	-2.70528e-06	-6.45839e-07	-2.44251e-07	3.18554e-06	2.87448e-06	4.04975e-06	-9.81349e-06	-1.87049e-05	-2.67305e-05	-6.50035e-05	-0.000206603	-0.000303822	-0.000360686	-0.000363755	-0.000380203	-0.000395372	-0.000389679	-0.000392199	-0.000387564	-0.00038163	-0.000379163	-0.000373343	-0.000362197
70520842		-2.98216e-05	-2.45583e-05	-1.754e-05	-9.18654e-06	-9.5657e-06	-7.03845e-06	-1.0855e-05	-2.12554e-05	-2.42089e-05	-1.5177e-05	-3.27295e-06	1.51949e-06	-8.10646e-06	-2.99609e-05	-5.73268e-05	-8.11746e-05	-3.97891e-05	-2.50603e-05	-3.62913e-05	-6.97317e-05	-0.000163394	-0.000215495	-0.000306132	-0.000380487	-0.000385677	-0.000432587	-0.000542141	-0.000563531	-0.000561382	-0.000548744
70521079		-2.51254e-05	-1.71279e-05	-1.27928e-05	-9.37887e-06	-6.37778e-06	-3.89266e-06	-1.81262e-06	-1.16637e-06	-8.46254e-07	-7.62898e-07	-2.13498e-06	-4.18975e-06	-1.32598e-05	-2.58791e-05	-4.37072e-05	-3.16366e-05	-7.92909e-05	-0.000106986	-0.000156488	-0.000143518	-0.000173138	-0.000254018	-0.000287717	-0.000332906	-0.000309459	-0.000367728	-0.000297933	-0.00037632	-0.00041326	-0.000482331
70521149		-4.20293e-06	-3.81465e-06	2.6889e-07	2.82599e-06	1.18741e-05	1.89591e-05	1.23505e-05	3.36838e-05	3.78575e-05	3.94392e-05	3.7764e-05	3.27742e-05	2.39259e-05	3.41555e-06	-2.47784e-05	-6.5076e-05	-6.31432e-05	-0.000184884	-0.000246222	-0.000264346	-0.00023207	-0.000301116	-0.000438969	-0.000604662	-0.000611935	-0.000670842	-0.000725986	-0.000817472	-0.000822908	-0.000682162
70521763		-5.73493e-06	-5.38756e-06	-6.97757e-07	2.19969e-06	5.05081e-06	1.31781e-05	1.25518e-05	6.98115e-06	-1.09277e-05	-2.92003e-05	-1.64497e-05	1.10313e-05	2.65508e-05	1.94085e-05	-5.14238e-06	-2.47407e-05	-4.99416e-05	-8.18322e-05	-0.000158203	-0.000241997	-0.000235768	-0.00029078	-0.000338482	-0.000469134	-0.000553754	-0.000565743	-0.000538417	-0.000534438	-0.00048692	-0.000498852
70521833		9.9624e-07	-9.88337e-09	-1.17277e-06	-2.38372e-06	-3.55667e-06	-4.39546e-06	-6.14811e-06	-1.01916e-05	-2.02693e-05	-2.30641e-05	-2.43367e-05	-1.86849e-05	-1.0547e-05	-5.35074e-06	-1.35967e-05	-2.45455e-05	-2.29411e-05	-4.4255e-05	-3.91003e-05	-5.54087e-05	-7.80629e-05	-9.95886e-05	-0.0001351	-0.000220996	-0.000330317	-0.000414539	-0.000518703	-0.00050595	-0.000481971	-0.00044664
70522517		-3.24857e-07	-3.8461e-07	-8.83044e-07	-3.47472e-07	-3.21698e-07	-4.03383e-07	2.11736e-06	3.44046e-06	7.79818e-06	2.03892e-05	2.90711e-05	4.43898e-05	4.42134e-05	2.58621e-05	-1.16798e-05	-6.12597e-05	-0.000108204	-0.000159011	-0.000231849	-0.00029849	-0.000319521	-0.000350955	-0.000420859	-0.000460189	-0.000471255	-0.00041961	-0.000355734	-0.000277027	-0.000244147	-0.000271084
70522684		-3.82133e-06	-3.22558e-06	-3.44075e-06	-6.29859e-06	-5.99674e-06	-9.9068e-06	-7.78844e-06	-7.70488e-06	2.70133e-07	6.70741e-06	1.06295e-05	1.93833e-05	2.49363e-05	2.71826e-05	2.83906e-05	3.21451e-05	3.39394e-05	3.92926e-05	3.47818e-05	3.64583e-05	2.7419e-05	3.06538e-05	5.9876e-05	7.92927e-05	1.67308e-05	-4.11167e-05	-6.88531e-05	-8.82982e-05	-0.000146076	-0.000140793
70522754		-2.28479e-06	2.12986e-06	6.04353e-06	6.82061e-06	3.30878e-06	5.64645e-07	-4.52101e-06	-6.37515e-06	-4.08084e-06	-1.77285e-06	3.52706e-06	1.65727e-05	3.41929e-05	7.30018e-05	0.000130925	0.000135672	0.000111776	8.26017e-05	5.13907e-05	1.9485e-05	-2.36676e-05	-8.88684e-05	-0.000214534	-0.000267031	-0.000346832	-0.000426886	-0.000493791	-0.000593233	-0.000599067	-0.00074782
70523061		-1.38577e-05	-2.3341e-05	-2.70948e-05	-4.3216e-05	-7.01424e-05	-0.000119413	-0.000120832	-0.000144735	-0.000180373	-0.000253008	-0.000391014	-0.000437633	-0.000467512	-0.000500337	-0.000518086	-0.000528956	-0.000545234	-0.000537763	-0.000498525	-0.000413209	-0.000326317	-0.000268929	-0.000218636	-0.000203167	-0.00019417	-0.000211202	-0.000227289	-0.000209218	-0.000227253	-0.000161396
70523131		-2.35957e-05	-2.13e-05	-1.15492e-05	6.13195e-07	-2.63245e-06	-4.11025e-06	-4.61732e-06	-7.88137e-06	-1.75021e-05	-2.73138e-05	-3.48523e-05	-3.38099e-05	-2.67882e-05	-9.39667e-06	9.34089e-06	1.54806e-05	1.23843e-05	-1.7996e-05	-4.38729e-05	-4.80605e-05	-5.32888e-05	-5.21609e-05	-6.16741e-05	-7.27486e-05	-8.34315e-05	-9.54328e-05	-0.000157443	-0.000236272	-0.000320313	-0.000401675
70523201		-2.87218e-07	-4.69045e-07	-7.93969e-07	-8.47813e-07	-2.65996e-06	-7.75919e-06	-1.50327e-05	-1.86175e-05	-1.11488e-05	1.082e-05	4.08738e-05	6.71701e-05	8.89701e-05	0.000104416	0.000110238	7.58449e-05	4.47849e-05	8.58426e-06	-2.97981e-05	-6.90631e-05	-0.000134478	-0.000149929	-0.000128757	-0.000158851	-0.000180597	-0.00023786	-0.000229754	-0.000311679	-0.00041369	-0.000494758
70523745		-4.18355e-07	-9.1256e-09	-7.41736e-07	-1.9241e-06	-2.923e-06	-2.01446e-06	2.58719e-06	1.02686e-05	1.6619e-05	3.24345e-05	1.90873e-05	3.30284e-05	2.42188e-05	2.11204e-06	1.5303e-06	1.38321e-05	7.36826e-06	-8.8748e-05	-0.000223587	-0.000307235	-0.000355219	-0.000334472	-0.000319897	-0.000303273	-0.000272704	-0.000297228	-0.000287109	-0.000303704	-0.000267138	-0.000227731
70524359		-3.68116e-05	-2.78844e-05	-2.00057e-05	-1.23211e-05	-7.70479e-06	-5.00218e-06	-8.80772e-06	-1.31687e-05	-1.79079e-06	1.8708e-06	4.42114e-06	4.01407e-06	-1.9011e-06	-1.16298e-05	-2.39503e-05	-3.05425e-05	-3.33845e-05	-3.24604e-05	-2.84774e-05	-3.22185e-05	-3.00075e-05	-4.97366e-05	-5.98554e-05	-6.52037e-05	-8.75911e-05	-0.00010651	-0.000114679	-0.00013587	-0.000193288	-0.000218323
70525727		3.62775e-06	8.87885e-06	5.49632e-06	3.05913e-06	-4.25505e-06	-5.5435e-06	-6.77084e-06	-1.34663e-05	-2.01457e-05	-2.10382e-05	-1.36999e-05	2.9939e-06	3.20524e-05	6.63255e-05	0.000108275	6.60323e-05	4.22665e-05	3.18896e-05	2.81007e-05	4.76835e-06	-3.78099e-05	-5.89053e-05	-3.76571e-05	-2.16809e-05	-2.21755e-05	-7.08162e-05	-0.00015247	-0.000173301	-0.000216663	-0.000207629
70525894		-2.82282e-05	-2.19535e-05	-1.6284e-05	-1.9161e-05	-3.10193e-05	-2.88718e-05	-2.54911e-05	-3.0706e-05	-3.39888e-05	-4.01428e-05	-5.35449e-05	-8.11664e-05	-0.000115709	-0.00015734	-0.000190883	-0.000203159	-0.000196094	-0.000234778	-0.000262304	-0.000300545	-0.000303573	-0.000259466	-0.000225276	-0.000207889	-0.000257315	-0.000294655	-0.000279719	-0.000224969	-0.000189709	-0.000176907
70525964		-3.75034e-05	-2.33884e-05	-2.00345e-05	-1.11466e-05	-4.27764e-06	-2.47726e-06	-4.56951e-06	-1.16801e-05	-1.40063e-05	-2.22869e-05	-2.72233e-05	-2.65582e-05	-1.70223e-05	1.76461e-06	3.10416e-05	4.29882e-05	5.26464e-05	4.76721e-05	2.30735e-05	-3.64021e-05	-7.72227e-05	-0.000126622	-0.000177442	-0.000285658	-0.000361626	-0.000423452	-0.0004202	-0.000392609	-0.000349616	-0.000315851
70526104		-1.49783e-05	-1.27765e-05	-8.07797e-06	2.07995e-06	6.1222e-06	8.26002e-06	1.16991e-05	2.15775e-05	2.93823e-05	8.75213e-06	-2.26457e-05	-5.28557e-05	-0.000107218	-0.000120254	-0.0001034	-0.000107001	-0.000148518	-0.00021288	-0.000263584	-0.000345689	-0.00042971	-0.000480465	-0.000408113	-0.000345552	-0.000353309	-0.000291907	-0.000414438	-0.000604404
70526271		8.67233e-06	4.14933e-06	-9.92081e-06	-1.47702e-05	-2.20451e-05	-1.93402e-05	-1.12533e-05	5.39869e-06	1.33239e-05	1.97727e-05	2.04393e-05	1.60535e-05	1.85072e-05	1.6264e-05	2.00404e-05	1.59242e-05	8.84698e-06	-2.93476e-05	-6.32412e-05	-0.000128163	-0.000211514	-0.000304765	-0.00033222	-0.000375574	-0.000355385	-0.000384577	-0.000381657	-0.000366651	-0.000388769	-0.000418501
70526718		-2.21837e-05	6.92877e-06	8.26692e-06	7.29309e-06	-9.5161e-06	-1.84033e-05	-1.46842e-05	5.12381e-06	2.47432e-05	5.43484e-05	7.12552e-05	5.83975e-05	3.89338e-05	3.82646e-05	4.41183e-05	2.15501e-05	-3.01637e-05	-0.00011028	-0.000176127	-0.000282101	-0.000326633	-0.000350669	-0.000372562	-0.00037699	-0.000364609	-0.000358047	-0.000333074	-0.000307886	-0.000287479	-0.000279596
70527262		-2.06087e-06	-1.11081e-06	-1.72054e-06	-2.41362e-06	-3.25826e-06	-3.89248e-06	-3.24683e-06	-1.38458e-06	-1.73131e-06	-1.44711e-05	-5.02556e-05	-0.000110677	-0.000164049	-0.000201827	-0.000243434	-0.000273281	-0.000354931	-0.000421127	-0.000414825	-0.000481	-0.000538217	-0.000580243	-0.00058732	-0.000577323	-0.000545877	-0.000549485	-0.000502058	-0.000464637	-0.000363275
70527569		-1.27996e-06	1.38402e-05	2.2982e-05	2.81879e-05	3.26654e-05	3.54527e-05	3.53205e-05	3.23694e-05	3.41945e-05	3.42524e-05	2.89099e-05	2.28978e-05	2.76405e-05	5.25766e-05	6.76788e-05	4.76363e-05	5.95734e-05	1.89531e-05	3.60921e-05	4.60617e-06	-5.1992e-05	-0.000111589	-0.000156996	-0.000177347	-0.000175229	-0.000178212	-0.000208549	-0.000285864	-0.000396557	-0.000446199
70527639		4.94475e-05	7.4559e-05	9.42464e-05	9.33226e-05	8.74012e-05	6.56639e-05	4.50819e-05	3.47314e-05	2.67421e-05	1.18639e-05	-7.35834e-06	-1.52974e-05	-2.88961e-05	-3.89199e-05	-3.36802e-05	-4.53714e-05	-4.55046e-05	-2.89526e-05	-5.86425e-06	1.86753e-05	1.10233e-05	1.96917e-05	1.4398e-05	-2.22356e-05	-7.92746e-05	-0.000165857	-0.000283203	-0.000343906	-0.00032338	-0.000284063
70527709		-3.97421e-06	-8.25358e-06	-3.65264e-06	-1.04766e-05	-7.13925e-06	-3.20311e-06	-6.55706e-06	-3.84915e-07	-2.56764e-06	8.56339e-06	7.79852e-06	2.21607e-05	2.44604e-05	3.37821e-05	2.07684e-05	9.9333e-06	1.22884e-05	-1.22588e-05	-3.81998e-05	-5.01044e-05	-6.95181e-05	-9.15333e-05	-0.000127259	-0.000164787	-0.000174518	-0.000188726	-0.000188442	-0.000208164	-0.000252937	-0.000300564
70527876		-2.22489e-06	-2.6823e-06	1.69433e-06	5.57578e-06	1.2322e-05	1.90444e-05	2.43546e-05	1.99333e-05	1.07299e-05	-8.20209e-06	-4.04065e-05	-7.1849e-05	-0.00010748	-0.000145423	-0.000169924	-0.000213957	-0.000248422	-0.000311807	-0.000374847	-0.00048288	-0.000509019	-0.000750074	-0.000858202	-0.00072415	-0.00048079	-0.000341371
70528323		-7.11399e-06	-3.89029e-06	-2.37785e-06	-1.71443e-06	-7.84307e-07	-5.0022e-07	-3.72929e-07	-1.81757e-06	5.07959e-07	2.55271e-07	3.89182e-06	9.09652e-06	1.15989e-05	2.58629e-05	1.63942e-05	1.51191e-05	-2.31389e-05	-6.32936e-05	-0.000144136	-0.000174251	-0.000205513	-0.000219859	-0.000194708	-0.000201921	-0.00027349	-0.000301028	-0.000353915	-0.000381055	-0.000390157	-0.00035826
70528560		2.9133e-05	2.64842e-05	2.74395e-05	3.25477e-05	3.64173e-05	2.82845e-05	1.7251e-05	-5.17831e-06	-6.50683e-05	-0.000124583	-0.000160047	-0.000189085	-0.000221257	-0.000273657	-0.000371746	-0.00043846	-0.000425234	-0.000448306	-0.000468773	-0.000551247	-0.000609859	-0.000572423	-0.000648462	-0.00057548	-0.000586882
70529551		-6.80966e-06	-1.04217e-05	-1.51077e-05	-2.29037e-05	-3.10564e-05	-3.98136e-05	-5.14477e-05	-6.66518e-05	-9.83111e-05	-0.000119271	-0.000145211	-0.000196828	-0.000262399	-0.000342672	-0.000510954	-0.000569659	-0.000745652	-0.000880636	-0.000966565	-0.000920882	-0.000770945	-0.0007085	-0.000551785	-0.000508845	-0.000397476	-0.00030439	-0.000247598
70530235		-2.2289e-05	-9.80871e-06	-6.053e-06	-7.09786e-06	-9.43915e-06	-1.52911e-05	-1.67858e-05	-1.68585e-05	-1.76013e-05	-2.08525e-05	-2.51265e-05	-3.73685e-05	-5.4593e-05	-8.84022e-05	-0.00013153	-0.000141286	-0.000152808	-0.000222841	-0.000179823	-0.000238135	-0.000215736	-0.000229913	-0.000189796	-0.000177624	-0.000209109	-0.000271719	-0.000328672	-0.000350338	-0.000351857	-0.000317381
70530542		2.42248e-05	3.32457e-05	3.70976e-05	5.8783e-05	5.73728e-05	3.07648e-05	7.74891e-06	-1.70401e-06	-2.04329e-06	-1.0749e-05	-2.24783e-05	-3.40221e-05	-8.43383e-05	-0.000123533	-0.000134682	-0.000186893	-0.000247988	-0.000269073	-0.00033432	-0.00039521	-0.000525925	-0.000589006	-0.000663786	-0.000652557	-0.000613297	-0.0005041	-0.000399759	-0.000287963	-0.000285116	-0.000335521
70530919		-3.92119e-06	-2.31345e-06	-1.09368e-05	-2.20612e-05	-2.48782e-05	-1.84434e-05	-1.7658e-05	-1.45131e-05	-1.20045e-05	-7.11708e-06	4.73286e-06	1.12439e-05	3.50181e-06	-2.17548e-05	-6.32079e-05	-0.00010901	-0.00017549	-0.000296038	-0.000443466	-0.000551222	-0.000588439	-0.000618344	-0.000645312	-0.000637528	-0.000682133	-0.000626019	-0.000549663	-0.000547811	-0.00046094	-0.000454017
70531156		0.000224003	0.000290426	0.00029494	0.000243953	0.000167506	9.61506e-05	9.5896e-05	6.16268e-05	7.61461e-05	7.60244e-05	8.84882e-05	0.000132796	0.0001595	0.000196979	0.000221839	0.000245749	0.000328645	0.000511947	0.000754317	0.000871735	0.000876152	0.000265443	-0.000182185	-0.000321665	-0.000229272	-7.55082e-05	0.00025372	0.000457331	0.000321552	-0.000433428
70531393		-2.66965e-05	-3.29175e-05	-3.53072e-05	-2.71826e-05	-3.03863e-05	-2.33981e-05	-3.28573e-06	-5.06334e-05	-0.000120782	-0.000177183	-0.000211832	-0.000265141	-0.000357614	-0.000396397	-0.000411752	-0.000425184	-0.000503317	-0.000516796	-0.0004816	-0.000466282	-0.000398714	-0.000349115	-0.000396215	-0.000356633	-0.000286601
70532384		6.66056e-07	-4.93149e-07	-1.86339e-06	-4.5826e-06	-7.2015e-06	-8.29861e-06	-8.23004e-06	-8.79754e-06	-9.06779e-06	-1.12581e-05	-1.52751e-05	-1.55062e-05	-1.54506e-05	-1.92622e-05	-2.14467e-05	-2.03702e-05	-2.10728e-05	-1.81246e-05	-1.44559e-05	-7.36793e-06	1.44391e-06	3.60227e-06	-1.35528e-07	-9.04642e-06	-2.66325e-05	-3.94093e-05	-5.69557e-05	-6.82472e-05	-7.48141e-05	-9.00496e-05
70532524		-1.13209e-05	3.3976e-06	1.40653e-05	6.23235e-05	6.77444e-05	4.56477e-05	-3.47407e-05	-0.000112808	-0.000158878	-0.000247794	-0.000356933	-0.00034551	-0.000456438	-0.000568482	-0.00066599	-0.000691589	-0.000730285	-0.000832362	-0.000892636	-0.000778711	-0.000722759	-0.00067957
70533138		-1.96219e-05	-2.03181e-05	-1.36737e-05	-1.01594e-05	-5.7427e-06	-5.89569e-06	-2.51084e-06	3.55398e-07	7.14612e-06	1.11107e-05	1.40275e-05	1.72681e-05	2.0334e-05	3.50642e-05	4.28991e-05	4.56749e-05	4.90966e-05	4.8584e-05	4.67975e-05	4.95993e-05	6.54842e-05	7.81446e-05	6.8194e-05	7.46944e-06	-4.88009e-05	-7.65633e-05	-6.87846e-05	-6.9223e-05	-8.78262e-05	-0.000137071
70533445		4.51033e-06	1.46862e-06	-3.11986e-06	-9.43031e-06	-4.48439e-06	-7.26075e-06	-3.7113e-06	1.96435e-05	3.27936e-05	7.25936e-05	8.36718e-05	9.06542e-05	9.57229e-05	9.31904e-05	8.23032e-05	5.21971e-05	-1.76039e-05	-5.30793e-05	-2.65367e-05	-4.55009e-05	-5.27969e-05	-4.83612e-05	-4.57095e-05	-4.12119e-05	-7.03086e-05	-5.68194e-05	-6.59001e-05	-7.80723e-05	-0.000114892	-0.000138155
70533752		-8.83509e-07	-1.51061e-06	-1.28305e-06	-2.11713e-06	-4.93561e-06	-9.1079e-06	-9.04808e-06	-1.06444e-05	-3.80809e-06	7.06685e-06	1.63483e-05	1.92373e-05	5.84143e-05	0.000140145	0.000181007	0.000161083	8.65389e-05	0.000100371	3.77817e-06	-7.28336e-05	-0.000155409	-0.000204101	-0.000341237	-0.000361977	-0.000435724	-0.000502052	-0.00047403	-0.000525635	-0.000519086	-0.000558737
70533989		-5.04344e-05	-5.06647e-05	-7.11325e-05	-0.000111998	-0.000170716	-0.000251813	-0.000278382	-0.000265974	-0.000276537	-0.000333125	-0.000425285	-0.000515614	-0.000632725	-0.00071096	-0.000660273	-0.000494146	-0.000369888	-0.000282122	-0.000233543
70535050		-7.03486e-07	-5.84483e-07	-1.08095e-06	-2.57182e-06	-3.08107e-06	-2.20572e-06	-6.01059e-07	1.21804e-06	3.86532e-06	5.66971e-06	3.72342e-06	4.58676e-06	-1.10432e-06	-9.80002e-06	-3.86982e-05	-3.8197e-05	-3.53831e-05	-2.99468e-05	-3.13844e-05	-3.96801e-05	-8.2992e-05	-0.000112757	-0.000219883	-0.000346618	-0.000445324	-0.00045523	-0.000374922	-0.000319116	-0.000298512	-0.000345651
70535120		-1.51225e-05	-2.19299e-05	-2.03451e-05	-3.14714e-05	-4.37592e-05	-2.8279e-05	-1.34762e-05	1.90268e-05	5.58649e-05	7.34518e-05	7.41957e-05	2.57344e-05	7.79828e-06	-3.12946e-05	-5.59625e-05	-0.000152051	-0.000265572	-0.000328963	-0.000387847	-0.000467017	-0.000579669	-0.000557861	-0.000659912	-0.000596573	-0.000616876	-0.000526692	-0.000504287	-0.000477268
70535427		-1.09216e-05	-4.75543e-06	5.6932e-07	-5.3022e-07	-3.59794e-06	-3.36021e-06	-7.11337e-06	-8.56289e-06	-1.31487e-05	-3.27694e-06	1.40451e-05	2.45086e-05	3.07076e-05	3.7144e-05	2.06476e-05	-1.65644e-05	-3.42663e-05	-4.01569e-05	-5.0903e-05	-7.29373e-05	-9.19034e-05	-0.0001329	-0.000175217	-0.000250154	-0.000346952	-0.000419191	-0.00053133	-0.000535561	-0.000589697	-0.000531281
70535664		-5.0112e-07	-7.06082e-06	-1.5896e-05	-1.38484e-05	-1.47221e-05	-1.33377e-05	-2.13715e-06	1.41567e-05	2.42443e-05	2.90036e-05	3.01642e-05	3.124e-05	2.09348e-05	4.50806e-06	-1.30491e-05	-4.77915e-05	-8.47815e-05	-0.000115391	-0.00017177	-0.000201332	-0.000253541	-0.000340724	-0.000346517	-0.000346565	-0.000200417	-0.000161872	-0.000211015
70535734		-4.26997e-05	-1.98468e-05	-9.12391e-06	-3.52209e-06	-9.68185e-07	1.4551e-06	1.87575e-06	3.53706e-06	3.33337e-06	3.13997e-06	1.35828e-06	-4.55231e-06	-8.80372e-06	-2.77054e-05	-2.73815e-05	-1.76572e-05	-1.85801e-05	-2.89715e-05	-3.7951e-05	-6.55221e-05	-0.000107585	-0.000140351	-0.000151654	-0.000165184	-0.000175646	-0.000216715	-0.000295519	-0.000359191	-0.000398015	-0.000396463
70535804		-9.12321e-06	-1.05202e-05	-1.34117e-05	-1.33504e-05	-7.30842e-06	-1.26963e-05	-1.67812e-05	-1.80024e-05	-1.22187e-05	-9.3448e-06	-1.38776e-05	-1.35295e-05	-5.86107e-07	-9.25857e-06	-2.0961e-05	-2.05381e-05	-3.34395e-05	-5.04055e-05	-5.77642e-05	-6.71024e-05	-7.82364e-05	-8.91703e-05	-0.000137904	-0.000170381	-0.000157674	-0.000202914	-0.000269142	-0.000346743	-0.000387674	-0.00042999
70536278		-4.75269e-06	-6.74658e-06	-4.70737e-06	-3.30357e-06	-1.148e-06	1.76287e-07	-4.72648e-07	-3.94293e-06	-1.07057e-05	-9.99291e-07	-4.77019e-06	-9.09422e-06	-1.12105e-05	-9.66879e-06	-4.50379e-06	1.01577e-05	3.39331e-05	4.82481e-05	4.52535e-05	4.21748e-05	5.05773e-05	8.40198e-05	0.000112875	0.000131593	0.000119705	6.43205e-05	1.74305e-05	-4.71917e-05	-8.93611e-05	-0.000137711
70536348		-6.61684e-06	-4.25534e-06	-3.27845e-06	-2.86624e-06	-3.48324e-06	-5.11449e-06	-4.09632e-06	-5.85033e-06	-2.27269e-06	-6.08021e-07	-2.85847e-06	-5.8318e-06	-1.10392e-05	-3.16174e-05	-9.45393e-05	-0.000147905	-0.000176717	-0.000178878	-0.00021038	-0.000327791	-0.000556932	-0.000740843	-0.000818312	-0.000832833	-0.000807567	-0.000733247	-0.000654802	-0.000574831	-0.000581749	-0.000543043
70536655		-4.29225e-06	-2.20736e-06	-4.26533e-06	-3.88601e-06	-1.99089e-06	-1.01405e-06	4.13127e-07	1.79517e-06	1.59506e-06	-6.68106e-06	-3.11182e-05	-6.57018e-05	-0.000120904	-0.000146085	-0.000156227	-0.000197624	-0.000255526	-0.000334685	-0.000460582	-0.000559803	-0.000619936	-0.00060814	-0.000579006	-0.000549148	-0.000525615	-0.000531965	-0.00051424	-0.000528512	-0.00050111	-0.000534264
70536725		-2.23479e-05	-2.40263e-05	-2.08196e-05	2.0003e-06	2.10249e-05	3.32713e-05	4.35606e-05	3.84442e-05	-3.24241e-05	-8.72442e-05	-0.000140606	-0.000130085	-0.000196584	-0.000341274	-0.000520942	-0.000668129	-0.000724678	-0.000672676	-0.000663806	-0.000638289	-0.000683388	-0.000765065	-0.000728843	-0.000711903	-0.000659348
70537576		1.20546e-05	1.1197e-05	4.07309e-06	-1.31852e-06	-1.00984e-05	-1.99607e-05	-2.44224e-05	-1.91777e-05	-1.79556e-05	-7.02157e-06	1.3066e-06	4.1462e-05	4.81285e-05	4.88237e-06	-2.78439e-05	-9.61697e-05	-0.000168041	-0.000234702	-0.00030122	-0.000288414	-0.000279994	-0.000348193	-0.000344366	-0.000380333	-0.000390365	-0.000470524	-0.000562173	-0.000607597	-0.000595167	-0.000586992
70537716		-1.67528e-05	-1.10571e-05	-8.63629e-06	-4.36224e-06	-2.9927e-06	-1.90004e-07	5.8237e-06	9.8478e-06	1.54113e-05	2.37053e-05	3.43622e-05	5.31441e-05	5.34176e-05	5.74584e-05	6.76645e-05	7.54866e-05	6.80204e-05	6.33812e-05	7.157e-05	4.50321e-05	3.30178e-05	3.99693e-05	-2.69571e-06	-8.08839e-05	-0.000188966	-0.000290842	-0.000360945	-0.000412021	-0.000529688	-0.000638254
70538023		-3.86427e-06	-6.56572e-06	-8.92865e-06	-9.09014e-06	-9.0081e-06	-7.76418e-06	-5.64288e-06	-4.19678e-06	-3.89658e-06	-8.18779e-06	-1.93107e-05	-2.14289e-05	-3.63207e-05	-3.79288e-05	-2.89401e-05	-9.36451e-06	1.4541e-05	3.34431e-05	3.87197e-05	2.63829e-05	8.36299e-06	-3.68386e-06	-4.15175e-06	-4.84189e-06	3.8642e-06	-1.35981e-05	-3.52436e-05	-5.11073e-05	-6.60794e-05	-9.14257e-05
70538330		-5.08785e-05	-3.08996e-05	-1.73466e-05	-1.11752e-05	-1.08513e-05	-1.40995e-05	-1.51529e-05	-1.71474e-05	-1.61387e-05	-7.59906e-06	-3.36301e-06	-5.11437e-06	-1.52073e-05	-9.81263e-06	-1.49235e-05	-2.19472e-05	-2.31709e-05	-1.69127e-05	-2.08807e-05	-3.8465e-05	-0.000136854	-0.000149301	-0.000177429	-0.000161738	-0.000164913	-0.000224415	-0.000296662	-0.000347618	-0.000337758	-0.000368237
70538637		1.07031e-05	-1.41204e-05	-3.86838e-05	-4.61839e-05	-5.36083e-05	-5.07204e-05	-2.37311e-05	-2.25234e-05	-1.42011e-05	-1.16918e-05	-1.22696e-05	-7.36212e-06	-3.03193e-06	6.45613e-07	-4.82312e-07	-2.20309e-06	-9.92674e-07	4.38128e-06	1.11234e-05	9.39432e-06	5.03312e-06	-3.11806e-06	-8.45519e-06	-6.81812e-06	-5.19883e-07	2.69102e-06	2.44083e-06	-2.70014e-05	-5.22896e-05	-6.97465e-05
70539014		6.04748e-07	-5.73363e-07	-1.41027e-06	-7.36142e-07	2.96454e-06	9.49312e-06	1.69267e-05	1.99175e-05	2.39562e-05	3.19492e-05	3.65137e-05	2.73071e-05	2.4474e-05	2.4704e-05	2.64951e-06	5.23398e-06	1.20478e-06	-1.74681e-05	-6.85826e-05	-0.000238706	-0.000310059	-0.00037174	-0.000316084	-0.000253561	-0.000240656	-0.000282998	-0.000321203	-0.000331093	-0.000446974	-0.000591021
70539181		-6.75869e-07	1.00897e-06	3.35207e-06	5.78074e-06	4.19881e-06	3.70561e-06	4.11059e-06	1.08563e-05	1.5963e-05	9.94196e-06	1.52046e-05	1.20608e-05	2.15133e-05	2.50672e-05	4.19669e-05	5.37284e-05	1.79435e-05	1.13331e-05	-8.81138e-06	-4.31831e-05	-0.000123965	-0.000245866	-0.000266731	-0.000353802	-0.000541838	-0.00065922	-0.000886313	-0.00103137	-0.000991965	-0.0010468
70541777		-1.6441e-05	-1.19828e-05	-1.0136e-05	-8.86969e-06	-7.51966e-06	-6.48472e-06	-5.1403e-06	-6.94375e-06	-9.91806e-07	1.41521e-05	4.11861e-05	5.08602e-05	3.64456e-05	2.33764e-05	8.47956e-06	-5.11543e-06	-4.53672e-05	-0.000118278	-0.000221827	-0.00031408	-0.0003427	-0.000324511	-0.000320949	-0.000312842	-0.000302191	-0.000287623	-0.000278178	-0.000230306	-0.000253633	-0.000244118
70541917		4.57007e-06	8.20931e-06	1.02167e-05	1.14058e-05	1.09924e-05	9.29231e-06	7.02117e-06	5.76305e-06	2.9833e-06	6.57784e-07	-1.54692e-06	-1.21516e-06	-8.38274e-06	-1.57027e-05	-3.30811e-05	-6.99565e-05	-0.000149861	-0.000225028	-0.000240997	-0.000271971	-0.000342369	-0.000418707	-0.000571515	-0.000713713	-0.000745808	-0.000715481	-0.000653267	-0.000560061	-0.000499004	-0.000399302
70542224		-9.1343e-06	-7.25135e-06	-4.57094e-06	-3.23492e-06	-3.848e-06	-3.57125e-06	-2.96195e-06	-1.90946e-06	2.61213e-07	4.87396e-06	9.15786e-06	1.88813e-05	1.40292e-05	2.6414e-05	3.8092e-05	4.29391e-05	3.3291e-05	1.46407e-05	8.56465e-06	2.41527e-05	3.42711e-05	3.53787e-05	3.09111e-05	2.70798e-05	3.30857e-06	-3.51236e-05	-7.99237e-05	-6.41303e-05	-6.76746e-05	-8.49488e-05
70542461		-4.39829e-05	-2.41719e-05	-4.91789e-05	-3.06877e-05	-4.20145e-05	-4.32399e-05	-4.26683e-05	-4.10645e-05	-5.15027e-05	-6.04208e-05	-7.64154e-05	-8.85233e-05	-9.68318e-05	-9.86553e-05	-5.65318e-05	-2.39272e-05	-2.93921e-05	-5.05831e-05	-6.80176e-05	-7.10531e-05	-0.000119267	-0.000135712	-0.000113479	-0.000137714	-0.000144544	-0.000174807	-0.000204313	-0.000205041	-0.000183191	-0.000199088
70542838		-2.62377e-06	-1.18405e-06	-6.18896e-07	-1.33989e-07	2.2667e-07	1.12104e-06	2.50392e-06	7.21338e-06	8.70913e-06	1.34421e-05	2.39471e-05	2.77326e-05	2.62845e-05	3.18073e-05	2.44984e-05	1.79247e-05	1.27311e-05	8.28042e-06	5.08063e-06	4.62345e-06	2.3788e-05	4.95529e-05	4.5341e-05	3.83575e-05	-0.000107743	-0.000213796	-0.000273874	-0.000320517	-0.000357163	-0.000395284
70543215		9.2903e-06	1.25762e-05	1.91098e-05	1.96862e-05	1.9197e-05	1.73076e-05	1.96609e-05	2.46954e-05	3.32257e-05	3.72658e-05	4.76493e-05	3.64544e-05	3.67236e-05	3.68739e-05	3.48583e-05	2.99719e-05	1.67043e-05	-1.65208e-05	-9.94325e-05	-0.000149833	-0.000168998	-0.000186865	-0.000232925	-0.000217105	-0.000282376	-0.00038549	-0.000500701	-0.000572392	-0.000548926	-0.00051404
70544066		-3.55716e-05	-3.35159e-05	-5.64045e-05	-5.78966e-05	-0.000116562	-0.00016795	-0.000211093	-0.000271383	-0.000395174	-0.000534286	-0.000636731	-0.000653329	-0.000601761	-0.000542601	-0.000565113	-0.000503064	-0.000638409	-0.000644111	-0.000679752	-0.000679154	-0.000692615	-0.000685688	-0.000709339	-0.000701123	-0.000583244
70544136		1.59111e-06	5.05399e-06	5.22239e-06	5.47476e-06	1.98956e-06	-1.21359e-07	-7.93062e-07	1.5152e-07	-8.71803e-06	-1.94263e-05	-4.60876e-05	-7.83538e-05	-0.000104978	-0.000113071	-0.000139719	-0.000152274	-0.000181801	-0.00026287	-0.000370198	-0.000414284	-0.000414334	-0.000379079	-0.000382879	-0.00033022	-0.000354022	-0.00036394	-0.000355872	-0.000348472	-0.000312015	-0.000292513
70544206		7.29334e-06	5.29826e-06	3.91748e-06	7.27028e-07	-5.24793e-06	-1.54546e-05	-2.99417e-05	-3.35539e-05	-3.21089e-05	-3.22232e-05	-3.9621e-05	-7.27901e-05	-0.000111656	-0.000143188	-0.00015306	-0.000257311	-0.000322633	-0.000377818	-0.00038509	-0.000406854	-0.000411521	-0.000337119	-0.000290637	-0.000296746	-0.000319442	-0.000390914	-0.000395256	-0.000364738	-0.000311555
70544373		-6.05913e-06	-8.46134e-06	-1.70951e-05	-1.65535e-05	-1.09892e-05	-7.53317e-06	-3.43039e-06	-4.69765e-06	-8.68257e-06	-1.12783e-05	-9.90511e-06	-2.98914e-06	-3.03067e-06	-4.09686e-06	-9.9625e-06	-1.63458e-05	-2.51133e-05	-3.41268e-05	-5.1495e-05	-8.52189e-05	-0.000136067	-0.000213756	-0.000272243	-0.00028186	-0.000291424	-0.000275811	-0.000286244	-0.000346806	-0.000343406	-0.000416369
70545127		9.28394e-06	1.16763e-05	1.56946e-05	2.07399e-05	2.47586e-05	2.55181e-05	2.49942e-05	2.6273e-05	1.89174e-05	2.1262e-05	9.84913e-06	-7.45805e-06	-1.2548e-05	-3.08527e-05	-5.08895e-05	-5.81383e-05	-7.84272e-05	-0.000102324	-0.000117723	-0.000151071	-0.000187749	-0.000279235	-0.000367509	-0.000425164	-0.000505827	-0.000545223	-0.000552448	-0.000531452	-0.000461473	-0.000402574
70545811		-1.67661e-05	-1.43359e-05	-5.6685e-06	-3.92633e-06	-1.75694e-06	-4.11702e-06	-3.55445e-06	-5.19105e-06	-5.12838e-06	5.55155e-06	9.64759e-06	2.00845e-05	2.00139e-05	2.89581e-05	2.12384e-05	1.57421e-05	2.80067e-05	1.48106e-05	-1.7836e-05	-8.82957e-05	-0.000181645	-0.000174894	-0.000129227	-0.00013292	-0.000140139	-0.000164613	-0.000208501	-0.000276109	-0.000302075	-0.000290209
70546425		-2.69001e-05	-1.27038e-05	-5.71767e-06	-1.84587e-06	-1.9331e-06	-1.8786e-07	2.40669e-06	6.20362e-06	9.31987e-06	1.24253e-05	2.18855e-05	2.97068e-05	3.33492e-05	5.14167e-05	6.41158e-05	0.000106153	0.000125541	0.000115575	0.000114176	0.00010276	-6.25782e-05	-0.000137108	-0.000218448	-0.00021173	-0.000241437	-0.000227582	-0.000253035	-0.000226215	-0.00027215	-0.000306732
70546662		8.63564e-06	3.6892e-06	4.74593e-06	6.24553e-06	5.70093e-06	1.41761e-05	2.63239e-05	2.59281e-05	1.1302e-05	-4.4903e-05	-0.000164493	-0.000338737	-0.00048421	-0.000531773	-0.000596869	-0.000528946	-0.000269182	-0.000211079	-0.000165715	-0.000170533	-0.000206509	-0.000290545	-0.00036512	-0.000399887	-0.000381519
70546732		8.34169e-06	1.16054e-05	1.24076e-05	4.17047e-06	9.36956e-06	1.42946e-05	2.17495e-05	3.29611e-05	4.79388e-05	4.0985e-05	4.64728e-05	2.85808e-05	1.278e-05	-1.35979e-05	-7.47078e-05	-0.000108818	-0.000130823	-0.000233293	-0.000315419	-0.000372259	-0.000431921	-0.000485999	-0.000548282	-0.000647729	-0.000743482	-0.000958962	-0.000992502	-0.000991297	-0.000813402	-0.000696248
70547039		-5.38318e-05	-3.9914e-05	-2.72126e-05	-2.22101e-05	-1.08989e-05	-3.96688e-06	-2.89077e-06	-2.08491e-06	-1.93723e-06	-2.74109e-06	-1.77012e-06	-8.3264e-07	-2.63148e-07	1.85391e-07	9.29559e-07	-2.15347e-06	-1.07569e-05	-2.52308e-05	-3.99777e-05	-3.36474e-05	-1.57439e-05	-8.60342e-06	-9.27603e-06	3.21616e-06	-6.0931e-05	-7.89802e-05	-8.76106e-05	-0.000157613	-0.000196899	-0.000213513
70547276		-5.47383e-05	-5.89506e-05	-5.3792e-05	-4.39268e-05	-3.94358e-05	-3.68068e-05	-4.58039e-05	-5.92239e-05	-7.61488e-05	-5.70675e-05	-4.50928e-05	-2.49049e-05	-1.30629e-05	-2.19691e-05	-2.69179e-05	-3.58974e-05	-5.93112e-05	-8.67746e-05	-9.76704e-05	-0.000104432	-0.000103285	-8.99654e-05	-5.93324e-05	-6.41683e-05	-0.000136045	-0.000245245	-0.000394177	-0.000529208	-0.000616035	-0.000680396
70547416		-6.42162e-06	-8.11268e-06	-9.57677e-06	-7.4748e-06	-8.66543e-06	-5.21164e-06	2.36401e-06	1.13237e-05	6.89425e-06	-1.44731e-05	-4.94889e-05	-8.77155e-05	-8.74414e-05	-0.000109307	-0.000159095	-0.000220134	-0.000226792	-0.00019265	-0.000217408	-0.000243236	-0.000287284	-0.000319149	-0.000314669	-0.000274946	-0.000289703	-0.00027994	-0.000279345	-0.000226439	-0.00022747	-0.000184282
70548197		1.37874e-06	1.20349e-05	1.58941e-05	1.42432e-05	1.03024e-05	1.44733e-05	8.47097e-06	2.15925e-06	-3.20454e-06	-5.24077e-06	-1.51009e-05	-2.42865e-05	-3.26909e-05	-2.51066e-05	-2.50946e-05	6.95117e-06	2.65052e-05	4.19358e-05	1.22529e-05	-4.38123e-05	-9.86952e-05	-0.000169775	-0.000199949	-0.000202861	-0.000202858	-0.000246327	-0.000278985	-0.000352	-0.000426344	-0.000496756
70548644		-2.966e-05	-1.50964e-05	-6.47285e-06	-2.3342e-06	-6.20738e-06	-1.9073e-05	-2.41194e-05	-8.9451e-06	-1.97457e-06	2.86616e-06	4.72474e-06	-4.38848e-06	-4.19977e-05	-8.60906e-05	-0.0001014	-0.000117405	-0.000163031	-0.000210134	-0.000274875	-0.000307234	-0.000328058	-0.00033872	-0.000351111	-0.000339076	-0.000295307	-0.000261359	-0.000276338	-0.000322364	-0.000306783	-0.000348711
70549021		4.81684e-06	1.01133e-05	1.36703e-05	1.46769e-05	1.91052e-05	2.24304e-05	2.37202e-05	2.21748e-05	1.81747e-05	1.10028e-05	9.29749e-06	-3.81259e-07	-2.17547e-05	-4.68046e-05	-6.24304e-05	-6.82455e-05	-9.23261e-05	-0.000105279	-0.000135076	-0.000129997	-0.000158623	-0.000174043	-0.000221379	-0.000336968	-0.000432099	-0.000476517	-0.000510473	-0.000500824	-0.000485294	-0.000507871
70549495		5.1551e-06	9.13839e-06	1.60783e-05	1.81478e-05	2.20615e-05	2.49825e-05	2.85345e-05	4.13845e-05	5.28764e-05	7.71857e-05	0.000104499	0.000110523	0.000134058	8.88681e-05	0.000140906	9.82408e-06	-7.49251e-05	-0.000109353	-0.000118883	-0.000100475	-0.000124488	-0.000151783	-0.000187191	-0.00021967	-0.00019125	-0.000186056	-0.00022411	-0.000258466	-0.000291349	-0.000275163
70550249		-1.54503e-06	-1.05678e-06	-2.11854e-06	-2.53742e-06	-4.31767e-06	-7.3821e-06	-8.83093e-06	-1.1142e-05	-1.31133e-05	-1.53121e-05	-1.21083e-05	-2.07392e-05	-2.5604e-05	3.09484e-06	-4.51585e-05	-8.15606e-05	-8.75541e-05	-0.00015579	-0.000207123	-0.000262141	-0.000297525	-0.000278375	-0.000267721	-0.00035244	-0.000479938	-0.000532802	-0.000558581	-0.000525074	-0.000447024	-0.000394368
70550793		0.000190302	0.000301158	0.000501061	0.000699657	0.00087343	0.000671175	0.000186812	-0.000238334	-0.0005458	-0.000604053	-0.000723921	-0.000624221	-0.000580529	-0.000423569	-0.000329287	-0.000842122	-0.00137113	-0.00233095	-0.00170805	-0.0014997	0.00044994	0.00112501	0.000820209	0.000260114	-2.39214e-05	1.95554e-05	8.308e-05
70551784		-8.9291e-06	-8.11204e-06	-6.36375e-06	-6.07302e-06	-3.82177e-06	-2.39639e-06	-1.48706e-06	-1.06273e-06	-1.90506e-06	-3.25674e-06	-2.08236e-06	2.51346e-06	9.69063e-06	1.36974e-05	1.21022e-05	8.07837e-06	-2.55807e-06	-1.54534e-05	-1.6115e-05	-4.30926e-05	-0.000150779	-0.000244937	-0.000288362	-0.000403661	-0.00038706	-0.000380586	-0.000356355	-0.000366206	-0.000428361	-0.00045887
70551854		-4.1481e-06	-2.28587e-06	-2.14315e-06	2.8069e-07	-6.98303e-07	2.43759e-06	2.46997e-07	2.61832e-06	7.84668e-06	9.61269e-06	1.48917e-05	7.52594e-06	2.36159e-06	-1.30193e-05	-6.61177e-05	-0.000120378	-0.000143928	-0.000164546	-0.000168761	-0.000194134	-0.000223683	-0.000345944	-0.00043807	-0.000494578	-0.000509154	-0.000505986	-0.000499363	-0.000446826	-0.000395587	-0.000382095
70552161		-4.20293e-06	-3.81465e-06	2.6889e-07	2.82599e-06	1.18741e-05	1.89591e-05	1.23505e-05	3.36838e-05	3.78575e-05	3.94392e-05	3.7764e-05	3.27742e-05	2.39259e-05	3.41555e-06	-2.47784e-05	-6.5076e-05	-6.31432e-05	-0.000184884	-0.000246222	-0.000264346	-0.00023207	-0.000301116	-0.000438969	-0.000604662	-0.000611935	-0.000670842	-0.000725986	-0.000817472	-0.000822908	-0.000682162
70552301		-6.52463e-06	2.59365e-07	2.82055e-06	3.71276e-06	2.40271e-06	9.83288e-07	1.31745e-07	-9.94037e-07	-1.55506e-06	-2.31291e-06	-3.2636e-06	-4.71183e-06	-2.7276e-06	1.91479e-06	6.0273e-06	8.83508e-06	7.80677e-06	2.9564e-06	-3.89637e-06	-1.08925e-05	-5.44074e-05	-7.84486e-05	-0.000143776	-0.000232241	-0.000311897	-0.000368705	-0.000387475	-0.00031518	-0.000242913	-0.000259793
70552468		-2.65e-06	2.39423e-06	4.37391e-06	1.96651e-06	-1.09406e-07	-3.45636e-06	-7.69443e-06	-1.56998e-05	-2.26762e-05	-2.39102e-05	-2.50989e-05	-1.98315e-05	6.45447e-06	3.6928e-05	8.47533e-05	8.73025e-05	0.000104947	0.000113602	0.000134296	8.73589e-05	2.75194e-05	-1.01571e-05	-4.96616e-05	-0.000132932	-0.000235352	-0.000310761	-0.000331229	-0.000360578	-0.000311919	-0.000343064
70552608		-2.60418e-06	1.51042e-06	1.01155e-06	-1.71139e-06	-5.54017e-06	-7.33686e-06	-5.81317e-06	3.67814e-06	2.03272e-05	3.24364e-05	3.09526e-05	2.51122e-05	2.31719e-05	1.21065e-05	-7.21363e-06	-5.94258e-05	-0.000106138	-0.000142248	-0.000132261	-0.000138957	-0.000177606	-0.000263151	-0.00036759	-0.000464957	-0.000579875	-0.000718951	-0.000817071	-0.000840246	-0.000715617	-0.000545789
70552775		2.72546e-06	2.86013e-06	2.17051e-06	-1.53774e-06	-2.14969e-06	-4.75924e-06	9.14963e-06	4.80893e-06	7.06688e-06	1.78743e-05	1.0787e-05	1.95836e-05	1.56948e-05	1.95285e-05	1.42011e-05	5.1488e-06	1.35764e-05	4.11426e-05	5.3795e-05	2.38821e-05	-4.3488e-05	-0.000145617	-0.000196471	-0.000229629	-0.000231044	-0.000241767	-0.000250824	-0.000266934	-0.00030476	-0.000351681
70553152		-9.64991e-06	-7.55205e-06	-6.32303e-06	-5.82111e-06	-5.49178e-06	-4.49027e-06	-3.81871e-06	-3.10179e-06	-3.8871e-06	-2.11592e-06	-1.55015e-06	-7.30797e-07	-1.02892e-08	6.30972e-07	-1.74824e-06	-1.05981e-05	-3.10865e-05	-4.61303e-05	-5.78146e-05	-9.87873e-05	-0.000184524	-0.000289309	-0.000348564	-0.000379306	-0.000368538	-0.000364061	-0.000339412	-0.000412034	-0.000447547	-0.000481733
70553529		8.35389e-07	5.17569e-06	1.88347e-06	-4.35829e-06	-7.51383e-06	-6.86202e-06	-3.3919e-06	-6.49734e-06	-1.81802e-05	-3.78807e-05	-7.04203e-05	-8.97543e-05	-0.00011969	-0.000150457	-0.000189427	-0.000185316	-0.000202312	-0.000204577	-0.000204772	-0.000250207	-0.000263069	-0.0003455	-0.000496221	-0.000592985	-0.000601765	-0.000593384	-0.000545295	-0.00049583	-0.000482012	-0.000443781
70553696		-1.97998e-05	-2.31663e-05	-2.41483e-05	-2.26596e-05	-2.04726e-05	-1.65768e-05	-1.26777e-05	-9.94488e-06	-7.67862e-06	-7.2008e-06	-6.19187e-06	-2.12072e-06	5.22036e-06	1.23793e-05	1.11461e-05	2.62526e-06	-1.99771e-05	-5.09141e-05	-7.62842e-05	-0.000118769	-0.00015427	-0.000187279	-0.000232694	-0.000224983	-0.00025287	-0.000299605	-0.000367152	-0.000401639	-0.000404682	-0.000434771
70553836		-8.29135e-06	-2.40171e-06	-1.84627e-06	6.59069e-07	-2.97239e-06	-3.10874e-06	-1.31732e-07	1.54528e-06	4.95147e-06	7.34173e-06	1.05896e-05	1.50199e-05	1.46661e-05	1.89008e-05	2.38755e-05	3.1421e-05	3.40885e-05	4.58177e-05	6.55053e-05	7.17834e-05	7.90337e-05	5.58915e-05	4.21456e-05	2.24719e-05	-1.99818e-05	-7.10524e-05	-0.000170908	-0.000344702	-0.000449927	-0.000478246
70554073		1.77182e-05	2.11312e-05	2.36011e-05	1.73869e-05	1.03903e-05	1.28329e-05	5.65761e-06	-7.24671e-06	-3.01833e-06	-4.75022e-05	-0.000180243	-0.000240986	-0.0002424	-0.000143716	-0.000119665	-0.000175969	-0.000228595	-0.000297012	-0.000329952	-0.000364005	-0.000368047	-0.000294884	-0.000201973	-0.00017252	-0.000201782	-0.000240501	-0.000261326	-0.000274557	-0.000295012
70554827		-1.29945e-05	-3.09035e-06	3.50179e-06	5.49867e-06	5.27496e-06	2.13432e-06	-1.72342e-07	-2.24964e-06	1.00256e-06	3.84497e-06	-2.66741e-06	-9.93305e-06	-2.86498e-05	-4.48794e-05	-5.22961e-05	-4.84645e-05	-7.98117e-05	-0.000159034	-0.00022616	-0.000352131	-0.000440799	-0.00043713	-0.000402814	-0.000377918	-0.000378616	-0.000387147	-0.000406206	-0.000415695	-0.000409933	-0.000413295
70555134		-2.68721e-06	-1.41301e-06	-2.0617e-06	-3.74839e-06	-9.36314e-06	-8.07401e-06	-9.54079e-06	-1.1237e-05	-1.16092e-05	-1.58029e-05	-1.67882e-05	-1.63691e-05	-1.06061e-05	2.56026e-06	1.51587e-05	2.95985e-05	3.64988e-05	3.64916e-05	5.66216e-05	9.7534e-05	9.4158e-05	8.73177e-05	9.90695e-05	0.0001039	6.0711e-05	6.04825e-05	-2.66699e-05	-0.000109727	-0.000110906	-0.000119339
70555204		-9.39723e-06	-7.22373e-06	-9.80142e-06	-1.57157e-05	-1.66382e-05	-2.07691e-05	-1.75403e-05	-1.2115e-05	-1.53713e-05	-5.84414e-05	-0.000145069	-0.000238424	-0.000286574	-0.000327827	-0.000369271	-0.000451013	-0.00060791	-0.00065178	-0.000674874	-0.000618923	-0.000596969	-0.000521797	-0.000442247	-0.000405921	-0.000339449	-0.000260398	-0.000160966	-0.000111621	-0.000108219	-0.000104708
70555371		-1.51247e-05	-9.0919e-06	-5.73562e-06	-1.1812e-06	-4.25873e-07	-3.39662e-06	-7.32134e-06	-1.24526e-05	-1.77537e-05	-1.79006e-05	-1.16546e-05	1.91542e-06	9.28313e-06	1.10487e-05	7.37074e-06	-1.5947e-06	-1.27442e-05	-1.95194e-05	-4.3266e-05	-9.54965e-05	-0.00015115	-0.000188568	-0.000202008	-0.000222774	-0.000259151	-0.000322059	-0.000353336	-0.00038679	-0.000446874	-0.00045836
70555511		-0.000131381	-0.000172522	-0.000119833	-7.20894e-05	-1.47503e-05	-6.80518e-06	-3.43941e-05	-8.37996e-05	-0.000156457	-0.000205019	-0.000239536	-0.00025015	-0.000246332	-0.000245289	-0.000242051	-0.000233133	-0.000218243	-0.000183098	-0.000201689	-0.000186302	-0.000245205	-0.000254469	-0.00024278	-0.000200634	-0.00019919	-0.000164019	-0.000127749	-0.000122207	-7.53558e-05	-5.03799e-05
70556125		-1.23031e-06	1.20544e-06	1.4535e-06	3.91974e-07	-7.28794e-07	-1.75718e-06	3.41771e-07	2.08868e-06	3.84964e-06	9.18913e-06	1.21476e-05	2.67974e-06	-1.47794e-05	-4.06301e-05	-5.30963e-05	-6.881e-05	-7.76135e-05	-0.000155795	-0.000303834	-0.000443117	-0.000492314	-0.000619897	-0.000652898	-0.000676919	-0.000667672	-0.000657264	-0.000660803	-0.000656733	-0.000592839	-0.000571555
70556739		-1.55822e-05	8.3571e-06	1.19437e-05	8.72993e-06	-3.78114e-07	-1.39671e-06	-1.89722e-06	-2.62964e-06	-1.66124e-06	-1.10227e-06	1.51937e-06	3.41811e-06	5.81475e-06	4.35486e-06	1.38906e-06	-1.80128e-06	-3.10902e-06	-1.15636e-06	-3.25609e-06	4.75669e-06	4.99252e-06	-1.90051e-05	-1.7595e-05	-1.65741e-05	-2.53224e-05	3.73287e-05	7.00259e-05	7.82372e-05	9.19932e-05	7.10579e-05
70557046		8.84232e-06	-8.78799e-06	-1.72481e-05	-1.81742e-05	-1.53999e-05	-1.26268e-05	-7.72146e-06	-2.29443e-06	-8.77515e-07	-1.91843e-07	-8.11872e-07	-3.22299e-06	-6.39764e-06	-8.41182e-06	-8.80176e-06	-9.95604e-06	-1.16443e-05	-1.47895e-05	-2.1114e-05	-3.02062e-05	-4.05121e-05	-3.69481e-05	-9.44195e-06	3.83533e-05	5.68235e-05	9.24178e-05	8.06138e-05	9.31786e-05	0.000103886	5.83627e-05
70557353		-1.72298e-05	-1.41221e-05	-1.27586e-05	-7.62766e-06	-8.00682e-06	-9.26522e-06	-9.86891e-06	-1.65353e-05	-1.48778e-05	-1.30344e-05	-1.44189e-05	-1.44025e-05	6.4989e-06	1.91632e-05	3.19676e-05	4.12761e-05	4.30369e-05	6.12128e-05	7.4835e-05	8.94023e-05	9.63729e-05	0.000105019	0.000102385	8.72744e-05	6.78831e-05	4.67511e-05	4.50102e-05	2.74718e-05	8.13079e-06	1.08516e-05
70557730		7.6841e-06	1.20223e-05	1.46498e-05	9.13325e-06	-5.30899e-06	-1.50388e-05	-3.50428e-05	-4.21291e-05	-3.86793e-05	-2.58156e-05	-2.31094e-05	-1.65644e-05	-1.94365e-05	-2.43484e-05	-3.41848e-05	-1.08712e-05	4.26264e-06	1.15195e-05	-6.26849e-06	-1.9767e-05	-2.25794e-05	-3.28893e-06	4.2524e-05	7.91649e-05	9.4971e-05	0.000112991	4.58752e-05	9.08405e-06	-0.000157164	-0.000192522
70558414		-4.05517e-05	-3.33681e-05	-1.71209e-05	-6.26108e-06	-3.02548e-06	8.75633e-07	2.24362e-06	7.28758e-06	1.28721e-05	2.64606e-05	5.48306e-05	7.62542e-05	8.5862e-05	8.64015e-05	8.70031e-05	8.54367e-05	9.49565e-05	0.000100928	9.48416e-05	9.1185e-05	5.01103e-05	-1.70917e-05	-0.000102765	-0.000115645	-0.0001143	-0.000131445	-0.000160399	-0.00021219	-0.000215829	-0.000291638
70558651		-9.90277e-06	-6.66208e-06	-4.20631e-06	-1.58131e-06	-5.06956e-06	-3.90956e-06	6.45095e-07	6.93392e-06	1.31352e-05	1.79654e-05	3.09301e-05	3.36213e-05	3.45871e-05	2.43843e-05	2.51842e-05	1.16506e-05	5.3111e-06	5.7889e-06	6.23641e-06	-2.108e-05	-5.67623e-05	-9.24637e-05	-0.000110576	-0.000123912	-0.00014458	-0.00018414	-0.000203751	-0.000263948	-0.000247511	-0.000243478
70559195		6.23724e-07	-2.96051e-06	-5.06644e-06	-6.02864e-06	-4.20042e-06	-3.4324e-06	-8.85933e-06	-3.01997e-05	-6.18485e-05	-0.000102087	-0.000134439	-0.00014025	-0.000109717	-5.87811e-05	-6.6042e-05	-2.40453e-05	-9.50183e-06	-2.21782e-05	-1.04415e-05	-1.57885e-05	-1.01481e-05	-3.39687e-05	-9.65757e-05	-0.000188067	-0.000276054	-0.00028894	-0.00038677
70559405		-2.74678e-06	-9.71617e-07	1.60187e-06	4.64986e-06	1.85404e-05	2.5804e-05	2.81167e-05	2.66699e-05	2.33765e-05	1.22312e-05	-1.29857e-05	-4.81034e-05	-7.91114e-05	-9.58957e-05	-0.000110571	-0.000147751	-0.000182534	-0.000215406	-0.000234849	-0.000344747	-0.000369763	-0.000422517	-0.000449039	-0.000468631	-0.000475084	-0.000456319	-0.000441725	-0.000398028	-0.000372565	-0.000374662
70559572		-2.25735e-05	-6.78773e-06	-4.50017e-06	-5.61381e-06	-8.60277e-06	-1.32868e-05	-1.4302e-05	-1.71107e-05	-1.95685e-05	-2.13989e-05	-1.74649e-05	-8.10568e-06	6.94847e-06	1.9778e-05	2.17151e-05	2.29093e-05	1.29811e-05	-3.35864e-06	-1.0336e-05	-1.74727e-05	-3.633e-05	-7.14135e-05	-0.0001141	-0.000190565	-0.000252506	-0.000263847	-0.000354281	-0.000344632	-0.000417256	-0.000535244
70559642		-1.74269e-05	-1.16472e-05	-5.33096e-06	8.06172e-06	1.53032e-05	1.75657e-05	1.25104e-05	7.41636e-06	6.37561e-07	-5.07046e-06	-7.03562e-06	-2.11321e-06	7.52308e-06	1.50849e-05	4.07369e-06	-1.83105e-05	-5.08801e-06	-1.84108e-05	-0.000117252	-0.000231091	-0.00029748	-0.000434055	-0.000378023	-0.000431865	-0.000485802	-0.000521752	-0.00048643	-0.000451322	-0.000373349	-0.00029922
70560186		-4.93663e-06	-5.30223e-07	-2.06645e-06	-1.83859e-06	-2.59806e-06	-2.87848e-06	-1.35133e-06	5.57163e-06	1.97264e-05	4.14453e-05	6.28109e-05	6.71926e-05	9.13204e-05	0.000107833	0.000102448	0.000100302	8.1151e-05	7.11039e-05	5.21858e-05	2.98322e-05	1.09881e-05	-1.99479e-06	-1.91708e-05	-2.96148e-05	-9.84026e-05	-0.000195148	-0.000182086	-0.000208738	-0.000240061	-0.000213426
70560493		-6.24728e-06	-8.46692e-07	6.11768e-07	1.50668e-05	-9.40129e-06	-2.09908e-05	-5.59445e-05	-0.000139463	-0.000206401	-0.000275433	-0.000292478	-0.000334726	-0.000339979	-0.000322148	-0.000281677	-0.000232766	-0.000190767	-0.000177805	-0.000208409	-0.000233879	-0.000338154	-0.00035222	-0.000371791	-0.000340495	-0.000355861	-0.00032696	-0.000285965	-0.000217355	-0.000166069	-0.000141356
70561247		-3.46621e-06	-6.87632e-06	-2.25557e-06	-2.21776e-06	-4.72772e-06	-1.15409e-05	-1.44592e-05	-2.83347e-05	-3.7251e-05	-4.40168e-05	-4.2247e-05	-3.87453e-05	-4.31486e-05	-4.89882e-05	-5.82775e-05	-8.70152e-05	-0.000133629	-0.000192851	-0.000246802	-0.000276043	-0.000316304	-0.000410646	-0.000472165	-0.000484158	-0.000437282	-0.000387993	-0.000402697	-0.000349475	-0.000337662	-0.000228032
70561317		1.1805e-05	4.76578e-06	-2.60293e-06	-2.97967e-06	-4.50264e-06	-7.17514e-06	-1.25231e-05	-1.85709e-05	-3.01455e-05	-3.83918e-05	-5.00362e-05	-6.24322e-05	-5.24312e-05	-5.13175e-05	-3.31018e-05	-6.15972e-05	-0.00012096	-0.000254183	-0.000345788	-0.000381482	-0.000481613	-0.000463715	-0.000528906	-0.000501185	-0.000422013	-0.000345893	-0.00028794	-0.00026855
70561931		1.61658e-06	4.84177e-06	5.73779e-06	3.77614e-06	-4.75397e-07	-2.88456e-06	-3.96161e-06	-1.06792e-05	-1.10309e-05	-1.35836e-05	-1.32549e-05	-1.44995e-05	-1.45569e-05	-1.71322e-05	-1.99925e-05	-2.08022e-05	-2.42713e-05	-4.89956e-05	-6.15443e-05	-6.24735e-05	-8.12198e-05	-0.00011682	-0.000135059	-0.000173782	-0.000228191	-0.000342721	-0.000459074	-0.000507005	-0.000539405	-0.000523295
70562238		-1.19657e-05	-1.50254e-05	-1.95087e-05	-2.72129e-05	-2.10259e-05	-8.52584e-06	-5.39805e-06	-3.30667e-06	-2.21411e-06	-4.49616e-06	-1.06474e-05	-2.10903e-05	-3.47948e-05	-3.9302e-05	-4.32376e-05	-5.21078e-05	-5.3642e-05	-4.39671e-05	-5.78156e-05	-8.83683e-05	-0.000132046	-0.000222372	-0.000253843	-0.000269688	-0.000190218	-0.000167881	-0.000161868	-0.000129025	-8.72164e-05	-7.80748e-05
70562308		-2.31891e-06	-1.10341e-05	-1.04979e-05	-1.15138e-05	-2.67278e-06	1.16324e-05	1.13718e-05	6.01159e-06	1.07689e-05	1.81172e-05	1.60301e-05	2.50132e-05	7.02413e-05	4.37452e-06	-4.53145e-05	-0.000127206	-7.94751e-05	-0.000157158	-0.000184289	-0.000300013	-0.000401146	-0.000438315	-0.000575835	-0.000569134	-0.000670934	-0.000694286	-0.000767866	-0.000705213	-0.000569251	-0.000464057
70562475		-4.97387e-06	-2.5007e-06	3.10438e-07	-2.74039e-07	-1.93877e-07	-1.08495e-06	-2.10705e-06	-4.03269e-06	-7.64971e-06	-1.11944e-05	-1.08992e-05	-7.89757e-06	8.21445e-07	2.59122e-05	2.52214e-05	1.75489e-05	-1.76229e-05	-1.55863e-05	1.52199e-05	3.2966e-05	2.19316e-05	-5.31207e-05	-0.000122615	-0.000196625	-0.000301954	-0.000316858	-0.000358185	-0.000341766	-0.000358524	-0.000345784
70562615		-9.08627e-06	-5.35094e-06	-6.88974e-06	-2.13414e-07	1.49713e-06	-1.14671e-06	-3.32816e-06	2.74028e-06	1.95111e-06	1.7086e-05	2.2206e-05	3.60234e-05	3.28292e-05	2.85956e-05	1.25785e-05	-1.21082e-05	-4.35431e-05	-6.59865e-05	-7.38132e-05	-8.10493e-05	-8.8397e-05	-0.000106548	-0.000136058	-0.000204154	-0.000313492	-0.00040033	-0.000520887	-0.000538829	-0.000606801	-0.000634763
70562852		-1.04911e-06	3.18091e-06	1.16012e-05	2.26106e-05	1.87267e-05	3.53797e-05	4.86071e-05	2.79622e-05	4.6958e-05	2.57162e-05	2.17473e-05	4.59441e-05	-1.47676e-05	-0.000151942	-0.000294546	-0.000333058	-0.00030124	-0.000252542	-0.000265471	-0.000309695	-0.000395052	-0.000466264	-0.000504692	-0.000498048	-0.000462538	-0.000428943	-0.000334912	-0.00030415	-0.000240682	-0.000230577
70562922		-1.46984e-05	-1.21813e-05	-1.27338e-05	-1.08703e-05	-8.98641e-06	-9.02328e-06	-8.37782e-06	-7.31351e-06	-3.54253e-06	4.79171e-06	1.60957e-05	2.38648e-05	2.93829e-05	3.51206e-05	3.23778e-05	3.54465e-05	4.97799e-05	6.06375e-05	4.83954e-05	6.08477e-05	-6.32236e-05	-0.00012167	-0.000213679	-0.0002625	-0.000366458	-0.000434805	-0.000472746	-0.000484458	-0.000504647	-0.000590907
70563089		-3.40246e-06	-4.55748e-06	-2.12195e-06	-2.78566e-06	-2.17465e-06	-9.87883e-07	1.80369e-06	4.70191e-06	6.13357e-06	9.68804e-06	1.99892e-05	-1.64004e-05	-7.05269e-05	-0.00013755	-0.000256935	-0.000345477	-0.000343728	-0.000340278	-0.000326158	-0.000319881	-0.000341863	-0.00037016	-0.000356597	-0.000318198	-0.000248984	-0.000283898	-0.000284551	-0.000289935	-0.00031269	-0.000322735
70563229		-4.5e-05	-3.54773e-05	-2.42901e-05	-1.49244e-05	-1.17826e-05	-1.0521e-05	-6.83248e-06	-2.90898e-06	-2.1412e-06	-3.18815e-06	-2.47444e-06	-2.48655e-06	-3.32634e-06	-3.06915e-06	-8.40386e-07	-2.65154e-06	-5.93502e-06	-3.09162e-05	-5.955e-05	-6.29891e-05	-9.4649e-05	-0.000108484	-0.000134333	-0.000134293	-0.000172525	-0.000226195	-0.00025401	-0.000347234	-0.000390417	-0.000488491
70563466		6.02895e-06	9.56872e-06	1.14758e-05	4.27048e-06	-1.93464e-06	-3.05939e-06	1.09173e-06	1.50119e-05	1.61229e-05	2.82836e-05	1.50818e-05	2.77253e-05	1.47624e-06	-4.62475e-05	-5.48084e-05	-7.73483e-05	-0.000127786	-0.000139665	-0.000199944	-0.000204915	-0.000259557	-0.000343658	-0.000491206	-0.000507716	-0.000695033	-0.000703689	-0.000582126	-0.000448823
70563843		-2.78448e-05	-2.93868e-05	-2.64001e-05	-2.16034e-05	-1.29902e-05	-5.18205e-06	-2.67079e-06	-8.02829e-07	-4.19574e-06	-1.26773e-05	2.689e-06	-3.14636e-06	-5.1456e-05	-0.000138344	-0.000163342	-0.00014031	-0.00013194	-0.000191425	-0.000321072	-0.000308151	-0.00031876	-0.000246595	-0.000244928	-0.000315478	-0.000448092	-0.00057161	-0.000619428	-0.00056757	-0.000480401	-0.000372949
70564220		1.55302e-05	2.96295e-05	3.22716e-05	2.32922e-05	1.49479e-05	9.8073e-06	2.96155e-06	-6.08035e-06	-8.22688e-06	3.9275e-08	1.94804e-05	4.55738e-05	6.05443e-05	7.69955e-05	8.7209e-05	6.27966e-05	5.92743e-06	-5.06692e-05	-0.000114782	-0.000184635	-0.000257354	-0.00032672	-0.000438637	-0.000507836	-0.000617225	-0.000688326	-0.000591464	-0.000510103	-0.000546879	-0.000605116
70564764		-6.02827e-05	-5.94923e-05	-5.5839e-05	-4.76029e-05	-3.51261e-05	-2.37647e-05	-1.96223e-05	-1.68724e-05	-1.29425e-05	-8.34197e-06	-4.14534e-06	-9.05654e-07	-3.4965e-07	-4.98474e-06	-9.33442e-06	-1.17788e-05	-2.39102e-05	-5.80952e-05	-8.15189e-05	-7.2036e-05	-4.26506e-05	-1.77762e-05	-9.75753e-06	-4.79653e-05	-9.96164e-05	-0.00013401	-0.000235262	-0.000244253	-0.000248377	-0.000228241
70565141		-3.4306e-06	-4.14803e-06	-5.71461e-06	-2.8512e-06	-6.53918e-06	2.97805e-06	1.31474e-05	2.75937e-05	1.87036e-05	1.8429e-05	-5.89192e-06	-4.21847e-05	-6.14918e-05	-7.62434e-05	-6.45778e-05	-5.98325e-05	-6.02041e-05	-0.000129836	-0.000160991	-0.000216538	-0.000432165	-0.00048217	-0.000453942	-0.000426252	-0.000387806	-0.00038555	-0.000276376	-0.000131253	-0.000169204	-0.000219223
70565448		-9.88381e-06	-9.03122e-06	-6.54714e-06	-3.33475e-06	4.94796e-06	1.52826e-05	2.2662e-05	2.18647e-05	5.4196e-06	-1.39292e-05	-5.14409e-05	-9.83474e-05	-0.000117456	-0.000100338	-8.9156e-05	-0.00011522	-0.000134745	-0.000183307	-0.00019805	-0.000264516	-0.000252181	-0.000294264	-0.000308118	-0.000287698	-0.000268367	-0.000360997	-0.000473591	-0.000546448	-0.000519348	-0.00041089
70565685		-8.02543e-07	2.82717e-06	1.48798e-06	4.41053e-06	7.30997e-07	-4.19947e-06	-3.57582e-06	-2.09843e-06	-1.65079e-06	9.2152e-06	9.0198e-06	1.4156e-05	7.02815e-06	6.9048e-06	2.73552e-06	2.78339e-06	9.27854e-06	3.29475e-06	6.92253e-06	-9.62982e-06	-4.09793e-05	-5.39774e-05	-6.24877e-05	-9.10984e-05	-0.000139888	-0.000164713	-0.000191474	-0.000219003	-0.00023286	-0.0003054
70565755		-3.15079e-05	-3.08515e-05	-2.80892e-05	-2.44797e-05	-2.75981e-05	-4.10058e-05	-5.86966e-05	-8.28798e-05	-8.62981e-05	-0.000113999	-0.000163645	-0.000224495	-0.000241413	-0.000265801	-0.000353077	-0.000410884	-0.000563014	-0.000639441	-0.00076613	-0.000814721	-0.000815637	-0.000760925	-0.000741764	-0.000650489	-0.000596475	-0.000510364	-0.000431653	-0.00033332	-0.000249687	-0.000141323
70567430		-4.76208e-06	-5.17905e-06	-4.84873e-06	-6.97709e-06	-4.5281e-06	2.31908e-06	7.7197e-06	2.03833e-05	6.1067e-05	7.11674e-05	8.22509e-05	7.27859e-05	1.03927e-05	-5.4391e-05	-0.000101913	-0.000110512	-0.000138298	-0.000200491	-0.000232456	-0.000343627	-0.000477607	-0.000596793	-0.000616327	-0.000492959	-0.000376948	-0.00039151	-0.000492631
70567807		-0.000103072	-5.93909e-05	-1.53253e-05	1.1392e-05	5.22945e-06	-9.96765e-06	-1.91433e-05	-9.98532e-06	-2.0782e-05	-1.82552e-05	-1.68348e-05	-2.61744e-05	-6.13383e-05	-7.90555e-05	-8.28912e-05	-8.90401e-05	-0.000102155	-0.000115695	-0.000136799	-0.000141071	-0.000176846	-0.000213556	-0.000237823	-0.00026845	-0.000346168	-0.000398071	-0.000398386	-0.000420427	-0.000379735	-0.00035601
70568588		-3.23868e-05	-1.28373e-05	-2.0928e-06	1.38482e-06	-3.01088e-07	-2.33813e-06	-6.68055e-06	-6.12337e-06	-1.13366e-05	-1.78551e-05	-2.4576e-05	-3.44162e-05	-4.10151e-05	-4.71931e-05	-5.73275e-05	-7.28097e-05	-0.000110912	-0.00011313	-0.000135511	-0.000135639	-0.000119917	-0.000108849	-0.000120904	-0.000161394	-0.000209654	-0.000246892	-0.000268261	-0.000324764	-0.000357524	-0.000365465
70568965		-3.16981e-05	-3.14449e-05	-3.01552e-05	-2.52932e-05	-2.50921e-05	-1.98468e-05	-1.28954e-05	-1.02974e-05	-1.289e-05	-1.62609e-05	-1.23971e-05	-3.03113e-06	1.16401e-05	2.2875e-05	4.0494e-05	7.49627e-05	9.09471e-05	8.60304e-05	5.88629e-05	4.56118e-05	-6.29002e-06	-4.61984e-05	-4.54665e-05	-4.79563e-05	-6.18455e-05	-9.60311e-05	-0.000119212	-0.000130907	-0.000222183	-0.000336141
70569035		-2.36434e-05	-4.12549e-06	5.12875e-06	7.91577e-06	4.41856e-06	-5.79063e-07	-4.61522e-06	-8.17328e-06	-6.02832e-06	-1.39102e-06	5.283e-06	2.32136e-05	4.80327e-05	5.27556e-05	5.75435e-05	5.64112e-05	-2.79923e-05	-0.000106615	-0.000152345	-0.000146307	-0.000141701	-0.000141548	-0.000152896	-0.000192242	-0.000232547	-0.000286572	-0.000264373	-0.000265664	-0.000257035	-0.00023296
70570333		-3.11118e-05	-1.62777e-05	-1.20473e-05	-2.19295e-05	-1.44142e-05	-1.07438e-05	-1.18066e-05	-9.3041e-06	-5.21654e-06	5.6684e-06	1.65891e-05	1.31957e-05	1.50498e-05	1.37687e-05	6.66223e-06	-1.83544e-05	-2.6435e-05	-8.93881e-05	-0.000149091	-0.000223425	-0.000278905	-0.000314021	-0.000369255	-0.000428849	-0.000512932	-0.000572272	-0.000581235	-0.000642003	-0.000641176	-0.000667613
70570403		-1.0371e-05	-8.61377e-06	-5.8542e-06	-3.26949e-06	-1.04231e-06	-2.1733e-07	-1.54891e-07	-5.40847e-07	-6.82054e-07	-7.1345e-07	-4.09752e-07	-7.35567e-08	5.6276e-07	1.18522e-06	1.58067e-06	2.83265e-06	4.0398e-06	7.06625e-06	8.41382e-06	5.18611e-06	-4.95953e-06	-1.61463e-05	-1.7e-05	-2.15754e-05	4.99208e-06	5.15008e-05	4.20453e-05	3.28508e-05	-5.01032e-05	-0.000154289
70570640		-1.22396e-05	-1.4782e-05	-1.41245e-05	-9.20826e-06	5.27604e-06	2.94321e-05	2.7575e-05	1.49197e-05	2.42023e-05	3.31789e-05	2.58377e-05	4.81495e-05	8.5137e-06	-4.3419e-05	-9.92494e-05	-0.000142431	-0.000228574	-0.00032424	-0.000433426	-0.000486683	-0.000491691	-0.000482878	-0.00043493	-0.000407648	-0.000290998	-0.000251642	-0.000235103	-0.000249271	-0.00021785
70570710		-6.66401e-07	-3.03838e-06	-7.17875e-06	-8.53977e-06	-9.67163e-06	-1.30036e-05	-1.06162e-05	-1.36663e-05	-1.65362e-05	-1.82145e-05	-1.59771e-05	-1.31604e-05	-1.79288e-05	-3.97974e-05	-7.74291e-05	-0.000125068	-0.000118881	-0.000127686	-0.000114267	-0.000133822	-0.000212751	-0.000380059	-0.000436276	-0.000500214	-0.000595992	-0.000692271	-0.000830201	-0.000834072	-0.000876106	-0.000792667
70571491		-2.36465e-05	-1.93931e-05	-7.66253e-06	-5.09551e-06	-2.53759e-06	-3.18386e-06	-1.12348e-05	-1.13619e-05	-1.30515e-05	-1.20007e-05	-9.06756e-06	-3.35001e-06	1.788e-06	3.77937e-06	1.02754e-05	1.30821e-05	1.81474e-05	3.51684e-05	6.27885e-05	7.08275e-05	6.83667e-05	5.45667e-05	4.36202e-05	3.25362e-05	2.8326e-05	2.46758e-05	7.97822e-06	-1.54983e-05	-4.66063e-05	-6.84418e-05
70571561		-8.18605e-06	-6.72768e-06	-4.06533e-07	-3.97389e-06	-1.83368e-06	-8.80502e-07	-2.52809e-06	-2.54704e-06	1.30044e-06	9.44666e-06	1.14968e-05	9.35877e-06	6.84556e-06	1.50862e-06	-1.44773e-05	-4.3077e-05	-8.20842e-05	-0.000123059	-0.000170777	-0.000195448	-0.00021063	-0.000215004	-0.000278726	-0.000367234	-0.000400497	-0.000381516	-0.000322384	-0.000345956	-0.000317184	-0.000366494
70571631		2.03925e-05	2.75937e-05	3.31872e-05	3.71937e-05	4.23521e-05	4.70382e-05	5.43348e-05	3.37381e-05	2.2991e-05	8.8482e-06	-1.72696e-05	-2.0999e-05	-8.86269e-05	-0.000317718	-0.00081487	-0.00133937	-0.00145074	-0.00113116	-0.000983719	-0.000845164	-0.000529434	-0.00046603	-0.000499268	-0.000420055	-0.000493252
70571938		-7.28544e-06	-6.73906e-06	-7.87335e-06	-1.06049e-05	-1.54242e-05	-1.90121e-05	-1.29198e-05	1.291e-06	-7.46848e-06	-8.18908e-05	-0.000149374	-0.000220533	-0.000322927	-0.000364322	-0.000403182	-0.000421339	-0.000474446	-0.000506683	-0.000565665	-0.000603001	-0.000531528	-0.000486288	-0.000453246	-0.000463247	-0.000475988	-0.000367609	-0.000293357
70572552		-5.18836e-06	-4.07057e-06	-8.52099e-06	-1.59162e-05	-1.69597e-05	-1.21704e-05	-1.06433e-05	-4.55909e-06	-9.15165e-06	-1.38062e-05	-2.55214e-05	-2.41325e-05	-0.000127368	-0.000177515	-0.000233502	-0.000213769	-0.000231407	-0.0002396	-0.000252463	-0.00029751	-0.000336652	-0.000366095	-0.000367057	-0.000352461	-0.000318552	-0.000282699	-0.000178865	-0.000141026	-0.000210928	-0.000257919
70572789		1.20949e-06	3.43788e-06	6.13198e-06	6.52354e-06	9.99735e-06	6.35471e-06	1.07001e-05	1.6303e-05	1.42946e-05	1.88298e-05	6.2096e-06	-1.19932e-05	-2.56119e-05	-2.3174e-05	-2.84259e-05	-7.4256e-05	-0.000127069	-0.000192339	-0.000222693	-0.000296239	-0.000355347	-0.000395757	-0.000433288	-0.000492475	-0.00055141	-0.000510364	-0.000549546	-0.000525993	-0.000558595	-0.000536854
70573236		-6.41213e-05	-5.23368e-05	-4.35637e-05	-3.77189e-05	-2.93922e-05	-2.40553e-05	-8.84362e-06	-2.02108e-05	-3.10485e-05	-3.71121e-05	-5.11371e-05	-5.37934e-05	-5.67612e-05	-6.95864e-05	-4.80662e-05	-2.37627e-05	-4.5532e-06	7.76419e-06	-3.12687e-06	1.8943e-05	4.21364e-05	7.26033e-05	7.40861e-05	4.53422e-05	-5.22628e-06	-2.68862e-05	-5.72696e-05	-7.17395e-05	-7.20768e-05	-7.8121e-05
70573780		-8.3497e-05	-8.19198e-05	-8.59921e-05	-6.59248e-05	-4.06588e-05	-1.58695e-05	3.9336e-06	-3.23395e-05	-7.57174e-05	-0.000117823	-0.000185947	-0.0002053	-0.000193587	-0.00018906	-0.000160197	-0.000177777	-0.000159699	-0.000146663	-0.000172682	-0.000159897	-0.000196159	-0.000236692	-0.000246379	-0.000262792	-0.000268824	-0.000279625	-0.000285995	-0.00031368	-0.00029007	-0.000294101
70573920		8.36313e-07	1.90314e-06	3.81661e-06	1.20959e-05	1.93741e-05	1.9761e-05	1.71123e-05	1.4356e-05	3.38298e-05	5.29331e-05	2.4941e-05	1.85807e-05	-4.11653e-05	-0.000107165	-0.000130362	-0.000187301	-0.000273182	-0.000379159	-0.000446038	-0.000467824	-0.00041847	-0.000398666	-0.000332352	-0.000327334	-0.000331585	-0.000341929	-0.00035908	-0.000317894	-0.000310699	-0.00023918
70574087		-3.957e-06	-6.26394e-06	-7.80456e-06	-1.27648e-05	-1.90278e-05	-2.97785e-05	-1.82506e-05	-3.74325e-05	-1.33219e-05	-1.71517e-05	-6.64293e-05	-0.000161481	-0.000269489	-0.000367192	-0.000372331	-0.000358531	-0.000305783	-0.00037938	-0.00050229	-0.000685152	-0.000892549	-0.00106278	-0.00101841	-0.000993435	-0.000855441	-0.000733174	-0.000599584	-0.000527534	-0.000345691	-0.000225801
70574841		-2.91295e-05	-2.05797e-05	-2.06357e-05	-1.14813e-05	-9.35322e-06	-1.74378e-05	-5.43994e-05	-9.93894e-05	-0.000108041	-9.59164e-05	-9.76684e-05	-7.34431e-05	-6.47548e-05	-6.33041e-05	-7.31362e-05	-6.70773e-05	-5.90906e-05	-4.84878e-05	-2.33532e-05	2.41712e-06	1.58031e-06	-4.59242e-05	-0.000108878	-0.000202775	-0.00021352	-0.000245711	-0.000230516	-0.000219181	-0.000200769	-0.000195588
70575692		-3.73311e-05	-4.01778e-05	-3.78316e-05	-3.23701e-05	-2.56947e-05	-1.93474e-05	-1.38702e-05	-2.12589e-05	-2.50932e-05	-2.45809e-05	-2.49666e-05	-2.42113e-05	-1.93657e-05	-1.30256e-05	-9.30306e-06	-6.14138e-06	-2.45254e-06	-1.90067e-06	1.60958e-06	1.82863e-05	3.9552e-05	5.02783e-05	4.12853e-05	2.62096e-05	2.35164e-05	2.98322e-05	2.32999e-05	3.20831e-05	7.81421e-06	-4.96199e-05
70575762		-3.31525e-06	3.12595e-06	1.6678e-06	1.34433e-06	-5.59972e-06	-9.44673e-06	-1.0358e-05	-1.4201e-05	-2.38644e-05	-3.6931e-05	-4.83575e-05	-4.92802e-05	-6.67744e-05	-8.60537e-05	-8.99065e-05	-9.12465e-05	-8.42999e-05	-0.000131531	-0.000213759	-0.000287096	-0.000344917	-0.000376392	-0.000355128	-0.000330072	-0.000339209	-0.000357836	-0.000367946	-0.000397089	-0.000404694	-0.000363769
70576139		-1.01385e-05	-5.80204e-06	-3.43288e-06	-1.62263e-06	-1.32176e-06	-1.57089e-06	-1.14205e-06	-2.75499e-06	-3.22264e-06	-1.47305e-06	-1.01567e-06	3.42269e-06	6.35865e-06	4.35428e-06	-8.37017e-07	-9.04391e-06	-2.27482e-05	-3.4705e-05	-5.1387e-05	-4.59169e-05	-8.3545e-05	-0.000160451	-0.000194728	-0.000230441	-0.000261728	-0.00028444	-0.000312127	-0.000303133	-0.000318277	-0.000308462
70576823		2.40309e-05	2.33639e-05	3.00291e-05	3.20796e-05	3.09095e-05	2.97101e-05	3.0378e-05	3.36269e-05	3.5148e-05	4.038e-05	4.20773e-05	4.18007e-05	3.13966e-05	7.43523e-06	-1.31401e-05	-3.25621e-05	-4.40393e-05	-8.32228e-05	-0.000126784	-0.000140858	-0.000220835	-0.000298623	-0.000388185	-0.000391206	-0.000498046	-0.000694445	-0.000812388	-0.000978292	-0.00103954	-0.00107965
70577060		-3.34118e-06	8.28586e-07	1.1274e-06	-1.73179e-06	-6.0965e-06	-9.48226e-06	-7.55326e-06	-5.98642e-06	-4.57841e-06	6.44086e-07	7.07759e-06	1.16373e-05	2.18152e-05	3.63539e-05	4.35986e-05	4.86131e-05	5.02452e-05	5.51775e-05	4.68901e-05	1.15773e-05	-7.14819e-05	-0.000235686	-0.000395299	-0.000567753	-0.000603939	-0.00049975	-0.000415766	-0.000475685	-0.000462642	-0.000599775
70577437		-2.36145e-06	-3.866e-06	-4.57511e-06	3.86856e-06	2.49417e-05	5.30053e-05	6.17243e-05	6.11368e-05	6.43434e-05	7.29314e-05	7.08527e-05	8.45242e-05	5.72722e-05	-4.84965e-06	-0.000100843	-0.000170301	-0.000259468	-0.000363763	-0.00035372	-0.000346502	-0.000453314	-0.000503687	-0.000501386	-0.000361066	-0.000226293	-0.000304871	-0.000452155	-0.000501343	-0.000504216	-0.000360442
70577507		-5.25601e-06	1.32604e-06	5.96604e-06	4.9986e-06	6.61368e-06	1.6099e-05	2.31737e-05	2.7453e-05	2.6407e-05	1.843e-05	-2.66482e-05	-7.20858e-05	-7.47117e-05	-6.59496e-05	-8.10266e-05	-9.51662e-05	-0.000156119	-0.00022509	-0.000289375	-0.000385793	-0.0004678	-0.000485664	-0.000449838	-0.000422504	-0.0004014	-0.000458164	-0.000547477	-0.00056399	-0.000529401	-0.000455065
70577814		-1.20653e-05	-1.72589e-05	-1.04126e-05	-9.82554e-07	1.99544e-05	2.38394e-05	5.38665e-05	3.01398e-05	-3.14191e-06	-8.59049e-05	-0.000148389	-0.000209857	-0.000229474	-0.000293691	-0.000346715	-0.000405286	-0.00043114	-0.000459486	-0.000488387	-0.000537805	-0.000529136
[truncated: 3,699 more rows]
