# Supplementary material for: An automatic approach for classification and categorisation of lip morphological traits
Source: PLoS One. 2019 Oct 29;14(10):e0221197. doi: 10.1371/journal.pone.0221197 (PMC6818784; doi:10.1371/journal.pone.0221197)
Supplement: S6 Table — (XLS) [file pone.0221197.s006.xls]

## Sheet: Sheet1
Individual ID
70118187		0.00337574	0.00476201	0.00605202	0.00949461	0.0103345	0.00988872	0.0091365	0.0081875	0.00670849	0.00542353	0.00437249	0.00348604	0.00280713	0.00260038	0.00306846	0.00333906	0.00472003	0.00720552	0.00777744	0.00761003	0.00771749	0.0069912	0.00624469	0.0053399
70118634		-0.000593064	-0.000294868	0.000547177	0.00188178	0.00194738	0.00299423	0.00445694	0.00625252	0.0065588	0.00754025	0.00570593	0.00714324	0.00599624	0.00676223	0.00753534	0.0079185	0.0100502	0.010682	0.0103505	0.012382	0.0129421	0.0130482	0.0123679	0.0119519	0.0116924	0.011556	0.0109329	0.00977219	0.00884859	0.00868778
70118704		0.00192371	0.00211965	0.00192446	0.00206054	0.00219157	0.00231626	0.00246787	0.00298717	0.0038465	0.0044126	0.00480293	0.00438332	0.00571241	0.00586232	0.00705783	0.00811324	0.00934683	0.00949564	0.0107274	0.0111442	0.012373	0.013663	0.0139851	0.0147894	0.0149781	0.01397	0.012334	0.0116464	0.0109698	0.010958
70119011		0.103632	0.0596336	0.03176	0.0239033	0.021914	0.0322567	0.0467658	0.0480788	0.0499912	0.0526143	0.0349327	0.0236705	0.00716991	0.000619775	-0.00136414	0.00312882	0.0109483	0.0156391	0.0140435	0.0125967	0.00790037	-0.00408111	-0.0158238	-0.0214083	-0.0199227	-0.0149113
70119862		0.000596998	0.00154957	0.0019446	0.00203532	0.00227397	0.00357337	0.00363941	0.00504624	0.00541468	0.00899696	0.008836	0.00961196	0.011962	0.012121	0.0129339	0.0137907	0.0149882	0.0141138	0.0136641	0.0130603	0.0116174	0.0101155	0.00830418	0.00731674	0.00651127	0.0057973	0.00538371	0.00468179
70120239		0.00178398	0.00187498	0.00309655	0.00347889	0.00396836	0.00442914	0.00437783	0.00418314	0.0040586	0.00412947	0.00504711	0.00757397	0.0108216	0.0124454	0.0133676	0.0135234	0.013688	0.0134006	0.0122189	0.0105643	0.0096656	0.00901901	0.00834504	0.00799804	0.00794623	0.0071373	0.00693017	0.00699065	0.00699864	0.00700886
70120476		0.00392874	0.00646145	0.00772759	0.00976533	0.0106602	0.0124671	0.0140574	0.0152256	0.0158386	0.0164478	0.0169499	0.0173203	0.0170675	0.0156965	0.0145805	0.0135038	0.0115419	0.00893042	0.00647567	0.00352404	0.000700375	-0.00094364	-0.00129061	-0.00167067	-0.00159628	-0.00083789	-0.000191011	0.0015171
70121914		0.00182047	0.00281107	0.00532573	0.00786377	0.00850687	0.0099954	0.0133131	0.0147377	0.0157106	0.0155353	0.0145531	0.0125623	0.011719	0.0111836	0.0103766	0.0101141	0.0100552	0.00999722	0.00988757	0.00918243	0.00752049	0.00560173	0.00474912	0.00464306
70122151		-6.39718e-05	0.000756707	0.00248158	0.00377859	0.0052324	0.00529591	0.00600916	0.00775808	0.00903294	0.00965217	0.0143788	0.0178626	0.0174393	0.0163971	0.0172164	0.0165415	0.0160104	0.015768	0.0160923	0.0163346	0.0157959	0.0140747	0.0126862	0.0115301
70122458		0.00121945	0.0012316	0.00113836	0.00113459	0.00109136	0.00112951	0.00112057	0.00123398	0.00152615	0.00182716	0.00253991	0.0030122	0.00383639	0.0055443	0.00838434	0.0110276	0.0145281	0.013422	0.0150034	0.0162543	0.0170264	0.0180173	0.018214	0.0179857	0.0174908	0.016315	0.0152906	0.0141028	0.012772	0.0114799
70122765		-0.00410969	-0.00389303	-0.00361537	-0.00365752	-0.00353351	-0.00351393	-0.00466441	-0.00463947	-0.00433296	-0.00380645	-0.00330669	-0.00289993	-0.0020723	-0.00152156	-0.000285094	0.00123506	0.0038335	0.006827	0.00736001	0.00776931	0.0121395	0.0108748	0.00965017	0.0111192	0.0116439	0.0118982	0.0103949	0.00897662	0.0085907	0.00762729
70123379		0.00152727	0.00298748	0.00364606	0.00469019	0.00416524	0.00581158	0.00652022	0.00758625	0.00847227	0.00782118	0.00915874	0.00952262	0.00928778	0.0080905	0.00936056	0.00878994	0.0104367	0.0107019	0.0109884	0.0114886	0.0108453	0.0110524	0.011244	0.0109265	0.0112263	0.0103748	0.00942823	0.00895308	0.00808008	0.00728559
70123686		0.00224949	0.00331587	0.00385324	0.0033735	0.00477104	0.00425571	0.00701047	0.00854217	0.0109097	0.0117113	0.012078	0.0130139	0.0146927	0.0139116	0.0147645	0.0135412	0.0123335	0.0110712	0.011326	0.0104566	0.00999396	0.00990868	0.0100984	0.0100831	0.00972065	0.00926549	0.00809101	0.00582467	0.00448078	0.00379672
70124063		0.00115297	0.00239889	0.0041341	0.00573712	0.00720635	0.00802985	0.00829694	0.00870987	0.00939071	0.00989219	0.00995223	0.0102492	0.0108928	0.0111901	0.0116031	0.0114786	0.0113393	0.0106694	0.0110521	0.0107658	0.0104203	0.00982133	0.00920701	0.00761125	0.00590924	0.00478147	0.00436555	0.00377251	0.00353064	0.0029438
70124510		0.00305898	0.00325446	0.00376788	0.00474615	0.00565017	0.00689942	0.00848011	0.00937415	0.00976327	0.0102619	0.0108708	0.0118011	0.0136742	0.0157388	0.0161564	0.0167329	0.0173092	0.0172627	0.0170915	0.0167762	0.0161008	0.0152163	0.0140731	0.01275	0.0115186	0.00878949	0.00981357	0.00825543	0.00600471	0.00439813
70124747		0.00428145	0.00425457	0.00472517	0.00595133	0.00662348	0.00731257	0.00961522	0.0100669	0.0110685	0.0115486	0.0118561	0.0124004	0.0129794	0.0138796	0.0147896	0.0149272	0.0156824	0.0161274	0.0158128	0.0149003	0.0141238	0.0125686	0.0103846	0.00772632	0.00584795	0.00461036	0.00446957	0.00426626	0.00430723	0.00420403
70126422		0.00301031	0.00363062	0.00483154	0.00440308	0.0042998	0.00422249	0.00432769	0.00456205	0.00497032	0.00577599	0.00653025	0.00826792	0.0083887	0.00853346	0.00769634	0.00774921	0.00681924	0.0071603	0.00784841	0.00916407	0.00914055	0.00850581	0.00894426	0.00922166	0.00992812	0.0106145	0.0109127	0.0105421	0.0094716	0.00899604
70127036		-0.00358002	-0.00273205	-0.00209291	-0.00148474	-0.000582093	0.000379208	0.00121328	0.00248589	0.00409618	0.00543429	0.00634982	0.00568378	0.00566957	0.00556594	0.00489613	0.00485873	0.00501971	0.0053072	0.00599959	0.00560464	0.0041609	0.00223118	0.000485648	-0.000623261	-0.00063766	-0.000447134	0.000631684	0.00131838	0.00226885
70127273		-0.00453338	-0.00398613	-0.00469891	-0.00472051	-0.00454669	-0.00448766	-0.00458109	-0.00392397	-0.00239276	0.000116158	0.00271822	0.00294328	0.00519401	0.00747003	0.00650207	0.0104344	0.0123277	0.0153585	0.0153764	0.0152114	0.0143136	0.0132955	0.0131107	0.0139593	0.013401	0.0133846	0.0116201	0.0100454	0.0100169	0.00856979
70127887		0.00405944	0.00481443	0.00516411	0.00638286	0.00702031	0.00824874	0.00882331	0.00984619	0.0101111	0.0107648	0.0109865	0.0120224	0.0125746	0.0126302	0.0122155	0.0116989	0.0112666	0.0115067	0.0121418	0.0122517	0.0126308	0.0117891	0.0114471	0.0117915	0.0114266	0.0101165	0.00887395
70128404		-0.000252817	0.000195437	0.000559469	0.000836174	0.0008229	0.000444443	0.000231503	7.92513e-05	0.000349177	0.00113059	0.00176907	0.00332656	0.00667645	0.0064481	0.0120968	0.0152005	0.0155916	0.0149659	0.0182474	0.016712	0.0167038	0.015845	0.0134774	0.0128775	0.0111002	0.00878541	0.00556003	0.00672044	0.000176202	-0.00184157
70128571		-0.00067062	-0.000371982	0.000438948	0.0018697	0.00320934	0.00443414	0.00541401	0.00671307	0.00834775	0.00940214	0.0103288	0.0111624	0.0119205	0.0115569	0.0111411	0.0121076	0.011184	0.0107341	0.0106524	0.00935471	0.00907124	0.0076212	0.00755653	0.00658802	0.00705845	0.00643407	0.00656621
70128948		0.00141398	0.0017708	0.0024966	0.00361197	0.0047958	0.00609771	0.00868863	0.00891961	0.01156	0.0110122	0.0124235	0.0108764	0.0120397	0.0110758	0.0105193	0.0102497	0.00986135	0.00942315	0.00909025	0.00867531	0.00787957	0.00735427	0.00849923	0.00915259	0.00939313	0.00903461	0.00890077	0.00809121	0.00741767
70129185		-0.000819793	-0.00140347	-0.00148571	-0.00122476	-0.000502398	0.000767877	0.00243747	0.00368824	0.00516376	0.00821262	0.0114521	0.0143451	0.0158844	0.016843	0.0169794	0.0168853	0.0166844	0.016561	0.0161236	0.0151474	0.0141981	0.0135235	0.0131769	0.0126561	0.0124752	0.0120584	0.0118247	0.0111907	0.0116923	0.011179
70129325		0.00479756	0.00548039	0.00613701	0.00688239	0.0069998	0.0077104	0.00824072	0.00822345	0.00906096	0.00856735	0.00826199	0.00734625	0.00647877	0.00577539	0.00452094	0.00328801	0.00201152	0.00115702	0.000725265	0.000427391	0.000373625	0.000301876	0.000219374	-1.15895e-05	6.91246e-05	0.000685241	0.00144626	0.00206149	0.00272749
70129632		-0.00164407	-0.00109587	-0.000185658	0.000779703	0.00161164	0.00216867	0.00223911	0.00252477	0.00258356	0.00300903	0.00425257	0.00591596	0.0059282	0.00732343	0.00927148	0.0109674	0.0111931	0.0118829	0.0139267	0.0156638	0.0160508	0.0165642	0.0165419	0.0163966	0.0160849	0.0160355	0.0160512	0.0159252	0.0155821	0.0145666
70129702		0.00264765	0.00367748	0.0043871	0.00543267	0.00638704	0.00750937	0.00876372	0.0106528	0.0105537	0.0119741	0.0140972	0.0155087	0.0164235	0.0167335	0.0168684	0.0168565	0.0165706	0.0162952	0.0164284	0.0161239	0.0159726	0.0161293	0.0162584	0.0152249	0.0149412	0.0153745	0.0152243	0.014975	0.0150583	0.0148328
70130316		-0.00257384	-0.000589848	0.000601947	0.00347887	0.00727274	0.00963558	0.0123341	0.0130912	0.0133549	0.0153396	0.0161959	0.0157647	0.0143116	0.0126948	0.0116136	0.0104113	0.00936059	0.00789036	0.00623288	0.00510041	0.00473325	0.00432236	0.00448234	0.00270834	0.00253792	0.00304031	0.00354873	0.00384571
70130483		-0.000947238	-0.000789717	4.56971e-05	0.00165777	0.00406315	0.00536882	0.00758562	0.00817507	0.00872914	0.00996913	0.0114491	0.0113395	0.0119302	0.0110683	0.0116636	0.0093754	0.00818995	0.006215	0.00672069	0.0058238	0.00533445	0.00448791	0.00389143	0.00281456	0.00196758	0.00175159	0.00123628	0.000823431	0.000597485	0.000419586
70130790		0.00314204	0.00347009	0.00278055	0.00287649	0.00292589	0.00304627	0.00382665	0.00403862	0.00639234	0.00769362	0.00843468	0.0082402	0.0067307	0.00559494	0.00463092	0.00322079	0.00239427	0.00190738	0.000907859	-1.69696e-05	0.00023551	-0.000520361	-0.000913061	-0.000910422	-0.000470134	7.15714e-05	0.000865431	0.00212954
70131097		-0.00264926	-0.00162142	-0.00146633	0.000159311	0.00150504	0.00452325	0.00584656	0.0101564	0.0128601	0.0134318	0.0151603	0.0167462	0.0176058	0.0181891	0.018062	0.0172565	0.0165835	0.0157325	0.014527	0.0127323	0.0105625	0.0106542	0.00888226	0.00820179	0.00810506	0.00788147	0.00654518	0.00397756	0.00114	-0.000163541
70131167		-0.00275214	-0.00271989	-0.00255404	-0.00250295	-0.00249404	-0.0024168	-0.00211712	-0.00185689	-0.00158945	-0.00111993	-0.000474203	0.000549885	0.00126457	0.00215409	0.00410227	0.00816626	0.00795059	0.00927689	0.0119347	0.0126748	0.0122473	0.0130313	0.0136582	0.0120824	0.0122578	0.0113625	0.00963365	0.00861268	0.00818646	0.00795439
70131307		0.00262518	0.00186963	0.00160675	0.000942983	0.000964719	0.00208087	0.00752581	0.00757723	0.00980335	0.0145199	0.0148049	0.0165768	0.0159969	0.0168999	0.0162047	0.0157992	0.0156332	0.0148937	0.0131513	0.012818	0.010857	0.0086667
70132772		-0.00545572	-0.00472885	-0.00545739	-0.0045314	-0.00295664	-0.00170243	-0.000455918	4.31154e-05	0.000265208	0.000461288	0.000669859	0.00101341	0.00169234	0.00288338	0.00408975	0.00475368	0.00549706	0.0064821	0.00833147	0.0106951	0.01233	0.0129864	0.0140325	0.0143769	0.0147045	0.0147315	0.0147111	0.0140002	0.0132478	0.0127558
70134070		-0.00313344	-0.00276441	-0.00257184	-0.00218921	-0.00184851	-0.00113707	-0.000349877	0.000760238	0.000725232	0.0030319	0.00441429	0.0066023	0.0101339	0.0115874	0.0142751	0.015231	0.0147332	0.0153129	0.0152515	0.0164842	0.0163968	0.016047	0.0149117	0.0132401	0.0114603	0.00961554	0.00878076	0.00774878	0.00667995	0.00523203
70134684		-0.000739593	-0.000333017	0.000538078	0.00164502	0.00273875	0.00353469	0.00424163	0.00515456	0.00608109	0.00696906	0.00762874	0.0100709	0.0118728	0.0124256	0.0127146	0.0129417	0.0129959	0.01285	0.0125043	0.0116973	0.0106038	0.00868309	0.00706677	0.00595258	0.00548963	0.00550916	0.00552989	0.00553514	0.0051363	0.00395887
70134824		0.00411624	0.00332109	0.00494124	0.00682062	0.00826958	0.00936363	0.0102805	0.0107036	0.0109928	0.0114576	0.0121842	0.0124948	0.0126198	0.0120743	0.0118185	0.0110459	0.0109873	0.010778	0.0108184	0.0103509	0.00930923	0.00789087	0.00670633	0.00620846	0.00617653	0.00651105	0.00688314	0.00727017	0.00715402	0.00704504
70134991		0.000217363	0.000190368	-0.00040006	0.000100255	0.000445074	0.000607804	0.000695332	0.00138035	0.00181548	0.00302099	0.00438152	0.00425408	0.00547928	0.00585173	0.00703411	0.00726725	0.0086971	0.0112853	0.0121185	0.0141552	0.0142634	0.0148559	0.0148897	0.0146915	0.0137693	0.0125494	0.0126129	0.0119193	0.0109632	0.010103
70135201		0.00180632	0.00232977	0.00264986	0.00247287	0.00193087	0.00193627	0.00223399	0.00260356	0.00497355	0.00728811	0.00931289	0.00948159	0.00946538	0.0106973	0.0116008	0.0122928	0.0130122	0.0129228	0.0133388	0.0131653	0.0129537	0.0108658	0.00907591	0.00900215	0.00767298	0.00712508	0.00655214	0.00554006	0.00474648	0.00388218
70136052		0.00594383	0.00810108	0.0117018	0.0101371	0.0133725	0.0116852	0.0120512	0.0137159	0.0138383	0.0135273	0.0145739	0.0148192	0.0144704	0.0140732	0.0136031	0.0130598	0.012859	0.0132453	0.0130752	0.0130178	0.0121183	0.0117115	0.0115096	0.0115999	0.0120242	0.0121382	0.012352
70136289		-0.000409838	-0.000717739	-0.000611873	-0.00037676	0.000354816	0.00170426	0.00255489	0.00309433	0.00334152	0.00392705	0.0048119	0.0066261	0.00970176	0.0119728	0.0129934	0.0146156	0.0155756	0.0162445	0.0156964	0.0158927	0.0153684	0.0156611	0.0157334	0.0149098	0.013576	0.0118448	0.0105192	0.00970735	0.00924612	0.00888145
70136359		0.000874746	0.00173561	0.00222407	0.00344831	0.00521245	0.00621363	0.00838879	0.00858992	0.0110311	0.0105128	0.0113875	0.012166	0.012429	0.0129037	0.0125903	0.0119393	0.0119371	0.0113606	0.0107379	0.0107716	0.0115807	0.0127319	0.0136045	0.0129661
70136736		0.00245849	0.00365357	0.00470281	0.00575017	0.00707443	0.00817601	0.00977639	0.0099828	0.0118067	0.0126462	0.0131517	0.0136135	0.0131817	0.0126874	0.0119223	0.0112328	0.0106163	0.0100545	0.00978709	0.00976823	0.00975764	0.00951884	0.00908909	0.0084195	0.00798072	0.00730289	0.0059529	0.00490285
70136806		0.00359095	0.00443798	0.00478641	0.00551402	0.00572773	0.00659208	0.00688378	0.00732288	0.00900477	0.0104642	0.0108615	0.0119192	0.01293	0.0131903	0.0122731	0.0106988	0.0100251	0.00867301	0.00796989	0.00669125	0.00565157	0.00515333	0.00507288	0.00478338	0.0039159	0.0026811	0.00221669	0.00127544	0.000860717	0.000883253
70136973		0.00233279	0.00250532	0.00273555	0.00268743	0.00302833	0.00344285	0.00429517	0.00507252	0.00522563	0.00583568	0.00709802	0.00751314	0.00845814	0.00876731	0.00956074	0.0116086	0.0126427	0.0118312	0.0125909	0.0130244	0.0133238	0.0130622	0.013122	0.0132827	0.0134914	0.0136779	0.0147534	0.0157226	0.0154548	0.0135996
70137043		0.00125613	0.000597048	0.000768453	0.00176474	0.00382528	0.00630181	0.00812504	0.00990684	0.0116449	0.0126192	0.0125977	0.0127591	0.0122088	0.0118231	0.0118329	0.011152	0.0104992	0.0102236	0.00979874	0.00876255	0.0077903	0.00742095	0.00622368	0.0049134	0.00560788	0.00438408	0.0057962	0.00419732	0.00362824	0.00335524
70137113		0.00290102	0.00426477	0.0055183	0.00657818	0.00754274	0.00941507	0.00981351	0.01086	0.0122691	0.0131773	0.0140214	0.0152775	0.0167263	0.0180066	0.0193024	0.019724	0.0193735	0.0177804	0.0174508	0.0168428	0.015872	0.0156773	0.0151522	0.0146436	0.0145302	0.0145494	0.0141134	0.0139353	0.013198	0.0119232
70137587		0.00402732	0.00516464	0.00613515	0.00519156	0.00665968	0.00790008	0.00840204	0.0103152	0.0105658	0.0114982	0.0117854	0.0114409	0.0112231	0.0110682	0.0109348	0.0102858	0.0102818	0.00971385	0.00964236	0.010029	0.0106428	0.0107871	0.0104064	0.00899103
70137657		-0.000803161	-0.00134106	-0.000909244	-0.00195837	-0.00263285	-0.00290216	-0.0039711	-0.00437413	-0.00437954	-0.00442398	-0.00355041	-0.00183671	0.000301171	0.00259996	0.00504644	0.00805761	0.0116864	0.0133018	0.0166495	0.0172829	0.0168383	0.017905	0.0176784	0.0168831	0.0149415	0.0128172	0.0114312	0.0115143	0.0114721	0.0112185
70137964		-0.0038404	-0.00443064	-0.00445754	-0.00401951	-0.00327893	0.000258325	0.00128315	0.00217281	0.00495337	0.00588284	0.00716701	0.00884631	0.0106745	0.0105801	0.0104522	0.0101786	0.00965918	0.00929776	0.00923975	0.00958741	0.0101888	0.0098286	0.0103137	0.00968584	0.00996778	0.010543	0.00944326	0.00908439	0.00898824	0.00679342
70138271		0.000493494	0.000832842	0.00113188	0.00186565	0.00272826	0.00351188	0.00398138	0.00499714	0.00519226	0.0056846	0.00622824	0.007022	0.00699195	0.0076167	0.00758578	0.00765001	0.00853302	0.00918029	0.00943081	0.00900665	0.00851568	0.00804225	0.00727725	0.00728662	0.00626723	0.00550153	0.00424203	0.00350583	0.00122607	-0.000254127
70138411		-0.00218803	-0.00231146	-0.0021149	-0.00157232	-0.00103502	-0.000624454	-0.000410181	0.000385021	0.00142688	0.00275448	0.00415133	0.00588125	0.00786822	0.00991541	0.0117881	0.012759	0.0139538	0.0152198	0.0157925	0.0169994	0.0161785	0.0164212	0.0173526	0.0168219	0.0159149	0.0153777	0.0135356	0.0122294	0.0103034	0.0105023
70139402		0.00295228	0.00280335	0.003692	0.00361675	0.00583351	0.00562398	0.0063324	0.00650368	0.00781112	0.00934246	0.00864111	0.0099204	0.00886172	0.0097335	0.00975506	0.00997473	0.0109238	0.01184	0.0114777	0.00988257	0.00828826	0.00782752	0.00794781	0.00782551	0.00822213	0.00816995	0.00735279	0.0066192
70139709		0.00178449	0.0026217	0.00373833	0.00475182	0.00540112	0.00630656	0.00706647	0.00820336	0.00969711	0.0115754	0.0129515	0.0131391	0.0128787	0.0139639	0.0135254	0.0135609	0.0129173	0.0123945	0.0116981	0.0109819	0.0123502	0.0113311	0.0100369	0.00840206	0.00712653	0.00672417	0.00641331
70140490		-0.000825259	-0.000675307	-0.000432912	0.000171076	0.00156793	0.00211454	0.0028006	0.00320392	0.00423537	0.00630395	0.00904456	0.0119242	0.014273	0.0165927	0.0172946	0.0165728	0.0167139	0.0139489	0.0136494	0.0123808	0.0125824	0.0121228	0.0117549	0.0128752	0.0109614	0.00825578	0.00631784	0.00683252	0.00636273	0.00655135
70140630		0.00144952	0.00245132	0.00310252	0.00428714	0.00495711	0.00525062	0.00496019	0.00469968	0.00503362	0.00595142	0.00735905	0.0081007	0.00963236	0.0102678	0.011902	0.0136789	0.0164016	0.0179859	0.0183512	0.0186501	0.0175851	0.0162804	0.0160047	0.0149359	0.0136971	0.0124351	0.0112937	0.00979775	0.00891637	0.00846484
70140867		-0.00115115	-0.000782217	-0.000797982	-0.000970443	-0.00190238	-0.00209217	-0.00108629	0.00198664	0.00438742	0.00791846	0.0101502	0.0112731	0.0122697	0.0121009	0.0110984	0.01162	0.0106611	0.0102972	0.00928989	0.00863204	0.00793919	0.00814997	0.00703659	0.00663236	0.00643192	0.00614813	0.00638226	0.00591712	0.00539833	0.00539181
70140937		-0.00343035	-0.00324596	-0.00286639	-0.00189739	-0.00118635	-0.000138202	0.00162171	0.00218358	0.00366723	0.00563853	0.00694623	0.00755772	0.0101658	0.0135699	0.0136045	0.0156265	0.0161289	0.0160531	0.0165404	0.0162048	0.015813	0.0153399	0.0146229	0.0134901	0.0136511	0.013124	0.0125414	0.0114543	0.0100711	0.00945548
70141007		-0.0026161	-0.00210473	-0.00175579	-0.00129753	-0.000773007	-6.67126e-06	0.000315969	0.0013968	0.00329161	0.00541803	0.00723295	0.00791256	0.00880189	0.0101381	0.0118717	0.0125706	0.0135092	0.0133368	0.0133302	0.0128577	0.012011	0.011176	0.00887108	0.00703957	0.00605233	0.0068922	0.00652822	0.00536596	0.00527465	0.00298263
70141174		0.00193487	0.00427116	0.00725017	0.0126351	0.0154424	0.016537	0.0178004	0.0193038	0.0198595	0.0185956	0.0167216	0.0151922	0.0140653	0.0128387	0.0114321	0.00988941	0.00793983	0.00671636	0.00568209	0.00418234	0.00469032	0.00425763	0.0037661	0.00301276	0.00245725
70142542		0.00660528	0.00582545	0.00761152	0.00972473	0.00956613	0.00964642	0.00984945	0.0107518	0.0131305	0.0148341	0.0157947	0.0153031	0.014962	0.013175	0.0113165	0.00939467	0.00787899	0.00799061	0.00811879	0.00884037	0.00991585	0.0105888
70142612		-0.00150445	-0.00101856	-0.000356549	0.000482573	0.00122089	0.00203208	0.00351077	0.00549621	0.0074572	0.00960435	0.0112116	0.0120885	0.0127547	0.0132604	0.0146222	0.0158427	0.015593	0.01514	0.014249	0.0139824	0.013101	0.0119854	0.0115602	0.0126801	0.0128563	0.013527	0.0139803	0.0138007	0.0131715	0.0123915
70142849		0.00440688	0.00485339	0.00551846	0.00573479	0.00625932	0.00607768	0.006337	0.00680797	0.0077155	0.0092596	0.010989	0.0133563	0.0143485	0.0151394	0.0152629	0.0156072	0.0152646	0.0147604	0.0134974	0.0123918	0.0117766	0.0115104	0.0113555	0.011462	0.0108384	0.0102842
70143603		0.00764433	0.00833044	0.00917169	0.00897627	0.00964797	0.00942703	0.00958933	0.00985834	0.00963862	0.0105366	0.0105475	0.010863	0.011141	0.0117482	0.012612	0.0129803	0.0129672	0.0128488	0.0123145	0.0114045	0.0105441	0.0100752	0.00996154	0.010104	0.0105667
70143910		-2.09539e-05	0.00193331	0.00181941	0.00427083	0.00650342	0.00620895	0.00822302	0.010044	0.00963187	0.00897932	0.0105632	0.0109048	0.0110242	0.0105793	0.0101154	0.00998893	0.0098479	0.00945613	0.0084215	0.00714758	0.00719022	0.00648348	0.00592472	0.0055056	0.00517303	0.00483888	0.00415877	0.003895
70144454		0.00144264	0.00286176	0.00400612	0.00484252	0.00586806	0.00712107	0.00816376	0.00877304	0.00904901	0.00946321	0.00985507	0.0102235	0.0109104	0.0113085	0.0116944	0.0116153	0.0116135	0.011091	0.010842	0.0106968	0.0101514	0.00968024	0.00931618	0.00853869	0.00867593	0.00812782	0.00802019	0.00775807	0.00674189	0.00586605
70144524		-0.00251863	-0.00211977	-0.00176198	-0.00135658	-0.000602661	0.000208493	0.00108051	0.00164239	0.0031483	0.00519567	0.00753573	0.0100154	0.0119394	0.0137434	0.0151951	0.015173	0.015778	0.0154915	0.0161786	0.0138528	0.0152709	0.0136247	0.0128851	0.012278	0.0121816	0.0119167	0.0115429	0.0109089	0.00964951
70145138		0.000672218	0.00318985	0.00503589	0.00648802	0.00754313	0.00844686	0.00933631	0.0110501	0.0115791	0.01268	0.0129497	0.0118068	0.0119241	0.0108348	0.0106723	0.0105368	0.0100356	0.0101485	0.00978769	0.0094696	0.0092227	0.00905072	0.00889515	0.00874144	0.00819283	0.00740104	0.00637916
70145208		-0.00149457	-0.000431599	0.00113426	0.00251213	0.00384663	0.00535747	0.00662851	0.00749642	0.00877572	0.0107995	0.0131808	0.0131062	0.0141522	0.0143755	0.0149063	0.0154718	0.0159677	0.0168731	0.0171456	0.0167787	0.0148176	0.0144137	0.0124162	0.0121644	0.010736	0.00969276	0.00877596	0.00836981	0.00818088	0.00793515
70146129		-0.00143532	-0.00162687	-0.00191658	-0.0021387	-0.00292314	-0.00355835	-0.00342095	-0.00268477	-0.00131699	-0.000329436	0.000154775	0.00021085	8.91685e-05	0.000346846	0.00165793	0.00391515	0.00527621	0.00582935	0.00685823	0.00991444	0.012442	0.0140618	0.0152515	0.0171812	0.018417	0.0192138	0.0191893	0.0174536	0.0171161	0.0153445
70146296		0.00106492	0.00194771	0.00315253	0.00555961	0.00558479	0.00668079	0.00790736	0.0104447	0.0113702	0.0119567	0.0119439	0.0111102	0.0111252	0.010567	0.0109994	0.0114396	0.0117932	0.0118979	0.0118845	0.0116677	0.0108766	0.0107304	0.00902706	0.0075181	0.00746339	0.00712204
70146436		0.000178219	0.00163671	0.0028007	0.00333218	0.00538548	0.00613888	0.00742325	0.0082066	0.00903309	0.0108466	0.0118816	0.0116105	0.0117357	0.0113927	0.01293	0.0126242	0.0131621	0.0131334	0.0128052	0.011724	0.0107633	0.0103251	0.00933842	0.0075777	0.00587844	0.00461144	0.00452279	0.00410096	0.00432927	0.00463795
70147357		-0.000996043	-0.000762369	-0.000309052	0.000978583	0.00309981	0.00594347	0.00597454	0.00826378	0.0104297	0.0109263	0.0112623	0.0117596	0.0121885	0.0127561	0.0133414	0.0137658	0.0143211	0.0148031	0.0145612	0.0134199	0.0112839	0.00885806	0.00739102	0.00672933	0.00610506	0.00492963	0.00329074	0.00150425	0.0015389	0.000467737
70147427		0.00111609	0.000650229	-2.62041e-05	0.000114692	0.000657952	0.00134234	0.0027999	0.00496084	0.00444189	0.0053079	0.00804019	0.0070243	0.00933497	0.0111364	0.0116164	0.0137832	0.0140343	0.0139243	0.0151838	0.0139558	0.0136019	0.0130091	0.0130815	0.012725	0.0126776	0.0120817	0.0113322	0.0105404	0.00992618	0.00947635
70147971		-0.000169309	0.000702483	0.00181297	0.00249521	0.00383554	0.00424258	0.00492192	0.00775625	0.00949126	0.0122173	0.0133588	0.013495	0.0144638	0.0144817	0.0152501	0.0150363	0.0151622	0.0151285	0.0153699	0.0147692	0.0144407	0.0143567	0.0142764	0.014033	0.0135475	0.0130494	0.0136558	0.0132922	0.0127354	0.011358
70148278		-0.00251748	-0.00302528	-0.00202321	-0.00192956	-0.00174402	-0.00162947	-0.000958394	-0.000516392	0.00161901	0.00301092	0.0047912	0.00726583	0.00812753	0.00912858	0.0111683	0.0144076	0.0163954	0.01766	0.0178813	0.0175861	0.0170987	0.0165296	0.0159112	0.0156038	0.0155345	0.015352	0.0145837	0.0141431	0.0140297	0.0142251
70148655		0.00186596	0.00247512	0.00323533	0.00435354	0.00533672	0.00661554	0.00929905	0.0117741	0.014707	0.0174325	0.0174	0.0166196	0.0151778	0.0133295	0.0116731	0.0101641	0.00899465	0.00821496	0.00686668	0.00597152	0.00550913	0.00523314	0.00507919	0.00427253
70149032		6.71004e-05	0.00054572	0.00159094	0.00226108	0.00385624	0.00446316	0.0076778	0.00975568	0.0103578	0.0117286	0.011984	0.0129925	0.0128025	0.0122403	0.0123393	0.0119085	0.0106979	0.0096738	0.00888046	0.00837951	0.00768654	0.00701619	0.00654211	0.00643801	0.0063945	0.00603894	0.0052969	0.00401666
70149102		0.0029271	0.00263176	0.00242165	0.00215991	0.00189237	0.00192423	0.00226492	0.00267987	0.00325504	0.00416858	0.00504068	0.00643861	0.00777561	0.00816039	0.00985822	0.0110228	0.011799	0.0115591	0.0115046	0.0111453	0.0106154	0.0104102	0.00999437	0.00991498	0.00964797	0.00956387	0.00908691	0.00860999	0.00804535	0.00734863
70149269		-0.0042511	-0.00430417	-0.00435072	-0.00397159	-0.00317164	-0.0011281	0.00151625	0.00414288	0.00505796	0.00643353	0.00899566	0.0115766	0.0145585	0.0166831	0.0178893	0.018345	0.017965	0.0169095	0.0156135	0.0141867	0.012934	0.0109998	0.00984882	0.00887604	0.00748793	0.00638058	0.0053764	0.00493581	0.00492542	0.00498096
70149953		0.00203939	0.00244531	0.00323104	0.00554886	0.00592695	0.00670745	0.00726696	0.00782749	0.00859184	0.00956614	0.0108281	0.0126356	0.0151614	0.0182015	0.0194711	0.0210662	0.0207173	0.0204687	0.0192779	0.0176631	0.016203	0.0150517	0.0133499	0.0128721	0.0112027	0.0091192
70150497		0.00596865	0.00754929	0.0074886	0.00829259	0.00779932	0.00704126	0.00616277	0.00572756	0.00522608	0.00562296	0.00675031	0.0069993	0.00680684	0.00605132	0.00478875	0.00325761	0.00321782	0.00160177	0.000665584	0.000398499	0.00013828	8.08979e-05
70150567		-0.00313387	-0.00302784	-0.00312136	-0.00287035	-0.00239909	-0.00137858	0.000287687	0.00158017	0.00248399	0.00274921	0.00271787	0.00276408	0.00260633	0.00314491	0.00319556	0.00376882	0.00418835	0.00476071	0.00513505	0.00598129	0.00694862	0.00758919	0.00831123	0.00885361	0.00935142	0.0102954	0.0113483	0.011529	0.0117212	0.0124735
70150637		0.00111843	0.00171926	0.001726	0.00302142	0.0038545	0.0045933	0.0068727	0.00920353	0.010161	0.0117057	0.0123088	0.012035	0.0119061	0.0121543	0.0119576	0.011714	0.0116273	0.0118555	0.0121815	0.0124258	0.0123208	0.0122536	0.011738	0.0112117	0.0105942	0.0107473	0.0101377	0.0086312	0.0065826
70150944		0.00222158	0.00180424	0.00303271	0.00371511	0.00688882	0.00699529	0.00996789	0.0105535	0.0120622	0.0120782	0.0131758	0.0130642	0.0137934	0.0132145	0.0129846	0.0125045	0.0120831	0.0112238	0.0109495	0.0110442	0.0112653	0.0111889	0.0111232	0.0106913	0.00990228	0.00929172	0.00895136	0.00867827	0.00857791	0.00856326
70151014		-0.00147826	-0.00142151	-0.00185071	-0.00156485	-0.00108925	-0.000759257	6.85586e-05	0.00100658	0.0021115	0.0016844	0.00352683	0.00195194	0.00312245	0.00543076	0.00640184	0.0077507	0.00996192	0.00775322	0.00992788	0.0108571	0.0111313	0.0103203	0.0101131	0.00936053	0.00991005	0.0105167	0.0123797	0.0139308	0.0134851	0.012295
70153540		0.00349418	0.00322558	0.00311561	0.00323662	0.0033324	0.00397448	0.00494195	0.00775787	0.00955025	0.012944	0.0164901	0.0178141	0.0171701	0.0164058	0.0165336	0.0161843	0.0160762	0.015629	0.0146246	0.0139807	0.0129962	0.0109666	0.00902301	0.00781823	0.00887255	0.00799643	0.00702376	0.00691132	0.00705828
70155075		0.00103679	0.00155834	0.00197189	0.00216606	0.00215039	0.00208062	0.00202968	0.00247006	0.0037452	0.00551216	0.00840969	0.0103561	0.0122589	0.0139691	0.0158998	0.0178704	0.0181891	0.0181789	0.018489	0.0172054	0.0167198	0.0152536	0.0144831	0.0142534	0.0141626	0.0143688	0.0146116	0.0149197	0.0149722	0.0144421
70155829		0.00167806	0.00361698	0.00322175	0.00553871	0.00777729	0.00976606	0.0102889	0.0108339	0.0110367	0.0100597	0.00800537	0.00704998	0.00601461	0.00493986	0.00419787	0.00399659	0.00376223	0.0037133	0.00345226	0.00293389	0.00280243	0.00233833	0.00201888	0.00162359	0.000951221
70156136		0.00134956	0.00209122	0.00250458	0.0023463	0.0019176	0.000756356	-0.000389898	-0.000674231	0.00069836	0.0018955	0.00212317	0.00261609	0.00298032	0.00346482	0.00478344	0.0047951	0.00822614	0.00817257	0.00970323	0.0103466	0.00971881	0.0104036	0.0111217	0.010802	0.0102627	0.00962101	0.00688604	0.00521839	0.00420521	0.00320444
70156206		0.00178768	0.00118599	0.00095731	0.00044187	0.000985248	-0.00026296	-0.00132181	-0.001618	-0.00123339	-0.000412606	0.00118287	0.00373659	0.006848	0.0106639	0.0124825	0.0142849	0.0155755	0.0171693	0.014696	0.0162139	0.0148413	0.0166567	0.0123107	0.0123991	0.0097916	0.00772777	0.00706667	0.00718106	0.00465485	0.00504129
70156680		-0.00300923	-0.00309958	-0.00303158	-0.00271048	-0.00140548	0.000576927	0.00200231	0.00364907	0.00592325	0.00855495	0.00907962	0.00925963	0.0107287	0.0118755	0.0124762	0.0124358	0.0113022	0.010034	0.00896251	0.00790715	0.00699168	0.00594604	0.00564813	0.00563504	0.00589018	0.00565897	0.00571644	0.00519409	0.00416647	0.00298102
70157057		0.000904953	0.000891429	0.00173363	0.0021685	0.00248519	0.0033956	0.00480698	0.00647882	0.00582071	0.00672647	0.0072272	0.00698334	0.00791942	0.00798837	0.00954665	0.00998693	0.0113757	0.0116375	0.0120328	0.0118211	0.0115883	0.0110255	0.0106145	0.00998951	0.00876289	0.00795166	0.0067175	0.00624891
70157127		-0.00206309	-0.00157135	-0.0011528	-0.000924004	-0.000663556	-0.00103779	-0.000436921	-0.000222339	-0.000713499	-0.000254703	-0.000176388	0.000588934	0.00134785	0.00201917	0.0031272	0.00439132	0.00583131	0.00746336	0.00833734	0.00877697	0.00991393	0.00994586	0.0115904	0.0128867	0.013331	0.0144091	0.0144391	0.0149055	0.0147348	0.0152526
70157504		9.99837e-05	0.000282316	0.000926877	0.000870344	0.0028858	0.00521393	0.00570214	0.00672828	0.00810769	0.0108871	0.0106174	0.0121538	0.0118507	0.012523	0.0127117	0.0122529	0.0122198	0.0114306	0.0115552	0.0108514	0.0109977	0.0109888	0.0111517	0.010998	0.0114537	0.0114934	0.0111263	0.010328	0.00937978	0.00812245
70157671		0.00365638	0.00400031	0.00487359	0.00566004	0.00796206	0.00920459	0.011123	0.0118591	0.0120525	0.0120726	0.0124768	0.0124533	0.0123825	0.0118492	0.0111324	0.0101912	0.00918136	0.00718784	0.00527435	0.00413385	0.00329092	0.00259656	0.00229466	0.0021055	0.00206991	0.00201194	0.0020429	0.0024327	0.003367	0.00421729
70157811		0.00331527	0.00322425	0.0059772	0.00880074	0.0101232	0.0108133	0.0116735	0.0117906	0.0114501	0.0116759	0.0125779	0.0131459	0.0126761	0.0121986	0.0123947	0.0124272	0.0129771	0.0126643	0.0115368	0.0101457	0.00920848	0.00856079	0.00707569	0.0064541	0.0060851
70158048		0.0014581	0.00518067	0.010374	0.0110995	0.013887	0.0161595	0.0168597	0.0171285	0.0164083	0.0158728	0.0152314	0.0140595	0.0130919	0.0119876	0.0105872	0.00841606	0.00688186	0.00619922	0.00607218	0.00574747	0.00530669	0.00495221	0.00488119	0.00429866	0.00366668
70158355		0.00584522	0.00632813	0.00696386	0.00823054	0.00908853	0.0096125	0.0109944	0.0119197	0.0121438	0.0121019	0.0120951	0.0125499	0.0127428	0.0127356	0.0139216	0.0145194	0.0145102	0.016048	0.0164206	0.0172089	0.0175989
70159416		0.000168543	0.000365659	0.00143745	0.00285068	0.00350975	0.00419707	0.00622053	0.00530363	0.00788537	0.0111986	0.0128095	0.0145304	0.0152923	0.0154414	0.0151553	0.0149852	0.014043	0.0126808	0.0116815	0.0109406	0.0103677	0.00930216	0.00911263	0.00950107	0.0102855	0.0101614	0.00956267	0.00865255	0.00755526
70159890		-0.00141779	-0.00155423	-0.000530617	0.000861131	0.00114242	0.00108818	0.0013212	0.00156506	0.00195291	0.00313352	0.00521637	0.00653783	0.00754502	0.00764461	0.0091701	0.0112505	0.0129262	0.013212	0.0143878	0.0134434	0.0140786	0.0139501	0.0128995	0.0132411	0.0123493	0.012697	0.0123651	0.0127165	0.0132504	0.0139323
70160197		-0.00366398	-0.00325569	-0.00245945	-0.00267519	-0.00167497	-0.000812321	-8.79173e-05	-0.000280003	-0.000172852	-0.000190114	0.000466369	0.00212294	0.00430532	0.00707155	0.00873501	0.0104224	0.0103769	0.0111592	0.0105101	0.0107737	0.0103507	0.0108089	0.011143	0.0127772	0.0136884	0.0132957	0.0126214	0.0124819	0.0113511	0.0106511
70160267		0.00190939	0.00228115	0.00194595	0.0030496	0.004929	0.0045388	0.00644403	0.00852234	0.00982918	0.00831721	0.0098306	0.0107851	0.0106154	0.0107385	0.0107918	0.0107027	0.0102705	0.00985386	0.0094873	0.0086489	0.00824121	0.007296	0.00650462	0.00665191	0.00589138	0.00623644	0.00542098	0.00543557	0.00490792
70161258		0.00572157	0.00789083	0.00728389	0.0056958	0.00148469	-0.000761646	-0.00250604	-0.000957214	0.00188152	0.00573306	0.0029737	0.00685784	0.00729939	0.00754551	0.00735038	0.00731157	0.00812839	0.00752352	0.00688997	0.00668767	0.00655126	0.0065691	0.00647331	0.00627639	0.00601915	0.00579767	0.00523827	0.00458649	0.00413226	0.00299241
70161705		-0.000343035	0.000179027	0.000719773	0.00119438	0.00176877	0.00250723	0.00274313	0.0033155	0.00408932	0.00504359	0.00588407	0.00695445	0.00842565	0.00995509	0.0103571	0.0109227	0.0106903	0.0109811	0.0105453	0.0120284	0.0121308	0.0118392	0.0112737	0.0109728	0.0101458	0.0092898	0.00843757	0.00801924	0.00811875	0.00831626
70162249		-0.000651286	0.000218798	0.00127584	0.00235937	0.00349885	0.00457803	0.00551863	0.00689879	0.00803673	0.00904014	0.0104292	0.0110094	0.0104375	0.0105559	0.0100063	0.00901094	0.00762429	0.00660725	0.00633286	0.00569376	0.00610527	0.00513705	0.00408659	0.00245196	0.00244333
70162556		-0.00519808	-0.00537604	-0.00516585	-0.00496688	-0.00476617	-0.00478506	-0.00461727	-0.00472056	-0.00391469	-0.0030122	-0.00184955	-0.000317029	0.00108388	0.00589581	0.00763977	0.0110589	0.0101949	0.0141431	0.0150561	0.0171157	0.0176541	0.0180848	0.020779	0.0220601	0.0233773	0.0234276	0.0226243	0.0219097	0.0205693	0.0201695
70162933		-0.000124109	0.00021532	0.000826934	0.00145108	0.00147699	0.00119991	0.00127727	0.00135758	0.00128476	0.00179496	0.00196771	0.00309824	0.00372938	0.00409422	0.00455933	0.00641945	0.00666232	0.00813513	0.0112105	0.0134118	0.015693	0.016898	0.0161541	0.0138228	0.0124992	0.0104222	0.00894464	0.00797692	0.00803624	0.00776133
70166213		0.0020848	0.00308979	0.0040415	0.00399717	0.0058116	0.00816884	0.00971024	0.00762805	0.0089311	0.0100959	0.00958048	0.00940097	0.0104025	0.0102765	0.0110994	0.0108431	0.00959432	0.00786941	0.00577168	0.0052509	0.00524006	0.0054928	0.00564758	0.00547436	0.00524054
70166687		0.000950317	0.000308378	0.00102877	0.00183202	0.00145247	0.00146718	0.00139339	0.00119236	0.00144521	0.00201044	0.00296868	0.00436306	0.00534695	0.00744164	0.00757174	0.00850421	0.0102466	0.0113371	0.0116996	0.0119281	0.0116126	0.0108258	0.0100267	0.00914041	0.00858276	0.00855634	0.00808869	0.00763623	0.00680856	0.00575089
70167134		-0.00111442	-0.0019575	-0.00275287	-0.00294641	-0.00282132	-0.00209174	-0.000730318	0.00148706	0.00378146	0.00640737	0.00882226	0.0102881	0.0132594	0.0144951	0.0149806	0.0153065	0.0147643	0.0136607	0.012985	0.0115603	0.0113652	0.0103728	0.00923772	0.0074229	0.00688794	0.00632757	0.00649395	0.00637198	0.00532684	0.00443156
70167748		-0.001621	-0.00120945	-6.88155e-06	0.000973671	0.00224011	0.00536395	0.00562952	0.0094896	0.0103937	0.0125063	0.0132361	0.0143801	0.0140487	0.0127711	0.0132082	0.011701	0.0111436	0.010863	0.0108765	0.0111738	0.0111507	0.0109971	0.0108152	0.0100101
70169046		-8.78543e-05	0.00012809	0.000483503	0.000952961	0.00150188	0.00188998	0.00261496	0.00282322	0.00326213	0.00410151	0.00615083	0.00550167	0.00638655	0.005955	0.0058036	0.00647292	0.00623341	0.00664407	0.00770102	0.00715034	0.00646138	0.00619022	0.00580912	0.00476612	0.00454257	0.00284516	0.0016527	0.000660607	0.000193341	-8.50913e-06
70170344		0.0012104	0.000909225	0.000852101	0.00175649	0.00159926	0.00332613	0.00381869	0.00637094	0.00826166	0.00872352	0.0100357	0.0123417	0.0144065	0.0160956	0.0165249	0.0177695	0.0190047	0.0196831	0.0192791	0.0184138	0.0169515	0.0145989	0.0123089	0.0109851	0.0106132	0.00981658	0.00949717	0.00919459	0.00897431	0.00946823
70170414		-0.000606021	0.000496644	0.00129225	0.00208737	0.00335632	0.00456359	0.00687054	0.0073847	0.00805036	0.0111292	0.0128461	0.0158854	0.0167367	0.0175015	0.0173234	0.0167603	0.0157075	0.0143096	0.0131156	0.0118773	0.0107969	0.00978351	0.00843523	0.00699112	0.00627674	0.00504251
70170651		-0.000283893	-0.000463503	-0.000725792	-0.000363017	2.07487e-05	0.00103525	0.00103419	0.00233615	0.00303193	0.00464396	0.006569	0.00748402	0.0103915	0.0145236	0.0142362	0.0160061	0.0186029	0.0182932	0.0183364	0.0179849	0.0191768	0.0186447	0.0176789	0.0159656	0.014537	0.0123646	0.0100539	0.00914571	0.00664016	0.00604966
70171028		-0.00173815	-0.00222069	-0.00269587	-0.00279057	-0.00227653	-0.00113371	0.000456899	0.00254541	0.00480161	0.00699424	0.00921169	0.0113865	0.0137441	0.0154726	0.0154338	0.0154277	0.0148291	0.0139139	0.01394	0.0142607	0.0142458	0.0139183	0.0138571	0.0129908	0.0132419	0.0126115	0.0107547	0.0107245	0.00946412	0.00915387
70171405		-0.00268455	-0.00213686	-0.00213131	-0.0013949	-0.000390761	0.000875518	0.00249589	0.00399654	0.0054109	0.00601764	0.00820665	0.00910302	0.0119003	0.0137752	0.0143794	0.0154288	0.0163296	0.0155469	0.0150635	0.0136135	0.0123299	0.010964	0.00998237	0.00927223	0.00917062	0.00907752	0.00886416	0.00989001	0.011688
70172870		0.00184905	0.00247459	0.00291704	0.00427112	0.00569703	0.00695633	0.00767341	0.00890357	0.00837156	0.0090392	0.00929741	0.00924457	0.00913117	0.0096024	0.00916572	0.010042	0.00895429	0.00798243	0.00732539	0.0051234	0.00372708	0.00260099	0.00253617	0.000815381	0.00012066	-0.000722915
70173484		0.00241614	0.00364359	0.00500302	0.00557007	0.00623331	0.00647322	0.00688728	0.00732345	0.00748709	0.00899587	0.0111339	0.0138795	0.0137852	0.0150369	0.0161518	0.0182287	0.0184282	0.0180491	0.0171314	0.0157789	0.0146788	0.0135515	0.012647	0.0128391	0.0113869	0.0103181
70173931		0.000851755	0.00252774	0.00430485	0.00660589	0.0082731	0.00977294	0.0109506	0.0135528	0.0142903	0.014372	0.0150199	0.0141446	0.0126926	0.0118531	0.0104146	0.00980892	0.00864937	0.00722697	0.00542265	0.0056305	0.00451404	0.00357664	0.00296061
70174238		0.00542554	0.00661558	0.00723218	0.00821015	0.00943638	0.00996874	0.0109849	0.0107395	0.0109335	0.0103368	0.0107426	0.0111535	0.0108437	0.0109704	0.010417	0.00949992	0.00769444	0.00626141	0.00542295	0.0046402	0.00413255	0.00385502	0.00374882	0.00363944	0.00344856	0.00285145	0.00238414	0.0021008	0.00221381	0.00245006
70174545		0.000389326	0.00084575	0.000744084	0.000806969	0.00183891	0.00390104	0.00533712	0.00689536	0.0104826	0.012001	0.0131707	0.0129453	0.0124399	0.011804	0.0117153	0.0116619	0.0114225	0.0108976	0.0103552	0.00999814	0.00976135	0.00932449	0.00903109	0.00877077	0.00821846
70174615		0.00430659	0.00474774	0.0051059	0.00560076	0.00609871	0.0056948	0.00567681	0.00644133	0.00743791	0.00953257	0.0113568	0.0134469	0.0155475	0.0160332	0.0157532	0.0156797	0.0156572	0.0155452	0.0153495	0.0158226	0.0161183	0.015122	0.0139251	0.0122871	0.0115654	0.0107715
70174852		-0.00091246	-0.000866206	-0.000834026	-0.000822232	-0.000785456	-0.00118095	-0.00104605	-0.00184637	-0.0018053	-0.00224334	-0.00229677	-0.0019109	-0.00102188	-0.000529853	-0.000797522	-0.000361556	0.000851929	0.00271824	0.00405127	0.00504224	0.00532464	0.00576783	0.0062004	0.00715238	0.0083436	0.00915557	0.010308	0.0111447	0.0124919	0.0137038
70174922		0.0050971	0.00598155	0.00650358	0.00688384	0.00820355	0.00783219	0.00941729	0.0081292	0.00949719	0.00967887	0.00986239	0.00971022	0.0103055	0.0107772	0.0110016	0.0111296	0.0112103	0.0109649	0.0109172	0.0108702	0.0106761	0.0102671	0.00977695	0.00932746	0.00910291	0.00879915	0.00968792	0.0106356	0.0112769	0.01203
70175229		0.000976977	0.00125471	0.00132359	0.00122787	0.000860692	0.000366052	0.000178455	4.47264e-05	6.58248e-05	0.000582602	0.000671432	0.000788464	0.000714338	0.000649776	0.000476418	0.000327476	0.000253806	0.000229392	0.000285387	0.00209782	0.00617704	0.008552	0.00850317	0.0101551	0.0111437	0.0139088	0.0176786	0.017261	0.0178726	0.0180737
70175466		-0.00960753	-0.00928068	-0.00850702	-0.00662695	-0.00389671	-0.00358139	-0.00311697	-0.00248578	-0.00141155	0.000144075	0.00223957	0.00246698	0.00309556	0.00336391	0.00352882	0.00386043	0.00486063	0.00526847	0.00552963	0.00555573	0.0054873	0.00529648	0.0063136	0.00675787	0.00754623	0.00803089	0.00868462	0.00908627	0.00890921	0.00776891
70175536		-0.00181478	-0.00210239	-0.00156345	-0.000466138	0.000135955	0.0011135	0.00320602	0.00512465	0.00496612	0.00680149	0.00770962	0.00920813	0.0117208	0.0119151	0.0118353	0.0126045	0.0121568	0.0120229	0.0125404	0.0126894	0.0126576	0.013145	0.0129197	0.0126054	0.0119392	0.0112907	0.0106068	0.0100105	0.00961342	0.00868561
70175606		-0.00200753	-0.00199219	-0.00190294	-0.00148072	-0.00033001	0.00116088	0.0037086	0.00756146	0.00798756	0.00842995	0.0105028	0.0115529	0.0126307	0.0131547	0.0125324	0.0129077	0.0126836	0.0124133	0.0112504	0.0097295	0.00774649	0.00606271	0.00496473	0.00555367	0.00415086	0.00442263	0.00401736	0.00367302	0.00372506	0.00329664
70176150		0.00474727	0.00464663	0.00515161	0.00615087	0.00848789	0.00777495	0.00879787	0.0100047	0.00974973	0.0111753	0.0110511	0.0122795	0.0119446	0.0121838	0.011935	0.0110898	0.0103754	0.00885337	0.00789121	0.00724057	0.00681944	0.00819171	0.00836995	0.00828117	0.00875009	0.00834127	0.0082536	0.00845407	0.00892114	0.0090515
70176764		0.00492438	0.00567735	0.00626657	0.00700089	0.00752248	0.00888814	0.0104122	0.0114391	0.0127354	0.0150514	0.0147815	0.0165661	0.0166108	0.0154358	0.0153773	0.014069	0.0136328	0.0130272	0.0126348	0.0119676	0.0113462	0.0105266	0.00976883	0.00928858	0.00792593	0.00703221	0.00646117	0.00519769	0.0031304	0.00206244
70177448		0.00897823	0.00806223	0.0103724	0.0104757	0.0111398	0.0118463	0.011774	0.0130881	0.0139883	0.0142294	0.0143159	0.013854	0.0131928	0.0119022	0.0103025	0.00901463	0.00781524	0.00664702	0.00575669	0.00507376	0.00433994	0.00421095	0.00414317	0.00420986	0.00412991	0.00399215	0.00348673	0.0029885	0.00274925	0.0027479
70177518		0.000816908	0.000834816	0.00204553	0.00281592	0.00442568	0.00458206	0.00471745	0.00644455	0.00612065	0.00761344	0.00844179	0.00963278	0.0104322	0.0111578	0.0121807	0.0126578	0.0127944	0.0123877	0.011993	0.0112972	0.0105208	0.0100298	0.00901883	0.00876107	0.00826117	0.00757747	0.00682865	0.00598988	0.00404455	0.0012959
70177685		-0.000682797	5.14335e-05	0.00126118	0.00263899	0.00320711	0.00458737	0.00540016	0.00615109	0.00769651	0.00714056	0.01013	0.00894468	0.0110719	0.00982771	0.0110529	0.0101801	0.0084574	0.00576763	0.00323777	0.00138221	-0.000244721	-0.00104506	-0.00087807	0.00104808	0.00236439	0.00478073	0.00576784	0.00592725	0.00465887	0.00302032
70177755		-0.00195002	-0.00139901	-0.000518589	0.00204111	0.00401984	0.00827381	0.00815857	0.0106197	0.015189	0.0114129	0.0163283	0.0155345	0.0153727	0.0136629	0.0129683	0.0124278	0.0124883	0.0113477	0.0104141	0.00958327	0.00868951	0.0085155	0.0081943	0.00743018	0.00620418	0.00483117	0.00352254	0.0025561
70177825		-0.00332644	-0.00327103	-0.00336654	-0.00312721	-0.00272639	-0.00293361	-0.00233896	-0.00167432	-0.00155686	-0.00144003	-0.00125247	-0.00145577	-0.00236227	-0.00103127	-0.00150672	-0.000733207	0.00203948	0.00378421	0.00493273	0.00644356	0.00873843	0.0116203	0.0126586	0.0136665	0.0146473	0.0154321	0.0172974	0.0184392	0.018632	0.018779
70178202		-0.00449538	-0.00405281	-0.00293981	-0.00172652	-0.000511137	0.000525578	0.00161145	0.00285073	0.004211	0.00475188	0.0055296	0.00585818	0.00623695	0.00744329	0.00876779	0.0103042	0.011228	0.0113835	0.010277	0.00885442	0.00884685	0.00735782	0.00747677	0.00702886	0.00814285	0.00926705	0.0102603	0.0123911	0.0126223	0.0133399
70179667		-0.000838118	-0.000548232	-0.000177093	4.90248e-06	0.000322365	0.000644356	0.00143446	0.0025611	0.00418784	0.00388118	0.0042223	0.00489857	0.00684007	0.00885271	0.00981684	0.00814312	0.00879641	0.00903151	0.00763336	0.00849677	0.00786939	0.00727541	0.00672604	0.00619984	0.00630932	0.00572093	0.00627425	0.00630482	0.00650567	0.0046388
70179737		-0.002031	-0.000350528	0.000716808	0.00144178	0.00167432	0.00241335	0.00343678	0.00510416	0.00581311	0.00626083	0.00696182	0.0089436	0.011118	0.0140456	0.0151762	0.0164737	0.0160706	0.0167203	0.0164012	0.0148947	0.0133692	0.0110049	0.00875628	0.00881717	0.00700205	0.00629645	0.00545808	0.00515191	0.00498813	0.00446076
70179807		-0.00285774	-0.00255474	-0.00159216	-0.0016343	-0.00122498	-8.98699e-05	-5.15557e-05	0.000155388	0.000911554	0.000905447	0.000755448	0.000670559	0.000358235	0.000566671	0.0011223	0.000749409	0.00104215	0.00208649	0.0027318	0.00415084	0.00585159	0.00711165	0.00816903	0.00890734	0.00783913	0.0084679	0.0077769	0.00762872	0.00790616	0.00925142
70179974		-0.00316198	-0.00285644	-0.00250629	-0.00216506	-0.00158326	-0.000773551	-7.75546e-05	0.000691475	0.000973311	0.00143662	0.00169934	0.0018278	0.00198542	0.00212192	0.00315042	0.00586825	0.00699213	0.00820972	0.00938164	0.00973795	0.00983194	0.0098435	0.00922034	0.00952627	0.00935646	0.00985115	0.0101488	0.0105855	0.0109513	0.0113575
70180281		-0.0018981	-0.00133867	-0.000771541	-0.0004843	0.000877408	0.00407404	0.00643092	0.00770535	0.00894132	0.00945983	0.00938401	0.00937443	0.00937857	0.00983393	0.00977212	0.0104779	0.0107185	0.0114504	0.0114784	0.0112746	0.0105022	0.00959059	0.00913953	0.00810786	0.00686304	0.00608483	0.00575889	0.00541055	0.00499187	0.0044186
70181035		0.000518103	0.00245009	0.00342839	0.00257568	0.0034085	0.00330962	0.0035265	0.00425276	0.00511705	0.007155	0.00787306	0.0089156	0.0108054	0.0114128	0.0120455	0.0143494	0.016217	0.0161565	0.0158989	0.0166311	0.0151364	0.0139395	0.0134566	0.0134306	0.0132463	0.0130502	0.0127048	0.0120367	0.0117188	0.0105685
70182026		-0.00436158	-0.00382092	-0.00343615	-0.00352609	-0.00265283	-0.00131733	0.000105589	0.000853907	0.00168693	0.0014441	0.00248497	0.00407068	0.00593141	0.00794723	0.0116592	0.0141389	0.0161175	0.018164	0.0193041	0.0194657	0.0183765	0.015691	0.0133581	0.0126537	0.0112321	0.00983269	0.00903211	0.00825072	0.0078184	0.00712789
70182263		-4.83316e-05	0.000345083	0.000693969	0.00142943	0.001935	0.00197666	0.00265274	0.00344247	0.00439781	0.00552299	0.0071043	0.00821797	0.0104813	0.00991449	0.0121586	0.0130427	0.0136334	0.0136568	0.0140035	0.0143564	0.0140581	0.0135537	0.0133695	0.01289	0.0120483	0.011247	0.0101916	0.00930401	0.00800223	0.00762896
70182877		-0.00208736	-0.00118149	-0.000663152	0.000524503	0.00133364	0.00198439	0.00235616	0.00256003	0.00273366	0.00321129	0.00422241	0.00618381	0.00755678	0.00849853	0.00943884	0.011739	0.0122494	0.0121252	0.0118965	0.010625	0.00886755	0.00807359	0.00829097	0.00780535	0.00868147	0.00968421	0.009816	0.00937831	0.00858884	0.00835524
70183017		-0.00503025	-0.00520889	-0.00438842	-0.00469522	-0.0034339	-0.00203718	-0.00130343	-0.000184224	0.00124607	0.00148166	0.00302344	0.00408884	0.0076672	0.0101797	0.0117073	0.0129907	0.0137589	0.0150988	0.0154673	0.0154816	0.0154759	0.015204	0.0151471	0.0152629	0.0155458	0.0158452	0.015943	0.0157828	0.0156972	0.0156375
70183184		-0.00251663	-0.00228927	-0.0017378	-0.00121115	-0.00094585	0.000687216	0.00189019	0.00378635	0.00352139	0.00552574	0.00724272	0.00700455	0.00889527	0.00991175	0.0108934	0.011519	0.0133279	0.0142909	0.0162595	0.0159321	0.0173566	0.0150364	0.0167824	0.0158135	0.0141243	0.0119905	0.0103122	0.00909284	0.00814657
70184008		0.00330162	0.00326175	0.00381386	0.0036865	0.00392727	0.0042364	0.00384992	0.00472813	0.00429957	0.00530373	0.00586011	0.00573937	0.0060332	0.00619923	0.00691961	0.0078167	0.00883259	0.0087313	0.0084128	0.00793092	0.00710644	0.00630482	0.00588378	0.00514197	0.00664131	0.00522875	0.00737826	0.0100994	0.00765797	0.011582
70184245		0.00348851	0.00456603	0.00498017	0.00478533	0.00478654	0.00487198	0.0062211	0.0075488	0.00843052	0.00894698	0.0110188	0.0111336	0.0117604	0.0125826	0.0148444	0.0159055	0.0160571	0.0155499	0.0145932	0.0144189	0.0141793	0.012968	0.010551	0.00694755	0.00530304	0.00210405	0.000385732	-3.36722e-05	0.00105093
70184622		-0.00146864	-0.00155151	-0.00184614	-0.00247085	-0.00287323	-0.00309365	-0.00328245	-0.00382905	-0.00452126	-0.00474776	-0.00425673	-0.00365969	-0.00238438	-0.00127817	-0.000300256	0.000605697	0.00147269	0.00319328	0.00424265	0.00552397	0.00749237	0.0100706	0.0116404	0.0128759	0.0129311	0.0129056	0.0133712	0.0132478	0.0123294	0.012692
70184789		-0.000922806	0.000327381	0.00153321	0.00296774	0.00487733	0.00566496	0.00664905	0.00782888	0.00842245	0.00853264	0.00823277	0.00838158	0.00827617	0.00813613	0.00813207	0.00807961	0.0079683	0.00767895	0.00763956	0.00751212	0.0071605	0.00680136	0.00598353	0.00540145	0.00477204	0.00400219	0.00296165	0.00155768	0.00075404	0.000482751
70185236		-0.000587456	0.00019585	5.89124e-05	0.00111649	0.00220502	0.0038988	0.00479042	0.00573432	0.00739574	0.00907391	0.0130623	0.0134586	0.0129999	0.0133837	0.0137043	0.0134091	0.0136539	0.0133704	0.0129902	0.0123071	0.0113289	0.0102956	0.00865112	0.00761628	0.00632208	0.0058089	0.00582901
70185306		0.00225018	0.00205046	0.00165503	0.00117174	-0.000479513	-0.00143757	-0.00248248	-0.00312503	-0.00354797	-0.00353961	-0.00260334	-0.00255791	-0.000895198	0.00131598	0.00280151	0.00472504	0.00647086	0.00804203	0.01061	0.0122951	0.0131622	0.013975	0.0152688	0.0163834	0.0173888	0.0179671	0.0185637	0.0191225	0.0192258	0.0196825
70185473		0.000687205	0.000254767	0.0014112	0.00203575	0.00308353	0.00552931	0.00483178	0.00608698	0.0080231	0.00710429	0.0082302	0.00927599	0.00912224	0.0100075	0.0105326	0.0107377	0.0109143	0.0112705	0.0116529	0.0103735	0.0109468	0.00995164	0.00875799	0.00794134	0.00802646	0.00783276	0.00800067	0.00795066	0.00766843	0.00727328
70186087		0.00553698	0.00525908	0.00587135	0.00685238	0.0075786	0.00868153	0.00911812	0.00931508	0.00965593	0.00943972	0.00986628	0.0105289	0.0102898	0.00959411	0.00883008	0.00820352	0.00696216	0.00620197	0.00612679	0.0050211	0.00548879	0.00432444	0.00448828	0.00409347	0.00384806	0.00338581	0.00291917	0.00266064	0.00238205	0.00185723
70186604		-0.00136445	-0.000459502	2.95312e-05	0.000534778	0.00107645	0.00148121	0.00176334	0.00211988	0.00240844	0.00260215	0.00349441	0.00397406	0.00411027	0.00369304	0.00265446	0.00217609	0.00230111	0.00279176	0.00320063	0.00411231	0.00523411	0.00625661	0.0070323	0.00666757	0.00787418	0.00735346	0.00808632	0.00841879	0.00899481	0.00860194
70186911		-0.00181638	-0.00179809	-0.00144727	0.000292663	0.00194942	0.00368656	0.00566062	0.00621286	0.00807764	0.0102449	0.0127464	0.0143212	0.0154336	0.0156607	0.0153795	0.0150688	0.0142307	0.0132023	0.0120052	0.0115052	0.0113738	0.0110844	0.0107947	0.0105514	0.0101442
70187692		0.00159295	0.0025548	0.00293901	0.00366589	0.00524048	0.00644556	0.00787088	0.00856938	0.00858495	0.00831648	0.00782804	0.00755286	0.00742155	0.00740442	0.00728171	0.0071225	0.00585626	0.00584872	0.0059157	0.00588082	0.00617825	0.00667275	0.00748345	0.00737699	0.00645241	0.00531615	0.00465961	0.00427946
70188139		0.000899054	0.0017123	0.00269938	0.00357587	0.00507586	0.00696021	0.00930683	0.0122856	0.0145652	0.0154916	0.0166882	0.0175046	0.0183036	0.0169555	0.0165083	0.0152818	0.0142156	0.0130407	0.0123796	0.0121255	0.0121003	0.0123853	0.0117224	0.0105473	0.00942519	0.009104	0.0080523	0.00732253
70188753		-0.00171422	-0.00140736	-0.00161527	-0.0012449	-0.00114665	-0.00160615	-0.0016939	-0.0020873	-0.00216157	-0.00217903	-0.00222266	-0.00201903	-0.0016998	-0.0010729	0.00068742	0.00258633	0.00346551	0.0049045	0.00833468	0.0101561	0.0128524	0.0138457	0.0144312	0.012539	0.0122974	0.0109301	0.0101438	0.00816379	0.0069612	0.00626187
70189507		-0.00124037	0.000342754	0.00175881	0.00274331	0.00377241	0.00477512	0.00345177	0.0050347	0.0040908	0.00593699	0.00743694	0.00731869	0.00937984	0.0107774	0.00981355	0.0109226	0.0101168	0.0104769	0.0114649	0.0104188	0.0101014	0.0103981	0.00929399	0.00866021	0.00839585	0.00751169	0.00483851	0.00322683	0.00318874	0.0016756
70189981		0.00411382	0.00441876	0.00513433	0.00489422	0.00531295	0.00550263	0.00646513	0.00704245	0.00716457	0.00739695	0.00758858	0.00786752	0.0079015	0.00859517	0.00854662	0.00836977	0.00811201	0.0078904	0.00763165	0.00744648	0.00706092	0.00679061	0.00617245	0.00532056	0.00505671	0.00429601	0.00413142	0.00309272	0.00316547	0.00180723
70190051		0.00223969	0.00235672	0.00248427	0.00290984	0.00271918	0.002775	0.00296079	0.00362604	0.0046529	0.00637102	0.0075421	0.00806512	0.00923531	0.0115569	0.0112122	0.0116677	0.0124478	0.0126028	0.0132247	0.0131511	0.0131249	0.0117586	0.0103003	0.00894502	0.00880533	0.00819153	0.00761692	0.00695721	0.0069918	0.00617635
70190595		-0.00115152	-0.00082394	-0.000243658	0.000448782	0.00196941	0.00287798	0.00490116	0.00712815	0.00866694	0.0100108	0.0106408	0.0113427	0.0120214	0.0132371	0.0145104	0.0156905	0.0164524	0.0162804	0.0145145	0.0127307	0.0119004	0.0117881	0.0116312	0.0117681	0.0112768	0.0109579
70191042		0.000332301	0.00162641	0.00122803	0.00157721	0.00293026	0.00256097	0.00376648	0.00547185	0.00572328	0.00779648	0.0102431	0.0125782	0.0136857	0.0154167	0.0171355	0.0170382	0.0186958	0.0178168	0.0173164	0.0154909	0.0130088	0.0125064	0.0107716	0.00961609	0.00982452	0.00923776	0.0076357	0.006601	0.00585887	0.00528291
70192340		-0.00568995	-0.00482375	-0.0033754	-0.00264645	-0.00225569	-0.00269257	-0.00283078	-0.00257591	-0.00176057	-0.000911486	-0.000566839	-0.00023838	0.000521118	0.00148333	0.00313447	0.00501659	0.00778499	0.00988142	0.0121454	0.0143301	0.0167699	0.0171344	0.0171688	0.0165394	0.0157923	0.0151247	0.0145292	0.0140823	0.0136938	0.0134732
70192577		-2.203e-05	0.000867596	0.00224889	0.00295824	0.00413567	0.00468078	0.00629175	0.00938972	0.0112331	0.0131865	0.0146307	0.0162215	0.0166222	0.0148638	0.0140487	0.0127555	0.0115381	0.0106815	0.0105596	0.0109389	0.0113902	0.0111899	0.0113339	0.0112514	0.0116399	0.0109993
70193024		-0.00172635	-0.00146752	-0.00140631	-0.000988853	-0.000712661	-0.000664406	-0.000634082	-0.000624055	-0.000384465	-0.000446473	0.000446913	0.0017864	0.00324588	0.00446688	0.00742211	0.00995782	0.00996649	0.0120219	0.0124461	0.0151234	0.0160949	0.0142419	0.0124663	0.0111451	0.00991472	0.00911735	0.00884245	0.00794006	0.00721202	0.00739045
70193261		0.000806613	0.000989115	0.00122995	0.00179493	0.00243181	0.00335156	0.00425658	0.00508495	0.0071634	0.00817781	0.00986621	0.0105356	0.0109764	0.0108203	0.0105027	0.0103919	0.00957565	0.00845884	0.00711367	0.00694748	0.00587547	0.00486795	0.00419114	0.00389386	0.00395887	0.00412239	0.00438102	0.00446275	0.00423107	0.00441611
70194015		-0.00076283	7.51284e-05	0.00104658	0.00137736	0.00166299	0.00169629	0.00226791	0.00365051	0.00516007	0.00699611	0.00828742	0.00901706	0.0101375	0.0112969	0.012558	0.0130238	0.0139736	0.0142893	0.0150158	0.0151339	0.0145006	0.0125902	0.0108511	0.00930436	0.0073897	0.00563158	0.00493766	0.00487599	0.00436888	0.00397606
70194252		-0.000490517	0.000508616	0.00237342	0.00336994	0.00580098	0.00615855	0.00941542	0.01066	0.0107334	0.0130906	0.0126384	0.0119045	0.0120996	0.0132087	0.0147301	0.0141066	0.0148902	0.0156172	0.0154182	0.0151184	0.0139466	0.0137104	0.0124533	0.0113862	0.00981552	0.00942656	0.00832212	0.00809029	0.00776086
70194322		-0.000596443	-0.000583193	-7.36507e-05	-8.67359e-05	-0.000197981	0.000242498	7.09281e-05	0.000921028	0.000910671	0.00212665	0.00223856	0.00290882	0.00433141	0.0055322	0.00657435	0.00821751	0.00920887	0.00923792	0.010025	0.0113097	0.0126449	0.0149159	0.0165229	0.0185941	0.0191158	0.0194319	0.0178419	0.0164175	0.0145063	0.0125558
70194629		0.00553049	0.00567488	0.00578555	0.00583967	0.00595057	0.00624326	0.00632121	0.00809121	0.00903406	0.00950063	0.00967652	0.00977803	0.00997775	0.0109775	0.0113836	0.0103863	0.00923855	0.00871952	0.00813182	0.00800809	0.00795371	0.00816647	0.00748027	0.00571748	0.00364249	0.00311503	0.00399531	0.00446203	0.00519728
70195480		0.000725989	0.000756057	0.000615406	-0.000121405	-0.000450959	-0.000238283	0.000365288	0.00185298	0.00370548	0.00647874	0.00855607	0.0122012	0.015921	0.0175091	0.0180579	0.0207539	0.0208413	0.0212787	0.0217572	0.0215055	0.0210974	0.0202509	0.0188181	0.0176078	0.0163564	0.0147696	0.0133036	0.011969	0.0104178	0.00812096
70195550		-0.000806108	-3.31335e-05	0.000989806	0.00401407	0.00793134	0.0115261	0.0134808	0.014446	0.0149468	0.0151151	0.0137627	0.0119774	0.0102232	0.00934779	0.00863494	0.00689797	0.00555126	0.00470656	0.00412469	0.00393724	0.00366662	0.00354531	0.00295045	0.00256566	0.00228432	0.00184009
70196611		0.00306584	0.003265	0.00320767	0.00307879	0.00303579	0.00304565	0.00311505	0.00359631	0.00402347	0.00400587	0.00477423	0.00600323	0.00650593	0.00694442	0.00710804	0.00781184	0.00943513	0.0115223	0.0135677	0.0137917	0.0145831	0.0142541	0.0132556	0.0124277	0.0120598	0.0116597	0.0113876	0.0124234	0.0133831	0.0136482
70196778		0.00104123	0.00207358	0.0067936	0.00790968	0.00979219	0.0104459	0.00883052	0.0110637	0.0117917	0.0120374	0.0110127	0.0100035	0.00884779	0.00798312	0.00723776	0.00692406	0.00711177	0.00749855	0.00744248	0.00587297	0.00367196	0.00141969
70196918		-0.00436071	-0.0043144	-0.00306112	-0.000806175	0.00157104	0.00385747	0.00620417	0.00756341	0.00855218	0.0100327	0.0110649	0.012144	0.0131036	0.0133271	0.0133083	0.0131218	0.0124777	0.0126178	0.0113964	0.0108204	0.00748344	0.00611482	0.00281347	-0.000204107	0.000480405	-0.000970704	-0.00154832	-0.00128764	-0.00266982	-0.00271155
70197085		0.0027409	0.00228315	0.00244852	0.00196521	0.00201716	0.00256322	0.00307158	0.0040711	0.00507711	0.00478225	0.0059666	0.00696523	0.00779144	0.00859021	0.0101426	0.00994718	0.0113445	0.0102293	0.0104856	0.0111	0.0111838	0.0100728	0.0101914	0.0108486	0.0135269	0.0160809	0.0172717	0.0180267	0.0180487	0.0177413
70198076		-0.00417526	-0.00363349	-0.00245816	-0.0010498	-4.9307e-06	0.000807628	0.00373579	0.00572552	0.00579172	0.0069181	0.00831606	0.0108415	0.0123409	0.0137911	0.0143014	0.0136961	0.0132563	0.0129505	0.0124046	0.0117408	0.0111818	0.00965905	0.00787289	0.0061205	0.00575993	0.00532391	0.00421064	0.00332923	0.00228669	0.00184599
70198453		0.00278655	0.00233839	0.00207719	0.00202249	0.00304973	0.00366178	0.00545445	0.00711566	0.00892595	0.0116533	0.0110521	0.0125229	0.0129127	0.0143045	0.014748	0.0150035	0.0147938	0.014238	0.0133041	0.0125871	0.0119884	0.0119325	0.0119663	0.0118889	0.0107433	0.00878115	0.00659882	0.00711347	0.00688301	0.00677019
70198690		0.00120094	0.00202615	0.00266355	0.0032969	0.00408291	0.0049815	0.0064701	0.00717566	0.00769014	0.00982918	0.0114173	0.012477	0.0129309	0.0133401	0.0127029	0.0131434	0.0134021	0.0131229	0.0137589	0.0146223	0.0147758	0.0151469	0.0141533	0.0135735	0.0128297	0.0125144	0.0122841	0.0123606	0.0124878	0.0122544
70198830		0.00170335	0.00190244	0.00258319	0.00368431	0.00487134	0.0062202	0.00776716	0.00853399	0.00875499	0.00911759	0.00883497	0.00839765	0.0077731	0.00671661	0.00598801	0.00458575	0.00307827	0.00193244	0.00111919	0.00129861	0.000712926	0.00032311	0.000451569	0.000261276	-0.000201589	-0.000955923	-0.00132868
70199067		0.00462566	0.00472793	0.00484133	0.00505029	0.00527932	0.00612843	0.00710148	0.00823901	0.00897414	0.0100598	0.01092	0.011075	0.0109252	0.0108377	0.0107749	0.0104954	0.0107328	0.0101547	0.00940136	0.0082808	0.00733343	0.00667233	0.00589594	0.00487593	0.00366316
70199681		0.00378723	0.00437326	0.0043032	0.00529917	0.00603011	0.00763669	0.00862519	0.0111872	0.0115662	0.0125478	0.0138624	0.015287	0.0161596	0.0162029	0.0170922	0.0175081	0.0169079	0.0160194	0.0155571	0.0147443	0.0133729	0.0118857	0.0109165	0.0102736	0.00953016	0.00872262	0.00789306	0.00898088	0.00762423	0.00791619
70199821		0.00293775	0.00347619	0.00517703	0.00731036	0.00846383	0.0107423	0.0120891	0.0130244	0.0136851	0.0123175	0.0112508	0.00920043	0.00660528	0.00514411	0.00408915	0.00314825	0.00247438	0.00185329	0.00210303	0.00224975	0.00144798	0.00128835	0.00106468	0.00119057
70201356		0.000370948	-0.00102036	-0.00147926	-0.00190947	-0.00151481	-0.000841397	-0.000171922	0.0003677	0.000315778	0.000416935	0.000536419	0.00070496	0.000654969	0.00151377	0.00233916	0.0032702	0.00464745	0.00442695	0.00495975	0.00519978	0.00535961	0.00590647	0.0069019	0.00880612	0.00874316	0.00991207	0.0107741	0.011	0.0112184	0.00997118
70203408		0.00150988	0.00179416	0.0025401	0.00256577	0.0030487	0.00380036	0.00568904	0.00546762	0.0063446	0.00720539	0.00818954	0.00939094	0.0112819	0.0107519	0.0129203	0.0159093	0.0141194	0.0165512	0.0153751	0.0132435	0.0104348	0.00896448	0.00690646	0.00650525	0.00462837	0.00386897	0.00245856	0.002316
70203575		-0.000350233	-0.000347706	-0.000515136	-0.000658912	-0.000162368	0.000454124	0.000952521	0.00188301	0.00194641	0.00260243	0.00286836	0.00356149	0.0053897	0.00712213	0.00559318	0.00774249	0.00707443	0.0091706	0.0107534	0.011351	0.0119847	0.0120188	0.0120136	0.0110444	0.00790487	0.00692928	0.00664844	0.00499458	0.00513001	0.00387753
70205320		-0.00339479	-0.00356547	-0.00332231	-0.00312929	-0.00261122	-0.00107253	0.00130756	0.00127975	0.00676351	0.00977754	0.0126916	0.0145171	0.0159744	0.0169091	0.0156766	0.0155291	0.014665	0.0143742	0.0146333	0.0149009	0.014603	0.0141481	0.0133512	0.0127874	0.0118476	0.0105688	0.00924007	0.00840788	0.00763835	0.00660315
70205557		0.00278901	0.00309994	0.00390782	0.00478121	0.00528207	0.00596839	0.00679547	0.00765964	0.0081084	0.00893632	0.00947716	0.0108177	0.0116356	0.012123	0.0119148	0.0114575	0.0101469	0.00836252	0.00698646	0.00667763	0.00632318	0.00550905	0.00514959	0.00581057	0.00587669	0.00545515	0.00521477	0.0041568	0.00365974	0.00219302
70206004		-0.00283829	-0.00243196	-0.00148286	0.000396613	0.00114158	0.00155106	0.00182699	0.00211822	0.00284551	0.00427849	0.00562688	0.00516306	0.00539681	0.00409282	0.0034755	0.00387936	0.00222094	0.00198506	-0.000400697	-0.00451399	-0.00730402	-0.00999196	-0.00949126	-0.0063829	-0.00252778	0.00184625	0.00578688	0.00733616	0.00772876	0.00913888
70206171		0.000133526	0.000247254	0.00051779	0.00105435	0.00208945	0.00421906	0.00620709	0.0070608	0.00724152	0.00728674	0.00832463	0.00923725	0.011435	0.012103	0.0130249	0.0147048	0.014988	0.0157042	0.016212	0.0167937	0.0160983	0.0143984	0.0126857	0.0112738	0.00973051	0.00746937	0.00559756	0.00446091	0.00463367	0.00388168
70206855		0.00081473	0.00103584	0.000995019	0.00115143	0.00125764	0.00168292	0.00204449	0.00253909	0.00258483	0.0038052	0.005183	0.00584893	0.00693783	0.0090394	0.0112472	0.0127781	0.012536	0.0113054	0.0106724	0.00972804	0.00929064	0.00902068	0.00914943	0.00938606	0.00980574	0.00999543	0.00951175	0.00936863	0.00843671	0.00793522
70207539		0.000219431	0.00143222	0.00250399	0.00323777	0.00429287	0.00571512	0.00749431	0.00959595	0.0117239	0.0141084	0.0144267	0.0149927	0.0146931	0.0145477	0.0140736	0.0139689	0.0139684	0.0140935	0.0141674	0.0140518	0.0134907	0.0133854	0.0128482	0.0120037	0.0110242	0.00969476	0.00798317	0.0066591	0.00574498	0.00549051
70208530		-0.000920487	-0.000746393	-0.000707747	0.000166354	0.00114813	0.00180461	0.00242607	0.00318684	0.00417182	0.00545602	0.00694927	0.00840793	0.00896559	0.00984046	0.0103557	0.0106326	0.0113924	0.0116907	0.0132044	0.0140203	0.0144568	0.0148882	0.0147401	0.0161928	0.0170216	0.0175821	0.0170426	0.0171117	0.0155753	0.0151815
70208697		0.00407659	0.0045149	0.00502259	0.00556477	0.00574745	0.0049267	0.00537018	0.00471213	0.00501521	0.00575931	0.00656856	0.00819504	0.0103222	0.00826972	0.00894936	0.00842974	0.00902897	0.00888345	0.00796523	0.00797155	0.00602811	0.00578236	0.00255219	0.000470352	-0.000724049	-0.0013941	-0.00254442	-0.00294559	-0.00334537	-0.00301323
70208767		0.00094364	0.00172646	0.00232871	0.00349145	0.00498822	0.00657087	0.00861425	0.010156	0.0113571	0.013424	0.0146306	0.0148444	0.0143574	0.0139269	0.013207	0.0123192	0.0109963	0.0100785	0.00923298	0.0085462	0.00702082	0.00558782	0.00436429	0.00353489	0.00336733	0.00378136	0.00378082	0.00234975	0.000903067
70209758		-0.00229515	-0.00211731	-0.00192652	-0.0015906	-0.00208989	-0.00126669	-0.00130763	-0.00125644	-0.0010305	-2.1575e-05	0.00180509	0.00316132	0.00441781	0.00708874	0.00915234	0.0115093	0.0132193	0.0142806	0.0143243	0.0147341	0.0146775	0.0142289	0.0137057	0.0135785	0.0130613	0.0128368	0.0121496	0.0119004	0.0113285	0.0102536
70209828		-0.000118877	0.00094117	0.0015622	0.00171736	0.00190134	0.00266201	0.00346694	0.0046669	0.00623097	0.00751116	0.00811347	0.0077652	0.00746171	0.00791774	0.00679738	0.00694036	0.00728303	0.00680838	0.00665745	0.0070592	0.00712324	0.0076518	0.00748694	0.00573238	0.00371803	0.00231587	0.00161609	0.00181111	0.00250535	0.00330156
70209995		-0.00219908	-0.0017154	-0.00109196	-0.000282446	0.000629326	0.00142568	0.00210222	0.00240401	0.00315228	0.0037864	0.00478079	0.00529157	0.00777385	0.010623	0.0112684	0.0126925	0.0125746	0.0129931	0.013569	0.0137713	0.0141162	0.0142304	0.01481	0.0145104	0.0137752	0.012875	0.0117503	0.00986239	0.00815178	0.00804255
70210679		0.000242716	0.00141159	0.002134	0.00222893	0.00331692	0.00487964	0.00677319	0.00712793	0.0090457	0.0111279	0.0120603	0.0155698	0.0168435	0.0170173	0.0168423	0.0170909	0.0167434	0.0163454	0.0154842	0.0149949	0.0145565	0.0135988	0.0124118	0.0115907	0.00998487	0.00883123	0.00942589	0.00959001
70210986		0.00456321	0.00464419	0.00428605	0.00411464	0.00397616	0.00431274	0.00490018	0.0055655	0.00717657	0.00913626	0.0105151	0.0112465	0.0140012	0.0151952	0.0165885	0.0177832	0.0178842	0.0173463	0.016749	0.0158931	0.0143139	0.0126111	0.0105655	0.00921981	0.00830992	0.00884503	0.00823607	0.00711992	0.00737537	0.00600121
70211056		-0.00222708	-0.00242117	-0.00233786	-0.00239348	-0.00214029	-0.00134415	-0.000505163	-0.000449848	0.000424377	0.00223144	0.00443712	0.00447244	0.00543324	0.00596697	0.00739051	0.00972051	0.0104174	0.0113372	0.0124655	0.013057	0.0147911	0.0139742	0.0149254	0.0131706	0.0144164	0.0129057	0.0123863	0.0112899	0.00961904	0.00773599
70211670		0.00114514	0.0016812	0.00193487	0.00211995	0.00212745	0.00184222	0.00119102	0.000547183	-0.000256775	-0.0010874	-0.00121493	-0.000182853	0.00190926	0.00409847	0.00585638	0.00832447	0.0105872	0.012332	0.0143314	0.0146105	0.0142663	0.0147056	0.0151895	0.0144406	0.0135495	0.0134894	0.015104	0.0149966	0.013924	0.0114807
70212047		0.00147895	0.00154908	0.00187966	0.00203983	0.00375949	0.0040784	0.00496301	0.00852484	0.0102735	0.0121571	0.0132778	0.0141266	0.0146842	0.0151622	0.0152387	0.0147454	0.0148186	0.0142213	0.0135366	0.0125006	0.0113553	0.01195	0.0104864	0.0109446	0.0097562	0.00785974	0.00698917	0.00688471	0.00695519	0.00645362
70212424		-0.00169735	-0.00133975	-0.000450651	0.000364152	0.00167686	0.00324278	0.00459035	0.0051827	0.0061142	0.0087647	0.0101722	0.0129442	0.013926	0.0155015	0.016329	0.0146233	0.0122708	0.0104395	0.00824634	0.00583985	0.00412736	0.00366325	0.00374175	0.00287208	0.00142532	-0.000236379	-0.000660206
70212591		0.000808547	0.00193789	0.00262277	0.00343255	0.00447265	0.00529071	0.00640753	0.00716804	0.00844721	0.00753336	0.0100066	0.010407	0.0114596	0.0123435	0.0126738	0.0133283	0.0135919	0.0140323	0.0144442	0.0152702	0.015672	0.0151649	0.0150806	0.014164	0.0139261	0.0132899	0.0124353	0.0123889	0.0115979	0.0131025
70212968		0.00258814	0.00260249	0.00327935	0.00406182	0.00487227	0.0058263	0.00568296	0.00532459	0.00622313	0.00756683	0.00913667	0.00924113	0.00846087	0.0101134	0.00920328	0.0101207	0.0093471	0.00931785	0.00884033	0.00826135	0.00848917	0.00782411	0.00755501	0.00684147	0.00560032	0.00520693	0.00457162	0.00453204	0.00407976	0.0042822
70213275		0.00237959	0.00181058	0.00146483	0.00175818	0.00305499	0.0049489	0.00677117	0.0076039	0.00881164	0.0109661	0.0124	0.0128386	0.0139147	0.0150489	0.014682	0.0147306	0.0141034	0.0137507	0.0130174	0.0126833	0.0119415	0.011136	0.0103867	0.00945589	0.0081627	0.00704433	0.00627848	0.00615693	0.00640501	0.00593661
70213582		0.00061433	0.000458768	0.000731854	0.00128673	0.00184413	0.00343292	0.00425764	0.00511127	0.00640029	0.00692219	0.0079136	0.00702229	0.00876286	0.00830845	0.00850586	0.00782467	0.00774236	0.00707055	0.00842434	0.00790321	0.00859699	0.0091884	0.00977659	0.0102634	0.0108556	0.0113648	0.0107687	0.00892693	0.00712609	0.00581456
70213652		-6.17591e-06	0.000852948	0.00336812	0.00177538	0.00259091	0.00360253	0.00568872	0.00842407	0.0112486	0.0110458	0.0125534	0.0109033	0.0116156	0.0119736	0.011651	0.0110916	0.00976939	0.00931151	0.00916662	0.00737796	0.00762881	0.00598169	0.00576824	0.00472227	0.00382442	0.00297411	0.00263851	0.00235599	0.00227153	0.00228307
70214196		-0.00383644	-0.00307822	-0.00182607	-0.000245949	0.000769243	0.00225453	0.00282569	0.00357313	0.00446036	0.00688719	0.00797042	0.00982518	0.0110594	0.0126727	0.0150535	0.0156128	0.0165409	0.0157646	0.0150309	0.0140783	0.0136615	0.0134149	0.0129761	0.0121444	0.0114503	0.0106559	0.0101196	0.0100651	0.00951385
70214336		-0.00300832	-0.00296937	-0.00306142	-0.00288208	-0.0031812	-0.00323835	-0.0037051	-0.00391	-0.00391395	-0.00400211	-0.00333871	-0.00268883	-0.00181899	-0.000433938	0.000888972	0.00260037	0.00446776	0.00628952	0.00927672	0.00941345	0.00935516	0.0108685	0.0117574	0.0122842	0.0123158	0.0122359	0.0122313	0.012403	0.0124657	0.012576
70215494		0.00918505	0.0108198	0.0143114	0.0126103	0.0136647	0.0135689	0.0134385	0.0133251	0.0129925	0.012469	0.0128951	0.0127847	0.0130798	0.0127347	0.0123693	0.0110844	0.011528	0.0111398	0.0103594	0.00822996	0.00626516	0.00575807	0.00556745	0.00549726	0.0050702	0.00472546	0.00445896	0.0041499	0.00392649	0.00359394
70217002		0.0022027	0.00143427	0.000863695	0.00126807	0.00170347	0.0019169	0.00431234	0.00711492	0.010491	0.0101707	0.0108417	0.0129061	0.0146866	0.0149607	0.0136375	0.0124894	0.0106578	0.00975711	0.00790055	0.00524023	0.00334674	0.00314736	0.00270452	0.0029871	0.00387693	0.00469937	0.00457805
70217169		-0.00494504	-0.00513063	-0.00512483	-0.00418504	-0.00305223	-0.00062095	0.0023104	0.00356428	0.0053664	0.00701172	0.0104348	0.0122701	0.0145885	0.0150452	0.0151827	0.0146004	0.0135516	0.0124697	0.0106907	0.0102429	0.0104005	0.00966923	0.00975	0.0102913	0.0105639	0.0101625	0.00917743	0.00847499	0.00816077	0.00803251
70217476		0.00446769	0.00620888	0.00524728	0.00957577	0.00830429	0.0109421	0.0115276	0.011568	0.012012	0.0130224	0.0124175	0.0125482	0.0118903	0.011453	0.0112376	0.0107544	0.0100588	0.00934275	0.00819485	0.00782817	0.00784787
70217546		0.0011708	0.00240353	0.00322314	0.0036967	0.00456061	0.0055308	0.00631625	0.00704643	0.00797659	0.00820323	0.00862739	0.0105089	0.00973522	0.0104595	0.0113409	0.010864	0.0115823	0.0120872	0.0113041	0.0120172	0.0113556	0.0106722	0.0100672	0.00933319	0.00871539	0.0077484	0.00722105	0.00690065	0.00717717	0.00782822
70218160		0.0632553	0.0650687	0.0669867	0.0751683	0.0724355	0.0625937	0.0522148	0.0385987	0.03446	0.0274978	0.031314	0.0351957	0.0406403	0.0308765	0.00952368	-0.00886271	-0.0357171	-0.0487536	-0.0448495	-0.0391757	-0.0330422	-0.0282628	-0.0269756
70218607		0.00212457	0.00183547	0.00123169	0.000904674	0.00105625	0.00186126	0.0031119	0.00451452	0.0059266	0.00719529	0.00802229	0.00784654	0.00898144	0.00925909	0.00987592	0.0108533	0.01203	0.0123039	0.0118292	0.011142	0.0108069	0.00982077	0.00882952	0.00914891	0.00860469	0.00832045	0.00708137	0.0066691	0.00519581
70219835		0.00149214	0.00176976	0.00159309	0.00210493	0.00219078	0.00268382	0.00254296	0.00272624	0.00300963	0.00342709	0.0044029	0.00602843	0.00689724	0.00833024	0.00891155	0.0109933	0.0122078	0.0137581	0.0139781	0.0156102	0.0164267	0.01811	0.0188063	0.0186568	0.0178781	0.0167509	0.0163778	0.0150879	0.0149123	0.0139536
70219905		0.0010791	0.00159988	0.00280277	0.00383431	0.00421173	0.00461685	0.00615657	0.00729476	0.00828026	0.00925635	0.010242	0.011376	0.0125157	0.0135563	0.0137669	0.015504	0.0153851	0.0148852	0.0151381	0.0142567	0.0130485	0.0123194	0.0115042	0.0111123	0.0110443	0.0101413	0.00914652	0.00730123	0.00674382
70220142		0.000837889	0.000605034	0.000494416	0.000525214	0.000504021	0.000669017	0.00110478	0.00159367	0.00270976	0.00366595	0.0034959	0.00415035	0.00466684	0.00467011	0.00454423	0.00549251	0.00607227	0.00670515	0.0078642	0.00901711	0.00979307	0.0107343	0.0118834	0.013075	0.0141213	0.0141186	0.0148363	0.0154855	0.0164505	0.0175831
70220379		-0.000218364	-0.000412364	-0.000613238	-0.000829313	-0.000732078	-8.54162e-05	0.00104046	0.00234668	0.00401279	0.00510858	0.00682042	0.00801494	0.01027	0.0110827	0.012139	0.0127933	0.0138255	0.014506	0.0157518	0.0167228	0.0173638	0.018004	0.0173966	0.0170117	0.0170663	0.0166837	0.0159284	0.0143107
70220686		0.000666114	-0.000136322	-0.00069534	-0.000800775	-0.00036613	0.000668069	0.00256505	0.00418976	0.00495867	0.00594816	0.00642423	0.00705104	0.00805847	0.00952468	0.011841	0.0138375	0.013367	0.0112769	0.0105676	0.0091889	0.00801604	0.00696527	0.00666648	0.00648187	0.005791	0.00535627	0.00230616	0.00173213	0.000364912	0.00118616
70220826		0.000279401	0.000233513	0.000388198	0.000935856	0.00126278	0.00355899	0.00399817	0.00464471	0.00624611	0.00644789	0.00736912	0.00836546	0.0079653	0.00804077	0.00879885	0.00893801	0.00896819	0.00832857	0.00850417	0.00823612	0.00811929	0.00701418	0.00642613	0.00589746	0.00592806	0.00560033	0.00518302	0.00501157	0.00442409	0.00459337
70221203		0.000609523	0.00160838	0.00232149	0.00342254	0.00354944	0.0041107	0.00501846	0.00452949	0.0055077	0.00610178	0.00779188	0.00919822	0.0106057	0.0121331	0.0137582	0.0139323	0.01367	0.0148521	0.0144743	0.0141087	0.0141856	0.0126152	0.0114411	0.010919	0.00979724	0.00867283	0.00927932	0.00764126	0.00655057	0.00662282
70221677		0.00344616	0.00406601	0.00467436	0.00747164	0.00793798	0.00914142	0.0106737	0.0108717	0.0132192	0.0131096	0.0149322	0.0162626	0.016279	0.0168237	0.0153081	0.0148129	0.0139353	0.0131365	0.0127045	0.0121272	0.0109904	0.0100045
70221747		-0.00133035	0.000101433	0.00131527	0.00202282	0.00335064	0.00410261	0.00454121	0.00461668	0.00526775	0.0056845	0.00759986	0.00758161	0.00629463	0.00786046	0.00896666	0.0095477	0.00973745	0.00955739	0.00894595	0.00793445	0.00632615	0.00479241	0.00381046	0.00329206	0.00312465	0.00358119	0.0033655	0.00330772	0.00329647	0.00305687
70221817		-0.00388094	-0.00392645	-0.00388174	-0.0037397	-0.00363488	-0.00353247	-0.00256456	-0.00145013	-0.000814714	-0.000597581	0.00126775	0.00153324	0.00251906	0.00261858	0.00315126	0.00446432	0.00666238	0.00934476	0.0111232	0.0122839	0.0134609	0.0136259	0.0152805	0.0168225	0.0194189	0.0189327	0.0180861	0.0169155	0.0152341	0.0130056
70221984		0.00239305	0.0024255	0.00248432	0.0027151	0.00272055	0.00294012	0.00352845	0.005489	0.00626765	0.00700619	0.00818201	0.01048	0.0115295	0.0141138	0.0168947	0.015767	0.0169426	0.0181687	0.0180277	0.0178225	0.0184163	0.018295	0.0188091	0.0197084	0.0201805	0.0197801	0.0172851	0.0140327
70222431		0.00582813	0.00695975	0.00829724	0.00883039	0.00914879	0.00840079	0.0091847	0.00995245	0.00946829	0.00948631	0.00851717	0.00828298	0.00835649	0.00702428	0.00550037	0.00409029	0.00283661	0.00162148	0.0017628	0.000959716	0.00115805	0.000950625	0.00158	0.00234104
70222501		0.00178061	0.00184638	0.00194692	0.00234756	0.00236022	0.00419117	0.00492058	0.00379395	0.00569162	0.00649798	0.00748912	0.00854694	0.00971816	0.00967403	0.0111497	0.0103971	0.010458	0.00860249	0.00867601	0.00748462	0.00641691	0.00507014	0.0036834	0.00431417	0.00346779	0.00258936	0.00136344	0.000442464
70222668		6.76207e-05	0.00015113	0.000734242	0.00167529	0.00175845	0.00248481	0.00400414	0.0069225	0.00823316	0.00900616	0.0106337	0.0133844	0.0150359	0.0160475	0.0165318	0.0161414	0.0149803	0.0132432	0.0111806	0.00934171	0.0075993	0.00599262	0.0037955	0.00233422	0.00162185	0.00186537	0.00283261	0.00340361	0.00379655	0.0031306
70223352		0.00327224	0.00506895	0.00850136	0.00841705	0.00938473	0.0111047	0.0115137	0.0132837	0.0137763	0.0133992	0.0146814	0.0152688	0.0170452	0.0158447	0.0139513	0.0119357	0.00992943	0.00920957	0.00833054	0.00825676	0.00738302	0.00630939	0.00582299
70223589		0.000610017	0.000827495	0.000913611	0.000989626	0.00100658	0.000816235	0.0015856	0.00272804	0.00305047	0.00424047	0.00605886	0.00730228	0.00781044	0.00749876	0.00803818	0.00697651	0.00730885	0.00633805	0.00660227	0.00625297	0.00597057	0.00586273	0.00589226	0.00613156	0.0058609	0.00552715	0.0054426	0.0050067	0.00453989	0.00437515
70223659		-0.000812856	-0.000554942	1.36988e-05	0.000986924	0.00267301	0.00449591	0.0064239	0.00791508	0.00912085	0.0103896	0.0120204	0.0140522	0.0160787	0.0176336	0.0184533	0.0184427	0.0172232	0.0149602	0.0128509	0.0115488	0.0103748	0.00954673	0.00926068	0.00888895	0.00885479	0.00849355	0.00874208	0.00864425	0.00846084	0.00796348
70226702		0.00115764	0.00151353	0.00231445	0.00262431	0.00367631	0.00560672	0.00858051	0.0108095	0.013013	0.0138017	0.0143382	0.0145866	0.0145777	0.0145882	0.0136959	0.012806	0.0119748	0.0109436	0.0111164	0.0106532	0.0100681	0.00839553	0.00627104	0.00472908	0.00380659
70226869		0.00209508	0.00309238	0.00465063	0.0058445	0.00624371	0.00752327	0.00928321	0.0108267	0.0121447	0.0128684	0.0127435	0.0147671	0.0156956	0.0164151	0.0167001	0.0174326	0.0172133	0.0171335	0.015506	0.0132287	0.0131602	0.0128296	0.0121124	0.0119732	0.011217
70226939		0.00362141	0.00420105	0.0046799	0.00533209	0.00570196	0.00604792	0.00628999	0.00600887	0.00710622	0.00772224	0.00770607	0.00717275	0.00770507	0.00731145	0.00751006	0.00798162	0.0105689	0.0124805	0.0120377	0.011534	0.0117359	0.0115566	0.0112097	0.0105724	0.0107564	0.011299	0.0119788	0.0116717
70227176		0.00597463	0.00604889	0.0067461	0.00692099	0.00786665	0.00856867	0.00898269	0.00960633	0.0107025	0.0112381	0.0117827	0.0119813	0.0123169	0.0127429	0.0129301	0.0128279	0.0129867	0.0118448	0.0108923	0.0106207	0.0105277	0.0110149	0.0113761	0.0115128	0.0114057	0.0107336	0.00998205	0.00930594	0.00778592	0.00704854
70227553		0.00174891	0.00229472	0.00256045	0.00280381	0.00270468	0.00280706	0.00261218	0.00365363	0.00384417	0.00489789	0.00728999	0.00764425	0.0069969	0.00829176	0.00877179	0.00830233	0.00897214	0.00860241	0.00881928	0.00894824	0.00899348	0.00900443	0.00889931	0.00866793	0.00806875	0.00687939	0.00515004	0.00435001	0.00449144
70228474		-0.00196444	-0.00208706	-0.00211225	-0.0014941	-0.000318892	0.000738297	0.00254788	0.00623522	0.00894435	0.00960465	0.0116282	0.0140598	0.0164185	0.0168512	0.017112	0.0169366	0.0168869	0.0156699	0.0149034	0.0146106	0.0136389	0.0129317	0.0126348	0.0125108	0.0123774	0.0136434	0.0125571	0.0123503	0.0118632	0.0112061
70229158		0.00323281	0.00243806	0.00181073	0.00190675	0.00275331	0.00377639	0.00635956	0.00878479	0.0119436	0.0152317	0.0145553	0.0171678	0.0188766	0.0199991	0.0200462	0.0191131	0.0172655	0.0154879	0.0136679	0.0122701	0.0103964	0.0084747	0.006728	0.00408288	0.00397964	0.00232414	0.00099486	0.000669414	0.000233039
70229605		0.00437611	0.00598068	0.00849357	0.00929525	0.0116581	0.0112623	0.0120201	0.0121044	0.0115332	0.0115887	0.0107885	0.00871005	0.00659134	0.0031237	0.00159796	0.0018433	0.000810048	0.00330896	0.00419227	0.00411501	0.00354078	0.00321747	0.00320628	0.00357873	0.00372456	0.0039321	0.00418952	0.00397731	0.00400308
70229842		-0.000206862	-5.55599e-05	-0.000205755	-0.000262291	0.000395366	0.00160409	0.00404692	0.00543042	0.0072209	0.00864139	0.0110413	0.0129327	0.0143373	0.0150463	0.0155908	0.0153446	0.0150249	0.0151124	0.0150227	0.014753	0.0139187	0.0121682	0.0114319	0.00898463	0.0076864	0.00719047	0.00680944
70230079		0.00489748	0.00884412	0.00829517	0.00862318	0.011328	0.0106047	0.0135927	0.012233	0.0133344	0.0130533	0.0117559	0.0117633	0.00989941	0.00826022	0.00565669	0.00366974	0.00353877	0.00313295	0.00264159	0.00202584	0.000697216	-0.000913082	-0.00282004	-0.00356072	-0.00339399	-0.00240826	-0.00193395
70230149		0.000761556	0.00148848	0.00288246	0.00337421	0.00379364	0.00463597	0.0064544	0.00926687	0.0130494	0.0161729	0.0168354	0.0163862	0.0150771	0.0137231	0.0117265	0.00973105	0.00774998	0.0066307	0.00530884	0.00366192	0.00238254	0.00206364	0.000384047	-0.000280016	-0.000164686	0.000244637	0.000141142	2.63187e-05	0.000663592
70230526		-0.00388221	-0.00362861	-0.00336429	-0.00290626	-0.00220716	-0.000919323	-0.000286042	0.0004588	0.0010854	0.000720296	0.00103675	0.00227843	0.001969	0.00333424	0.00433348	0.00565705	0.00697647	0.00829693	0.00885833	0.00877215	0.00887149	0.00876095	0.00950425	0.0101574	0.0110307	0.0111246	0.0115545	0.0113972	0.0109942	0.010518
70232675		0.00170813	0.00171803	0.00221569	0.00282856	0.00491958	0.00528126	0.00502505	0.00468672	0.00502211	0.00718037	0.00773377	0.00846535	0.00956693	0.0114834	0.0119988	0.0119352	0.011689	0.01097	0.0103132	0.0103087	0.0106286	0.0108382	0.0112543	0.00968974
70233052		-0.00240749	-0.00195551	-0.0016874	-0.00175264	-0.00185876	-0.00129387	-0.00176455	-0.00107118	9.83803e-05	0.00149911	0.00327992	0.00547456	0.00529377	0.00604753	0.00812934	0.0105182	0.0140278	0.0156536	0.0195183	0.0236295	0.0222445	0.0235565	0.0224769	0.0224247	0.0212306	0.0196426	0.017378	0.0149443	0.0127528	0.0111994
70233122		-0.00143463	-0.00237657	-0.00300028	-0.00268428	-0.000585325	-0.000801531	0.00108534	0.00275543	0.00527017	0.00786948	0.0103117	0.0121935	0.0116173	0.0127549	0.0128106	0.0129963	0.0125646	0.0134507	0.0133267	0.0131121	0.0122822	0.0113841	0.0113909	0.010806	0.0108807	0.0102961	0.00974616	0.00897475	0.00851947	0.00849812
70233359		0.00192291	0.0023126	0.00288946	0.00344155	0.00340189	0.00543465	0.00833551	0.00894936	0.0129419	0.0133749	0.014594	0.0155887	0.0154435	0.0158609	0.0160294	0.0157211	0.01565	0.0152474	0.0142954	0.0143553	0.0140348	0.0139695	0.0136241	0.0129869	0.0122415	0.0120327	0.0110668	0.010982	0.0105769	0.0102578
70233596		-0.000882906	0.00159253	0.00601171	0.0114703	0.0134197	0.0164365	0.0165348	0.0183757	0.0178626	0.020195	0.0200894	0.0190471	0.017529	0.0162168	0.0148404	0.013336	0.0120386	0.0111379	0.0100828	0.00841081	0.00736974	0.00646933	0.00671236	0.00728882
70233736		-0.00322973	-0.00269456	-0.00181096	-0.00177152	-0.0013628	-0.00068015	2.10545e-05	0.000786971	0.00126337	0.00422264	0.00727784	0.0102456	0.0106986	0.0106427	0.0117655	0.0124686	0.0125692	0.0115901	0.00972994	0.00823319	0.00693673	0.00616131	0.00579709	0.00548537	0.00524351	0.00549248	0.00586096	0.00583285	0.00539925	0.00396588
70234280		-0.000566665	0.000531389	0.00286542	0.00513833	0.00703333	0.0100476	0.0111327	0.0147332	0.0144741	0.0160423	0.0164577	0.0161141	0.0157406	0.0159413	0.0158593	0.0159009	0.0148739	0.0133731	0.0120902	0.0118794	0.0114214	0.010752	0.00965814	0.00896813	0.00875557	0.00917401	0.00975879	0.0102213	0.010443	0.0101121
70234350		-0.000537291	-0.000999077	-0.000708801	0.00021806	0.000315806	0.00185745	0.0026481	0.00378268	0.00562726	0.00724733	0.00668329	0.00757286	0.0103997	0.0116852	0.0125453	0.0114449	0.0118092	0.0103101	0.00916764	0.00817285	0.0068967	0.00553047	0.00402114	0.00249097	0.00118884	0.000405899
70234894		0.00474302	0.00607979	0.00738543	0.00882352	0.00950411	0.0106967	0.0121581	0.0118448	0.0117945	0.0110894	0.00991478	0.0100585	0.0105959	0.0116005	0.0120458	0.0123481	0.0118698	0.0116404	0.0105139	0.00908589	0.0074476	0.00621275	0.00594889
70235104		-0.000211842	0.000367265	0.00114647	0.00147781	0.00176049	0.00217752	0.00277614	0.00419466	0.00501844	0.00557225	0.00609697	0.00648074	0.00693688	0.00740112	0.00861195	0.00905049	0.0101873	0.00966259	0.0102271	0.0116148	0.0108827	0.0127884	0.0134917	0.0139277	0.0136378	0.0135425	0.0133283	0.0142438	0.0136652	0.0127795
70235271		0.00352542	0.00333025	0.0036355	0.00372977	0.00367045	0.00368724	0.00396823	0.00513232	0.00702436	0.00863143	0.00979486	0.00991363	0.00996825	0.00988287	0.00994359	0.00989622	0.00974888	0.00919003	0.00842458	0.00796879	0.00876821	0.00853537	0.00984048	0.0101552	0.0106864	0.0103806	0.0102176	0.00801195	0.00707839	0.00488748
70236025		-0.00325591	-0.00352588	-0.00390802	-0.00399056	-0.00372465	-0.00300873	-0.00211119	-0.00147101	-0.00096854	0.000187314	-0.000450316	0.000817483	0.00254547	0.00573997	0.00829678	0.00967448	0.00926769	0.0113987	0.0118123	0.0120191	0.0124715	0.0129278	0.0125971	0.0126643	0.0133371	0.0146338	0.0145839	0.014906	0.0142027	0.0136488
70236639		-0.00259969	-0.00252815	-0.00239533	-0.00194617	-0.00119022	0.000202633	0.00163983	0.0031088	0.00547141	0.00572635	0.00821712	0.00929588	0.0104242	0.0103195	0.0129526	0.0143625	0.0150752	0.0137254	0.0144393	0.0141266	0.0135706	0.0127327	0.0109124	0.0103321	0.00690294	0.00856178	0.00610329	0.00706031	0.00770579	0.007875
70237937		0.000671277	0.00129255	0.00168268	0.00269344	0.00274562	0.00501369	0.00645301	0.00828519	0.0115386	0.0134164	0.0153443	0.0155465	0.0157842	0.0167591	0.017751	0.0189809	0.0197011	0.0204429	0.0206582	0.0208363	0.0205579	0.0189088	0.0165602	0.0147707	0.0131843	0.0119669	0.0108723	0.0102214	0.00932359	0.00817188
70238244		-0.00028037	0.000773176	0.00182835	0.00438853	0.003091	0.00456655	0.00519711	0.00691594	0.00853203	0.0103183	0.011674	0.0128045	0.0139879	0.0139519	0.0138804	0.0132542	0.0122517	0.0113873	0.0109062	0.0105956	0.00989829	0.00926259	0.00827574	0.00673321	0.00583152	0.00531103	0.00463024	0.00424016	0.00372441	0.00316479
70239542		0.00198403	0.00191369	0.00190658	0.00142263	0.00166657	0.00131715	0.00153169	0.00214645	0.00335212	0.00519851	0.00687022	0.00926291	0.0106683	0.0109524	0.0113568	0.0125397	0.0115198	0.011072	0.0101417	0.00945905	0.00884841	0.00797129	0.00769601	0.00732681	0.00662888	0.00559438	0.00477276	0.00391739	0.00288039
70239612		-0.00479055	-0.00448838	-0.00364867	-0.00242146	-0.00172142	-0.0016685	-0.00142451	-0.00118559	-0.00105127	-0.000673345	-0.0015246	-0.00115937	0.000158944	0.0020477	0.0040898	0.0042905	0.00457744	0.00634306	0.00940557	0.0115177	0.013768	0.0156074	0.016491	0.0172007	0.0175983	0.0172438	0.0165682	0.0158432	0.0154254	0.014458
70239919		-0.00381041	-0.00391035	-0.00437273	-0.00420331	-0.00271634	-0.0016341	-0.000392233	0.00111447	0.00154543	0.00342729	0.00585669	0.00757772	0.00837434	0.00971552	0.0113205	0.0124794	0.0140159	0.0142736	0.0141717	0.0126346	0.0110709	0.0102975	0.0107561	0.0118639	0.0124918	0.0124231	0.0122772	0.0116361	0.0106119	0.00989932
70240463		0.00173675	0.00196492	0.00230122	0.00249956	0.00273884	0.00308109	0.00346271	0.00411706	0.00584057	0.00823557	0.00875742	0.0092392	0.0118262	0.0106605	0.0128695	0.0123275	0.0118515	0.0121426	0.0116929	0.0111269	0.00867132	0.00732392	0.0043914	0.000284777	-0.000407303	-0.00357596	-0.00706358	-0.0108345	-0.0135255	-0.0143087
70240770		-0.00198521	-0.00211945	-0.00244352	-0.00338395	-0.00373433	-0.00396327	-0.00359452	-0.00275095	-0.000651416	0.00176881	0.00428863	0.00685243	0.00915929	0.0110924	0.0144759	0.0158683	0.016686	0.018057	0.0187028	0.018477	0.0174767	0.0162204	0.0146099	0.0135088	0.012825	0.0122306	0.0110398	0.00948588	0.00909738	0.00820096
70240910		-0.00103403	-0.000268199	0.000905029	0.00218824	0.00424865	0.00653858	0.00727522	0.00934053	0.0108286	0.0113014	0.0116118	0.0114525	0.0113826	0.0111687	0.0109928	0.0113954	0.011105	0.0114997	0.0104288	0.0108379	0.0104089	0.00920075	0.00865952	0.00805625	0.00739254	0.00656345	0.00566401
70241077		-0.000792983	-0.000644601	-0.000496971	-0.000566616	-0.000802223	0.000679477	0.00221268	0.00427742	0.00681676	0.011396	0.0144344	0.0175918	0.0196303	0.0192522	0.0174452	0.0157495	0.0138526	0.0125032	0.0110921	0.0104747	0.0104919	0.0106526	0.0106394	0.0106076	0.0112089	0.0114635	0.011054	0.0106686	0.0102104	0.00919921
70241524		0.000603333	0.0011829	0.00196222	0.00217785	0.0026487	0.00240139	0.00515241	0.00638271	0.00780179	0.00946595	0.0103962	0.0108681	0.0111868	0.0113954	0.0107487	0.0104289	0.00967787	0.0090542	0.00824531	0.00693736	0.00602263	0.00512465	0.00398774	0.0030996	0.00385117	0.00318815	0.00183844	0.00221837	0.00178206	0.00293838
70241761		0.00574361	0.00499259	0.00432714	0.00319158	0.00276039	0.00253027	0.00290931	0.00382146	0.00522383	0.0063968	0.00762651	0.0108088	0.0123039	0.0133395	0.0150103	0.01542	0.01472	0.0164542	0.0158724	0.0149954	0.0146092	0.0135104	0.0134372	0.0117447	0.0099305	0.00801528	0.00730313	0.0058873	0.00548092	0.00594818
70242682		0.000607669	0.00033703	0.00059174	0.00168279	0.00312549	0.00426462	0.00540141	0.00500373	0.00724146	0.00903773	0.010566	0.0117233	0.0122402	0.0123925	0.0130362	0.0128134	0.0124822	0.0117006	0.0100805	0.00809495	0.00678767	0.00610193	0.00557471	0.00507314	0.00493317
70242822		0.00479188	0.00494119	0.00584044	0.00645752	0.00595719	0.00555804	0.00637902	0.0060239	0.00598027	0.00681213	0.00879237	0.00937287	0.00901713	0.00898343	0.0118921	0.0116865	0.0125688	0.0137226	0.0135086	0.0119435	0.011379	0.010474	0.00976756	0.00951513	0.00939046	0.0103376	0.0105167	0.0107468	0.0110486	0.0103593
70242989		0.00440464	0.00586884	0.00852657	0.00723422	0.0113616	0.0140945	0.0156994	0.0163535	0.016712	0.0155866	0.0137732	0.012313	0.0108034	0.00995173	0.00945097	0.00890626	0.00792933	0.0071078	0.00696761	0.00680861	0.00623179	0.00561363	0.00549417	0.0052052	0.00517024
70243059		-0.00150998	-0.0013796	-0.000828682	-0.000377496	-0.000167118	-3.00889e-05	1.16792e-05	-0.000167712	-0.000787633	-0.00138661	-0.00136808	-0.000707256	0.00033825	0.00186039	0.00354713	0.0051343	0.00764489	0.0101593	0.00999694	0.0127598	0.013634	0.0145022	0.014817	0.0152545	0.0152626	0.016336	0.0165166	0.0155372	0.0146609	0.0142596
70244804		0.00184757	0.00339538	0.00456406	0.0053182	0.00608596	0.0072541	0.00831025	0.0117716	0.0128653	0.0140766	0.0138018	0.0152281	0.0150136	0.0155091	0.0143877	0.0131136	0.0117105	0.010874	0.0101511	0.00984889	0.00832199	0.00870051	0.00847057	0.00830982	0.00806263	0.00734183	0.00575969	0.00469733	0.00450693	0.00490178
70245041		0.00111397	0.000879432	0.000756192	0.000684519	0.000604639	0.000601203	0.000636532	0.000827815	0.00110024	0.00146192	0.00171895	0.00208368	0.00282205	0.00263408	0.00300832	0.00279593	0.00350357	0.00473745	0.0061287	0.00934938	0.0120972	0.0122612	0.0127195	0.013446	0.0136434	0.0137256	0.0134115	0.012901
70245111		0.000234486	0.00113187	0.00339593	0.00545025	0.00753016	0.0102824	0.0106525	0.0102987	0.00960475	0.00878465	0.00722424	0.00626828	0.00474615	0.00544184	0.00458025	0.00417983	0.00354699	0.00283432	0.0025177	0.00237917	0.00261574	0.00383055	0.00416267
70246032		-0.00148425	-0.00152806	-0.00164949	-0.00177141	-0.00184792	-0.00186557	-0.00168815	-0.00136588	-0.000632565	-0.000499247	0.000375269	0.00109267	0.00181679	0.00295163	0.00387028	0.00564604	0.0074503	0.00914802	0.010745	0.0113142	0.0126678	0.0141848	0.014713	0.0144117	0.0137569	0.0132643	0.0135054	0.0133261	0.0133227	0.0116574
70247260		-0.00238234	-0.00203348	-0.0018311	-0.0019377	-0.0020899	-0.00200204	-0.00175008	-0.000742419	-0.000204222	0.00060128	0.00159436	0.00165016	0.0030371	0.00505812	0.00647281	0.00773453	0.00922238	0.00877484	0.0113989	0.0100044	0.0122829	0.0117688	0.011287	0.0102357	0.00849555	0.0068461	0.00595004	0.00535088	0.00518428	0.00449537
70248628		0.00314485	0.00437747	0.00579103	0.00719125	0.00872207	0.00941008	0.0117391	0.0118956	0.013236	0.0128395	0.0128986	0.0122613	0.012206	0.0117026	0.0109764	0.0107355	0.0103635	0.010429	0.0105541	0.0109226	0.011074	0.0109694	0.0105065	0.00972869	0.00909759
70249479		0.00127374	0.00193938	0.0023012	0.00279959	0.0041496	0.0050616	0.00650084	0.00865878	0.0102471	0.0139448	0.0134281	0.0152747	0.0163382	0.0184925	0.0189925	0.0188663	0.0183405	0.0167918	0.0153511	0.0144909	0.0136864	0.0128417	0.0124965	0.0120511	0.012697	0.0119993	0.0115815	0.0112776	0.0115766	0.0109495
70249549		0.000304442	-0.00129524	-0.00196765	-0.00183018	-0.00145175	-0.00108461	-0.00123003	-0.000481055	-0.000619063	0.00134407	0.00267027	0.00478167	0.00592179	0.00691914	0.00752915	0.00768921	0.00847918	0.00958093	0.0106679	0.0118503	0.0124621	0.0129472	0.0129019	0.0125348	0.0117867	0.0115185	0.0108335	0.0111251	0.0108414	0.0101002
70249786		-0.000942371	3.31087e-05	0.00137438	0.00276123	0.00366187	0.00522244	0.00737519	0.00989008	0.0120453	0.014292	0.0167428	0.0176967	0.018101	0.0189386	0.0182423	0.0179596	0.0171274	0.017118	0.0148971	0.014022	0.0120487	0.0117819	0.0105957	0.0100884	0.00883466	0.00802523	0.00726558
70250303		8.56685e-05	0.000337115	0.000390183	0.000161581	-1.28668e-05	-0.000193474	-0.000308866	-0.000874628	-0.00137962	-0.00186355	-0.00188637	-0.00150049	-0.000446652	0.000470375	0.00212803	0.00422529	0.00664377	0.00777011	0.00889468	0.00954019	0.00898048	0.00965647	0.0104256	0.0110705	0.0107681	0.0103213	0.00932421	0.0082709	0.00687344	0.00521139
70250917		0.00191041	0.00181048	0.00187693	0.00213587	0.00218177	0.00272234	0.00374315	0.0041316	0.00508686	0.00636144	0.00730853	0.00825465	0.00894643	0.0108082	0.0104509	0.0119775	0.0125741	0.0126232	0.0125987	0.0121158	0.011562	0.0107894	0.010117	0.00958643	0.0100009	0.0099224	0.0104221	0.0094713	0.00837976	0.0078237
70251224		-0.00371873	-0.00378925	-0.00362456	-0.00307958	-0.00340895	-0.0032288	-0.002895	-0.00292	-0.0027096	-0.00212443	-0.000761684	0.00144233	0.00228855	0.00420259	0.00693321	0.00938106	0.00938179	0.00945487	0.0104695	0.0119945	0.0126838	0.0129045	0.0124264	0.0113298	0.00928226	0.00911747	0.00911292	0.00834741	0.00783312	0.00757419
70251531		-0.000202936	0.000199575	0.00154267	0.00275998	0.00505132	0.00689628	0.00827822	0.0102742	0.0110987	0.0125091	0.0120767	0.0120138	0.0122935	0.0116261	0.0102504	0.00934238	0.00880916	0.00745315	0.00805743	0.00706586	0.00597192	0.00534655	0.00439724	0.00402049	0.00419065	0.00448645	0.00469862	0.00425072
70251768		0.00202168	0.00221139	0.00232962	0.00278095	0.0035088	0.00364977	0.00392447	0.00548304	0.00791884	0.00862316	0.00968651	0.0106622	0.0113648	0.0127199	0.0126975	0.0115877	0.0103655	0.0107918	0.00970398	0.00903243	0.00755169	0.00585504	0.00538217	0.00469334	0.00399912	0.00329839	0.00264863
70252075		-2.65499e-06	0.00026788	0.00111116	0.00119864	0.00148684	0.00189181	0.00244611	0.00481981	0.00672352	0.00777684	0.0096599	0.0111508	0.0125682	0.0160082	0.0164033	0.0177218	0.0174306	0.0171469	0.0165349	0.0162079	0.0156325	0.0156955	0.0150907	0.0143515	0.0133003	0.0128679	0.0117528	0.0118353	0.011689
70252215		0.00135399	0.00195029	0.00228048	0.00277282	0.00379365	0.00479886	0.00590214	0.00638054	0.00746173	0.00837187	0.00941825	0.0106478	0.010892	0.0117695	0.0115068	0.011822	0.0121231	0.0123054	0.0118489	0.011058	0.0101641	0.0100208	0.00966952	0.0095938	0.0103631	0.0113323	0.0115733	0.0115972	0.011706
70252452		0.00207688	0.00335836	0.00394031	0.0043628	0.004836	0.00444367	0.00741807	0.00725328	0.00887201	0.0119892	0.0121185	0.0137813	0.0138694	0.0127009	0.0127835	0.011488	0.010269	0.00968575	0.00791089	0.00690071	0.00569594	0.0052798	0.00488531	0.00478167	0.00500616	0.00554652	0.00572169	0.00566523	0.00539624	0.00516558
70252522		0.00282486	0.00358122	0.00396401	0.00400375	0.00358802	0.00284235	0.00267747	0.00218029	0.00256142	0.00253556	0.00266125	0.00358088	0.00558071	0.00729174	0.00819107	0.0124321	0.0146614	0.0147924	0.0152207	0.0157574	0.0154702	0.014515	0.0139524	0.0141621	0.0132996	0.0123984	0.0112894	0.00864204	0.00798519	0.00751382
70253136		0.000359219	0.00119048	0.00223865	0.00244993	0.00375116	0.00556308	0.00683171	0.00897563	0.0104305	0.012253	0.0137115	0.0151057	0.0153185	0.0144947	0.0135622	0.0128632	0.0122291	0.0115182	0.0106752	0.00986047	0.00924927	0.0088665	0.00846936	0.00828409	0.00832529	0.007909	0.00761486	0.0067907	0.00596724	0.0058433
70253443		-0.0012573	-0.00138998	-0.00175137	-0.00133559	-0.00139794	-0.000993055	-0.000811438	0.00114033	0.00274819	0.00488815	0.00630902	0.00685812	0.0090055	0.00983942	0.0095648	0.0115825	0.0120825	0.0140856	0.0149146	0.0134668	0.0136005	0.0130836	0.0116813	0.010372	0.00903547	0.00738446	0.00548222	0.00407248	0.00279954	0.00123907
70253750		-0.00254618	-0.00271236	-0.00229102	-0.00193808	-0.00134722	0.000794029	0.00408565	0.00617427	0.00809299	0.00944615	0.0102537	0.0101588	0.00978194	0.0102006	0.00923964	0.0104031	0.0124172	0.0110382	0.0123823	0.0115205	0.0103245	0.00970468	0.0085446	0.00735371	0.00574143	0.00298134
70253987		-0.00323478	-0.00296137	-0.00345292	-0.00353777	-0.00331866	-0.00278938	-0.00187941	-0.0003826	0.00127486	0.00317206	0.00615635	0.00956043	0.0128776	0.0144262	0.0149906	0.0145107	0.0129111	0.0110299	0.0091952	0.00847424	0.00543536	0.00635004	0.00454324	0.00262089	0.00121282	0.000223044	-0.000780158	-0.0013136	-0.00195549
70254057		-0.00328128	-0.00192733	0.000184416	0.00140336	0.00255058	0.00437691	0.00458309	0.00478143	0.00670606	0.00818433	0.0113362	0.0136823	0.015342	0.0159941	0.0178106	0.0173206	0.0160283	0.0152279	0.0138048	0.012935	0.0126672	0.012149	0.0119788	0.0115153	0.0103829	0.00868465	0.00659578	0.00422335
70254127		0.00891113	0.0117147	0.0123291	0.0133836	0.0143729	0.0153203	0.0158203	0.0162857	0.0157914	0.015943	0.0156521	0.0147734	0.0136191	0.0117433	0.00946249	0.00794019	0.00713122	0.00779182	0.00844925	0.00854199	0.0083056	0.00776988	0.00684367	0.00652078	0.00660167
70254504		0.0021728	0.00174824	0.00113168	0.00117231	0.00158474	0.00182767	0.00198501	0.00230758	0.00274996	0.00341591	0.00435449	0.00593301	0.00697925	0.00846065	0.00930536	0.00960065	0.00979228	0.0105072	0.010632	0.0123862	0.0117044	0.0130191	0.0123309	0.0121865	0.0117443	0.0113293	0.0105565	0.00986757	0.00886595	0.00789577
70254671		-0.00149867	8.39206e-06	-0.000312679	0.00138132	0.00233745	0.00303562	0.00392101	0.00533577	0.00700471	0.00783521	0.00738006	0.00762014	0.00779829	0.00796587	0.00805917	0.00763072	0.00806448	0.00823931	0.00780057	0.00609906	0.00573949	0.00478932	0.00470415	0.00440457	0.00436705	0.00429818	0.00420152	0.00425666	0.00437987
70254741		0.0081372	0.00867207	0.00936427	0.0104248	0.011637	0.0123298	0.0131737	0.0138494	0.0138501	0.0134735	0.0132848	0.0127703	0.012127	0.0116771	0.011641	0.0105451	0.0092871	0.00805057	0.00761134	0.00761955	0.00748314	0.00772555	0.00777985
70255118		-3.96966e-05	0.0011657	0.00243662	0.00493341	0.00607008	0.00672889	0.00877898	0.00934486	0.00942617	0.0092327	0.00969283	0.00909571	0.00906149	0.00841774	0.00833546	0.00851488	0.00898185	0.00875995	0.00874905	0.00801831	0.00660826	0.00486037	0.00400639	0.00396218
70255592		-0.00335964	-0.00402012	-0.00309741	-0.00311705	-0.00301221	-0.00410201	-0.0037844	-0.00349154	-0.00390796	-0.00260525	-0.00094252	0.00207529	0.00663089	0.00924976	0.0092918	0.0137938	0.0166036	0.0173707	0.0176649	0.0186275	0.0182488	0.0185531	0.0172854	0.0160154	0.014511	0.0124725	0.0102615	0.00882328	0.00724133	0.0067733
70255969		0.000908925	0.00368118	0.00637005	0.00579929	0.00805953	0.0101203	0.0116772	0.0130965	0.014166	0.0148747	0.0153658	0.0155863	0.0149359	0.0149676	0.0139351	0.0129572	0.0121037	0.0109036	0.009717	0.0101185	0.00875705	0.0087447	0.00772306	0.00722963	0.00662957
70256039		-0.00399524	-0.00326539	-0.00242836	-0.00257583	-0.00196531	-0.00128012	-0.000923437	0.000147	3.49713e-05	0.000289377	0.000601752	0.000430723	0.00130936	0.0020042	0.00271729	0.00384843	0.00554715	0.00706977	0.00899563	0.0104053	0.0133792	0.0159793	0.0182413	0.0194125	0.0200493	0.0195638	0.0195108	0.0188836	0.0185765	0.0185154
70258328		-0.00245885	-0.0025286	-0.00227217	-0.00208353	-0.00184385	-0.00160693	-0.00160702	-0.00155184	-0.00147201	-0.00155649	-0.00163478	-0.00149949	-0.000744716	0.000430185	0.00209634	0.00384795	0.00526726	0.00543523	0.00721335	0.0117301	0.0120372	0.012762	0.0130825	0.0128642	0.0133655	0.0134424	0.013158	0.0127815	0.0118936	0.0110292
70258565		0.000303887	0.00134994	0.0027235	0.00453513	0.00681042	0.00898095	0.0114622	0.0138183	0.0171363	0.0181964	0.0187135	0.0187908	0.019089	0.0186691	0.0171326	0.015921	0.0135747	0.0110575	0.00954507	0.00896916	0.00895417	0.00860111	0.0080328	0.00704805	0.00587944	0.00522604
70259012		-0.00208885	-0.00199791	-0.00166553	-0.0011469	0.000774188	0.0026417	0.00405154	0.00434753	0.00783037	0.00789925	0.0115935	0.0145498	0.0141098	0.0159119	0.0160098	0.0154861	0.0152338	0.0152248	0.0145621	0.0134784	0.0133003	0.0126843	0.0121762	0.0117272	0.0106462	0.00960448	0.00887051	0.00892693	0.00882639	0.00860359
70259486		-0.00261584	-0.00275697	-0.00305934	-0.00323109	-0.00276589	-0.00278879	-0.000478804	0.000936703	0.00250614	0.00335186	0.00590748	0.00938629	0.0117589	0.0132773	0.0141581	0.0144717	0.0143753	0.0136152	0.0119139	0.0105114	0.00897942	0.00704198	0.00522844	0.00520227	0.00408926	0.00305783	0.00194383	0.000461554	-0.00148424	-0.000476813
70259556		0.00487033	0.00498941	0.00729249	0.00705071	0.00802278	0.00865793	0.00904435	0.00941603	0.00999468	0.0113736	0.012082	0.0124332	0.0127386	0.0135222	0.0125571	0.0129728	0.0116899	0.0138612	0.0123391	0.0110762	0.00964598	0.00744384	0.0061813	0.00608635	0.00512351	0.0042292	0.00225696	0.000544137
70259626		2.12178e-05	-6.12896e-05	-0.000116983	-4.78778e-05	-2.96959e-05	0.000740519	0.00170838	0.002118	0.00406897	0.00435728	0.00491384	0.0056638	0.00542618	0.00672278	0.007845	0.00802485	0.00748369	0.00676887	0.00704483	0.00616574	0.00680708	0.00655126	0.0059116	0.00725647	0.00684227	0.00761856	0.00751527	0.00867934	0.00898074	0.00850112
70259863		0.000742834	0.00208015	0.00343465	0.00507552	0.00605493	0.00733464	0.00803917	0.00760769	0.00923058	0.0111588	0.0121154	0.0139317	0.014206	0.0149971	0.0146954	0.0148914	0.0158546	0.0162863	0.0147637	0.0158261	0.0155254	0.0152009	0.0156188	0.0151385	0.013849	0.013729	0.0128636	0.0124851	0.0124515	0.0135758
70260310		0.00279259	0.00315209	0.00387795	0.00509014	0.00459919	0.00635157	0.00617955	0.00756287	0.00990038	0.011996	0.0130946	0.0128884	0.0116685	0.0129172	0.0111206	0.00933992	0.00746241	0.00669695	0.00566535	0.00494803	0.00398088	0.00300101	0.00267073	0.00253989	0.00305529	0.00309268	0.00363203	0.00381718	0.00359213	0.00351161
70260477		0.000748975	0.00159273	0.0021849	0.00329074	0.00364773	0.00371055	0.00348464	0.00304151	0.00339088	0.00430865	0.00546126	0.00746108	0.00876915	0.0122474	0.0109143	0.0140333	0.0163072	0.0173365	0.017479	0.0167127	0.0189177	0.0189816	0.0196624	0.0201049	0.0200839	0.0195091	0.0169842	0.0140891	0.0114948	0.0100097
70260547		-0.00367025	-0.00329286	-0.00281649	-0.00223654	-0.00166845	-0.00107874	-0.000127419	0.00138633	0.0031755	0.00522273	0.00673843	0.00842284	0.00985016	0.0103829	0.0108127	0.0108471	0.0106611	0.0103571	0.01016	0.00995734	0.00966859	0.00931141	0.00955283	0.00955141	0.0116706	0.0134793	0.0147441	0.0151168	0.0152031	0.014929
70260617		0.00112409	0.00145204	0.00185753	0.00253352	0.00390495	0.00499951	0.00708665	0.0100191	0.012735	0.0137494	0.015455	0.0168525	0.0165604	0.0148033	0.0134582	0.0120361	0.0100921	0.00889593	0.00740137	0.0076768	0.00656101	0.00547694	0.00468891	0.00340823	0.00232659	0.00247412	0.00163566	0.00169128	0.00117928
70260784		0.000983027	0.00128544	0.00179821	0.00220557	0.00435314	0.00510416	0.00554315	0.00815512	0.00918365	0.00906055	0.00962963	0.00931356	0.00937056	0.00883162	0.00887802	0.00799332	0.00777088	0.00742196	0.0073889	0.00767325	0.00801202	0.00831308	0.00841992	0.00765691	0.00603104	0.00499681	0.00480576
70261091		-0.00161803	-0.00145763	-0.00112478	-0.000263383	0.00235535	0.00364926	0.00384553	0.00587027	0.00646139	0.00724261	0.00766675	0.00978354	0.0105736	0.0130872	0.0133543	0.0140083	0.013555	0.0131037	0.0130729	0.0137214	0.0134011	0.0120993	0.0110394	0.0106552	0.0107831	0.0111954	0.0114877	0.0116398
70261231		-0.00192923	-0.00177289	-0.00160822	-0.00146568	-0.000908925	0.000525594	0.00199298	0.00410416	0.00461878	0.00631185	0.00879475	0.0116616	0.0135047	0.0141904	0.0147523	0.0145177	0.0146673	0.0134996	0.0126745	0.0124077	0.0118711	0.0115492	0.0114481	0.0112602	0.0109125	0.00973289	0.00762481	0.00625834	0.00553813	0.00512571
70262222		-0.0031788	-0.00234881	-0.0013503	-0.000468954	0.000370858	0.00118378	0.00184444	0.00198655	0.00193853	0.00213512	0.00266468	0.00342269	0.00316329	0.00428114	0.0047506	0.00500585	0.00480563	0.00386497	0.00226584	0.000940739	-0.00043114	-0.00142755	-0.000147427	-0.000688771	0.000650064	0.00276934	0.0070503	0.0113644	0.0137836	0.0162234
70262389		-0.00367526	-0.00378978	-0.00373807	-0.00306941	-0.00181691	-0.000970969	0.000104279	0.00294238	0.00532088	0.00722335	0.00847442	0.01097	0.0113331	0.0119659	0.0130692	0.014115	0.0147616	0.0160742	0.0160699	0.0155298	0.0148715	0.0142181	0.0129977	0.0111262	0.0115669	0.0112138	0.00864345	0.00707586	0.0057704	0.0057086
70262836		-0.00487889	-0.00476573	-0.0049564	-0.00478182	-0.00272832	0.000861325	0.00754679	0.0119648	0.0141744	0.0149362	0.0173945	0.0173806	0.0171644	0.0176846	0.0168766	0.016189	0.0152608	0.0144429	0.0135705	0.0124835	0.0111005	0.0107037	0.00992039	0.00955144	0.0087479	0.00929372	0.00865543	0.00832701	0.00815069	0.00728548
70262906		-0.000179014	0.000253651	0.00145125	0.00199039	0.00379765	0.0059251	0.00722865	0.0116443	0.0131164	0.0131729	0.0129366	0.0127438	0.0126962	0.0123447	0.0128318	0.0128509	0.0137432	0.0135674	0.0139641	0.0144557	0.0153757	0.0143457	0.013254	0.0118418	0.0108523	0.0092208	0.00792691	0.00711028	0.00576104	0.0031715
70263073		4.58403e-05	0.000190515	0.000530516	0.0011113	0.00134399	0.00171344	0.00241073	0.00341255	0.00473979	0.00686763	0.00865862	0.0101951	0.0125112	0.0137072	0.0145605	0.0150084	0.0151064	0.0151696	0.0142447	0.013628	0.0136971	0.0130812	0.0142546	0.0142527	0.0130655	0.0104266	0.00886657	0.00663358	0.00435406	0.00412349
70263687		0.000266742	0.000852327	0.00135826	0.00195445	0.00310966	0.00396611	0.00548671	0.0067559	0.00782102	0.00977108	0.0107544	0.0113969	0.0118724	0.0125066	0.01325	0.0134951	0.0133916	0.0136493	0.0134561	0.0130217	0.0120828	0.0115041	0.0108373	0.00936037	0.00774387	0.00609136	0.00523112	0.0048545	0.00435839	0.00417802
70263757		-0.00511789	-0.00490921	-0.00398348	-0.00248897	-0.00117046	0.000474257	0.0020026	0.00248843	0.00423025	0.00610786	0.00805589	0.00949072	0.00913425	0.011583	0.0104565	0.0123021	0.0156225	0.0165535	0.0167741	0.0177726	0.018083	0.0174462	0.0171055	0.0164707	0.0158485	0.0160697	0.0147762	0.0142751	0.0140512	0.0141652
70264134		-0.00146339	-0.00030968	-0.000195502	-0.000190939	0.000881324	0.000706509	6.42745e-05	-0.000951732	0.000105795	0.000877606	0.00164876	0.00258008	0.00534798	0.00738667	0.00918547	0.0100596	0.0110531	0.0121546	0.0151423	0.0164595	0.0169695	0.0167347	0.0159751	0.0152914	0.0147305	0.0147004	0.0148059	0.0149281	0.014605	0.013971
70264204		0.00206685	0.00251067	0.00267358	0.00384985	0.00505189	0.00647009	0.00843862	0.0105687	0.0116497	0.0125256	0.0139673	0.014132	0.0145215	0.0141773	0.015057	0.0137857	0.0140362	0.013524	0.0124249	0.0117272	0.0115423	0.0113071	0.0103912	0.00926433	0.00886509	0.00749089	0.00641837	0.0063501	0.00580526	0.00584183
70264985		0.00764433	0.00833044	0.00917169	0.00897627	0.00964797	0.00942703	0.00958933	0.00985834	0.00963862	0.0105366	0.0105475	0.010863	0.011141	0.0117482	0.012612	0.0129803	0.0129672	0.0128488	0.0123145	0.0114045	0.0105441	0.0100752	0.00996154	0.010104	0.0105667
70265669		0.00410586	0.00319368	0.00414325	0.00495343	0.00534045	0.00491482	0.00656232	0.00588061	0.00530773	0.00658231	0.007576	0.00807479	0.00779745	0.00835878	0.00852138	0.00887412	0.00817096	0.00836524	0.00799035	0.00841763	0.00777851	0.00809338	0.00759754	0.00786885	0.00758274	0.00711097	0.00732607	0.00709313	0.00666505	0.00646759
70265739		0.00385078	0.00412904	0.00455486	0.00501747	0.00525147	0.00641816	0.00543645	0.00700633	0.00950026	0.0117929	0.0129609	0.0142435	0.0163625	0.0160515	0.0184921	0.017751	0.016667	0.0142422	0.0142934	0.0129483	0.0118862	0.0119869	0.0111296	0.00967904	0.0088851	0.00834001	0.00804573	0.00770995
70265809		0.00148879	0.00217319	0.00299439	0.00431543	0.00468588	0.00802569	0.00996049	0.0127579	0.012074	0.0126376	0.0155407	0.0167942	0.0168376	0.0163615	0.0154237	0.0151788	0.0148917	0.0138678	0.0132322	0.0118224	0.010316	0.00976112	0.00880986	0.00951705	0.00927561
70265976		-0.00262553	-0.00266879	-0.00231164	-0.00180621	-0.00125797	-0.000810958	-0.000523659	-0.000610276	-0.000687036	-0.000499815	5.81827e-06	0.00164738	0.00329204	0.00509929	0.00690566	0.008523	0.00874749	0.00969205	0.0101206	0.0127835	0.0133331	0.0142188	0.0147733	0.0144061	0.0121513	0.0124497	0.0106849	0.00970422	0.0104625	0.00899899
70266660		0.00589715	0.00797955	0.00990464	0.0125732	0.0148716	0.0163099	0.0167682	0.0158778	0.0143486	0.0128783	0.01126	0.00998969	0.00914029	0.00882208	0.00922567	0.00921902	0.0093373	0.00973098	0.0101983	0.0104686	0.00995899
70267581		0.00205179	0.00249952	0.00346136	0.00445699	0.00486524	0.00639805	0.00769904	0.00895346	0.0103457	0.0101361	0.0114745	0.0112226	0.0116023	0.0114492	0.0111966	0.0106651	0.0101129	0.00955877	0.00891851	0.00780407	0.00782593	0.00675627	0.00616699	0.00562871	0.00499396	0.00442544	0.00327879	0.00288117	0.00237532	0.00240184
70268028		-0.00325822	-0.00298136	-0.00260345	-0.00218377	-0.00151516	-0.000920246	-0.000721823	-0.000457869	-0.000241692	0.000594448	0.0025676	0.00239525	0.00415299	0.00672045	0.009082	0.0127987	0.014505	0.0160088	0.0158245	0.0149804	0.014389	0.0137748	0.012178	0.0110613	0.00975379	0.008756	0.00792416	0.00718121	0.00633922	0.0057302
70268405		0.000378206	0.00140472	0.00167226	0.00260815	0.00285685	0.00525618	0.0084341	0.0101341	0.0131602	0.0150202	0.0157588	0.0161244	0.0156901	0.0155361	0.0150344	0.0143168	0.0136225	0.0129085	0.0126307	0.0124558	0.0123426	0.0108621	0.01049	0.00927097
70268572		0.00165857	0.00181695	0.00205454	0.00229797	0.00299691	0.00384997	0.00489878	0.0056258	0.00614322	0.00681344	0.00837253	0.00973166	0.0104925	0.0111362	0.0117285	0.0123362	0.0128574	0.013588	0.0134757	0.014063	0.0145743	0.0147492	0.0142633	0.0136456	0.0128996	0.0115541	0.0105861	0.00875242	0.00700519	0.00576858
70268712		0.00389684	0.00454533	0.0051314	0.00555404	0.00545017	0.00588582	0.00595644	0.00743112	0.00868227	0.0084895	0.0093146	0.010377	0.0114436	0.0119167	0.0117656	0.0118079	0.0113327	0.0106092	0.00953996	0.0104497	0.00977894	0.00944021	0.00995937	0.0104065	0.0111701	0.011633	0.0120509	0.0115325	0.0110773	0.0115381
70269633		0.00366708	0.00402564	0.00507201	0.00538729	0.00676409	0.00799537	0.0099	0.0116074	0.012167	0.0128642	0.0127616	0.0129023	0.0123563	0.0115694	0.0109915	0.01045	0.0100002	0.00906103	0.00833707	0.00741156	0.00679387	0.00573735	0.00455473	0.0033977	0.00236169	0.00148227	0.00137029	0.0010406	0.000878812	0.000966807
70270010		0.00308754	0.00427299	0.00573303	0.00733012	0.00811933	0.00846464	0.00853398	0.010388	0.00995824	0.0104753	0.0109695	0.0120425	0.0134084	0.0127287	0.0128687	0.0129751	0.0124578	0.0124749	0.0129478	0.0122749	0.0125667	0.0116063	0.0101623	0.00905309	0.00834269	0.00778953	0.00715022	0.0072256	0.00606215	0.00527212
70270177		0.00324375	0.0034495	0.00389603	0.00458579	0.0048097	0.0048397	0.00532713	0.00531765	0.00573598	0.00696617	0.00867215	0.0105133	0.0122186	0.0134398	0.0147085	0.0136343	0.0137806	0.0139976	0.0136529	0.0133722	0.0140387	0.0128583	0.0118656	0.0118191	0.0105885	0.0097318	0.00875619	0.00842201	0.00796429
70270317		-0.000861583	2.57594e-05	0.00131497	0.00330224	0.00555877	0.00782515	0.00996426	0.0112108	0.0122454	0.0151835	0.0164478	0.0167805	0.0175122	0.0166059	0.016293	0.0137546	0.0120298	0.0105024	0.00856861	0.00662662	0.0045683	0.00329603	0.00188207	0.000716349	-0.00113502	-0.00242332	-0.00304175	-0.00308432
70271238		0.00259923	0.00296671	0.00363808	0.00358742	0.00421383	0.00428259	0.00527737	0.0068314	0.00844623	0.0104066	0.0116715	0.0146031	0.015741	0.016082	0.0158221	0.0151402	0.015648	0.0157485	0.015741	0.0149448	0.0142212	0.0138169	0.0139916	0.0143403	0.0138077	0.012961	0.0122557	0.0122503	0.0121081	0.0111084
70272466		0.00166397	0.00223204	0.00297851	0.00377967	0.00486308	0.00694035	0.00820798	0.00827015	0.00923889	0.0100703	0.0106177	0.0127833	0.0133002	0.0150066	0.0159497	0.0174959	0.017705	0.0172996	0.016994	0.0159729	0.0140089	0.0136391	0.0114762	0.0100481	0.0087009	0.00748969	0.00650715
70274378		-0.00232198	5.73048e-05	0.00297389	0.00546277	0.00699586	0.00727575	0.00756676	0.00788992	0.00912193	0.0108357	0.0116403	0.0105575	0.00963553	0.00977866	0.0100288	0.0101668	0.0106596	0.00975794	0.00812352	0.00817368	0.00685557	0.00596526	0.00604024	0.00621398	0.00594727	0.00583804	0.00599915	0.00588643	0.00569431
70275132		0.00286379	0.00305369	0.00335512	0.00363719	0.00409225	0.00445818	0.00495176	0.0062883	0.00845101	0.0105145	0.0129944	0.0145487	0.0150985	0.0152305	0.0145129	0.0144321	0.0133711	0.0120338	0.0107861	0.010722	0.0105597	0.0103629	0.0102419	0.0103991	0.0111545	0.0115054	0.0120103	0.0117357
70275369		-0.003151	-0.00225639	-0.000143215	0.00222107	0.00510142	0.00775906	0.00968408	0.0116145	0.0127166	0.013658	0.0143589	0.0142595	0.013986	0.0132199	0.0120862	0.0107438	0.0101023	0.00963606	0.00928631	0.00896581	0.00857465	0.00801933	0.00746444	0.00756296	0.00765701	0.0066841	0.00623054	0.0055042	0.00540103	0.0054854
70275439		0.000841495	0.000768607	0.000803677	0.000720885	0.000868775	0.00126319	0.0014655	0.00200573	0.00291007	0.00442251	0.00588314	0.00687975	0.00782263	0.00837166	0.0106057	0.0110639	0.0121382	0.0127539	0.0129698	0.0132569	0.013554	0.0136757	0.0139888	0.0142631	0.0137665	0.0133583	0.0118968	0.0110218	0.00946772	0.00918026
70275509		-0.00194348	-0.00102594	0.000254773	0.00186997	0.00300015	0.00375529	0.00452213	0.00513558	0.00594058	0.007008	0.00762913	0.00819982	0.00945445	0.0104857	0.0116427	0.0131889	0.0146326	0.0144235	0.0153957	0.0146374	0.0136363	0.0136369	0.0131794	0.012704	0.0138236	0.0130561	0.0130753	0.0128566	0.0119711	0.0117003
70275746		0.00160155	0.00287843	0.00480118	0.00596071	0.00873609	0.0100729	0.0124789	0.0143899	0.016092	0.0167815	0.0158716	0.0141869	0.0122756	0.0107028	0.0100827	0.00899444	0.00755809	0.00609316	0.00498628	0.00457659	0.00458654
70275816		-0.00141399	-0.00155615	-0.00147505	-0.000729601	0.000261692	0.00143366	0.00279543	0.00422833	0.00585695	0.0080011	0.0108638	0.0133583	0.015406	0.0160665	0.0158002	0.0153118	0.0145639	0.0137521	0.0133757	0.0140433	0.0148339	0.0151394	0.0147242	0.0139117	0.0132409	0.0133041	0.0134659	0.0138688	0.0124371	0.0112316
70276053		-0.00179561	-0.00152992	-0.00168521	-0.00220746	-0.00236825	-0.00327728	-0.0036866	-0.00341222	-0.00271363	-0.000161296	-0.000797637	0.000628813	0.00218231	0.00517061	0.00934629	0.0112376	0.01352	0.0144137	0.0145423	0.0144236	0.0141602	0.0136633	0.0127837	0.0117774	0.0113718	0.0107282	0.0107265	0.0108781	0.0109322	0.0109519
70276597		-0.0038034	-0.00349323	-0.00362505	-0.00280943	-0.00216057	-0.00134625	-0.000568354	0.000348539	0.000370851	0.00209186	0.00295824	0.00186364	0.00374374	0.00270431	0.00306581	0.00214721	0.00269323	0.00276424	0.00273948	0.00241061	0.00202117	0.00177579	0.00141289	0.00150616	0.00168239	0.00217227	0.00283601	0.0032467	0.00351729	0.0038114
70276974		-0.00206874	-0.0026848	-0.00470085	-0.00476288	-0.00437757	-0.00378257	-0.0035321	-0.00330268	-0.00308577	-0.00201213	0.000302642	0.0022096	0.00360208	0.00619706	0.0104001	0.0127193	0.0142634	0.0147344	0.0160706	0.0167265	0.0160896	0.0166353	0.0161558	0.0143545	0.0129453	0.0117397	0.0112304	0.00776077	0.00618161	0.00409484
70277728		9.7611e-05	0.00205654	0.00214587	0.00452051	0.00660343	0.00618347	0.00806414	0.00900804	0.0097193	0.00984882	0.00944701	0.00940372	0.00899431	0.00900709	0.00944307	0.0121912	0.0133458	0.0134123	0.0127259	0.0115662	0.0103541	0.00941032	0.0083356	0.00722798	0.00654104	0.00658398
70278105		-0.00595518	-0.00566802	-0.00461541	-0.00407307	-0.00234716	-0.00135131	-0.00110443	-0.000876751	-0.000511673	-0.000653356	-0.000784535	-0.00107723	-0.00158577	-0.00146928	-0.00107219	-0.000651648	-0.000279378	0.000248026	0.00086101	0.00233794	0.00324509	0.00565501	0.00677394	0.00639592	0.00799106	0.010547	0.0121338	0.011915	0.0113053	0.0103725
70278649		0.00842464	0.0094466	0.0107126	0.0114831	0.0115299	0.0117486	0.0115603	0.0118492	0.0122692	0.0121725	0.0123814	0.012326	0.0114737	0.0107938	0.00975886	0.00927824	0.00925131	0.00995165	0.00959357	0.00871204	0.00807228	0.00796292	0.007162	0.00743379	0.00765515	0.00745876	0.00741488
70278956		-0.00186167	-0.00226623	-0.00248785	-0.00312144	-0.00292301	-0.00326659	-0.00260692	-0.00171639	-0.00185465	-0.00185815	-0.000518939	0.00111523	0.00207959	0.00439975	0.00509276	0.00767579	0.00958982	0.0119302	0.0136225	0.0135671	0.0133251	0.01388	0.0126503	0.0127734	0.011477	0.0100318	0.00863922	0.00786072	0.00703893	0.0066887
70279193		0.000335369	0.000745032	0.00143281	0.00227942	0.0036474	0.00506541	0.00507641	0.00588151	0.00868656	0.010917	0.0138673	0.0147896	0.0156814	0.0153423	0.0139451	0.0122938	0.0109693	0.0103626	0.00977154	0.00938191	0.00875856	0.00798037	0.00765433	0.00689402	0.00638956	0.00618627	0.00597708	0.0058745
70280184		0.00165116	0.00158105	0.00162777	0.00159306	0.00164603	0.00225361	0.00309938	0.00500049	0.00714361	0.00912599	0.00987762	0.0108659	0.0109289	0.0114097	0.011377	0.0118879	0.0117707	0.0118121	0.0113954	0.0106023	0.00991082	0.00919976	0.0088978	0.00896761	0.00930153	0.00967294	0.0098053	0.00971076	0.00928694	0.00886598
70281175		0.00157931	0.00148062	0.00140018	0.00151181	0.00177272	0.00240665	0.00358288	0.00584	0.00879772	0.00958427	0.011152	0.0127435	0.0135785	0.0131366	0.013216	0.0130738	0.0131519	0.0133542	0.013711	0.0138955	0.012852	0.0121284	0.0108307	0.00933833	0.00845464	0.00854457	0.00828541	0.00822621	0.00754965
70281552		-0.00203784	-0.00205909	-0.00207371	-0.00202146	-0.00202786	-0.00176746	-0.00159536	-0.0016059	-0.0014869	-0.000760737	0.000444482	0.00169897	0.0029495	0.00406926	0.00535166	0.00469551	0.00581525	0.00738738	0.00900728	0.00991055	0.0101758	0.010269	0.0106696	0.0110279	0.0112979	0.0112246	0.0109167	0.0100306	0.00940054	0.00930951
70282096		0.00109634	0.00266736	0.00399488	0.00407689	0.00462046	0.0058469	0.00621338	0.00740237	0.0079263	0.0090494	0.0109971	0.0131353	0.0147383	0.0170274	0.0183252	0.0188986	0.0192385	0.0184395	0.0176775	0.0169305	0.0156777	0.0140752	0.0126884	0.0121755	0.0124392	0.0130246	0.0136818	0.014162	0.0141313	0.0123272
70282166		0.00588352	0.00599597	0.00638632	0.00656998	0.00768643	0.0084357	0.00782117	0.00724439	0.00648563	0.00644011	0.00605515	0.0059713	0.00579424	0.00523777	0.00437378	0.00316457	0.00161943	0.000755194	0.000237645	-0.000117202	0.000106634	0.000248152	0.000740641	0.000537152	0.00107042	0.00115062	0.00150036
70282543		0.00554017	0.00490142	0.00502341	0.0040279	0.00351229	0.00290058	0.00275121	0.00482645	0.00749411	0.00798156	0.0089342	0.0101601	0.0121761	0.0139861	0.0141438	0.014191	0.0136668	0.0126136	0.0115073	0.0108659	0.00994069	0.00891359	0.00829613	0.00774824	0.00770508	0.00775834	0.00768459	0.00704951	0.00639052	0.0062108
70282613		6.09816e-05	0.000712186	0.00114018	0.0016503	0.00230447	0.00324231	0.00481281	0.00692773	0.00919723	0.0108098	0.0136546	0.0152123	0.0157951	0.0156225	0.0150357	0.0128755	0.0114644	0.0101333	0.00859625	0.00710858	0.00497368	0.00503712	0.00409617	0.00180879	0.00121449
70283227		0.0017212	0.00187493	0.00165276	0.00134621	0.00120123	0.00153392	0.00244206	0.00386876	0.00473927	0.00721963	0.00818894	0.00981902	0.0105908	0.0100579	0.0124226	0.0107595	0.0136137	0.0132516	0.0122189	0.0130527	0.0128222	0.0127925	0.0125703	0.0108722	0.00990496	0.00860507	0.0099006	0.00772667	0.00594369	0.00554087
70283534		0.000510183	0.000708224	0.000228466	0.000239713	0.000464587	0.000856919	0.00202624	0.00338663	0.00453118	0.00587841	0.00729724	0.00848857	0.00905227	0.00952038	0.00972285	0.00983347	0.0102314	0.0107337	0.0110979	0.0116157	0.0115457	0.0119264	0.0125143	0.0131262	0.0133064	0.0134794	0.0131373	0.0127472	0.0128764	0.0119887
70283911		0.0013049	0.00149199	0.000757049	0.00256051	0.00323603	0.00373611	0.00385906	0.00495829	0.00564338	0.00637174	0.0075357	0.00988028	0.0113175	0.012862	0.0134892	0.0141839	0.0149703	0.0155909	0.0156218	0.0159679	0.0172339	0.0181301	0.0176184	0.0182916	0.0179236	0.0171578	0.0170835	0.0168216	0.016492	0.0155587
70284078		-0.000225922	0.000137691	0.00154834	0.0035495	0.00530166	0.0072618	0.00890741	0.00933439	0.0100055	0.0100173	0.0104714	0.0106885	0.0113609	0.0115284	0.0122412	0.0121837	0.0122309	0.0123807	0.0120285	0.011364	0.0106993	0.0101712	0.00987779	0.00961481	0.00947029	0.00945564	0.00953074	0.00967359	0.00955882	0.0092239
70284218		0.000771245	0.00159134	0.00174174	0.00132585	0.00083521	0.000577766	-0.000262381	-0.000947866	-0.0013299	-0.00168786	-0.00182967	-0.00182482	-0.00153763	-0.00157628	-0.00191063	-0.00184175	-0.00180453	-0.00146674	-0.000761876	0.000508432	0.0018314	0.00314188	0.00454428	0.00590217	0.00631904	0.0085101	0.00893363	0.010216	0.0109049	0.0122271
70284762		0.00102424	0.00201454	0.00208808	0.00323394	0.00375902	0.00374502	0.00428655	0.00434623	0.00581883	0.00586683	0.00691323	0.00675045	0.00605755	0.0059024	0.00494016	0.00405336	0.00422323	0.00371482	0.00311601	0.00311816	0.00241892	0.00202425	0.00175399	0.000983618	0.000311647	-0.000181463	-0.000875871	-0.00167491	-0.00190687	-0.00172941
70284832		0.00133201	0.00209509	0.00217673	0.0020859	0.00208645	0.00196292	0.00157231	0.00101688	0.000428299	-0.000523866	0.000338838	0.000952752	0.002571	0.00449287	0.00661541	0.00911844	0.00975758	0.0125884	0.0124528	0.0115381	0.0113453	0.0108696	0.0106908	0.0112085	0.0117402	0.0120053	0.0115918	0.011725	0.0108271	0.00994285
70285069		0.0018938	0.00246767	0.00278174	0.00325442	0.00332528	0.00527813	0.00680339	0.00928508	0.0108251	0.0121489	0.0145887	0.014471	0.0149569	0.0159209	0.0164496	0.0166989	0.0151233	0.0145671	0.0129413	0.0113105	0.0101943	0.0103111	0.00924511	0.00831681	0.00781615	0.0078648	0.00832791	0.00808088	0.00760014
70285516		-0.00163474	-0.00125638	-0.000679933	-0.000559018	-1.96263e-05	0.0016971	0.00365251	0.00527863	0.00617696	0.00647528	0.00649829	0.00785202	0.00852265	0.00937736	0.0109323	0.0126223	0.0144297	0.0158767	0.016168	0.0159003	0.0146576	0.0139027	0.0125144	0.010919	0.00997644	0.00791714	0.00690421	0.00517447	0.00466552	0.00405783
70286437		0.00102471	0.00216544	0.00295987	0.00409609	0.00541584	0.00743671	0.0105316	0.0119315	0.0128081	0.0132327	0.0148692	0.0161151	0.0161493	0.0161874	0.0157591	0.0154752	0.0148207	0.0153662	0.0142597	0.014397	0.0137848	0.0129239	0.0118561	0.010711	0.00967878	0.00813879	0.0081346	0.00747481	0.0066488	0.00547306
70287288		-0.000880414	-3.04048e-05	0.000701149	0.0015442	0.00258073	0.0037552	0.00414994	0.00396107	0.00514243	0.00685238	0.0090669	0.0103432	0.0109291	0.0118714	0.0123195	0.0128187	0.0136459	0.0124809	0.0100629	0.00830726	0.0078177	0.00729233	0.0069078	0.00649731	0.00659082	0.00597321	0.00565623
70289033		0.000579664	0.00129384	0.00243718	0.00370874	0.00535601	0.00776505	0.0108593	0.0137885	0.0140481	0.0151379	0.0157351	0.0158002	0.016208	0.015722	0.0158924	0.0154038	0.0147743	0.0139602	0.0126386	0.012328	0.0107536	0.00908484	0.00820577	0.00747885	0.00747206	0.00764685	0.00806815	0.00822985	0.00826443
70291559		-0.000800011	0.000351296	0.000989553	0.00117963	0.00136664	0.00120604	0.00131375	0.000856392	0.000377401	-5.44054e-05	-0.000871221	-0.00165948	-0.00174829	-0.00128374	-0.00103312	-0.000387945	0.00144369	0.00324315	0.00612986	0.00716853	0.00914392	0.00996752	0.0105124	0.0118504	0.0138047	0.01451	0.013735	0.0143527	0.0122324	0.0130323
70292550		-0.00104941	-0.0034612	-0.00416251	-0.00487058	-0.00478675	-0.0054812	-0.00405192	-0.00378681	-0.00407806	-0.00336011	-0.00337238	-0.00382679	-0.00364935	-0.00229861	-0.000774003	0.00175954	0.00300041	0.00388307	0.0047606	0.00604028	0.00721642	0.00786808	0.00979711	0.0111174	0.0124724	0.0131688	0.0140284	0.0136834	0.0136057	0.0140598
70292927		-0.00322121	-0.00284992	-0.00254692	-0.00224009	-0.0018864	-0.0012579	-0.000879723	-0.00070934	-0.000392849	-0.000191525	-4.60283e-05	0.000580488	0.00105314	0.00124255	0.0034643	0.00516073	0.0067924	0.00817981	0.0108916	0.0127846	0.0126162	0.0131217	0.0150964	0.0150778	0.0153295	0.0154432	0.0151798	0.01529	0.0154428	0.015498
70293541		-0.000216587	8.23027e-05	5.94206e-05	-0.000788048	-0.000440301	-0.000567258	-0.000869663	-0.000948491	-0.000914072	-0.000464726	0.000279894	0.00123949	0.00170552	0.00189664	0.00211735	0.00271914	0.00298729	0.0029878	0.00303721	0.00304357	0.00364074	0.00413299	0.00488839	0.00564633	0.0063116	0.00889989	0.00710324	0.00852636	0.0112621	0.0123285
70293918		0.000147233	-0.000165773	-0.000753579	-0.00100517	-0.00123977	-0.001078	2.95459e-05	0.00233506	0.00546566	0.0075141	0.0094486	0.012774	0.0157862	0.0178367	0.0179711	0.0172224	0.0160019	0.0142715	0.0124491	0.0109955	0.00971957	0.00911289	0.00824511	0.00867625	0.00937143	0.00936216	0.00946044	0.00860278	0.00714804	0.00620359
70294085		0.000635985	0.000722807	0.000574966	0.000828457	0.000922086	0.00102022	0.0022694	0.00409491	0.00648274	0.00968876	0.0121189	0.0134884	0.0139033	0.0143917	0.0156293	0.0160424	0.0151265	0.0146008	0.0130266	0.0126377	0.0119443	0.0125302	0.0110278	0.00997875	0.00920619	0.00901144	0.0085552	0.00915093	0.00877411	0.0081813
70295076		-0.00133305	-0.000836394	-0.000702208	-0.000662625	-0.00100258	-0.00107185	-0.0012194	-0.000946157	-0.000743242	-0.000189453	0.00109613	0.00167546	0.00283851	0.00385828	0.0041293	0.00611174	0.00860556	0.00885665	0.00935228	0.0105995	0.0107791	0.0114985	0.0123041	0.0121546	0.0127339	0.0129735	0.0126354	0.0112981	0.0103837	0.0101241
70296067		0.000854984	0.00117558	-0.000550536	0.000506824	0.00150148	0.000208995	0.00197716	0.00441183	0.00673761	0.00669942	0.00921877	0.010286	0.0107902	0.0118026	0.0122863	0.0126335	0.0122187	0.0126428	0.0135771	0.0133777	0.0131033	0.0144495	0.014199	0.0138128	0.0134883	0.0129236	0.012961	0.011747	0.0114872	0.0102138
70297742		-0.000662446	-0.000467278	6.01433e-06	-0.000183259	0.000745351	0.00116765	0.00165086	0.00150821	0.00233054	0.00267491	0.00321443	0.00433598	0.00625899	0.00576552	0.00738052	0.00912225	0.0109922	0.0122177	0.0128494	0.0145103	0.0161843	0.0168497	0.0143414	0.0156782	0.0158856	0.0159345	0.0164455	0.0164461	0.0163482	0.0166021
70297812		-0.00264175	-0.00285976	-0.00311903	-0.00328312	-0.00313969	-0.00243237	-0.00155566	-0.000426872	0.00122872	0.00328532	0.00571507	0.00592767	0.00694999	0.00809271	0.00992758	0.0100534	0.00998879	0.0107873	0.0119899	0.0119672	0.0136622	0.0153452	0.0153552	0.0142317	0.014009	0.0135972	0.0133939	0.0133172	0.0131808	0.0130377
70297979		0.00097588	0.00148506	0.00185907	0.00228455	0.00216872	0.0037577	0.00457642	0.00515517	0.00703468	0.00751473	0.00900991	0.00948947	0.00957513	0.0107493	0.011049	0.0111071	0.00972699	0.00974941	0.00829267	0.00679072	0.00714485	0.00561338	0.00733691	0.00529803	0.00427058	0.00311296	0.00226	0.000675226	-4.82108e-05	-0.000993873
70298663		0.00201673	0.00192768	0.00198053	0.00188373	0.00176585	0.00165024	0.00155283	0.00153874	0.00158996	0.00182319	0.00194883	0.00252906	0.00351912	0.00614349	0.00506828	0.00692415	0.00864249	0.0105107	0.0122077	0.0126464	0.0126709	0.0123606	0.0122515	0.0112283	0.0101482	0.00956212	0.00845683	0.0075611	0.00734699	0.00675904
70299654		-0.00364357	-0.00256428	-0.00143774	-8.39342e-05	0.00111263	0.0020009	0.00252727	0.00283093	0.0028799	0.00248691	0.00563852	0.0059374	0.00817277	0.0103617	0.0106593	0.0107556	0.0116866	0.0126635	0.0123037	0.0115583	0.010379	0.00993581	0.00954131	0.00912086	0.00891491	0.00822937	0.00721085	0.00614431	0.00533749	0.00475336
70300338		0.000289612	0.000846297	0.00328707	0.00482209	0.0062466	0.00676155	0.00833137	0.0101398	0.0117452	0.0124781	0.0127449	0.0131466	0.0124611	0.0115608	0.0112907	0.0116879	0.0114033	0.0121112	0.0122487	0.0114958	0.0121494	0.0119262	0.0108645	0.0113505	0.0105283	0.0110071	0.010416	0.0106441	0.00934885	0.00847241
70300408		0.00168055	0.00264446	0.00364249	0.00395006	0.00400319	0.00413541	0.00451748	0.00564406	0.00628706	0.00762581	0.00950957	0.0108436	0.0116049	0.0121789	0.0128416	0.0139114	0.0127482	0.0131987	0.0125042	0.0115915	0.0109012	0.0107936	0.010527	0.0104392	0.0102103	0.0100037	0.0099165	0.00993831	0.0097301	0.00939776
70301189		-0.000755927	-0.000890095	-0.000919841	-0.000919037	-0.000996694	-0.00131794	-0.00154234	-0.00164496	-0.00127735	-0.000810123	-0.0001853	0.000331114	0.000606546	0.00125634	0.00240987	0.00296717	0.00378283	0.00562699	0.00616736	0.00775053	0.00826936	0.00929946	0.0106136	0.0122634	0.0124964	0.0122999	0.0121473	0.0116458	0.0109503	0.0100995
70301496		0.000425246	0.00043092	0.00138877	0.00209539	0.00186865	0.00195851	0.0014515	0.00242725	0.00288457	0.00319534	0.00503703	0.00727868	0.00847831	0.0104116	0.0124624	0.0150461	0.0163095	0.0156457	0.0133204	0.0138779	0.0124465	0.0115666	0.0112666	0.0107987	0.0105797	0.00929697	0.00824844	0.00811208	0.00873476	0.00880683
70301706		-0.000703204	-0.00089819	-0.00126164	-0.001424	-0.000775736	0.000813922	0.000428304	0.00277605	0.00546857	0.0061026	0.00715793	0.00807784	0.0082521	0.00997377	0.0113534	0.0120423	0.013622	0.0137012	0.0128787	0.011623	0.00998552	0.00853421	0.00785053	0.0071382	0.00678694	0.0065912	0.00656429	0.00641883	0.00589971	0.0048429
70301943		0.000118925	0.000286608	0.00100285	0.00178979	0.0030336	0.00409209	0.00489846	0.0068772	0.00887346	0.0101288	0.0122604	0.0140019	0.0150228	0.0160796	0.0160206	0.0159026	0.0153047	0.0151782	0.0144571	0.015313	0.0137291	0.0128637	0.0116162	0.0105916	0.00887616	0.00711178	0.00660649	0.00466192	0.00360878	0.0021545
70302557		0.00014471	0.00169661	0.00242445	0.00213951	0.00155256	0.000735768	-0.00061202	-0.00121329	-0.00117812	-0.000854912	0.000172448	0.00142662	0.0023397	0.00288981	0.00322654	0.00415993	0.00407529	0.00514261	0.00675619	0.00702417	0.00949547	0.0108508	0.012639	0.0135477	0.0140553	0.0145855	0.0158526	0.0161924	0.0155282	0.0152383
70302864		-0.223146	-0.241196	-0.262177	-0.270368	-0.2693	-0.262001	-0.243305	-0.170901	-0.14913	-0.123349	-0.115508	-0.108103	-0.0909124	-0.0760984	-0.0543758	-0.0194239	-0.0113663	-0.00730572	-0.00291043	-0.00411846	0.00231088	0.00119889	0.00351871	0.00363069	0.00442555	0.00612518	0.00539535	0.00947702	0.0102756	0.0137272
70303311		0.00298329	0.00368679	0.00376297	0.00404868	0.00412738	0.00413388	0.00439125	0.00469972	0.00513332	0.0054462	0.00566123	0.00596659	0.00653931	0.00698624	0.00708433	0.00749185	0.00776269	0.00757841	0.00742555	0.00749832	0.00797627	0.00948509	0.011701	0.0130464	0.0126774	0.0112926	0.010191	0.00931667	0.00879234	0.00899271
70303618		0.00237063	0.00185328	0.00149623	0.00154753	0.00198108	0.00233071	0.0024593	0.00262601	0.00340712	0.00452196	0.00625854	0.00859494	0.0104422	0.0113857	0.0111041	0.0110526	0.0109881	0.0105932	0.0103692	0.0100731	0.00938882	0.0086768	0.00761097	0.00553627	0.00398836	0.00244295	0.00240907	0.00521994	0.00646512	0.00841214
70304162		-0.00090906	-0.000472111	-0.000381556	-0.000961444	-0.00117867	-0.000861485	-0.00106934	-0.00140572	-0.00229536	-0.00221283	-0.00147127	0.000323681	0.0021899	0.00620015	0.00841361	0.0108609	0.0119921	0.0134307	0.0144281	0.0148408	0.015045	0.0146431	0.0147836	0.0149032	0.01464	0.0138588	0.0127687	0.0129909	0.0119266	0.0106538
70305153		0.00226095	0.00263697	0.00285935	0.00261609	0.00251972	0.00246551	0.00213613	0.0017051	0.0016438	0.00165283	0.00193939	0.00193581	0.00137725	0.000943695	0.000874252	0.0007001	0.000936528	0.00137895	0.00213352	0.00292641	0.00367212	0.00439694	0.00636754	0.00776859	0.00865809	0.00933438	0.0101918	0.0118445	0.014266	0.0169953
70305390		0.00460064	0.00502757	0.00521301	0.00574524	0.00606912	0.00741517	0.008478	0.0100113	0.0112014	0.0120259	0.0135177	0.0142898	0.0143903	0.0143017	0.0148812	0.0150957	0.0148896	0.0137071	0.0121738	0.010928	0.00934753	0.00709984	0.00683438	0.00525559	0.00536602	0.00418025	0.00436762	0.00313047	0.00262564	0.00170842
70305460		-0.00280242	-0.00264098	-0.00199758	-0.00137024	-0.000940001	-0.000781858	-0.00012772	0.00047922	0.000525134	0.00155484	0.00184079	0.00314087	0.00625622	0.00673438	0.00916324	0.00938245	0.00936165	0.0104164	0.0126515	0.0114864	0.0136804	0.01261	0.0133247	0.0139156	0.013867	0.0137013	0.0137462	0.0132572	0.012077	0.0107388
70307205		0.00115032	0.00139914	0.00151616	0.0021291	0.00220968	0.00415131	0.00518829	0.00657158	0.00946908	0.0110643	0.0113609	0.013552	0.0126855	0.0123921	0.012442	0.0112452	0.0102376	0.00959224	0.0094823	0.00881635	0.00809435	0.00720849	0.00571758	0.00696733	0.00526186
70307442		-0.000821814	-0.000541401	0.000316611	0.000468991	0.000951275	0.00139843	0.00320336	0.00380015	0.0068337	0.00805392	0.0104499	0.0113123	0.0116674	0.0119346	0.0126262	0.013036	0.012911	0.0115122	0.0098963	0.00846016	0.00766056	0.00662477	0.00611904	0.00537152	0.00535866	0.00576554	0.00612616	0.00645296	0.00678566	0.00714218
70307512		-0.00132749	-0.00105703	-0.000617541	-8.08023e-05	0.00046589	0.0010903	0.00197999	0.00334887	0.00506238	0.00597784	0.00696287	0.00838068	0.00979133	0.0112573	0.0129249	0.0140401	0.0145985	0.0157608	0.0180752	0.0179483	0.019685	0.0196623	0.0192525	0.0166486	0.0150757	0.0138028	0.0127052	0.0121777	0.0103407	0.00900154
70307679		-0.00111793	-0.00177079	-0.00189496	-0.00144965	-0.000509471	0.0011783	0.00362671	0.00587025	0.00868535	0.0112808	0.0121907	0.0132712	0.013964	0.0131834	0.0118742	0.0107267	0.00922943	0.00905961	0.00900081	0.00883097	0.0113319	0.0132624	0.0168787	0.0200397	0.0219862	0.0213508	0.0162217	0.0140987	0.0112347	0.0109519
70308126		0.0042845	0.00566829	0.00680905	0.00764987	0.0080277	0.00793627	0.00760495	0.00755417	0.00736075	0.00758956	0.00682233	0.00761327	0.00583283	0.00352067	0.00132	0.00104882	0.00423505	0.00869655	0.0124252	0.0108824	0.0104537	0.0123599	0.0114763	0.0105483	0.0119801
70308363		-0.000966991	0.000422685	0.00187384	0.00465461	0.00802637	0.0116206	0.0139883	0.0181738	0.0182118	0.0207711	0.0226416	0.0235138	0.0224244	0.0217071	0.0200047	0.0186278	0.0173953	0.0177318	0.0157129	0.0135094	0.0116593	0.0104102	0.0102776	0.0109049
70308433		-0.00248075	-0.00346335	-0.0038272	-0.00395933	-0.00403717	-0.00385285	-0.00355032	-0.00254809	-0.000260512	0.00290371	0.0056232	0.00853967	0.0119203	0.0162634	0.0183458	0.0187967	0.0184197	0.0175644	0.0178878	0.0169186	0.0157285	0.0146471	0.0147848	0.0147066	0.0147761	0.0148441	0.015927	0.0157423	0.0146969	0.0133374
70308503		-0.00180628	-0.00114772	-0.000690523	0.000186827	0.0010175	0.00175673	0.00223075	0.00230715	0.00239744	0.0024692	0.00264588	0.00359098	0.00468045	0.00601514	0.00693014	0.00785813	0.010315	0.0119283	0.0119765	0.0137081	0.014251	0.0144289	0.0133687	0.0124552	0.0111841	0.00962266	0.00894308	0.00840476	0.00806501	0.00764959
70308740		-0.00218816	-0.00170712	-0.00157722	-0.00115682	-0.00139496	-0.000794765	-8.26038e-05	0.000680814	0.0014004	0.00208315	0.00170364	0.00267783	0.00420254	0.00619867	0.00887897	0.0094936	0.0119856	0.0131316	0.0136777	0.012051	0.0125413	0.012553	0.0125319	0.0112631	0.0120895	0.0119116	0.0113188	0.0107598	0.0100218	0.00948518
70308977		-0.0033479	-0.00388037	-0.00426651	-0.00532248	-0.00627563	-0.00641895	-0.00668171	-0.00654122	-0.00561744	-0.00451115	-0.00409094	-0.0036396	-0.00272571	-0.00358803	-0.00267556	-0.00201055	0.000365651	0.0034889	0.00529379	0.00722436	0.00948803	0.0104799	0.00937445	0.0105382	0.0110457	0.0106529	0.0101224	0.0111336	0.0103402	0.00937448
70309047		-0.000576717	0.000472331	0.00017751	0.00241159	0.00565707	0.00756612	0.00832255	0.00971335	0.0113096	0.0131522	0.0141584	0.0131033	0.014591	0.0150419	0.0150165	0.0145662	0.0130334	0.0109489	0.00839389	0.00807836	0.00722433	0.00603622	0.00581334	0.00641531	0.00700715	0.00619809	0.0063297	0.006652	0.00546272	0.00481328
70309117		-0.00137277	-0.000976101	-0.0005747	-9.42819e-05	0.000764941	0.00370198	0.00502211	0.00731395	0.00880195	0.0108485	0.0123266	0.0123655	0.0124867	0.0107292	0.0100085	0.00947282	0.00886246	0.00935663	0.0102968	0.0103156	0.00991622	0.0104927	0.0101232	0.0100578	0.00935839	0.00901549	0.00805352	0.00827604	0.00748934	0.0077685
70309354		-0.00255552	-0.00149863	0.000293798	0.000485741	0.00176527	0.00200906	0.00317456	0.00340153	0.00468565	0.00416723	0.00524381	0.00605745	0.00694265	0.0102486	0.014625	0.0137989	0.0142817	0.0136667	0.0125452	0.010907	0.00922108	0.00738542	0.00555393	0.00400906	0.00339941	0.00272794	0.0023049	0.00106739	0.000984391	0.000676323
70310108		0.00280003	0.00189162	0.00215662	0.00255445	0.00234151	0.00282617	0.00253634	0.00306788	0.00336138	0.00368877	0.0043254	0.00516913	0.00610844	0.00665184	0.00781881	0.00899386	0.0116926	0.0111032	0.0129322	0.0139432	0.0137569	0.0144281	0.0145825	0.0129344	0.0104558	0.00856391	0.00749284	0.0073309	0.00679735	0.00686185
70310275		-0.00135251	-0.00143494	-0.00153658	-0.00032669	1.77456e-05	0.00139997	0.00258923	0.00568128	0.0074853	0.00972107	0.0106851	0.0102661	0.00929684	0.0104506	0.0102484	0.00992093	0.00978696	0.00981023	0.00962893	0.00935408	0.00906616	0.00898421	0.00778593	0.00689767	0.00636401	0.0058496	0.00549267	0.00522944	0.00481108	0.0044288
70310889		-0.00262345	-0.00262214	-0.00201411	-0.00165771	-0.00138194	-0.000465533	-0.000435228	0.00189728	0.00328375	0.0042947	0.00731834	0.0101018	0.0119909	0.0116247	0.0110756	0.0113252	0.0110338	0.0101351	0.00832192	0.00646102	0.00518422	0.00597372	0.00576659	0.00550483	0.00543912	0.0058496	0.00561128	0.00498771	0.00475398
70311029		0.00049065	0.00101787	0.0011772	0.00120608	0.00140164	0.00159737	0.00191325	0.00288103	0.00608345	0.00768005	0.00943106	0.00994252	0.00933519	0.00927332	0.00794583	0.00744374	0.0084383	0.0091662	0.0123219	0.0137954	0.0138969	0.0157548	0.0160892	0.0155096	0.0143994	0.0127883	0.0108972	0.00957278	0.0077576
70311266		0.00237768	0.00197352	0.00152858	0.000943732	0.00133888	0.00167113	0.00224741	0.0021321	0.00222703	0.00276344	0.00335513	0.00387185	0.00391081	0.00421521	0.00417569	0.00397959	0.00352133	0.00326417	0.00340076	0.00450379	0.00357562	0.00676554	0.00678888	0.00983616	0.0114022	0.0114024	0.0150136	0.0182416	0.018049	0.0191707
70311573		0.00201953	0.00259149	0.00249868	0.00259672	0.00276945	0.00324494	0.0037956	0.00422925	0.00512028	0.00478361	0.00562535	0.00603541	0.00636548	0.00652449	0.00756397	0.00700307	0.00869864	0.0103686	0.0117454	0.0114895	0.0112069	0.0119132	0.0121548	0.014394	0.0141279	0.015681	0.0168651	0.0167989	0.0166995	0.0156475
70311950		0.00672009	0.0069623	0.00747285	0.00815624	0.00890667	0.0117509	0.0105774	0.0122259	0.0116037	0.0106903	0.0107495	0.0100784	0.0110557	0.0102665	0.0111588	0.00951065	0.0081428	0.0070544	0.00604355	0.00562053	0.00521479	0.00514688	0.00506934	0.00493409	0.00486637	0.0045687
70313318		0.00121254	0.00184278	0.00230698	0.00431003	0.00607561	0.00925071	0.0147892	0.028633	0.0405702	0.0523301	0.055267	0.0675917	0.0725508	0.0689372	0.055936	0.0458867	0.0338278	0.00905567	-0.00264034	0.00673275	0.0141142	0.0226659	-0.00117305	0.00435475	-0.00810827	-0.0059749	-0.00274332	-0.00269321	-0.00809975	-0.00333866
70314309		-0.00353294	-0.00293312	-0.0026231	-0.00179362	-0.00139989	-0.00104661	-0.000578557	-0.000503573	-0.000856333	-0.000590111	-0.000787656	4.18608e-05	0.000250829	0.00121994	0.00324268	0.00419942	0.00644016	0.00808164	0.0105227	0.0133834	0.0120991	0.0141837	0.0147666	0.0136577	0.0123666	0.0121162	0.0117653	0.010142	0.0108891	0.00919005
70314476		-0.000375982	0.00015608	0.00017576	0.00012098	9.58796e-05	0.000127241	0.000297231	0.000316569	0.000320593	0.000520974	0.000573402	0.000889317	0.00126083	0.00205767	0.00322713	0.00465209	0.00509035	0.00513111	0.00600293	0.00867426	0.00765053	0.00900401	0.0105287	0.00955618	0.0107479	0.00956123	0.00756588	0.00652729	0.0045618	0.00565594
70314783		0.000558854	0.000524997	0.000402285	0.000806778	0.00169702	0.0041376	0.006147	0.00648103	0.00724271	0.0110958	0.0130115	0.0170024	0.0176935	0.0191205	0.0191115	0.0165372	0.0146417	0.0141934	0.0132984	0.0138197	0.0136063	0.0121284	0.0134952	0.0118885	0.0125061	0.0122042	0.012172	0.0118183	0.0117502	0.010894
70315397		0.00574795	0.00622236	0.00637898	0.00656639	0.00631764	0.00679245	0.00603903	0.00773919	0.00974053	0.00961682	0.0091426	0.0109401	0.0100958	0.0106776	0.00976493	0.0102498	0.00954324	0.00972416	0.00928275	0.00930332	0.00782074	0.00809004	0.00664348	0.00594331	0.00472155	0.00448556	0.00379662	0.00331943	0.00303215	0.00285153
70315914		0.00214623	0.00223087	0.00260188	0.00267517	0.00277444	0.00293257	0.0025497	0.00228631	0.00213037	0.00193762	0.00214604	0.0024139	0.0028543	0.00349948	0.00335463	0.00353632	0.00404686	0.00530088	0.00698241	0.00882425	0.00925497	0.0106209	0.0105454	0.00982341	0.00940992	0.00871798	0.00772995	0.00648596	0.00556388	0.0045044
70316151		-0.0011581	-0.00112908	-0.000847164	-0.000459924	-0.000683689	-0.000522593	-0.000580419	-0.000483297	-7.24432e-05	0.000667709	0.00123076	0.00107982	0.00463672	0.00529595	0.00581785	0.00861843	0.0104034	0.0109598	0.0127117	0.01382	0.0137156	0.0134875	0.0137949	0.0133475	0.013676	0.0133139	0.0136923	0.0149044	0.0149261	0.0146665
70316905		-0.000236339	0.000647933	0.00121096	0.00164172	0.00209467	0.00245112	0.002719	0.00325624	0.00355563	0.00444601	0.00434363	0.00596165	0.00734252	0.00889079	0.00963595	0.0111129	0.0121303	0.0126286	0.0123637	0.0124622	0.0121942	0.0115392	0.0107994	0.0100995	0.0100452	0.00967473	0.0100566	0.0096389	0.0100429	0.00939099
70317142		0.00352182	0.00315284	0.00401906	0.00364459	0.00371747	0.00541129	0.00582536	0.00660318	0.00666392	0.00670143	0.00596277	0.00838579	0.00884919	0.00945273	0.0106564	0.0117497	0.0122908	0.0118741	0.0116018	0.0116866	0.0121637	0.0120775	0.0117602	0.0129089	0.0121862	0.0106648	0.00954037	0.00901391	0.00774783	0.00753561
70318370		0.00187828	0.0022237	0.00360939	0.00470038	0.00541477	0.00643742	0.00833299	0.00789598	0.00948919	0.0111259	0.0121805	0.0126991	0.0138314	0.0144362	0.015328	0.0160224	0.016734	0.0167263	0.0165567	0.0164279	0.0157652	0.0147868	0.0135965	0.0126501	0.0115311	0.0107107	0.0104321	0.0097896	0.0093832	0.00935207
70318747		0.000354182	0.000422729	0.000799208	0.000932475	0.0010801	0.00159654	0.00240374	0.00199494	0.00248006	0.00299565	0.00367434	0.00440954	0.00536661	0.00640389	0.00763171	0.00890807	0.0100945	0.0112791	0.0127658	0.0125141	0.0123564	0.0116426	0.01154	0.0111737	0.0104095	0.00937027	0.00756645	0.00697765	0.00516747	0.0031695
70319361		0.000322739	0.00102969	0.00145962	0.00161092	0.000986344	0.00165648	0.00040997	0.00158488	0.00211836	0.00315945	0.00447068	0.00441378	0.00449637	0.00839612	0.00771565	0.00924318	0.0131488	0.0109795	0.0134954	0.0135992	0.013514	0.0144536	0.0144072	0.0147394	0.0144294	0.014136	0.0135841	0.0131993	0.0129712	0.012297
70319501		-0.00101454	5.95844e-05	0.000300949	6.75344e-05	-0.000178588	-0.000701325	-0.000557855	-2.80534e-05	0.00116247	0.00205805	0.00279673	0.00417794	0.00515604	0.00646022	0.00779889	0.008843	0.0100797	0.0105159	0.00932145	0.0081348	0.00629503	0.00492075	0.00403919	0.00430282	0.00355551	0.00348678	0.00269051	0.00170096	0.000455966	0.000233615
70320045		0.000576317	0.00253813	0.00323108	0.00338671	0.00266328	0.00262709	0.00273	0.00245199	0.00225447	0.00211971	0.00171155	0.00159152	0.00221193	0.00352233	0.00485247	0.00646131	0.00818689	0.00952285	0.00999864	0.0104065	0.0114081	0.010989	0.0109009	0.0110789	0.0114795	0.0120113	0.012578	0.0129504	0.0127838	0.0126344
70321106		-0.00117644	-0.000950887	-0.000379617	0.000257551	0.00124798	0.00174375	0.00233578	0.00239452	0.00191605	0.000930757	0.000418835	0.000559001	0.000996338	0.00104371	0.000896576	0.000934461	0.00172155	0.0013837	0.00141863	0.0033816	0.00552647	0.00535499	0.0087549	0.0134753	0.0182373	0.017427	0.0189687	0.017574	0.016108	0.014901
70321273		-0.00453378	-0.00467984	-0.00408839	-0.00238987	-0.000454187	0.00162949	0.00396913	0.00664111	0.0094599	0.0118982	0.0112049	0.0117038	0.0110054	0.00994087	0.00893072	0.00932496	0.00904237	0.00867754	0.0093735	0.0092179	0.0103051	0.00969194	0.00901403	0.00721604	0.00535298	0.00443717	0.00268426	0.00102942	0.000643626	0.00031167
70321343		-0.00239374	-0.00187933	-0.00148342	-0.00111423	-0.000666666	-0.000150122	0.000164364	0.000684098	0.00179763	0.00276256	0.00528883	0.00696668	0.00973178	0.00999342	0.0124593	0.0113018	0.0129156	0.0143944	0.0145237	0.0148992	0.0149539	0.0139575	0.0141115	0.0138017	0.0145292	0.0137506	0.0142595	0.0132597	0.0123142	0.011595
70322027		-0.00253225	-0.00274249	-0.00320561	-0.00283254	-0.00116371	-1.55877e-05	0.00262585	0.00448992	0.00431799	0.00403687	0.00560608	0.0081948	0.00880774	0.0100453	0.0105495	0.0114412	0.0113741	0.0113127	0.0112473	0.010972	0.0105199	0.0102192	0.00951711	0.00765681	0.00529914	0.00264486	0.000655458	-4.17332e-05	-0.000411023
70323255		0.00160026	0.00258325	0.00363482	0.00433237	0.00459611	0.00429119	0.0039095	0.00381138	0.00415632	0.00555072	0.00653337	0.00836686	0.00994628	0.0114405	0.0125327	0.0127747	0.0122872	0.0115656	0.0103459	0.00974375	0.0087219	0.00848702	0.00929635	0.00955172	0.00978304	0.00997029	0.0105361	0.00993553	0.010362	0.00944161
70323869		0.000844502	0.00171512	0.00340656	0.00673787	0.00892169	0.00971883	0.010676	0.014728	0.0160644	0.0170807	0.0166935	0.0163398	0.0151765	0.0139266	0.0116618	0.00916876	0.00751827	0.00739047	0.00781908	0.00760843	0.00735367	0.00638729	0.00619095	0.00543423
70324790		-0.00214985	-0.00315182	-0.00248379	-0.00135936	-0.000294718	0.000629653	0.00120708	0.00203946	0.00360423	0.00574204	0.00786123	0.00872959	0.00858752	0.00919867	0.0102577	0.010459	0.00982409	0.00994826	0.0100668	0.00935285	0.00917386	0.00854437	0.00819242	0.00885446	0.00855486	0.00833803	0.00806782	0.00757172	0.00760081	0.00708243
70324930		-0.00293776	-0.00249581	-0.00238807	-0.00181491	-0.00174793	-0.00194163	-0.00212053	-0.00229122	-0.00210852	-0.00162303	-0.000465689	0.000283357	0.00128634	0.00203495	0.0032169	0.00351037	0.00396401	0.00510766	0.00628983	0.00818321	0.00881774	0.00909346	0.0100973	0.00977994	0.0100602	0.0104155	0.00963813	0.0107166	0.0100404	0.010479
70325097		0.00349955	0.00411531	0.0047646	0.00498675	0.00616419	0.00651213	0.00848361	0.0088449	0.0111891	0.0136064	0.0138211	0.0131559	0.0124933	0.0123354	0.0127013	0.0123165	0.0122477	0.0119185	0.0112247	0.0101638	0.00939063	0.00814513	0.006904	0.00628826	0.0055294	0.0052	0.00464647
70325167		0.00210464	0.00221056	0.00287358	0.0038227	0.00499768	0.00436718	0.00679825	0.00684107	0.00831769	0.00984401	0.00920986	0.0102032	0.0116313	0.0127426	0.0139611	0.015763	0.0165188	0.0161867	0.0153286	0.0133493	0.0122333	0.011903	0.0108757	0.00981403
70325237		-0.00110348	-0.000974223	-0.000556545	9.12431e-05	0.000798692	0.00120163	0.00198283	0.00304347	0.00369894	0.00381739	0.0048947	0.00494168	0.00571001	0.0054466	0.0074379	0.00980967	0.0102303	0.010054	0.0102837	0.00972158	0.00956175	0.00927017	0.00934634	0.0101267	0.0106626	0.0116857	0.0119037	0.0119821	0.0122119	0.0114891
70325781		-0.000560256	-0.000778094	-0.000590913	-0.000835202	-0.00140241	-0.00207397	-0.00279061	-0.00255266	-0.00229382	-0.001493	-3.71813e-05	0.00187552	0.000953671	0.00315112	0.00657021	0.00659824	0.00905675	0.0102427	0.0115214	0.0126028	0.0132115	0.0117565	0.0115714	0.0107098	0.0100286	0.00977226	0.00967052	0.00950001	0.0100841	0.00980767
70325921		0.000551436	0.00021736	-8.88206e-05	-0.00048269	-0.000664486	-0.000744471	-0.000834511	-0.000848403	-0.000692586	-0.000154152	0.000751087	0.00175658	0.00282931	0.00383153	0.00484825	0.00597062	0.00706298	0.00829718	0.00708565	0.00851308	0.00946144	0.0100617	0.0112119	0.0130568	0.0154061	0.0158415	0.0139146	0.01167	0.0100708	0.009266
70327079		0.0029493	0.00332091	0.00407968	0.00501293	0.00582065	0.00680602	0.00745273	0.00740353	0.00749108	0.00791599	0.00702205	0.00604364	0.00664293	0.00511002	0.00639353	0.00601319	0.00872193	0.011872	0.0116508	0.0106549	0.0120402	0.0109019	0.00963806	0.00934481	0.00815453	0.00696398	0.00712779	0.00631945	0.00659265	0.0060523
70327386		0.000608831	0.000624521	0.000937013	0.00111908	0.00190571	0.00266467	0.00421078	0.00453285	0.00503244	0.00688408	0.00961344	0.0107252	0.0124906	0.0125535	0.0143002	0.0140632	0.0120739	0.0100268	0.00955482	0.00996078	0.00917223	0.0100379	0.00982171	0.00866583	0.00672366	0.00524706	0.0042144
70327456		-0.00207993	-0.0027707	-0.00354735	-0.00438115	-0.00513135	-0.00521309	-0.00476355	-0.00266691	0.00152655	0.00200939	0.00365787	0.00656922	0.0090396	0.0121872	0.01308	0.0143943	0.0145999	0.015677	0.0159755	0.0159375	0.0151163	0.0143788	0.0136308	0.0126731	0.0117503	0.0106041	0.00906066	0.00831975	0.00779122	0.00758306
70327526		0.000161453	0.00181531	0.00316472	0.00479783	0.00630213	0.00694976	0.00935258	0.01164	0.013547	0.0142301	0.0147986	0.0159935	0.0123621	0.0109362	0.0117264	0.0104051	0.00995844	0.00866999	0.00802034	0.00650428	0.00632358	0.00523589	0.00523224	0.00385398	0.00338817	0.00337183	0.0035809
70328377		0.00037938	0.00099077	0.00202645	0.00355813	0.00513641	0.00689413	0.00804849	0.00821392	0.00925321	0.0103391	0.00998151	0.0115025	0.0117831	0.0124503	0.0114049	0.0107905	0.0122278	0.0116715	0.0132048	0.0123253	0.0131162	0.0116262	0.011749	0.0101744	0.00883868	0.00879812	0.00798711	0.00667074	0.00551074	0.00507853
70328684		0.00443938	0.00529016	0.00663883	0.00804259	0.00822707	0.00880844	0.00903191	0.00863532	0.00824908	0.0076233	0.00678487	0.00613066	0.00554041	0.00510816	0.00482391	0.00469746	0.00473196	0.00470953	0.00471595	0.00387063	0.00265673	0.00164643	0.000830694	0.000140275
70330973		0.00478545	0.00636622	0.00864854	0.0116447	0.0144474	0.0148728	0.0141935	0.014035	0.0130366	0.0115479	0.00960122	0.00816726	0.00703602	0.006327	0.00575317	0.00530928	0.00488299	0.00370889	0.00309991	0.00234143	0.00146029	0.000830621	-0.000123832	-0.00014403	-0.000675054	-0.000814882	-0.000524203	-0.00095868
70331113		0.00104152	0.00117542	0.00100297	0.000806733	0.000419471	0.000158827	-2.50224e-05	-0.000203785	-7.93664e-06	7.5557e-05	0.000360078	0.00159538	0.00187366	0.00271083	0.00395977	0.00530861	0.00517534	0.00512265	0.00604629	0.00869212	0.0100881	0.0122958	0.0141577	0.0152748	0.0149829	0.0162247	0.0173167	0.0157672	0.0150586	0.0124244
70333332		0.00542688	0.00632916	0.00752632	0.00915136	0.0103383	0.0107767	0.0121288	0.013364	0.0140042	0.0151587	0.015767	0.0163508	0.0158497	0.0149655	0.0137722	0.0125036	0.0114203	0.0104477	0.00920427	0.00746315	0.00727308	0.00678801	0.00692183	0.00694128	0.00709121	0.0072307	0.00695575	0.0068124	0.00668542
70334323		-0.00529456	-0.00360925	-0.000195037	0.000733955	0.00388689	0.00828267	0.0109229	0.0122929	0.0148339	0.0177697	0.0196534	0.0206483	0.0210322	0.019578	0.018114	0.0169331	0.0155131	0.0146306	0.0140365	0.0134482	0.013005	0.0128946	0.01206	0.0104187	0.00936604	0.00850403	0.00813964	0.00744645
70334867		-0.00231445	-0.00208485	-0.0017759	-0.00140527	-0.000292384	0.00136031	0.00212866	0.00238991	0.00271421	0.00340019	0.00415954	0.00583544	0.0089555	0.0109746	0.0138607	0.0160692	0.0160488	0.0170485	0.0170944	0.0163561	0.0152098	0.0143423	0.0136396	0.0131872	0.0138008	0.0130284	0.0141285	0.0138554	0.0138706	0.0131578
70335007		0.00323584	0.00332261	0.00403465	0.0043007	0.00455609	0.00474055	0.00516558	0.00549761	0.00564068	0.00552735	0.00559179	0.00620601	0.0060605	0.0057818	0.00561042	0.00564488	0.00654732	0.00688336	0.00704684	0.00749835	0.00690325	0.00737338	0.00749936	0.00902004	0.00820588	0.0102664	0.0105944	0.010573	0.0115516	0.0115711
70335174		0.00494113	0.00544667	0.00602343	0.00660338	0.00631883	0.0065858	0.00683859	0.00695829	0.00739912	0.00861368	0.00766836	0.00872079	0.00900621	0.0106698	0.00975077	0.00969347	0.0092948	0.00872792	0.00789668	0.00801947	0.00704207	0.00759764	0.0058431	0.00531244	0.00571096	0.005646	0.00607732	0.00638475	0.00636905	0.00626871
70337533		8.95287e-05	0.00139971	0.00253619	0.00340284	0.00385035	0.00391451	0.00390126	0.00390058	0.00441627	0.00585462	0.00520164	0.00733052	0.00668898	0.009886	0.00995335	0.00978723	0.0102054	0.0112497	0.0117753	0.0118734	0.0115033	0.0112937	0.0109022	0.010244	0.00945404	0.00917874	0.0089712	0.00842546	0.00879772
70337603		0.00214379	0.00256398	0.00311158	0.00312602	0.00378476	0.00484891	0.00688567	0.00797165	0.010535	0.0112525	0.0116441	0.0133462	0.0143696	0.0135908	0.0133252	0.0128816	0.0123373	0.0114485	0.0108907	0.00997667	0.00923131	0.00839984	0.00780296	0.0072049	0.00703295	0.0068215	0.006944	0.00663774	0.0067174	0.00622239
70337910		-0.00222145	-0.00211998	-0.00168761	-0.00133538	-0.000747635	0.000576882	0.00152967	0.00218779	0.00377391	0.004427	0.00457447	0.00463388	0.00618787	0.00793065	0.00943837	0.00873135	0.00990644	0.0101374	0.00870085	0.00942957	0.00806832	0.00771337	0.00656598	0.00506352	0.00372099	0.00241284	0.00104701	0.000103741	-0.000278669	3.42746e-05
70338147		-0.00196981	-0.00212835	-0.00229183	-0.0022762	-0.00237586	-0.00236958	-0.00226558	-0.00180588	-0.000840075	0.000965551	0.0023089	0.00404443	0.00485424	0.00628549	0.00890257	0.0103814	0.0116877	0.0124616	0.013021	0.0134339	0.0131358	0.013222	0.0128362	0.0125115	0.0125946	0.0125037	0.0123965	0.0115832	0.00960883	0.00766031
70338524		0.00314036	0.00402727	0.0058571	0.00827325	0.0111383	0.0130371	0.0148274	0.0156904	0.0153362	0.0154933	0.0151241	0.0147731	0.0136923	0.0128498	0.0130775	0.0115674	0.00983002	0.00923337	0.00825466	0.0078661	0.00763948	0.0075752	0.00762021	0.00758333	0.00756063	0.00724471	0.00663003
70338831		0.00383494	0.00407999	0.00450328	0.005061	0.00608749	0.0075499	0.00908014	0.0108007	0.0125472	0.0142043	0.0155326	0.0155785	0.0154295	0.0146728	0.0153515	0.0145523	0.0135523	0.0125299	0.0115343	0.0112562	0.0098539	0.00850426	0.00732359	0.00652486	0.00636177	0.00563922	0.00650951	0.00539075	0.00503333
70339068		-0.00037359	-0.000137773	7.51822e-05	0.000202084	-0.000434393	-0.000779784	-0.000912476	-0.000636206	0.000501173	0.00214486	0.00402379	0.00618033	0.00892464	0.00926296	0.00953218	0.0107662	0.0129306	0.0119132	0.0122523	0.0125948	0.0125708	0.0127136	0.0130636	0.0119553	0.0110276	0.0117668	0.0101683	0.00990785	0.00852615
70339138		0.00245023	0.00280642	0.00362116	0.0036855	0.00418081	0.00466828	0.00551339	0.00771945	0.00899778	0.00915793	0.00771753	0.00658158	0.00794371	0.0078568	0.00870754	0.00927048	0.00944218	0.00903864	0.00941323	0.00818857	0.00629313	0.00498329	0.00450704	0.00404991	0.00363819
70339822		1.86581e-05	0.00103484	0.0018278	0.00217996	0.00275962	0.00298654	0.00286465	0.00362374	0.00296007	0.00349682	0.00476998	0.00588198	0.00549586	0.00624202	0.00761577	0.00625506	0.00764886	0.0089326	0.00971138	0.0115338	0.011953	0.0170513	0.0166125	0.0164567	0.0152645	0.0150613	0.0148394	0.0146063	0.0151589	0.0144909
70340436		0.00238624	0.00218425	0.00202868	0.00251855	0.00361453	0.00498687	0.00632203	0.00827977	0.00916583	0.00966393	0.0107608	0.0114581	0.0120778	0.0127167	0.0132427	0.0128346	0.0127702	0.0122488	0.0116267	0.0111009	0.0105978	0.0106602	0.00936644	0.00785963	0.00791976	0.00682413	0.00636295	0.00709581	0.00737235	0.00860423
70340980		-0.000727326	1.40025e-05	0.00102062	0.00137349	0.0015964	0.00180196	0.00221057	0.0024251	0.00480934	0.00536418	0.00651297	0.0107183	0.012604	0.0142303	0.0156749	0.0161957	0.0153976	0.0162435	0.0158057	0.0153343	0.0147274	0.0145226	0.0146079	0.0143178	0.0145127	0.0142358	0.0131064	0.0125763	0.0113722
70341050		0.000195376	-0.00132631	-0.0010047	-0.00116011	-0.00066433	0.00146873	0.00131751	0.00336178	0.00544087	0.00490388	0.00691187	0.00635356	0.00696194	0.00640237	0.00624851	0.00603469	0.00600109	0.0057023	0.00509925	0.00498811	0.00450674	0.00423365	0.00387892	0.00342757	0.00306325	0.00204633	0.00356077	0.00238728	0.00479475	0.00550062
70341357		0.000118018	0.000649299	0.0011757	0.00168127	0.00265997	0.00340476	0.00449705	0.00557546	0.00611815	0.00782024	0.00900193	0.0106109	0.010881	0.0114226	0.0110336	0.011531	0.0110432	0.0112628	0.0105164	0.00972016	0.0084405	0.00752145	0.00634182	0.00577421	0.00588241	0.00571172	0.0054123	0.00533032	0.00514515	0.00556417
70341664		0.00397588	0.00468349	0.00533099	0.00427287	0.00592607	0.00531275	0.00714393	0.00885593	0.00960641	0.00997871	0.0121183	0.010884	0.0123746	0.0112805	0.0112642	0.0103007	0.0101103	0.00971558	0.00977181	0.00894744	0.00936647	0.00871031	0.00820925	0.00841326	0.00793619	0.00718719	0.00677307	0.0057956	0.00543197	0.00500719
70341734		0.00518791	0.00517547	0.00534392	0.00555217	0.00581001	0.00682426	0.00703463	0.00713004	0.00775964	0.00760544	0.00731933	0.00730844	0.00657116	0.00652606	0.00634027	0.00655021	0.0067255	0.0068033	0.00717484	0.00703308	0.00720349	0.0073032	0.00674869	0.0066755	0.00618748	0.00683816	0.00662429	0.0072776	0.00722123	0.00795619
70341971		0.000385539	7.52911e-05	-0.000336838	-0.00121961	-0.00130903	-0.00139523	-0.00105423	-0.000887323	-5.92656e-05	0.00104045	0.0022556	0.00324664	0.00384284	0.00384536	0.0033676	0.00273092	0.00220412	0.00217675	0.00272173	0.00379062	0.00471403	0.0058718	0.00742971	0.0072395	0.00894919	0.00981169	0.010559	0.0111006	0.0121292	0.014291
70342278		0.012121	0.0124109	0.0109168	0.0118256	0.0102508	0.00908442	0.00934803	0.00875005	0.00720119	0.00765933	0.00699385	0.0061152	0.00561362	0.00579323	0.00613246	0.00623482	0.00617614	0.00597689	0.00569701	0.00516938	0.00427049
70342418		0.00419661	0.00579359	0.00812468	0.00859509	0.0102301	0.0107509	0.0114706	0.0113714	0.0125297	0.0119663	0.0133124	0.0126423	0.0137451	0.0129494	0.0146278	0.015149	0.0147628	0.0143325	0.0141365	0.0140929	0.013226	0.0123545	0.0105714	0.00900306	0.0077385	0.00687263	0.0061348
70342725		0.000648472	0.000609419	0.00178237	0.0033981	0.00501538	0.00513595	0.00683295	0.00645606	0.00740244	0.007854	0.0104635	0.0103274	0.0113595	0.0125323	0.0117803	0.0118705	0.010911	0.0115939	0.0113808	0.0106665	0.010898	0.0100894	0.0105019	0.00990771	0.0094093	0.0100836	0.00917438	0.00924036	0.00850304	0.00867336
70342892		-0.000866642	-0.000277364	-9.78357e-05	0.000504354	0.00097544	0.000500323	0.000733404	0.000511066	0.00022473	0.000345677	-4.36282e-05	3.77928e-06	2.95489e-05	-0.00012384	-0.000634422	-0.00107768	-0.000861622	-0.000117518	0.00127109	0.00447142	0.0082421	0.0104487	0.0119281	0.0136843	0.015095	0.0163878	0.0174064	0.0173707	0.0171117	0.0167069
70342962		-0.000333463	6.38359e-05	0.000596505	0.000809612	0.00166836	0.00282491	0.00342987	0.00403729	0.00464034	0.00539662	0.00546159	0.00542154	0.00542883	0.00540986	0.00384462	0.00288623	0.00403988	0.004132	0.00776351	0.00947266	0.0119597	0.0162511	0.0179894	0.0188107	0.0177249	0.0161103	0.0155732	0.0125003	0.0104083	0.00770511
70343883		0.000504294	-0.000365722	0.000194059	-0.000387191	-0.00114889	-0.00185883	-0.00278738	-0.00356709	-0.00371407	-0.00340522	-0.00287665	-0.00253368	-0.00212783	-0.00222064	-0.0017839	-0.000993915	-0.000538762	-0.000416079	0.0017353	0.00292728	0.00430024	0.00612062	0.00659362	0.00714251	0.00908057	0.0102687	0.00906906	0.00904835	0.00856508	0.00836765
70343953		0.00140676	0.00178646	0.00183157	0.0016963	0.00144477	0.00135753	0.0013447	0.00135862	0.00368891	0.00426418	0.00612575	0.00754727	0.00890238	0.0096373	0.0108482	0.0117534	0.0121655	0.012288	0.0120925	0.0117121	0.0117521	0.0106384	0.0101543	0.00980893	0.00924069	0.00949741	0.00972625	0.00909819	0.0093358	0.00910098
70344190		0.00298178	0.00544683	0.00777602	0.0108454	0.0124976	0.0145314	0.0154799	0.0169168	0.0166018	0.015472	0.0143147	0.0129001	0.0113541	0.00952168	0.00767772	0.00615771	0.00523129	0.00498912	0.0049227	0.00493381	0.00520161	0.00538216	0.00494324	0.00405392	0.00351202	0.00283622	0.0022983
70344944		0.00271338	0.00265543	0.0025499	0.0024967	0.00245331	0.00260187	0.00277634	0.00359821	0.00456215	0.00559967	0.00657522	0.00665326	0.00760221	0.00841726	0.00919459	0.00992803	0.0104658	0.0110475	0.0119373	0.0117318	0.0117798	0.0126961	0.013648	0.014029	0.0139492	0.0131229	0.0127946	0.0113391	0.00974375	0.00856273
70345014		-0.00266912	-0.00274436	-0.00278834	-0.00299886	-0.00287438	-0.00297182	-0.00296869	-0.00237992	-0.00149068	-0.000419033	0.0021295	0.00384583	0.00657075	0.00878197	0.0118258	0.0164138	0.0180798	0.0183336	0.0184595	0.0169762	0.0154604	0.0140401	0.0120839	0.0108468	0.0100181	0.00907488	0.00917518	0.00764015	0.0059773	0.00436154
70345795		0.000932105	0.000728027	0.000826703	0.00185588	0.00277829	0.00443217	0.00492794	0.00631998	0.00661179	0.00755582	0.00887445	0.00845235	0.00976247	0.00946019	0.0100335	0.0114624	0.0116508	0.0134488	0.0155384	0.0144335	0.0139899	0.0142346	0.0130204	0.0125856	0.0120488	0.0113075	0.0102615	0.00951635	0.00880184
70345865		0.00132132	0.00070964	0.000268974	0.000113884	0.000332288	0.00021589	0.000226918	0.000656627	0.00152311	0.00247014	0.00330628	0.00412884	0.00477716	0.00526366	0.00562176	0.00638591	0.00709111	0.00790323	0.00794712	0.00833635	0.00891662	0.00999921	0.0101305	0.0115769	0.0119369	0.0122909	0.0115507	0.0108673	0.0100942	0.00912042
70345935		0.00111682	0.0015467	0.00251504	0.00250157	0.00265856	0.00301578	0.00345704	0.00384573	0.00418572	0.00449113	0.00466965	0.00513666	0.00462317	0.00553084	0.00709489	0.00641286	0.00926143	0.010712	0.0112705	0.0118532	0.0112692	0.0117814	0.0132482	0.0145231	0.0146597	0.0142493	0.0138115	0.0134649	0.0133474	0.0131222
70346005		-0.000953468	-0.00103326	-0.000809214	-0.000148347	0.000652799	0.0012509	0.00176016	0.00288893	0.00475238	0.00743621	0.0105405	0.0103699	0.0106061	0.0106402	0.0117969	0.0109033	0.0108044	0.0100477	0.0094305	0.00855135	0.00714336	0.00553601	0.00467253	0.00407647	0.00386366	0.00377045	0.00368612	0.00340618	0.00330181	0.0031285
70346312		9.39177e-05	0.00509472	0.0114816	0.0199535	0.0298655	0.0323947	0.0299957	0.0265437	0.0214163	0.0174076	0.015542	0.0146173	0.0141463	0.0120724	0.0113913	0.0103182	0.0107485	0.0112691	0.0119447	0.0122998	0.0118774	0.0112394	0.0109333	0.0121789	0.0115967
70346786		0.00186135	0.00259502	0.00309738	0.00349435	0.00495636	0.00551856	0.00707496	0.00824331	0.011646	0.0121518	0.0127764	0.0153461	0.0155171	0.0155908	0.0152009	0.0137765	0.0118637	0.0116688	0.0107318	0.0097355	0.00870888	0.00739251	0.00663143	0.00647227	0.00658711	0.00667642	0.00674057	0.00681282	0.00699155	0.0071913
70347610		-0.00229793	-0.00171103	-0.00222698	-0.00266697	-0.00137316	6.40341e-05	0.00287892	0.00526188	0.00782902	0.00858431	0.0106316	0.0126983	0.0133532	0.0126232	0.0114621	0.0107756	0.0107096	0.00966401	0.00994415	0.0103683	0.00992093	0.00980846	0.00964464	0.00893522	0.00866745	0.00851049	0.00832198	0.0066073	0.00537199	0.00469199
70347917		0.00351602	0.00236652	0.000180125	-0.00152176	-0.00240006	-0.00268007	-0.00264833	-0.00267384	-0.00290906	-0.00207315	-0.00149906	-0.000165034	0.00148859	0.00222033	0.00481119	0.00811571	0.0109887	0.0113932	0.0111288	0.0119185	0.0110118	0.0116678	0.011156	0.00959741	0.00996298	0.00892465	0.0079513	0.00807941	0.00776848	0.006809
70348084		-0.00255272	-0.00271805	-0.00241879	-0.00195543	-0.00149657	-6.9374e-05	0.000933487	0.000262025	0.00204849	0.00315715	0.00422897	0.00569643	0.00660567	0.00722341	0.00849265	0.0104473	0.0121645	0.0141286	0.0160323	0.0178365	0.0185491	0.0190069	0.0196038	0.0189402	0.0172262	0.0153799	0.0139346	0.0126129	0.0113391	0.0104942
70348154		-0.00121136	-0.00134292	-0.00151395	-0.00181977	-0.00196289	-0.00189647	-0.00168998	-0.00111969	2.98926e-05	0.00106798	0.00224232	0.00310696	0.00347978	0.00502988	0.00581421	0.00701159	0.0076713	0.00924355	0.00951751	0.00955618	0.00888288	0.00863308	0.00751185	0.00761303	0.0083474	0.00808881	0.00769118	0.00714508	0.00666302	0.00594465
70348601		0.000558458	0.00101522	0.00114255	0.00131323	0.00174438	0.00222513	0.00289831	0.00396375	0.00638295	0.00831149	0.0107258	0.0134317	0.0146344	0.0161405	0.0165862	0.0159934	0.0154453	0.0142218	0.014898	0.0144419	0.0153316	0.0157554	0.0166181	0.0168681	0.0169185	0.0164073	0.0161525	0.0151439	0.0130588
70349145		-0.00114724	-0.00140667	-0.00186303	-0.00155758	-0.000918367	-0.000322083	0.000220945	0.00170155	0.00260328	0.00335477	0.00508005	0.00694895	0.00916863	0.012565	0.0129052	0.0163274	0.016031	0.0168527	0.0181692	0.0163031	0.016504	0.0152803	0.0148572	0.0142042	0.013331	0.0121687	0.0117263	0.0112211	0.0114624	0.0115773
70349215		0.00225442	0.00342506	0.00470274	0.00620355	0.00747586	0.0082585	0.00984528	0.0110292	0.0121194	0.0116526	0.0130944	0.0118456	0.0123928	0.0134749	0.012534	0.0119434	0.0129714	0.0141844	0.0147657	0.0150271	0.0154648	0.0160994	0.0157889	0.0153209	0.0139953	0.0136554	0.0127414	0.012448	0.0113653	0.0108435
70349759		-0.000422388	-0.000132067	9.77463e-05	0.000287154	0.000620518	0.00120631	0.00193119	0.0023865	0.0029065	0.00353754	0.00424188	0.00471026	0.00577481	0.00542396	0.0069834	0.0076633	0.00962713	0.00914677	0.0112299	0.0122068	0.0124388	0.0119259	0.0108556	0.0106977	0.00900332	0.00594308	0.00433999	0.00328897
70350206		-0.00517558	-0.00452549	-0.0041848	-0.00355536	-0.00322056	-0.00276038	-0.00194466	-0.00109858	-0.000522444	-0.00023428	6.24414e-05	0.000529254	0.00155893	0.00260257	0.00301587	0.00410258	0.00444182	0.00494616	0.00477038	0.00520618	0.00529826	0.00627482	0.0087383	0.00991082	0.0111178	0.0114933	0.0101376	0.00762073	0.00751678	0.00867605
70351504		-0.00385185	-0.00356323	-0.00374414	-0.00394389	-0.00388808	-0.00359434	-0.0025	-0.00142197	-0.00108059	-0.000615506	0.000638005	0.00152512	0.0019853	0.00258036	0.00318208	0.00552393	0.00808846	0.0102768	0.0100108	0.0115578	0.0137397	0.0151236	0.015436	0.0161367	0.0162251	0.0159737	0.0155383	0.0143215	0.0120148	0.0100015
70352802		0.00527488	0.00487771	0.00500686	0.0047461	0.00493675	0.00572084	0.00664087	0.00738083	0.00806278	0.00910597	0.00832089	0.00883899	0.00912772	0.00857686	0.00843766	0.00860204	0.00856029	0.0086011	0.00947987	0.0103154	0.00886829	0.00865842	0.00935709	0.0118834	0.00961458	0.0115886	0.0108092	0.0100452	0.00887527	0.00839034
70353346		0.000699379	0.0017231	0.00178461	0.00186342	0.00185276	0.00180983	0.00173904	0.0015896	0.00160906	0.00201652	0.00326481	0.00487021	0.00695865	0.00945204	0.0110568	0.011515	0.0124534	0.0124018	0.0118826	0.0132526	0.0134488	0.0131834	0.0127232	0.0126783	0.0122989	0.0116539	0.0109534	0.0103342	0.0102854	0.00928649
70353960		0.000460854	0.00103148	0.00165445	0.00205485	0.00272115	0.00276604	0.00269414	0.00262465	0.0026454	0.00288786	0.00486263	0.00468619	0.00540995	0.00826299	0.00723652	0.00856553	0.00898132	0.00930241	0.0106899	0.00986477	0.0109479	0.0111559	0.0103941	0.0097358	0.00894703	0.00844558	0.00789824	0.00679734	0.0057664	0.00557015
70355021		-0.00226213	-0.00189622	-0.00211783	-0.00180338	-0.00144349	-0.00108824	-0.00129913	-0.00100363	-0.000602008	0.000221414	0.0014583	0.00248255	0.0029644	0.00375886	0.00578754	0.00766142	0.00930982	0.00978385	0.0112426	0.0113811	0.0128447	0.0137885	0.0132687	0.0141022	0.0141952	0.0136523	0.0134015	0.0132577	0.0124463	0.0119809
70355328		-0.000196567	-0.000438234	-0.00128505	-0.00168681	-0.00186808	-0.00179037	-0.00162715	-0.000594472	0.000354862	0.000924067	0.00210767	0.00384881	0.00501553	0.00540008	0.00581315	0.0059261	0.00592922	0.00811477	0.006883	0.00956466	0.0088185	0.0101824	0.0109984	0.0125917	0.0135879	0.013343	0.0125708	0.0127157	0.0122775	0.0122015
70355872		-0.000437993	-6.82626e-05	0.00014917	0.000217442	0.000720586	0.00215134	0.00501714	0.00819455	0.0100203	0.00977414	0.00960834	0.00993904	0.00935158	0.00907328	0.00764432	0.00728373	0.00591867	0.0047295	0.00369733	0.00181739	0.00100717	-0.00054971	-0.00225559	-0.00271666	-0.00354752	-0.00391962	-0.00395703	-0.00430118	-0.00372849	-0.00387036
70357170		0.00348563	0.00346083	0.00348325	0.00375111	0.00406942	0.00446009	0.0049709	0.00544796	0.00587183	0.00646383	0.00697933	0.00780021	0.00840273	0.00936614	0.00986393	0.0106582	0.011497	0.0113355	0.0113033	0.0118766	0.0121088	0.0124172	0.0130083	0.0126735	0.0126492	0.0124537	0.0116986	0.0107645	0.0102687	0.00957287
70357547		-0.00146699	0.000808415	0.00218965	0.00429292	0.00521088	0.0058901	0.0074114	0.00567455	0.007847	0.00987175	0.0114265	0.0108103	0.00950741	0.0101409	0.0103192	0.0095927	0.0104419	0.00991646	0.0100136	0.00932285	0.00901664	0.00822476	0.00759085	0.00634708	0.00526228	0.00432993
70358231		-0.000939765	-0.000463695	2.97598e-05	0.000591705	0.000618263	0.000388789	0.000123278	-0.00013021	-0.000588563	-0.000993511	-0.00117571	-0.00126559	-0.00129376	-0.000857565	0.000302337	0.00149446	0.00405904	0.00563478	0.00703924	0.00888811	0.0123649	0.0144505	0.0168602	0.0163491	0.0156716	0.0150671	0.0138822	0.0121776	0.0113467	0.0109544
70358468		1.51891e-05	-4.79284e-05	0.000236312	0.000958282	0.00103047	0.0021211	0.00463994	0.00673329	0.00881688	0.0116985	0.0142464	0.015463	0.0166369	0.0170096	0.016348	0.0157914	0.0151723	0.0146512	0.0140028	0.0133443	0.0121517	0.0113473	0.0100071	0.00896977	0.00779708	0.00614462	0.00539779	0.0056343
70359696		-0.00139363	-0.00147193	-0.00159725	-0.00141563	-0.00119849	-0.000764812	-0.00064016	0.000499687	0.00253454	0.00540416	0.00892304	0.0126989	0.0158938	0.0180564	0.0198817	0.021007	0.021588	0.020753	0.0197886	0.0183053	0.0170829	0.0166003	0.0156396	0.0151985	0.0147169	0.0144535	0.0132448	0.0120631	0.0111178	0.00994457
70359766		-0.00147753	-0.00169036	-0.00185494	-0.00177721	-0.00205087	-0.00175557	-0.00104151	-8.18319e-05	0.0014724	0.00345013	0.00452008	0.0057235	0.00808426	0.00916487	0.0100131	0.0112503	0.0111941	0.0109963	0.0108961	0.0102724	0.0107647	0.00968537	0.0090091	0.0066787	0.00479283	0.00456452	0.00366372	0.00308844	0.00265045	0.00232097
70359836		0.000692503	0.000895599	0.00114789	0.0016723	0.00212232	0.00305755	0.00509354	0.00680985	0.00903424	0.0113645	0.0128536	0.0125825	0.0149384	0.0150643	0.0157557	0.0153313	0.0146815	0.0148413	0.0150457	0.0155267	0.0159651	0.0153665	0.0134113	0.0113234	0.00992395	0.00884146	0.00813938	0.00733791	0.00676398
70359906		0.000648168	0.00117195	0.00197514	0.00336709	0.00427732	0.00512898	0.00625994	0.00647811	0.0070255	0.00924287	0.0103908	0.0111386	0.0117166	0.0119991	0.0122013	0.0122072	0.0127177	0.012544	0.0128812	0.0135598	0.0123522	0.0126234	0.0125867	0.0113569	0.0108515	0.0106041	0.00950602	0.00942282	0.00879399	0.00841907
70360073		0.0033908	0.00231315	0.00214118	0.00136716	0.000644963	0.000296351	-6.49129e-06	-0.000334091	-0.000195949	0.000449279	0.00426576	0.0063848	0.00845326	0.0114138	0.0131865	0.0154458	0.0165326	0.0171769	0.0178341	0.0177546	0.0162361	0.0152091	0.0142204	0.0126743	0.0119235	0.0106279	0.00983828	0.00837074	0.00848549	0.0076854
70360520		-0.00524195	-0.00563605	-0.00552287	-0.00491721	-0.0047956	-0.00331158	0.000812456	0.00350766	0.00632724	0.00951843	0.0111211	0.0132154	0.0147613	0.0151047	0.0163855	0.0166246	0.0166773	0.016534	0.0153943	0.0148873	0.0144058	0.0141342	0.014075	0.0145128	0.01452	0.0142749	0.0140756	0.0134247	0.0124729	0.0113769
70360687		0.000955405	0.00100983	0.00153045	0.00195699	0.00342909	0.00554584	0.00730935	0.0106337	0.0127116	0.013835	0.0141416	0.0135634	0.0129024	0.0126888	0.0133629	0.0134362	0.0129473	0.0120551	0.0112775	0.0107088	0.0104568	0.0105145	0.0106601	0.0105209	0.0099068	0.00943044	0.00893868	0.00914141
70361371		-0.000411088	-0.000447584	-0.000608389	-0.000742063	-0.00128478	-0.00216382	-0.00267079	-0.00281373	-0.00277036	-0.0027461	-0.00226636	-0.0016417	-0.00158054	-0.000381294	0.0010791	0.0050919	0.00725616	0.00901563	0.0102886	0.0111721	0.0116824	0.0116452	0.0128186	0.0121252	0.0132861	0.0133259	0.0134987	0.014647	0.0144905	0.0142876
70363283		0.00924511	0.0102917	0.0114849	0.0125186	0.0136809	0.0144507	0.0155223	0.0155825	0.0151442	0.0148147	0.0140258	0.0134494	0.0130997	0.0130553	0.0129301	0.0129841	0.0126643	0.0124822	0.0123289	0.0117277	0.0106417	0.00958651	0.00864384	0.00848697	0.00858724
70363423		0.00228994	0.00251121	0.00300292	0.00412388	0.00572879	0.0072225	0.00896173	0.0109264	0.0126006	0.0130838	0.0136759	0.0127882	0.0131965	0.0131234	0.0140689	0.0133	0.0135073	0.0132009	0.0131608	0.0120037	0.0105299	0.00878676	0.00677775	0.00382569
70363660		0.00298899	0.0041944	0.00496908	0.00488639	0.00601467	0.00702432	0.00894462	0.00969539	0.0100333	0.0107622	0.010539	0.009214	0.00979691	0.00768813	0.00792088	0.00585596	0.0054279	0.00498307	0.00398476	0.00267717	0.00147337	0.00179021	0.00299785	0.00254409	0.00439534	0.00403123
70364344		-0.00427424	-0.00479014	-0.00505863	-0.00478142	-0.00398322	-0.00336052	-0.00172428	0.000152091	0.00201188	0.00349301	0.00508164	0.00682664	0.0077589	0.0099241	0.011781	0.0139175	0.0140936	0.0156775	0.0166972	0.0165443	0.0181528	0.0192912	0.0193951	0.019164	0.0188643	0.0180912	0.017458	0.0164088	0.0156595	0.0145506
70364414		-0.00356116	-0.00375569	-0.00356987	-0.00315115	-0.00245839	-0.00151528	-0.000160034	0.00165844	0.00371626	0.00687745	0.0073291	0.0111652	0.0127322	0.0144725	0.0161957	0.0175922	0.0180459	0.0180067	0.017044	0.0163701	0.0148105	0.0145198	0.0156897	0.0158448	0.0160508	0.0159027	0.0163575	0.0155673	0.013355	0.0129011
70364651		-0.00368756	-0.00204711	-0.000348018	0.000359531	0.000391482	-0.00037728	-0.000657844	-0.00132003	-0.00183296	-0.00207471	-0.00156313	-0.00147614	-0.00057036	0.000383792	0.00130377	0.0019019	0.00289178	0.0036627	0.00491603	0.00721621	0.00895448	0.0111168	0.0110635	0.00985997	0.00883607	0.00879802	0.00824157	0.00881663	0.00977528	0.0113468
70364721		0.00105492	0.00161662	0.00153696	0.00203363	0.00250159	0.00288168	0.00380355	0.00335094	0.00455309	0.00559983	0.00662295	0.00700459	0.00849203	0.00871791	0.0123082	0.0123861	0.0141923	0.01352	0.0153168	0.0148395	0.0136184	0.0136857	0.0131156	0.0128154	0.0115848	0.0115011	0.0107998	0.00979153	0.00860383	0.00698337
70364888		-0.00334523	-0.00328884	-0.00230844	-0.00134071	-0.000320409	0.000759024	0.00194382	0.00327024	0.00409487	0.00518756	0.00706365	0.00829748	0.010394	0.0133489	0.0141034	0.0153901	0.0163248	0.0165535	0.0161886	0.0158203	0.0155618	0.0142304	0.0123359	0.0101422	0.00857057	0.00866265	0.00894001	0.00825104	0.00774254	0.00715009
70364958		0.000564611	0.000543581	0.00068253	0.000780606	0.00077753	0.000897935	0.000852759	0.000603586	0.000741636	0.00167641	0.00236451	0.00400006	0.0052316	0.00704854	0.00792644	0.00953521	0.0113835	0.0127384	0.0126088	0.0135538	0.0122901	0.0124797	0.0121771	0.0107274	0.00960722	0.00849441	0.00757964	0.00714976	0.00681611	0.00663736
70365572		0.000132041	0.00102009	0.00149731	0.00206315	0.00288425	0.00363978	0.0041576	0.00464019	0.00520541	0.00630141	0.00826283	0.00897	0.00930216	0.01071	0.00937499	0.0100231	0.00949391	0.0104292	0.0120732	0.0129357	0.0136251	0.0142794	0.0146198	0.0148848	0.0136226	0.0121328	0.0109924	0.0101366	0.0098492	0.00897048
70365949		-0.00380554	-0.00269901	-0.00278425	-0.00109781	0.00105905	0.00319536	0.00532937	0.00629231	0.0084299	0.0113512	0.010766	0.0121107	0.0121953	0.0110018	0.0108438	0.0103728	0.0101276	0.00973568	0.00961062	0.00869465	0.00713099	0.00607686	0.00569531	0.00534845	0.00567283
70366493		-0.000558478	-0.000847489	-0.00125364	-0.00163529	-0.00178416	-0.0016946	-0.00105443	-0.000634879	1.27067e-05	0.00183087	0.00244884	0.00428322	0.00616356	0.0074599	0.00946986	0.010169	0.0103654	0.00909296	0.00864026	0.00795455	0.00846001	0.00942711	0.00816191	0.00778587	0.00765825	0.00605223	0.00528435	0.0042265	0.00329194
70367317		-0.00105429	-0.00120028	-0.000638161	-0.000567759	0.00055271	0.00299151	0.00372733	0.00694334	0.00701933	0.00828089	0.00907377	0.00910249	0.00992631	0.0109996	0.0123311	0.0109285	0.0103415	0.0114529	0.0110606	0.00932869	0.0101172	0.00951186	0.00856444	0.00790118	0.00673709	0.00633534	0.00593713	0.0057318	0.00524095	0.00493856
70367554		0.00190377	0.00165389	0.00210825	0.00199741	0.00216319	0.00224013	0.00291515	0.0040791	0.00585072	0.00508928	0.00634258	0.00640857	0.00768471	0.00848379	0.00907099	0.00866108	0.00875494	0.008979	0.009425	0.00768897	0.00680469	0.00635347	0.00382502	0.00187384	0.00231813	0.000741959	0.000534246	-0.000468581	-0.00120426	-0.00129837
70367624		-0.000952598	-0.000546626	-0.000403537	-0.000296922	-0.000128529	0.000173801	1.4746e-05	0.000575031	0.00165837	0.00341306	0.00539261	0.00567339	0.00578938	0.00740815	0.00622989	0.00672329	0.00867496	0.0077223	0.0108992	0.0109125	0.011556	0.0142381	0.0161859	0.0159534	0.0143716	0.0143031	0.0130044	0.0113393	0.010927	0.00967814
70367791		-0.00105415	-0.000500887	0.000855249	0.0013684	0.00215164	0.00271733	0.00328205	0.00412675	0.00523443	0.00675402	0.00703642	0.00734534	0.00839481	0.00932862	0.0086351	0.00985955	0.00998614	0.00873866	0.00982023	0.0103455	0.010218	0.0115516	0.0117405	0.0121303	0.011907	0.0113321	0.0115421	0.0107368	0.00972599	0.00822442
70367861		-0.00513462	-0.0055246	-0.005631	-0.00583648	-0.00563964	-0.00531571	-0.00325183	-0.00065851	0.00145073	0.00274614	0.00671523	0.0112368	0.0122182	0.0139448	0.01777	0.0197157	0.0203577	0.0195086	0.0183268	0.0170107	0.0155811	0.0145354	0.0130631	0.0123518	0.0131109	0.0128484	0.0121184	0.0108406	0.0100302
70368615		-0.0020642	-0.0017516	-0.00147093	-0.00114941	-0.000918059	-0.00102608	-0.000977203	-0.000768538	-0.000681368	-0.000674794	-0.000211368	-1.57268e-05	-3.43304e-05	0.00123468	0.00328494	0.00455238	0.00672852	0.00912135	0.0116136	0.0123646	0.0122041	0.0106239	0.00912962	0.0106948	0.00888562	0.00804697	0.00792836	0.00773329	0.00732957	0.00699602
70369606		0.00296752	0.00304196	0.00266788	0.00244042	0.00225743	0.00227194	0.00274045	0.00383409	0.00494569	0.00695099	0.00935808	0.00969561	0.0103939	0.0112404	0.0106909	0.0114675	0.0118959	0.0123076	0.0123687	0.0118214	0.01128	0.0105214	0.00971776	0.0101746	0.009865	0.00959915	0.00961023	0.00897154	0.00921631	0.00938054
70370387		-0.000983959	0.00125033	0.00513867	0.0065935	0.00952391	0.0113691	0.0132275	0.0134429	0.0123198	0.0111286	0.00951993	0.00905522	0.00748446	0.00671931	0.00646248	0.00658915	0.00699427	0.00773589	0.00880109	0.00969066	0.00947599
70370694		0.000359873	0.000844149	0.00146457	0.00147454	0.0016292	0.00208205	0.00194224	0.00222718	0.00240845	0.00238654	0.00262036	0.00295742	0.00336891	0.00446466	0.00534413	0.00640751	0.0074274	0.00651357	0.00716941	0.00774534	0.00794118	0.00807511	0.00817006	0.00740869	0.00583304	0.0050735	0.00315747	0.00235128	0.00149364	-0.000678563
70371141		-0.00137322	-0.000538187	0.00023961	0.00113561	0.00121787	0.00184443	0.00230465	0.00234771	0.00271957	0.00451325	0.0053717	0.0062595	0.00726556	0.00824369	0.0109345	0.00893249	0.00982838	0.00977575	0.0103438	0.0112724	0.0114344	0.0122288	0.0125132	0.0123061	0.0118104	0.0120737	0.0125123	0.0132595	0.0127841	0.0119712
70372509		-0.0023823	-0.00168923	-0.000725237	0.000718623	0.00219394	0.00362315	0.00532667	0.00731554	0.00947927	0.0110126	0.0122535	0.0135209	0.0140337	0.0138341	0.0136771	0.0138869	0.0140814	0.0146224	0.0150904	0.0150532	0.0146921	0.0130264	0.0102926	0.00953109	0.00762438	0.0065449	0.00473545	0.00355349	0.00124814
70372676		0.00305167	0.00496208	0.00691089	0.00914145	0.0110652	0.0129953	0.0142098	0.0140715	0.0141867	0.0130718	0.0123608	0.0118266	0.0113048	0.0101138	0.00919089	0.0089662	0.00882682	0.0083331	0.00761938	0.00701388	0.00651001	0.00660372	0.00630356	0.00521023	0.00491339	0.00540347
70373053		0.00263659	0.00245506	0.00216097	0.00199156	0.0014872	0.00107626	0.00140454	0.00126078	0.0012007	0.00141545	0.00221409	0.00345773	0.00752878	0.00926351	0.0106415	0.0119445	0.0132547	0.0142771	0.0138441	0.0144674	0.0144561	0.0142491	0.0140309	0.0144373	0.0142634	0.0145525	0.0147088	0.014604	0.0145359	0.0146086
70373667		0.00203363	0.00328672	0.00403202	0.00531064	0.00536605	0.00551314	0.00473704	0.00518848	0.00442497	0.000775947	0.00312729	-0.000554165	-0.00350898	-0.00577825	-0.00985075	-0.0141453	-0.0130498	-0.0125173	-0.00998121	-0.00469151	-0.00716303	-0.00400338	-0.0030673	-0.00133825	0.000874978	0.00210567	0.00505003	0.00703158	0.00822461
70374114		0.00180201	0.00391924	0.00616124	0.00790109	0.0100859	0.0112178	0.0122556	0.0137677	0.0162291	0.0167735	0.0168781	0.0166424	0.0162418	0.0156383	0.0147105	0.0132027	0.0118295	0.0111896	0.0112372	0.0112053	0.0119351	0.0118203	0.0120312	0.0116292	0.0116186	0.0104759	0.0113187
70374281		0.00509233	0.00487173	0.0061442	0.0074735	0.00820757	0.00988747	0.0112603	0.0113903	0.0120354	0.0116699	0.0129491	0.0143009	0.0167508	0.0206102	0.0254892	0.0234268	0.0169793	0.0102125	0.00677519	0.00621856	0.00639786	0.00654727	0.00649858	0.00675478
70374351		-0.00204503	-0.00240928	-0.00255414	-0.00256454	-0.00257102	-0.00226516	-0.00101316	0.00198589	0.00251632	0.0035827	0.00686826	0.00897524	0.00885011	0.0109378	0.0120236	0.0106052	0.00976316	0.00860596	0.00741908	0.00508269	0.0013798	-0.00200831	-0.00314058	-0.00266294	-0.00301118	-0.00117769	0.00150766	0.00405818	0.00625335	0.00920348
70374588		0.00280406	0.00247398	0.00184648	0.00121059	0.000522768	0.000160337	0.00027756	0.000554807	0.000487059	0.000849041	0.00165251	0.00333002	0.00492029	0.0063743	0.00800493	0.00947271	0.0110983	0.0124049	0.0127405	0.0120936	0.0119041	0.0111605	0.0101122	0.00957372	0.00916105	0.0091015	0.00911024	0.00890239	0.00877353	0.00863753
70374658		-0.000738846	-0.00127174	-0.00127693	-0.00102859	-0.000634088	-0.000307601	0.00104008	0.00272942	0.0043464	0.00630337	0.0079925	0.00771028	0.00885282	0.0113392	0.0115433	0.0127111	0.0134576	0.0133989	0.0130874	0.0125128	0.0109886	0.00945766	0.00954136	0.00851091	0.00732984	0.0064079	0.00628499	0.00637268	0.00634159
70374895		0.00801056	0.0081204	0.00889755	0.00978406	0.00989086	0.00973041	0.0101767	0.0103296	0.00999835	0.0084132	0.00779418	0.00648707	0.00656915	0.00693359	0.00733722	0.00836795	0.00937241	0.00967581	0.00980464	0.00887234	0.00762014	0.00708871	0.00592579	0.00524374	0.00470423
70375035		0.00136461	0.00185264	0.00219701	0.00251314	0.00273827	0.00293489	0.00372903	0.00441292	0.00506029	0.0059384	0.0061695	0.00676653	0.00763438	0.00868531	0.00995348	0.0107652	0.0100615	0.00912206	0.00900679	0.00917751	0.00909189	0.00918762	0.00673677	0.00738412	0.00669275	0.00590865	0.0068549	0.00599931	0.00660519	0.00632204
70375105		-0.00125108	-0.00113819	-0.000987392	5.2014e-05	0.00115687	0.00218785	0.00423263	0.00655184	0.00868383	0.00998023	0.0111521	0.0118881	0.0131043	0.0146226	0.0145104	0.0149412	0.0147637	0.0136019	0.0130809	0.0120784	0.0116379	0.0101859	0.0104649	0.00906395	0.00821871	0.00833693	0.00768244	0.00716071	0.006486	0.00424952
70375342		0.000753575	0.00114577	0.00118339	0.00137259	0.00178239	0.00213091	0.00286787	0.0032565	0.00367953	0.00428848	0.00453288	0.00508481	0.00604227	0.00701623	0.00832788	0.00969551	0.0111116	0.0123925	0.0124325	0.0123556	0.0124721	0.0130544	0.0136378	0.0138761	0.0136465	0.0140759	0.0139763	0.0133249	0.0123704	0.0115183
70376877		0.000642766	0.00118582	0.00170721	0.00272745	0.00419031	0.00570442	0.00685091	0.007568	0.00757521	0.00778946	0.00916123	0.00945593	0.00757325	0.00773715	0.00673386	0.00642982	0.00485942	0.00577622	0.00453674	0.00315375	0.00373072	0.00124895	-0.000639873	-0.00103319	-0.00230354	-0.00259199	-0.00320716	-0.00323508	-0.00316723	-0.00228535
70377938		0.0010687	0.000122456	0.00163612	0.0017264	0.00296202	0.00499524	0.00594698	0.00802968	0.00906471	0.0108549	0.0133281	0.0155168	0.0151643	0.0165942	0.0163371	0.0166705	0.0171962	0.0176869	0.016977	0.0154659	0.0142234	0.013636	0.0132359	0.0128036	0.0123254	0.0113526
70378008		0.0050947	0.006854	0.00890349	0.0103517	0.0116899	0.0120451	0.0127237	0.0125578	0.0120299	0.0121486	0.011959	0.0119433	0.0113314	0.0101872	0.00865278	0.00732759	0.0058214	0.00494061	0.00413827	0.00374472	0.00342646	0.00341468	0.00352741	0.00363446	0.00354235	0.00311975	0.00292813	0.00233131
70378245		0.00303982	0.00343358	0.00333383	0.00357003	0.00326446	0.00349024	0.00330626	0.00302284	0.00337548	0.00271422	0.00332668	0.00434926	0.00588701	0.00628035	0.00708724	0.00977623	0.0123384	0.0149478	0.0149034	0.0137893	0.0130265	0.0122221	0.0119166	0.0114633	0.0113957	0.0113868	0.0107914	0.0100719	0.00895245	0.0082189
70378552		0.00156975	0.00201351	0.00213498	0.00320258	0.00435422	0.00472198	0.00586306	0.00819553	0.00890116	0.0101087	0.0138017	0.0156186	0.0177521	0.0180587	0.0175172	0.0172502	0.0150611	0.0124904	0.0114848	0.0106964	0.0089445	0.00740031	0.00723396	0.00618293	0.00546675	0.00375412	0.00181636	0.00112668	0.00052093	0.000514743
70378622		-0.00117748	-0.000892295	-0.000405793	-0.000166446	0.000590084	0.00136241	0.00158256	0.00202507	0.00281343	0.00374303	0.00495982	0.00634341	0.00808288	0.0104653	0.0133323	0.014602	0.0181194	0.0188702	0.0165339	0.015242	0.0172891	0.0152606	0.0152383	0.0125968	0.0110865	0.00999412	0.0103674	0.00961053	0.00958136	0.00971657
70378789		0.00216601	0.00324567	0.00439127	0.00578386	0.00764252	0.0100183	0.0107114	0.0127051	0.0130248	0.0122437	0.0111956	0.0106715	0.0104203	0.0108603	0.0117534	0.0125381	0.0132737	0.0140105	0.0133739	0.01267	0.0127746	0.0114806	0.0104468	0.00971014	0.00953837	0.00853549	0.00762626	0.00665861	0.00583048	0.00505
70380464		-0.000646854	0.00024223	0.000855351	0.000484471	-0.000126397	-0.000490902	-0.00077356	-0.000689511	-0.000240477	0.000612592	0.000952784	0.00237273	0.00270882	0.00326531	0.00312843	0.00304875	0.00486303	0.00455447	0.0052024	0.00647823	0.0074679	0.00875254	0.00797809	0.00883709	0.00948878	0.0109384	0.0112175	0.0107987	0.0123169	0.0125912
70380771		0.000103703	0.000404882	0.000768883	0.00151432	0.00234685	0.0027802	0.00329654	0.0040636	0.00464288	0.0067466	0.00906902	0.0100482	0.0123666	0.0119205	0.0146445	0.0156589	0.0159649	0.015326	0.0161092	0.0155946	0.0164009	0.015703	0.015706	0.0144888	0.0132009	0.011974	0.0101162	0.0100916	0.00797156	0.00533362
70381078		-0.00586461	-0.00651484	-0.00725787	-0.00672322	-0.00583424	-0.00624788	-0.00616261	-0.00469619	-0.00265934	0.00051084	0.0036766	0.00763875	0.0116574	0.0138176	0.0153332	0.01652	0.0166409	0.0161388	0.0152815	0.0165493	0.0143018	0.0130708	0.0107323	0.00827675	0.00805451	0.00595439	0.00417432	0.00416256	0.00302705	0.00356973
70381148		0.00148346	0.00192152	0.0016279	0.00143581	0.00148716	0.00164983	0.00161576	0.00168444	0.00208839	0.00266537	0.00294344	0.00274486	0.00372141	0.00539563	0.00773868	0.0103905	0.0104748	0.00994426	0.0107167	0.010536	0.0108439	0.0106986	0.01164	0.0109808	0.0106055	0.0110718	0.00974139	0.00955445	0.00770178	0.00612802
70382139		0.0119789	0.011889	0.0123032	0.0121891	0.012683	0.0129476	0.0125384	0.0116239	0.0122647	0.0120758	0.0119521	0.0116952	0.011176	0.0100849	0.00931371	0.00876783	0.00813982	0.00746054	0.00640513	0.00606669	0.00448408	0.00516414	0.0035659	0.0026985	0.00245137	0.0016109	0.00185749	0.000752654	0.000863246	-0.000345791
70385112		0.00244862	0.00397661	0.00554545	0.00701497	0.010152	0.0102258	0.0113837	0.0123402	0.0135905	0.0135733	0.0133796	0.0148834	0.0149534	0.0141568	0.0148501	0.0146866	0.0135255	0.012522	0.0118899	0.0111723	0.0113506	0.0104855	0.0102284	0.00939429	0.00871089	0.00789495	0.00755637	0.00728732
70385419		0.00130889	0.000907469	0.000506335	0.000512863	0.00116976	0.00226621	0.00443837	0.00577426	0.00659468	0.00788906	0.00865763	0.0106133	0.0110973	0.0126242	0.0151977	0.0170172	0.0175306	0.0160361	0.0144484	0.0132278	0.011415	0.00984816	0.00939322	0.00934221	0.00917287	0.00863591	0.00835696	0.00652281
70386410		-0.00147677	-0.00153762	-0.00135423	-0.00135253	-0.00135788	-0.00139335	-0.00125616	-0.00100563	-0.000623427	-0.000647003	0.000171741	0.00086721	0.00330064	0.00515241	0.00612914	0.00818773	0.00885761	0.00970549	0.00987997	0.010024	0.00987834	0.00888435	0.00979546	0.00951494	0.00946319	0.00914596	0.00889494	0.00864664	0.008347	0.00777761
70386717		0.00373296	0.00455071	0.00558986	0.00757207	0.00847182	0.0088091	0.00886352	0.00954844	0.0107327	0.0111864	0.0105731	0.0106675	0.00995221	0.0094554	0.00981471	0.00854823	0.00720507	0.00628271	0.00542518	0.00456284
70386884		0.00182593	0.00178431	0.0019943	0.00278087	0.00339314	0.0046011	0.00603452	0.00659885	0.00890954	0.0104274	0.0112916	0.0120616	0.0125981	0.0125222	0.0126263	0.0123829	0.0127985	0.0127277	0.0118396	0.0111812	0.0117483	0.0111734	0.01005	0.00908085	0.00764811	0.00669477	0.00605475	0.00567487	0.00410225	0.00286786
70387261		-0.000270144	0.000652992	0.00132988	0.00215256	0.00211225	0.0014771	0.00110129	0.000801672	0.000375894	-7.90615e-05	-0.000227827	-0.000519347	-0.000801724	-0.00115665	-0.000872718	0.000919347	0.00395589	0.00671367	0.00906258	0.0112818	0.0130687	0.0134084	0.0132356	0.0128006	0.0109784	0.00900569	0.00713705	0.00464247	0.00501333	0.00243583
70387331		0.0045347	0.00620735	0.00764615	0.00807162	0.00999808	0.0106779	0.0126171	0.0161205	0.0158023	0.0151351	0.0143185	0.0121648	0.0106498	0.0079172	0.00626637	0.00630801	0.00595516	0.00555938	0.00552604	0.00559775	0.00623213	0.00714827	0.00849474	0.00926876
70387708		0.00469001	0.0051186	0.0043778	0.00402647	0.00488833	0.00577966	0.00645367	0.00723568	0.00798887	0.00983754	0.0118375	0.0120306	0.0135412	0.0142543	0.0146487	0.0145884	0.0141698	0.0133544	0.0131782	0.012531	0.0118054	0.0117988	0.0115346	0.0108656	0.0117815	0.0106941	0.00877939	0.00725855	0.00655951	0.00596453
70388252		0.00689694	0.00821371	0.00857063	0.0106127	0.0113615	0.0122182	0.0126797	0.0127361	0.0138397	0.0134623	0.0129393	0.0126257	0.0124571	0.0112081	0.0102828	0.00916507	0.00716734	0.00641156	0.0051071	0.0038686	0.00357114	0.00181762	0.00240005	0.00180681	0.00239082	0.00271291	0.00236754	0.0024499
70388559		0.00380723	0.00532028	0.00751286	0.0103191	0.013218	0.0159568	0.0184022	0.0201273	0.0208612	0.0189133	0.0163697	0.0147809	0.0131374	0.0140321	0.0123834	0.0111593	0.0108505	0.0105701	0.0110584	0.0113313	0.010938	0.00988951	0.00892434	0.00849339	0.00858338	0.00859645	0.00887306	0.00839274	0.00842601
70388796		-0.00344675	-0.00283774	-0.00298903	-0.00236918	-0.00190504	-0.0017275	-0.00123032	-0.000835068	-0.000149272	0.000200388	0.00140954	0.00201725	0.00263694	0.00348341	0.00390941	0.00413215	0.00463048	0.00499082	0.00631763	0.00577514	0.00633389	0.00672814	0.00806685	0.00836223	0.0102684	0.011986	0.0138014	0.0142607	0.0144484	0.0127487
70389006		-0.000886679	-0.000692985	-0.000659867	4.06168e-05	0.000598397	0.00119133	0.0024141	0.00393382	0.0051646	0.00640466	0.0074037	0.00826634	0.00937661	0.0102998	0.0110351	0.0108631	0.0114347	0.0114897	0.0118375	0.0120312	0.0118902	0.0119102	0.0115469	0.01135	0.0109227	0.010368	0.0100577	0.00994381	0.0100143	0.0099985
70389313		0.000213846	-0.000350225	-0.000338333	-0.000623437	-0.000506823	-0.000270497	0.000177081	0.000817768	0.000885753	0.00152288	0.000410118	0.00291993	0.00381923	0.00474282	0.00598509	0.00734508	0.00759442	0.00629543	0.00722256	0.0092402	0.00864016	0.00993733	0.00905464	0.0104493	0.00971557	0.00883977	0.00769801	0.00646217	0.00611207	0.00540591
70389927		0.00808214	0.00977101	0.0121069	0.013895	0.0149328	0.0146954	0.0130101	0.0125362	0.0120027	0.0121549	0.0121973	0.0117935	0.0110852	0.0105167	0.009787	0.00889223	0.00761664	0.00649722	0.005998	0.00496625	0.00482505	0.00427366	0.00273574	0.00219079	0.000499788	0.00019218	-0.000851527
70390304		-0.000330304	-0.000242397	-0.000287828	8.67761e-06	0.000301989	0.000607643	0.000901045	0.00149322	0.00222908	0.00317198	0.00396375	0.0049617	0.00596632	0.00679549	0.00655196	0.0064587	0.00734154	0.00610493	0.0059509	0.00648955	0.00735253	0.00774975	0.00960713	0.00971951	0.0104834	0.0108593	0.0114516	0.0117228	0.0114647	0.0128592
70391602		-0.00488481	-0.00446187	-0.00343804	-0.00309476	-0.00263264	-0.00134903	-0.00138316	-0.00117385	0.000548225	0.00129563	0.00441366	0.00769418	0.0108745	0.0129005	0.0141123	0.0147837	0.0153205	0.0151431	0.0159127	0.0163727	0.016733	0.0165287	0.01656	0.0157401	0.0146788	0.0135791	0.0127397	0.0120502	0.0115646	0.0112283
70391769		-0.00231135	-0.00158748	-0.00015544	0.00109721	0.00211716	0.00256421	0.00304583	0.00382053	0.00492751	0.00643805	0.00833188	0.0100929	0.0125149	0.0146126	0.0164634	0.0157011	0.0165989	0.0157487	0.0150783	0.0142485	0.0135415	0.0128032	0.0119742	0.0110524	0.0102578	0.0107665	0.0100166	0.00955613	0.00949437	0.00869718
70391839		0.00392163	0.00442794	0.00514896	0.0063117	0.00669706	0.00707454	0.00727081	0.00565595	0.00436193	0.00310052	0.00249263	0.00330982	0.00432156	0.00631727	0.00798134	0.00884058	0.00898275	0.00959154	0.0106723	0.0108698	0.0105134	0.00930224	0.00832364	0.0077208	0.00788722	0.00673966	0.00610005	0.00503589	0.00392795	0.00313974
70392997		-0.000764625	-0.000716118	-4.46341e-05	0.00183588	0.00100489	0.00194324	0.00261629	0.00548708	0.00849891	0.012505	0.0125826	0.0123634	0.0141453	0.0152639	0.0146194	0.0136094	0.0138286	0.0130843	0.0120141	0.01092	0.011111	0.0105248	0.00932846	0.00872994	0.00993743	0.00898179	0.0095071	0.00855915	0.0081543	0.00664122
70393514		0.00276921	0.00418286	0.00512915	0.00472497	0.00516278	0.00493472	0.00417804	0.00392006	0.00330391	0.00242181	0.0014265	0.000456275	0.00054436	0.00083642	0.00216315	0.0033435	0.00427073	0.0053557	0.0060376	0.0067542	0.00715699	0.00785259	0.00897903	0.00962787	0.00996687	0.010213	0.0105443	0.0107552	0.0108384	0.0105482
70394295		-0.00167603	-0.0012198	-0.000376965	0.000424499	0.00118611	0.00167137	0.00199444	0.00221157	0.00229828	0.00300952	0.00332801	0.00420749	0.00493951	0.00537913	0.00618708	0.00758372	0.0086132	0.00888969	0.0091175	0.00875068	0.00889125	0.00874613	0.00868411	0.00822243	0.0079461	0.00860663	0.00813524	0.00837624	0.0080073	0.00779454
70394672		0.00288806	0.00348703	0.00402319	0.00422473	0.00467326	0.00509106	0.0054347	0.00626364	0.00624215	0.00750011	0.00853203	0.00904381	0.00980828	0.00975851	0.0104979	0.0108014	0.0111399	0.0121771	0.0119924	0.0122448	0.0119767	0.0115983	0.0117911	0.0112223	0.0116151	0.0108367	0.0103934	0.0103236	0.0104006	0.00985605
70394742		0.000891978	0.00214554	0.00356846	0.00445238	0.00591416	0.00647998	0.00793875	0.00882741	0.0101279	0.0121364	0.011294	0.0123867	0.0124088	0.0125425	0.0121715	0.0120566	0.0118619	0.0109208	0.00969152	0.00895082	0.00672577	0.00542931	0.0025081	0.000805271	-0.00179493	-0.00304351	-0.00387492	-0.00344381	-0.00267247
70395593		-0.00149011	-0.00170063	-0.00164614	-0.00124147	-0.000339677	0.000211303	0.00222602	0.00239463	0.00330503	0.00411293	0.00544549	0.00639132	0.00685015	0.00657401	0.00763689	0.00527879	0.00569751	0.00494087	0.00504221	0.00706588	0.00989725	0.0125702	0.0121087	0.0116086	0.0100058	0.00921916	0.0088621	0.00814106	0.008095	0.00694674
70395733		-0.00263954	-0.00248061	-0.00175227	-0.000464823	0.000349507	0.00156614	0.00226988	0.0037889	0.00358097	0.00452808	0.00508871	0.00595099	0.00794445	0.0109414	0.0102377	0.0110767	0.0113795	0.0121055	0.012646	0.012203	0.0117346	0.0110538	0.0104286	0.0104005	0.0100059	0.0100143	0.00983599	0.0102426	0.010487
70395970		0.00289297	0.00363148	0.00422938	0.00513901	0.00601719	0.00727476	0.00748322	0.00925934	0.0108496	0.0113143	0.0125947	0.0131073	0.013774	0.0138363	0.0137794	0.0133944	0.0128765	0.0122618	0.0111508	0.0108231	0.00927844	0.00791472	0.00719821	0.00547776	0.00552732	0.00384969	0.00320662	0.000796257	-0.00147434	-0.00191909
70396654		0.00289152	0.00334973	0.00367449	0.00395319	0.00454263	0.0049896	0.00584038	0.00680542	0.00805084	0.00942845	0.0100402	0.0110986	0.0117762	0.0145525	0.014831	0.0156072	0.0166503	0.0156782	0.0152082	0.014252	0.0132563	0.0120975	0.0113232	0.0105369	0.00998667	0.00967616	0.00962151	0.00963566	0.00883454	0.00744577
70397882		0.00309909	0.00412871	0.00546077	0.00703602	0.00885399	0.00964178	0.0104774	0.01129	0.0129902	0.0142423	0.0149521	0.0168247	0.0171708	0.0173273	0.0164636	0.0168417	0.0154719	0.0141442	0.0121897	0.0116432	0.011004	0.0100631	0.00917591	0.0083239	0.00724773	0.00689981	0.00543129	0.0039309	0.00337873	0.00266855
70397952		-0.00420874	-0.00424087	-0.0048092	-0.00407648	-0.00348974	-0.0026545	-0.00260285	-0.000789343	0.00101269	0.00309955	0.00488474	0.00674158	0.00806205	0.00919767	0.00969487	0.00952944	0.0112643	0.0120814	0.0125907	0.0127898	0.0122788	0.0118656	0.0124725	0.0122535	0.011528	0.0101757	0.010309	0.00852186	0.00838159	0.00620829
70398259		0.00301443	0.00219153	0.0018353	0.00295086	0.00577702	0.0070981	0.00808406	0.00926288	0.010425	0.0114715	0.0127233	0.0135095	0.0132161	0.012548	0.0118967	0.0118426	0.0122487	0.0126528	0.0126938	0.0124129	0.0117757	0.0108549	0.0100494
70398329		0.00123636	0.000775937	-0.00012723	-0.000360824	-0.000132343	0.000764213	0.00221692	0.00364591	0.0054809	0.00805619	0.00960057	0.0115596	0.0122229	0.0122164	0.0138421	0.0153721	0.0157682	0.0151597	0.0148653	0.0141939	0.0131421	0.0140085	0.0118972	0.0123969	0.0120695	0.0122765	0.0112549	0.00963736	0.00771264	0.005651
70398943		-0.00450822	-0.00454693	-0.00319983	-0.00194271	-0.0018538	-0.00160785	-0.000134585	0.00261394	0.00355576	0.00588271	0.00715519	0.00753977	0.00850811	0.0107143	0.0117942	0.014203	0.0160414	0.0168543	0.0180218	0.0185768	0.0182718	0.0166982	0.0156387	0.0144342	0.0133631	0.0121499	0.0108136	0.00963413	0.00904652	0.00939437
70399180		0.00221702	0.00261313	0.0043058	0.00611945	0.00680705	0.00694372	0.00668326	0.00776119	0.00710028	0.00685154	0.00869995	0.00833506	0.00934227	0.00765733	0.00861675	0.00781027	0.0067389	0.00650336	0.00520944	0.00381961	0.00342728	0.00294084	0.00261534	0.00306987	0.00354948	0.00422794
70399320		8.16714e-05	0.000721777	0.000561992	0.000808047	0.00128932	0.00197978	0.00319795	0.00575293	0.00787593	0.0110599	0.0135906	0.0152432	0.0158957	0.0163174	0.016603	0.0158105	0.0155743	0.0149074	0.0150822	0.0148768	0.0143927	0.0137693	0.0130805	0.0128743	0.0119287
70400171		-0.00179704	-0.00111706	4.1773e-05	0.00101993	0.00188903	0.00248076	0.00336467	0.00365217	0.00541399	0.00639219	0.00710028	0.00721263	0.00747932	0.00992824	0.0111514	0.0123253	0.0138932	0.0138311	0.0147855	0.0163058	0.0168834	0.016662	0.0167522	0.0165727	0.0159623	0.0154301	0.0154905	0.0154583	0.0154328	0.0149773
70400618		0.000861785	0.000623546	0.000631943	0.000567996	0.000843509	0.000962064	0.000895631	0.001015	0.00117611	0.00159214	0.00183935	0.00309308	0.00277354	0.00314268	0.00408047	0.00481167	0.00611544	0.0069711	0.00743985	0.00806697	0.0086805	0.0079482	0.00827232	0.00841576	0.00820671	0.00918346	0.00945293	0.00939403	0.0107852	0.0108373
70401092		0.000288663	0.000125503	0.000169854	0.000438761	0.000558944	0.00188178	0.00133074	0.0039435	0.00356978	0.00468926	0.00575057	0.00828535	0.0109002	0.0111572	0.0109002	0.0124018	0.0138227	0.0131875	0.0116992	0.00922038	0.00752259	0.00618117	0.00635698	0.00495578	0.00511426	0.0043495	0.00428679	0.00355774	0.0030147	0.00164609
70401232		0.00414579	0.00487473	0.00512361	0.00538103	0.00590113	0.00624715	0.00888448	0.00737453	0.00803815	0.00862539	0.00946044	0.0116145	0.0123588	0.0141501	0.0139904	0.0146009	0.0137016	0.0127367	0.0120575	0.0117446	0.0116309	0.0113655	0.0110393	0.0107593	0.0107512	0.0101638	0.0100683	0.00903483	0.00817854	0.00740436
70401469		0.000441374	0.00248737	0.00269971	0.00422167	0.00684668	0.00783725	0.00827832	0.00966322	0.0125256	0.0106984	0.0126157	0.0130059	0.0120046	0.0118918	0.0120546	0.0117033	0.0114944	0.0114206	0.0116811	0.011004	0.0102554	0.00871333	0.00799759	0.00724838	0.00701899	0.00678217	0.00653975
70402460		-0.000845046	0.000783121	0.000395608	0.00272126	0.00268896	0.0038717	0.0050264	0.0065803	0.0083739	0.00969134	0.0101208	0.0107093	0.0100908	0.0104141	0.0102359	0.0100029	0.00983565	0.0091737	0.0088505	0.00834067	0.00855502	0.00821349	0.00785893	0.00778559	0.00766934	0.00744567	0.00763332	0.00737375	0.00747317	0.00709381
70402767		0.00172165	0.00176021	0.00371419	0.00410972	0.00573652	0.00757061	0.00801771	0.00855058	0.00939823	0.00962683	0.00988024	0.00862254	0.0060845	0.00485185	0.00355463	0.00200824	0.000574249	8.27984e-05	0.000627789	0.00167713	0.00254034	0.00304288	0.00335882
70403995		0.00147893	0.00259763	0.00413645	0.00539213	0.00708108	0.00829886	0.0085791	0.00947254	0.00922503	0.00940894	0.00904352	0.00827013	0.00771432	0.00758219	0.0072843	0.00682932	0.00641362	0.0067486	0.0065677	0.00594881	0.00496239	0.00436521	0.00389711	0.00286247	0.00223282	0.00198321
70404442		-0.000915445	-0.00113729	-0.000953675	-0.00102071	-0.00096923	-0.000934328	-0.000619878	-0.000473659	0.000419078	0.00163354	0.00298249	0.00445037	0.00588222	0.00879598	0.00983203	0.0147057	0.0137495	0.0165756	0.0176432	0.0175492	0.0188	0.0184037	0.0198746	0.0192239	0.0184991	0.0173818	0.0162065	0.0149657	0.0128911
70405433		0.00121893	0.00200552	0.00294543	0.00405418	0.00519543	0.00646609	0.00791567	0.0103956	0.0120146	0.0141613	0.0149068	0.015024	0.0142342	0.0124492	0.0101371	0.00849752	0.00766439	0.00712872	0.00689047	0.00776812	0.00742902	0.00685369	0.00537326	0.00202826	-0.00163871	-0.00410443	-0.00596895	-0.00775715	-0.00806128
70405503		-0.00135706	-0.00184839	-0.00201465	-0.00210381	-0.00220119	-0.00229118	-0.00202482	-0.000941645	0.000566986	0.00213135	0.00376255	0.00559428	0.00715019	0.00827486	0.00992446	0.012132	0.0138176	0.0143051	0.0145136	0.0143046	0.0143335	0.0126468	0.0122403	0.011726	0.0122753	0.0111888	0.0116212	0.0111634	0.0114932	0.0109518
70405740		0.00381197	0.00390064	0.00557652	0.00677432	0.00818039	0.00939692	0.0101965	0.0129825	0.0147745	0.0143936	0.0149636	0.0165476	0.0163519	0.016114	0.0151184	0.0139286	0.0129589	0.0120008	0.0114836	0.0110985	0.0108105	0.0106772	0.0110506	0.0114039	0.0112473	0.0107187	0.00982778
70406047		0.0019839	0.00258781	0.00337728	0.00465345	0.00532442	0.00775178	0.00815264	0.00840606	0.00891969	0.0105927	0.00979682	0.0115336	0.0129022	0.0128567	0.0137907	0.0128967	0.0128743	0.0107096	0.0103214	0.0095273	0.00973464	0.00860368	0.00953591	0.00971094	0.00912715	0.00844543	0.00651085	0.00448752	0.00417471	0.00328605
70406354		0.00179865	0.000941196	0.000287275	0.000933622	0.00118751	0.00243138	0.00366306	0.00500824	0.00615651	0.0066452	0.00795937	0.00957588	0.0098243	0.0110222	0.0118706	0.013278	0.0149695	0.0167485	0.0165605	0.0162428	0.0150208	0.013493	0.011965	0.0102081	0.00920112	0.00877035	0.00717486	0.00665124	0.00501554	0.00498847
70406424		-0.000740263	-0.000529478	0.000319942	0.00197265	0.00283041	0.00322523	0.00328994	0.00355622	0.00358653	0.00464465	0.00697992	0.00825043	0.00884549	0.010052	0.0107279	0.0111828	0.0117282	0.0119052	0.0117546	0.0114971	0.0110269	0.010963	0.0104351	0.0106882	0.00994776	0.0103546	0.00965232	0.0103276	0.0103239	0.0100499
70406731		-0.00579996	-0.00581037	-0.0036735	-0.00274106	-0.00159244	-0.000376239	2.00021e-06	0.000413512	0.000505225	0.000988102	0.00107213	0.00128599	0.00166177	0.00225049	0.00285317	0.00190659	0.0026416	0.00362043	0.00462496	0.00644542	0.00783763	0.00856811	0.0109688	0.0119442	0.0142713	0.0142821	0.0137729	0.0151961	0.0148184	0.0135857
70407108		0.00237285	0.00235844	0.00261021	0.00296509	0.00352481	0.00382384	0.00371639	0.00326906	0.0028008	0.0026259	0.00258749	0.00278555	0.00301435	0.00333152	0.00441956	0.00453354	0.00713816	0.00842982	0.00950636	0.0111767	0.0134032	0.0150325	0.0121039	0.0126407	0.0131502	0.0128724	0.0131503	0.0131236	0.012712	0.0116853
70407275		0.000133996	0.000737958	0.00113322	0.00107569	0.000910766	0.000434096	0.000997996	0.00128735	0.00186882	0.00258365	0.00396624	0.00453544	0.00539359	0.00668115	0.00726319	0.0103024	0.0108903	0.0130427	0.0128595	0.0128888	0.0141103	0.0142839	0.0141756	0.013953	0.0154796	0.014606	0.0133897	0.0118912	0.010642	0.0098237
70407959		0.00764433	0.00833044	0.00917169	0.00897627	0.00964797	0.00942703	0.00958933	0.00985834	0.00963862	0.0105366	0.0105475	0.010863	0.011141	0.0117482	0.012612	0.0129803	0.0129672	0.0128488	0.0123145	0.0114045	0.0105441	0.0100752	0.00996154	0.010104	0.0105667
70408573		0.00384263	0.00588489	0.00830535	0.00805591	0.0100955	0.0122874	0.0140434	0.0149883	0.0150705	0.0149138	0.0148307	0.0147631	0.014623	0.0138594	0.0132884	0.0124133	0.0123118	0.0111439	0.0111399	0.0114436	0.0119848	0.0119541	0.0115879
70408643		-0.0014452	-0.00109173	-0.000679981	-7.30076e-05	0.000547325	0.00146824	0.00326833	0.00625559	0.00872623	0.0110877	0.0121524	0.013607	0.0151935	0.01619	0.0176717	0.0187256	0.0201072	0.0211707	0.0199064	0.0175667	0.0156491	0.0136108	0.012122	0.0107073	0.0105258	0.00944829	0.00854733	0.00711812	0.00687912	0.00664201
70408880		0.0018037	0.00180746	0.00179328	0.0020907	0.00172899	0.00220157	0.00283089	0.00392897	0.00388327	0.00437227	0.00812206	0.0117024	0.0136509	0.011968	0.0132678	0.0104972	0.00943587	0.00869414	0.00930596	0.00794665	0.00735076	0.00621057	0.0050915	0.0050008	0.00466646	0.00491577	0.00531312	0.00555747
70409020		0.00573125	0.00708759	0.00589477	0.00665305	0.00567356	0.00709115	0.00661442	0.0075703	0.00741985	0.0084816	0.00754138	0.00743312	0.00672131	0.00771614	0.00713574	0.00646043	0.00688783	0.00590997	0.00548624	0.00462622	0.00462551	0.00368128	0.00302077	0.0040428	0.0039423	0.0050065	0.00465206	0.00504802	0.00494272
70409187		-1.14144e-05	0.000301818	0.000514172	0.000999943	0.00205839	0.0031429	0.00425025	0.00566379	0.00722711	0.00814338	0.00938702	0.0115928	0.0115407	0.0110492	0.0102592	0.00923964	0.00853723	0.00819129	0.00747004	0.00721586	0.00716784	0.00709163	0.00645644	0.00583138	0.00567909	0.00534507	0.00511043	0.00490985	0.00477894	0.00477913
70409257		0.00764433	0.00833044	0.00917169	0.00897627	0.00964797	0.00942703	0.00958933	0.00985834	0.00963862	0.0105366	0.0105475	0.010863	0.011141	0.0117482	0.012612	0.0129803	0.0129672	0.0128488	0.0123145	0.0114045	0.0105441	0.0100752	0.00996154	0.010104	0.0105667
70409564		0.000423625	0.000186156	-4.87878e-06	9.25045e-05	0.000556639	0.00142685	0.00213795	0.00282398	0.00387737	0.00478243	0.00518602	0.00618886	0.00680839	0.00622251	0.0077412	0.00984692	0.00947672	0.00930598	0.00995899	0.00907473	0.0109113	0.0115953	0.011472	0.0120863	0.0118929	0.0128229	0.012288	0.0111008	0.00950153	0.00803146
70409634		0.00348737	0.00369305	0.00366378	0.00377083	0.0041322	0.00482777	0.0055512	0.0058374	0.00566267	0.00515537	0.00480955	0.00554231	0.00552353	0.00615947	0.00602422	0.00595869	0.00702905	0.00823351	0.00812123	0.00874436	0.00907661	0.00894277	0.00909637	0.0088391	0.00854698	0.00897071	0.00909907	0.00886032	0.00857802	0.00774386
70410011		-0.00122243	-0.000800003	-0.000601546	0.000717825	0.00166772	0.0015265	0.00251993	0.00345933	0.00273062	0.00387629	0.005113	0.00420291	0.00592252	0.00569811	0.00804879	0.010693	0.0129711	0.0139698	0.0148156	0.0155263	0.0150862	0.0154769	0.0135199	0.013785	0.0136977	0.0139983	0.0139298	0.0132556	0.0126386	0.0111677
70410178		-0.00072837	0.000244719	0.00200209	0.00370936	0.00609505	0.0101028	0.0130855	0.0155101	0.0174217	0.0181407	0.0177271	0.0163667	0.0156539	0.014247	0.0123783	0.0116525	0.0116792	0.0121905	0.0126046	0.0131976	0.01321	0.0135026	0.013538	0.0129936	0.0127687	0.0123114	0.0111412	0.0104379	0.00956474	0.00866893
70410625		0.00254177	0.00371614	0.00415859	0.00459676	0.00453742	0.00468878	0.00547306	0.00606537	0.00704075	0.00947231	0.0085034	0.00763533	0.00942182	0.00806805	0.00910746	0.00982026	0.0112661	0.0121095	0.013272	0.0137433	0.0149541	0.0151983	0.0144656	0.0143699	0.0145719	0.0131849	0.0111638	0.0104516	0.0081666	0.00725567
70411309		-0.00409257	-0.00358076	-0.0029067	-0.00226465	-0.00136096	-0.000406533	0.00249947	0.00198045	0.00418758	0.0053894	0.00739866	0.00918016	0.0117263	0.0129323	0.0145589	0.0147242	0.0138251	0.0130621	0.01272	0.0126141	0.0129682	0.0128472	0.0127193	0.0127516	0.0123968	0.0114347	0.0104618	0.00911834	0.00754956	0.00706329
70411546		-0.00192821	-0.0020035	-0.00177469	-0.00114166	-0.000147231	0.00119746	0.00255895	0.00429526	0.00638986	0.00754791	0.00917136	0.0111298	0.0133842	0.0153173	0.0164985	0.0160795	0.0158427	0.0156217	0.01577	0.0153997	0.0145254	0.0132427	0.0121992	0.0117659	0.0119898	0.0118196	0.0120567	0.0128466	0.0129669	0.0136944
70411616		0.000534117	-0.000435708	-0.000923327	-0.00161946	-0.00130629	-0.00109856	-0.000920992	-0.000314581	0.00118854	0.004003	0.00611921	0.00707329	0.00756584	0.00870931	0.00968688	0.00994228	0.0105268	0.0116815	0.0114027	0.0103467	0.00909723	0.00814512	0.00745527	0.00685844	0.00653822	0.00675947	0.00689063	0.00762316	0.00795952	0.00814078
70411783		-0.00199382	-0.00335177	-0.00404524	-0.0042348	-0.00340393	-0.00222389	-0.00120277	-0.000957579	-0.000582526	-0.00101046	-0.000195242	0.000123303	0.00200349	0.00397447	0.00707193	0.00850018	0.00918068	0.0113733	0.0131923	0.0152735	0.013341	0.0130926	0.0127212	0.0124038	0.0125092	0.0122577	0.0116151	0.011487	0.0105371	0.0110211
70412774		-0.00239895	-0.0028905	-0.00310614	-0.00295793	-0.00247536	-0.0018684	6.32953e-05	0.00142093	0.00297627	0.00466295	0.00639539	0.00815324	0.00964834	0.0115629	0.012001	0.0134232	0.0146527	0.0159046	0.0169923	0.0176746	0.0176615	0.0182338	0.0166358	0.0144706	0.0127056	0.0112067	0.0100961	0.00996787	0.00953867	0.0091403
70413695		-0.00076571	-0.00141377	-0.00204271	-0.00269061	-0.0031681	-0.00318892	-0.0027178	-0.00235393	-0.00167764	0.000971534	0.00182985	0.00377624	0.00589014	0.00700868	0.00753192	0.0100077	0.0108637	0.0122234	0.0122153	0.0130668	0.0130642	0.013362	0.0133032	0.0128888	0.013211	0.0128614	0.0117731	0.0122502	0.0114066	0.0111713
70414756		0.00185076	0.00314973	0.00388448	0.0043576	0.004413	0.0039977	0.00391951	0.00401349	0.00459514	0.00379591	0.00396341	0.00414583	0.00440146	0.0040622	0.0039576	0.00459756	0.00524769	0.00606061	0.0078726	0.00947376	0.0106302	0.0114148	0.0118465	0.0122662	0.0121277	0.0121081	0.0117207	0.0112369	0.0108006	0.0107323
70414993		0.000301379	-0.000375957	-0.00058544	-0.000685211	-0.00114153	-0.00109035	-0.000971982	-0.000688653	-0.000176579	0.000400592	0.00130364	0.00126237	0.00265237	0.00343149	0.00397572	0.00438404	0.00759717	0.00849725	0.00918213	0.0107208	0.0119366	0.0138648	0.0155019	0.0165338	0.0171901	0.0174064	0.0176179	0.017765	0.0172208	0.0180084
70415133		-0.00342066	-0.00207747	-0.00166188	-0.00100141	0.000118086	0.00126417	0.00235085	0.00344721	0.00474088	0.00619958	0.00758292	0.00851745	0.00964427	0.0117249	0.0138841	0.0155808	0.0145272	0.0171381	0.0172124	0.0159862	0.0144859	0.0130282	0.0109277	0.00948627	0.00851472	0.00740848	0.00732074	0.00605165	0.0050323	0.00503035
70415203		0.00216362	0.00321709	0.00434312	0.0054869	0.0057965	0.00645027	0.00704265	0.00806168	0.0106725	0.0109099	0.0111569	0.01153	0.0113942	0.012632	0.012772	0.0128649	0.0131752	0.0123576	0.0113894	0.0102131	0.00890187	0.00802354	0.00686685	0.00513058	0.00307366
70415817		-0.00107409	-0.000600836	-0.000599897	-0.000973563	-0.00161988	-0.00236673	-0.00303654	-0.00400444	-0.00418291	-0.00471666	-0.00324716	-0.000321183	0.00256617	0.00506768	0.00444769	0.0068246	0.00992536	0.0123917	0.0145584	0.0152746	0.0141184	0.0133192	0.0120461	0.0117659	0.0114516	0.0116029	0.0108064	0.0106308	0.0103957	0.0096121
70416668		-0.00123327	-0.00092382	-0.000814465	-0.000556025	-0.000464005	-0.00033886	-8.32022e-05	0.000818306	0.000240005	0.00144796	0.0012211	0.00263969	0.00377604	0.00619325	0.00677232	0.00897648	0.00974267	0.011926	0.0116042	0.0118575	0.0117848	0.0119953	0.0117748	0.0102428	0.0100678	0.00959874	0.00860046	0.00892969	0.00808368	0.00707537
70416738		-0.000187438	0.000619435	0.00126219	0.00181472	0.00252247	0.0033895	0.0049675	0.00657486	0.00859199	0.010277	0.0106624	0.0104895	0.0115202	0.0122817	0.0107641	0.0113832	0.0118837	0.0126441	0.0131931	0.0139927	0.0137586	0.0147674	0.0146385	0.0140281	0.0143221	0.0138089	0.0131147	0.0120305	0.0106443
70417589		-0.00332956	-0.00335822	-0.00303551	-0.00281294	-0.00276701	-0.00279334	-0.00299403	-0.0025829	-0.00204473	-0.00170737	-0.00153912	-0.00128713	-0.00113669	-0.000505295	0.000494084	0.00176444	0.00314379	0.00449676	0.00557506	0.00593001	0.00829235	0.00934547	0.00984422	0.0111071	0.0110411	0.0113071	0.0110703	0.0106523	0.0106535	0.0103504
70418273		0.0012523	0.00205849	0.002362	0.00244957	0.00231717	0.00202912	0.00178985	0.00167501	0.00151748	0.00132496	0.0012503	0.00175051	0.00270641	0.00366304	0.00421698	0.00795877	0.00924609	0.00960151	0.0100877	0.0108348	0.0114813	0.0122116	0.0134026	0.0143631	0.0151786	0.0147284	0.0150686	0.013202	0.0124672	0.0118222
70418720		-0.000570191	-0.000191448	0.000747493	0.001647	0.00355316	0.00472111	0.0069173	0.00870664	0.0100791	0.0117186	0.0130113	0.0136096	0.0130382	0.0125327	0.0134812	0.0128337	0.0114825	0.0100024	0.0096771	0.00737877	0.00567998	0.00430419	0.00433465	0.00278632	0.00280203	0.00139855	0.00145317	0.0012484	0.000445349	0.000583324
70419194		0.000583171	0.00120975	0.00183993	0.00270807	0.00344819	0.00355695	0.00495854	0.00567307	0.00684064	0.00594208	0.00644267	0.00638198	0.00632988	0.00869695	0.00739758	0.00996936	0.00955149	0.00884959	0.0108433	0.01089	0.0103511	0.010581	0.00984836	0.00917562	0.00880966	0.00863759	0.00832188	0.0082978	0.00806141	0.00774247
70420185		-0.000305982	-0.000200869	0.000170254	0.000391754	0.000786698	0.00109335	0.00147933	0.00213742	0.00369365	0.00506932	0.00598131	0.00856413	0.0123445	0.0163607	0.0166996	0.0182001	0.0189155	0.0186757	0.0178388	0.015935	0.0143037	0.0125862	0.0115044	0.00914543	0.00777914	0.00526448	0.00397382	0.00240581	0.00137547	0.000864002
70420632		0.000579346	0.000781098	0.0015511	0.00315638	0.00457502	0.00566083	0.00666052	0.00733406	0.00777391	0.00960644	0.0111435	0.0123834	0.0133549	0.0141847	0.014773	0.0155019	0.0154035	0.0164479	0.016944	0.0171804	0.0168377	0.0162387	0.0150572	0.0140803	0.0132893	0.0120593	0.00954211	0.00884002	0.00674799	0.00503815
70421930		0.00442951	0.00484352	0.00557807	0.00662723	0.00812978	0.0095232	0.0105291	0.0094217	0.0105497	0.0100297	0.0108096	0.010105	0.0104215	0.0109089	0.0101846	0.0110363	0.0113017	0.011247	0.0115067	0.0116033	0.0117867	0.0108566	0.010006	0.00897244	0.00831367	0.00791147	0.00753168	0.00721144	0.00695958	0.00610936
70422237		-0.00052102	-0.000482607	-0.00101605	-0.00161121	-0.000811848	-0.00062908	0.000846374	0.00292354	0.00275741	0.00316588	0.00555536	0.0044657	0.00573413	0.00749966	0.0106197	0.0135983	0.0150121	0.0156789	0.0156968	0.0154738	0.0146635	0.0138577	0.0141511	0.0141281	0.0142477	0.014532	0.0142195	0.0132727	0.012615	0.011932
70422474		-0.000605893	-0.000639938	-0.000729838	-0.00104458	-0.00120896	-0.000934323	-0.000623161	-0.000561802	0.000157581	0.00121834	0.00261819	0.00398367	0.00558674	0.00606478	0.00827355	0.00916914	0.0101671	0.0109674	0.0130821	0.0130221	0.0157639	0.0155258	0.0161664	0.0155465	0.0148632	0.0139152	0.0131622	0.0121512	0.0116578	0.0110599
70422614		0.00810319	0.00957615	0.0103152	0.0110349	0.0114693	0.0117422	0.0120865	0.0119084	0.011723	0.0114903	0.0116133	0.0117394	0.0107927	0.00995106	0.00870174	0.00835539	0.00890329	0.00934496	0.00889804	0.00714492	0.00638778
70422781		0.00450079	0.00673753	0.00925749	0.00992378	0.0111346	0.0105455	0.00984045	0.0100035	0.00998825	0.00950682	0.0102622	0.011746	0.0123696	0.0128926	0.0129129	0.0127791	0.0117468	0.010445	0.00946522	0.00966143	0.0100708	0.0106635	0.010508	0.00832754	0.00655196
70423395		-0.00152342	-0.000805398	-0.00040498	7.56274e-05	0.000372425	0.000822744	0.00120613	0.000591493	0.00154798	0.00253179	0.00465103	0.0073358	0.010069	0.0121141	0.0119049	0.01364	0.0124953	0.0130792	0.0133046	0.0127909	0.013128	0.0135735	0.01353	0.0139954	0.0136797	0.0132878	0.0126119	0.0129453	0.0127554	0.0126604
70423535		0.00147945	0.00227161	0.00308831	0.00338455	0.00348265	0.00309461	0.00343182	0.00367746	0.00331528	0.00384177	0.00378529	0.00415149	0.0046729	0.00553245	0.0069838	0.00809431	0.00887697	0.00941669	0.010096	0.0106299	0.0113626	0.0119299	0.0119283	0.0119171	0.0129237	0.0130911	0.0127929	0.012581	0.0123762	0.0129361
70423842		0.00322329	0.00370803	0.00387457	0.0041647	0.00434006	0.00432062	0.00403631	0.00382007	0.00322863	0.00334445	0.00364078	0.00383798	0.00347303	0.00534738	0.00753364	0.00966427	0.00848685	0.0101285	0.0103268	0.0107299	0.00995297	0.00916416	0.00860075	0.0080327	0.00809358	0.00697037	0.00599281	0.00503667	0.00463377	0.00439171
70424219		0.00129424	0.00217302	0.00355089	0.00537091	0.0072911	0.00952354	0.0106899	0.0112323	0.0122235	0.0104503	0.0106692	0.00988582	0.010468	0.00950355	0.00963208	0.00901771	0.00950136	0.00988147	0.0102601	0.0105452	0.0107655	0.0106299	0.0101929	0.00977242	0.00873181	0.00770258	0.00687488	0.00602465	0.00555788	0.00549572
70424386		3.22505e-05	0.000639901	0.00101104	0.00152802	0.00284932	0.00394573	0.00560483	0.00772617	0.0111156	0.0133158	0.0142664	0.014528	0.0135899	0.0127121	0.0122344	0.0116722	0.011369	0.0105803	0.00928175	0.00732602	0.00625747	0.00599407	0.00567261	0.00507152	0.00455522	0.00498016	0.00508336	0.00425121	0.00389715
70424456		-0.000680471	-1.53058e-08	-0.000744511	0.00072871	-0.000484206	7.66117e-05	0.00159437	0.00253422	0.0041157	0.00713326	0.00878877	0.0112121	0.0125623	0.0129634	0.0130031	0.0131235	0.0136404	0.0142553	0.0150457	0.014901	0.0153804	0.0158118	0.0161764	0.0152046	0.0149381	0.0150007	0.0145994	0.0138729	0.0126435	0.0120493
70424526		0.00340234	0.00423252	0.0040881	0.0050489	0.00674132	0.00782395	0.00782217	0.00797905	0.00969506	0.0117902	0.0129076	0.0138652	0.0148478	0.0148344	0.0173348	0.0183071	0.0180379	0.0163402	0.0163036	0.0165958	0.0167665	0.0166592	0.0158177	0.0156916	0.016437	0.0169586	0.0176166	0.0172999	0.0169944
70424693		0.000905118	0.00154303	0.00245421	0.00324613	0.00507842	0.00649452	0.00797914	0.0107217	0.0115671	0.0123378	0.014013	0.0132748	0.0142204	0.0143223	0.0140145	0.0136857	0.01371	0.0131282	0.012618	0.0113805	0.0105869	0.0100616	0.00932053	0.0086906	0.0078115	0.00689547
70426131		-0.00303875	-0.00295491	-0.00277672	-0.00240353	-0.00156941	8.76195e-05	0.0022436	0.0047104	0.00534146	0.0071635	0.00790341	0.00833756	0.00899384	0.00947383	0.00987502	0.0105776	0.0104617	0.0102048	0.0104765	0.0100598	0.0112992	0.0128868	0.0141314	0.0116687	0.0136456	0.0130417	0.0129333	0.0120954	0.0115476	0.0102975
70426438		0.000204034	0.000440584	0.000593088	0.00128014	0.00242174	0.00389946	0.00473428	0.00491492	0.0048571	0.00556305	0.00686832	0.00879933	0.0109964	0.0123105	0.0137441	0.0136553	0.015681	0.0170219	0.0177826	0.0175952	0.0167791	0.0155734	0.0142446	0.0131661	0.0117852	0.010586	0.00918893	0.00759053	0.00732491	0.0060394
70427052		0.00240066	0.00223839	0.00226025	0.00230228	0.00253583	0.00289389	0.00315899	0.00333169	0.00395542	0.00431334	0.00534065	0.00694736	0.0077813	0.00796489	0.00874671	0.00940735	0.00933321	0.00906749	0.00922213	0.00876947	0.00856073	0.00906258	0.00865795	0.0093155	0.00802726	0.00915816	0.00936732	0.00931446	0.00997956	0.00987917
70427359		-0.00461406	-0.00460177	-0.00497683	-0.00472175	-0.00376903	-0.00201506	-0.000241759	0.000526825	0.00149788	0.00336785	0.00589209	0.0066255	0.00965963	0.0126894	0.0156801	0.0161968	0.017828	0.0186063	0.0186543	0.0185434	0.0185378	0.0176815	0.0165431	0.0156666	0.0150353	0.0136225	0.0126875	0.0122263	0.0115192	0.0105795
70427596		-0.000309886	0.000353858	0.00101371	0.00151689	0.00150055	0.0017432	0.00190827	0.0019734	0.00191425	0.00216093	0.00233043	0.00243997	0.00280988	0.00331704	0.00441881	0.00576044	0.00761072	0.00817623	0.00868437	0.00919332	0.00953588	0.0100569	0.0102276	0.0110641	0.0125911	0.0129604	0.0130375	0.0124627	0.0127179	0.0130314
70427736		-0.00177447	-0.00202864	-0.0023113	-0.00275026	-0.0029451	-0.00225414	-0.00236258	-0.000693463	0.00173838	0.00378696	0.00361185	0.00675947	0.0110574	0.0133818	0.0144203	0.0149756	0.0162239	0.0173154	0.0170876	0.016539	0.0159282	0.0148838	0.0137332	0.0123766	0.011495	0.0098438	0.00954407	0.00903306	0.00847343	0.00742453
70428043		-0.00277041	-0.00285321	-0.00296028	-0.00308845	-0.0034072	-0.00406438	-0.00513901	-0.00573195	-0.00579767	-0.0053341	-0.00426019	-0.00234348	0.000411637	0.00365933	0.00643369	0.00790129	0.0102445	0.0104536	0.0111209	0.0117492	0.0116494	0.0124664	0.0119616	0.0122522	0.0137382	0.0149142	0.0148798	0.0153055	0.0155603	0.0151492
70429955		0.000110345	0.000112979	-0.000201992	-0.000338084	-0.000932328	-0.00155335	-0.00201466	-0.00228662	-0.00239472	-0.0020929	-0.00143499	0.000350568	0.000804425	0.00183881	0.00272566	0.00195344	0.00511878	0.00527588	0.00693311	0.0075325	0.00970467	0.00864332	0.00955487	0.00891987	0.00871041	0.00809951	0.00724698	0.0073578	0.0063649	0.00475654
70430262		0.00739272	0.007577	0.00861124	0.00890888	0.009008	0.00952004	0.0101817	0.0108924	0.0119632	0.0122281	0.0125101	0.0131107	0.0118849	0.0112165	0.0098184	0.0087828	0.00768797	0.0064846	0.0056839	0.00507273	0.00453492	0.00409687	0.00336179	0.00293095	0.00262819	0.00231029
70431630		-0.000936016	-0.00131228	-0.00078296	-0.000845324	-0.000252912	-0.000278868	9.5562e-05	0.000791442	0.00145427	0.00213495	0.00237931	0.00222827	0.00214903	0.00263005	0.00359577	0.00547139	0.00727428	0.00984376	0.0114193	0.0126567	0.015325	0.0170714	0.0165018	0.0163952	0.017225	0.017016	0.0167283	0.0166093	0.0160983	0.016266
70431937		-0.00171383	-0.00155906	-0.00135565	-0.000885526	-0.000475771	0.000381052	0.00161101	0.00169554	0.00187105	0.00490025	0.00504452	0.00655678	0.00837502	0.0103414	0.0107862	0.0111907	0.0125562	0.0133995	0.0140536	0.0133183	0.0151846	0.0140436	0.0153129	0.0156744	0.0149411	0.0148957	0.013059	0.010949	0.0100943	0.00959534
70432621		-0.00123578	-0.00109095	-0.000278227	0.000479574	0.000761664	0.00169578	0.00270199	0.003808	0.00520083	0.00621532	0.00797683	0.00962043	0.00904374	0.0122873	0.0124149	0.0122481	0.0141017	0.0134684	0.0140296	0.0129797	0.0127492	0.0121858	0.010347	0.00906263	0.0085288	0.00838322	0.00751688	0.007011	0.00541283	0.00433025
70433235		0.00160097	0.00325201	0.00423294	0.00496431	0.00572186	0.00746642	0.00928768	0.010749	0.0132789	0.0141275	0.0152892	0.015561	0.0148221	0.0134493	0.0126532	0.0125171	0.0129201	0.0131167	0.0131968	0.0126359	0.0117861	0.0114664	0.0104046	0.00951023	0.00856532	0.0075234	0.00633545	0.00517678
70434086		-0.00223732	-0.00248623	-0.00253772	-0.00225589	-0.00215239	-0.00133226	-0.000527668	0.00139979	0.001657	0.00238671	0.00604685	0.00673191	0.00824113	0.00969549	0.00912169	0.00988301	0.0110232	0.0100769	0.0110086	0.0125122	0.0110683	0.0105684	0.0108773	0.00985695	0.00906643	0.00830718	0.00704566	0.00595074	0.00447586	0.00359494
70434156		0.00151535	0.00151228	0.0015867	0.00157212	0.00230235	0.00410409	0.00557551	0.00916372	0.0112089	0.0135348	0.0154439	0.0161327	0.0148486	0.0134037	0.0140811	0.0147281	0.0135365	0.0116642	0.0102039	0.00908036	0.00913429	0.00825304	0.00879824	0.00730752	0.00740677	0.00581377	0.00654301	0.00477653	0.00513051	0.00350233
70434463		0.00318039	0.00297625	0.0030486	0.00311316	0.00417432	0.00440113	0.0054844	0.00635969	0.0082692	0.00824116	0.00751498	0.00955073	0.0086088	0.00971806	0.00850552	0.00887711	0.00873805	0.00836242	0.0074658	0.00764312	0.00586925	0.00438426	0.00416393	0.00260222	0.00165334	0.00190021	0.00140864	0.00141838	0.00151942	0.00151289
70434603		6.98003e-05	1.13096e-05	-0.000229286	-0.000436538	-0.000383042	-0.000273681	4.11907e-05	0.000937479	0.00167999	0.00291248	0.00477956	0.00699779	0.00974837	0.0107277	0.0139587	0.0157102	0.0190469	0.0204014	0.0202333	0.019272	0.0177533	0.0157848	0.0139997	0.0126223	0.0115635	0.0111621	0.0112265	0.0121322	0.0122486	0.0114736
70434840		0.000412127	0.000467012	0.000363881	0.000384603	3.88138e-05	-0.000306431	-0.000989197	-0.00134352	-0.000463662	0.00129882	0.002628	0.00500887	0.00628978	0.00809441	0.00989751	0.0131649	0.0136189	0.0158505	0.0170042	0.0186485	0.0201193	0.0209526	0.0214813	0.0206965	0.0196374	0.0179678	0.0160379	0.0143718	0.0132098	0.0127038
70435384		-0.00199084	-0.00202039	-0.00131637	-0.000218113	0.000794791	0.00233499	0.00389707	0.00532501	0.00667828	0.00752652	0.008516	0.00902376	0.00893275	0.00816193	0.00769365	0.00870195	0.0102353	0.0100937	0.010408	0.0119808	0.0121786	0.0123243	0.0121105	0.0110598	0.00971251	0.00900235	0.00836492	0.0084928	0.00728696	0.00750557
70435524		-0.00413385	-0.00443001	-0.00344647	-0.00163485	-0.000424987	2.62903e-05	-0.000142965	0.00111671	0.00101055	0.00055996	0.00133992	0.00323833	0.00578921	0.00355889	0.00882461	0.0110958	0.0115731	0.0122652	0.0123992	0.0126031	0.0132243	0.0133085	0.0131957	0.0127094	0.0120831	0.0111678	0.0102881	0.00956569	0.00841149	0.00803703
70435901		0.000324865	6.52619e-05	0.000430065	0.00124222	0.00172951	0.00222083	0.00310143	0.00368169	0.00393731	0.0046292	0.00652629	0.00811849	0.00870526	0.00883294	0.00959796	0.010275	0.0100669	0.00983651	0.00953155	0.00872551	0.00765296	0.00703	0.00665538	0.00680511	0.00658746	0.00585905	0.00579328	0.00449303	0.00462352	0.00367238
70436682		-0.00689327	-0.00490037	-0.00292545	-0.00115069	0.000124806	0.00101428	0.00169582	0.00204404	0.00249171	0.0028119	0.00273561	0.00249683	0.00235143	0.00232206	0.00259793	0.00310358	0.00355329	0.00409905	0.00472207	0.00514345	0.0057023	0.00718602	0.00865749	0.00966869	0.0107386	0.0116864	0.0125073	0.0125958	0.0128171	0.013443
70436822		-0.00285457	-0.00204979	-0.00130351	-0.00120962	-0.000672801	-0.000237601	-0.000226806	0.000235669	0.000712795	0.000521425	0.000500108	0.000443747	0.000295512	0.000148617	0.000297835	0.000499008	0.00126799	0.00205838	0.00309526	0.00384017	0.00464007	0.00544531	0.00503839	0.00500569	0.0062149	0.00561545	0.00551391	0.00647055	0.00617073	0.00541202
70436989		-0.00357711	-0.00427936	-0.00292367	-0.00397417	-0.0034477	-0.00173473	0.000687393	0.00179533	-0.000242022	0.0026759	0.00397898	0.00443033	0.00690415	0.0093432	0.00976263	0.00986718	0.01209	0.0117059	0.0137001	0.0136565	0.0153121	0.0139384	0.0165522	0.0166144	0.0176102	0.0176982	0.0176319	0.0171422	0.0161113	0.0149454
70437129		-0.000322149	-9.79774e-05	0.000140656	0.000295931	0.000139008	0.000124418	0.000170546	0.000292299	0.000325858	0.000288615	0.000724943	8.21438e-05	-0.000231552	-0.000417089	-0.000632702	-0.000581972	-0.000534382	0.00101726	0.00186538	0.00315223	0.00432063	0.00656403	0.00727263	0.00822497	0.00801093	0.00796011	0.00800751	0.00845235	0.0080165	0.00822895
70437673		-0.00126866	-0.000454896	-0.000232581	0.000785711	0.00185293	0.00309492	0.00420478	0.00489119	0.00538674	0.00602608	0.00634904	0.00730745	0.00751808	0.00868856	0.0098051	0.0110541	0.0133637	0.0153873	0.0163764	0.0148947	0.0148435	0.0145103	0.01362	0.0125652	0.0109207	0.010005	0.00855932	0.00898555	0.00653872	0.00561024
70438050		-0.00123666	-0.00122255	-0.000976878	-0.000653124	-8.84189e-05	0.000539839	0.00144304	0.00271791	0.00440808	0.00673144	0.0109885	0.0127711	0.013903	0.0111829	0.0108293	0.00994106	0.0080247	0.00660706	0.00450703	0.00257904	0.000850729	-0.000633202	-0.00102452	-0.000477856	-5.49962e-05	0.000258514	0.00100033
70438287		1.25719e-05	-8.21841e-05	0.000229091	0.000331158	0.000997653	0.0026104	0.00398241	0.00679655	0.00819967	0.00784708	0.0105431	0.0128914	0.0149752	0.0152878	0.0144633	0.0130231	0.0126254	0.0120856	0.0117053	0.0111341	0.0112941	0.0114341	0.0117825	0.0112604	0.0111377	0.0106338	0.00962085	0.00896431	0.00925056	0.00890175
70438594		0.000105842	0.00030729	0.000606566	0.00121547	0.00110321	0.00158357	0.00198941	0.00224744	0.00274251	0.00315163	0.00372852	0.00517809	0.00640404	0.00753413	0.00851774	0.00935289	0.0108036	0.0120229	0.0130643	0.0116017	0.0119692	0.0132628	0.0131612	0.0133442	0.0119057	0.010084	0.00852024	0.00821523	0.00755346	0.00718258
70438664		-0.00124892	-0.000131907	-3.61124e-05	0.00059581	0.00105646	0.00184851	0.00295429	0.00415112	0.00528173	0.00639137	0.00630282	0.00840365	0.00825865	0.0110038	0.0112148	0.0109452	0.0123448	0.0123714	0.0135851	0.0130715	0.0132616	0.0123392	0.0122961	0.0120045	0.0115355	0.0111825	0.0113884	0.0110094	0.010052	0.0106915
70439892		-0.00303643	-0.00352236	-0.00349876	-0.00377318	-0.00284363	-0.00346362	-0.00217758	-0.00137491	-0.000457688	0.000114421	0.000763136	0.00134017	0.00190883	0.00264986	0.00475574	0.00498514	0.00610934	0.00705333	0.00851609	0.010447	0.0140785	0.0142393	0.0147213	0.0145105	0.0146987	0.0162211	0.0175245	0.0175274	0.0179932	0.0158952
70439962		-0.00251786	-0.00187381	-0.00187551	-0.00219214	-0.00222589	-0.00229928	-0.00230019	-0.00229195	-0.00224403	-0.0020018	-0.0017731	-0.00175429	-0.00178642	-0.00176866	-0.00152155	0.00052852	0.0024273	0.00465712	0.00598943	0.00711017	0.00784866	0.00924848	0.0106768	0.0114253	0.0137913	0.016259	0.0172849	0.0173627	0.0169107	0.0159904
70440576		-0.000477581	-0.000677264	-0.00101833	-0.00129953	-0.000739498	-0.000103898	-0.000210106	-6.25815e-05	0.00113642	0.00391779	0.00697519	0.00998111	0.0124913	0.0140432	0.0147033	0.0147539	0.0149744	0.0148076	0.0141395	0.01378	0.0128567	0.0125754	0.0128806	0.0116925	0.0105462	0.00980077	0.00942597	0.00971765	0.0099498	0.00970504
70440646		-0.00109011	-0.000350679	0.000313394	0.000684331	0.000725749	-2.27639e-05	-0.00076361	-0.00119895	-0.00141679	-0.00203899	-0.00194594	-0.00212732	-0.00240377	-0.00266923	-0.00242128	-0.00172296	-0.000429136	0.00119277	0.00284084	0.00480795	0.00736194	0.0104137	0.0126225	0.0142991	0.0152337	0.0149008	0.0144937	0.01385	0.0129307	0.0122849
70441497		-5.93614e-05	-0.000526658	-0.000280894	-0.000136496	-0.000633026	-0.000438488	-0.00040406	-0.000479456	0.000298028	0.00164322	0.0013813	0.00350257	0.00311318	0.0058304	0.00530681	0.00755307	0.0105811	0.0116615	0.0119892	0.0109141	0.00952499	0.0085611	0.00749062	0.0069485	0.00726614	0.00733569	0.00893835	0.0101158	0.00954187	0.0106379
70441567		-0.000572906	0.000753176	0.00123144	0.00185585	0.00251018	0.00324042	0.00428699	0.00554601	0.00680499	0.00878491	0.00869341	0.00885449	0.00920522	0.0102295	0.00995625	0.0107782	0.0108477	0.0116959	0.0121048	0.0132708	0.0142589	0.0149031	0.0155968	0.0155556	0.0151617	0.015267	0.013106	0.0113093	0.0101899	0.00924998
70441637		-0.00163032	-0.00132725	-0.00150426	-0.00167919	-0.0014859	-0.00202567	-0.00224931	-0.00211135	-0.000746022	0.00065154	0.00211558	0.0034371	0.00465976	0.00616498	0.00784116	0.0108859	0.0120382	0.0125813	0.0128181	0.0133058	0.0144919	0.0145172	0.0143858	0.0136821	0.0130335	0.0126136	0.0119499	0.0108686	0.00993994	0.00815809
70441707		-0.00106881	-0.00287164	-0.000248452	-0.00244109	-0.00218758	0.00151631	0.00297546	0.00369349	0.00501183	0.00519843	0.00755446	0.0108636	0.0104084	0.0124664	0.0133821	0.0134868	0.0135723	0.0133925	0.0134907	0.0133376	0.0127983	0.0124993	0.0122347	0.0121993	0.0120318	0.0109387	0.0102628	0.00918092	0.00877649	0.0075753
70442014		-0.000767174	0.000395025	0.00425652	0.00652952	0.00680797	0.00824389	0.0111517	0.0145881	0.0128799	0.0155521	0.0159077	0.013809	0.0105806	0.00723978	0.00643164	0.00866231	0.00823692	0.00969985	0.0104585	0.0106106	0.00978284	0.00753544	0.00723456	0.00493553	0.00404824	0.00414765
70442181		-0.000722805	-0.000796322	-0.000726513	-0.000144492	2.69707e-05	0.000643387	0.0012115	0.00191337	0.00351972	0.0041615	0.00496021	0.00725779	0.0100228	0.011948	0.0131018	0.0139185	0.0138644	0.012945	0.0124045	0.012391	0.0110383	0.0119225	0.0116639	0.0106197	0.0107166	0.00993153	0.00923957	0.00886295	0.00877394	0.00865152
70442251		-0.00135221	-0.00111694	-0.000676362	-0.000218721	0.000627792	0.00200569	0.00333177	0.00499083	0.00465119	0.00413786	0.00352884	0.00338468	0.00538411	0.00678026	0.00760106	0.00880234	0.0100812	0.0110376	0.0112261	0.0123512	0.0124911	0.0128469	0.0130225	0.0127766	0.0125845	0.0127611	0.0128685	0.0130041	0.0129833	0.0120621
70442321		-0.000903068	-0.000984601	-0.000957448	-0.00116921	-0.00113452	-0.000990268	-0.000758191	-0.000672226	0.000448542	0.000502947	0.00280683	0.00329927	0.00482544	0.00587557	0.00692663	0.00788276	0.00876508	0.00968422	0.0101673	0.0105317	0.0105469	0.0106368	0.0112228	0.0111889	0.0131234	0.0127332	0.0141014	0.0140136	0.0128207	0.0135496
70442488		0.00377358	0.00445921	0.00513827	0.00618371	0.00883682	0.0105523	0.0129397	0.0137046	0.0156333	0.0170063	0.0172825	0.0151088	0.0121757	0.0101818	0.00682203	0.00377321	0.00217905	0.00159011	0.000810596	0.000775546	-0.000105828	-0.00050369	-0.00125258	-0.00136378	-0.00155675	-0.0014992	-0.00107329
70442795		0.00628737	0.00823997	0.0101967	0.0123677	0.0131408	0.0132929	0.0141271	0.0158385	0.0148971	0.0152145	0.013804	0.0131015	0.00921817	0.00416388	-0.00430113	-0.00758403	-0.00499332	-0.000982951	0.00300315	0.00388494	0.00434673	0.00423171
70442935		0.00270898	0.00356164	0.00609602	0.00575761	0.00768185	0.00811432	0.00885886	0.0100894	0.0118317	0.0123934	0.0132986	0.0143607	0.01468	0.0146717	0.0149647	0.0150926	0.0158866	0.0148734	0.0149062	0.012851	0.0112687	0.010196	0.00926806	0.00849476	0.00816816	0.00812356
70443479		0.000480032	0.00048613	0.00161728	0.00159026	0.00152079	0.00182362	0.00266038	0.00408392	0.00535017	0.00576969	0.00681728	0.00817222	0.00766352	0.00709891	0.00843498	0.00917824	0.00857419	0.00869157	0.00909194	0.0085499	0.00875204	0.00825776	0.00793254	0.00727805	0.00582148	0.00460488	0.0037706	0.00348126	0.00230849	0.00167417
70444163		0.00184555	0.00227608	0.00174369	0.00178605	0.00128074	0.00122919	0.00171772	0.00283865	0.00380643	0.00446385	0.00540942	0.00691645	0.00786914	0.00905166	0.00993015	0.011921	0.0138172	0.0152123	0.0166718	0.0175544	0.018011	0.0179436	0.0173275	0.017178	0.0167535	0.0158467	0.0150974	0.0141805	0.0137972	0.0133674
70444470		-0.000801755	0.00171641	0.00422037	0.00599199	0.00697107	0.00796894	0.00874085	0.00974661	0.00971701	0.00963842	0.0103749	0.0102819	0.0104092	0.0111948	0.0103592	0.0112025	0.011178	0.011452	0.0111541	0.0106653	0.00976295	0.00792754	0.00546051	0.00335075	0.00192469	0.000656211
70445154		0.000516399	0.00109324	0.00213943	0.00220345	0.00568431	0.00650551	0.00890759	0.00873711	0.00871304	0.0108438	0.0110993	0.0122284	0.0128754	0.0124765	0.0123982	0.0114484	0.0112276	0.0106739	0.00996044	0.00894042	0.00884695	0.00700422	0.00569917	0.00514054	0.00482528	0.00458703
70445601		0.000181533	0.000119991	0.000194244	-1.40589e-05	0.000688211	0.000658436	0.00137261	0.00199833	0.0027476	0.00353673	0.0045035	0.00609215	0.00799396	0.0097722	0.01039	0.0109018	0.0109683	0.0106585	0.0103687	0.00998156	0.00932344	0.00752894	0.00522376	0.00477806	0.00368972	0.00296762	0.0020177	0.00201593	0.00251662	0.00223612
70445908		0.00497133	0.00681793	0.00895038	0.0118426	0.0109937	0.0118928	0.0125877	0.0129816	0.0134744	0.0133252	0.0126827	0.0112298	0.00998397	0.00868884	0.00811328	0.00761872	0.00730437	0.00714803	0.00723285	0.00731004	0.0073626	0.00735502	0.0075954	0.00834654	0.00816588	0.0072896	0.00636843	0.00640222	0.007247	0.00731494
70446075		-5.08945e-05	-6.17894e-05	0.000814187	0.00195876	0.00300269	0.00511096	0.00590773	0.006427	0.00749105	0.00784101	0.00840372	0.00947425	0.0102799	0.0106857	0.0105947	0.0102305	0.0102236	0.0101981	0.0100731	0.00963424	0.00888893	0.008213	0.0080549	0.00770331	0.00701056	0.00610428
70446145		-0.00442139	-0.00418462	-0.00298709	-0.00165935	-0.000520358	0.000555178	0.00154019	0.00167256	0.00173859	0.00187788	0.00235116	0.00299732	0.00438515	0.00639713	0.00798239	0.00923302	0.0103547	0.0110636	0.0110817	0.0102236	0.0103622	0.0102548	0.00969057	0.0100911	0.00987741	0.0101152	0.0101408	0.0100938	0.0100598	0.00888071
70446759		-0.000880739	-0.000466159	0.000916885	0.00274255	0.00586255	0.00833888	0.0114605	0.0150653	0.0174533	0.0186996	0.019226	0.020348	0.020699	0.0203257	0.0195274	0.0177906	0.0149421	0.0123844	0.0104301	0.00826477	0.00617168	0.00535947	0.00405214	0.00345609	0.00392523	0.00438691	0.00451896	0.00430021	0.00289479
70446996		-0.00136148	-0.0011159	-0.00115681	-0.00107296	-0.000993886	-0.000484926	0.000360767	0.00108216	0.00164642	0.00117789	0.00151449	0.00206954	0.00255072	0.00307316	0.0044035	0.00715889	0.0102481	0.012701	0.0144137	0.0136982	0.0139349	0.0130866	0.0113239	0.0110703	0.00978235	0.00944992	0.00918501	0.00812143	0.00745668	0.00729609
70447750		0.00176797	0.0017351	0.00262931	0.00429199	0.00449259	0.00598923	0.00831047	0.00867656	0.009471	0.0134067	0.0156721	0.0172539	0.0172367	0.0174141	0.0175818	0.0169751	0.0163811	0.0160054	0.015799	0.015035	0.0144614	0.01367	0.0134883	0.0133286	0.0124262	0.0107643	0.00950662
70448434		-0.00119415	-0.00090134	0.00031194	0.00156724	0.00321025	0.00599234	0.00788699	0.0100335	0.0137241	0.0172052	0.0197528	0.0200721	0.0190017	0.0186115	0.0170807	0.0159449	0.0146209	0.0138876	0.0135558	0.0135764	0.0137121	0.0129945	0.0133064	0.0123732	0.0103496	0.010097	0.00778261	0.0055019	0.00609077
70448671		0.00400542	0.00552993	0.00682575	0.00684976	0.00687368	0.00752046	0.0081898	0.00906466	0.0103234	0.0110279	0.011083	0.0117687	0.0120768	0.0123073	0.0123184	0.0119131	0.01128	0.0104391	0.00947994	0.00844596	0.0071413	0.00629378	0.0050192	0.00439321	0.00485957	0.0038347	0.00344864	0.00349146	0.00358004	0.00368501
70449802		0.000318494	0.000352974	0.000709444	0.00174896	0.00372072	0.00719287	0.00919906	0.0117789	0.0137894	0.0128281	0.0128601	0.0125927	0.0119486	0.0125389	0.012763	0.0133462	0.0138142	0.0136863	0.0133559	0.0129611	0.0125134	0.0120165	0.0116299	0.0107421	0.00965289	0.00911819	0.00816544	0.00798954	0.00748319	0.00705966
70450276		0.00202185	0.00311222	0.00443782	0.00599229	0.00786218	0.0100355	0.0128158	0.0156205	0.0180734	0.0196625	0.0202369	0.0199323	0.0191952	0.0183568	0.0166006	0.0163241	0.0144667	0.0130156	0.0122579	0.0125555	0.0120248	0.0126141	0.0116929	0.0112665	0.0100584	0.00905399	0.00811125	0.00757785	0.00702848
70450346		-0.00184522	-0.00102111	-0.00102863	-0.000747358	-0.000304016	0.000220036	-0.000340688	0.00144062	0.0021524	0.00462551	0.00636129	0.00863196	0.0113204	0.0133067	0.015526	0.0158432	0.0171984	0.0173812	0.0173503	0.0172958	0.0149183	0.0136625	0.0125652	0.0113668	0.0102236	0.00939006	0.00859404	0.00803526	0.00722942	0.00646942
70451881		0.00117673	0.00234238	0.00307775	0.00449134	0.00593167	0.00719739	0.00833888	0.00983954	0.0106675	0.01071	0.0102245	0.00906654	0.00938495	0.00819778	0.00797751	0.0082825	0.00842706	0.00852473	0.00839113	0.00761017	0.00642266	0.00565848	0.00395178	0.0029852	0.000566552	0.000138324	-0.000634205	-0.000761974	-0.00106207	-0.00113798
70452021		0.00210171	0.00184315	0.00212442	0.00179978	0.00262452	0.00382469	0.00314541	0.00454183	0.00490468	0.00632746	0.00728839	0.00728242	0.00719687	0.0081158	0.00958999	0.0107858	0.0101724	0.0102932	0.00980041	0.00994309	0.0093812	0.00932747	0.00901368	0.00902088	0.00892768	0.00863588	0.00791213	0.00730863	0.0069304	0.00698549
70452495		-0.00176708	-0.00229989	-0.00245547	-0.00215567	-0.00194685	-0.00175755	-0.00110142	-0.00128136	-0.00158772	-0.000564452	0.00252837	0.00185982	0.0052639	0.00549499	0.00857614	0.0117313	0.0129814	0.012051	0.0111758	0.0125675	0.012189	0.011113	0.0101409	0.0100636	0.00813218	0.00628269	0.00599968	0.0040783	0.00201368	0.000692565
70454547		0.0024814	0.0040758	0.00602947	0.00723407	0.00795611	0.0082122	0.00845589	0.00864693	0.0100554	0.0101329	0.00985235	0.00954542	0.0094147	0.00789625	0.00779895	0.00741287	0.00771963	0.00887265	0.00926457	0.00971705	0.00921581	0.00899071	0.00886035	0.00847843	0.00827844	0.00760762	0.00694268
70454784		0.00689276	0.00642627	0.00745214	0.00796865	0.00794641	0.00863609	0.00916516	0.00961001	0.00854696	0.00820064	0.00698953	0.00611587	0.00498056	0.00410757	0.00430386	0.00414691	0.00410467	0.00423617	0.00424281	0.00365844	0.00261455	0.00272274	0.00210514	0.00234394	0.0028219	0.00370069	0.00435158
70455538		0.00090248	0.00110265	0.00101377	0.00164833	0.0016866	0.0020443	0.0018686	0.00171476	0.00149645	0.00145576	0.00192362	0.00251803	0.00377281	0.00458425	0.00624169	0.00594409	0.00681352	0.00802466	0.00904706	0.00997861	0.00978092	0.010774	0.010915	0.0109536	0.010821	0.0114768	0.0123231	0.0123135	0.0119086	0.0124647
70455775		-0.00169695	-0.00150055	-0.000986341	-0.000536327	-0.000756694	-0.00113213	-0.00138062	-0.00128991	-0.000696229	0.000394641	0.00154338	0.00267366	0.00512553	0.00801147	0.010498	0.0128907	0.014936	0.0165149	0.0173852	0.0168625	0.0162308	0.0151554	0.0141417	0.0147352	0.0137256	0.01416	0.0129757	0.0116988	0.0112462	0.00933165
70455845		-0.000223975	-0.00028075	-0.000415575	-0.000413593	-0.00025865	4.11646e-06	0.000261842	0.000546094	0.000449384	0.00126817	0.00218261	0.00473292	0.00652876	0.00890217	0.0101465	0.0113423	0.0120182	0.0131625	0.0127767	0.012698	0.0140815	0.0133873	0.0139213	0.0133142	0.0129013	0.0135494	0.0137766	0.014851	0.0140856	0.0124949
70455915		-3.20242e-05	-0.000304885	-0.000472544	-0.000570411	-0.000423251	-0.00020699	0.000249907	0.000863305	0.00177431	0.00270751	0.0040703	0.00480686	0.00700327	0.00810849	0.00961343	0.011747	0.0142287	0.0154838	0.0152711	0.0136726	0.0119711	0.0108619	0.00890191	0.00760026	0.00630513	0.00513802	0.00464039	0.00459981	0.00498127	0.00584559
70456906		0.0028165	0.00214997	0.00165968	0.00153425	0.00150043	0.00210341	0.00232624	0.00334416	0.00542821	0.00847557	0.00805686	0.00875602	0.0103437	0.0121887	0.0120658	0.0124956	0.0115273	0.0120582	0.0107665	0.0111601	0.0100756	0.00933263	0.00855716	0.00773159	0.0064043	0.00521931	0.0040912	0.00233106
70457450		-0.00294196	-0.00169682	-0.00096541	-0.000823459	-0.0011471	-0.00148552	-0.00190034	-0.00260036	-0.00296236	-0.00305646	-0.00304292	-0.00276143	-0.00193616	-0.000503093	0.00121552	0.0032651	0.00573675	0.00809337	0.0104008	0.0113493	0.0119165	0.0123523	0.0124658	0.0126398	0.0132346	0.0137789	0.0134651	0.0128244	0.0122787	0.0112446
70457520		0.00362331	0.0035269	0.00397786	0.00424578	0.00429871	0.00420621	0.00394935	0.00398656	0.00407184	0.00449449	0.00389849	0.00376177	0.00388552	0.00429771	0.00499975	0.00529574	0.00526344	0.00595723	0.00604367	0.00597424	0.00547537	0.00459631	0.00363336	0.00319225	0.00186997	0.00262858	0.00523178	0.00601949	0.00725496	0.00631911
70457994		-0.000696615	-0.00119865	-0.00121936	-0.000911282	-0.000598147	-0.000411987	-0.00037444	-0.00115244	-0.00126753	-0.000386564	0.00164487	0.0040398	0.00569533	0.00772657	0.00952096	0.0125214	0.0134714	0.0145257	0.0152553	0.0148791	0.0155138	0.0166475	0.0173228	0.0178776	0.0171959	0.0161555	0.0150727	0.0136511	0.0122138	0.0109213
70458371		0.000160388	0.00157809	0.00305223	0.00221094	0.00120053	0.000468556	1.74498e-05	0.000612426	0.00203858	0.00346387	0.00438618	0.00546913	0.00705723	0.00823804	0.00902529	0.00937625	0.00921419	0.0104833	0.0103073	0.0100053	0.0102555	0.0114979	0.0116184	0.0121194	0.0122976	0.0124256	0.0124501	0.0124999	0.0122497	0.0118056
70459432		-0.00171172	-0.000865931	-9.98158e-06	0.0014871	0.00216125	0.00323121	0.00606013	0.00759364	0.00837628	0.00852451	0.00750315	0.00960548	0.0108754	0.0118234	0.0117694	0.0138451	0.0150176	0.0155507	0.0162144	0.0154504	0.0138608	0.0124292	0.0118189	0.0112698	0.0100481	0.00955582	0.00873245	0.00846505	0.00787877
70459502		-0.000941089	-0.000381422	2.09586e-05	0.000788224	0.000743743	0.00414296	0.00429459	0.00713512	0.00876529	0.00940445	0.0113872	0.013163	0.0148469	0.0155884	0.0162363	0.0161471	0.0153812	0.0140632	0.0126822	0.0120509	0.0113657	0.010871	0.0101498	0.00903468	0.00784621	0.00655104	0.00510758	0.00406034	0.00352253
70460046		-0.000277967	-0.000255964	-0.000221513	-9.95011e-05	0.000244154	0.00134711	0.00319131	0.00437994	0.00363677	0.00466152	0.00678382	0.00756339	0.00794187	0.00918172	0.00812436	0.00916537	0.00983391	0.00865604	0.00785738	0.00656391	0.00660983	0.00606038	0.00515995	0.00479559	0.00495882	0.00527287	0.00536457	0.00533646	0.00496502	0.00494475
70460283		-0.00200256	-0.00159593	-0.00102504	-0.000498493	8.45418e-05	0.000682948	0.00143062	0.00215418	0.00297705	0.00376199	0.00471529	0.00463862	0.00587008	0.00735781	0.00754636	0.01083	0.0109904	0.012719	0.0141704	0.0141083	0.013908	0.014997	0.0142339	0.0148769	0.0143236	0.0142952	0.014507	0.013693	0.0144588	0.0132501
70460590		0.00169885	0.00207544	0.00234058	0.00297306	0.00370012	0.00526813	0.00753603	0.0102358	0.0137419	0.0155046	0.0184492	0.0183849	0.0176369	0.0164141	0.014748	0.0133055	0.0126043	0.011623	0.0113304	0.0102732	0.00953243	0.00918241	0.00827341	0.00798905	0.00706444	0.00721743	0.00632767	0.00566868	0.00422898	0.00283405
70460967		0.000518145	0.00209098	0.0017328	0.00354372	0.00324957	0.00485657	0.00774243	0.0124614	0.014096	0.0158529	0.0182207	0.0185134	0.0181721	0.0168741	0.0161328	0.0150899	0.0150471	0.0138971	0.0126781	0.0118157	0.0106327	0.00950897	0.0084618	0.00735509	0.00744264	0.00724167	0.00659498	0.00560201
70461037		-0.00197637	-0.00262386	-0.0022585	-0.0023167	-0.0019363	-0.00141568	-0.0006483	0.000287716	0.00145433	0.00276515	0.00386791	0.00462741	0.00496823	0.00536628	0.00576217	0.0062047	0.00702775	0.00825106	0.00995382	0.0112262	0.0120926	0.0133687	0.0142994	0.0150469	0.0146986	0.0146532	0.0132971	0.0142838	0.0143581	0.0134042
70463563		-0.000452698	-6.58908e-05	0.000933373	0.0017549	0.00273724	0.00538723	0.00667646	0.00591517	0.00697304	0.0079319	0.0100877	0.00865637	0.0108669	0.0116636	0.0112493	0.0116971	0.0112399	0.0120879	0.0118026	0.0104359	0.00939621	0.00821079	0.00730624	0.00598836	0.00630466	0.00630782	0.0062077	0.00620128	0.00633387	0.00631632
70463703		0.00764433	0.00833044	0.00917169	0.00897627	0.00964797	0.00942703	0.00958933	0.00985834	0.00963862	0.0105366	0.0105475	0.010863	0.011141	0.0117482	0.012612	0.0129803	0.0129672	0.0128488	0.0123145	0.0114045	0.0105441	0.0100752	0.00996154	0.010104	0.0105667
70463940		0.00117718	0.00317839	0.00202044	0.0043301	0.00719411	0.00927395	0.0114713	0.0135007	0.0131882	0.0143578	0.0127922	0.0132029	0.012281	0.0111686	0.0106179	0.0102121	0.0103144	0.0107131	0.0100405	0.0101488	0.00880815	0.00838693	0.00706303	0.00593871	0.00589487	0.00519483	0.00437135
70464791		-0.000507539	0.000568606	0.00160646	0.00163941	0.00149856	0.00116573	0.00164855	0.00127652	0.00177725	0.00290951	0.00318293	0.00348793	0.00563573	0.00521685	0.00684566	0.0068485	0.00838078	0.00916336	0.0104484	0.0108627	0.0103837	0.0106993	0.0108764	0.0102022	0.00997039	0.009799	0.0099303	0.0101847	0.0102274	0.0099257
70465308		0.000468996	0.000482458	0.000903376	0.00121469	0.00163622	0.00223787	0.00278631	0.00327358	0.00381318	0.00455994	0.0061459	0.00777236	0.00773224	0.00878293	0.00894865	0.00809601	0.0071808	0.00840616	0.00720264	0.00809618	0.00624984	0.00829107	0.00856503	0.00901705	0.00812314	0.00794779	0.00655017	0.00609548	0.00478311	0.00455577
70465545		-0.00102319	-0.000813735	-0.000817269	-0.000874695	-0.000914841	-0.00107473	-0.00129504	-0.00181016	-0.00213103	-0.00234613	-0.00230163	-0.00217111	-0.00192008	-0.00114307	-0.000537738	0.00033548	0.00141636	0.00324532	0.00559465	0.00715024	0.00905869	0.010036	0.0109277	0.011605	0.0120858	0.012581	0.0132423	0.0130499	0.0123509	0.0115155
70465615		0.0016305	0.00158678	0.00115751	0.000172997	-0.000426403	-0.00117694	-0.00119063	-0.00124495	-0.00116047	-0.00107287	-0.00102751	-0.000803207	7.56271e-05	0.00153868	0.00346167	0.0054561	0.00726103	0.00964229	0.0097723	0.0118979	0.012738	0.0130212	0.0133331	0.0138874	0.0132227	0.0127748	0.0119853	0.0107454	0.00926069	0.00950443
70466159		0.000774532	0.00118371	0.00140441	0.00154555	0.0016329	0.001121	0.00167083	0.00261863	0.0038493	0.00586628	0.00728357	0.0091697	0.00824658	0.00984865	0.0119163	0.0135342	0.0143417	0.0133863	0.012635	0.0122955	0.0112436	0.0108133	0.0100674	0.00952527	0.00849212	0.00929734	0.00896945	0.00775675	0.0086559	0.00954224
70466396		-0.00111039	-0.0003651	0.000280692	0.000813312	0.00147023	0.00190261	0.00227486	0.00322642	0.00346703	0.0050511	0.00532378	0.00537852	0.00547932	0.00588652	0.00633922	0.00890728	0.011371	0.0159124	0.01621	0.0156604	0.0176096	0.0211593	0.0231628	0.0229244	0.0220778	0.0189368	0.0115857	0.00770076	0.0051919	0.00233913
70466536		0.00250299	0.00227714	0.00311415	0.00479418	0.00698972	0.00767835	0.00841202	0.00931675	0.0100619	0.0105519	0.0108522	0.0104364	0.0102009	0.00916503	0.00835759	0.00852352	0.00839991	0.0074745	0.00757503	0.00684666	0.00720611	0.00797644	0.00803627	0.00865198	0.00887195	0.00854747	0.00758327	0.00662208	0.00586083	0.00552194
70467150		-0.00101676	-0.000593744	-0.000117656	0.000215005	0.000459148	0.000414128	0.000818482	0.00147849	0.00172176	0.00223495	0.00238679	0.00309825	0.00349918	0.00465614	0.00700839	0.00858056	0.0101281	0.0090992	0.0107045	0.0113159	0.0116266	0.0122981	0.012294	0.0124482	0.0118004	0.0109867	0.0107642	0.0107657	0.0104554	0.00997942
70467220		-0.000609626	-0.00103426	0.000226455	0.000874628	0.00260325	0.00404452	0.00659052	0.00799552	0.00984363	0.0127717	0.013593	0.0141963	0.0144988	0.0144212	0.0141732	0.0138764	0.0122155	0.0102409	0.0100017	0.00806322	0.00645115	0.00580686	0.0056876	0.00531546	0.0052961	0.00473052	0.00449256
70467387		0.00414166	0.00398815	0.0036604	0.00359026	0.00307842	0.00194665	0.000329122	-0.000949972	-0.00149682	-0.00139918	0.000242574	0.00119222	0.00399802	0.00361351	0.00652381	0.0101347	0.0136028	0.0153054	0.019068	0.0209781	0.0209889	0.0204685	0.0174425	0.016541	0.0128964	0.0103792	0.00408463	0.00244531	0.00187032	0.00162303
70467764		-0.00345606	-0.00292618	-0.00248477	-0.00265482	-0.00228055	-0.00186027	-0.00128147	-0.0011459	-0.000320067	0.000704931	0.00397451	0.00605615	0.00711684	0.00954511	0.0123629	0.0117018	0.0126502	0.0129504	0.0124056	0.012257	0.0116052	0.0106799	0.010664	0.00922968	0.00824165	0.00783836	0.0073051	0.00654323	0.00528595	0.00438301
70469062		-0.00196882	-0.00205798	-0.00105265	-0.000293091	0.000809545	0.0019746	0.00299747	0.00379136	0.0043831	0.00531196	0.00650313	0.00786874	0.00909808	0.00944555	0.0100343	0.0118058	0.0133842	0.0143029	0.0149045	0.0151871	0.0152827	0.0154749	0.0152521	0.0154137	0.0154553	0.0154635	0.0148136	0.0148922	0.0137027	0.0121167
70469132		-0.000300494	-0.000210881	0.000135825	0.000681762	0.00123551	0.00197328	0.00260505	0.00347926	0.00485527	0.00656274	0.00869315	0.0111996	0.0132032	0.0137992	0.0135381	0.0131108	0.012462	0.0118189	0.00830483	0.00842057	0.00776998	0.00730128	0.00743106	0.00764485	0.00728923	0.00745293	0.00710744	0.00673281	0.00629266	0.00617247
70470667		-0.00268834	-0.00152693	-0.000475926	0.00135563	0.0018423	0.00191784	0.00236145	0.00197473	0.00154484	0.000820963	0.000511199	0.000497884	0.000173519	0.000632091	0.000191228	0.00147659	0.00171221	0.00319167	0.00550948	0.00866899	0.0102156	0.0109661	0.0125494	0.0131715	0.0136947	0.0139855	0.0139987	0.0136094	0.013648	0.0136408
70470974		-0.000972967	-0.000527437	-0.000344484	0.000170525	0.000839714	0.00152451	0.00248912	0.00346624	0.00452955	0.00662627	0.00825777	0.0107817	0.0120008	0.0136692	0.0152437	0.0161249	0.0152051	0.0146582	0.0142582	0.0139827	0.013889	0.0134028	0.0120776	0.0100002	0.00918982	0.00812352	0.00764897	0.00628112	0.00670328	0.00635805
70471044		0.00025383	-0.000610363	-0.00156075	-0.00165444	-0.0020183	-0.00159201	-0.000403022	0.000954646	0.00250767	0.0040033	0.00582955	0.00804668	0.0105465	0.0124217	0.0136265	0.0141043	0.0146626	0.0152831	0.0147496	0.0131333	0.0109709	0.00977636	0.00908496	0.00885379	0.00834553	0.00885312	0.00889197	0.00885167	0.00844849	0.00779082
70471895		0.00277808	0.00324771	0.00330195	0.00320515	0.00360473	0.00506155	0.00492161	0.00535045	0.00665292	0.00670982	0.00781665	0.00886546	0.00920502	0.00750675	0.00932364	0.00988115	0.0100929	0.00983368	0.00963412	0.0103322	0.0101988	0.0105663	0.00900962	0.00745817	0.00686369	0.006234	0.00611258	0.00607329	0.00582789
70472035		0.00211397	0.00214339	0.00208836	0.00210711	0.00240331	0.00290242	0.00387896	0.00371379	0.00399386	0.00579863	0.00785285	0.00807106	0.00871388	0.00935181	0.00986202	0.0095886	0.0106126	0.00999282	0.00962525	0.00883463	0.00804192	0.00731025	0.00701348	0.00665619	0.00635246	0.00566942	0.0048072	0.00383271	0.00324893	0.0031123
70472342		-0.000442419	-0.000202912	-1.86862e-05	0.000838255	0.00224458	0.00363174	0.00484452	0.00496458	0.00633638	0.00648665	0.00589812	0.00818612	0.00701611	0.00902499	0.00967127	0.010647	0.0108895	0.0120808	0.012028	0.010264	0.00962485	0.0107985	0.0102528	0.00954206	0.00868193	0.00801012	0.00768987	0.00731803	0.0072482	0.00689291
70472649		-0.0029382	-0.00156167	-0.0011801	-0.00104758	-0.000797823	-0.000545125	-2.29574e-06	7.037e-05	0.000179119	-6.88816e-05	3.77251e-05	0.000274493	0.000761163	0.00196873	0.00336369	0.00459549	0.00535361	0.00592389	0.00687261	0.00866095	0.0110476	0.0133925	0.0151586	0.0157573	0.016162	0.0164919	0.0164664	0.0158237	0.0157298	0.0147102
70472886		0.00346049	0.00286005	0.00240687	0.00194085	0.001446	0.00119324	0.00119504	0.00134647	0.00147387	0.00165048	0.00152848	0.00216517	0.0027474	0.00386978	0.00508461	0.00655045	0.00830826	0.00940936	0.0102955	0.00928438	0.0107198	0.0134205	0.0145263	0.0147932	0.0137388	0.0148443	0.0134759	0.0124871	0.0109194	0.00959121
70473026		-0.000584168	-0.000730098	-0.000960924	-0.00122277	-0.00141598	-0.00146492	-0.00125419	-0.000572565	0.0004296	0.00154006	0.00256752	0.00352558	0.00464508	0.0060934	0.00826067	0.0101669	0.0117285	0.0127475	0.0137756	0.0141538	0.0142652	0.0137971	0.0140137	0.0142748	0.0140523	0.0137011	0.0133095	0.0128095	0.0126014	0.012635
70473263		0.00764433	0.00833044	0.00917169	0.00897627	0.00964797	0.00942703	0.00958933	0.00985834	0.00963862	0.0105366	0.0105475	0.010863	0.011141	0.0117482	0.012612	0.0129803	0.0129672	0.0128488	0.0123145	0.0114045	0.0105441	0.0100752	0.00996154	0.010104	0.0105667
70474561		0.00507678	0.00594395	0.00629446	0.0061584	0.00607952	0.00646488	0.00638374	0.00666304	0.00667898	0.00649749	0.00656496	0.0056757	0.00640566	0.00773239	0.00685492	0.00760333	0.00897819	0.0108034	0.0131777	0.0167557	0.018198	0.0173899	0.0148244	0.0134201	0.0116772	0.00985541	0.00839094	0.00734948
70474701		-0.000709661	-0.000343378	0.000407415	0.00119492	0.001851	0.00240256	0.00272598	0.00342311	0.00587201	0.00711435	0.00843833	0.0103404	0.0106708	0.0112087	0.0106719	0.00943867	0.00982636	0.00788942	0.00777314	0.00688393	0.00722498	0.00639856	0.00630856	0.00525894	0.00329536	0.00122681	-0.00112538	-0.00270747	-0.00381341	-0.00452913
70474868		-0.00243637	-0.00190594	-0.00114543	-0.000515597	-0.00019619	-0.000168957	-0.000458994	-0.000916227	-0.0015346	-0.00216762	-0.002185	-0.00172259	-0.00120553	-0.000970704	0.000156595	0.00083073	0.00174969	0.0010321	0.00187834	0.00343987	0.00528278	0.00734071	0.00930501	0.0102811	0.0105501	0.0109247	0.0115926	0.0119821	0.0119628	0.011861
70476543		0.00759393	0.00919017	0.00882637	0.0100083	0.00983676	0.00944614	0.00940728	0.00873065	0.00810754	0.00750254	0.00684495	0.00661783	0.00607362	0.00560636	0.00596573	0.00593176	0.00564867	0.00527085	0.00429336	0.00290051	0.0018724	0.00127178	0.000688268	0.000369587	0.000817967	0.0018961
70476613		-0.00293593	-0.00325089	-0.00312423	-0.00268202	-0.00180386	-0.000245943	0.00118739	0.00324088	0.00497702	0.00708391	0.00897892	0.0108986	0.0139849	0.015972	0.0154633	0.0137711	0.0122019	0.0120352	0.0120612	0.0113097	0.0122498	0.0116248	0.0110179	0.0110023	0.0105819	0.0100149	0.00772834
70477227		-0.000858542	-0.000539979	-0.000100726	0.00026374	0.000445783	0.000316522	0.000446054	0.000706685	0.00134965	0.0019805	0.00255606	0.00360881	0.00462029	0.00579389	0.00672992	0.00809702	0.00916051	0.00958838	0.0102603	0.00995556	0.00897352	0.00827586	0.00808263	0.00803849	0.00796777	0.00939215	0.0102133	0.0103912	0.0115844	0.0111819
70478078		-0.0028238	-0.00291724	-0.0031814	-0.00390457	-0.00343844	-0.00292061	-0.00174201	-0.00193292	0.000286639	0.000829532	0.00172407	0.00611764	0.00899948	0.0120407	0.0148559	0.0154227	0.0152701	0.015611	0.0151808	0.0146898	0.0142866	0.0142531	0.0137702	0.0133919	0.0131459	0.0128646	0.0127351	0.0126027	0.0122151	0.0122427
70478455		-0.00301901	-0.0026083	-0.00255865	-0.00190734	-0.000208043	0.000733064	0.00239452	0.00375252	0.00569309	0.00742268	0.00940783	0.011046	0.0119994	0.0127535	0.0124047	0.012069	0.0113481	0.0106695	0.0103269	0.0101762	0.0101133	0.0103637	0.0101178	0.0103638	0.0104763	0.0105809	0.0108998	0.0111475	0.0115671	0.0118992
70478902		0.00150534	0.00192878	0.00218674	0.00297543	0.00358807	0.00529675	0.00625088	0.00645382	0.00707997	0.00635651	0.00706558	0.0084665	0.0103743	0.0121133	0.0128069	0.0131414	0.0118264	0.0112466	0.0117306	0.0095514	0.0076692	0.00749312	0.00684121	0.00667892	0.00694803	0.00652582	0.00632515	0.0057461	0.00566832	0.00536258
70479683		0.000882264	0.00138838	0.00195746	0.00267333	0.00373479	0.00359674	0.00411652	0.00411431	0.00429333	0.00332705	0.00364688	0.00391017	0.00496806	0.00581095	0.00590391	0.00551681	0.00523226	0.00539869	0.00523061	0.00568877	0.00664391	0.00742914	0.00852123	0.00852798	0.00940828	0.00950058	0.0101007	0.0108032	0.0109124	0.0112666
70480130		-0.00127998	-6.57608e-05	0.00136278	0.00253454	0.00367748	0.00578116	0.00698131	0.00800093	0.00857939	0.00838228	0.00716038	0.00617823	0.00566326	0.0056811	0.00741451	0.00817181	0.0105543	0.0115519	0.010699	0.00962036	0.00996583	0.00852392	0.0077198	0.00712121	0.00696904	0.00692506	0.00710868	0.00707056	0.00665745	0.00608272
70480297		-0.00353248	-0.00232378	-0.00219117	-0.000875559	0.00148125	0.00384256	0.00612879	0.00704491	0.00928872	0.0114796	0.0114254	0.00991731	0.0122412	0.00956938	0.0109665	0.00877993	0.0073967	0.00680976	0.00477933	0.00450056	0.00275819	0.00315255	0.00245114	0.00213122	0.00237564	0.00239164	0.00248145	0.00242148	0.00224307	0.00167352
70480507		0.00115864	0.00108179	0.00113493	0.000921937	0.0007936	0.00106349	0.00168732	0.00279023	0.00396486	0.00528594	0.00752754	0.00901928	0.00718405	0.00949868	0.00943729	0.0101961	0.0103651	0.0107558	0.0102341	0.0087427	0.00764862	0.0072507	0.00735217	0.007567	0.00758006	0.00774402	0.00762628	0.0071458	0.00690726	0.0063643
70481358		0.00176787	0.00180129	0.00235053	0.00306172	0.00376806	0.00346999	0.00472306	0.00598092	0.00749498	0.00806215	0.00854963	0.00976992	0.0111691	0.0130275	0.0145729	0.0156656	0.0159937	0.0166321	0.01688	0.0167242	0.0161429	0.0159695	0.0154443	0.0149128	0.0150228	0.0155465	0.01588	0.0158238	0.0158694	0.0148132
70481665		0.00119972	0.001034	0.000688502	0.000302787	0.000457454	0.000625328	0.000771862	0.00163034	0.00221834	0.00415988	0.00653467	0.00646518	0.00812912	0.00975851	0.0120238	0.01058	0.0109459	0.0102497	0.0105664	0.0106769	0.0117303	0.0113749	0.0109212	0.00938308	0.00844633	0.00723992	0.00646668	0.00622224	0.00627138	0.00608968
70483410		0.001388	0.00246218	0.00317755	0.00439484	0.00426545	0.00427368	0.00398658	0.00470609	0.00579244	0.00760635	0.00856617	0.00939607	0.0101871	0.010993	0.0112309	0.0115918	0.0124467	0.0135306	0.0143471	0.0142742	0.0143804	0.0131174	0.0134931	0.0129803	0.0128337	0.0130546	0.0136896	0.0141978	0.0140177	0.013606
70483647		0.000991135	0.00082764	0.00215438	0.00326462	0.00305369	0.00361526	0.00482383	0.00542176	0.00682791	0.00861635	0.00981913	0.0107014	0.0107674	0.012085	0.0123919	0.0130686	0.013456	0.013172	0.0124542	0.012328	0.0109009	0.00967396	0.0090308	0.00815405	0.00740166	0.00744229	0.0067792	0.00638511	0.00537678	0.00472218
70483884		-0.000727992	-0.00070638	-0.000709781	-0.000704181	-0.000464801	-0.000139286	0.000484933	0.000228712	0.00169786	0.0031543	0.00445519	0.00705613	0.00901662	0.0104964	0.0110533	0.0116785	0.0139971	0.0153243	0.0142353	0.0146349	0.013732	0.0142483	0.0138459	0.0125386	0.0117612	0.011806	0.0101587	0.00968056	0.00796538	0.00756127
70484191		-0.00248332	-0.00175869	-0.000849376	0.000396778	0.0016776	0.00219956	0.00210937	0.00230159	0.00319214	0.00499526	0.0074692	0.00884364	0.00927809	0.00976298	0.0106609	0.0104551	0.0101775	0.0117869	0.0105394	0.0110626	0.00969092	0.0102469	0.00961219	0.00920108	0.00950857	0.00948013	0.00931581	0.00750172	0.00681156	0.00635887
70484261		-0.000724528	-0.000145641	0.000387493	0.000669065	0.000796598	0.00122199	0.000870428	0.00082024	0.00116235	0.00180847	0.00174359	0.00212412	0.00249895	0.00330445	0.00417909	0.00478511	0.00636224	0.00715544	0.0078525	0.00736773	0.00798436	0.00847816	0.00951939	0.0111445	0.0133651	0.0133259	0.0143811	0.0152508	0.0149701	0.0148109
70484638		0.000591151	0.00155547	0.00218602	0.00355529	0.00409386	0.00522552	0.00643279	0.00673335	0.00768333	0.00865371	0.00965803	0.0101733	0.012212	0.0136446	0.0157433	0.0161703	0.0162736	0.0156951	0.01456	0.0139573	0.0130263	0.0135345	0.012657	0.0126397	0.0119278	0.0109933	0.00981725	0.00769326	0.00580653	0.00419907
70484875		-0.000454892	-0.000871268	-0.000728507	0.000304431	0.00187032	0.00361068	0.00530808	0.00789274	0.00948336	0.0114248	0.0107011	0.0124287	0.0133489	0.0131507	0.0135581	0.012787	0.0132146	0.0141456	0.0171415	0.0211138	0.0238517	0.0210321	0.012111	0.00775263	0.00220248	0.00396922	0.00547242	0.00658175
70485015		0.00258673	0.00215441	0.00181669	-0.000294175	-0.0020391	-0.00257712	-0.0028019	-0.0026894	-0.00231348	-0.00165486	-0.00129624	-0.000789295	0.000299614	0.000386961	0.000848241	0.00130303	0.00219824	0.00284064	0.0040322	0.004598	0.00706587	0.00836181	0.00805925	0.00953982	0.00949747	0.0106813	0.0116822	0.0111299	0.0108501	0.0089355
70485489		-0.00340585	-0.00184186	-0.000866355	0.000190944	0.00110165	0.00108043	0.00153183	0.00140449	0.000550635	0.000275521	0.0014195	0.00137124	0.00231953	0.0036203	0.00504254	0.00575166	0.00759255	0.00959135	0.0125582	0.0151985	0.0162014	0.0198504	0.0181297	0.0204066	0.0196239	0.0193077	0.0189084	0.0180104	0.0159452	0.0140683
70485796		0.0010338	0.00108791	0.00135462	0.000827419	0.000491584	0.000588084	0.000976726	0.00126005	0.00131954	0.00161459	0.0024881	0.0031863	0.00361862	0.0039615	0.00472623	0.00584831	0.00734813	0.00982575	0.0106053	0.0108371	0.0108287	0.0111709	0.0100592	0.00982316	0.00908554	0.00834706	0.00805033	0.00801616	0.00730999	0.0071209
70485866		-0.00229372	-0.00202242	-0.00151381	-0.00183151	-0.00232129	-0.00275028	-0.00275816	-0.00246128	-0.00181421	-0.00112124	-0.00053309	-5.84512e-06	0.00153135	0.00255391	0.00357182	0.00499892	0.00587801	0.00614911	0.00587526	0.00591982	0.00600877	0.00682332	0.00720917	0.00813262	0.0101165	0.0114887	0.0116293	0.0126261	0.0124553	0.0114018
70486173		0.0020213	0.00231734	0.00252575	0.00239715	0.00271178	0.00302263	0.00347722	0.00402818	0.00463012	0.00515826	0.00520178	0.00478301	0.00529132	0.00618843	0.00773936	0.00823221	0.009252	0.0118063	0.0135663	0.0148999	0.0150786	0.0146968	0.0150045	0.0141924	0.0130658	0.0121188	0.0109348	0.00964559	0.00872202	0.00814249
70486787		-0.00400961	-0.00346753	-0.00342089	-0.00296433	-0.00180261	-0.00100712	8.31134e-05	0.00139889	0.00213486	0.00366491	0.00367975	0.00501824	0.00603765	0.00714954	0.00850935	0.00823536	0.0101949	0.011715	0.0126845	0.0126605	0.0121303	0.0123548	0.011057	0.01001	0.00892317	0.00761439	0.00726954	0.00595126	0.00581608	0.00511234
70487094		-0.00238328	-0.0020745	-0.00155075	-0.000550552	0.0002673	0.00102117	0.00230077	0.00434223	0.00655831	0.00728059	0.00847634	0.0117812	0.0134782	0.0143906	0.0152509	0.014242	0.0142286	0.0144151	0.0132399	0.0123618	0.0107173	0.00973565	0.00837589	0.00805546	0.0076327	0.00709436	0.00750931	0.00727452	0.00593485	0.00429003
70487304		0.00554834	0.00540443	0.00484219	0.00433926	0.00421345	0.00434282	0.00475386	0.00518761	0.00551996	0.00552195	0.00611091	0.00634367	0.00770866	0.0101914	0.011277	0.0109252	0.0137576	0.0162978	0.0167444	0.0168113	0.0162131	0.0153345	0.0149032	0.0146046	0.0140133	0.0130311	0.0115451
70487471		0.00086191	0.0015377	0.00255251	0.00282496	0.00314411	0.00357697	0.00397191	0.00448457	0.0046699	0.00486239	0.00526832	0.00529732	0.00431491	0.00239723	0.0012599	0.000996734	-0.000394804	0.00270176	0.00878439	0.0122351	0.0147143	0.0165443	0.0177202	0.0175028	0.0154445	0.0132738	0.00976081	0.00778408	0.00686046	0.00647867
70488155		0.00242846	0.00204484	0.00158444	0.000489548	0.000773536	0.000237986	-0.000267498	0.000810649	0.00157025	0.00473908	0.0049868	0.00722913	0.0082009	0.0100037	0.0130055	0.0141535	0.0134301	0.0118717	0.011146	0.0109585	0.0108277	0.0107967	0.011162	0.0109041	0.0106604	0.0103813	0.00961699	0.00834916	0.00853282	0.00648787
70488225		-0.000807989	-0.000917896	-0.00153215	-0.00191978	-0.00211702	-0.00203375	-0.00180263	-0.000689427	0.000913109	0.00303242	0.00782391	0.0113269	0.0135269	0.0154355	0.0162053	0.0158818	0.0155567	0.0149285	0.0144066	0.0135352	0.013656	0.0132087	0.0130776	0.0138543	0.0139353	0.0146957	0.0149733	0.0142874	0.0137248	0.0129597
70489076		-0.00576091	-0.0062194	-0.00632976	-0.0062844	-0.00587195	-0.00437429	-0.0024149	-0.00108591	0.000830951	0.00242364	0.00355975	0.00498904	0.00539947	0.00756886	0.0111754	0.0114489	0.012994	0.0142577	0.0132674	0.0139433	0.0139545	0.0131691	0.0122454	0.0122355	0.0119051	0.0116783	0.0117631	0.0108338	0.0100401	0.00831656
70489383		-0.000946139	-0.000522774	3.3249e-05	0.0007954	0.00176862	0.00251585	0.00244078	0.0020798	0.00232228	0.00369411	0.00453019	0.00547685	0.00508912	0.00684056	0.00608791	0.00710716	0.00726724	0.00802965	0.00786853	0.00774476	0.00762585	0.00730631	0.00767668	0.00701475	0.00688186	0.00620501	0.00652303	0.00614682	0.00587562	0.00607825
70489690		-0.00119323	-0.00183687	-0.00114611	-0.000352303	0.0010462	0.00262098	0.0027796	0.00414874	0.00462219	0.00451274	0.00412849	0.00399711	0.00393583	0.00477809	0.00674136	0.00930116	0.0121923	0.0143609	0.0141271	0.0152288	0.015715	0.0151969	0.0155712	0.0145419	0.0143564	0.0126758	0.0114959	0.0109394	0.0107551	0.010579
70489760		0.000916012	0.00141132	0.00264367	0.00281752	0.00448901	0.00531026	0.00572835	0.00601333	0.00532754	0.0051649	0.00615286	0.00741019	0.00745541	0.00762638	0.00897371	0.0104581	0.0105589	0.0107392	0.0118482	0.0113984	0.0112118	0.0106333	0.0100493	0.00916387	0.00852724	0.00814563	0.00693481	0.00572254	0.00461826	0.00282559
70489830		-0.00170498	-0.00141092	-0.00112323	-0.000815999	4.71663e-05	0.00141288	0.00310342	0.00455527	0.00601474	0.00745783	0.00799629	0.00925959	0.0076894	0.00764793	0.00905517	0.00882775	0.00898491	0.00952759	0.0104637	0.0125565	0.0139688	0.0170549	0.0187624	0.0179683	0.018479	0.0180532	0.0170654	0.0151134	0.0134017	0.0121789
70490137		-0.000105273	-0.000737226	-0.00134162	-0.00161936	-0.00147819	-0.000267764	-0.0014694	-0.000508743	0.00170213	0.00426045	0.00415764	0.0072523	0.00873504	0.0100944	0.00974544	0.0126186	0.0126095	0.0157718	0.0154806	0.0172648	0.0176309	0.0161246	0.014552	0.0129471	0.012381	0.0119218	0.0117556	0.0115367	0.0111328	0.0108882
70492286		-0.00100982	-0.000702467	0.000939364	0.00200946	0.00424479	0.00669861	0.00853442	0.0107154	0.0110685	0.0119016	0.0116881	0.0120169	0.0102585	0.00971366	0.0109387	0.0103491	0.0105611	0.0103319	0.011365	0.0105695	0.0100013	0.00993882	0.0097514	0.0097823	0.00919938	0.0086143	0.00792814	0.00699657	0.00574892
70492593		-0.000137098	-0.00138042	-0.00255394	-0.00315563	-0.00379843	-0.00380659	-0.00349664	-0.00265495	-0.00117708	0.000508456	0.00230845	0.00410656	0.00594788	0.00798179	0.0098984	0.0117923	0.0139401	0.0152753	0.0166077	0.0168033	0.0169232	0.0162591	0.0162622	0.0154696	0.016031	0.0146692	0.014638	0.0143425	0.0123439	0.0116537
70492970		0.000410903	0.00126207	0.00182815	0.00204499	0.00197397	0.00212771	0.00285253	0.00376615	0.00531706	0.00788713	0.00892316	0.00949391	0.0110918	0.0121307	0.0112797	0.010548	0.0108212	0.00974724	0.00907379	0.00963972	0.00945322	0.00912055	0.00807627	0.00773553	0.00616879	0.00542132	0.00420027	0.0044305	0.00367392	0.0035808
70493417		0.000160011	0.000344602	0.000988571	0.00167874	0.00324494	0.00439954	0.00498045	0.00689721	0.00783129	0.00924041	0.0117892	0.0125739	0.0131524	0.01307	0.0130691	0.0128064	0.0116525	0.0104141	0.00924372	0.00734311	0.00713287	0.00589666	0.00538136	0.00514351	0.00544564	0.00485305	0.00548378	0.00472746
70493654		-0.00177578	-0.00148064	-0.00168019	-0.00196899	-0.00182438	-0.00198946	-0.0020004	-0.0023711	-0.00143516	-0.000819452	-0.000583215	0.00124785	0.00267771	0.00398146	0.00461607	0.00580339	0.00712824	0.00845102	0.00981194	0.0109796	0.0121874	0.0131753	0.0132998	0.0133558	0.0133051	0.0129613	0.0130661	0.0119768	0.0106521	0.00890309
70493891		0.00160654	0.00145874	0.00138642	0.00150283	0.00194362	0.00269818	0.00354262	0.00422137	0.00471169	0.00498309	0.00506022	0.00489653	0.00452651	0.00429604	0.00442195	0.00480225	0.00508716	0.00620218	0.00789373	0.00822129	0.00813432	0.00828539	0.00900766	0.00896211	0.00989794	0.0104663	0.0106889	0.00995725	0.00985523	0.0104158
70493961		-0.00166108	-0.000461855	0.000903092	0.00172692	0.00194468	0.00184036	0.00162949	0.00153797	0.00182498	0.00131108	0.00158644	0.00148952	0.00261727	0.00399166	0.00480357	0.00603625	0.00736241	0.00859427	0.009381	0.0097763	0.0127832	0.0143723	0.0143656	0.0144316	0.0138467	0.0129493	0.0115303	0.00993271	0.00937983	0.0087429
70494338		-0.0025682	-0.0032195	-0.00454602	-0.00540261	-0.00545314	-0.00553404	-0.00514909	-0.0065582	-0.00594647	-0.00402239	-0.00195505	0.000115917	0.0021287	0.0025268	0.00695361	0.00504856	0.00743875	0.00974243	0.0108844	0.0122657	0.0120883	0.0121238	0.0123593	0.0125502	0.0127171	0.0130324	0.0128574	0.0131765	0.0136491	0.0134534
70494575		0.00172283	0.00267046	0.00357695	0.00386609	0.0042738	0.00558194	0.00682224	0.00839991	0.00993082	0.00857998	0.0109321	0.0104601	0.0125713	0.0122588	0.0133038	0.0126416	0.0151317	0.0141389	0.014018	0.0130323	0.0118862	0.012238	0.0114242	0.00980171	0.00887157	0.00685381	0.00534279	0.00496776	0.00434493
70494715		-0.00145847	-0.00123973	-0.000657704	-0.000110741	0.000144848	0.000367165	0.00121767	0.00213724	0.00343379	0.00453876	0.00568848	0.00715725	0.00693468	0.00799417	0.00753918	0.00815903	0.00891509	0.00952552	0.0108152	0.0106924	0.0120824	0.0121693	0.011552	0.0121219	0.0112465	0.0112588	0.0103096	0.00941231	0.00889801	0.00792253
70496320		-0.000464831	-0.000527256	-0.000700387	-0.000638061	-0.000950439	-0.00179044	-0.00230988	-0.00261668	-0.0015136	0.000661344	0.000504195	0.00204329	0.00491224	0.00821188	0.0118013	0.0140473	0.0146335	0.0145285	0.0141236	0.0142159	0.0146507	0.0129746	0.0137806	0.0122958	0.011867	0.0102498	0.0101344	0.00997981	0.00967014	0.0101954
70496627		0.00275961	0.00347435	0.00484604	0.00569	0.00570398	0.00702243	0.00703185	0.0073657	0.00843842	0.00883052	0.00868226	0.0101359	0.0110122	0.0119829	0.0134514	0.0135824	0.0130762	0.0123798	0.0121793	0.0111982	0.0114845	0.0104967	0.00992266	0.00887036	0.00854945	0.0077641	0.00688361	0.00646272	0.00511127	0.00398784
70496864		0.000209624	0.000376997	0.000753739	0.00179885	0.00370667	0.00631235	0.00923405	0.0117334	0.0139975	0.0152281	0.016319	0.0163266	0.0157753	0.0145036	0.0126374	0.0113676	0.0107195	0.0102583	0.00918316	0.00895923	0.00751777	0.00652477	0.00647552	0.00527721	0.00508929	0.00378832	0.0037261
70497171		-0.00318261	-0.000923924	0.000763015	0.00108027	0.000553834	-0.000189659	-0.000716933	-0.000934726	-0.00104735	-0.000617456	0.000299587	0.00148636	0.00252959	0.00367091	0.00618338	0.00769183	0.00886645	0.00861658	0.0107965	0.0130144	0.0139639	0.0154678	0.0139126	0.0159633	0.014355	0.0159864	0.0151826	0.0172799	0.0165391	0.0161674
70497618		-0.00324391	-0.0034095	-0.00272972	-0.0015851	-0.000235293	0.00118002	0.00268889	0.00446386	0.00623457	0.00815961	0.00909456	0.0101248	0.0107064	0.0118264	0.0113792	0.011741	0.011801	0.0117486	0.0116765	0.0116302	0.0125394	0.0128792	0.0121145	0.0122167	0.0107977	0.0100673	0.00840796	0.00741552	0.00633076	0.00548582
70497785		0.00182262	0.00191316	0.001968	0.00236539	0.00310285	0.00413389	0.00539269	0.00635983	0.0070279	0.00696403	0.00888063	0.00996352	0.0113315	0.0128067	0.0129015	0.0140151	0.0144732	0.0141857	0.0131409	0.0138693	0.0131749	0.0129963	0.0119703	0.0114516	0.0101939	0.00928413	0.00868489	0.00708306	0.00575483	0.00535633
70499767		-0.0013394	-0.000600129	-0.00070851	-0.00112956	-0.00125029	-0.00112098	-0.000772555	-0.00021194	0.000413192	0.000743904	0.00206498	0.00410023	0.0061741	0.00764635	0.00921818	0.0107934	0.0121125	0.0124342	0.0141868	0.0165964	0.017739	0.0165902	0.0136298	0.0135695	0.0128875	0.0132458	0.0123948	0.011847	0.0112598	0.0119048
70500758		0.0199971	0.0189819	0.0141746	0.0117165	0.0139773	0.0195179	0.0227412	0.0229108	0.0212011	0.0192315	0.022148	0.0291323	0.0366804	0.0396524	0.0415264	0.0416095	0.0434029	0.0384779	0.033728	0.0311784	0.0217901	0.0135147	0.0046296	0.00161532	0.000158405	7.84517e-05	0.00291493	-0.00146971	-0.00416804	-0.00945
70502056		0.000511011	0.000559513	0.000774414	0.00118228	0.00198867	0.00389582	0.00594816	0.00793632	0.00988539	0.0112833	0.0122462	0.0125249	0.0130991	0.0140013	0.0142648	0.0137145	0.0127494	0.0117365	0.0098325	0.00885629	0.00751825	0.00625279	0.00745477	0.00596773	0.0063122	0.00538113	0.00467923
70502433		-0.00609209	-0.00683519	-0.00540702	-0.00803869	-0.00358227	-0.0037623	-0.00173015	-0.00130495	-0.000172003	0.00257118	0.00265999	-0.00105807	-0.00537662	-0.00270758	-0.00424374	-0.00552975	-0.00915239	-0.0114145	-0.0165971	-0.0196781	-0.0192841	-0.0158912	-0.0138668	-0.00695314	-0.00397096	-0.00591201	-0.00308817	-0.000781011	0.00215179	0.00522551
70502670		-0.00108589	-0.000637727	4.34247e-05	0.00049172	0.000746142	0.00126169	0.00109266	0.000852384	0.000867395	0.000631854	0.000949101	0.00143365	0.00267444	0.00382103	0.00527396	0.00700873	0.0124344	0.013234	0.0152252	0.0149469	0.0140729	0.0107627	0.0103956	0.00973849	0.00891279	0.00855455	0.00918467	0.00889129	0.0083314	0.00679655
70503047		-0.000786652	-0.00077083	-0.000125626	0.000144945	0.00106199	0.00266414	0.00470638	0.00684792	0.00849961	0.0098119	0.0108084	0.0128046	0.0117215	0.0136415	0.0139485	0.0138806	0.0135211	0.0134091	0.0137904	0.0139056	0.013139	0.0136379	0.0144275	0.0146016	0.0140054	0.0131461	0.0118248	0.0111191	0.0110782	0.0111289
70503117		0.000128422	-0.000239768	-5.30281e-05	-0.000375976	-0.000782762	-0.00102621	-0.000595586	0.000468188	0.00126971	0.00230088	0.00368282	0.00381809	0.00444368	0.00639127	0.00780212	0.00841162	0.00989697	0.0108129	0.0106029	0.00798868	0.00796331	0.00937875	0.0087883	0.00867714	0.00857184	0.00874791	0.00914286	0.00923138	0.00902849	0.00908646
70503591		-0.00352536	-0.00258189	-0.0025608	-0.00281347	-0.00279466	-0.00280684	-0.00274441	-0.00203845	-0.00162638	-0.00135554	0.000207732	0.00234992	0.00355756	0.00444925	0.00795413	0.00824842	0.00775691	0.00910973	0.010543	0.0101755	0.00985896	0.0104551	0.0113949	0.0122985	0.0118579	0.0125574	0.0130831	0.012453	0.0117082	0.0108872
70504108		-0.00284634	-0.00240196	-0.0027844	-0.00265744	-0.00398428	-0.00387294	-0.0041272	-0.00498745	-0.00440019	-0.0045973	-0.00388983	-0.00368082	-0.00299705	-0.00190907	1.23822e-05	5.06638e-05	0.0022772	0.00206358	0.00403146	0.00761606	0.00945008	0.0110061	0.0123595	0.0131289	0.0134028	0.0141136	0.0137332	0.0144094	0.0149607	0.0153378
70504652		-0.00282128	-0.00283824	-0.00281942	-0.00295782	-0.00305265	-0.00259755	-0.001974	-0.00139079	-0.000108489	0.000894709	0.00235186	0.00382658	0.00468036	0.006823	0.00809702	0.00996063	0.0121178	0.01266	0.012072	0.0114339	0.0101347	0.00911325	0.00783234	0.00737203	0.0061488	0.00692991	0.00579433	0.00617918	0.00603421	0.00623019
70504722		-0.00186141	-0.00136472	-0.0012863	0.000566142	0.00121168	0.002925	0.00379642	0.00466908	0.00631418	0.00794208	0.00839588	0.0105558	0.0124504	0.0135407	0.01431	0.0135125	0.0138926	0.0133079	0.0124475	0.0123354	0.0112718	0.0115146	0.0107166	0.0101129	0.00935241	0.00855362	0.00702518	0.00610637	0.00596285	0.0058037
70505196		0.000628714	0.00190373	0.00232935	0.00293465	0.00346767	0.00252355	0.00298458	0.00249842	0.00410179	0.00517026	0.00614193	0.00725939	0.00848755	0.0099048	0.0111972	0.0100744	0.0109074	0.0112124	0.0109371	0.011586	0.0110575	0.011545	0.0111192	0.0112361	0.0120631	0.0119	0.0123191	0.0118234	0.0116685	0.0110565
70505643		0.0020804	0.00180806	0.00164307	0.00149202	0.00179066	0.00157571	0.00220729	0.00373784	0.00399716	0.00536462	0.00510511	0.0058223	0.00542185	0.00595669	0.00657065	0.00706696	0.0080916	0.00793328	0.0088396	0.00829209	0.00741914	0.0074043	0.00600987	0.00687148	0.00593665	0.00492079	0.00388897	0.00333639	0.0029592	0.00259182
70505880		-0.00117173	-0.00101265	-0.000724903	-0.000235495	0.000416494	0.001807	0.00413356	0.00611529	0.0072388	0.0085323	0.00930793	0.00917858	0.00855087	0.00886932	0.00922128	0.0089434	0.00915373	0.00758222	0.0077421	0.00864056	0.00842018	0.00936529	0.00952333	0.00968382	0.00961954	0.00948677	0.00904733	0.0085578	0.00803556	0.00762973
70506704		-0.00185794	-0.00228103	-0.00104783	0.000778651	0.00404679	0.00767667	0.00993719	0.0106513	0.0123213	0.0133027	0.013396	0.0138744	0.0138162	0.0137321	0.0140689	0.0139665	0.0131764	0.0128103	0.0123281	0.0117638	0.0112455	0.0110363	0.0109754	0.0109054	0.0109662	0.0104883	0.0104514	0.0104294	0.00925436	0.00886639
70507178		-0.00016054	0.000527995	0.00100891	0.00114996	0.00121443	0.0011599	0.000595045	0.000753331	0.0012488	0.00226315	0.00357328	0.00504505	0.0069501	0.0080018	0.00772266	0.0101251	0.0106592	0.0136346	0.0128612	0.0148526	0.0145906	0.013762	0.0140992	0.0134633	0.0127258	0.0125112	0.0117171	0.0105734	0.00998159	0.00832802
70507248		-0.00142785	-0.000651019	0.000385635	0.000639405	0.00109011	0.00182781	0.00333948	0.00521046	0.00753242	0.0101605	0.010484	0.0117852	0.0128768	0.0128768	0.0122544	0.0102232	0.00996899	0.00827386	0.00876654	0.00730604	0.00701921	0.00687996	0.00605305	0.00453222	0.00289596	0.00194546
70507485		0.00297702	0.00291661	0.00315223	0.00291686	0.00312083	0.00359718	0.00309922	0.00382369	0.00517362	0.00477721	0.00682146	0.00821342	0.00779489	0.00869409	0.0089669	0.0100398	0.00948277	0.00806108	0.00782198	0.00768505	0.00901681	0.0089324	0.00866203	0.00835187	0.00724492	0.00689414	0.00619292	0.00536898	0.00445182
70507792		0.00194314	0.00210963	0.00259766	0.00354736	0.00394574	0.00493864	0.00470288	0.00620561	0.00548949	0.00679738	0.0068091	0.00631293	0.00753579	0.00919265	0.00830889	0.00899162	0.00869263	0.0094337	0.00949131	0.00920514	0.00957075	0.00842177	0.00828444	0.00725058	0.00664979	0.0059798	0.00565883	0.00590042	0.00555161	0.00569977
70507862		-0.000829341	0.000147692	0.00217871	0.00331202	0.00476631	0.00630847	0.00630538	0.00950373	0.0100434	0.0122021	0.0133866	0.0136672	0.0148678	0.0155957	0.0152732	0.0155871	0.0155578	0.0149768	0.0146382	0.0134	0.0136481	0.0131163	0.0124514	0.0118681	0.0119621	0.010264	0.00958191	0.00767512	0.00681536	0.00622572
70508853		-0.00214404	-0.00208443	-0.0017122	-0.00154436	-0.00128837	-0.000833727	-9.67377e-05	0.00079171	0.00157922	0.00397692	0.00672055	0.00745679	0.00927907	0.00904196	0.00968976	0.0103751	0.0125078	0.012647	0.0116654	0.0136627	0.0130737	0.0136909	0.0133146	0.0128925	0.0125619	0.0123896	0.0122602	0.0117825	0.0115491	0.0107057
70509230		0.000940213	0.000699003	0.000425417	0.000158743	0.000682883	0.000513125	0.000845076	0.000987625	0.000703328	-0.000226803	-0.000144101	-0.000672248	-0.000864196	-0.000991009	-0.00104755	-0.000952694	-0.000326496	0.000366105	0.00177435	0.0041898	0.00503081	0.00868173	0.012845	0.0172233	0.0188744	0.0166751	0.0195867	0.0179386	0.0190614	0.0189794
70509537		-0.00249915	-0.00327845	-0.00254235	-0.00219843	-0.00205682	-0.00203791	-0.0017881	-0.00110442	-6.62077e-05	0.0012946	0.00305258	0.00523006	0.00781839	0.0103487	0.0132712	0.0161129	0.0166617	0.0162533	0.015528	0.0152427	0.0137209	0.0128851	0.0119077	0.0113751	0.0108617	0.0114027	0.0110558	0.0112199	0.0102095	0.00902276
70510221		0.000267941	0.000604954	0.00105148	0.00215816	0.00404869	0.00600472	0.00637996	0.00665298	0.00795839	0.00918464	0.00882806	0.010767	0.00962891	0.00774712	0.00871667	0.0108445	0.0111325	0.011288	0.0101663	0.00787329	0.00710307	0.00572539	0.00488171	0.00388802	0.00358668	0.0027571	0.00194926	0.00120926	0.00108259	0.00166404
70510835		0.00139528	0.00208304	0.0025567	0.00267485	0.00263259	0.00283996	0.00232375	0.00286721	0.00303011	0.00318335	0.00462543	0.00658198	0.00779807	0.00949749	0.0101758	0.0105241	0.0113432	0.0126553	0.0137616	0.0139927	0.013734	0.0145083	0.014998	0.0151057	0.0152191	0.0150018	0.0151085	0.0145197	0.0137912	0.0126084
70511379		0.00142886	0.00269532	0.00484045	0.00617711	0.00810329	0.0102634	0.0116637	0.0141273	0.0142721	0.0168669	0.0192585	0.0197612	0.0193531	0.0175554	0.0163116	0.0163147	0.0149767	0.0145434	0.0135069	0.0127653	0.0115847	0.0116784	0.0107094	0.00996314	0.0104702	0.0104046	0.0099003	0.00903776	0.00785868	0.00653257
70511519		0.000113791	0.00060069	0.00067735	0.000558501	0.000233288	-3.61991e-05	-0.000362846	-0.000135011	0.000860121	0.00124381	0.00256732	0.00480863	0.00712035	0.00871368	0.00966579	0.00960662	0.00958785	0.00877836	0.00828585	0.00648841	0.00620079	0.00444035	0.00241867	0.000736737	-0.00209264	-0.00513923	-0.00739204	-0.00683747	-0.00781276	-0.00795623
70511686		-0.00139379	-0.0012126	-0.0012346	-0.000946537	-0.00100826	-0.000386327	0.00076308	0.00141853	0.00200016	0.00297551	0.00362636	0.00468272	0.00659306	0.00910539	0.0118578	0.0114925	0.0132846	0.0123182	0.0130667	0.0140159	0.0147101	0.0134025	0.0141216	0.012942	0.0113983	0.00987934	0.00910809	0.00791786	0.00749798	0.00853135
70512063		-0.00280048	-0.00349611	-0.00376145	-0.00379299	-0.00325913	-0.00237029	-0.00112181	0.000890794	0.0037037	0.00725238	0.0100714	0.0118517	0.0134922	0.0155014	0.0167876	0.0175555	0.0180383	0.017803	0.0164892	0.0150708	0.0134433	0.012337	0.0107492	0.0103079	0.00867044	0.00875032	0.00789719	0.00756929	0.00689957	0.00596381
70512133		0.000414234	0.00138219	0.00214168	0.00220346	0.00288506	0.00236746	0.00184379	0.00155054	0.00163258	0.00222026	0.0028249	0.00428332	0.00587881	0.00708519	0.00780111	0.0089952	0.00965238	0.0103909	0.0112307	0.0121546	0.0126998	0.013024	0.0133308	0.0135096	0.0132357	0.0130973	0.0123735	0.0112923	0.0107972	0.00959529
70512370		0.00214475	0.00251196	0.00246448	0.00255732	0.00296408	0.00439674	0.00565734	0.00782459	0.00815633	0.00907792	0.00895133	0.00928644	0.0099774	0.0107025	0.0105538	0.00981291	0.00924707	0.00901034	0.00932361	0.00925772	0.00899868	0.00841325	0.00767317	0.0075117	0.007333	0.00728186	0.00725518	0.00738321	0.00733931	0.00718978
70513054		0.0020236	0.00293017	0.00323633	0.00389687	0.00422522	0.00472245	0.00432337	0.00479914	0.00489594	0.00643927	0.00822928	0.00834185	0.0107974	0.0125952	0.0124491	0.0146549	0.0161118	0.0151043	0.0155021	0.0149318	0.0132956	0.0126006	0.0118746	0.0119229	0.0114442	0.0120217	0.0111113	0.0110042	0.00941433	0.0087038
70513668		0.00261243	0.00159893	0.00137715	0.00103107	0.00089773	0.000735108	0.0008618	0.000500175	-0.000190191	-0.000460747	-0.000288302	1.37094e-05	0.00043368	0.000612087	0.00170826	0.00193359	0.00317488	0.00323763	0.00330703	0.00454836	0.00391603	0.00453997	0.00708845	0.00492048	0.00935868	0.00860106	0.0130361	0.0161606	0.0156448	0.0134275
70514045		-0.00326929	-0.00248495	1.87088e-05	0.00103972	0.00305844	0.00397659	0.00597978	0.00783524	0.00772888	0.0086671	0.00858594	0.00916713	0.00871696	0.00828705	0.00851679	0.00851507	0.00813477	0.00821435	0.00786602	0.00779929	0.00730235	0.00748516	0.00660195	0.00543744	0.00507596	0.00454588	0.00431903	0.00464454	0.00461372	0.0050744
70514896		-0.0011702	-0.00043303	0.000306295	0.00120043	0.00223874	0.00370067	0.00602616	0.00553257	0.00754184	0.0068987	0.00981459	0.0109728	0.00991735	0.0103726	0.0107438	0.00852685	0.00864101	0.00683688	0.00706178	0.00561872	0.00474415	0.00391052	0.0029662	0.00248706	0.00272346	0.00377392	0.00525768
70514966		0.0071055	0.00856679	0.00709427	0.007766	0.00887815	0.00977042	0.00937968	0.00888955	0.00940738	0.00967279	0.00987224	0.0101191	0.0109994	0.0129664	0.0136473	0.0163789	0.0173887	0.0186037	0.0189404	0.0192829	0.0197217	0.0203694	0.0212196	0.0221657	0.0219409	0.0212507	0.0207947	0.0203862	0.0205141
70515036		-3.51766e-05	0.000241632	0.000959481	0.00166274	0.0021856	0.0024351	0.002637	0.00274423	0.00293529	0.00289793	0.00252503	0.00226379	0.00198967	0.00205522	0.00308194	0.00449473	0.00574129	0.00723593	0.00872691	0.0103681	0.0104308	0.0125257	0.0138005	0.0136099	0.0140489	0.0149573	0.0151374	0.0150313	0.0157546	0.0158203
70515273		-0.000938136	-0.000781121	-0.000546147	-0.000255316	-0.000215407	-0.000403957	-0.000466709	5.6382e-05	0.001128	0.00237588	0.00355265	0.00472678	0.00573652	0.00677261	0.00719778	0.00872676	0.0111853	0.0130237	0.0160657	0.0151286	0.0162808	0.0219483	0.0198596	0.0220819	0.0204424	0.0184405	0.0177159	0.0163192	0.0143488	0.0122221
70515343		-0.000621948	-0.000727096	-0.00055284	-0.000124178	0.000440041	0.000966281	0.00232929	0.00402772	0.00620175	0.00887751	0.0116673	0.014288	0.016026	0.0167266	0.0163787	0.0149701	0.0129303	0.0115058	0.0113948	0.0106877	0.00987289	0.00956776	0.00910282	0.00899126	0.00804016	0.00801188	0.00699628	0.00693396	0.00608773	0.00567665
70515580		0.000926683	0.00179392	0.00268933	0.00344018	0.00432886	0.00484332	0.00522998	0.00606791	0.00761199	0.00915287	0.00987411	0.0108582	0.0126403	0.0138569	0.0142271	0.0142672	0.0160566	0.0153755	0.0160731	0.0166925	0.0154477	0.0148675	0.0132387	0.0128323	0.0114463	0.0102769	0.00859042	0.00686213	0.00577352	0.00459537
70515720		-0.00102513	-0.00109895	-0.00130519	-0.00105794	-0.000138811	0.0018854	0.00393318	0.00596568	0.00738963	0.00792239	0.00919363	0.0112677	0.0127719	0.0143183	0.0160426	0.0160452	0.0163377	0.0153096	0.0139847	0.0138486	0.0142065	0.0146196	0.0145281	0.014206	0.0138742	0.0136688	0.0133809	0.0132511	0.0131678	0.01294
70516194		0.000247341	0.00027017	7.53562e-05	-0.000848091	-5.94772e-05	0.000953732	0.00323758	0.00553777	0.00757424	0.00864765	0.0101129	0.0126051	0.0145148	0.0155199	0.0162234	0.0167014	0.0168654	0.0171012	0.0165474	0.0156645	0.0144745	0.0130118	0.0126216	0.0114873	0.00922389	0.00803221	0.00570709
70516334		-1.28823e-05	0.00042108	0.00114808	0.00299399	0.00511692	0.00547058	0.00620823	0.00724347	0.00773138	0.00955083	0.0107676	0.0111888	0.0113245	0.0104531	0.0103795	0.00994571	0.0107425	0.0109136	0.011137	0.0103073	0.00947168	0.00880922	0.00827438	0.00924335	0.00843721	0.00659245	0.00670345	0.00636513	0.00644732	0.00655245
70516571		0.0023352	0.0022853	0.00270855	0.00331591	0.00392921	0.0051221	0.00553208	0.00642006	0.00676085	0.00787003	0.00864984	0.0102091	0.0108931	0.0114448	0.0113103	0.0106945	0.00983983	0.00860244	0.00752002	0.00665506	0.0059956	0.00555985	0.00676921	0.00577588	0.00587549	0.00671632	0.00679166	0.00650203	0.00577824	0.00471576
70516878		0.00403123	0.00382858	0.00352537	0.00342519	0.00294995	0.00262519	0.00310583	0.00247636	0.00251394	0.00272556	0.003089	0.00295003	0.00392605	0.00485943	0.00637481	0.00713367	0.0080047	0.0100145	0.0100741	0.0114201	0.0123277	0.0130408	0.014651	0.0133889	0.0140698	0.0147934	0.014171	0.0139282	0.0131985	0.0130475
70518316		-0.00251672	-0.00250844	-0.00184439	-0.00082527	0.000793542	0.00283537	0.00425349	0.00601238	0.00709055	0.00869525	0.0096667	0.0103196	0.0125403	0.0126252	0.0140142	0.0149495	0.0148813	0.0153432	0.0156572	0.0156594	0.0154733	0.0149708	0.0145508	0.0148254	0.0156169	0.0155242	0.0157804	0.0151305	0.0143375	0.0133831
70518553		0.000178632	0.000659329	0.00124616	0.00194684	0.00304695	0.00382797	0.00448502	0.00517095	0.00602009	0.00677872	0.00771067	0.00744443	0.00798001	0.00815241	0.00922481	0.0086661	0.0102364	0.0110654	0.0101107	0.0110271	0.0106236	0.00980566	0.010797	0.00950444	0.011505	0.0126908	0.0126711	0.0131391	0.0111902	0.0124646
70518860		0.003814	0.00422823	0.00473239	0.00552984	0.00646591	0.00744274	0.008305	0.00959104	0.0095561	0.00923037	0.0101986	0.011143	0.0125561	0.0130573	0.0134476	0.013437	0.0125874	0.0122181	0.0121838	0.0110119	0.0102053	0.00968216	0.00947236	0.00885913	0.00857119	0.00771863	0.00699696	0.00663169	0.00640014
70519167		0.00119618	0.00213672	0.00297207	0.00334125	0.00365304	0.0041838	0.00461405	0.00611136	0.00707603	0.00732453	0.00791789	0.00859612	0.00907529	0.00940481	0.0100114	0.010198	0.0103364	0.0100475	0.00941106	0.00883682	0.00878441	0.00844078	0.00853914	0.00885067	0.00847421	0.00835088	0.00781101	0.00769582	0.00619669	0.004766
70519474		0.000423551	0.000449071	0.00047349	0.000659792	0.00118689	0.0018535	0.00165354	0.00303177	0.00450437	0.0062451	0.00848697	0.0103917	0.0099788	0.0113667	0.0124496	0.013318	0.014139	0.0143999	0.0140541	0.0140825	0.015441	0.0152983	0.0155329	0.0158407	0.0151596	0.0144845	0.0131953	0.0123305	0.0126816	0.0122902
70519781		0.00196633	0.00249106	0.00456599	0.00461457	0.00718446	0.00817825	0.00743708	0.00976189	0.0104621	0.0130965	0.0140673	0.014217	0.0144853	0.0135905	0.0127953	0.0121263	0.0118442	0.0114069	0.0113851	0.0111874	0.0109509	0.0100802	0.00953523	0.00866236	0.00828977	0.00782298	0.00736141	0.00685597	0.00652291	0.00632301
70520228		-0.000158705	-0.000236244	8.40602e-05	0.00118388	0.00251193	0.00346811	0.00493102	0.00591221	0.00704942	0.00795867	0.008957	0.0105805	0.0116554	0.0129929	0.0124284	0.0130905	0.0131077	0.0128561	0.0136499	0.0147425	0.0142519	0.0144001	0.0138486	0.0139631	0.0132494	0.0126569	0.0120518	0.0114743	0.0110502	0.0104385
70520605		0.00103483	0.00107635	0.000501359	1.22622e-06	-0.000401686	-0.000441912	0.000828674	0.00115456	0.00225852	0.00250688	0.00408588	0.00542354	0.00786295	0.00891091	0.0104272	0.0115627	0.0121446	0.0117762	0.0110448	0.0096011	0.0103131	0.00986695	0.00977734	0.0107417	0.0104092	0.0104803	0.00986556	0.00922782	0.00881448	0.00808927
70520842		0.000835327	0.000556766	0.000796864	0.00120945	0.00181382	0.00238071	0.00271413	0.00308147	0.00371181	0.00482181	0.00614345	0.0073646	0.0082158	0.00961065	0.0112483	0.0128166	0.0131469	0.0141191	0.0153419	0.0156541	0.014813	0.0149635	0.0139053	0.0127493	0.0118449	0.0104429	0.00862086	0.00757028	0.00635376	0.00599686
70521079		0.00150836	0.00110903	0.000541874	0.000104151	-0.000255737	-0.000205614	-0.000567747	-0.000191572	0.000408189	0.0011517	0.00266903	0.0023854	0.00552599	0.00742653	0.00794041	0.00701684	0.00878811	0.00824723	0.0113057	0.0106565	0.0126601	0.013246	0.0126166	0.012787	0.0120983	0.0130368	0.0121767	0.013063	0.0129615	0.0133702
70521149		0.00764433	0.00833044	0.00917169	0.00897627	0.00964797	0.00942703	0.00958933	0.00985834	0.00963862	0.0105366	0.0105475	0.010863	0.011141	0.0117482	0.012612	0.0129803	0.0129672	0.0128488	0.0123145	0.0114045	0.0105441	0.0100752	0.00996154	0.010104	0.0105667
70521763		-0.000918952	-0.000212092	0.00105589	0.00176128	0.00242201	0.00394549	0.00417373	0.00560562	0.00683768	0.0097643	0.00908023	0.0114109	0.0122866	0.011791	0.0111841	0.0121187	0.0118602	0.0118154	0.0124077	0.0134406	0.0133614	0.0141675	0.0139057	0.0139708	0.0139831	0.0137158	0.013322	0.01254	0.0125743	0.012151
70521833		0.00119143	0.00071406	0.000222824	-0.00014137	-0.000421373	-0.000755441	-0.000808387	-0.000436594	0.00078101	0.00219559	0.00393971	0.00516273	0.00549385	0.0053117	0.0052436	0.00534498	0.00577172	0.00588826	0.00661768	0.00720723	0.00819747	0.00902815	0.0102748	0.0115216	0.0124417	0.0127213	0.0141699	0.0128526	0.0113082	0.0102386
70522517		0.000467715	0.000926644	0.00132347	0.00148099	0.00154641	0.00166515	0.00236293	0.0027154	0.00364625	0.00564319	0.00676691	0.00886004	0.00957928	0.00976937	0.0106066	0.0109164	0.00986325	0.0102089	0.010341	0.0114222	0.0110405	0.0115546	0.0115045	0.010601	0.010538	0.00964549	0.00961498	0.00859806	0.00808023	0.00781078
70522684		-0.000165228	-0.000291803	-0.000257713	-0.0001954	0.000453015	0.000652467	0.00209114	0.00308394	0.00440883	0.00485368	0.00579067	0.0072183	0.00852441	0.00935751	0.0101833	0.0109889	0.0114977	0.0123447	0.0129871	0.0140136	0.0143969	0.0165101	0.0181568	0.019316	0.0201031	0.0205356	0.0207036	0.0214639	0.0212464	0.0222612
70522754		-0.000919476	-0.00156738	-0.00246812	-0.00289506	-0.00293517	-0.00259648	-0.00141332	0.000120325	0.00113661	0.00218629	0.00401944	0.00674334	0.00842044	0.0118302	0.0150034	0.0156823	0.0157556	0.0169922	0.0180788	0.0186252	0.018384	0.0177218	0.0156946	0.0149845	0.0131338	0.0121895	0.011663	0.00941103	0.00951365	0.00731264
70523061		0.00021427	0.00162468	0.00177591	0.00337799	0.00456346	0.0064938	0.00516641	0.00621997	0.00647039	0.0066832	0.00917163	0.00935774	0.00980131	0.0108788	0.010158	0.00919609	0.00864824	0.00798992	0.00755611	0.00719561	0.00694459	0.00689422	0.00602706	0.00550096	0.00510152	0.00531366	0.00559494	0.00556391	0.0061832	0.00634824
70523131		0.00176381	0.00225387	0.00243899	0.00222928	0.00207581	0.00183446	0.0017219	0.00170401	0.00158394	0.00188646	0.00211124	0.00371163	0.00530766	0.00750116	0.00918064	0.00998916	0.011298	0.0122505	0.0131239	0.0135812	0.0139475	0.0137322	0.0135627	0.0134245	0.0134433	0.01236	0.0122379	0.0127389	0.011822	0.0125433
70523201		-0.000397103	-0.000163373	-4.38872e-06	0.000410065	0.000921384	0.00122613	0.00153519	0.0021186	0.00321857	0.00489446	0.00686337	0.00857011	0.0101248	0.0118054	0.0142521	0.0167346	0.0192486	0.0220456	0.0233192	0.0226105	0.0197488	0.0188981	0.0181188	0.0149894	0.0125045	0.0101266	0.00978745	0.007882	0.00629765	0.00503839
70523745		-0.000775193	-0.000874986	-0.000595345	-0.00021781	0.000437483	0.00120583	0.00285156	0.00468933	0.0061561	0.00894154	0.00729926	0.00969113	0.0104466	0.00979201	0.0119903	0.0121293	0.0129005	0.0125856	0.0121114	0.011685	0.0108088	0.0112457	0.0110283	0.0107091	0.0109391	0.0102556	0.0101866	0.00886481	0.00857367	0.00709199
70524359		0.000917685	0.00102187	0.00219877	0.00204396	0.0018701	0.00194885	0.00228462	0.00316494	0.00299673	0.00378045	0.0040076	0.00407536	0.00415572	0.00448638	0.0051476	0.00556628	0.00594678	0.00709423	0.00799122	0.00829379	0.00846543	0.00841388	0.00932566	0.00937625	0.00968161	0.0098011	0.00975275	0.00974757	0.00875802	0.00818902
70525727		-0.0020547	-0.0029846	-0.00241172	-0.00226864	-0.00204294	-0.00263198	-0.00271466	-0.0021834	-0.00106777	0.000406219	0.00202126	0.00376264	0.00607755	0.00845832	0.0112798	0.0112627	0.0128044	0.0142523	0.0158124	0.0164338	0.016462	0.0157134	0.0145941	0.0134575	0.0126598	0.0116907	0.0108753	0.0103463	0.00943821	0.00861685
70525894		-0.00114647	-0.00098574	-0.000739227	-0.000118329	0.00102447	0.00236927	0.003105	0.0042145	0.00481949	0.00520849	0.00663304	0.00720643	0.00851659	0.0097776	0.010078	0.0101187	0.00968653	0.0104305	0.0101442	0.0101874	0.00987933	0.00976069	0.00895683	0.00856453	0.00841498	0.00815769	0.00753838	0.0068262	0.00610132	0.00576911
70525964		-0.000717908	-0.000828922	-0.00107192	-0.00147285	-0.00161784	-0.000660766	-0.000107277	-0.000189467	-0.000243133	-0.000176051	0.000648991	0.00208646	0.00435053	0.00742251	0.0108617	0.0121867	0.013808	0.0150784	0.0149923	0.0146602	0.0141049	0.0133362	0.0121867	0.0114133	0.00999447	0.00865929	0.00781222	0.00686294	0.00614839	0.0059902
70526104		9.09813e-05	0.000355935	0.000824877	0.00223167	0.00287091	0.00314214	0.00362277	0.00575138	0.00873708	0.0106152	0.0131232	0.0133491	0.0138143	0.0144007	0.0146648	0.0139272	0.0120958	0.0114998	0.0109411	0.0115285	0.0122056	0.013148	0.0115917	0.0111727	0.0109089	0.0121872	0.013084	0.0129297
70526271		-0.00395722	-0.00329871	-0.00136558	0.000154112	0.00174426	0.00278023	0.00371402	0.00453253	0.00619984	0.0074754	0.00802792	0.00834473	0.00867033	0.00874856	0.00938114	0.00973707	0.00985784	0.0101119	0.0092537	0.00997461	0.0105326	0.0129003	0.0125267	0.0163248	0.0178117	0.0158156	0.0124826	0.00874338	0.00575994	0.00473139
70526718		-0.000979791	-0.00324233	-0.00296779	-0.00362491	-0.00224327	-0.000239673	0.00210055	0.00488089	0.00628703	0.00968501	0.012398	0.014	0.0143213	0.013553	0.0129409	0.0123982	0.0118125	0.0110072	0.0104267	0.00961894	0.00938431	0.0094555	0.00885457	0.00833574	0.00860743	0.00807382	0.00741621	0.00676005	0.00604129	0.00540865
70527262		-0.000520314	-0.000647819	-0.0011468	-0.00137454	-0.00123739	-0.000299629	0.000568205	0.00240579	0.00457866	0.00678093	0.0081326	0.00896768	0.00919895	0.00880165	0.0094411	0.00964301	0.0105393	0.011605	0.0106557	0.0109813	0.0100506	0.0095184	0.00978969	0.00922212	0.00897773	0.0080995	0.0069172	0.0051581	0.00383537
70527569		0.0021417	0.00414882	0.00497001	0.0054473	0.00590034	0.00630705	0.00674454	0.00728349	0.00854917	0.00964407	0.0102663	0.0104958	0.0107502	0.0110409	0.0115866	0.0124666	0.0128501	0.01306	0.0128233	0.0126528	0.0120647	0.0113265	0.0114058	0.0120298	0.0127845	0.0120803	0.0111649	0.0107566	0.00877693	0.00852099
70527639		-0.00825926	-0.0094248	-0.0101789	-0.00997825	-0.00963657	-0.00857664	-0.00733288	-0.00626752	-0.00527375	-0.0036942	-0.00169233	-9.46855e-05	0.00252405	0.00536683	0.00476639	0.00803242	0.0117254	0.0144696	0.0166294	0.0178467	0.0175248	0.0180608	0.0189451	0.0193567	0.0192633	0.0182175	0.0169483	0.0149158	0.014614	0.0133563
70527709		-0.00188796	-0.000729535	3.88597e-05	0.000352476	0.000568667	0.00129553	0.00108101	0.0021908	0.00152091	0.00346332	0.00308858	0.00509707	0.00584231	0.00723069	0.00700736	0.00846602	0.00953444	0.00875115	0.00896114	0.0101842	0.00874804	0.00914021	0.0105874	0.010002	0.0120415	0.0106871	0.0116354	0.0107844	0.0113647	0.0117809
70527876		-0.000463121	0.000952275	0.00193211	0.00255748	0.00352051	0.00441702	0.00555988	0.00521074	0.00522312	0.00656495	0.00705025	0.00805246	0.00965649	0.0104823	0.0139663	0.0154683	0.0165028	0.0156692	0.0160423	0.0164503	0.01685	0.0171618	0.0167265	0.0155432	0.0137627	0.012219
70528323		-0.00180125	-0.0017363	-0.00158087	-0.00145621	-0.000951026	-0.000382796	0.000358448	0.00180528	0.00150665	0.00285743	0.00402513	0.00498015	0.00583766	0.00809859	0.00779897	0.00937309	0.0090106	0.011422	0.0125772	0.0136326	0.013607	0.0141061	0.0144563	0.0141247	0.0130914	0.0124061	0.0122257	0.011429	0.0112149	0.011114
70528560		0.00685408	0.00729891	0.00791003	0.00873202	0.0099798	0.00941345	0.00980659	0.0101472	0.0100648	0.0118761	0.0110735	0.00984118	0.00880759	0.00826048	0.00736001	0.0071676	0.00769751	0.00734653	0.00735006	0.00745648	0.00698565	0.00612375	0.00619011	0.0056402	0.00566931
70529551		-0.00276679	-0.0019788	-0.000660527	0.000871391	0.00195034	0.00387757	0.00618656	0.00837411	0.0105394	0.0108604	0.0106915	0.0117279	0.0112602	0.0101868	0.0110413	0.00982532	0.009755	0.00976849	0.0100053	0.00858449	0.00778383	0.00674417	0.00657225	0.00584751	0.00621962	0.00642154	0.00611836
70530235		-0.00101176	-0.00071534	-0.000340593	0.000237936	0.00106508	0.00301334	0.00509112	0.00615216	0.00729294	0.00866032	0.0100022	0.010522	0.011321	0.0113096	0.0108797	0.0103654	0.00939506	0.00822638	0.00817046	0.00671918	0.00579426	0.00399588	0.00520338	0.00472444	0.00396235	0.00315337	0.0024797	0.00197685	0.0015417	0.0011715
70530542		0.00548526	0.00640513	0.00652299	0.00889753	0.00912794	0.00984453	0.0104834	0.010006	0.0099001	0.00938522	0.00859345	0.0096149	0.0103047	0.00947094	0.0105392	0.010817	0.0113562	0.0121059	0.0116976	0.0119885	0.0116541	0.0116685	0.0107787	0.00961965	0.00898987	0.00764415	0.00755013	0.00705292	0.00613099	0.00523229
70530919		-0.000173611	-0.00128753	-0.00158946	-0.000519091	0.00162313	0.00129364	0.00214826	0.00199572	0.00270597	0.00392917	0.00580395	0.00691774	0.00716831	0.00734549	0.00944983	0.0107253	0.0125294	0.00969515	0.00960774	0.00871484	0.00701344	0.00581682	0.00431735	0.00305619	0.00254542	0.0015086	0.000794093	0.00012544	-0.000376063	-0.0008961
70531156		0.0274325	0.0274067	0.0249023	0.0216801	0.0190667	0.0174141	0.0188253	0.0151258	0.0226196	0.0317751	0.035183	0.0290575	0.0249415	0.0215636	0.018786	0.0189649	0.0228982	0.0290768	0.0340811	0.0348841	0.032857	0.0194608	0.0098475	0.00543121	0.0068699	0.010501	0.0182984	0.0233876	0.0215427	0.00826754
70531393		0.00190881	0.00321522	0.00516979	0.00729768	0.00939954	0.0125674	0.0147589	0.0156098	0.0151424	0.0138429	0.0130404	0.0118371	0.011108	0.0105122	0.010171	0.0099015	0.00930039	0.00854138	0.00880172	0.00855732	0.00828969	0.00810693	0.00793801	0.00819226	0.00891183
70532384		-0.00103026	-0.000753731	-0.000195444	0.000354459	0.000738206	0.000513711	-0.000162699	-0.000690721	-0.00175697	-0.00212048	-0.00239882	-0.00265581	-0.00268677	-0.00220903	-0.00167854	-0.00180931	-0.00122638	-0.000907243	-0.00133861	-0.00185042	-0.00213791	-0.00192408	-0.00127267	-0.000508054	0.000536875	0.00141061	0.00336737	0.00485864	0.00574775	0.00692684
70532524		0.00456612	0.00572866	0.00813926	0.0154526	0.0171632	0.018439	0.0203966	0.0208267	0.020238	0.0184975	0.018407	0.0172822	0.015842	0.014875	0.0146951	0.0139209	0.0130592	0.0122836	0.0113619	0.0106171	0.00968976	0.0095456
70533138		-0.000652846	-0.000828724	-0.000792337	-0.000828969	-0.0006632	-0.00016936	0.00110131	0.00218025	0.00285456	0.00344557	0.00397867	0.0045842	0.0047849	0.00629541	0.00704996	0.00754114	0.00844815	0.00955496	0.0108318	0.0116261	0.012758	0.0128476	0.0129796	0.0123838	0.0120749	0.0110611	0.0104887	0.00940231	0.00982974	0.0102381
70533445		-0.00254011	-0.00246711	-0.00223863	-0.00132062	0.000140572	0.00029651	0.00135081	0.00451977	0.00582797	0.00974328	0.010624	0.0110727	0.0114028	0.0121801	0.0131512	0.0147287	0.0167784	0.0179762	0.0160303	0.0131768	0.01043	0.00795385	0.00600667	0.00445717	0.00439718	0.00352467	0.00355388	0.00386067	0.0040283	0.00445381
70533752		-0.000224544	-0.000608091	-0.000377537	-2.76505e-05	0.000146473	0.000378274	0.00108496	0.00154221	0.00354701	0.00611343	0.00876285	0.0113665	0.0140284	0.0163868	0.0175048	0.0174832	0.016477	0.0168131	0.0157493	0.0148973	0.0140354	0.0136643	0.0122633	0.012904	0.0119042	0.0107112	0.0106003	0.00922886	0.0085661	0.00683122
70533989		0.00278942	0.00376622	0.00477913	0.00666309	0.00782497	0.00997976	0.0105153	0.0109719	0.00939479	0.00806429	0.00730095	0.00672712	0.00627963	0.00598997	0.00593922	0.00563373	0.00531076	0.00503056	0.00483998
70535050		-0.000303595	-0.000480452	-0.000406773	3.982e-05	0.000429011	0.000715579	0.00114049	0.00150387	0.00204236	0.00281676	0.00264424	0.0033348	0.00465333	0.00392539	0.00651061	0.00580396	0.00566822	0.00526501	0.0054884	0.00686786	0.00953817	0.0078248	0.0116308	0.0148544	0.0190351	0.0223961	0.0222798	0.0205292	0.0190733	0.0169556
70535120		0.00179612	0.00241972	0.00212828	0.00316301	0.00475909	0.00497046	0.00749782	0.0104825	0.0131834	0.0146841	0.0153876	0.01551	0.0163584	0.0162847	0.0159557	0.0143771	0.011759	0.0103827	0.0086299	0.00723956	0.00574563	0.00617943	0.00434396	0.00439318	0.0022342	0.00190957	0.000600271	0.000100715
70535427		0.000147682	-0.000222042	-0.00114496	-0.0011329	-0.00050712	0.00019066	0.00119491	0.00177669	0.00382823	0.00501033	0.00726079	0.00850075	0.00872475	0.0103619	0.012169	0.0139992	0.0150357	0.0151432	0.0146648	0.0137582	0.0129854	0.0117201	0.0105967	0.00879309	0.00807483	0.00802155	0.00709464	0.00672611	0.00545883	0.00550976
70535664		-0.002294	-0.00190368	-0.000350127	-9.34533e-05	0.0017733	0.00516056	0.00804835	0.0100194	0.0110938	0.0121277	0.0125028	0.0129211	0.0135806	0.0149949	0.0153384	0.0147847	0.0142387	0.0138056	0.0126309	0.0127482	0.0120914	0.0107641	0.011086	0.00974024	0.0084936	0.00701734	0.00657567
70535734		0.00259239	0.00268299	0.00281375	0.0028209	0.00259528	0.00263321	0.00232984	0.00253782	0.00258717	0.00293581	0.00341549	0.00418117	0.00395437	0.00544543	0.00540915	0.00507598	0.00581131	0.00671002	0.00706794	0.00701141	0.00836409	0.00970794	0.00966607	0.0111107	0.0117369	0.0113689	0.010686	0.0110501	0.0106137	0.0104275
70535804		0.000136073	0.000665833	0.00263101	0.00371389	0.00350128	0.00400553	0.00433081	0.00558498	0.00494002	0.00627608	0.00673229	0.00840808	0.0108177	0.01031	0.0110874	0.0122744	0.0117587	0.011415	0.0122862	0.0117016	0.0124693	0.0116706	0.0128176	0.0129022	0.0124044	0.0121828	0.0110349	0.00968591	0.00959933	0.00823344
70536278		-0.00288067	-0.00201977	-0.00178244	-0.00118192	-0.000822191	-0.000805738	-0.000522887	-0.000360377	-8.81112e-05	-0.00105883	-0.000821936	-0.000128435	0.0009351	0.00244521	0.00297622	0.00577608	0.00910803	0.0119589	0.0137385	0.013963	0.0142097	0.014002	0.0148206	0.0151956	0.015654	0.0158478	0.0156268	0.0155812	0.0159779	0.0160461
70536348		-0.000385494	-0.000730472	-0.000736648	-0.000585593	-0.000191341	-0.000245092	0.000274393	-0.000141649	0.00108971	0.00184592	0.00248864	0.00465431	0.00666428	0.00863644	0.00783486	0.0083628	0.00775353	0.00591056	0.00553503	0.0051093	0.00521442	0.00501407	0.00510554	0.00540438	0.00638659	0.00643458	0.00713258	0.00702632	0.00746281	0.00730176
70536655		-0.00332045	-0.00247065	-0.00137746	-0.000640661	-0.000331208	-4.06389e-05	0.000649882	0.00197158	0.00410416	0.00590038	0.00876896	0.00924469	0.0118987	0.010774	0.0118719	0.0109766	0.0112035	0.01139	0.0124952	0.013363	0.014364	0.0139875	0.0135325	0.0123394	0.0118949	0.0102939	0.00926371	0.0075838	0.00719605	0.00548911
70536725		0.00119843	0.00216336	0.00482325	0.00839996	0.0105999	0.0114453	0.012773	0.0130446	0.015528	0.01541	0.0151835	0.0156572	0.0133171	0.01325	0.0135225	0.0134654	0.0122101	0.0118548	0.0104801	0.00986623	0.00874693	0.00836561	0.00721167	0.00724785	0.00745763
70537576		-0.0037003	-0.0035362	-0.00305978	-0.00276016	-0.00186972	-0.000391886	0.000925148	0.00240494	0.00303746	0.00410788	0.00465667	0.00802653	0.00954359	0.00870683	0.0109167	0.0117605	0.0113912	0.0124111	0.0154843	0.017495	0.0199421	0.020181	0.0199337	0.0186868	0.0162869	0.0139436	0.0112247	0.00974896	0.00780058	0.00763575
70537716		-0.00246492	-0.00246165	-0.00206193	-0.00124377	-5.22396e-05	0.0014202	0.0026524	0.00338312	0.00411496	0.00496182	0.00594154	0.00761579	0.00749073	0.00782235	0.00886773	0.0099199	0.0094165	0.00926897	0.00984253	0.00853162	0.00880766	0.0096886	0.008958	0.00816126	0.00741172	0.00662249	0.00573872	0.00530313	0.00301038	0.000887559
70538023		0.00222244	0.00244112	0.00295143	0.00273867	0.00352035	0.00406737	0.00433036	0.00431795	0.00429635	0.00429556	0.00381046	0.00404571	0.00359084	0.00343195	0.00365074	0.00428206	0.00506746	0.00588719	0.00655099	0.00704183	0.00881266	0.0109428	0.0122848	0.0121706	0.0110968	0.0119303	0.0115832	0.0107945	0.0119077	0.0118812
70538330		0.00135083	0.00147044	0.00127769	0.000967497	0.000691969	0.000700967	0.00092843	0.00143203	0.00245808	0.00373684	0.0037635	0.00451307	0.00402023	0.00592278	0.00538681	0.00529317	0.00676407	0.00916852	0.0118563	0.0119396	0.0146596	0.0140256	0.0149711	0.0150568	0.0141596	0.012969	0.0123253	0.011341	0.0114573	0.0109081
70538637		-0.00542794	-0.0036009	-0.0024049	-0.00184396	-0.00172162	-0.0019686	-0.00219719	-0.00283283	-0.00254915	-0.00207267	-0.0010187	0.00065136	0.00156329	0.00164024	0.000868412	0.000521837	0.00111604	0.00236563	0.0034807	0.00336164	0.0032971	0.00326703	0.00396372	0.0052025	0.00686143	0.0086588	0.0105753	0.0109495	0.0115218	0.011363
70539014		-0.000961443	-0.000361475	0.000346092	0.00120613	0.00215567	0.00312925	0.00417022	0.00462785	0.00539467	0.00690317	0.00761802	0.00681079	0.00806605	0.010547	0.0098734	0.0106561	0.0109427	0.0119028	0.0139075	0.0144823	0.0146105	0.0135234	0.0127418	0.0118722	0.0109552	0.00885976	0.00819218	0.00810875	0.00836894	0.00881189
70539181		5.3668e-05	0.00106526	0.00194478	0.00271496	0.00279111	0.00320387	0.00366893	0.00468822	0.00616087	0.00718654	0.0106392	0.0126993	0.0142292	0.016283	0.0163633	0.0153266	0.0159858	0.0145675	0.0129394	0.0132777	0.0139116	0.0134996	0.0130324	0.0124737	0.0111598	0.0102942	0.00810425	0.00619564	0.00568778	0.00359482
70541777		0.000312598	0.000689912	0.000850112	0.00102577	0.00126809	0.0016207	0.00242954	0.00315803	0.00449271	0.00608543	0.00848218	0.00994503	0.0107963	0.0120486	0.0131191	0.0135875	0.0137877	0.0145779	0.0149923	0.0148836	0.0148132	0.0143522	0.0143915	0.013552	0.012289	0.0115478	0.0102542	0.0101999	0.00956376	0.00981489
70541917		0.0031583	0.00327206	0.00334586	0.0034168	0.00336479	0.00331888	0.00333472	0.00371474	0.00366551	0.00387796	0.00501765	0.00609396	0.0061289	0.00721183	0.00772025	0.00842027	0.0087869	0.0087383	0.00933441	0.00873575	0.00794515	0.00804223	0.00753577	0.00655348	0.00508148	0.00382597	0.00264275	0.00155432	0.00221119	0.00133014
70542224		0.000488862	0.000935836	0.00135461	0.0016016	0.00152145	0.0015472	0.00174141	0.00202071	0.00244	0.00330763	0.00406465	0.00577193	0.00491063	0.00702338	0.00923767	0.0107412	0.0119756	0.0126698	0.0129202	0.012377	0.0119646	0.0116935	0.0115504	0.011994	0.0123947	0.0125979	0.0121694	0.0113239	0.0107687	0.0111732
70542461		0.00549761	0.00481738	0.00609562	0.00532099	0.00626446	0.00698211	0.00775468	0.00852452	0.00981498	0.0110022	0.0114704	0.011746	0.0119636	0.0115861	0.010743	0.00960993	0.00965965	0.00946887	0.0096306	0.00947893	0.00882415	0.00819552	0.00779639	0.00740573	0.00730282	0.00714081	0.00683827	0.00642748	0.00626019	0.00546472
70542838		-0.000650027	-0.000508916	-0.000235119	0.000170875	0.000707939	0.00135832	0.0019687	0.00278114	0.00310402	0.00369483	0.00500023	0.00543746	0.00537614	0.00714051	0.007078	0.0084625	0.00965704	0.0109765	0.0110851	0.0124144	0.0140935	0.0138328	0.0144304	0.0141334	0.012317	0.0112332	0.0106203	0.00995115	0.0101764	0.00976584
70543215		0.00349719	0.00407533	0.00483905	0.00493438	0.00480006	0.00450173	0.00465843	0.00511938	0.00578568	0.00611679	0.00715135	0.0065046	0.00700776	0.00697695	0.00690735	0.00710242	0.00780151	0.00949161	0.0100443	0.0122396	0.0138761	0.0147063	0.0145715	0.0153116	0.015247	0.0138359	0.0122997	0.0122581	0.0111176	0.00993897
70544066		0.00164216	0.000732724	0.000300185	-0.00094837	0.0005755	0.00269821	0.0043492	0.00576251	0.00756197	0.00808335	0.00749168	0.00700423	0.006911	0.00689063	0.00714967	0.00777653	0.00798674	0.00824817	0.00804328	0.00771384	0.00749573	0.0074516	0.00723813	0.00806216	0.00780481
70544136		0.00309603	0.00284015	0.00250081	0.00238493	0.00237605	0.00257321	0.0021418	0.00302324	0.0040014	0.0045279	0.00657991	0.00845165	0.0103112	0.0100421	0.0105204	0.00903939	0.00870994	0.00840652	0.00782209	0.00736144	0.00647502	0.00633405	0.00606257	0.00613103	0.00660385	0.00677768	0.00668313	0.00676915	0.00649237	0.00643088
70544206		0.00324761	0.00323465	0.00338044	0.00362525	0.00392254	0.00540066	0.00648606	0.00738463	0.00835171	0.00937997	0.0107265	0.0125754	0.0136452	0.0122345	0.0140418	0.011976	0.0125221	0.011809	0.0109828	0.0107443	0.00986556	0.0096983	0.00998802	0.00979963	0.00939939	0.0101154	0.00965497	0.00932915	0.00874252
70544373		-0.000821202	-0.000110005	0.00122509	0.00220622	0.00305147	0.00279725	0.00274156	0.00267707	0.0028076	0.0031362	0.00357718	0.00284367	0.002695	0.00212814	0.00206206	0.00234205	0.00310949	0.00431367	0.00570818	0.00730023	0.00795543	0.00877094	0.0095242	0.00893148	0.00998607	0.00818224	0.00981837	0.0103255	0.00871411	0.0095832
70545127		0.00313834	0.0036069	0.00415717	0.00495056	0.00583642	0.0067496	0.00764814	0.00839637	0.00782452	0.00914744	0.00903925	0.00973307	0.0102773	0.010015	0.00962265	0.00992179	0.00872095	0.00789995	0.0071533	0.00720461	0.00719085	0.00838047	0.0086329	0.00995195	0.0101264	0.010326	0.00984048	0.00923819	0.00872793	0.00844151
70545811		-0.000636241	-0.00107259	-0.000789806	-0.00074978	-6.98009e-05	-0.000568085	8.16406e-05	0.000741249	0.00149017	0.00376225	0.00436045	0.00599916	0.0064296	0.00807337	0.00857714	0.00986059	0.0113681	0.0113292	0.0113775	0.0113247	0.0109348	0.0110573	0.0114375	0.011038	0.011074	0.0108166	0.0103735	0.0104975	0.010113	0.0103685
70546425		-0.000434734	6.21562e-05	0.000513732	0.000829427	0.00142356	0.00226441	0.00280434	0.00355088	0.00378482	0.00495248	0.00721445	0.00809608	0.00991486	0.0108058	0.0123937	0.0131586	0.0137392	0.0141259	0.01372	0.0138795	0.011882	0.0109798	0.00916292	0.00886153	0.00768879	0.0070898	0.00634064	0.00628524	0.00560362	0.00534367
70546662		0.00372974	0.00478365	0.00666355	0.00839063	0.0100734	0.0119722	0.0146926	0.0174448	0.01803	0.0177738	0.0173469	0.0164636	0.0160304	0.015708	0.0143712	0.0130128	0.0125827	0.0119605	0.0118363	0.0117533	0.0114085	0.0113676	0.0115632	0.0118576	0.0112643
70546732		0.00433424	0.00457435	0.00444644	0.00393043	0.00414316	0.00456278	0.00526896	0.00604107	0.00694946	0.00644984	0.00727552	0.00639697	0.00691995	0.00738878	0.00622281	0.0072586	0.00880304	0.00758745	0.00774435	0.0096497	0.00804388	0.00949963	0.00780341	0.00765209	0.0078567	0.00607535	0.00481176	0.00219052	0.000433024	-0.0018777
70547039		0.000256423	-0.000399192	-0.000967467	-0.00123871	-0.00154635	-0.00152631	-0.00166053	-0.00141069	-0.000870993	-0.000699373	-0.000321965	-0.000131961	0.000135559	0.00119436	0.00280939	0.00374321	0.00443926	0.00511172	0.00612348	0.00656551	0.00657363	0.00538914	0.00515197	0.0106152	0.00844951	0.0167932	0.0201707	0.0203463	0.0184838	0.0168643
70547276		-0.00159499	-0.00160386	-0.00142402	-0.00147096	-0.00119586	-0.000905441	-0.000644993	-0.000432583	0.000174484	0.00076348	0.00114079	0.00113364	0.000827531	0.00191491	0.00258042	0.00327847	0.00510279	0.0071032	0.00776951	0.00928668	0.00940816	0.00952673	0.0097642	0.0101459	0.00950339	0.00874305	0.00718903	0.00648079	0.00594514	0.00400107
70547416		0.00139327	0.00228218	0.00347419	0.00488601	0.00555634	0.00788166	0.00991551	0.0112241	0.0116026	0.0118069	0.0118933	0.0123429	0.0114269	0.0125982	0.0131914	0.0143665	0.0137328	0.0136885	0.0125435	0.0118813	0.0109056	0.00984537	0.00912436	0.00900287	0.00897107	0.00875998	0.00851702	0.00798532	0.00759843	0.00684108
70548197		-0.00315987	-0.00453058	-0.00490567	-0.00468192	-0.0043792	-0.00497378	-0.0046928	-0.00456541	-0.00426026	-0.00411432	-0.00318188	-0.0018403	-0.000191485	-0.000585882	0.00288099	0.0060458	0.0076013	0.00969581	0.0103064	0.0103799	0.0110237	0.012368	0.0111025	0.0127423	0.012152	0.0127562	0.0122243	0.0118703	0.0107149	0.0097908
70548644		-7.95623e-05	-8.44624e-05	1.79813e-05	0.000408398	0.00136031	0.00219724	0.00316755	0.00484553	0.00603109	0.00703945	0.00817321	0.0102782	0.0136241	0.016486	0.0171118	0.0175113	0.0188287	0.0196175	0.0192524	0.0186787	0.0172172	0.0157396	0.0139888	0.0125697	0.0119218	0.0114556	0.011527	0.0118308	0.0118513	0.0120879
70549021		0.00410626	0.004482	0.00516228	0.0051959	0.00540285	0.00554561	0.00556136	0.00547389	0.00527285	0.00490545	0.00497701	0.00458183	0.00436714	0.00471561	0.00565098	0.00664933	0.00826575	0.00754608	0.00942158	0.00919688	0.0106634	0.0107474	0.0115084	0.0117837	0.012183	0.0120272	0.0123799	0.0121808	0.0120293	0.0123668
70549495		0.00230142	0.00313707	0.00410354	0.00442849	0.00483625	0.0051145	0.00545089	0.00647222	0.0072863	0.00900387	0.0110902	0.0110298	0.0125418	0.0119254	0.0132898	0.0120149	0.0117955	0.0117421	0.0117841	0.0121265	0.0125334	0.0123974	0.0121844	0.0136331	0.0127574	0.0119816	0.0113295	0.0116012	0.0111915	0.0107694
70550249		-0.000591887	-0.000510028	-0.000517728	7.06009e-05	0.00053895	0.000770959	0.00134385	0.00202267	0.0037971	0.00500471	0.00661609	0.00685348	0.00829347	0.0104901	0.0100779	0.0111578	0.0121624	0.010715	0.0117829	0.0123472	0.0122437	0.0132563	0.0134317	0.0124582	0.0108271	0.0100859	0.00865768	0.0082055	0.00690561	0.00649589
70550793		0.0440654	0.0453356	0.0440071	0.0426066	0.0411604	0.0342129	0.0237871	0.0178337	0.00956469	0.0118905	0.0146689	0.0190616	0.0316009	0.0420174	0.0477427	0.0440395	0.0363547	0.015976	0.0216175	-0.0138225	-0.0349544	-0.0387361	-0.031958	-0.0218581	-0.0135923	-0.010815	-0.0101105
70551784		-0.000386745	-0.000575172	0.000299958	-0.000230575	8.7154e-05	0.000812135	0.00137427	0.00145714	0.00148547	0.00121619	0.00127204	0.00208903	0.00375628	0.00546712	0.00645841	0.00720908	0.00755915	0.00688421	0.00800105	0.00894286	0.00955347	0.00945904	0.00920006	0.0110523	0.0106726	0.012333	0.0131731	0.0130429	0.012928	0.0126499
70551854		0.00175901	0.00190233	0.00182125	0.00184679	0.00182381	0.00243491	0.00226571	0.00264045	0.00361724	0.00439936	0.00559976	0.00510315	0.0059355	0.00757981	0.00885225	0.0087777	0.0083427	0.0101534	0.00968437	0.0103097	0.00948192	0.0098153	0.0109026	0.0114683	0.0118732	0.0116056	0.0115386	0.0110802	0.0104169	0.0097905
70552161		0.00764433	0.00833044	0.00917169	0.00897627	0.00964797	0.00942703	0.00958933	0.00985834	0.00963862	0.0105366	0.0105475	0.010863	0.011141	0.0117482	0.012612	0.0129803	0.0129672	0.0128488	0.0123145	0.0114045	0.0105441	0.0100752	0.00996154	0.010104	0.0105667
70552301		-0.00263748	-0.00300891	-0.00319041	-0.00323136	-0.00312368	-0.00290374	-0.00264726	-0.00236495	-0.00213125	-0.00227506	-0.00183573	-0.00100127	0.000118755	0.00147018	0.00272033	0.00389605	0.0045579	0.00539244	0.00707876	0.00899982	0.00814068	0.0117947	0.0118263	0.0118793	0.0120157	0.0103537	0.0114894	0.0138083	0.0130135	0.0122892
70552468		-0.00202998	-0.00220828	-0.00217303	-0.00155751	-0.000939302	7.61251e-05	0.000740138	0.00227397	0.00314767	0.00278612	0.0046664	0.00677944	0.00913128	0.010913	0.0140776	0.0143589	0.0158933	0.0173066	0.0183279	0.0182628	0.0173017	0.0158026	0.0141459	0.0121138	0.00976122	0.0076933	0.00651733	0.00577475	0.00590171	0.0056079
70552608		-0.0012521	-0.00166588	-0.00169741	-0.00141766	-0.000791408	-9.7793e-05	0.000971026	0.00251879	0.00451405	0.00605106	0.0063982	0.00667893	0.00803949	0.00840681	0.0107727	0.0112041	0.0121012	0.0119004	0.0139729	0.0127038	0.0136267	0.0143063	0.0143343	0.0141797	0.0154199	0.0162145	0.0166385	0.0159676	0.0161411	0.0156014
70552775		-0.00261311	-0.00259613	-0.00175732	-0.000451631	0.000687197	0.000771296	0.00305204	0.00238775	0.00289115	0.00523708	0.00430806	0.00613284	0.00571356	0.00744029	0.00890949	0.00971482	0.0115481	0.0139113	0.0144697	0.014421	0.0141681	0.0133129	0.0136698	0.0136326	0.0133376	0.0123744	0.0109029	0.00963049	0.00886784	0.00853051
70553152		-0.0023663	-0.00205571	-0.00165345	-0.00123088	-0.000661647	-0.000259591	-0.000202363	-0.000390462	-0.000981202	-0.00113695	-0.000854206	-0.000858543	0.000150319	0.00166277	0.00298093	0.00414383	0.00542718	0.00552048	0.00523638	0.00584078	0.00595274	0.00625726	0.00582097	0.00683507	0.00724615	0.00742267	0.00689744	0.00788938	0.00734867	0.00663197
70553529		-0.0027915	-0.00284105	-0.0022368	-0.000988231	0.000970676	0.00298626	0.00393738	0.00478198	0.00537729	0.00491911	0.00517763	0.00556426	0.00606601	0.00621442	0.00729608	0.0071109	0.00832884	0.00865892	0.0105607	0.0104846	0.0118087	0.0103637	0.0103574	0.0104565	0.00971754	0.00917155	0.0082318	0.0073164	0.0064825	0.00565613
70553696		0.00023835	-0.000261347	-0.000534288	-0.000683888	-0.000791067	-0.000864247	-0.000902804	-0.000878717	-0.000794965	-0.000574382	-3.65251e-05	0.0014325	0.00326382	0.00516924	0.00655593	0.0078175	0.00922546	0.0107639	0.0121496	0.0138572	0.0146295	0.0147756	0.0150999	0.0159039	0.0159495	0.0153211	0.0142532	0.0135323	0.0133457	0.0137971
70553836		-0.00177577	-0.00209409	-0.00199759	-0.00192194	-0.00129295	0.000257313	0.000943452	0.00206788	0.00272675	0.00306702	0.00374911	0.00511132	0.00457261	0.00562647	0.00713405	0.00893315	0.00926033	0.0107053	0.0112476	0.0119389	0.0125896	0.0117689	0.0119788	0.0124133	0.0115856	0.012229	0.012117	0.0118378	0.0121375	0.0112722
70554073		0.0072679	0.0101283	0.0100263	0.0109098	0.011422	0.0110398	0.0100258	0.0103213	0.0112849	0.0109927	0.011296	0.0125678	0.0127322	0.0136992	0.0136501	0.0129606	0.0124744	0.0115951	0.0113453	0.0104535	0.00970605	0.00912775	0.00930236	0.00887648	0.00836843	0.00741402	0.00722803	0.00668932	0.00684231
70554827		-0.00217673	-0.00186117	-0.00219156	-0.00272444	-0.00234976	-0.00170895	-0.00110248	-0.000330733	0.00205456	0.00426837	0.00521533	0.00707226	0.00736396	0.00823908	0.00894411	0.00903595	0.00945884	0.00974503	0.00967762	0.00974112	0.00941327	0.00906484	0.0082631	0.0077034	0.00687054	0.00634368	0.00520757	0.00478352	0.00402036	0.00401947
70555134		-0.00262692	-0.00235535	-0.00185905	-0.00111189	-0.000323908	8.02773e-05	0.000710333	0.00125657	0.00155955	0.00262809	0.00364381	0.00556575	0.00689143	0.00853995	0.00964766	0.0102771	0.0114197	0.01212	0.0127082	0.0144095	0.0154109	0.016036	0.0161258	0.0163302	0.0163808	0.0169629	0.0170908	0.0166571	0.0162261	0.0154841
70555204		-0.00117921	-0.000959036	-0.000313447	0.000721357	0.00120711	0.00262745	0.00451232	0.00657207	0.00804682	0.00823074	0.00926198	0.0101815	0.00864335	0.00914733	0.00901375	0.00790206	0.0069442	0.00600351	0.00554952	0.00524044	0.00509338	0.00515448	0.00522408	0.00559779	0.00568057	0.00550064	0.00569464	0.00617105	0.00629859	0.00600222
70555371		0.000906532	0.000652408	0.000416837	0.000449855	0.000244224	0.000112011	9.44985e-05	0.000241399	0.000639126	0.00205459	0.00367824	0.006249	0.00792909	0.00888123	0.00923638	0.00868726	0.00757156	0.00663983	0.00712026	0.00840827	0.0112347	0.0131201	0.0135822	0.012626	0.0118264	0.0112876	0.0114753	0.0108975	0.00974415	0.00896324
70555511		0.00185204	0.00349383	0.00434116	0.00755725	0.00909267	0.00971377	0.0101334	0.0100314	0.0109924	0.01048	0.00991218	0.00953646	0.0094029	0.00943008	0.00962355	0.0095104	0.00936176	0.00994426	0.0096961	0.0105158	0.00972632	0.00957298	0.00895423	0.00854855	0.00825832	0.00792497	0.00756429	0.00750845	0.00737735	0.00689454
70556125		-0.000472474	-0.00118619	-0.00140662	-0.00123287	-0.00067518	-2.78382e-06	0.00113871	0.00172506	0.00225466	0.00422689	0.00553453	0.00483958	0.00632413	0.00695049	0.00780275	0.00794452	0.00831412	0.00828721	0.0085893	0.00759906	0.00838499	0.00734782	0.00607351	0.0047892	0.00429011	0.00432887	0.00436311	0.00393435	0.00353169	0.00280542
70556739		-0.00287316	-0.00395495	-0.00424331	-0.0040091	-0.00326135	-0.00324959	-0.00285515	-0.00230178	-0.00221083	-0.00228544	-0.00251727	-0.00289468	-0.00304552	-0.00310958	-0.00269191	-0.0014083	0.000743356	0.00318327	0.00580618	0.00866674	0.0114412	0.0140119	0.0152779	0.0168393	0.0181685	0.0161187	0.0154354	0.017066	0.0148961	0.0156555
70557046		-0.00391799	-0.00187433	-9.34305e-05	0.0010891	0.00165937	0.00167453	0.00145043	0.000622709	-0.000129289	-0.000456436	-0.00137296	-0.00226562	-0.00287364	-0.00305229	-0.00289444	-0.0024278	-0.00170796	-0.000831083	0.000711533	0.00192468	0.00361898	0.00573114	0.00832475	0.0113938	0.0134458	0.015117	0.0152464	0.0163347	0.0175724	0.0171873
70557353		-0.00132071	-0.000875793	-0.000647439	-0.00121385	-0.00126392	-0.00140828	-0.00144581	-0.00101263	-0.000340985	0.000189187	0.00079675	0.00141097	0.00385873	0.00513499	0.0065056	0.00791414	0.00890397	0.0107304	0.0121161	0.0135462	0.0142962	0.0146443	0.014589	0.0138722	0.0129101	0.0122041	0.0115837	0.0117312	0.0122051	0.0130668
70557730		-0.00544181	-0.00536482	-0.00541394	-0.00487843	-0.00379766	-0.00338851	-0.00166343	-0.000889031	-0.0004416	-0.000644221	-0.00021935	-0.000308244	0.000354773	0.00115453	0.00298681	0.00302181	0.00512566	0.00536393	0.00717877	0.0099173	0.0136618	0.0132872	0.0165912	0.0190552	0.0178267	0.019069	0.0187759	0.0184196	0.0166698	0.0151399
70558414		0.000699622	0.000834262	0.000159592	1.65633e-05	0.000122108	0.000997395	0.0020146	0.00297631	0.00389297	0.00543858	0.0076851	0.00891227	0.00957385	0.00984014	0.0103999	0.0108448	0.0119077	0.0124696	0.0124391	0.0133846	0.0133708	0.0129575	0.0114976	0.011057	0.0106431	0.00975511	0.00951808	0.00878421	0.00893459	0.00836011
70558651		-0.000958725	-0.00136026	-0.00196965	-0.00178552	-0.0013512	-1.95897e-05	0.00165137	0.00284032	0.00367492	0.0043218	0.00602777	0.00696107	0.00819489	0.0081934	0.00941537	0.0107435	0.0133141	0.0155493	0.0167414	0.0161377	0.0155162	0.0142128	0.0133633	0.0126678	0.0119566	0.0112749	0.0110161	0.00983006	0.0100153	0.0098111
70559195		-0.00152818	-0.00118175	-0.00161501	-0.00135226	-0.000630738	0.000546957	0.002748	0.00529921	0.00841878	0.00874361	0.0118986	0.0149765	0.0164515	0.0151385	0.0161355	0.0145251	0.0135915	0.01418	0.0125962	0.0137787	0.0140479	0.014723	0.0153724	0.0155686	0.0146959	0.0128214	0.0106684
70559405		-0.000455556	0.000575211	0.00161896	0.00264342	0.00464975	0.00557643	0.00617898	0.00685148	0.00807822	0.00959335	0.0100214	0.0111095	0.0117681	0.0121758	0.0124706	0.0119904	0.0103674	0.0101729	0.00955704	0.0100882	0.00886055	0.00840095	0.00915095	0.00828538	0.00757519	0.00692839	0.00672098	0.00640676	0.00620323	0.00606497
70559572		0.00080609	0.000827059	0.000701296	0.000224324	-0.000226328	0.00018583	-0.000754674	-0.000695757	-2.25643e-05	0.00114532	0.0018071	0.00355944	0.00620839	0.00779823	0.00864705	0.0102747	0.0108597	0.0108374	0.0108961	0.0106957	0.0102109	0.00944334	0.0101405	0.00973938	0.00727354	0.0101539	0.00856917	0.0106625	0.0117698	0.0110117
70559642		-0.00498732	-0.00499181	-0.00471993	-0.00467035	-0.00468632	-0.00449146	-0.00409996	-0.00381837	-0.0032833	-0.00223272	-0.000279549	0.00270023	0.00560481	0.00949787	0.0130444	0.0158614	0.0175834	0.01778	0.0160845	0.014225	0.011739	0.00958646	0.00811439	0.00701555	0.0061626	0.00522579	0.00548609	0.00438937	0.00319271	0.00363302
70560186		-0.00249823	-0.00183422	-0.00137833	-0.000622682	0.000291734	0.00112545	0.00225099	0.00338408	0.00494646	0.00687603	0.00872115	0.00887669	0.0110558	0.0125904	0.0122691	0.01281	0.0123169	0.0128491	0.0127701	0.0129459	0.0128499	0.0122859	0.0120514	0.0122325	0.0116694	0.0110326	0.00953445	0.00836884	0.00673661	0.00431056
70560493		0.005899	0.00629249	0.00743651	0.00828564	0.008878	0.00909637	0.00888598	0.00827933	0.00713705	0.0063697	0.00469078	0.00453702	0.00445691	0.00542594	0.00541754	0.0051903	0.00546194	0.00497015	0.00492388	0.00527447	0.0051931	0.00495567	0.00427446	0.00334201	0.00264561	0.00197157	0.00108677	0.000399341	0.000346732	-1.5282e-05
70561247		-0.00157077	-0.000924607	-0.00133707	-0.00107582	-0.000674225	0.000170207	0.000315802	0.00263827	0.00295301	0.00459766	0.00581305	0.00616839	0.00688893	0.00897973	0.0110575	0.0122091	0.0141167	0.0164436	0.0169692	0.0167958	0.0164534	0.014918	0.0132603	0.0128253	0.0117191	0.010627	0.00992746	0.00822311	0.00719957	0.00621522
70561317		-0.00374158	-0.00262145	-0.00099752	-0.000206066	0.000777827	0.0021623	0.00379816	0.00520122	0.00549784	0.0068419	0.00600961	0.00645685	0.00701736	0.00981042	0.0119174	0.0156471	0.0163448	0.0156442	0.0142563	0.0122097	0.00936108	0.00857915	0.00649114	0.00480738	0.00285006	0.00240112	0.00168216	0.00131598
70561931		-0.00150128	-0.00240349	-0.00291149	-0.00291706	-0.0024391	-0.00188635	-0.00191439	-0.00027999	-0.000669185	0.000119477	0.000390419	0.00229831	0.00377755	0.0050664	0.00622596	0.00763314	0.008459	0.00818523	0.00820053	0.00813515	0.00827282	0.00809013	0.00875317	0.00780071	0.00836062	0.00819202	0.00706936	0.00703842	0.00598317	0.00555916
70562238		-0.00134841	-0.000928313	-0.000507942	0.00026038	0.000331608	-0.000155063	-0.000291208	-0.000424634	-0.000498195	-0.000192583	0.000329601	0.000953433	0.0041864	0.00599823	0.00669983	0.00852605	0.0110061	0.0140783	0.0147246	0.0155414	0.0162528	0.0162546	0.0156929	0.0147029	0.0133569	0.0123351	0.011551	0.010738	0.0097443	0.00908919
70562308		-0.00256199	-0.00211733	-0.000731261	0.000382979	0.00169628	0.0037021	0.00407726	0.00398628	0.00597927	0.00833978	0.00869437	0.0117468	0.0145796	0.0138452	0.0151336	0.0142804	0.0156948	0.0146392	0.0152696	0.0143983	0.0148418	0.0149349	0.0137213	0.0132911	0.0116904	0.0114187	0.00931309	0.00855937	0.00703071	0.00628415
70562475		-0.00174644	-0.00149168	-0.00129065	-0.000707482	-0.00050359	-0.000185437	-1.52092e-05	0.000354473	0.00106329	0.00217731	0.00292024	0.00468173	0.00501284	0.00826677	0.00909019	0.0106795	0.011255	0.011899	0.0120473	0.0121027	0.0123857	0.0113194	0.0114547	0.0119842	0.0113549	0.01261	0.0117505	0.0126713	0.0114693	0.0103319
70562615		-0.0023255	-0.00193253	-0.00153053	-0.00170922	-0.00161424	-0.00127228	7.18665e-05	0.00171618	0.00219537	0.00438631	0.00483292	0.00656614	0.00645506	0.00662591	0.00583236	0.00683793	0.00712255	0.0081894	0.00754784	0.00873166	0.00962793	0.00861791	0.00772049	0.00894837	0.00829264	0.00886804	0.00770838	0.00771194	0.00646134	0.00521983
70562852		0.00112535	0.00226021	0.00400838	0.00540105	0.00468764	0.00712212	0.00934623	0.0071356	0.00990096	0.00827096	0.010083	0.0121859	0.0118822	0.0131712	0.0131279	0.0137947	0.0138325	0.013118	0.0127049	0.0113895	0.0104412	0.00987729	0.00990782	0.00970492	0.0096869	0.01012	0.00989122	0.00992274	0.0090262	0.00821752
70562922		0.00100843	0.000925957	0.00116205	0.00121078	0.00125716	0.00119343	0.00124262	0.00154522	0.00221319	0.0032992	0.00469753	0.00587378	0.00716063	0.00886912	0.00973507	0.010594	0.0124534	0.0136173	0.014005	0.0168662	0.0166897	0.0182627	0.0180169	0.017482	0.0152693	0.0131518	0.0108561	0.0109251	0.0100044	0.0082293
70563089		-0.000137445	0.000267732	1.82716e-06	0.00128421	0.00317308	0.0048124	0.00738488	0.01053	0.0127472	0.013668	0.0146018	0.0146806	0.0140119	0.0137916	0.0131735	0.0120893	0.0126183	0.0120756	0.0128946	0.0121021	0.0112092	0.0105386	0.0103457	0.0107593	0.0111556	0.0114606	0.0109043	0.0106762	0.00975729	0.00984082
70563229		-0.000701956	-0.000271555	-8.00997e-05	0.000148912	0.00012453	0.000208003	0.000425236	0.000449249	0.000597887	0.000914333	0.000783858	0.00114711	0.0021806	0.00368151	0.00715557	0.00815652	0.0100413	0.0104391	0.00985556	0.0113872	0.0106046	0.011741	0.0117617	0.0117669	0.0116955	0.0113597	0.0106388	0.00995269	0.00890618	0.0075414
70563466		-0.00381541	-0.00376078	-0.00349114	-0.00245031	-0.000503129	0.00130531	0.00347004	0.0087815	0.00851826	0.011854	0.0120544	0.0161467	0.014812	0.0160136	0.0163901	0.0154524	0.0143478	0.0128208	0.0112762	0.00944885	0.00779663	0.00692067	0.00658451	0.00723735	0.00667561	0.00637574	0.00453775	0.00242154
70563843		-0.000284336	4.84309e-05	0.000155711	0.000197237	0.000411828	0.00064817	0.0014271	0.00137704	0.00312249	0.00588929	0.00635044	0.00828262	0.0101039	0.010874	0.0093976	0.00910204	0.00859377	0.00875597	0.00963022	0.0086594	0.0101709	0.00976184	0.0103327	0.01089	0.011202	0.0110478	0.0108417	0.01054	0.0102077	0.00989708
70564220		-0.00497353	-0.00574856	-0.00575397	-0.00486195	-0.00420189	-0.00389718	-0.00248222	4.89739e-05	0.00253209	0.00260203	0.00618666	0.00940588	0.0106548	0.0129781	0.015733	0.0178853	0.0172542	0.0176927	0.0167575	0.0154372	0.0152225	0.0132565	0.0115344	0.0105653	0.00843949	0.00671723	0.00716041	0.00568582	0.00506762	0.00368474
70564764		0.00153048	0.00175499	0.00170857	0.00156606	0.00140123	0.00105124	0.00038306	-0.000386044	-0.000798738	-0.000663504	-0.000163957	0.00078692	0.00212096	0.00375246	0.00494132	0.00424281	0.00531271	0.00663428	0.00795079	0.00953526	0.0112282	0.0126245	0.013247	0.01348	0.0136681	0.0139668	0.0130844	0.0120037	0.0116551	0.0115506
70565141		-0.00178264	-0.00130761	-0.000976008	0.00108458	0.000785962	0.00254699	0.00390556	0.00578663	0.00473926	0.00561062	0.00694495	0.0075631	0.00975397	0.0102506	0.0122339	0.0123703	0.0129623	0.0116489	0.0129604	0.0131696	0.014287	0.0150457	0.0153446	0.0147689	0.0135538	0.013257	0.0125833	0.0125203	0.0118636	0.0106589
70565448		-0.000461401	0.000110925	0.000961752	0.00192906	0.00312209	0.00420453	0.00523879	0.00633271	0.00487785	0.00366799	0.00525387	0.00765759	0.00991003	0.0119708	0.0138086	0.0148954	0.0156919	0.0144556	0.0159513	0.0153922	0.0138512	0.0134139	0.0129254	0.013652	0.0138468	0.0132424	0.0124087	0.0112324	0.0106311	0.00988178
70565685		-0.00141642	-0.00212206	-0.00215483	-0.00249199	-0.00188021	-0.000762959	0.00016979	0.000794594	0.00334899	0.00521406	0.00493606	0.00752389	0.00682629	0.0095964	0.0103728	0.0118752	0.0142264	0.0158024	0.0173011	0.0185072	0.0185801	0.0183005	0.0180781	0.0175876	0.0162754	0.0171599	0.0157285	0.0147168	0.0145057	0.0141792
70565755		0.00144674	0.00168141	0.00232106	0.00231078	0.0030453	0.00466126	0.00383343	0.00539518	0.00493659	0.00548702	0.00566563	0.00591553	0.0048552	0.00556433	0.00725612	0.00704541	0.00681232	0.00634974	0.00466357	0.00305478	0.00151738	0.00123966	0.000485239	0.000543895	0.000674859	0.00137932	0.00165606	0.00271662	0.00320128	0.00417571
70567430		-0.000274648	-0.000290844	-2.58518e-05	2.37985e-05	0.00068328	0.00219256	0.00304691	0.00474625	0.00891943	0.011184	0.0136791	0.0157196	0.0153737	0.0154017	0.0141323	0.0141427	0.013249	0.0119993	0.0114884	0.00966623	0.00759328	0.00671112	0.00535024	0.00490881	0.0052025	0.00584356	0.00579762
70567807		-0.00276648	-0.00264439	-0.00349697	-0.00399728	-0.00385907	-0.00228857	-0.000589347	-0.00106243	0.00108639	0.00373933	0.00450044	0.00490047	0.00771931	0.00956596	0.0101951	0.0102887	0.0106866	0.0101825	0.0103066	0.0100447	0.00976295	0.0101222	0.00967384	0.00931965	0.00968321	0.0100367	0.00916706	0.00906171	0.00776412	0.00664218
70568588		-0.00150566	-0.00179497	-0.00205113	-0.00198039	-0.00160228	-0.000975802	0.000161938	0.00064589	0.00165614	0.00329784	0.003665	0.00550984	0.00561349	0.00762431	0.00775987	0.0076396	0.00778927	0.0094161	0.00821494	0.0087405	0.00800163	0.0084814	0.00786723	0.00810266	0.00826294	0.0090303	0.00848897	0.00885099	0.00774614	0.00769201
70568965		0.0012019	0.00116383	0.000901223	0.000776838	0.00077801	0.000725339	0.000777492	0.000971214	0.00137649	0.0020393	0.00306919	0.00491406	0.00609318	0.00735599	0.00798746	0.0100143	0.010937	0.012294	0.0124811	0.0125726	0.0124866	0.0127078	0.0112229	0.0119599	0.0117592	0.012571	0.0137006	0.0124042	0.0132977	0.0127262
70569035		-0.0017807	-0.00283459	-0.00329606	-0.00328977	-0.00296824	-0.0021543	-0.0012398	0.00019071	0.00202705	0.00306755	0.00401779	0.00651895	0.0100738	0.0115333	0.013098	0.0142992	0.0144166	0.014848	0.0144161	0.0139914	0.0138993	0.0136042	0.0133909	0.0123995	0.0115898	0.0111235	0.0105455	0.0100068	0.0097188	0.0102906
70570333		0.00207255	0.00170964	0.0019847	0.00310892	0.00296018	0.00279072	0.00321729	0.00429828	0.00560215	0.00696554	0.00834994	0.00933034	0.0102098	0.011495	0.0102915	0.00959632	0.0111278	0.0106985	0.0104698	0.0115058	0.0116431	0.0111448	0.0108273	0.0106297	0.0101791	0.010016	0.00973699	0.0095231	0.0088592	0.0082067
70570403		0.00122121	0.00211298	0.00229692	0.00193311	0.00108303	0.000149939	-0.000175728	-0.00011788	-3.44074e-05	0.000298222	0.0007206	0.000866922	0.00114625	0.00135616	0.00150327	0.00193744	0.00238978	0.00341807	0.00461552	0.00582661	0.00715588	0.00928018	0.00963489	0.0109016	0.0151884	0.0179972	0.019307	0.02269	0.0233121	0.0222899
70570640		0.00211658	0.00286071	0.00422878	0.00547671	0.00717406	0.00916646	0.00889693	0.00844895	0.0107015	0.0123753	0.0131733	0.0143076	0.0141125	0.0142932	0.0132343	0.0125154	0.0109768	0.0105351	0.00917304	0.007931	0.00821867	0.00703581	0.00582604	0.0057568	0.0048522	0.00462074	0.00406677	0.00279319	0.00269851
70570710		0.000252536	-0.000338726	-0.000814455	-0.00102287	-0.00127659	-0.000337542	-0.00141589	-0.000821777	7.79628e-05	0.00129321	0.00195074	0.00372406	0.00520161	0.00664831	0.00806345	0.00878857	0.0105756	0.00886624	0.00951755	0.00997621	0.0117466	0.013372	0.0146681	0.0150831	0.0149995	0.0151027	0.0149591	0.0142365	0.0124248	0.0103151
70571491		-0.000239681	-0.00072638	-0.001093	-0.00143557	-0.00118073	-0.000666245	-0.000463591	0.000151067	0.000675566	0.00142286	0.00222583	0.00295385	0.00377813	0.00419031	0.00558355	0.00674131	0.00753918	0.00877274	0.0110173	0.0116969	0.0129016	0.0135864	0.0134386	0.0135654	0.0136415	0.0139149	0.0135545	0.0141988	0.0141984	0.0145954
70571561		-0.00183959	-0.00116713	-0.00224039	-0.00143251	-0.00156625	-0.00153	-0.000348011	-0.000897965	0.00140361	0.00427875	0.00444303	0.00427702	0.00520029	0.00616519	0.00586069	0.00623989	0.00838673	0.01024	0.0113006	0.0114658	0.0115774	0.0103456	0.0101977	0.0101498	0.00986697	0.0102337	0.0112714	0.0115976	0.0119817	0.0112288
70571631		0.00465889	0.005292	0.00576724	0.00612788	0.00659485	0.00729398	0.00888127	0.0073985	0.00891154	0.0107973	0.0119721	0.0138439	0.0141384	0.0138814	0.0120481	0.0108379	0.00928048	0.00887909	0.00653083	0.0049101	0.00197919	-9.63208e-05	-0.000885166	-0.00222032	-0.00316423
70571938		-0.000289886	-0.000412795	-0.000811517	-0.000911137	-0.000370944	0.00124506	0.00489695	0.00693628	0.00857792	0.00816805	0.00969675	0.010732	0.0123613	0.0110882	0.0126405	0.0117475	0.00956654	0.0097753	0.00888736	0.00833911	0.00853149	0.00843185	0.00840781	0.00790289	0.00752436	0.00753122	0.00812358
70572552		0.000645651	0.000599392	0.00162929	0.00261393	0.00305671	0.00316967	0.00467874	0.00532357	0.00480085	0.00766344	0.00804625	0.00890165	0.010279	0.012281	0.0111576	0.0126138	0.0118887	0.0121646	0.0129446	0.0126203	0.0121397	0.0115911	0.0119293	0.0115045	0.0107887	0.010941	0.00953305	0.00893444	0.00785389	0.0070825
70572789		0.00206773	0.00262003	0.00302544	0.00304259	0.00345538	0.00312252	0.00368736	0.00459783	0.00465616	0.00664582	0.0077414	0.00888568	0.0103709	0.0118467	0.0129141	0.0129572	0.0120282	0.0110464	0.00979253	0.00973356	0.00917345	0.00863793	0.0078597	0.00670794	0.00534571	0.0049813	0.00446068	0.00364259	0.00294633	0.00257347
70573236		-0.00110547	-0.00143586	-0.00214874	-0.00332035	-0.00407185	-0.00422468	-0.00430427	-0.00396559	-0.00298556	-0.00159288	0.000682204	0.0024935	0.00459321	0.00716318	0.0103636	0.0122364	0.0145212	0.0155369	0.0154213	0.0155262	0.0153659	0.015114	0.0145084	0.0135105	0.0123883	0.0115292	0.0106571	0.00990995	0.0101126	0.00970587
70573780		0.00435655	0.00485975	0.00534237	0.00621621	0.00743169	0.00879377	0.010258	0.00995783	0.00950457	0.00977144	0.00837356	0.00751686	0.00687755	0.00625927	0.00607193	0.00593117	0.00611348	0.00659394	0.00712763	0.00724277	0.00786692	0.00818998	0.00835296	0.00792307	0.00777757	0.00694854	0.00595762	0.00566779	0.00475399	0.00434852
70573920		0.00150816	0.00228124	0.00324251	0.00451575	0.00552016	0.00631957	0.00709932	0.00864816	0.0105225	0.0110863	0.0109688	0.0129168	0.0131748	0.0118887	0.0124336	0.011693	0.0110592	0.00962522	0.00942467	0.00921259	0.00921267	0.00884145	0.0084576	0.00746427	0.00681531	0.00577364	0.00564422	0.00514359	0.00528371	0.00481023
70574087		-0.00168192	-0.000493727	0.000395486	0.00181763	0.00406859	0.00591971	0.00522617	0.00824892	0.00805791	0.0102034	0.0123112	0.0133447	0.0142677	0.0151992	0.0145964	0.0143864	0.0131655	0.0122891	0.0108127	0.00944489	0.00802803	0.00697651	0.00725349	0.00639967	0.00590034	0.00571127	0.0060679	0.0057476	0.00631602	0.00615178
70574841		0.00263429	0.00319106	0.00344341	0.00361455	0.0039388	0.00358804	0.00261787	0.00223116	0.00318173	0.00285723	0.00392476	0.00434275	0.0053754	0.00534244	0.00507377	0.00486642	0.00502745	0.0056767	0.00671189	0.0081867	0.00891018	0.00886815	0.00922443	0.00833514	0.0084531	0.00734397	0.00661508	0.00547388	0.00459741	0.00460982
70575692		0.00150552	0.00140373	0.00115361	0.000696235	0.000143867	-0.000696151	-0.000764249	-0.000893132	-0.00065287	-0.000376765	9.42429e-05	0.00101057	0.00207717	0.00273722	0.00331049	0.0043359	0.00567268	0.00623246	0.0070789	0.00869538	0.0106534	0.0122257	0.0127421	0.0123422	0.0125158	0.0127398	0.0119784	0.0124497	0.0119752	0.0113475
70575762		0.00241196	0.00283601	0.00188018	0.00214902	0.00282073	0.00380943	0.00420639	0.00413961	0.00494169	0.0054386	0.00548486	0.00613383	0.00591299	0.00721517	0.00771811	0.0090704	0.00871517	0.00875266	0.00884717	0.00846985	0.00897365	0.00875621	0.00838075	0.00760927	0.00637037	0.00704851	0.00631639	0.00581305	0.00466383	0.00410944
70576139		0.000845104	0.000932985	0.000800905	0.000245142	-0.000256058	-0.000424555	-0.000497929	-0.000135331	0.00064626	0.000931445	0.00161154	0.00267738	0.0034251	0.00367412	0.0032983	0.00322518	0.00424818	0.00475892	0.00554003	0.0071851	0.00832733	0.0109806	0.0141391	0.0150959	0.0158529	0.0154768	0.0138143	0.0124271	0.0114379	0.0110459
70576823		0.00496234	0.00508364	0.00580968	0.00601282	0.0065426	0.00657727	0.00700178	0.00817187	0.00819622	0.0088837	0.00957094	0.0113116	0.0128545	0.013557	0.0135463	0.0141816	0.0140353	0.013844	0.0128824	0.0130415	0.0114117	0.0105009	0.00924523	0.00992525	0.00786419	0.0067088	0.00694807	0.00579704	0.00457035	0.00512703
70577060		-0.0023365	-0.00249502	-0.00235395	-0.00177222	-0.00082518	-0.00012555	0.000378065	0.000679684	0.00118903	0.0025745	0.0038167	0.00451114	0.00627608	0.00916201	0.0114421	0.0129871	0.0137292	0.0147187	0.0144129	0.0144373	0.0143206	0.0138481	0.0144163	0.0146412	0.015901	0.017623	0.0177609	0.0178911	0.016917	0.0158786
70577437		0.000642366	0.00149431	0.00206273	0.00391961	0.00592036	0.00795238	0.00853399	0.00871784	0.00972888	0.0110921	0.0123378	0.0131186	0.0128951	0.0129741	0.0122894	0.0118602	0.0104954	0.00925824	0.00973277	0.0104775	0.0104049	0.0100191	0.0100288	0.00992966	0.00968607	0.00854166	0.00711173	0.00550427	0.00441646	0.00281625
70577507		0.0026859	0.00301511	0.0028474	0.00345233	0.00438041	0.00443369	0.00520064	0.00581649	0.00614829	0.007999	0.00820393	0.0102059	0.0117107	0.0120612	0.0110559	0.0101821	0.0089172	0.00775875	0.0073766	0.00704598	0.00643188	0.00646161	0.00422959	0.00490686	0.00404371	0.00284678	0.0013302	0.0011111	0.000587487	0.000811505
70577814		0.000381189	0.00112352	0.00294474	0.00431397	0.00600126	0.00623273	0.00908025	0.00890867	0.0113402	0.0135453	0.0160625	0.0168918	0.0153197	0.0157503	0.0146185	0.0141607	0.0138328	0.0137829	0.0139746	0.0133673	0.0118673
70578121		0.000496124	0.000904496	0.000632772	0.00133396	0.00122869	0.00294738	0.00539132	0.00769636	0.00944294	0.00908361	0.0118666	0.0103823	0.0125003	0.0139438	0.0141924	0.0149853	0.015118	0.0160649	0.0176031	0.0170039	0.015479	0.0146956	0.0135356	0.0142235	0.0139656	0.0138864	0.0139791	0.0139717	0.0134221	0.0121006
70578358		-0.00101685	-0.00109585	-0.00130344	-0.0014105	-0.00128153	-0.00158038	-0.00211454	-0.00257698	-0.00310484	-0.00322442	-0.00295408	-0.00224874	-0.00176876	-0.000756074	0.000507114	0.00161659	0.00305518	0.00465199	0.00708968	0.00778156	0.00939532	0.0104318	0.0125113	0.0126378	0.0132644	0.0127726	0.0141597	0.0143261	0.0137271	0.0136423
70578805		8.88608e-05	0.000308193	0.000683277	0.000777984	0.00156824	0.00207096	0.00361467	0.00445162	0.0060302	0.00697716	0.00849834	0.0100271	0.0111691	0.0130033	0.0116992	0.0126775	0.0128003	0.0116	0.0115279	0.0115466	0.0120161	0.0118581	0.0115629	0.011519	0.0107722	0.0106301	0.00982562	0.00970323	0.0091217	0.00825389
70578972		0.00406597	0.00470284	0.00467428	0.00472157	0.00500716	0.00505818	0.00562772	0.00691738	0.00670024	0.00737343	0.00728946	0.0067025	0.00603743	0.00626344	0.00587454	0.00628337	0.0073288	0.00721212	0.00803674	0.0101998	0.0100663	0.0110789	0.00857196	0.00937129	0.00812565	0.00822903	0.00541771	0.00386023	0.000277697	0.000720388
70579112		0.000407862	-0.000243089	-0.000712029	-0.000365303	-0.000989837	-0.0011536	-0.00109117	-0.000448095	-0.000376411	0.000239977	0.00162586	0.00272038	0.00354405	0.0050095	0.00433964	0.0058153	0.00702649	0.00684838	0.00687385	0.00821261	0.00880024	0.00865561	0.00788649	0.00790087	0.00766533	0.00727863	0.00684307	0.00650249	0.00630048	0.0063564
70579419		0.00208773	0.00321799	0.00593775	0.00809274	0.00951506	0.00924323	0.00980842	0.00936966	0.009628	0.00982297	0.010067	0.00977837	0.0102386	0.00985217	0.00971191	0.00947064	0.00912962	0.00805537	0.00733302	0.00664936	0.00572323	0.00495368	0.00534793	0.00429878	0.00317544	0.00271513	0.00262919	0.00288737	0.00340079
70579656		-0.000199804	-6.69667e-05	0.000339648	0.0011106	0.00215644	0.00362349	0.00341403	0.004734	0.00450629	0.00465847	0.00409122	0.00370356	0.00392451	0.00316788	0.00408069	0.00517929	0.00586974	0.00989646	0.0131793	0.0158079	0.0164936	0.0159416	0.0157545	0.0150714	0.0138479	0.0119588	0.0107406	0.00981831	0.00781489	0.00695616
70579726		0.0041437	0.0046586	0.00536653	0.00691204	0.0072166	0.00841212	0.00989403	0.010505	0.0111908	0.0115735	0.0118279	0.0119504	0.0118673	0.0112202	0.0108292	0.00957143	0.00932028	0.0079513	0.00796827	0.00742489	0.00727905	0.00658477	0.00534945	0.00477704	0.00475713	0.00436019	0.00342483	0.00221901
70580717		-0.00189561	-0.00202303	-0.00216066	-0.00188558	-0.00179537	-0.00138611	-0.000441435	0.00055577	0.00163635	0.00368397	0.00368647	0.00536802	0.00608922	0.00845033	0.00717215	0.00950448	0.00892795	0.00822141	0.00900542	0.00951388	0.00847059	0.00866728	0.0086925	0.00845652	0.00894049	0.00888464	0.00929914	0.0090773	0.00878359	0.0083713
70581331		-0.00060202	4.4118e-05	0.00259169	0.00312519	0.00368809	0.00562305	0.00726735	0.00617951	0.00898394	0.0087112	0.00873923	0.00817918	0.00818175	0.00881013	0.00896532	0.00836029	0.00819779	0.00774357	0.00767402	0.00693042	0.00626572	0.00610188	0.00570348	0.00513439	0.00488599	0.00462079	0.00443635	0.00441247	0.00446703
70581638		-0.000309532	6.97599e-05	-0.000784007	-0.00183262	-0.00203291	-0.00212792	-0.00238808	-0.00299839	-0.00339258	-0.00365466	-0.0037445	-0.00370141	-0.00361905	-0.00332792	-0.002543	-0.00172479	-0.000963238	0.00034774	0.00174557	0.0026148	0.00354564	0.00481252	0.00620563	0.00870064	0.0110426	0.0130616	0.0135971	0.017004	0.019367	0.0199381
70582015		0.00337958	0.00302427	0.00292604	0.00274797	0.00220426	0.00130646	0.000728806	0.000410567	0.000505822	0.000344648	0.000464554	0.000937209	0.00136286	0.00266076	0.00243924	0.00363923	0.00533971	0.00430851	0.00619345	0.00971874	0.0099852	0.0122184	0.012163	0.0104876	0.00881208	0.00850501	0.00642238	0.00445014	0.00205014	0.000668856
70582559		-0.00471121	-0.00426507	-0.00384762	-0.00390254	-0.00318758	-0.00235713	-0.00207289	-0.00146642	-0.00131826	-0.00163521	-0.0022861	-0.00275203	-0.00365619	-0.00354785	-0.00347125	-0.00349209	-0.00194632	-0.00184247	-0.000304151	3.61563e-05	0.00249169	0.00338551	0.00488511	0.00714609	0.00927527	0.0100474	0.0119247	0.0136312	0.0143727	0.0141266
70582629		0.000294684	0.000638738	0.0012754	0.00245547	0.00379886	0.00471998	0.00518757	0.00558438	0.00647315	0.00769266	0.0102419	0.0106248	0.0121587	0.0121204	0.0135412	0.0135915	0.0148298	0.0147663	0.0157344	0.0148327	0.0133415	0.0119583	0.0119326	0.00949166	0.00839532	0.00831626	0.00806918	0.00782304	0.00836291	0.00889479
70583480		0.00230361	0.00356733	0.00478324	0.00576474	0.0069445	0.00797039	0.0101302	0.0102077	0.0129407	0.012591	0.0136836	0.0127998	0.0127627	0.0115712	0.0123025	0.0112575	0.0103579	0.0112486	0.00975452	0.0104403	0.010108	0.0115114	0.0122018	0.0116376	0.0106806	0.0103054	0.00873427	0.00779179	0.00646499
70583620		0.00388591	0.00477173	0.00528327	0.00564737	0.00577091	0.00546418	0.00511706	0.00507318	0.00553027	0.00642138	0.00778333	0.00769601	0.00920007	0.0115275	0.0118601	0.0129303	0.0136278	0.0152867	0.01575	0.0153068	0.014939	0.0147665	0.0151982	0.0156228	0.0153642	0.0156999	0.0157831	0.0157628	0.0158818	0.0156369
70583787		0.00236658	0.00323028	0.00377314	0.00458225	0.00439882	0.00585421	0.00557965	0.00608774	0.00750398	0.00800161	0.00825391	0.00821229	0.00864259	0.0080575	0.00988097	0.0112956	0.0105152	0.0115317	0.0124492	0.0113694	0.0119367	0.0111321	0.0103757	0.0103926	0.00996013	0.00933408	0.00876148	0.00836286	0.00791012	0.00770827
70584541		-0.000121641	-0.00014954	0.000343376	0.00171702	0.00474707	0.00570729	0.00785945	0.00907974	0.0103043	0.0127442	0.0139857	0.0135165	0.0125524	0.0150153	0.0153189	0.0155975	0.0150654	0.0161045	0.0153015	0.0139705	0.0121566	0.0111087	0.00783936	0.0038932	0.00280147	0.00195121
70585392		-0.000373608	0.000305028	0.00117724	0.00147566	0.00112472	0.000743426	0.000482833	0.000464535	0.000454291	0.000519004	0.000567862	0.000632992	0.00104261	0.00138053	0.00237346	0.00415201	0.00566872	0.00796749	0.00919476	0.0109442	0.0118625	0.0118579	0.0118402	0.010942	0.011226	0.0117823	0.0118901	0.014076	0.0150439	0.0153405
70586453		-0.00112229	-0.00064897	-3.54217e-05	0.000647509	0.00131593	0.00170088	0.00272365	0.00348675	0.00472696	0.00681544	0.00890798	0.0106483	0.0114756	0.0112677	0.0117478	0.0124401	0.013834	0.0136229	0.0135103	0.0127532	0.01209	0.0120858	0.0119166	0.0118161	0.0117149	0.0113957	0.0109308	0.0106063	0.0108093	0.0107891
70586760		-0.000386423	-0.000695147	-0.000800305	-0.00136439	-0.00117156	-0.00173637	-0.0015764	-0.00222082	-0.00239988	-0.00261738	-0.00300493	-0.00300764	-0.00324457	-0.00279335	-0.00193683	-0.000502264	0.00293039	0.0052178	0.00777471	0.00585517	0.00933505	0.00794228	0.0103896	0.0122636	0.0149324	0.0146052	0.0157791	0.0169491	0.015437	0.0153385
70587067		-0.000241832	0.000411897	0.000923405	0.00147794	0.00195544	0.00223405	0.00249313	0.00270486	0.00316942	0.00381452	0.00470232	0.00478215	0.0057047	0.00663599	0.00695365	0.00686514	0.0065996	0.00719351	0.00712116	0.00757927	0.0074185	0.00854092	0.00961381	0.0101134	0.0111501	0.0112285	0.0107746	0.010165	0.0102792	0.00882036
70588365		0.000312666	0.000280254	-0.000349674	-0.000104401	0.00053075	0.000944986	0.00107	0.00219364	0.00307455	0.00405747	0.00592508	0.00652221	0.010291	0.013633	0.016625	0.0152293	0.0151834	0.0144736	0.0139768	0.0143866	0.0138809	0.0143692	0.013881	0.0135737	0.0123628	0.0120849	0.0103932	0.00911425	0.00760876	0.00618881
70588742		0.00443856	0.00307186	0.00332304	0.00362608	0.00393264	0.00339195	0.0027591	0.00223132	0.00154603	0.00146493	0.00198387	0.00278243	0.00394458	0.0052946	0.00713435	0.00849951	0.00923646	0.0130899	0.0143378	0.0150223	0.0153483	0.0157114	0.0153733	0.0152022	0.0154875	0.0151331	0.0153249	0.0144737	0.0132361	0.0123137
70589119		0.00349157	0.00563984	0.00692594	0.00758535	0.00865266	0.00758665	0.00844589	0.0095794	0.0117726	0.0110787	0.0114979	0.0108917	0.0102958	0.00881997	0.00735898	0.005857	0.00364074	0.00181925	0.00113117	0.000221357	0.000467916	0.000121096	0.000707811	0.00166723	0.00178456	0.00245945	0.00247777	0.00314194	0.00330254	0.00385168
70589356		0.000972419	0.00110747	0.00169974	0.00216875	0.00251022	0.00255969	0.00286531	0.00273492	0.0041734	0.00480667	0.00581428	0.00679862	0.00836584	0.00908268	0.00940243	0.0113733	0.01162	0.0113148	0.0106256	0.0103373	0.0106004	0.00985979	0.00998178	0.0101388	0.00981955	0.00994753	0.00975867	0.0092542	0.00878455	0.00818956
70589593		0.000378949	4.56043e-05	-8.65296e-05	-0.00088623	-0.000358338	3.15856e-05	0.000313061	0.00129468	0.0023022	0.0024074	0.00344405	0.00489012	0.00640056	0.00887664	0.0111518	0.0114449	0.0121477	0.0122947	0.0127131	0.0125104	0.0132092	0.0134807	0.0130824	0.0125929	0.0120037	0.0119195	0.0114346	0.0106195	0.0101389	0.00976875
70589970		-0.00188239	-0.00170111	-0.0014288	-0.000758869	0.00013953	0.000440798	0.00229861	0.0042039	0.00607322	0.00764707	0.00944669	0.0103073	0.0118986	0.012719	0.0139704	0.014013	0.0132093	0.0125906	0.0115116	0.0105248	0.00934163	0.00792557	0.00610794	0.00476654	0.00389919	0.00361263	0.00338635	0.00339102	0.00364422	0.00406214
70590347		-0.00205107	-0.00204697	-0.00177503	-0.00149164	-0.00132006	-0.00138423	-0.00141703	-0.00140698	-0.0013628	-0.000969003	-0.000282487	0.000663978	0.00205116	0.00311809	0.00473534	0.00619446	0.00703799	0.00897085	0.0114558	0.011704	0.0123181	0.0119823	0.0135774	0.0140193	0.0142564	0.0136026	0.0128039	0.0124822	0.0120506	0.0101536
70590417		-0.00632404	-0.00631045	-0.00581633	-0.00430637	-0.00237711	-0.00184413	-0.001663	-0.00102504	-0.000467742	-0.000161011	0.00032845	0.000488564	0.000878382	0.00131163	0.00208369	0.00248626	0.00394985	0.00627747	0.00666779	0.00750057	0.00869257	0.010192	0.0115712	0.0119099	0.0133374	0.0137209	0.0145127	0.0154071	0.0161546	0.0163037
70590654		-0.000405423	2.59263e-05	0.000284757	0.000303058	-0.000174484	-0.000683742	-0.000937405	-0.000776667	-0.000417607	0.000265079	0.00102224	0.00203904	0.00322301	0.00406372	0.00458322	0.00514518	0.00567975	0.00651066	0.0073897	0.00783676	0.00817849	0.00885437	0.00882309	0.00906664	0.00965537	0.00966152	0.0104135	0.00934314	0.0103995	0.0102347
70590961		-0.00274537	-0.00130387	-0.00120095	-0.000123939	0.00117127	0.00414286	0.00534772	0.00708717	0.00917906	0.00890238	0.0106787	0.00873685	0.0102863	0.00957052	0.00930069	0.0113036	0.0103378	0.010287	0.00997138	0.00962022	0.00883622	0.00976484	0.00971237	0.0101727	0.00967833	0.00805767	0.00661483	0.00534853
70592329		-0.000281809	-0.000610673	-0.00111936	-0.00172921	-0.00155855	-0.00220893	-0.00249975	-0.00249016	-0.00209038	-0.00120501	0.00050852	0.00233375	0.0045909	0.00711283	0.00956713	0.0117953	0.0140376	0.0149566	0.0145877	0.0146529	0.0136565	0.014214	0.0160211	0.0160215	0.0169198	0.0159359	0.0156736	0.012961	0.0119397	0.00896532
70592706		-0.00375366	-0.00320762	-0.00278358	-0.00254003	-0.00234887	-0.00231477	-0.00230368	-0.00207881	-0.00162551	-0.000997248	0.000296852	0.00124541	0.00254953	0.00413828	0.00630547	0.00848272	0.0106445	0.010635	0.0121725	0.0121625	0.0122002	0.0129769	0.012946	0.0138847	0.0145292	0.0148377	0.0149137	0.0142673	0.013501	0.0130513
70592873		0.00494308	0.00570851	0.0075887	0.0088125	0.0111074	0.0129961	0.0129983	0.0146241	0.014551	0.015128	0.0157797	0.0163181	0.0176848	0.0180802	0.018851	0.0179902	0.0176117	0.0162254	0.0150674	0.0140186	0.0127922	0.0127413	0.0124589	0.0122302	0.0116918	0.0117002
70593934		-0.00665853	-0.00735678	-0.00561236	-0.00694439	-0.00509699	-0.00276579	-0.00309712	-0.0015307	-0.000811161	-0.000114281	0.000437646	0.000799136	0.0010434	0.00093994	0.000753038	0.000805911	0.00151289	0.00249635	0.00368742	0.00489917	0.00578515	0.00668758	0.00703239	0.00748241	0.00960169	0.0100972	0.011045	0.0118768	0.0129776	0.0137064
70594004		-0.00249622	-0.0026198	-0.0025958	-0.00255225	-0.00266009	-0.00271613	-0.00311305	-0.00336797	-0.00303389	-0.00210533	-0.00135865	-0.000500723	0.000829492	0.00289395	0.00468377	0.00628762	0.00745549	0.0085219	0.00947417	0.00897413	0.0101974	0.0100375	0.00812295	0.0061428	0.00463284	0.00693218	0.0105389	0.0115432	0.0103971	0.0118134
70594311		-0.000403874	0.00027794	0.00044722	0.000833635	0.00136395	0.00245297	0.00371219	0.00541788	0.005758	0.00822793	0.0103255	0.0118745	0.013041	0.0127797	0.0126401	0.0141422	0.0132486	0.0154124	0.0153226	0.0155638	0.015409	0.0146555	0.0138932	0.0127066	0.0119704	0.0122502	0.0123781	0.0134381	0.0133894	0.0136408
70594618		0.00048062	0.000957259	0.00105757	0.000737635	0.000372289	0.000448766	0.000705668	0.00156713	0.00220292	0.00278424	0.00285209	0.00330591	0.00432864	0.00513035	0.00672949	0.00784025	0.00968199	0.0123269	0.0125744	0.0140856	0.0148524	0.014907	0.01452	0.0137964	0.0128418	0.0117079	0.0101332	0.00901666	0.00733364	0.00737643
70595092		-0.00103528	-0.00154414	-0.0020235	-0.00188046	-0.00154223	-0.00143595	-0.00110369	-0.000640388	0.000105391	0.000765159	0.00117632	0.00189437	0.00316132	0.00538551	0.00761837	0.00874673	0.0106119	0.0132301	0.0141044	0.0160867	0.0165434	0.016421	0.0176221	0.0168878	0.0177167	0.0175992	0.0172337	0.016631	0.0163753	0.0155354
70595302		-0.000102683	0.00133129	0.00284888	0.00478861	0.00567915	0.00665387	0.0085135	0.00962957	0.0103768	0.0128379	0.0138526	0.013579	0.0123009	0.0121997	0.013656	0.0122693	0.0132142	0.0128617	0.0126313	0.0122585	0.0113671	0.0104811	0.00951597	0.00933768	0.00915031	0.00927437
70595539		-0.002804	-0.00253158	-0.00260269	-0.00220813	-0.00179872	-0.00156761	-0.00169534	-0.0018634	-0.00170953	-0.000753198	0.000476444	0.00114624	0.00308327	0.00569877	0.00624294	0.00789214	0.00758171	0.00944218	0.0119535	0.0133903	0.0130525	0.0126877	0.0135672	0.0149353	0.0143711	0.0153147	0.014995	0.0149851	0.0142642	0.0136843
70597144		0.00134816	0.00199633	0.00188078	0.00273149	0.00361928	0.0027412	0.00334215	0.00420221	0.00651523	0.00846848	0.00956774	0.0108667	0.010684	0.0119695	0.0124706	0.0125372	0.0130109	0.0126772	0.012635	0.0118796	0.0114618	0.0106758	0.0102242	0.0099541	0.0104284	0.0101251	0.009632	0.00982998	0.00889984	0.0080245
70597995		0.000260294	0.00124498	0.00264828	0.00434703	0.00543245	0.00707384	0.0105594	0.00938926	0.0122371	0.01158	0.0125347	0.0106105	0.0108001	0.0107827	0.0094621	0.00837793	0.00636599	0.0065278	0.00575335	0.00467558	0.00505885	0.00420077	0.00459136	0.00409685	0.00462659	0.00500193
70598512		-0.000791885	0.000524867	0.00126393	0.00181043	0.00199114	0.00243489	0.00235081	0.00274049	0.00298976	0.00296176	0.00303152	0.00326684	0.004113	0.00472819	0.00526293	0.005902	0.00705292	0.00839684	0.00801621	0.00887949	0.00996644	0.00980896	0.0100034	0.0117577	0.012718	0.0111587	0.0110084	0.011117	0.0115795	0.0104503
70598679		0.00255103	0.00174966	0.00175725	0.00186983	0.00166105	0.00239074	0.00272446	0.00320875	0.00397205	0.00473041	0.00571782	0.0075533	0.0094966	0.0121556	0.0134568	0.0142572	0.0163754	0.0169202	0.0168781	0.0166573	0.0160376	0.0154555	0.01498	0.0143796	0.0127225	0.0115246	0.0095549	0.00736854	0.00585301
70598819		0.00477858	0.004375	0.00390157	0.00374869	0.00400891	0.00493924	0.00659425	0.00778739	0.00775643	0.00886655	0.00802062	0.00813722	0.00943434	0.00898939	0.00905927	0.0087581	0.00827564	0.00738209	0.00630859	0.0054743	0.00492133	0.00432401	0.0032342	0.00208524	0.00181146	0.00150648	0.000363956
70598986		-0.00205568	-0.00230788	-0.00214589	-0.00172294	-0.00130134	-0.000966221	-0.000522055	-0.000125315	0.000757811	0.00109969	0.0019584	0.00180166	0.00261186	0.00376162	0.00495135	0.00527992	0.00608936	0.00694448	0.00811626	0.00888094	0.00803411	0.00977493	0.0106301	0.00888673	0.0088806	0.00783753	0.0081917	0.0074732	0.00689221	0.0060655
70599433		-0.00345105	-0.00340458	-0.00372231	-0.00254265	-0.000661033	0.000362583	0.00137336	0.00310594	0.00534308	0.00560715	0.00710037	0.00865789	0.00943854	0.0110527	0.0103093	0.0114788	0.0129265	0.015264	0.015098	0.0154194	0.0159321	0.0153476	0.0142625	0.0139623	0.014519	0.0128697	0.0118064	0.010343	0.0106053	0.00808032
70599810		-0.00118137	-0.00148147	-0.00159093	-0.00141488	-0.000948118	-0.000258015	0.000391724	0.000486133	0.000834663	0.00109979	0.00147288	0.00202694	0.00274423	0.00353983	0.00429177	0.00526395	0.00638997	0.00738958	0.00805488	0.00902718	0.0100933	0.0101401	0.0111905	0.0112792	0.0112378	0.011927	0.0124119	0.012075	0.0121678	0.0116655
70600047		0.0402815	0.0461548	0.047221	0.0369858	0.0223909	0.0229787	0.0355659	0.0418842	0.0360004	0.0373496	0.0296639	0.0249052	0.0274395	0.0359732	0.0459219	0.0465998	0.0372908	0.0304239	0.0296423	0.0319351	0.0366103	0.052704	0.060223	0.0619214	0.0586222	0.044509	0.0307299	0.0222284	0.0107186	0.0152893
70600591		0.084772	0.0898895	0.0935669	0.0953202	0.0895858	0.0884265	0.091038	0.0881946	0.0908585	0.0876451	0.0811683	0.0773457	0.0726935	0.0709993	0.0734301	0.0614282	0.0461801	0.0342146	0.0216033	0.0214692	0.013167	0.0141084	0.0156489	0.00763176	-0.00936379	-0.03025	-0.0414908	-0.0441025	-0.0443471	-0.0419697
70600661		0.00531285	0.00531302	0.00505723	0.00543076	0.00697907	0.00671271	0.00889701	0.00878563	0.0108128	0.0103312	0.0117063	0.0116437	0.0108292	0.00985655	0.0093197	0.0086635	0.00782748	0.00705049	0.00610804	0.00559111	0.00567581	0.00540614	0.00558696	0.00510184	0.00464744	0.00481318	0.00455453	0.00491781	0.00465999	0.00448592
70600801		-0.000378583	-0.00110591	-0.0017022	-0.00174484	-0.000807929	0.000435	0.00154995	0.00170266	0.00153286	0.00303092	0.00426943	0.00525002	0.00503643	0.00614982	0.00767858	0.00890537	0.00753533	0.00858433	0.00830234	0.00862668	0.00834629	0.00918728	0.00931283	0.00872061	0.00795675	0.00725683	0.00671553	0.00580067	0.00552319	0.00522458
70601415		-0.00179081	-0.00159131	-0.00157039	-0.00111389	-1.8054e-05	0.00252337	0.00417687	0.00693815	0.00887631	0.00998152	0.0104975	0.0113663	0.0103891	0.0118961	0.0119546	0.0124131	0.0126163	0.0124341	0.0125344	0.011865	0.011582	0.0105153	0.00944733	0.00828056	0.00768581	0.00660144	0.00619786	0.00560976	0.00580106	0.00555467
70601722		0.000818677	0.000619693	0.000420342	0.000294166	0.000352937	6.06154e-05	0.000841674	0.00145252	0.0017758	0.00200952	0.00225607	0.00355649	0.00334247	0.00462655	0.00577948	0.00612347	0.00921301	0.00930193	0.0111327	0.0108315	0.00925555	0.00738989	0.00540783	0.00556945	0.0045043	0.00394673	0.00346233	0.00404895	0.00341592	0.00375837
70601889		0.00237928	0.00319537	0.00477547	0.00629258	0.00652832	0.00672243	0.00754834	0.00735637	0.00796015	0.008216	0.00812701	0.00779151	0.00776739	0.00683426	0.00586212	0.00547488	0.00520095	0.00529353	0.0054988	0.00534721	0.00495069	0.00503574	0.00434358	0.00345901	0.00289458	0.00254107	0.00219424	0.0022671	0.00232194
70602643		0.00187817	0.00225816	0.00255752	0.00297018	0.00333375	0.00405773	0.00451383	0.00454266	0.00525562	0.00598038	0.00735538	0.00873821	0.0098622	0.010804	0.0115251	0.0113779	0.0107733	0.0102198	0.00959707	0.00926304	0.00918879	0.00906629	0.00897523	0.00875646	0.00855502	0.0083749	0.00819632	0.00793465	0.00819311	0.00789563
70602713		-0.000576711	-5.97541e-05	9.43355e-05	0.000603275	0.00167889	0.00314086	0.00489121	0.00905495	0.0112703	0.0136298	0.0139623	0.0142883	0.0140813	0.0154602	0.0162763	0.0159478	0.0148536	0.0143629	0.013308	0.013139	0.012103	0.0116671	0.0105377	0.00999578	0.00934234	0.00912009	0.00870512	0.00803521	0.00733419	0.00662129
70604485		-0.00475017	-0.0054425	-0.00563189	-0.00538847	-0.00489068	-0.00405199	-0.00268101	-0.000353703	0.00158449	0.00395869	0.00729052	0.0111918	0.0128012	0.0141563	0.0185088	0.0202989	0.0205523	0.0210883	0.0210852	0.0207498	0.0190305	0.0180857	0.016959	0.0153382	0.014225	0.0140344	0.0129635	0.0119996	0.0118691	0.0106187
70604792		0.000968167	0.00139818	0.00130873	0.000996564	0.0008624	0.00107691	0.00241163	0.00445866	0.00614102	0.00781322	0.0091065	0.00995651	0.0106804	0.0117593	0.0111651	0.0116569	0.0124954	0.0119301	0.0113638	0.0105691	0.010236	0.01053	0.0101413	0.0107523	0.0109856	0.0113061	0.0109977	0.0105983	0.0102579	0.010373
70605239		0.00128553	0.0010579	0.000908135	0.000414397	-0.000140483	-0.000156464	-0.000322884	-9.79292e-05	0.000299756	0.00139256	0.00209286	0.00306087	0.0029785	0.00476831	0.00621397	0.00759714	0.00959025	0.0108732	0.0112715	0.0115379	0.0114812	0.0105998	0.0100536	0.00946647	0.00851093	0.00762163	0.00723699	0.00764958	0.00692191	0.0057395
70605309		-0.000345896	-0.00131598	-0.00209441	-0.0023471	-0.0030057	-0.0016062	0.000152818	0.00193256	0.00515293	0.00664427	0.00736426	0.00873496	0.0106188	0.0127875	0.0149017	0.0161247	0.0166205	0.0163252	0.0154452	0.013783	0.0122741	0.0111075	0.0104576	0.00995927	0.00920101	0.00826	0.00748161	0.00670199	0.00592374	0.00591784
70605476		0.00601447	0.00663719	0.00734496	0.00767438	0.00744379	0.0069294	0.00641658	0.00528242	0.00632384	0.00591548	0.00585967	0.00671137	0.00714563	0.00666873	0.006366	0.00568968	0.00495163	0.00427149	0.00307408	0.00250686	0.00224649	0.00205449	0.00208191	0.00229565	0.00389122	0.00492865	0.00517649
70606844		5.72835e-05	0.000539328	0.00147399	0.00221854	0.00233151	0.00264147	0.00286032	0.00267018	0.00335113	0.00343249	0.00570195	0.00705645	0.0101946	0.0118144	0.0134766	0.0130363	0.0140355	0.0127747	0.0139432	0.0130581	0.0121071	0.0111204	0.010837	0.0102199	0.0108646	0.0103339	0.0108399	0.010093	0.0105684	0.00894639
70607081		0.000952493	0.00140432	0.00134758	0.00123737	0.000686514	-0.000157146	-0.00128346	-0.00131007	-0.00114161	-1.11468e-06	0.00163966	0.00325611	0.00554099	0.00692182	0.00710418	0.00983649	0.010773	0.0117658	0.0119145	0.0114487	0.0119734	0.0113257	0.0112088	0.0111818	0.0106709	0.0111303	0.0111173	0.01074	0.0108039	0.0104057
70607388		0.00200744	0.00232756	0.00283038	0.00359845	0.00428007	0.0046045	0.00464241	0.00483417	0.00513332	0.00587207	0.00605067	0.00643213	0.00753996	0.00910052	0.0104605	0.0115188	0.0113054	0.0127213	0.0127711	0.0134312	0.0127135	0.0120379	0.010822	0.0110999	0.0103582	0.0103294	0.0103074	0.00879782	0.00828061	0.00717302
70607905		0.00575888	0.00606524	0.00757351	0.00885294	0.00938962	0.010166	0.0115351	0.0116707	0.0125153	0.0133753	0.0122072	0.0120911	0.011688	0.0104921	0.00999885	0.00820228	0.00711275	0.0070508	0.00623586	0.00581924	0.00585937	0.00519721	0.00480054	0.00445335	0.00414549	0.0040651	0.00347261	0.00365389	0.00299917	0.00223818
70608072		0.000218336	0.000667158	0.00117719	0.00210279	0.00311977	0.00364044	0.00467762	0.00640618	0.00801892	0.0105028	0.0106511	0.013246	0.0132802	0.0158441	0.0165479	0.0161553	0.0149448	0.0136754	0.0124296	0.0111703	0.0100676	0.00943992	0.00899435	0.00883393	0.00881043	0.00839396	0.00835343	0.0076444	0.00783111	0.00726415
70608519		0.00175151	0.0026611	0.00331958	0.00422408	0.0044006	0.00475616	0.00597203	0.00663271	0.00683346	0.00670277	0.0071538	0.00730488	0.00735903	0.00767535	0.00916051	0.00844739	0.00883272	0.00800902	0.00898409	0.00867252	0.00984832	0.0109786	0.0108681	0.011258	0.0130909	0.0146089	0.0148881	0.0133335	0.0145594	0.0132008
70608686		1.45305e-05	0.000468174	0.00113039	0.00196724	0.00307	0.00468688	0.00632447	0.00793814	0.00893773	0.00938135	0.0097963	0.0104683	0.0106684	0.0110121	0.0111288	0.0114856	0.0118596	0.0114498	0.0109958	0.0116773	0.0119425	0.0100751	0.00959701	0.00802718	0.00679282	0.00560865	0.00460045	0.00358271	0.00281205	0.0022111
70609133		-0.00119818	-0.00169929	-0.00171863	-0.00168149	-0.00071766	-0.000287546	0.000308186	0.00235389	0.00277294	0.00390983	0.00532189	0.00688691	0.00819654	0.00943117	0.0107008	0.00982795	0.0110542	0.0112419	0.0113667	0.0109752	0.0101929	0.00840256	0.00648848	0.00457823	0.00427004	0.00270919	0.00188183	0.000410725	-0.000246204	-0.000777521
70609817		0.00209386	0.00208705	0.00239244	0.00227078	0.00216881	0.00221628	0.00241655	0.00284662	0.00292582	0.00374881	0.00443933	0.00437382	0.00579312	0.00501456	0.00494168	0.00584544	0.00690441	0.00802502	0.0103518	0.010929	0.012966	0.0142043	0.0136941	0.0124823	0.011843	0.0112845	0.0111753	0.0114116	0.0111098	0.0108563
70609984		0.00168973	0.00306014	0.00386636	0.00547521	0.00537598	0.00586965	0.00670108	0.00670481	0.00750598	0.00762393	0.00766423	0.00783958	0.00780175	0.00891275	0.00986909	0.0106398	0.0111658	0.0111721	0.01053	0.0101224	0.00935988	0.00969028	0.00960926	0.0106231	0.0108859	0.0113875	0.0116715	0.0109483	0.009586	0.00798162
70610054		0.000798793	0.00143154	0.00241881	0.00305032	0.00370725	0.00467682	0.00541995	0.00529636	0.0071672	0.00881777	0.0107211	0.0130922	0.0141885	0.013686	0.0138808	0.0146838	0.014929	0.015167	0.0148969	0.0142553	0.0135085	0.0133583	0.0126596	0.01212	0.0113662	0.0108084	0.0104546	0.0106358	0.0111534	0.0120596
70610431		-0.00394305	-0.00443662	-0.00476678	-0.00473748	-0.00477658	-0.00423331	-0.0035391	-0.00276166	-0.00191603	-0.00216094	-0.00142941	-0.00159537	-0.00099266	-0.000736088	0.000665332	0.00196379	0.00298956	0.00373182	0.0040333	0.00446844	0.00530928	0.00643467	0.00713813	0.00824772	0.00988917	0.0117126	0.0132753	0.0151597	0.0155351	0.0159653
70610975		0.00210153	0.00195072	0.00209618	0.00283251	0.00319006	0.00375043	0.00531352	0.00701737	0.00816416	0.00983531	0.0108266	0.0111678	0.012096	0.0125834	0.0125477	0.0117384	0.0126295	0.0118061	0.0117814	0.0106685	0.00976873	0.00836037	0.00725473	0.00784235	0.00659064	0.00712082	0.00669846	0.00710978	0.007464	0.00778714
70611115		-0.00392624	-0.00350106	-0.00339424	-0.00301906	-0.00257872	-0.00117445	9.94477e-06	0.00193022	0.00341695	0.00581055	0.00654311	0.00674378	0.00756703	0.00985469	0.0111066	0.0120755	0.0123394	0.013508	0.0134743	0.0129676	0.0130469	0.0127522	0.0121398	0.0113416	0.0100006	0.00969553	0.00934113	0.00972943	0.00909489	0.00799546
70611729		-0.00282327	-0.00199994	-0.00163288	-0.00114415	-0.0015003	-0.00137633	-0.00138548	-0.00168775	-0.00166691	-0.00144045	-0.000725018	0.000105637	0.00172163	0.00261906	0.00336819	0.00393172	0.00607432	0.00807479	0.00861109	0.00794779	0.00870498	0.0108036	0.0124047	0.0143717	0.0162431	0.0173321	0.0168436	0.0190459	0.0193771	0.0182157
70612036		-0.00434367	-0.00386562	-0.00394841	-0.00314171	-0.00245734	-0.00138122	-0.00108822	-6.59424e-05	0.000374796	0.000589379	0.0018403	0.00245574	0.00450821	0.0068437	0.00676507	0.00826522	0.00836174	0.00934501	0.0106376	0.0108262	0.0117748	0.011717	0.0126114	0.0134079	0.0140376	0.0139114	0.0130955	0.0128634	0.0126997	0.0117109
70612413		0.00211627	0.00364731	0.00578506	0.00653339	0.0064412	0.0082281	0.0106166	0.00859383	0.0095006	0.0107557	0.0110325	0.0110491	0.0108468	0.010213	0.0104547	0.00906299	0.00757381	0.00628108	0.0052368	0.00559673	0.00470786	0.00400559	0.00449734	0.00342311	0.00265096	0.00418633	0.00318472	0.00277833	0.00452943	0.00362397
70613027		0.00647714	0.009547	0.0106332	0.0133669	0.0121534	0.0116467	0.0131955	0.0116677	0.0120785	0.0114362	0.0108039	0.0104685	0.00972364	0.00959288	0.00923095	0.00901063	0.00811357	0.00813988	0.00736839	0.00655584	0.0070904	0.00630237	0.00550895	0.0064877	0.00570772	0.00519142	0.00614312	0.00636902	0.00668362	0.00689715
70613334		0.00675733	0.00729375	0.00899285	0.0102266	0.00958878	0.00987328	0.00954641	0.00934123	0.00962513	0.00795683	0.00719922	0.00652732	0.00686929	0.00652143	0.00758117	0.0076317	0.00834159	0.00789899	0.00805099	0.00796544	0.00724893	0.00657728	0.00598564	0.00537461	0.00506128	0.00460955	0.0050129	0.00447133	0.00473392	0.00518304
70613711		0.00256929	0.0026162	0.00252464	0.00281791	0.00299803	0.00348731	0.00382905	0.00454029	0.00534655	0.00626782	0.00736192	0.00892273	0.00965392	0.0122721	0.0129713	0.0136337	0.0132986	0.0131526	0.0126005	0.0123573	0.0115351	0.0119554	0.0108836	0.0103239	0.0092948	0.00788424	0.00735012	0.00663779	0.00459034
70613878		-0.00227615	-0.00179446	-0.00106916	-0.000243366	0.00079604	0.000171693	0.00130986	0.000986704	0.0022156	0.00271853	0.00330598	0.00393974	0.00290941	0.00368257	0.00278485	0.00415183	0.00541299	0.00609291	0.00669732	0.00459256	0.00570608	0.00712307	0.00734634	0.00860285	0.00946983	0.0101991	0.0108271	0.0107317	0.00951679	0.00757377
70614185		0.00503816	0.00519755	0.00493608	0.00521434	0.00587246	0.00548682	0.00645124	0.00789565	0.00883488	0.0102965	0.0126119	0.013471	0.0139495	0.0156078	0.0142728	0.0158617	0.0172968	0.0140428	0.01518	0.0139939	0.0134522	0.0118436	0.0115839	0.0116906	0.0110167	0.0102209	0.00895323	0.00780145
70615553		0.00131742	0.00179252	0.00244145	0.00311111	0.00340418	0.00473963	0.00454998	0.00498213	0.00547949	0.00600368	0.00653034	0.0070978	0.00738515	0.00706528	0.00954418	0.00868642	0.00987112	0.0108991	0.0105266	0.0102184	0.0103453	0.0103218	0.00969425	0.00984527	0.00952653	0.01007	0.0102057	0.00973251	0.00916711	0.0093851
70615623		-0.00151081	-0.00145283	-0.00113104	-0.00109872	-0.00119833	-0.00135385	-0.00154132	-0.0016757	-0.00161618	-0.000938175	0.000544141	0.00216423	0.00358537	0.00514512	0.00785641	0.0100445	0.0120681	0.0129861	0.0138251	0.0147606	0.0148987	0.0149604	0.0149673	0.0146255	0.0150795	0.0154547	0.015322	0.0153224	0.0148488	0.0136108
70615790		-0.00158917	-0.00123137	-0.00106825	-0.000992665	-0.00104813	-0.00103841	-0.000854905	-0.000284821	0.00140294	0.00409005	0.00740686	0.0106618	0.0136929	0.0167421	0.0196862	0.0208109	0.0209906	0.0206041	0.0198544	0.0190852	0.0182761	0.0181394	0.0161724	0.0141357	0.0130998	0.012325	0.0105191	0.00966879	0.00836721	0.00789837
70616097		-0.00109462	-0.00161999	-0.0020619	-0.00168907	-0.00156716	-0.000876535	6.96238e-05	0.00109651	0.00239155	0.00281588	0.00401039	0.00452887	0.00687305	0.00712337	0.00849003	0.008336	0.00930555	0.00772528	0.00839836	0.00778093	0.00975169	0.00862773	0.00940004	0.009555	0.00986196	0.0109849	0.00936892	0.00932469	0.00805721	0.00724388
70616167		-0.000933357	-0.00117683	-0.00123398	-0.0010278	-0.0011021	-0.000991211	-0.00106234	-0.00135453	-0.0016364	-0.00204524	-0.00155682	-0.00130253	-0.000579643	-0.00152912	-0.000415242	0.000769036	0.00205863	0.0020116	0.00508731	0.00702857	0.00889005	0.0116866	0.0117368	0.0130032	0.0130727	0.0129184	0.0127952	0.0126628	0.0108014	0.00989446
70616544		-0.000675924	-6.46053e-05	0.000224937	0.00024981	0.00056384	0.00123104	0.00223232	0.00276544	0.00342099	0.00502003	0.00716823	0.00841214	0.00883614	0.00952873	0.0103725	0.011811	0.013371	0.0138167	0.0141718	0.0143318	0.0146784	0.0148612	0.0147979	0.014323	0.0130148	0.0123317	0.011634	0.0104977	0.00882223	0.00771329
70616614		-0.00130091	-0.00111328	-0.00114436	-0.000809892	0.000105217	0.00108837	0.00182823	0.00244392	0.00296701	0.00313511	0.00282268	0.00242787	0.00240898	0.00279535	0.00265772	0.00327085	0.00409091	0.00569325	0.0075604	0.00907822	0.0104404	0.0110158	0.011709	0.0118109	0.0108271	0.0104841	0.00952976	0.0092118	0.00850626	0.00916927
70616851		0.000105365	-5.59514e-05	-0.000233527	-2.41955e-05	0.00106045	0.00315567	0.00424544	0.00837328	0.00792164	0.0105294	0.0118018	0.0123266	0.0119648	0.0112469	0.0117786	0.0113944	0.0112311	0.010639	0.0091688	0.00752104	0.0067708	0.00686976	0.00716778	0.00760041	0.00821128	0.0083682	0.00848528	0.00846277	0.00780305
70617395		-0.000916645	-0.000655335	-0.000651455	-0.000810447	-0.000880777	-0.000909703	-0.000892898	-0.000670521	-0.000228143	0.000427769	0.00177466	0.00419607	0.00713343	0.0119318	0.0137268	0.0153859	0.0131795	0.0132245	0.0116938	0.0114767	0.0111603	0.00971063	0.0097475	0.00916393	0.00874893	0.00818794	0.0079951	0.00720367	0.00693343	0.00617576
70618149		0.00429884	0.0067148	0.0100402	0.0125139	0.0146585	0.014954	0.0170078	0.0186328	0.0189308	0.0182411	0.016833	0.0161016	0.0157057	0.0155861	0.0146811	0.0138942	0.0136789	0.013643	0.0133218	0.0124999	0.0117776	0.0114968	0.0113334	0.0112293	0.0113001	0.011108	0.0111487	0.0106015	0.0104691	0.00995972
70618386		-0.000918666	-0.00109201	-0.00121696	-0.00112629	-0.000717311	0.000143258	0.00147542	0.00304428	0.00499352	0.00690277	0.0088834	0.0108609	0.0128723	0.0147527	0.0158624	0.017139	0.0176348	0.0181246	0.0160439	0.0161916	0.0149074	0.0137867	0.0122677	0.0114391	0.0103916	0.0101619	0.00964617	0.00921783	0.00835967	0.00819242
70618526		0.002028	0.00243918	0.00282163	0.00344698	0.00445603	0.00486383	0.00603909	0.00685767	0.00757511	0.00836214	0.00837563	0.00825423	0.00907298	0.01017	0.0106915	0.0119309	0.011693	0.0121425	0.0116819	0.0116441	0.0110369	0.0106802	0.0100613	0.00977939	0.00965531	0.00953617	0.00927032	0.00863105	0.00840231	0.00814072
70618903		-0.000176651	0.000328855	0.000666988	0.000833288	0.00102442	0.0014494	0.00199877	0.00211282	0.00257612	0.00358274	0.00374337	0.00383316	0.0042778	0.00526213	0.00913434	0.00582418	0.0111283	0.0174489	0.0153903	0.0222315	0.0237493	0.0213656	0.0192203	0.0149501	0.0108368	0.00910717	0.00753508	0.00659774	0.00623165	0.00496653
70619517		-0.154415	-0.176906	-0.159824	-0.145342	-0.0963171	-0.0713083	-0.0626044	-0.070978	-0.0787285	-0.0844739	-0.0607797	-0.0566045	-0.0689635	-0.0459968	-0.0343824	-0.027178	-0.0170934	-0.00631079	0.000993926	0.00345221	0.00326124	0.0110558	0.00981869	0.0133372	0.0139231	0.0137131	0.01324	0.0130607	0.01161	0.011068
70619991		0.00549293	0.00631754	0.0058043	0.0048474	0.00428046	0.00423189	0.00486374	0.00481666	0.00580986	0.00626929	0.00572853	0.00613183	0.00610446	0.00617317	0.00645115	0.00725336	0.0079934	0.00811435	0.00759994	0.00812877	0.00853535	0.00757432	0.00682636	0.00800048	0.00989559	0.00968582	0.0115359	0.0132525	0.0130794	0.0133497
70620061		-0.0023655	-0.00297188	-0.0028503	-0.00280025	-0.00182698	-0.000929026	8.8512e-05	0.00164861	0.00263767	0.00446917	0.00593345	0.00775527	0.00984593	0.0119205	0.0129335	0.0134544	0.0123217	0.0119736	0.0115136	0.0108801	0.0103185	0.0094644	0.00912459	0.00868433	0.00828443	0.00831821	0.00857102	0.00902552	0.00930394	0.00793777
70620675		-0.000145887	-0.000365202	-0.000171119	0.00016042	0.000305605	0.000750699	0.00178309	0.00294016	0.00379563	0.00441767	0.00522144	0.00638914	0.00627566	0.00798419	0.00750518	0.00992989	0.0117625	0.00915283	0.0114914	0.0103898	0.0115542	0.0102593	0.0115861	0.0116773	0.012475	0.0111662	0.00912246	0.00864889	0.00769865	0.00663212
70620982		0.000525229	0.000833348	0.00189236	0.00333151	0.00471743	0.00603758	0.00638736	0.00720616	0.00786188	0.00864485	0.00881399	0.00943598	0.0110108	0.0134304	0.0143988	0.014006	0.013908	0.0136335	0.0126807	0.0120348	0.0116302	0.0117308	0.0114185	0.0111041	0.0102006	0.00957781	0.00854619	0.00732894
70621806		-0.00173827	-0.00235352	-0.00274397	-0.0019471	-0.00108007	-0.000655915	-0.000481752	-3.58639e-05	0.000494209	0.000850061	0.00124728	0.00201246	0.00367883	0.00602688	0.00885576	0.00868656	0.0121785	0.0153189	0.0153328	0.0172137	0.0167488	0.015942	0.0155502	0.0155078	0.0160431	0.0173411	0.0174589	0.0200387	0.0200943	0.0179088
70621973		5.77616e-06	0.000366026	0.00118398	0.00290913	0.00491836	0.00716483	0.00896574	0.00988724	0.0116042	0.0123963	0.0122758	0.0104145	0.0124873	0.0132228	0.01254	0.0126468	0.0111746	0.0114695	0.0104743	0.0101655	0.00984548	0.00940845	0.00803548	0.00767683	0.00719466	0.00692764	0.00705432	0.00651437	0.006565
70622587		-0.00295036	-0.00221973	-0.00168449	-0.000135381	0.000713384	0.0012816	0.00170479	0.00248153	0.00236376	0.00331008	0.00382927	0.00468713	0.00622217	0.00829848	0.0100346	0.0109882	0.0116845	0.0117634	0.0119274	0.0123037	0.0127823	0.013411	0.014176	0.0146777	0.0151291	0.014551	0.0151775	0.0144126	0.0143298	0.0132589
70622727		-0.00026483	-3.77606e-05	2.12166e-05	-0.00016007	0.000287545	0.001152	0.000784175	0.00321567	0.00613506	0.00525422	0.00896252	0.0105037	0.011616	0.011936	0.0126475	0.0125679	0.01339	0.0132269	0.0124915	0.0124133	0.0118987	0.0121927	0.0119236	0.0112312	0.0115772	0.0107408	0.00919273	0.00849884	0.00680101	0.00527316
70623034		0.000576501	0.00145135	0.00237919	0.00239453	0.00411541	0.00598168	0.00760566	0.00878894	0.010309	0.0108361	0.0113254	0.0113725	0.0114682	0.0109085	0.00990583	0.00922695	0.00898192	0.00910013	0.00935296	0.00965595	0.00974821	0.00993148	0.00970072	0.00939309	0.00899793	0.008792	0.00872969	0.00904726	0.0089031	0.00825178
70623885		-0.00545786	-0.00407208	-0.00243904	0.000538838	0.000986912	0.00482714	0.00902588	0.0111096	0.010846	0.0109989	0.00815894	0.0115295	0.00856475	0.0120253	0.011071	0.0122641	0.0135194	0.0126803	0.0107047	0.00866876	0.00721975	0.00490097	0.00276994	0.00171188	0.000499868	-4.19854e-05	-0.00015282
70624402		0.00278177	0.00215168	0.00382002	0.00535444	0.00595367	0.00659564	0.00811826	0.0087332	0.00916538	0.00929881	0.00954213	0.00889883	0.0100904	0.00967032	0.00960833	0.00815463	0.0067724	0.0058539	0.00607266	0.00593396	0.00674264	0.00679841	0.00690192	0.00636384	0.00557031	0.00489483	0.0040396
70625253		0.000395459	0.00093043	0.00182565	0.00300523	0.00409213	0.00353627	0.00317784	0.00451838	0.00860911	0.00756969	0.00952432	0.0109346	0.0094912	0.0117737	0.0118926	0.0108016	0.00910372	0.0091208	0.00922155	0.00858645	0.0100326	0.00955391	0.0100014	0.00964372	0.00914722	0.00862625	0.00801348	0.00704747	0.0068854	0.00633624
70625630		0.001371	0.00137788	0.00137858	0.00131597	0.00143332	0.00162731	0.0019616	0.00242503	0.00285196	0.00400001	0.00441737	0.00500677	0.0054779	0.00704371	0.00696415	0.00921989	0.00965121	0.0122477	0.0120759	0.0137857	0.0145357	0.0146622	0.0138133	0.0132821	0.012557	0.0122119	0.0116607	0.0106197	0.0100317	0.00850571
70625867		0.00110196	0.000562706	-0.000428203	-0.000865972	-0.000913424	-0.000898382	-0.000679828	0.000138918	0.000594663	0.00102654	0.00296285	0.0036314	0.0040234	0.00591197	0.00647501	0.00735527	0.00820877	0.00944607	0.0108593	0.0124261	0.0140283	0.0154478	0.0154519	0.0147244	0.0140062	0.0155926	0.0152236	0.0156622	0.0159886	0.0155436
70626007		0.000676575	0.000461448	0.000538958	0.000376972	0.000125512	0.000216579	0.00050173	0.000767297	0.00127573	0.00342003	0.0046656	0.00655665	0.00962665	0.0123271	0.0136262	0.0144927	0.0133514	0.0128748	0.0119892	0.0122405	0.0116318	0.0116721	0.0119057	0.0116981	0.0119109	0.0119529	0.0112401	0.010603	0.00981666	0.00914005
70626314		0.00198086	0.00220064	0.00203058	0.00226569	0.00229804	0.00305045	0.00394253	0.00503846	0.00587819	0.00622096	0.00650662	0.00687472	0.00691428	0.00742802	0.00727338	0.00786913	0.00857416	0.00933526	0.00962634	0.0104129	0.00954505	0.00975278	0.00936778	0.0097514	0.00994202	0.01021	0.0103349	0.00975405	0.00810334	0.00715342
70626551		-0.000861672	-0.000291393	6.65139e-05	0.000692805	0.00173897	0.00256107	0.00381949	0.00534324	0.00665067	0.00803195	0.00905683	0.00990019	0.0107192	0.0116222	0.0129646	0.0138646	0.0147881	0.0152229	0.014367	0.0135644	0.0131031	0.012701	0.0119922	0.0112483	0.0103659	0.00947914	0.00823565	0.00726498	0.00529066	0.00461355
70626621		-0.00354626	-0.00213661	-0.00238103	-0.00164506	-0.00138045	-0.000878505	-0.000324043	0.000290676	0.000809698	0.00130984	0.00193821	0.00258958	0.00324227	0.00335956	0.00369564	0.00479099	0.00561358	0.00590702	0.00656243	0.00795085	0.00926993	0.0100414	0.010482	0.0109465	0.010844	0.011208	0.0113317	0.0106471	0.0104997	0.0100504
70626788		-0.00470293	-0.00344629	-0.0025774	-0.00199375	-0.00163191	-0.00135081	-0.00114917	-0.000732333	-0.000907513	-0.000691506	-0.000173292	0.000335397	0.0007625	0.0012236	0.00162455	0.00215461	0.00304762	0.00437088	0.00639149	0.00715485	0.00871832	0.0107725	0.0126257	0.0145196	0.0163382	0.0166427	0.0172316	0.0178585	0.0172639	0.0164545
70627612		0.00141617	0.00211728	0.00285973	0.00319001	0.00411835	0.0046656	0.00606219	0.00844352	0.00931689	0.0090115	0.00994615	0.0109704	0.00949408	0.0100865	0.0106097	0.00911169	0.00887654	0.00888143	0.00889348	0.00858587	0.00729218	0.00670374	0.00544536	0.00512682	0.00419707	0.00416059	0.003185	0.00301562	0.00245511	0.00250902
70628603		0.00125815	0.00161464	0.002853	0.00414936	0.00601134	0.00723866	0.00867828	0.00914553	0.00949824	0.00938309	0.00931374	0.00885766	0.00793186	0.00696614	0.00687555	0.00766359	0.00759207	0.00844527	0.00896248	0.00801711	0.00829522	0.00921476	0.00936566	0.00975573	0.0100379	0.0102899	0.0105549	0.0107554	0.0105798	0.0100059
70628840		-0.00439276	-0.00374893	-0.00399063	-0.00195284	-0.000813436	0.000407449	0.0014811	0.00182074	0.00157547	0.00181112	0.00176147	0.00191358	0.00207049	0.0027538	0.00312992	0.0033788	0.004029	0.0058788	0.00747275	0.00962285	0.0122354	0.0134099	0.0144072	0.0153048	0.0127418	0.0128151	0.0134739	0.0125594	0.0117691	0.0108465
70629454		0.0002934	0.00102841	0.00100758	0.00119957	0.00169981	0.00220619	0.00253801	0.00292017	0.00359216	0.00413316	0.00543885	0.00727223	0.00661524	0.00745641	0.00725876	0.00779696	0.00799971	0.00936194	0.00950893	0.0110619	0.0121695	0.0123055	0.0114158	0.0108487	0.0103914	0.0101131	0.0101874	0.0100716	0.01023	0.0103453
70630068		-0.00226658	-0.002299	-0.00217324	-0.00169956	-0.000869944	7.80963e-05	0.00147164	0.00329323	0.00678096	0.00838675	0.0102232	0.0102143	0.0118309	0.0121371	0.0120872	0.0119448	0.0112408	0.0101269	0.00881421	0.00879798	0.00751212	0.00657229	0.00617108	0.00509213	0.00488346	0.00438534	0.00457776	0.0044711	0.0044376	0.00445543
70630989		0.00351135	0.00307805	0.0020483	0.0021787	0.001542	0.00158723	0.00129115	0.0016953	0.00226047	0.00291516	0.00458163	0.00386713	0.00456539	0.00506423	0.00630526	0.0076114	0.00959693	0.0101175	0.012615	0.0122446	0.013868	0.0131099	0.0149463	0.0144322	0.0144427	0.0115818	0.0105923	0.00912006	0.00756982	0.0066333
70631059		-0.00218231	-0.00159268	-0.00113829	-0.000601854	0.000770423	0.00184284	0.00292219	0.0045115	0.00561401	0.00668725	0.00694795	0.00670153	0.00598448	0.00620484	0.00494077	0.00568781	0.00926309	0.0103977	0.0143971	0.0144916	0.0154779	0.016341	0.0143227	0.0140076	0.0120508	0.010938	0.00989561	0.00895119	0.00880841	0.00754915
70631366		-0.000615503	-0.0010709	-0.00146533	-0.00148849	-0.00158551	-0.00159775	-0.00175774	-0.00165164	-0.00173705	-0.00173849	-0.000916209	9.59323e-05	0.00120899	0.00295179	0.00447057	0.00597343	0.00598932	0.00745064	0.00721459	0.00821534	0.0102445	0.0126995	0.0141377	0.0138392	0.0142623	0.0143842	0.0132962	0.0131897	0.0120923	0.0111426
70631506		0.000976765	0.00157058	0.00231038	0.0031604	0.00399303	0.00452144	0.00475171	0.00501095	0.00513937	0.00508059	0.00490913	0.00517259	0.00518822	0.00506903	0.0063139	0.00761451	0.00822913	0.00929318	0.010221	0.0105397	0.0103792	0.0107892	0.0111467	0.0111963	0.0111025	0.0109178	0.0103169	0.0096889	0.00907115	0.00891656
70632287		-0.00127972	-0.00066905	-0.000623259	-0.000100571	0.000447724	0.00179595	0.00251452	0.00365287	0.0049815	0.00611623	0.00653635	0.00679914	0.00658979	0.00672913	0.00698405	0.00802668	0.00839987	0.00752936	0.00812541	0.00976112	0.00881357	0.0116905	0.0103473	0.0106598	0.0104647	0.00922158	0.00642221	0.00472465	0.00297448	0.00231672
70632971		6.66707e-05	0.000483904	0.00113682	0.00135014	0.00106405	0.000731286	0.000350185	0.000169717	2.45083e-05	0.000730131	0.00171043	0.00387509	0.00595644	0.007522	0.00943507	0.0111617	0.0126501	0.012364	0.0133319	0.0126554	0.011924	0.0108412	0.0104629	0.010972	0.0114675	0.0101707	0.0107416	0.00971139	0.00846739	0.00767962
70633278		-0.00405008	-0.00606682	-0.00723648	-0.00849174	-0.00832645	-0.0042174	-0.00354599	-0.00318301	-0.0018611	0.00101652	0.00354514	0.00771754	0.00623672	0.00891609	0.010064	0.0106538	0.0111729	0.0116298	0.0123354	0.0118931	0.0136709	0.0131065	0.0138669	0.0136112	0.0137858	0.0130753	0.014018	0.013225	0.0138645	0.0134228
70633418		-0.0026118	-0.00199504	-0.000563441	0.000678754	0.00251251	0.00279876	0.0055857	0.0075091	0.0110447	0.0133672	0.0149251	0.0142022	0.0163717	0.0149225	0.014348	0.0131557	0.0127184	0.0111962	0.0101477	0.00929397	0.00834997	0.00788587	0.0061799	0.00523438	0.00393121	0.00292181	0.00246051	0.00179581	0.0011527
70633585		0.00387976	0.00361558	0.00409495	0.00463205	0.00516036	0.00554985	0.00593308	0.00635134	0.00682122	0.00753692	0.0084582	0.00990561	0.0112284	0.012334	0.0124955	0.0131916	0.0131393	0.0132766	0.0131907	0.0127131	0.0121558	0.0117257	0.0116099	0.0111788	0.01081	0.0104357	0.0100338	0.00926839	0.0089782	0.00933039
70633655		-0.000835354	-0.000819727	-0.000480535	-4.48196e-05	0.000586317	0.00159384	0.00142064	0.00154577	0.00274444	0.0047601	0.00556059	0.00683733	0.00803572	0.0105195	0.0111578	0.0124463	0.0147944	0.0172377	0.0184312	0.0169971	0.0182484	0.0169119	0.016664	0.0150506	0.0141982	0.0137276	0.0137633	0.0118399	0.0097816	0.00886685
70633892		-0.00154411	-0.0021252	-0.00240901	-0.00287842	-0.00268138	-0.00165885	0.000616569	0.00024214	0.00257184	0.00416943	0.00678298	0.00793589	0.00983344	0.0120236	0.0123576	0.0112272	0.0103989	0.011196	0.0124868	0.0120757	0.011693	0.0129472	0.0133023	0.0129651	0.0132971	0.0134273	0.0129114	0.0123339	0.0114837	0.00929379
70634646		0.000739114	0.000776284	0.000730476	0.0013849	0.00263232	0.00425576	0.00643761	0.00796854	0.00889611	0.0104812	0.0120335	0.0129716	0.0136288	0.0136273	0.0125615	0.0121657	0.0100954	0.0084535	0.00783784	0.00697538	0.00807886	0.00743085	0.00701074	0.0071965	0.00644809	0.00609923	0.00576091	0.00555074	0.00496331	0.0032735
70635330		0.00350115	0.00444029	0.00495669	0.00524097	0.00545375	0.00597678	0.0067804	0.00743308	0.00727563	0.00831826	0.00926831	0.00995421	0.0101586	0.0103422	0.0103892	0.0104042	0.010479	0.010472	0.0108694	0.01195	0.0129442	0.0121641	0.0129629	0.0123647	0.0113577	0.0104672	0.0107512	0.00970474	0.00895265	0.00847536
70635944		-0.00150398	-0.000934108	-0.000608883	4.31153e-05	0.00184111	0.00181061	0.0027072	0.00535686	0.00694531	0.00779796	0.00844164	0.0106272	0.0122078	0.0142221	0.0157245	0.0166718	0.0171043	0.0164418	0.01625	0.0160743	0.0162075	0.0165197	0.0163482	0.0154467	0.0147093	0.0140446	0.013346
70636321		-0.00382359	-0.00372564	-0.00362111	-0.000555333	6.80902e-05	0.00572082	0.00534687	0.0114633	0.0138056	0.0148282	0.014654	0.0147985	0.0143964	0.0132807	0.0131909	0.0124864	0.011575	0.0111305	0.0110587	0.011697	0.0123594	0.0124999	0.0126189	0.0125844	0.0131339	0.0141821	0.0145537	0.0132206	0.0119378
70636865		0.0026243	0.00396313	0.00397966	0.00549945	0.00734666	0.00922675	0.0110065	0.0121289	0.012659	0.0132734	0.0120073	0.0118696	0.011212	0.0107888	0.0100511	0.00843025	0.00799185	0.00694748	0.0064608	0.00712397	0.00687723	0.00692889	0.00734087	0.00733921	0.00629128	0.0063788	0.00566484	0.00562108	0.00469218	0.00404797
70636935		-0.00232219	-0.00257383	-0.00287839	-0.00261316	-0.00220136	-0.00168965	-0.00119474	-0.000531095	1.8284e-05	0.000626054	0.0013448	0.00123377	0.00244937	0.00530601	0.00395683	0.0068839	0.00875355	0.0100824	0.0112567	0.0122057	0.0129352	0.0129256	0.0135265	0.0124861	0.0129005	0.0117077	0.0123284	0.010624	0.0107782	0.00929314
70637856		0.0021695	0.00305446	0.00377076	0.0040475	0.00382241	0.00390418	0.00437762	0.00514037	0.00614694	0.00665796	0.00770536	0.0090833	0.00858274	0.00991443	0.00964312	0.0106307	0.01118	0.0114704	0.0117997	0.0118741	0.0117582	0.0114412	0.0107041	0.010011	0.00898553	0.00821458	0.00838733	0.00792017	0.00795402	0.00794208
70639768		-0.000923208	-0.000333808	0.000838905	0.00114632	0.00136341	0.00151751	0.00174281	0.00192905	0.00199927	0.00201085	0.00172848	0.00175056	0.0015594	0.00186527	0.00203335	0.00236299	0.00409086	0.00146241	0.00144698	0.00277044	0.00587818	0.00685734	0.0122971	0.0129535	0.0115075	0.0103214	0.00805007	0.00582208	0.00402395	0.0014398
70639908		-0.00194977	-0.00153816	-0.00118022	-0.000869034	-0.000601203	-0.000207883	0.000223105	0.000599344	0.00118908	0.00191278	0.00310703	0.00435679	0.00556827	0.00675474	0.00780765	0.00770752	0.00848239	0.00854747	0.00746546	0.00687246	0.00722314	0.00787125	0.00907555	0.00972708	0.010042	0.00964866	0.00880776	0.00787098	0.00733939	0.00687828
70640145		0.000785469	0.000110656	-0.000479877	-0.00101328	-0.00140791	-0.00140242	-0.0015239	-0.00107551	-0.000735846	-0.000936223	-0.000547192	-0.000540774	-0.000555838	-0.000766487	-0.000598376	-0.000419886	0.000435137	0.0019414	0.0040813	0.00648528	0.00974718	0.0129026	0.014992	0.0170291	0.0168188	0.017814	0.0180476	0.0185054	0.0180683	0.0184452
70640522		0.00083424	0.00119121	0.00239763	0.0034118	0.00456654	0.00608364	0.00790705	0.00992582	0.0113867	0.0125368	0.0134334	0.0136069	0.0131536	0.0116605	0.00995516	0.0090823	0.00757833	0.0073943	0.00663566	0.00576955	0.00576569	0.004374	0.00325938	0.00353681	0.002372	0.00229467	0.00125372	0.000522949	0.000792958	0.000319826
70642504		0.00256179	0.0023984	0.00204227	0.00168344	0.00153191	0.00168672	0.00267694	0.00427485	0.00528284	0.00485875	0.00565362	0.00431409	0.00311167	0.00204076	0.00151333	0.00140458	0.00134987	0.000982629	0.000511509	-0.00037563	-0.00171409	-0.00382528	-0.00479325	-0.0065468	-0.00780738	-0.00849059	-0.00889427	-0.00968119	-0.0100767	-0.00864277
70643662		0.00116708	0.00130404	0.00132483	0.0012644	0.000969188	0.000680113	0.000944409	0.00162555	0.00216263	0.00326683	0.00447151	0.00431025	0.00536242	0.00775931	0.00921693	0.00854803	0.0109065	0.0116194	0.0116303	0.0119192	0.011005	0.011639	0.0107421	0.0104914	0.0100946	0.0102796	0.0106928	0.0108193	0.0103496	0.0109647
70644723		-0.00163664	-0.00175967	-0.00156198	-0.00145833	-0.000713337	0.000231464	0.00110909	0.00217456	0.00316674	0.00364786	0.00663177	0.00838899	0.012806	0.0123224	0.0132891	0.0157883	0.0135842	0.0136053	0.011537	0.0114066	0.0093427	0.00923334	0.00757774	0.0065871	0.00482966	0.0037626	0.00344437	0.00334431	0.00304475	0.0024891
70644890		0.00117448	0.000964874	0.000738191	0.000533137	0.000714357	0.00123743	0.00213696	0.00236889	0.00207546	0.00182222	0.0017948	0.00202267	0.00247084	0.00273459	0.00330564	0.00387707	0.00625974	0.00768079	0.00863631	0.00899072	0.00899716	0.01033	0.011759	0.0114026	0.0122512	0.0119612	0.0117097	0.0113077	0.0109323	0.0107578
70645030		0.00410188	0.00490308	0.00571699	0.00614597	0.00644664	0.0069357	0.00830471	0.00761434	0.00794607	0.00792931	0.00912345	0.00946307	0.00879806	0.00950968	0.00907472	0.00841811	0.00724354	0.00775064	0.00761461	0.00697239	0.00670837	0.00670349	0.00682771	0.00666092	0.00671278	0.00651861	0.00651444	0.0064279	0.00687252	0.00672051
70645267		-0.00467648	-0.00422874	-0.00552861	-0.00491087	-0.0040133	-0.00318821	-0.00473766	-0.00285783	-0.000238106	0.00265357	0.00473384	0.00729727	0.00584847	0.00923709	0.0121099	0.0131119	0.0134687	0.0132313	0.0125258	0.0121474	0.012061	0.0118449	0.0119188	0.0112328	0.0106271	0.0105217	0.00925506	0.00974317	0.00838656	0.00839299
70645644		-0.00102374	-0.0012515	-0.00117848	-0.00122326	-0.00103837	-0.000551012	0.000248408	0.00109829	0.00189447	0.00230475	0.00265785	0.00301306	0.00327435	0.00468355	0.00619559	0.00525181	0.00715801	0.00585603	0.00771496	0.0111121	0.0130883	0.0149955	0.0165078	0.0166283	0.0171343	0.0170169	0.0167375	0.0162616	0.0155431	0.0147611
70646942		0.00283916	0.00393402	0.00471722	0.00569744	0.0069065	0.00782718	0.00954759	0.0111887	0.0130558	0.013043	0.0141839	0.015287	0.0177075	0.0164665	0.0168002	0.0169362	0.0154619	0.0148699	0.013288	0.0130228	0.0133652	0.0125537	0.0138691	0.0140014	0.0134999	0.0120857	0.0103583
70647179		-0.00225782	-0.00281032	-0.00229048	-0.00150996	-0.000605302	0.00044111	0.00177828	0.00339886	0.00476194	0.00604373	0.00539631	0.00665835	0.00764477	0.00752614	0.00730647	0.00781523	0.00837716	0.0078034	0.00802582	0.00848398	0.00777154	0.00839348	0.00786585	0.00782624	0.00708833	0.00670283	0.00667159	0.00549677	0.00615909	0.00571815
70647486		-0.000344805	-0.000456772	-0.000609649	-0.00075299	-0.000625151	0.00151795	0.00066684	0.00291612	0.00502489	0.00513857	0.00644341	0.0073069	0.00819043	0.00925634	0.00821538	0.00869726	0.0082606	0.00992279	0.00999509	0.0104132	0.0106686	0.00988733	0.00937564	0.00820166	0.00687595	0.00530394	0.00488605	0.0037821	0.00333982	0.00241142
70647626		-0.00317099	-0.00228553	-0.00189312	-0.000837707	-4.86123e-05	0.000677618	0.00149643	0.00210088	0.00333445	0.00519465	0.0068377	0.00812808	0.0107852	0.012727	0.0141054	0.0150952	0.0151506	0.0138819	0.01235	0.012047	0.0122772	0.0113101	0.0126245	0.0116986	0.0122928	0.0119277	0.0119203	0.0111949	0.0110842	0.00934797
70648003		-0.00194566	-0.00138342	-0.00123436	-0.000573893	-0.000349709	-0.000185423	0.000176783	0.000985349	0.0014898	0.00252039	0.00502349	0.00645937	0.00813934	0.00910702	0.0107849	0.0134276	0.013027	0.0118065	0.0125141	0.0122568	0.0119518	0.0114611	0.0111618	0.0112425	0.0111967	0.0105618	0.00974422	0.00854774	0.00776768	0.00741323
70648854		-0.00204248	-0.000725707	0.000458931	0.00117506	0.00231207	0.00305975	0.00509396	0.00567665	0.00713304	0.00731791	0.00775291	0.00864631	0.00821451	0.00855458	0.00860268	0.00775992	0.00799307	0.00749754	0.00614865	0.00471085	0.0035954	0.00310263	0.00234055	0.00210249	0.00190628	0.00183444	0.00178274	0.00156818	0.000955924	0.00076441
70649468		0.00189876	0.00241548	0.0043505	0.00596851	0.00783581	0.0105091	0.012886	0.0149006	0.0168328	0.0174294	0.0172156	0.0169194	0.0162879	0.0146988	0.0136189	0.0124787	0.0123972	0.0127385	0.013468	0.01386	0.0132265	0.012794	0.0125202	0.0124665	0.0118504
70649608		0.00256874	0.00287184	0.00300866	0.00295674	0.00251284	0.00249755	0.00295963	0.00311322	0.00509483	0.00623287	0.00767326	0.00836081	0.0109979	0.0137442	0.0128456	0.0142682	0.0128822	0.0131545	0.0127609	0.0119742	0.0095263	0.00766875	0.00598948	0.00393497	0.000952892	-0.00159829	-0.00386381	-0.00581937	-0.00778874	-0.00826225
70650459		-0.00253237	-0.00267016	-0.00264452	-0.0022041	-0.00131675	6.94872e-05	0.00218172	0.00504924	0.00844053	0.0118463	0.0141107	0.0155953	0.0143637	0.016716	0.016656	0.0150188	0.0138428	0.0129929	0.0126804	0.0122045	0.0117323	0.0114153	0.0109686	0.010894	0.0107169	0.0105776	0.0103058	0.010106	0.00964512	0.007654
70650836		0.000444048	0.000396651	0.00132516	0.00231639	0.00264241	0.00224408	0.00189922	0.00127373	0.00112369	0.00131657	0.00250895	0.00315056	0.00563094	0.00618995	0.00792253	0.00863251	0.0104458	0.00988814	0.0101973	0.0100357	0.00994333	0.00880249	0.00822296	0.00715918	0.00777312	0.00692632	0.00696487	0.00626026	0.00524494	0.00397187
70651380		-0.00105618	-0.000256734	0.00134575	0.00277115	0.00458269	0.00782137	0.0110827	0.0133991	0.0149141	0.0160404	0.0164433	0.0169193	0.0170251	0.0163803	0.0161256	0.0150004	0.0140078	0.0132562	0.0123774	0.0120339	0.0118213	0.0116944	0.0116086	0.011914	0.0119532	0.011602	0.0112882	0.0112862	0.0110845	0.0108033
70651994		0.00218285	0.00242734	0.00253995	0.00247676	0.00266171	0.00284016	0.00396886	0.00430926	0.00505548	0.00621838	0.0077328	0.00764771	0.00926072	0.0107208	0.0120833	0.0125655	0.0130957	0.0133026	0.0134738	0.0134225	0.0126954	0.0118954	0.0109095	0.010168	0.00997034	0.0101636	0.00949928	0.0102124	0.0101873	0.0099457
70652064		-0.00142528	0.000476646	0.00064673	0.00171308	0.0033114	0.0053412	0.00423088	0.00509892	0.00608605	0.00732233	0.00704951	0.00881985	0.00984517	0.0098329	0.00789749	0.00923256	0.00815439	0.00872473	0.00646338	0.00747337	0.00600266	0.00596985	0.00582391	0.00383515	0.00166441	0.000304055	-0.00150179	-0.00250416	-0.00268322	-0.00223261
70652204		0.000886095	0.00247252	0.00432782	0.00631743	0.00826154	0.0101896	0.0123642	0.0146033	0.0146428	0.014581	0.0155453	0.0152921	0.0154051	0.0144311	0.0147581	0.014397	0.0146244	0.0138138	0.01223	0.0109209	0.0101054	0.00891073	0.00721039	0.0061957	0.00503422	0.00388297	0.0040352	0.00326512	0.00310738	0.00279805
70652371		-0.00216752	-0.00293508	-0.0042736	-0.00542576	-0.00600582	-0.00590973	-0.0051695	-0.00471281	-0.00409712	-0.00311199	-0.00185634	-0.000368418	0.00189725	0.00383544	0.00678921	0.00827068	0.0107938	0.0124893	0.0135385	0.0152512	0.016198	0.0156845	0.0158821	0.0166559	0.0172385	0.0170281	0.0169556	0.015651	0.0147511	0.0129325
70652818		0.00204805	0.00183547	0.00182994	0.00196995	0.002194	0.00250097	0.0028284	0.00307138	0.00390081	0.00442021	0.00487416	0.00590192	0.00681543	0.00732313	0.00884594	0.0108227	0.013686	0.0172553	0.01886	0.0180476	0.0159708	0.0137066	0.00992934	0.00916893	0.00768722	0.00699323	0.00513122	0.00308877	0.00345793	0.000773101
70653502		0.00220351	0.00253844	0.00315766	0.00367111	0.00403007	0.00470591	0.00372443	0.00499069	0.00639198	0.0070387	0.00654145	0.00736925	0.00707528	0.00686027	0.00735139	0.00796533	0.00771322	0.00840249	0.00808995	0.00859791	0.00790287	0.00879616	0.00885195	0.00845378	0.00799939	0.00719734	0.00612229	0.00567022	0.00475386	0.00391144
70653809		0.00216371	0.00255163	0.00231238	0.00243127	0.00258845	0.00293366	0.00325673	0.0034256	0.0038525	0.00462	0.00553665	0.00652935	0.00747935	0.00772453	0.00845422	0.009494	0.00902956	0.00957563	0.00876776	0.0091013	0.00940237	0.00953085	0.00964797	0.00953011	0.0108322	0.0112657	0.0121387	0.0135836	0.0150662	0.0142809
70653976		0.00141466	0.00166324	0.00227804	0.00308823	0.00390448	0.00431895	0.00484864	0.00501286	0.00638358	0.00714452	0.00767719	0.00845614	0.00846959	0.00908395	0.00927107	0.00846491	0.00888339	0.00744853	0.00832905	0.00776267	0.00857158	0.00795562	0.0087881	0.00844704	0.00787733	0.00778466	0.00722552	0.00710034	0.00493288	0.00433133
70654353		-0.00272498	-0.00301316	-0.00325431	-0.00343404	-0.00300713	-0.00255641	-0.00186326	-0.000439356	0.00127565	0.00243121	0.00343339	0.0044423	0.00474125	0.00663312	0.0084101	0.00903343	0.0111677	0.0129338	0.0142191	0.0146114	0.0138596	0.0130381	0.0128441	0.0120732	0.0111642	0.0106868	0.00920894	0.00829681	0.00766078	0.00771304
70654897		-0.000801757	-0.000629128	9.26669e-05	0.000881333	0.00164701	0.0025656	0.00370057	0.00571976	0.0078063	0.00806944	0.0101005	0.00924853	0.0106142	0.0106476	0.0112097	0.0108066	0.0109165	0.0104614	0.0107587	0.0096017	0.00868321	0.00837952	0.00825737	0.00745648	0.0069466	0.00662186	0.00640652	0.00614219	0.00614614	0.00613445
70656335		-0.00147593	-0.00187435	-0.00164	-0.000977839	-0.000581701	-0.000316647	-0.000478895	-0.000630666	-0.000249063	0.00125374	0.00319006	0.00373067	0.00736489	0.0107849	0.0136602	0.0148119	0.0163433	0.0176174	0.0182174	0.0160571	0.0149816	0.0143085	0.0136388	0.0133956	0.0135736	0.0137132	0.0120701	0.0103163	0.00892056
70656405		-0.00126706	-0.00140867	-0.00140259	-0.000907363	8.20018e-05	0.00208345	0.00506064	0.00824796	0.0120973	0.0143703	0.0165788	0.0178494	0.0180886	0.0178334	0.0174339	0.0165272	0.01642	0.0142341	0.012716	0.0114879	0.0118151	0.0103533	0.0099536	0.00939419	0.0103244	0.0100118	0.010156	0.00959904	0.00899986	0.00804763
70656949		0.000182303	0.000146766	-0.000125893	0.000436084	2.6644e-05	-2.23442e-05	-0.000519675	-0.000310534	-7.21071e-05	0.000706991	0.0023015	0.00432822	0.0053798	0.0063437	0.00806354	0.0108774	0.0108707	0.0108824	0.0116564	0.0125041	0.0125764	0.0126201	0.0139703	0.0143376	0.0149245	0.0138516	0.0125932	0.0129132	0.0121591	0.0111255
70657563		0.00382158	0.00248734	0.00165151	0.00183053	0.00197985	0.00126857	0.00162495	0.00176353	0.0024324	0.00403273	0.00630149	0.00768665	0.00914213	0.0113406	0.0117778	0.0123345	0.012352	0.0121149	0.0117157	0.0111718	0.0105555	0.00994891	0.00932019	0.0089346	0.00791043	0.00750279	0.0060723	0.00473802	0.00454978	0.00388962
70658247		-0.00194616	-0.00143142	-0.00100223	-0.000528389	0.000277225	0.00195502	0.00379766	0.00576114	0.00742269	0.00932184	0.0112095	0.0121185	0.0125535	0.0121664	0.0110643	0.0102492	0.00948109	0.00948533	0.00885688	0.00886886	0.00895061	0.00794819	0.00683113	0.00642645	0.00560172	0.00525352	0.00436455	0.00365598	0.00347732	0.00334083
70658554		0.00181833	0.0013859	0.00133669	0.00121936	0.000898134	-4.77391e-05	-0.00019878	-0.000915475	-0.000654705	-0.000330658	0.000767241	0.00199094	0.00368296	0.00519417	0.00710446	0.0102625	0.0116091	0.0132446	0.014778	0.0147948	0.0153192	0.0145818	0.0140329	0.0135569	0.0129766	0.0127081	0.012431	0.0121596	0.0116642	0.0100366
[truncated: 3,519 more rows]
