# Supplementary material for: An automatic approach for classification and categorisation of lip morphological traits
Source: PLoS One. 2019 Oct 29;14(10):e0221197. doi: 10.1371/journal.pone.0221197 (PMC6818784; doi:10.1371/journal.pone.0221197)
Supplement: S7 Table — (XLS) [file pone.0221197.s007.xls]

## Sheet: Sheet1
Individual ID
70118187		-0.563183	-0.47301	-0.503012	-0.459836	-0.425831	-0.395161	-0.345956	-0.275902	-0.227374	-0.182781	-0.158376	-0.126912	-0.129299	-0.155055	-0.15519	-0.193849	-0.240804	-0.225218	-0.20841	-0.205705	-0.199134	-0.197958	-0.208584
70118634		0.0453233	-0.091799	-0.306517	-0.34075	-0.466301	-0.598816	-0.60795	-0.599598	-0.574208	-0.576823	-0.558023	-0.524137	-0.497713	-0.470589	-0.433153	-0.435935	-0.421706	-0.396388	-0.421294	-0.365103	-0.352869	-0.329727	-0.316213	-0.291587	-0.274253	-0.264533	-0.265963	-0.278834	-0.284672	-0.267665
70118704		-0.659285	-0.762951	-0.796313	-0.700729	-0.622741	-0.598107	-0.635524	-0.691092	-0.732366	-0.73274	-0.654599	-0.631935	-0.574195	-0.564374	-0.516738	-0.419592	-0.367181	-0.378147	-0.346955	-0.347467	-0.34581	-0.333974	-0.336812	-0.331358	-0.318824	-0.306346	-0.290411	-0.30902	-0.327168	-0.358689
70119011		-0.39178	-0.267375	-0.227931	-0.24556	-0.361167	-0.43262	-0.433486	-0.46175	-0.524804	-0.449109	-0.364501	-0.117343	-0.00942258	0.0183132	-0.0402375	-0.135325	-0.190646	-0.181941	-0.205383	-0.217012	0.27116	0.792459	0.795913	0.829816	0.869909
70119862		-0.357181	-0.490901	-0.458602	-0.522059	-0.681954	-0.635353	-0.611983	-0.508232	-0.506728	-0.437142	-0.394022	-0.400857	-0.363386	-0.321543	-0.299679	-0.28553	-0.273358	-0.261393	-0.241128	-0.215527	-0.203464	-0.209242	-0.209675	-0.21743	-0.195207	-0.17488	-0.155695
70120239		-0.567839	-0.742164	-0.732968	-0.800388	-0.859074	-0.871807	-0.79728	-0.725497	-0.702932	-0.666494	-0.574584	-0.543835	-0.507305	-0.45885	-0.395246	-0.356804	-0.331849	-0.312028	-0.278953	-0.264377	-0.245205	-0.222261	-0.207996	-0.209747	-0.183683	-0.193744	-0.228591	-0.232488	-0.210969	-0.183126
70120476		-0.671992	-0.628668	-0.593531	-0.579883	-0.582268	-0.621406	-0.615226	-0.586624	-0.556038	-0.519028	-0.480606	-0.473591	-0.413091	-0.403215	-0.362006	-0.299924	-0.23618	-0.171747	-0.0885867	-0.016374	0.0201134	0.0262273	0.0344966	0.0345431	0.0220662	0.00519528	-0.0449624
70121914		-0.428446	-0.55417	-0.563317	-0.536403	-0.509962	-0.492746	-0.47403	-0.440063	-0.406991	-0.369802	-0.322997	-0.287496	-0.260185	-0.227415	-0.212352	-0.213386	-0.219079	-0.216462	-0.2069	-0.19545	-0.179512	-0.173768	-0.165897
70122151		-0.0982005	-0.374216	-0.632588	-0.937393	-0.952779	-0.838253	-0.675885	-0.521052	-0.457229	-0.449326	-0.425414	-0.387796	-0.361675	-0.364116	-0.356827	-0.342123	-0.32443	-0.308873	-0.298308	-0.283428	-0.26314	-0.255426	-0.266463
70122458		-0.130853	-0.143086	-0.177823	-0.228316	-0.314393	-0.443679	-0.62663	-0.549965	-0.40839	-0.429739	-0.439969	-0.475382	-0.532436	-0.583709	-0.605824	-0.579264	-0.591836	-0.576998	-0.564697	-0.544415	-0.538233	-0.509621	-0.484546	-0.467517	-0.445697	-0.441682	-0.428681	-0.396372	-0.362811	-0.312634
70122765		0.355889	0.372917	0.39864	0.44009	0.497761	0.613349	0.715186	0.808846	0.895133	0.866965	0.70168	0.422868	0.251072	0.034051	-0.0998246	-0.215224	-0.285289	-0.273226	-0.262379	-0.312327	-0.284834	-0.234638	-0.225342	-0.219144	-0.216494	-0.192057	-0.172574	-0.168994	-0.159468	-0.155075
70123379		-0.507886	-0.598263	-0.661274	-0.613266	-0.614404	-0.523735	-0.469971	-0.446596	-0.426877	-0.436734	-0.419686	-0.388583	-0.327595	-0.340179	-0.304586	-0.343407	-0.334174	-0.321441	-0.323663	-0.286073	-0.263577	-0.266829	-0.266272	-0.277838	-0.273082	-0.270049	-0.264897	-0.261533	-0.255287	-0.259007
70123686		-0.437401	-0.392432	-0.344514	-0.360545	-0.315615	-0.343347	-0.360859	-0.399017	-0.423039	-0.436162	-0.406584	-0.37672	-0.339146	-0.319177	-0.288902	-0.271549	-0.257347	-0.268793	-0.256964	-0.267286	-0.288501	-0.285761	-0.291284	-0.264675	-0.253558	-0.222782	-0.164131	-0.131547	-0.115643
70124063		-0.266365	-0.370404	-0.439201	-0.477527	-0.494052	-0.513002	-0.514101	-0.493826	-0.475701	-0.465515	-0.449777	-0.440172	-0.443638	-0.436044	-0.405397	-0.371077	-0.331666	-0.341291	-0.325171	-0.314812	-0.297569	-0.282387	-0.249081	-0.212407	-0.194944	-0.169478	-0.142067	-0.122344	-0.1023	-0.0855324
70124510		-0.824821	-0.699355	-0.615008	-0.61324	-0.652751	-0.717784	-0.733651	-0.721698	-0.702409	-0.695749	-0.685096	-0.67385	-0.657528	-0.645354	-0.614302	-0.579644	-0.549683	-0.538264	-0.516668	-0.497798	-0.484424	-0.466555	-0.435388	-0.391032	-0.29136	-0.325038	-0.261735	-0.185793	-0.138967	-0.105294
70124747		-0.820312	-0.719212	-0.805313	-0.81781	-0.802416	-0.778606	-0.686602	-0.64082	-0.622897	-0.607577	-0.587961	-0.567414	-0.541818	-0.514709	-0.489743	-0.492015	-0.455967	-0.422679	-0.393584	-0.377294	-0.341753	-0.278753	-0.205214	-0.152482	-0.118612	-0.12271	-0.124261	-0.129787	-0.12813
70126422		-0.59424	-0.772002	-0.793732	-0.943768	-0.849142	-0.688062	-0.563651	-0.478936	-0.407772	-0.378241	-0.393045	-0.37223	-0.356245	-0.319743	-0.292348	-0.237416	-0.213655	-0.207561	-0.2346	-0.228314	-0.212741	-0.230575	-0.234328	-0.243711	-0.234533	-0.235362	-0.24491	-0.259819	-0.267893	-0.272363
70127036		0.46471	0.376729	0.314052	0.143776	-0.0941255	-0.210241	-0.277078	-0.319121	-0.321253	-0.309897	-0.271683	-0.250271	-0.228037	-0.19733	-0.175967	-0.163662	-0.161195	-0.182613	-0.159589	-0.110685	-0.0576876	-0.0131355	0.0191642	0.0216517	0.0170212	-0.0284503	-0.0604548	-0.116848
70127273		0.692629	0.812264	0.872772	0.795515	0.717332	0.783081	0.642953	0.48489	-0.0228527	-0.408949	-0.446113	-0.54393	-0.56506	-0.546399	-0.523922	-0.483941	-0.466015	-0.430547	-0.379057	-0.329799	-0.29408	-0.287802	-0.307507	-0.297634	-0.306743	-0.290973	-0.279811	-0.289405	-0.254447	-0.259677
70127887		-0.456968	-0.465006	-0.469528	-0.487115	-0.494693	-0.512122	-0.510344	-0.507823	-0.489645	-0.464579	-0.430041	-0.393041	-0.3739	-0.360279	-0.345561	-0.342865	-0.348827	-0.364642	-0.35572	-0.370833	-0.374765	-0.398863	-0.402663	-0.343131	-0.270036	-0.250759
70128404		-0.045269	-0.158299	-0.262693	-0.267595	-0.119884	-0.0678793	-0.0249844	-0.124995	-0.313155	-0.349854	-0.396091	-0.426363	-0.38782	-0.439666	-0.428182	-0.39497	-0.376743	-0.389363	-0.378665	-0.389002	-0.403166	-0.404512	-0.404684	-0.392218	-0.357895	-0.276827	-0.28115	-0.0128198	0.1702	0.27576
70128571		0.0764673	-0.0824249	-0.309574	-0.470138	-0.567495	-0.595171	-0.560902	-0.528176	-0.507187	-0.503683	-0.515097	-0.506533	-0.46172	-0.410479	-0.408012	-0.349714	-0.302042	-0.275908	-0.226541	-0.217116	-0.190506	-0.195112	-0.185825	-0.207699	-0.191164	-0.186202
70128948		-0.414709	-0.507462	-0.557843	-0.542704	-0.527573	-0.518812	-0.495171	-0.508127	-0.47944	-0.479491	-0.42068	-0.387302	-0.310229	-0.26667	-0.251194	-0.253626	-0.253835	-0.253456	-0.254323	-0.260555	-0.285534	-0.31771	-0.316322	-0.307715	-0.301094	-0.285413	-0.281347	-0.290232
70129185		0.225195	0.20841	0.132171	0.0406847	-0.0519488	-0.153649	-0.219856	-0.268854	-0.400093	-0.536024	-0.596959	-0.606594	-0.602088	-0.585729	-0.565193	-0.554455	-0.549553	-0.543138	-0.547208	-0.579878	-0.572963	-0.536068	-0.489748	-0.482999	-0.447703	-0.448471	-0.400369	-0.382519	-0.366712	-0.340139
70129325		-0.480943	-0.47406	-0.463515	-0.447195	-0.427541	-0.40427	-0.365541	-0.346034	-0.295735	-0.265475	-0.212571	-0.17854	-0.166206	-0.122748	-0.0892852	-0.0586694	-0.0376321	-0.0262357	-0.0172434	-0.015857	-0.0125983	-0.00924349	0.000460379	-0.00265513	-0.0274895	-0.0635487	-0.0997012	-0.148416
70129632		0.515579	0.219161	-0.826029	-0.832208	-0.867144	-0.809063	-0.891406	-0.782374	-0.649141	-0.610185	-0.592976	-0.605118	-0.601523	-0.610728	-0.614885	-0.618949	-0.596712	-0.564811	-0.539748	-0.492465	-0.473156	-0.458023	-0.46856	-0.46872	-0.467141	-0.478676	-0.449254	-0.414255	-0.379934	-0.364389
70129702		-0.833324	-0.631158	-0.562928	-0.535347	-0.548578	-0.566835	-0.595896	-0.573906	-0.556621	-0.546489	-0.540835	-0.534395	-0.530301	-0.516722	-0.503658	-0.490032	-0.48221	-0.46915	-0.468475	-0.466547	-0.444663	-0.426232	-0.45997	-0.4522	-0.464821	-0.46911	-0.432058	-0.408291	-0.40611	-0.404576
70130316		0.0935263	-0.0983972	-0.469194	-0.63206	-0.622255	-0.618747	-0.591286	-0.549273	-0.528165	-0.498901	-0.47873	-0.452635	-0.405397	-0.390586	-0.318681	-0.29281	-0.24437	-0.200427	-0.17775	-0.17302	-0.157993	-0.165869	-0.0965173	-0.0875723	-0.10105	-0.112831	-0.123763
70130483		0.152229	-0.00796849	-0.234128	-0.39773	-0.447917	-0.475365	-0.482271	-0.473762	-0.417353	-0.391858	-0.361325	-0.355806	-0.327481	-0.324865	-0.241608	-0.191834	-0.148645	-0.165997	-0.15895	-0.15812	-0.13587	-0.118782	-0.0919817	-0.0714209	-0.0681166	-0.0501259	-0.0358576	-0.0247663	-0.0202972	-0.0353647
70130790		-0.83607	-0.884391	-0.762128	-0.575989	-0.454395	-0.420252	-0.360743	-0.373857	-0.334185	-0.2816	-0.237776	-0.173233	-0.133629	-0.10853	-0.0782099	-0.0604154	-0.04981	-0.0245348	0.000473692	-0.00642745	0.0160487	0.0330591	0.037757	0.0209695	-0.00337357	-0.0426086	-0.116816
70131097		0.146483	0.156102	-0.0131955	-0.126021	-0.277213	-0.405173	-0.510184	-0.59198	-0.621116	-0.608734	-0.592065	-0.564675	-0.552338	-0.56051	-0.55515	-0.552118	-0.527174	-0.488006	-0.436811	-0.379542	-0.3884	-0.342022	-0.310676	-0.281733	-0.256997	-0.221214	-0.151268	-0.0479125	0.00693964	0.0357187
70131167		0.359914	0.439293	0.521868	0.579621	0.484759	0.395638	0.342492	0.303866	0.24145	0.112977	-0.162094	-0.424893	-0.677759	-0.668324	-0.56859	-0.49256	-0.443943	-0.452876	-0.435764	-0.409231	-0.392765	-0.376234	-0.313583	-0.319364	-0.310772	-0.232344	-0.198301	-0.195978	-0.173569	-0.152923
70131307		-0.450382	-0.382431	-0.173213	-0.0993242	-0.133747	-0.312044	-0.273341	-0.275263	-0.338653	-0.314537	-0.303117	-0.279384	-0.280534	-0.284914	-0.291475	-0.30046	-0.288683	-0.27644	-0.278009	-0.271994	-0.265007
70132772		0.524282	0.56078	0.483294	0.343114	0.197598	0.0539074	-0.00513957	-0.0317673	-0.0537937	-0.071597	-0.0971056	-0.146701	-0.233151	-0.296904	-0.339169	-0.372579	-0.397976	-0.411639	-0.419943	-0.416277	-0.438265	-0.454977	-0.484359	-0.520218	-0.534496	-0.533245	-0.514025	-0.494677	-0.476775	-0.464918
70134070		0.402766	0.383016	0.338623	0.29202	0.188633	0.0511187	-0.140548	-0.132188	-0.80349	-0.720927	-0.528982	-0.514461	-0.455795	-0.44874	-0.44358	-0.421124	-0.406238	-0.378165	-0.412162	-0.385439	-0.388813	-0.353979	-0.319288	-0.319661	-0.283547	-0.256183	-0.222807	-0.200196	-0.164652	-0.143074
70134684		0.026108	-0.0462274	-0.152718	-0.224924	-0.261701	-0.285646	-0.30389	-0.318519	-0.330094	-0.332762	-0.372919	-0.408286	-0.421783	-0.404493	-0.40907	-0.384733	-0.394784	-0.37532	-0.366902	-0.321068	-0.267346	-0.220267	-0.192151	-0.182423	-0.197024	-0.209761	-0.210834	-0.191201	-0.143335	-0.103355
70134824		-0.458868	-0.508142	-0.529474	-0.55864	-0.556658	-0.558214	-0.561822	-0.558849	-0.551413	-0.539443	-0.518527	-0.488677	-0.475456	-0.454134	-0.413686	-0.37808	-0.331713	-0.305833	-0.272387	-0.225933	-0.183665	-0.155045	-0.154115	-0.158644	-0.167989	-0.188772	-0.213934	-0.235576	-0.246119	-0.25589
70134991		-0.218936	0.528763	-0.0532217	-0.154339	-0.189523	-0.194337	-0.441274	-0.485987	-0.603469	-0.567224	-0.556801	-0.527594	-0.523182	-0.514378	-0.513523	-0.507476	-0.499123	-0.486997	-0.49571	-0.463045	-0.433211	-0.409412	-0.398211	-0.358674	-0.311549	-0.311665	-0.284304	-0.248252	-0.222716	-0.205155
70135201		-0.575187	-0.646546	-0.625072	-0.490823	-0.458059	-0.478855	-0.491175	-0.5672	-0.570925	-0.556246	-0.548923	-0.529071	-0.502847	-0.485534	-0.46923	-0.451868	-0.402531	-0.365494	-0.314257	-0.304996	-0.238125	-0.204381	-0.217533	-0.191677	-0.180518	-0.164711	-0.143678	-0.133658	-0.132651	-0.127542
70136052		-0.559429	-0.555237	-0.560091	-0.540038	-0.536391	-0.513445	-0.496549	-0.459442	-0.442146	-0.447009	-0.436891	-0.417044	-0.394123	-0.367099	-0.334531	-0.312232	-0.306992	-0.296167	-0.269068	-0.252316	-0.25026	-0.262112	-0.294773	-0.330803	-0.330635	-0.323676
70136289		0.0790688	0.0696579	0.0437175	-0.0395662	-0.182823	-0.246622	-0.266265	-0.269607	-0.277682	-0.29561	-0.347589	-0.428575	-0.46298	-0.457909	-0.474882	-0.485443	-0.503556	-0.51972	-0.510466	-0.47443	-0.44955	-0.43534	-0.39394	-0.357844	-0.303037	-0.269166	-0.257451	-0.252218	-0.231611	-0.18981
70136359		-0.487258	-0.434398	-0.40298	-0.40969	-0.416367	-0.422122	-0.426275	-0.413856	-0.390188	-0.380973	-0.370302	-0.350095	-0.34056	-0.308669	-0.287412	-0.290923	-0.286037	-0.288151	-0.289457	-0.28525	-0.300854	-0.330286	-0.328039
70136736		-0.29626	-0.342769	-0.392398	-0.460142	-0.493154	-0.470027	-0.420117	-0.420364	-0.40706	-0.441773	-0.463506	-0.477804	-0.468296	-0.418321	-0.397641	-0.41408	-0.435513	-0.468705	-0.463809	-0.410723	-0.351264	-0.333268	-0.274213	-0.220053	-0.183403	-0.149281	-0.139864
70136806		-0.403471	-0.461805	-0.475462	-0.525344	-0.545851	-0.566463	-0.533168	-0.552655	-0.528051	-0.482083	-0.459371	-0.460954	-0.482024	-0.492228	-0.427628	-0.421985	-0.359279	-0.313222	-0.240167	-0.188595	-0.175908	-0.185142	-0.176181	-0.142065	-0.105251	-0.0906703	-0.0550225	-0.0365646	-0.0382867	-0.0542263
70136973		-0.867354	-0.846999	-0.920544	-0.834364	-0.788576	-0.663935	-0.556869	-0.513766	-0.480007	-0.459046	-0.453124	-0.445232	-0.425924	-0.401106	-0.407467	-0.400967	-0.39027	-0.380553	-0.359554	-0.34049	-0.33686	-0.345566	-0.3653	-0.392337	-0.413526	-0.380525	-0.348517	-0.340866	-0.333554	-0.330834
70137043		-0.143773	-0.162425	-0.277616	-0.408611	-0.46171	-0.478171	-0.473943	-0.479405	-0.477404	-0.465144	-0.448944	-0.424966	-0.405445	-0.412226	-0.399737	-0.370054	-0.355877	-0.319162	-0.269845	-0.23111	-0.206511	-0.167388	-0.140771	-0.156882	-0.136203	-0.163177	-0.143022	-0.143153	-0.137046
70137113		-0.562925	-0.544895	-0.5381	-0.552001	-0.62389	-0.669311	-0.730228	-0.743859	-0.726405	-0.699945	-0.640875	-0.59381	-0.56356	-0.544765	-0.538264	-0.525206	-0.495927	-0.503729	-0.491598	-0.475104	-0.468425	-0.447136	-0.409433	-0.37916	-0.352954	-0.320459	-0.30922	-0.286232	-0.252818
70137587		-0.514041	-0.471617	-0.3967	-0.364391	-0.356795	-0.33651	-0.350024	-0.325454	-0.328918	-0.330501	-0.311279	-0.320511	-0.308922	-0.299026	-0.297161	-0.279684	-0.275417	-0.280954	-0.295829	-0.314811	-0.324821	-0.332768	-0.34255
70137657		0.126967	0.107804	0.259848	0.358096	0.43688	0.578746	0.648065	0.712179	0.759488	0.728209	0.562077	-0.0752271	-0.394652	-0.494621	-0.517708	-0.510486	-0.513221	-0.511409	-0.511675	-0.487789	-0.473159	-0.447868	-0.430894	-0.390265	-0.373579	-0.364147	-0.385021	-0.394839	-0.38426	-0.33718
70137964		0.544682	0.570336	0.545554	0.46791	-0.0962446	-0.780867	-0.685977	-0.592215	-0.543748	-0.530743	-0.515215	-0.50791	-0.488664	-0.467849	-0.441592	-0.401103	-0.399282	-0.384144	-0.383062	-0.393766	-0.376455	-0.382664	-0.330816	-0.293391	-0.275756	-0.226408	-0.21319	-0.208903	-0.160158	-0.119518
70138271		-0.278857	-0.324984	-0.477503	-0.648273	-0.733589	-0.736606	-0.689192	-0.64294	-0.603264	-0.55216	-0.50361	-0.466987	-0.450995	-0.435699	-0.424998	-0.427842	-0.432683	-0.433489	-0.398254	-0.340097	-0.280935	-0.20382	-0.188361	-0.144786	-0.125295	-0.0964309	-0.0907996	-0.0345128	0.00771334	0.0282533
70138411		0.515762	0.650379	0.674566	0.560775	0.286692	0.15878	-0.0971294	-0.271208	-0.383879	-0.453543	-0.513891	-0.564766	-0.592935	-0.599942	-0.598672	-0.588349	-0.58555	-0.581283	-0.583796	-0.561217	-0.530986	-0.509884	-0.478657	-0.458533	-0.461209	-0.433935	-0.436254	-0.422627	-0.460742	-0.471504
70139402		-0.220395	-0.254729	-0.25126	-0.335277	-0.326213	-0.334078	-0.323411	-0.355092	-0.391576	-0.366972	-0.380069	-0.331188	-0.314221	-0.294645	-0.289877	-0.299762	-0.312069	-0.292649	-0.271025	-0.262869	-0.260229	-0.270537	-0.272728	-0.272423	-0.275615	-0.264321	-0.259394
70139709		-0.383556	-0.364068	-0.385847	-0.453452	-0.47429	-0.45983	-0.475607	-0.493618	-0.492287	-0.479715	-0.433886	-0.362599	-0.36351	-0.337251	-0.337806	-0.321718	-0.307945	-0.287823	-0.267951	-0.295038	-0.275673	-0.256084	-0.227962	-0.192934	-0.181467	-0.175654
70140490		0.71018	0.49164	-0.140582	-0.372621	-0.345099	-0.347903	-0.358477	-0.393623	-0.426742	-0.462568	-0.503349	-0.51474	-0.503198	-0.466541	-0.425804	-0.397443	-0.360625	-0.343751	-0.320388	-0.311607	-0.288415	-0.268926	-0.301864	-0.276896	-0.258029	-0.250264	-0.250006	-0.269244	-0.283613	-0.271171
70140630		-0.570097	-0.692557	-0.749598	-0.786985	-0.76708	-0.707131	-0.597802	-0.546004	-0.534084	-0.543865	-0.529483	-0.517679	-0.497895	-0.518913	-0.491447	-0.50793	-0.518339	-0.505145	-0.485189	-0.44458	-0.408492	-0.411902	-0.399533	-0.388846	-0.369861	-0.323657	-0.251241	-0.210225	-0.191216	-0.178089
70140867		0.191399	0.289629	0.647991	0.749353	0.569918	0.232088	-0.212737	-0.296339	-0.365927	-0.385088	-0.381735	-0.381776	-0.376447	-0.362176	-0.366409	-0.341574	-0.300059	-0.25601	-0.216172	-0.197451	-0.202306	-0.192603	-0.196833	-0.187936	-0.179653	-0.18716	-0.181991	-0.176493	-0.175836	-0.170315
70140937		0.578098	0.711747	0.839544	0.457265	0.0399684	-0.38183	-0.509126	-0.600435	-0.601907	-0.588652	-0.565363	-0.54866	-0.54368	-0.553885	-0.542378	-0.546008	-0.542632	-0.53108	-0.548229	-0.545529	-0.514387	-0.475692	-0.4409	-0.443664	-0.427518	-0.41232	-0.377641	-0.327259	-0.301483	-0.311714
70141007		0.295635	0.284238	0.256939	0.201258	0.00298887	-0.0914191	-0.322896	-0.616563	-0.712572	-0.679217	-0.655969	-0.606049	-0.56067	-0.547702	-0.540538	-0.539698	-0.517639	-0.472888	-0.410645	-0.35283	-0.319294	-0.240912	-0.194546	-0.159252	-0.180234	-0.141172	-0.104661	-0.102606	-0.0677439	-0.0677357
70141174		-0.585382	-0.603022	-0.614678	-0.627464	-0.615221	-0.571937	-0.544636	-0.537093	-0.516693	-0.485778	-0.445629	-0.412269	-0.362799	-0.318909	-0.276984	-0.213768	-0.177615	-0.148091	-0.108373	-0.124869	-0.117325	-0.106606	-0.0904596	-0.0795383
70142542		-0.463234	-0.474741	-0.479244	-0.489007	-0.482516	-0.468531	-0.430073	-0.416423	-0.37636	-0.38268	-0.344197	-0.340505	-0.311154	-0.273297	-0.219371	-0.173548	-0.177423	-0.178318	-0.192615	-0.204697	-0.2088
70142612		0.541548	0.270878	-0.152291	-0.248469	-0.315705	-0.414737	-0.514244	-0.572251	-0.594852	-0.59318	-0.586006	-0.577964	-0.579046	-0.596487	-0.644586	-0.654596	-0.615382	-0.555353	-0.562904	-0.522094	-0.496713	-0.485088	-0.495421	-0.490083	-0.503818	-0.516018	-0.509701	-0.471991	-0.409812	-0.35155
70142849		-0.552299	-0.552887	-0.550707	-0.53242	-0.50562	-0.484908	-0.455195	-0.426545	-0.430918	-0.430822	-0.441477	-0.445177	-0.44961	-0.446505	-0.442706	-0.433893	-0.424572	-0.407156	-0.38466	-0.371348	-0.374746	-0.38298	-0.41343	-0.352107	-0.305895
70143603		-0.592017	-0.578668	-0.576516	-0.547666	-0.522612	-0.492976	-0.464276	-0.423642	-0.401674	-0.35862	-0.327909	-0.322467	-0.333378	-0.336115	-0.330654	-0.313245	-0.288305	-0.265816	-0.262023	-0.275379	-0.294077	-0.301427	-0.337989	-0.368064
70143910		-0.384434	-0.365987	-0.455087	-0.464471	-0.438018	-0.434517	-0.431003	-0.390182	-0.32264	-0.330923	-0.326697	-0.320647	-0.30229	-0.275581	-0.259611	-0.242285	-0.247559	-0.241647	-0.214946	-0.223965	-0.198888	-0.185838	-0.183725	-0.182889	-0.188338	-0.161187	-0.159118
70144454		-0.712904	-0.910788	-0.923373	-0.868838	-0.792086	-0.731902	-0.703844	-0.697419	-0.646803	-0.580533	-0.530138	-0.508542	-0.489695	-0.477248	-0.458397	-0.43367	-0.407108	-0.376007	-0.330408	-0.278316	-0.252656	-0.25348	-0.265704	-0.290826	-0.27147	-0.241571	-0.218101	-0.185066	-0.161659
70144524		0.755267	0.563665	0.454693	0.208671	-0.0607808	-0.24523	-0.321101	-0.418774	-0.459536	-0.487347	-0.492706	-0.474499	-0.45292	-0.416127	-0.376175	-0.365894	-0.349227	-0.348638	-0.305638	-0.317764	-0.283346	-0.264925	-0.261899	-0.275252	-0.289399	-0.285741	-0.266049	-0.242994
70145138		-0.382093	-0.462057	-0.49515	-0.511872	-0.52169	-0.53317	-0.534445	-0.540172	-0.532077	-0.512346	-0.494429	-0.476248	-0.437504	-0.412071	-0.38512	-0.357598	-0.319378	-0.279111	-0.271438	-0.284951	-0.313633	-0.324206	-0.287493	-0.230811	-0.200827	-0.187768
70145208		0.0768936	-0.209274	-0.442989	-0.590011	-0.653038	-0.641986	-0.661114	-0.670976	-0.68638	-0.697085	-0.678916	-0.654315	-0.60178	-0.542393	-0.507192	-0.475381	-0.449192	-0.438125	-0.440937	-0.425226	-0.404062	-0.342389	-0.309679	-0.274088	-0.266748	-0.276709	-0.285531	-0.266931	-0.232724	-0.205199
70146129		0.185396	0.235547	0.2859	0.489039	0.638094	0.583438	0.679262	0.646428	0.338641	-0.316142	-0.228365	-0.0612061	-0.17815	-0.462606	-0.637842	-0.701176	-0.641468	-0.748244	-0.850198	-0.860634	-0.835869	-0.717941	-0.663724	-0.609768	-0.584849	-0.574347	-0.569842	-0.547222	-0.532624	-0.529952
70146296		-0.63316	-0.563078	-0.507699	-0.48963	-0.488742	-0.45776	-0.423264	-0.389134	-0.385725	-0.397744	-0.381675	-0.342739	-0.307344	-0.287312	-0.268258	-0.258395	-0.252448	-0.2459	-0.235707	-0.216422	-0.220607	-0.194254	-0.185888	-0.199646	-0.226477
70146436		-0.59038	-0.686544	-0.698951	-0.60545	-0.512733	-0.490287	-0.477677	-0.467717	-0.468289	-0.447062	-0.404176	-0.378612	-0.280941	-0.280687	-0.262934	-0.282519	-0.294227	-0.302732	-0.297058	-0.291952	-0.310317	-0.287531	-0.216525	-0.161785	-0.127309	-0.129499	-0.12523	-0.137683	-0.150474
70147357		0.105617	0.0394082	-0.101337	-0.228236	-0.339585	-0.408749	-0.444169	-0.467209	-0.480698	-0.491911	-0.513385	-0.527363	-0.530142	-0.542025	-0.510075	-0.49646	-0.420139	-0.391102	-0.386011	-0.38039	-0.371995	-0.347386	-0.300102	-0.240012	-0.178334	-0.113837	-0.0509449	-0.0494759	-0.0148701	0.0120448
70147427		-0.125077	0.00820412	-0.03223	-0.171755	-0.400565	-0.665895	-0.657282	-0.706936	-0.615979	-0.571974	-0.52162	-0.490606	-0.508501	-0.524888	-0.534599	-0.507214	-0.50388	-0.509857	-0.486639	-0.456802	-0.403631	-0.354539	-0.316146	-0.305683	-0.283578	-0.271685	-0.252041	-0.237091	-0.228637	-0.224476
70147971		-0.143183	-0.277812	-0.334967	-0.392538	-0.411201	-0.449186	-0.507082	-0.577488	-0.561909	-0.58013	-0.593947	-0.584072	-0.554557	-0.520274	-0.476358	-0.444646	-0.414029	-0.388861	-0.357329	-0.344868	-0.338685	-0.331353	-0.317215	-0.298774	-0.298967	-0.311614	-0.322624	-0.331049	-0.323223	-0.296484
70148278		0.173455	0.10672	0.131682	0.131076	0.135711	0.0776952	0.047264	-0.105537	-0.192	-0.285196	-0.341634	-0.371836	-0.411686	-0.475545	-0.519277	-0.534658	-0.551632	-0.556522	-0.553672	-0.557678	-0.56629	-0.589368	-0.591659	-0.571178	-0.528612	-0.451654	-0.433534	-0.432729	-0.467195	-0.470278
70148655		-0.216197	-0.27077	-0.334302	-0.385618	-0.433557	-0.472273	-0.474773	-0.459053	-0.4618	-0.449235	-0.440864	-0.411205	-0.380078	-0.35488	-0.295539	-0.259824	-0.248204	-0.190435	-0.161259	-0.154914	-0.160764	-0.170464	-0.141244
70149032		-0.0975748	-0.215821	-0.408465	-0.518735	-0.52916	-0.514206	-0.51343	-0.515861	-0.515602	-0.515414	-0.517713	-0.50741	-0.457671	-0.415929	-0.388635	-0.305586	-0.261215	-0.243098	-0.224369	-0.210146	-0.189934	-0.185555	-0.188134	-0.176171	-0.156165	-0.14876	-0.140752
70149102		-0.211823	-0.185011	-0.155146	-0.141879	-0.153674	-0.185932	-0.229782	-0.271251	-0.321223	-0.349726	-0.374004	-0.382084	-0.39437	-0.397123	-0.400655	-0.391825	-0.403932	-0.39565	-0.376196	-0.358995	-0.338236	-0.31904	-0.312797	-0.303655	-0.303234	-0.294512	-0.288184	-0.284644	-0.276134	-0.264414
70149269		0.74119	0.754181	0.731218	0.712619	0.244619	-0.267754	-0.422783	-0.46462	-0.478595	-0.489006	-0.512548	-0.519058	-0.513328	-0.494357	-0.481142	-0.464174	-0.445909	-0.44045	-0.424655	-0.383065	-0.373062	-0.327615	-0.267969	-0.214954	-0.167474	-0.135975	-0.132341	-0.148572	-0.160707	-0.157656
70149953		-0.510714	-0.577156	-0.645037	-0.664703	-0.706966	-0.843241	-0.983849	-0.847148	-0.72086	-0.604117	-0.516811	-0.473414	-0.468568	-0.471464	-0.475723	-0.432413	-0.39015	-0.351616	-0.318426	-0.296111	-0.281961	-0.242774	-0.233616	-0.202713	-0.167091
70150497		-0.617547	-0.593198	-0.58837	-0.511843	-0.421687	-0.328674	-0.276262	-0.221311	-0.204089	-0.211873	-0.185252	-0.168778	-0.145602	-0.107286	-0.0698053	-0.0766249	-0.0429039	-0.0206762	-0.0123527	-0.00432691	-0.00257835
70150567		0.300168	0.318358	0.311892	0.319929	0.26937	-0.0727893	-0.415164	-0.646892	-0.759618	-0.793987	-0.680425	-0.699505	-0.62161	-0.616931	-0.599463	-0.600385	-0.60398	-0.627053	-0.672526	-0.730733	-0.755405	-0.734958	-0.684282	-0.596987	-0.522375	-0.519828	-0.516787	-0.526888	-0.516676	-0.495168
70150637		-0.539497	-0.503966	-0.521176	-0.547534	-0.595989	-0.685792	-0.705302	-0.693429	-0.645731	-0.580049	-0.508422	-0.477912	-0.48554	-0.491572	-0.479485	-0.459149	-0.422283	-0.38718	-0.335906	-0.333535	-0.304878	-0.272261	-0.238663	-0.214158	-0.216819	-0.206382	-0.185904	-0.147361
70150944		-0.322741	-0.413005	-0.543964	-0.542147	-0.636617	-0.629574	-0.684169	-0.691894	-0.685498	-0.650627	-0.595575	-0.556939	-0.522644	-0.510543	-0.512614	-0.513095	-0.471047	-0.421591	-0.39467	-0.390456	-0.384537	-0.441222	-0.413939	-0.354192	-0.319817	-0.328277	-0.34056	-0.325351	-0.295661	-0.279599
70151014		0.327094	0.454614	0.295332	0.174798	0.129962	-0.0117252	-0.177005	-0.50355	-0.487159	-0.844831	-0.668331	-0.683766	-0.63788	-0.567664	-0.525828	-0.489447	-0.471796	-0.460779	-0.446973	-0.424767	-0.405947	-0.378354	-0.344456	-0.323137	-0.286011	-0.278168	-0.310804	-0.277932	-0.257309	-0.261518
70153540		-0.664904	-0.606313	-0.54202	-0.488553	-0.463452	-0.452021	-0.464478	-0.504575	-0.506885	-0.526774	-0.547806	-0.529043	-0.488071	-0.476153	-0.426021	-0.407592	-0.375938	-0.37181	-0.352648	-0.338538	-0.288991	-0.216372	-0.168892	-0.188064	-0.173814	-0.166524	-0.180212	-0.195507
70155075		-0.205098	-0.326377	-0.433728	-0.4644	-0.375782	-0.32902	-0.339444	-0.423362	-0.536479	-0.547682	-0.618533	-0.613917	-0.580105	-0.557882	-0.555135	-0.567365	-0.577086	-0.575592	-0.552188	-0.515359	-0.456407	-0.418445	-0.39244	-0.39921	-0.410086	-0.421092	-0.376409	-0.298164	-0.247341	-0.224572
70155829		-0.340788	-0.288182	-0.346854	-0.380847	-0.39283	-0.386758	-0.378367	-0.372965	-0.318422	-0.242902	-0.213741	-0.18697	-0.156823	-0.132108	-0.116377	-0.10679	-0.0980825	-0.0906656	-0.0786018	-0.0754756	-0.0666701	-0.0623571	-0.0566702	-0.035763
70156136		-0.311375	-0.358974	-0.379678	-0.408936	-0.416812	0.440266	0.343505	-0.160545	-0.295179	-0.298314	-0.312513	-0.331468	-0.364298	-0.431959	-0.432639	-0.471154	-0.39023	-0.37	-0.359509	-0.340714	-0.314717	-0.325891	-0.328944	-0.30733	-0.273408	-0.169103	-0.118052	-0.0942866	-0.0728916	-0.057698
70156206		-0.293961	-0.242868	-0.111333	-0.211814	0.0554555	0.242935	0.274931	0.230869	0.124805	-0.330405	-0.515843	-0.449717	-0.41144	-0.360971	-0.347932	-0.33968	-0.353208	-0.335897	-0.345786	-0.322063	-0.33794	-0.286118	-0.294872	-0.249931	-0.203686	-0.182962	-0.181285	-0.116844	-0.138251	-0.0849335
70156680		0.616869	0.503961	0.475152	0.246629	-0.114757	-0.376429	-0.553032	-0.644965	-0.620885	-0.613289	-0.592647	-0.555482	-0.513757	-0.477691	-0.44567	-0.387079	-0.347156	-0.323802	-0.290044	-0.236133	-0.193386	-0.18431	-0.196646	-0.219287	-0.226762	-0.227239	-0.208433	-0.158546	-0.108987	-0.0880129
70157057		-0.127956	-0.205833	-0.258863	-0.298607	-0.350893	-0.411867	-0.452758	-0.422349	-0.439243	-0.438665	-0.407467	-0.419472	-0.413773	-0.44226	-0.446531	-0.450605	-0.431986	-0.413787	-0.373758	-0.34428	-0.304739	-0.286537	-0.260048	-0.23366	-0.216249	-0.212175	-0.214351
70157127		0.131985	0.112029	0.102609	0.0856849	0.128891	0.0665167	0.0420011	0.118363	0.0568012	0.0403777	-0.180755	-0.466775	-0.569955	-0.702706	-0.751052	-0.747909	-0.704768	-0.670171	-0.655795	-0.62731	-0.634915	-0.611574	-0.590364	-0.593614	-0.593108	-0.622389	-0.614095	-0.545481	-0.494454	-0.436775
70157504		-0.0896833	-0.207784	-0.193523	-0.353406	-0.407289	-0.416853	-0.443507	-0.479006	-0.453789	-0.479844	-0.480029	-0.491659	-0.480219	-0.465628	-0.457081	-0.450409	-0.429532	-0.420297	-0.38473	-0.368807	-0.336881	-0.320398	-0.313286	-0.292463	-0.284272	-0.271727	-0.25901	-0.222016	-0.192902	-0.177221
70157671		-0.759005	-0.656489	-0.594423	-0.46947	-0.429102	-0.419629	-0.42457	-0.449974	-0.470222	-0.46046	-0.442774	-0.423995	-0.385011	-0.329762	-0.283352	-0.250348	-0.207512	-0.171393	-0.147293	-0.124617	-0.10888	-0.103494	-0.102383	-0.103491	-0.0923545	-0.0900572	-0.101446	-0.142259	-0.197174
70157811		-0.527911	-0.605914	-0.637172	-0.60757	-0.61024	-0.571762	-0.446451	-0.355242	-0.333324	-0.342944	-0.321482	-0.307109	-0.302829	-0.305807	-0.311574	-0.273586	-0.258042	-0.266717	-0.305076	-0.319391	-0.334098	-0.277902	-0.240075	-0.221275
70158048		-0.388704	-0.495406	-0.487342	-0.466227	-0.446163	-0.441449	-0.44461	-0.436496	-0.412387	-0.394877	-0.377713	-0.365285	-0.3532	-0.36379	-0.321502	-0.286822	-0.284001	-0.261622	-0.27524	-0.252254	-0.225389	-0.200949	-0.17269	-0.154176
70158355		-0.740901	-0.791844	-0.768956	-0.73283	-0.675411	-0.593787	-0.511057	-0.431345	-0.384033	-0.349388	-0.338402	-0.329017	-0.328448	-0.354144	-0.350943	-0.310744	-0.323525	-0.3029	-0.311408	-0.322878
70159416		-0.0843958	-0.373367	-0.512212	-0.614275	-0.649758	-0.669692	-0.675001	-0.625769	-0.569072	-0.551934	-0.529514	-0.504501	-0.466847	-0.422264	-0.400359	-0.355319	-0.309631	-0.269283	-0.242305	-0.227598	-0.185027	-0.170809	-0.181991	-0.218929	-0.257063	-0.279151	-0.288196	-0.24469
70159890		0.251047	0.0912693	-0.111588	-0.151152	-0.149576	-0.16675	-0.195096	-0.238208	-0.322073	-0.397163	-0.437446	-0.437773	-0.452997	-0.459066	-0.446492	-0.4402	-0.467647	-0.431864	-0.458387	-0.435207	-0.424552	-0.415198	-0.405565	-0.390336	-0.374761	-0.350172	-0.329528	-0.305142	-0.294181	-0.286438
70160197		0.4289	0.458572	0.539809	0.600473	0.364093	0.0233846	0.0798076	0.0404793	0.03828	-0.0809628	-0.318641	-0.517155	-0.671799	-0.705848	-0.660072	-0.619982	-0.563322	-0.53875	-0.528716	-0.526373	-0.52318	-0.508954	-0.513404	-0.486659	-0.458481	-0.415941	-0.385623	-0.341568	-0.318944	-0.297396
70160267		-0.484329	-0.339817	-0.364342	-0.40959	-0.360109	-0.406446	-0.433914	-0.416956	-0.338521	-0.31658	-0.310716	-0.306751	-0.308679	-0.304003	-0.291486	-0.273197	-0.254797	-0.242072	-0.223517	-0.210402	-0.192294	-0.1789	-0.184936	-0.17683	-0.192695	-0.19075	-0.201875	-0.188674
70161258		-0.674928	-0.585125	-0.370206	-0.0953895	0.0384136	0.162244	0.0685853	-0.12394	-0.319348	-0.178003	-0.318631	-0.31052	-0.30105	-0.273946	-0.253076	-0.284141	-0.256536	-0.259614	-0.29037	-0.291397	-0.301202	-0.290606	-0.266932	-0.246909	-0.234626	-0.199321	-0.162842	-0.14002	-0.0987597
70161705		-0.0532139	-0.247363	-0.440476	-0.608196	-0.737665	-0.837824	-0.863824	-0.827254	-0.76755	-0.695464	-0.602944	-0.528547	-0.503091	-0.518394	-0.521383	-0.477343	-0.423859	-0.352718	-0.364965	-0.347051	-0.331567	-0.319648	-0.31571	-0.289845	-0.256321	-0.228453	-0.217078	-0.227998	-0.24109	-0.258388
70162249		-0.0267139	-0.131714	-0.242062	-0.282826	-0.305851	-0.324138	-0.334112	-0.346883	-0.357636	-0.356229	-0.346556	-0.320934	-0.327401	-0.322137	-0.302638	-0.272451	-0.22905	-0.198824	-0.154968	-0.161014	-0.137175	-0.126102	-0.0925091	-0.100735
70162556		0.516422	0.449173	0.401059	0.399417	0.41401	0.419388	0.465529	0.410921	0.323364	0.256684	0.0843906	-0.566613	-0.57058	-0.611985	-0.642762	-0.643061	-0.604237	-0.56169	-0.534262	-0.518494	-0.47421	-0.45525	-0.453563	-0.463398	-0.453936	-0.445146	-0.437216	-0.4781	-0.49202	-0.46563
70162933		-0.0572989	-0.210199	-0.320169	-0.326411	-0.285301	-0.268012	-0.286141	-0.321637	-0.382833	-0.528072	-0.646641	-0.717603	-0.757269	-0.886975	-0.876267	-0.762344	-0.641215	-0.623541	-0.523161	-0.478161	-0.469841	-0.46398	-0.422111	-0.435419	-0.382055	-0.342842	-0.300292	-0.330429	-0.312337	-0.283948
70166213		-0.483939	-0.443755	-0.367025	-0.348309	-0.358598	-0.370055	-0.34086	-0.345312	-0.34622	-0.321585	-0.298239	-0.294515	-0.268927	-0.273007	-0.252463	-0.217208	-0.181684	-0.144389	-0.132297	-0.152457	-0.161107	-0.177098	-0.217121	-0.223934
70166687		-0.0249138	-0.0860041	-0.145459	-0.150235	-0.153532	-0.150973	-0.150391	-0.173424	-0.216105	-0.277568	-0.333252	-0.349682	-0.372085	-0.374336	-0.392682	-0.417787	-0.429286	-0.41856	-0.393708	-0.375964	-0.353684	-0.32346	-0.303101	-0.291212	-0.293558	-0.256041	-0.243078	-0.206514	-0.170533	-0.129163
70167134		0.31929	0.420255	0.482132	0.467849	0.367896	0.143028	-0.409023	-0.743232	-0.660754	-0.535306	-0.474209	-0.475039	-0.461682	-0.447912	-0.430522	-0.410742	-0.3773	-0.350149	-0.331968	-0.333745	-0.32905	-0.282023	-0.219393	-0.208019	-0.204785	-0.215976	-0.211489	-0.177698	-0.150494	-0.13466
70167748		0.633353	0.0302921	-0.578256	-0.597971	-0.6611	-0.68698	-0.645462	-0.577923	-0.518121	-0.470948	-0.453862	-0.404001	-0.363541	-0.355553	-0.313081	-0.295798	-0.287848	-0.291375	-0.309159	-0.270601	-0.252704	-0.261774	-0.265993
70169046		-0.0215888	-0.0901537	-0.204813	-0.343999	-0.34264	-0.46637	-0.522216	-0.514514	-0.453769	-0.470934	-0.429165	-0.454318	-0.422916	-0.336029	-0.279879	-0.226288	-0.21794	-0.241549	-0.21903	-0.201402	-0.193615	-0.177275	-0.140251	-0.135216	-0.0843514	-0.0517066	-0.0212643	-0.00641079	0.000285064	0.00590364
70170344		-0.13363	-0.126306	-0.221427	-0.204007	-0.318886	-0.343744	-0.394357	-0.406436	-0.403607	-0.413363	-0.423773	-0.4262	-0.44375	-0.453621	-0.454747	-0.475618	-0.49138	-0.51126	-0.511701	-0.504114	-0.493371	-0.495345	-0.496274	-0.494675	-0.475202	-0.424466	-0.365729	-0.345398	-0.374977	-0.362719
70170414		-0.0577004	-0.145325	-0.221354	-0.318065	-0.402719	-0.476901	-0.495046	-0.489175	-0.489556	-0.470523	-0.470902	-0.467399	-0.426002	-0.385389	-0.358023	-0.335183	-0.309135	-0.304354	-0.26524	-0.236596	-0.223665	-0.217155	-0.216065	-0.213001	-0.208845
70170651		0.0550603	0.0927201	0.0414269	-0.00251813	-0.121742	-0.10856	-0.23814	-0.275879	-0.407965	-0.523528	-0.465497	-0.447565	-0.429537	-0.384033	-0.369767	-0.376079	-0.364343	-0.360297	-0.353443	-0.355404	-0.346389	-0.333914	-0.312892	-0.297011	-0.268875	-0.240281	-0.247033	-0.216078	-0.221629	-0.184935
70171028		0.686879	0.530813	0.434126	0.350051	0.169867	-0.0701582	-0.344291	-0.480286	-0.516065	-0.522599	-0.523387	-0.52729	-0.540387	-0.56007	-0.56364	-0.528574	-0.475099	-0.435462	-0.431886	-0.423835	-0.409627	-0.410216	-0.377141	-0.373916	-0.354181	-0.318718	-0.322077	-0.301834	-0.301552	-0.322265
70171405		0.761877	0.645257	0.372712	0.0915429	-0.17651	-0.634087	-0.774432	-0.79168	-0.700797	-0.628349	-0.596501	-0.577103	-0.567994	-0.566741	-0.556868	-0.539855	-0.488807	-0.458151	-0.37633	-0.322706	-0.297525	-0.24254	-0.221345	-0.22969	-0.265166	-0.310658	-0.340837	-0.319318
70172870		-0.490808	-0.515088	-0.511706	-0.506763	-0.498313	-0.480058	-0.477831	-0.457254	-0.453775	-0.439191	-0.401556	-0.356444	-0.333657	-0.291683	-0.301199	-0.264703	-0.242947	-0.226957	-0.172541	-0.122683	-0.0821882	-0.0773677	-0.0207273	-0.00324808	0.0214798
70173484		-0.476677	-0.568384	-0.569219	-0.588309	-0.57703	-0.582808	-0.585765	-0.521177	-0.448913	-0.399771	-0.398747	-0.379873	-0.386706	-0.401531	-0.422949	-0.448102	-0.464013	-0.441353	-0.385943	-0.334071	-0.294493	-0.267786	-0.26797	-0.257649	-0.249491
70173931		-0.322809	-0.408679	-0.413756	-0.429446	-0.426186	-0.408479	-0.430116	-0.393946	-0.345205	-0.338735	-0.306269	-0.276207	-0.262727	-0.235867	-0.224562	-0.205063	-0.186048	-0.16097	-0.167879	-0.148818	-0.135468	-0.125927
70174238		-0.693249	-0.661481	-0.555514	-0.487339	-0.460831	-0.455099	-0.454762	-0.454321	-0.448656	-0.441313	-0.412451	-0.384737	-0.350217	-0.334532	-0.272675	-0.202036	-0.156746	-0.13486	-0.116253	-0.116885	-0.12859	-0.135946	-0.135669	-0.121596	-0.0992918	-0.0853997	-0.0811958	-0.0893664	-0.0998106	-0.127682
70174545		-0.147333	-0.136612	-0.148346	-0.246094	-0.332291	-0.343363	-0.383711	-0.421449	-0.437516	-0.420058	-0.388557	-0.349324	-0.323415	-0.31743	-0.317615	-0.312898	-0.303951	-0.292421	-0.283061	-0.266676	-0.240964	-0.239701	-0.260773	-0.268336
70174615		-0.69505	-0.668518	-0.611208	-0.557237	-0.52073	-0.473325	-0.463046	-0.421766	-0.413667	-0.41324	-0.431353	-0.450867	-0.460188	-0.449625	-0.429387	-0.391697	-0.339901	-0.308946	-0.319965	-0.342136	-0.35752	-0.35099	-0.340023	-0.328935	-0.301289
70174852		0.101599	0.0991625	0.0995582	0.100601	0.162319	0.159822	0.29495	0.296874	0.397043	0.419926	0.43938	0.336427	0.114571	0.232887	0.094874	-0.187707	-0.44753	-0.503477	-0.507049	-0.452357	-0.382461	-0.36911	-0.372947	-0.387722	-0.400391	-0.415793	-0.447109	-0.483223	-0.506259	-0.474639
70174922		-0.783806	-0.797336	-0.762812	-0.705644	-0.668493	-0.553695	-0.556826	-0.515926	-0.486113	-0.475062	-0.469605	-0.467176	-0.465778	-0.464651	-0.464144	-0.454481	-0.424181	-0.357293	-0.338439	-0.303401	-0.283284	-0.243171	-0.222073	-0.22455	-0.234584	-0.250041	-0.273965	-0.28138	-0.320585	-0.354382
70175229		-0.128642	-0.16552	-0.204898	-0.180612	-0.104844	-0.057976	-0.0160831	-0.0263422	-0.1748	-0.328332	-0.34358	-0.224165	-0.175647	-0.116078	-0.060633	-0.0490937	-0.0474107	-0.0436115	-0.160903	-0.265135	-0.306472	-0.297538	-0.291108	-0.277701	-0.306983	-0.361653	-0.337533	-0.348447	-0.352578	-0.351154
70175466		0.760484	0.628883	0.484846	0.28819	0.298361	0.242381	0.195857	0.107798	-0.00940403	-0.134497	-0.197348	-0.207393	-0.257922	-0.30595	-0.346909	-0.411107	-0.449955	-0.478218	-0.502094	-0.50316	-0.483614	-0.48339	-0.495743	-0.493166	-0.558256	-0.556436	-0.569744	-0.530111	-0.470727	-0.488416
70175536		0.371575	0.304316	0.0878131	-0.0272244	-0.238856	-0.402373	-0.377623	-0.373691	-0.402665	-0.430291	-0.470066	-0.507457	-0.514707	-0.482884	-0.480653	-0.428955	-0.388216	-0.410294	-0.396408	-0.380585	-0.395613	-0.379349	-0.379402	-0.376675	-0.381509	-0.390338	-0.39467	-0.388969	-0.333751	-0.284247
70175606		0.967531	0.798155	0.507501	0.0681557	-0.159363	-0.360182	-0.493643	-0.543625	-0.555146	-0.538702	-0.50442	-0.463801	-0.434666	-0.403976	-0.393375	-0.34524	-0.287968	-0.245002	-0.203877	-0.163815	-0.133509	-0.119284	-0.138197	-0.123244	-0.134999	-0.134422	-0.126884	-0.128559	-0.115356	-0.100906
70176150		-0.381814	-0.398807	-0.402363	-0.40729	-0.390222	-0.394885	-0.404728	-0.409442	-0.430019	-0.439307	-0.476605	-0.479977	-0.478104	-0.451133	-0.379459	-0.307266	-0.244016	-0.217507	-0.203803	-0.189831	-0.224847	-0.2186	-0.211381	-0.21869	-0.226919	-0.247869	-0.28947	-0.356144	-0.388125	-0.427473
70176764		-0.762088	-0.775306	-0.806788	-0.832649	-0.832125	-0.730631	-0.661415	-0.606716	-0.55557	-0.526895	-0.50509	-0.494655	-0.50436	-0.507781	-0.488456	-0.45772	-0.430944	-0.377107	-0.389508	-0.349013	-0.332509	-0.338647	-0.350554	-0.300927	-0.235354	-0.199545	-0.176754	-0.130544	-0.0939925	-0.0829293
70177448		-0.579376	-0.578199	-0.556763	-0.540558	-0.516192	-0.464091	-0.429611	-0.406534	-0.379701	-0.347424	-0.317681	-0.296271	-0.265285	-0.23332	-0.207849	-0.186511	-0.166273	-0.152395	-0.148142	-0.151367	-0.162492	-0.169689	-0.183962	-0.189928	-0.177233	-0.158728	-0.133942	-0.119783	-0.113264	-0.113522
70177518		-0.0648115	-0.161506	-0.248908	-0.326817	-0.33821	-0.336899	-0.35228	-0.346488	-0.347722	-0.351695	-0.352913	-0.370077	-0.39409	-0.406036	-0.42848	-0.420075	-0.428629	-0.391576	-0.362493	-0.321225	-0.287193	-0.243349	-0.233052	-0.214488	-0.195104	-0.172694	-0.156397	-0.1185	-0.0410193	-0.0132112
70177685		-0.00941739	-0.266064	-0.512157	-0.564408	-0.770062	-0.81764	-0.773526	-0.718095	-0.618718	-0.563941	-0.476087	-0.460382	-0.389507	-0.412993	-0.367879	-0.309136	-0.236797	-0.152674	-0.0683591	0.0124032	0.0501555	0.0341156	-0.0330758	-0.06173	-0.113125	-0.12496	-0.12517	-0.097984	-0.0649054	0.0134403
70177755		0.292718	0.0984721	-0.252167	-0.427867	-0.475612	-0.516053	-0.532744	-0.494575	-0.460394	-0.452192	-0.441702	-0.431712	-0.406525	-0.387454	-0.379251	-0.394442	-0.348777	-0.305616	-0.273131	-0.239874	-0.251319	-0.217661	-0.193654	-0.176118	-0.161489	-0.139886	-0.117405
70177825		0.295371	0.315432	0.349141	0.340356	0.360839	0.296135	0.193726	0.173897	0.155862	0.146617	0.177232	0.354315	0.403938	0.758924	0.394489	-0.269951	-0.316136	-0.343956	-0.385309	-0.467957	-0.497114	-0.522585	-0.527483	-0.531909	-0.542398	-0.542412	-0.531335	-0.515745	-0.505106	-0.50511
70178202		0.507819	0.440584	0.317537	0.102795	-0.110851	-0.324113	-0.487958	-0.576186	-0.647623	-0.610063	-0.591759	-0.567787	-0.553547	-0.586666	-0.606224	-0.59689	-0.549327	-0.48549	-0.434135	-0.437635	-0.395875	-0.410085	-0.367798	-0.34773	-0.31197	-0.293582	-0.306531	-0.3037	-0.314866	-0.319152
70179667		0.115928	0.05395	-0.00188933	-0.211936	-0.40737	-0.516194	-0.493913	-0.487093	-0.523431	-0.504417	-0.446365	-0.432692	-0.456486	-0.436205	-0.32118	-0.313068	-0.318985	-0.271947	-0.312825	-0.285283	-0.249441	-0.215155	-0.187877	-0.181277	-0.178529	-0.204838	-0.247767	-0.271379	-0.176805	-0.130048
70179737		0.198031	-0.331842	-0.394835	-0.341567	-0.387356	-0.488425	-0.568332	-0.580073	-0.580257	-0.571502	-0.569197	-0.569661	-0.540759	-0.506671	-0.508256	-0.497278	-0.506064	-0.504453	-0.481559	-0.461511	-0.401751	-0.315239	-0.334676	-0.257104	-0.247125	-0.228543	-0.238953	-0.236911	-0.202329	-0.176476
70179807		0.287066	0.186339	0.207247	0.161053	0.00991056	0.00604402	-0.0182242	-0.0929883	-0.0938333	-0.0796683	-0.0678226	-0.0503028	-0.0662258	-0.0967496	-0.0813056	-0.111074	-0.179976	-0.289582	-0.435569	-0.518815	-0.492373	-0.438499	-0.383243	-0.280287	-0.287626	-0.267306	-0.273722	-0.274895	-0.294239	-0.278669
70179974		0.286765	0.277771	0.266937	0.22837	0.130939	0.0161301	-0.159034	-0.240962	-0.332407	-0.432054	-0.522176	-0.619715	-0.688071	-0.971556	-0.745471	-0.631053	-0.544588	-0.515949	-0.494005	-0.470933	-0.447058	-0.39561	-0.37081	-0.342299	-0.342945	-0.342824	-0.34901	-0.351082	-0.349032	-0.334883
70180281		0.339019	0.237498	0.164186	-0.225525	-0.458234	-0.435889	-0.422108	-0.430081	-0.425185	-0.412075	-0.391759	-0.368391	-0.367071	-0.351191	-0.356622	-0.333404	-0.334716	-0.298232	-0.268204	-0.231943	-0.210231	-0.202411	-0.210083	-0.237759	-0.26904	-0.291873	-0.290355	-0.268707	-0.226747	-0.189986
70181035		-0.421967	-0.548193	-0.545682	-0.572966	-0.55256	-0.516596	-0.534894	-0.549114	-0.603631	-0.60793	-0.620938	-0.645305	-0.660209	-0.618551	-0.592801	-0.536241	-0.484332	-0.461568	-0.461998	-0.425864	-0.395893	-0.355695	-0.343093	-0.31507	-0.293174	-0.268003	-0.248412	-0.245373	-0.23175	-0.235745
70182026		0.577433	0.493604	0.534902	0.389503	0.174952	-0.0119947	-0.0907911	-0.163359	-0.144335	-0.215227	-0.301094	-0.386943	-0.481818	-0.510246	-0.538743	-0.519001	-0.506321	-0.511099	-0.516714	-0.507137	-0.447984	-0.394332	-0.389477	-0.352823	-0.278999	-0.246571	-0.247486	-0.258392	-0.243623	-0.160428
70182263		-0.268297	-0.469754	-0.56589	-0.545624	-0.508974	-0.613398	-0.676048	-0.617617	-0.531369	-0.493354	-0.487964	-0.485255	-0.467514	-0.471955	-0.455497	-0.42373	-0.391062	-0.397828	-0.389037	-0.373762	-0.363869	-0.352316	-0.334252	-0.299411	-0.271306	-0.243336	-0.224342	-0.195908	-0.196373	-0.18821
70182877		0.152069	0.111805	-0.0781285	-0.214368	-0.37496	-0.474551	-0.479859	-0.593697	-0.61602	-0.782276	-0.864533	-0.87768	-0.815674	-0.684559	-0.676852	-0.579699	-0.495628	-0.446407	-0.414731	-0.361511	-0.33925	-0.340475	-0.305062	-0.311077	-0.322595	-0.290823	-0.252916	-0.215961	-0.201883	-0.199308
70183017		0.671328	0.517405	0.658515	0.414543	0.276719	0.222025	0.0302461	-0.151856	-0.178545	-0.258202	-0.282682	-0.371707	-0.438932	-0.503271	-0.544181	-0.584407	-0.585356	-0.607236	-0.618662	-0.609259	-0.637839	-0.595457	-0.57911	-0.565901	-0.575526	-0.573207	-0.559767	-0.537208	-0.51626	-0.5165
70183184		0.564594	0.565418	0.496686	0.338638	-0.117907	-0.247621	-0.357576	-0.373098	-0.429938	-0.48018	-0.503174	-0.518087	-0.489789	-0.439826	-0.399537	-0.382449	-0.349801	-0.349835	-0.332502	-0.351213	-0.324399	-0.346022	-0.334197	-0.349057	-0.378608	-0.388609	-0.370692	-0.339649
70184008		-0.691445	-0.828307	-0.845007	-0.921611	-0.953638	-0.933933	-0.879299	-0.898835	-0.887279	-0.820073	-0.723488	-0.619706	-0.568586	-0.562911	-0.559636	-0.537316	-0.4758	-0.426616	-0.352076	-0.292904	-0.255073	-0.232899	-0.205162	-0.236004	-0.201767	-0.261281	-0.332443	-0.262733	-0.346939	-0.280467
70184245		-0.945994	-0.893078	-0.923302	-0.784678	-0.695842	-0.71291	-0.74638	-0.751707	-0.691564	-0.65755	-0.639583	-0.628325	-0.609411	-0.594827	-0.541675	-0.492709	-0.439711	-0.372753	-0.349857	-0.323917	-0.313794	-0.296551	-0.252743	-0.226787	-0.111402	-0.0212065	0.00171621	-0.0491648
70184622		0.395737	0.483935	0.645198	0.718982	0.752755	0.821963	0.921745	0.932233	0.866606	0.795124	0.804905	0.700114	0.453384	0.0947539	-0.137032	-0.253664	-0.357315	-0.414551	-0.465353	-0.50857	-0.539161	-0.528592	-0.517265	-0.491242	-0.481377	-0.485804	-0.447983	-0.368823	-0.342121	-0.313894
70184789		-0.0298584	-0.133779	-0.231594	-0.283226	-0.296558	-0.301616	-0.303812	-0.319868	-0.342768	-0.36506	-0.333104	-0.339238	-0.308571	-0.305692	-0.281573	-0.283562	-0.261221	-0.23711	-0.234245	-0.231627	-0.216816	-0.201043	-0.16472	-0.134506	-0.109136	-0.0845775	-0.0504284	-0.0272204	-0.0200197	-0.0277747
70185236		-0.036861	-0.0114609	-0.346223	-0.77078	-0.926064	-0.840302	-0.761028	-0.64989	-0.552238	-0.532737	-0.522978	-0.502656	-0.477414	-0.45022	-0.418848	-0.401681	-0.369765	-0.34729	-0.333054	-0.306418	-0.29896	-0.270958	-0.236054	-0.18615	-0.16206	-0.145704
70185306		-0.249008	-0.220598	-0.168371	0.0836254	0.265979	0.380665	0.392157	0.370851	0.347127	0.290456	0.279168	0.115486	-0.168353	-0.32812	-0.445304	-0.493976	-0.509958	-0.528548	-0.522523	-0.490131	-0.454757	-0.44152	-0.442501	-0.447436	-0.463862	-0.4536	-0.429512	-0.404056	-0.379923	-0.352044
70185473		-0.066079	-0.6794	-0.77794	-0.713506	-0.604708	-0.52907	-0.490057	-0.439995	-0.417226	-0.438172	-0.455489	-0.44385	-0.457988	-0.418271	-0.369211	-0.30666	-0.280118	-0.26954	-0.240574	-0.250741	-0.235103	-0.208928	-0.194621	-0.197005	-0.209139	-0.223992	-0.242539	-0.247049	-0.236477	-0.21993
70186087		-0.443818	-0.571259	-0.647537	-0.714488	-0.681344	-0.643273	-0.598849	-0.517613	-0.457658	-0.422494	-0.435361	-0.426101	-0.370017	-0.313989	-0.263897	-0.208967	-0.183769	-0.181491	-0.149145	-0.159863	-0.125671	-0.12707	-0.113155	-0.101603	-0.0902719	-0.0774779	-0.0762211	-0.0781263	-0.0726323	-0.0634183
70186604		0.0480331	-0.00308076	-0.0545529	-0.108644	-0.163433	-0.218724	-0.296963	-0.353828	-0.399196	-0.497644	-0.5355	-0.520734	-0.514902	-0.490713	-0.547569	-0.686458	-0.66266	-0.443771	-0.345792	-0.294799	-0.284287	-0.281133	-0.259844	-0.283777	-0.277181	-0.281696	-0.263191	-0.253415	-0.241163	-0.246561
70186911		0.359524	0.270188	-0.0737999	-0.396459	-0.603426	-0.653235	-0.533438	-0.450949	-0.445551	-0.449096	-0.440598	-0.441153	-0.43154	-0.411963	-0.404671	-0.384932	-0.355919	-0.314464	-0.289763	-0.27436	-0.268054	-0.28063	-0.298665	-0.29968
70187692		-0.719666	-0.723474	-0.661114	-0.589783	-0.525026	-0.474259	-0.45319	-0.437187	-0.421418	-0.396293	-0.35487	-0.32929	-0.286309	-0.240265	-0.217771	-0.169787	-0.15966	-0.148551	-0.138626	-0.139815	-0.138104	-0.141703	-0.138702	-0.136415	-0.133918	-0.142248	-0.142431
70188139		-0.440379	-0.485902	-0.467629	-0.455486	-0.477909	-0.505371	-0.517156	-0.52046	-0.517327	-0.509737	-0.496056	-0.482206	-0.45258	-0.442156	-0.399779	-0.375644	-0.340697	-0.317338	-0.311623	-0.316412	-0.324571	-0.327955	-0.334664	-0.315385	-0.286926	-0.244802	-0.205595
70188753		0.144762	0.19465	0.215387	0.304222	0.504164	0.808975	0.895395	0.749141	0.576608	0.448075	0.395453	0.331407	0.233851	-0.163335	-0.459964	-0.51084	-0.509087	-0.490179	-0.469035	-0.445328	-0.411141	-0.391278	-0.355531	-0.348578	-0.323203	-0.298817	-0.224206	-0.185431	-0.17798	-0.184866
70189507		-0.0543627	-0.271142	-0.462656	-0.67703	-0.667943	-0.697395	-0.591495	-0.535607	-0.461795	-0.447866	-0.432608	-0.450356	-0.486554	-0.483396	-0.524927	-0.449624	-0.39088	-0.402542	-0.339816	-0.299791	-0.301019	-0.26748	-0.254175	-0.244244	-0.209044	-0.126648	-0.0808352	-0.0768427	-0.0373174	-0.0143509
70189981		-0.287651	-0.292964	-0.290329	-0.300463	-0.312591	-0.325196	-0.317078	-0.307437	-0.295349	-0.296918	-0.305669	-0.311165	-0.333335	-0.32941	-0.298924	-0.266825	-0.250346	-0.248935	-0.248879	-0.255679	-0.246986	-0.227046	-0.183341	-0.16801	-0.145012	-0.144484	-0.112796	-0.115728	-0.0719337	-0.0399805
70190051		-0.396564	-0.437711	-0.420867	-0.465542	-0.472106	-0.459438	-0.484703	-0.560351	-0.614559	-0.627266	-0.625442	-0.603478	-0.595166	-0.564897	-0.510936	-0.480611	-0.462775	-0.45102	-0.433229	-0.430328	-0.384763	-0.328254	-0.272115	-0.283114	-0.26188	-0.23433	-0.206753	-0.215138	-0.186216	-0.19598
70190595		0.173437	0.0355078	-0.052	-0.171648	-0.241553	-0.383234	-0.530241	-0.596696	-0.595368	-0.584807	-0.532373	-0.441843	-0.401	-0.401417	-0.409439	-0.410652	-0.405263	-0.374583	-0.36743	-0.381168	-0.369643	-0.353301	-0.349495	-0.376112	-0.359703
70191042		-0.166103	-0.129369	-0.186452	-0.436464	-0.380108	-0.551099	-0.633183	-0.590029	-0.604379	-0.53038	-0.462716	-0.42029	-0.407627	-0.41352	-0.415767	-0.39417	-0.366443	-0.346988	-0.327824	-0.297356	-0.29136	-0.255861	-0.229877	-0.231805	-0.223	-0.173083	-0.14041	-0.137886	-0.132966
70192340		0.480569	0.345114	0.274992	0.259814	0.37909	0.428661	0.438776	0.358949	0.280688	0.170784	0.0562708	-0.0921244	-0.202224	-0.334582	-0.439675	-0.486141	-0.491371	-0.492291	-0.500525	-0.524994	-0.527469	-0.530523	-0.538241	-0.546763	-0.54129	-0.534749	-0.514255	-0.478419	-0.473214	-0.449988
70192577		-0.119969	-0.262053	-0.333981	-0.42674	-0.520391	-0.53807	-0.518678	-0.484044	-0.461851	-0.452261	-0.467378	-0.473577	-0.455898	-0.439607	-0.39567	-0.342399	-0.314921	-0.314192	-0.338724	-0.349434	-0.336302	-0.311923	-0.29601	-0.318389	-0.310719
70193024		0.175992	0.189299	0.144414	0.126302	0.151863	0.15403	0.17779	0.231544	0.149796	-0.22566	-0.469974	-0.518558	-0.506276	-0.508388	-0.525592	-0.515049	-0.492138	-0.47156	-0.432104	-0.425805	-0.359186	-0.331268	-0.294497	-0.266124	-0.269949	-0.248023	-0.211772	-0.203756	-0.207907	-0.21118
70193261		-0.127149	-0.157532	-0.212604	-0.26473	-0.323183	-0.366788	-0.384981	-0.39858	-0.381564	-0.389085	-0.407587	-0.398295	-0.378155	-0.351726	-0.313326	-0.264974	-0.222194	-0.202435	-0.183049	-0.179128	-0.156479	-0.155468	-0.167599	-0.18782	-0.199376	-0.19218	-0.169949	-0.144449	-0.148831	-0.131719
70194015		-0.0224832	-0.335988	-0.573213	-0.639165	-0.70078	-0.601325	-0.547067	-0.601053	-0.570104	-0.637216	-0.674433	-0.657304	-0.624464	-0.581224	-0.519963	-0.467885	-0.428311	-0.412325	-0.401381	-0.384927	-0.333225	-0.282237	-0.231305	-0.179137	-0.142111	-0.132492	-0.136725	-0.127353	-0.12623	-0.125439
70194252		-0.163799	-0.409911	-0.543213	-0.53599	-0.595869	-0.560749	-0.560034	-0.5691	-0.526626	-0.547482	-0.538642	-0.505566	-0.466958	-0.432932	-0.38924	-0.374767	-0.376657	-0.370574	-0.360733	-0.339711	-0.337285	-0.315318	-0.289064	-0.248076	-0.239685	-0.222247	-0.222234	-0.22017
70194322		0.175087	0.0320161	0.0537127	0.186663	-0.313553	-0.044258	-0.25193	-0.20693	-0.317634	-0.317201	-0.374238	-0.463258	-0.517955	-0.516597	-0.484332	-0.465645	-0.433938	-0.427415	-0.40974	-0.399259	-0.408435	-0.437436	-0.472069	-0.462278	-0.514222	-0.488598	-0.49038	-0.380376	-0.362261	-0.280692
70194629		-0.808676	-0.856027	-0.878969	-0.809156	-0.728727	-0.655226	-0.604689	-0.538982	-0.495077	-0.450181	-0.391758	-0.34999	-0.337276	-0.324502	-0.28766	-0.248594	-0.219331	-0.193697	-0.177489	-0.167385	-0.169536	-0.159132	-0.136755	-0.0994927	-0.096681	-0.132514	-0.164485	-0.208175
70195480		-0.182188	-0.250595	0.0732934	0.188989	0.0632057	-0.0683657	-0.266826	-0.416036	-0.504004	-0.560666	-0.575504	-0.578249	-0.568512	-0.563099	-0.576111	-0.5973	-0.597272	-0.58383	-0.562164	-0.544181	-0.525092	-0.488184	-0.485547	-0.447008	-0.413211	-0.391938	-0.378553	-0.359392	-0.301717
70195550		0.00348972	-0.0933773	-0.292627	-0.438661	-0.493337	-0.510369	-0.460546	-0.386218	-0.351111	-0.32229	-0.275717	-0.244072	-0.226403	-0.23247	-0.217755	-0.200517	-0.190781	-0.186984	-0.184687	-0.18559	-0.161255	-0.126177	-0.101556	-0.09044	-0.0805065
70196611		-0.786901	-0.872478	-0.924844	-0.870771	-0.833359	-0.762697	-0.717014	-0.71265	-0.720242	-0.717816	-0.734903	-0.75192	-0.718494	-0.655775	-0.574444	-0.519267	-0.503273	-0.502851	-0.515675	-0.525569	-0.508296	-0.492823	-0.453907	-0.455152	-0.425151	-0.408431	-0.402326	-0.411668	-0.429871	-0.435082
70196778		-0.267039	-0.431336	-0.459242	-0.469074	-0.46806	-0.443985	-0.445854	-0.40894	-0.366709	-0.30713	-0.272339	-0.231975	-0.207607	-0.167841	-0.150596	-0.150025	-0.160381	-0.161904	-0.128096	-0.0867664	-0.0396289
70196918		0.392913	0.310429	0.096341	-0.190193	-0.36827	-0.440281	-0.50515	-0.536463	-0.532046	-0.522248	-0.5187	-0.526857	-0.506943	-0.480332	-0.454909	-0.418084	-0.422401	-0.370885	-0.348502	-0.22004	-0.16573	-0.0703173	0.00493528	-0.0124568	0.0255536	0.0383517	0.029875	0.0610843	0.0648391	0.070808
70197085		-0.766656	-0.885607	-0.620924	-0.494843	-0.516424	-0.459067	-0.542596	-0.656703	-0.66578	-0.668435	-0.630446	-0.555339	-0.492798	-0.484691	-0.47176	-0.461384	-0.40768	-0.365243	-0.352042	-0.352711	-0.342419	-0.34817	-0.339305	-0.348416	-0.349488	-0.348191	-0.34093	-0.36528	-0.430709	-0.459761
70198076		0.47027	0.296817	0.127053	0.000693206	-0.13281	-0.316538	-0.420929	-0.449845	-0.476854	-0.503637	-0.522399	-0.519283	-0.50257	-0.473496	-0.437618	-0.406532	-0.384016	-0.357786	-0.339191	-0.303973	-0.26044	-0.229843	-0.209632	-0.207557	-0.200875	-0.156132	-0.125892	-0.0813871	-0.0604251
70198453		-0.737127	-0.521604	-0.340128	-0.327094	-0.335253	-0.422549	-0.497034	-0.554893	-0.564157	-0.571411	-0.566851	-0.547607	-0.53189	-0.50982	-0.49246	-0.481261	-0.466791	-0.446585	-0.43151	-0.39117	-0.36155	-0.298759	-0.267503	-0.218238	-0.177446	-0.145397	-0.1641	-0.16994	-0.173447	-0.174848
70198690		-0.58593	-0.634725	-0.709578	-0.708634	-0.65224	-0.612117	-0.59354	-0.604925	-0.604861	-0.617261	-0.610133	-0.549281	-0.489756	-0.463597	-0.477869	-0.491968	-0.477246	-0.470155	-0.462846	-0.444656	-0.442	-0.435414	-0.455633	-0.472766	-0.473418	-0.472295	-0.440132	-0.383574	-0.341538	-0.322941
70198830		-0.382764	-0.399153	-0.426828	-0.450343	-0.470504	-0.46	-0.459588	-0.446565	-0.421941	-0.383992	-0.349601	-0.316694	-0.25296	-0.220879	-0.15928	-0.104505	-0.0601333	-0.0370227	-0.0488778	-0.0281327	-0.0125999	-0.0174284	-0.0091577	0.00654114	0.0328577	0.053185
70199067		-0.868354	-0.842889	-0.857885	-0.748488	-0.647674	-0.54122	-0.484335	-0.452509	-0.447809	-0.450646	-0.446406	-0.44122	-0.438152	-0.432869	-0.402288	-0.390118	-0.34278	-0.2983	-0.252589	-0.232274	-0.212199	-0.169671	-0.131405	-0.101855
70199681		-0.841065	-0.646759	-0.597917	-0.5786	-0.558295	-0.522559	-0.48964	-0.47393	-0.458701	-0.437802	-0.421802	-0.411936	-0.40066	-0.394161	-0.390616	-0.373893	-0.358001	-0.34431	-0.319149	-0.285692	-0.263048	-0.252337	-0.245113	-0.232644	-0.212454	-0.204874	-0.224905	-0.241388	-0.286858
70199821		-0.686978	-0.652722	-0.609171	-0.543907	-0.473585	-0.411205	-0.357799	-0.321514	-0.262768	-0.23386	-0.190363	-0.14119	-0.117577	-0.107045	-0.098928	-0.088223	-0.0719464	-0.0820312	-0.0803186	-0.0530499	-0.0436095	-0.0348153	-0.0402692
70201356		0.101411	0.128378	0.141281	0.0963259	0.0558123	0.0135964	-0.0373224	-0.0365528	-0.0529437	-0.0739396	-0.104753	-0.104805	-0.279637	-0.392126	-0.477797	-0.516054	-0.530841	-0.516802	-0.484688	-0.422326	-0.355998	-0.33174	-0.352325	-0.327797	-0.333592	-0.332798	-0.316747	-0.304657	-0.262872	-0.228258
70203408		-0.348805	-0.738844	-0.938653	-0.742172	-0.689519	-0.621408	-0.638536	-0.595155	-0.552501	-0.516832	-0.482308	-0.451345	-0.403545	-0.388033	-0.391369	-0.34835	-0.362237	-0.332557	-0.280655	-0.219582	-0.190901	-0.154006	-0.149881	-0.1136	-0.100935	-0.0621106	-0.0591065
70203575		0.0906706	0.211551	0.280865	0.0737072	-0.429465	-0.539375	-0.472375	-0.42353	-0.407423	-0.373307	-0.361869	-0.415147	-0.444438	-0.397701	-0.463675	-0.446625	-0.485895	-0.521433	-0.481775	-0.415401	-0.369737	-0.347816	-0.314642	-0.23601	-0.185058	-0.166119	-0.120725	-0.122313	-0.0956645	-0.103612
70205320		0.440457	0.373002	0.314976	0.251093	0.0956329	-0.0973928	-0.0997785	-0.330343	-0.386931	-0.419082	-0.429505	-0.413621	-0.383351	-0.34941	-0.315905	-0.304638	-0.314149	-0.341883	-0.362117	-0.365154	-0.374345	-0.365357	-0.35705	-0.326644	-0.289535	-0.265714	-0.276178	-0.280913	-0.266992
70205557		-0.617236	-0.846474	-0.970732	-0.989636	-0.950317	-0.895546	-0.82127	-0.77062	-0.693967	-0.606059	-0.551914	-0.539516	-0.538457	-0.534686	-0.508801	-0.470815	-0.386435	-0.312605	-0.300689	-0.264037	-0.208835	-0.181049	-0.195839	-0.206403	-0.205011	-0.188345	-0.135529	-0.103544	-0.0549645	-0.0586708
70206004		0.398102	0.387804	-0.208329	-0.814453	-0.695603	-0.562559	-0.532375	-0.572413	-0.615347	-0.648862	-0.674578	-0.523531	-0.245379	-0.142757	-0.128447	-0.0657407	-0.0613507	0.0121608	0.128456	0.184139	0.228112	0.206531	0.141808	0.0553227	-0.0416674	-0.139844	-0.186095	-0.211562	-0.256161	-0.299404
70206171		-0.0530114	-0.138662	-0.338801	-0.571808	-0.938311	-0.953255	-0.947349	-0.892871	-0.786491	-0.714826	-0.659879	-0.630574	-0.626775	-0.627179	-0.62405	-0.625668	-0.605394	-0.560663	-0.542497	-0.516503	-0.473457	-0.452959	-0.402628	-0.333797	-0.238143	-0.175154	-0.141824	-0.134522	-0.107075	-0.120455
70206855		-0.20942	-0.264744	-0.242989	-0.280648	-0.314191	-0.32124	-0.328604	-0.314427	-0.337812	-0.373456	-0.382534	-0.402166	-0.443185	-0.459505	-0.44809	-0.420772	-0.402374	-0.406013	-0.394197	-0.391676	-0.3839	-0.380673	-0.397446	-0.414752	-0.416314	-0.393961	-0.360471	-0.289665	-0.26426	-0.279374
70207539		-0.407012	-0.580768	-0.585667	-0.550201	-0.525722	-0.496164	-0.503039	-0.515511	-0.509081	-0.49573	-0.493199	-0.498575	-0.50412	-0.487374	-0.469536	-0.41576	-0.390252	-0.346197	-0.315369	-0.295674	-0.316418	-0.336532	-0.349623	-0.333279	-0.282618	-0.226033	-0.184702	-0.157306	-0.154245
70208530		0.110007	0.115036	-0.0273699	-0.179532	-0.245302	-0.319222	-0.328223	-0.390003	-0.453675	-0.474056	-0.514669	-0.486909	-0.490492	-0.468694	-0.471629	-0.496084	-0.539732	-0.554117	-0.610674	-0.631892	-0.62574	-0.615617	-0.596084	-0.564465	-0.538123	-0.495477	-0.503495	-0.440003	-0.433743	-0.367428
70208697		-0.925105	-0.935841	-0.775387	-0.528458	-0.480008	-0.462586	-0.46631	-0.487512	-0.446805	-0.375306	-0.392504	-0.365583	-0.289689	-0.289254	-0.272887	-0.28742	-0.285195	-0.241042	-0.21431	-0.14274	-0.130073	-0.0548874	-0.0102427	0.0158556	0.0302877	0.0556549	0.0698348	0.0798737	0.0863415
70208767		-0.29759	-0.295692	-0.346398	-0.386996	-0.428285	-0.46186	-0.460722	-0.480406	-0.488355	-0.480302	-0.466081	-0.458574	-0.460582	-0.463976	-0.437182	-0.373311	-0.323259	-0.269954	-0.237297	-0.176052	-0.137277	-0.113903	-0.103987	-0.109149	-0.120787	-0.111244	-0.0624198	-0.0231978
70209758		0.15546	0.144582	0.12899	0.197661	0.112829	0.125721	0.138878	0.131031	0.00261903	-0.193613	-0.269604	-0.309372	-0.355452	-0.395141	-0.435159	-0.467332	-0.464827	-0.436063	-0.381918	-0.354568	-0.349915	-0.350507	-0.346668	-0.344945	-0.347821	-0.378027	-0.420591	-0.361677	-0.279054	-0.247275
70209828		-0.116649	-0.21004	-0.236767	-0.286169	-0.461949	-0.612451	-0.814194	-0.976343	-0.868162	-0.779413	-0.721189	-0.664308	-0.61165	-0.489613	-0.451308	-0.417224	-0.337945	-0.2639	-0.213568	-0.178714	-0.176734	-0.167053	-0.121177	-0.0774713	-0.0497609	-0.0366043	-0.0423541	-0.0618663	-0.0853016	-0.0864155
70209995		0.269793	0.201783	0.0614176	-0.155417	-0.39571	-0.507485	-0.656924	-0.649846	-0.819437	-0.688614	-0.742722	-0.676705	-0.597844	-0.645685	-0.640268	-0.684698	-0.696582	-0.671016	-0.652148	-0.634565	-0.603181	-0.565086	-0.563014	-0.527618	-0.469911	-0.394465	-0.313365	-0.253819	-0.255887	-0.214708
70210679		-0.699094	-0.618305	-0.794556	-0.784017	-0.760542	-0.637573	-0.62557	-0.563874	-0.544827	-0.607284	-0.615991	-0.590454	-0.534332	-0.496238	-0.479103	-0.453776	-0.432064	-0.40039	-0.383094	-0.350322	-0.285718	-0.234386	-0.212294	-0.183054	-0.171556	-0.19836	-0.223444
70210986		-0.29157	-0.263998	-0.253794	-0.24491	-0.294634	-0.414139	-0.522535	-0.729024	-0.739804	-0.718045	-0.657243	-0.63275	-0.579043	-0.526276	-0.487326	-0.467714	-0.450533	-0.438842	-0.438843	-0.419194	-0.397787	-0.355521	-0.318932	-0.272457	-0.30262	-0.261042	-0.201633	-0.201657	-0.154646	-0.107219
70211056		0.369409	0.336385	0.391188	0.320893	0.366295	0.178147	0.129615	-0.218585	-0.644438	-0.632264	-0.624363	-0.618416	-0.591365	-0.543005	-0.51952	-0.492887	-0.480898	-0.469739	-0.451221	-0.438385	-0.407402	-0.403163	-0.31606	-0.360534	-0.295535	-0.280754	-0.243495	-0.204983	-0.178631	-0.145611
70211670		-0.238435	-0.290927	-0.352379	-0.430664	-0.569542	-0.676651	-0.329733	0.135834	0.245087	0.196173	0.024844	-0.193701	-0.324086	-0.395447	-0.451088	-0.496267	-0.53744	-0.553662	-0.541689	-0.518763	-0.474039	-0.430258	-0.398511	-0.38518	-0.366924	-0.37339	-0.363765	-0.344038	-0.277384	-0.228534
70212047		-0.691803	-0.545314	-0.516653	-0.577233	-0.644475	-0.689158	-0.672592	-0.610102	-0.576228	-0.559431	-0.549193	-0.537208	-0.523555	-0.495913	-0.440117	-0.445563	-0.394601	-0.347744	-0.300753	-0.267123	-0.293145	-0.257412	-0.28046	-0.256877	-0.223979	-0.216761	-0.211243	-0.194789	-0.172627	-0.15443
70212424		0.389181	0.155817	-0.223743	-0.376855	-0.449647	-0.494019	-0.508403	-0.52631	-0.535701	-0.557094	-0.555183	-0.551899	-0.53664	-0.50954	-0.4139	-0.304558	-0.248965	-0.190822	-0.135326	-0.0957797	-0.0888012	-0.0899969	-0.0595236	-0.0262726	0.00442064	0.0128019
70212591		-0.431357	-0.582722	-0.680135	-0.757123	-0.826185	-0.745518	-0.683905	-0.639242	-0.662196	-0.587329	-0.582749	-0.558149	-0.554734	-0.576891	-0.58823	-0.609092	-0.596788	-0.569013	-0.554933	-0.527233	-0.493029	-0.457333	-0.400077	-0.396273	-0.36696	-0.320393	-0.299486	-0.255543	-0.273207	-0.242611
70212968		-0.722532	-0.846408	-0.959931	-0.960034	-0.853132	-0.790739	-0.626887	-0.470973	-0.398794	-0.356466	-0.316856	-0.285272	-0.297094	-0.266381	-0.267344	-0.241996	-0.216951	-0.191578	-0.176625	-0.185481	-0.17851	-0.178006	-0.163389	-0.129561	-0.121886	-0.112336	-0.121276	-0.118779	-0.137363
70213275		-0.31391	-0.185013	-0.199069	-0.34158	-0.502841	-0.528439	-0.515464	-0.509256	-0.514822	-0.520305	-0.514746	-0.492917	-0.487412	-0.46878	-0.46166	-0.436222	-0.426085	-0.413824	-0.37864	-0.379826	-0.329131	-0.293938	-0.274843	-0.263423	-0.253857	-0.248926	-0.234154	-0.216087	-0.200777
70213582		-0.148406	-0.274224	-0.464758	-0.62425	-0.882138	-0.813275	-0.72483	-0.647814	-0.591317	-0.526412	-0.411373	-0.34851	-0.306523	-0.279521	-0.250866	-0.230666	-0.21224	-0.221937	-0.210095	-0.22516	-0.247692	-0.263703	-0.269659	-0.273703	-0.276137	-0.275178	-0.274586	-0.269232	-0.250715
70213652		-0.296921	-0.452186	-0.386694	-0.43724	-0.474453	-0.502657	-0.506551	-0.504308	-0.492652	-0.473833	-0.467511	-0.440004	-0.420718	-0.386041	-0.343072	-0.286013	-0.261403	-0.255019	-0.206251	-0.216724	-0.162726	-0.147478	-0.112991	-0.090406	-0.071511	-0.066717	-0.0616118	-0.0631912	-0.0651912	-0.0529566
70214196		0.606522	0.402816	0.0760985	-0.277492	-0.606479	-0.581618	-0.576195	-0.596297	-0.60547	-0.603909	-0.545524	-0.491223	-0.443535	-0.425861	-0.405532	-0.399694	-0.375002	-0.344931	-0.308872	-0.28993	-0.272239	-0.251288	-0.239785	-0.227069	-0.221439	-0.237477	-0.257848	-0.266564
70214336		0.318654	0.347503	0.33185	0.372764	0.375953	0.42976	0.463095	0.475573	0.478816	0.437983	0.372372	0.293739	0.0893573	-0.17304	-0.343027	-0.400722	-0.422145	-0.439963	-0.413107	-0.371092	-0.397067	-0.402174	-0.390604	-0.376393	-0.356812	-0.356249	-0.342756	-0.339751	-0.341756	-0.33683
70215494		-0.603649	-0.570802	-0.526407	-0.480781	-0.453684	-0.444516	-0.441283	-0.426231	-0.388251	-0.370028	-0.31287	-0.284385	-0.259032	-0.24548	-0.220744	-0.228376	-0.218074	-0.202307	-0.168714	-0.14292	-0.139847	-0.143195	-0.154734	-0.160871	-0.192639	-0.221767	-0.230725	-0.256804	-0.257137
70217002		-0.222977	-0.115072	-0.14545	-0.169943	-0.181952	-0.296934	-0.402806	-0.473743	-0.492935	-0.488858	-0.485745	-0.465689	-0.430302	-0.39392	-0.362314	-0.314909	-0.278714	-0.207856	-0.125067	-0.0798607	-0.0840527	-0.083534	-0.0946872	-0.114529	-0.139489	-0.143895
70217169		0.833524	0.809769	0.713591	0.713799	0.291317	-0.414531	-0.419766	-0.43664	-0.410471	-0.425996	-0.443956	-0.460653	-0.476958	-0.471895	-0.45556	-0.421554	-0.390806	-0.316226	-0.273308	-0.249331	-0.221952	-0.239765	-0.297669	-0.334756	-0.321622	-0.278259	-0.259884	-0.248937	-0.243752
70217476		-0.448135	-0.401752	-0.397057	-0.348624	-0.369487	-0.343059	-0.30578	-0.279597	-0.311455	-0.278523	-0.311315	-0.276229	-0.260901	-0.253355	-0.247701	-0.238626	-0.224415	-0.218577	-0.228798	-0.222853
70217546		-0.339118	-0.465607	-0.492652	-0.562218	-0.600306	-0.604418	-0.571521	-0.520102	-0.508215	-0.489984	-0.46209	-0.447185	-0.408073	-0.395463	-0.358809	-0.358986	-0.361097	-0.310638	-0.306013	-0.283783	-0.286315	-0.26927	-0.260385	-0.266249	-0.257256	-0.246167	-0.243649	-0.267652	-0.285321	-0.29501
70218160		-0.733591	-0.708778	-0.662287	-0.607406	-0.579526	-0.5584	-0.535267	-0.523196	-0.452171	-0.41663	-0.406428	-0.456932	-0.434585	-0.190144	0.211992	0.660055	0.807731	0.860857	0.884932	0.880013	0.879895	0.867002
70218607		-0.564073	-0.245287	-0.1359	-0.151269	-0.303455	-0.551986	-0.577776	-0.495711	-0.44817	-0.42093	-0.391517	-0.417034	-0.390673	-0.37389	-0.383862	-0.388628	-0.360679	-0.327043	-0.298348	-0.292672	-0.264638	-0.245014	-0.248807	-0.248284	-0.258422	-0.218972	-0.191736	-0.155816
70219835		-0.323528	-0.387635	-0.46757	-0.666689	-0.689039	-0.697387	-0.6407	-0.573556	-0.645827	-0.663148	-0.653184	-0.683589	-0.652359	-0.701622	-0.666605	-0.679041	-0.677752	-0.666892	-0.648568	-0.610205	-0.587905	-0.559757	-0.509514	-0.454706	-0.407195	-0.396463	-0.368513	-0.372483	-0.358945	-0.347453
70219905		-0.376105	-0.462989	-0.514869	-0.540485	-0.571792	-0.606538	-0.622377	-0.630823	-0.640268	-0.645309	-0.63971	-0.629847	-0.609739	-0.55319	-0.51412	-0.462387	-0.418839	-0.407262	-0.368805	-0.33011	-0.320239	-0.292538	-0.26583	-0.235699	-0.198455	-0.175381	-0.150118	-0.158732
70220142		-0.47121	-0.329826	-0.227765	-0.130566	-0.126664	-0.171744	-0.219531	-0.367931	-0.460898	-0.431454	-0.484814	-0.491309	-0.467874	-0.446284	-0.507257	-0.485787	-0.485648	-0.513227	-0.518346	-0.523215	-0.5304	-0.520323	-0.505519	-0.483485	-0.450717	-0.426726	-0.409437	-0.398443	-0.398156	-0.401802
70220379		0.064805	0.0946438	0.123898	0.110737	0.0144917	-0.20504	-0.387432	-0.463427	-0.473926	-0.481372	-0.485636	-0.490136	-0.490807	-0.487248	-0.484174	-0.476494	-0.463571	-0.4471	-0.424895	-0.407479	-0.405941	-0.39161	-0.375544	-0.357421	-0.329602	-0.305894	-0.276151
70220686		0.123024	0.431836	0.245355	0.0892428	-0.167161	-0.603415	-0.799497	-0.807881	-0.727083	-0.631267	-0.544795	-0.475261	-0.449248	-0.466812	-0.475665	-0.459457	-0.330429	-0.277814	-0.222294	-0.184254	-0.160534	-0.174392	-0.199363	-0.195172	-0.16615	-0.0755757	-0.0587782	-0.0142125	-0.0559255	-0.0313537
70220826		-0.156808	-0.215725	-0.395702	-0.452029	-0.495309	-0.474264	-0.460179	-0.453627	-0.44022	-0.434064	-0.43637	-0.413823	-0.385141	-0.405242	-0.379279	-0.339519	-0.287909	-0.276651	-0.259057	-0.256198	-0.217693	-0.20419	-0.182626	-0.179685	-0.160728	-0.146402	-0.143435	-0.134695	-0.146606	-0.136052
70221203		-0.958595	-0.820295	-0.872393	-0.872401	-0.816897	-0.722686	-0.713943	-0.676063	-0.648482	-0.606686	-0.555056	-0.510767	-0.489513	-0.491602	-0.503242	-0.507709	-0.534625	-0.529957	-0.502304	-0.474442	-0.405297	-0.346433	-0.312577	-0.274103	-0.2392	-0.24676	-0.203403	-0.167436	-0.164194	-0.1371
70221677		-0.636869	-0.640881	-0.62634	-0.554579	-0.481616	-0.446235	-0.421619	-0.397258	-0.34119	-0.3262	-0.300679	-0.275543	-0.291073	-0.297673	-0.311925	-0.324175	-0.328921	-0.300647	-0.26601	-0.24355	-0.232715
70221747		-0.013978	-0.187867	-0.297434	-0.389757	-0.450873	-0.452355	-0.41847	-0.362405	-0.322817	-0.329322	-0.299223	-0.242954	-0.276459	-0.290133	-0.279722	-0.263164	-0.241667	-0.232214	-0.213288	-0.186154	-0.166438	-0.14965	-0.134607	-0.123418	-0.145607	-0.139053	-0.140146	-0.146154	-0.15464
70221817		0.419453	0.432383	0.462369	0.541334	0.669901	0.765002	0.624064	0.586787	0.657353	-0.294947	-0.232038	-0.252127	-0.248401	-0.266306	-0.320146	-0.408659	-0.480384	-0.531163	-0.550842	-0.548766	-0.472517	-0.42935	-0.41105	-0.427368	-0.397933	-0.388236	-0.378982	-0.340309	-0.281598	-0.251939
70221984		-0.577477	-0.658525	-0.838048	-0.900112	-0.635546	-0.428278	-0.4591	-0.394406	-0.354858	-0.337356	-0.352386	-0.345946	-0.364894	-0.381352	-0.374968	-0.379062	-0.383922	-0.38038	-0.368935	-0.374021	-0.3676	-0.359858	-0.335287	-0.307396	-0.295913	-0.302824	-0.317033
70222431		-0.549787	-0.547674	-0.539805	-0.522484	-0.475863	-0.441078	-0.412323	-0.379487	-0.354931	-0.31229	-0.282906	-0.271234	-0.197828	-0.130753	-0.0870024	-0.0591287	-0.0360791	-0.0421872	-0.0241055	-0.0294464	-0.0247774	-0.0443432	-0.0703037
70222501		-0.33159	-0.367514	-0.538111	-0.719459	-0.805127	-0.754056	-0.760894	-0.691289	-0.603073	-0.514684	-0.439547	-0.397735	-0.3748	-0.3642	-0.317383	-0.29321	-0.219528	-0.220076	-0.180005	-0.15024	-0.115816	-0.0804218	-0.100788	-0.0832473	-0.0687226	-0.041933	-0.0155268
70222668		-0.0261171	-0.177705	-0.295935	-0.36918	-0.424359	-0.463532	-0.505461	-0.519969	-0.521396	-0.512686	-0.511598	-0.507697	-0.488084	-0.462419	-0.430382	-0.399025	-0.359182	-0.314454	-0.274312	-0.224924	-0.169049	-0.112043	-0.0625881	-0.0403947	-0.0451485	-0.0664478	-0.0816488	-0.0953883	-0.0998983	-0.113134
70223352		-0.631535	-0.622981	-0.620875	-0.589336	-0.516108	-0.419785	-0.394899	-0.334518	-0.280281	-0.263767	-0.251491	-0.270765	-0.284821	-0.320384	-0.331941	-0.298879	-0.250954	-0.232036	-0.201142	-0.184571	-0.191026	-0.19858
70223589		-0.0670011	-0.0777804	-0.0946339	-0.122015	-0.133587	-0.224534	-0.363948	-0.453907	-0.478706	-0.484624	-0.466118	-0.412989	-0.362816	-0.366818	-0.353228	-0.354528	-0.320885	-0.304211	-0.263435	-0.222557	-0.197844	-0.183908	-0.182624	-0.181722	-0.204659	-0.243324	-0.253124	-0.230606	-0.198469	-0.189583
70223659		0.266701	-0.00701607	-0.408566	-0.631509	-0.685367	-0.665678	-0.64595	-0.613064	-0.562915	-0.507725	-0.464718	-0.439803	-0.433103	-0.43891	-0.457592	-0.442995	-0.41169	-0.39274	-0.368805	-0.369252	-0.360161	-0.322859	-0.29411	-0.259343	-0.236393	-0.239339	-0.224182	-0.210212	-0.197745	-0.198804
70226702		-0.368723	-0.373147	-0.385748	-0.422341	-0.475919	-0.544176	-0.515045	-0.506661	-0.504352	-0.49561	-0.492409	-0.47693	-0.456782	-0.436105	-0.411914	-0.384887	-0.354938	-0.366371	-0.36312	-0.352733	-0.271246	-0.167846	-0.110431	-0.0854883
70226869		-0.237838	-0.331375	-0.41536	-0.443355	-0.439669	-0.438434	-0.438257	-0.433153	-0.418032	-0.397074	-0.390884	-0.379487	-0.369716	-0.346823	-0.327034	-0.312978	-0.304637	-0.330651	-0.435426	-0.453269	-0.432337	-0.359008	-0.32338	-0.308335
70226939		-0.437698	-0.492007	-0.520031	-0.551821	-0.587571	-0.664703	-0.78378	-0.850953	-0.826723	-0.716553	-0.619602	-0.621935	-0.530196	-0.44217	-0.361071	-0.358379	-0.370018	-0.363543	-0.358344	-0.354892	-0.305289	-0.270141	-0.222203	-0.213293	-0.22743	-0.265204	-0.3106
70227176		-0.875515	-0.821843	-0.706208	-0.670951	-0.595411	-0.528835	-0.493983	-0.485808	-0.480153	-0.471668	-0.442574	-0.406586	-0.345303	-0.301858	-0.279089	-0.271692	-0.255491	-0.24346	-0.237426	-0.235854	-0.24497	-0.248569	-0.243162	-0.241354	-0.242791	-0.255258	-0.250478	-0.242757	-0.224397
70227553		-0.827812	-0.813572	-0.71089	-0.632505	-0.54778	-0.495343	-0.510219	-0.453402	-0.420312	-0.42856	-0.381635	-0.331045	-0.337138	-0.325969	-0.299924	-0.29029	-0.263612	-0.23729	-0.224852	-0.217251	-0.213823	-0.211816	-0.205884	-0.195445	-0.176713	-0.1415	-0.133201	-0.15252
70228474		0.668227	0.445497	0.267026	0.0579215	-0.138857	-0.429663	-0.592014	-0.557112	-0.517527	-0.535007	-0.58509	-0.595336	-0.544737	-0.468316	-0.427231	-0.417795	-0.395082	-0.38698	-0.390125	-0.365805	-0.338392	-0.319056	-0.310068	-0.317486	-0.34747	-0.346304	-0.33082	-0.303201	-0.294187
70229158		-0.142502	-0.118231	-0.146031	-0.205327	-0.28264	-0.413705	-0.432352	-0.429107	-0.425367	-0.455847	-0.443972	-0.45476	-0.481705	-0.533095	-0.54442	-0.560638	-0.549474	-0.533037	-0.43595	-0.356277	-0.267608	-0.211735	-0.130105	-0.128935	-0.0788625	-0.034815	-0.0229938	-0.00851399
70229605		-0.386781	-0.417348	-0.461014	-0.477005	-0.48577	-0.495797	-0.506946	-0.486582	-0.490927	-0.450944	-0.37329	-0.295345	-0.137474	-0.0643208	-0.0597347	-0.0231666	-0.0843617	-0.0847659	-0.081758	-0.072072	-0.0737202	-0.0816465	-0.0964815	-0.108416	-0.115078	-0.144809	-0.143874	-0.161187
70229842		0.0380622	0.133041	0.0706553	-0.0707531	-0.258384	-0.563706	-0.764942	-0.739383	-0.602295	-0.498321	-0.453248	-0.443908	-0.442329	-0.449108	-0.436189	-0.423299	-0.419502	-0.406139	-0.393018	-0.381969	-0.363064	-0.348376	-0.294179	-0.250213	-0.225407	-0.217744
70230079		-0.77696	-0.828406	-0.737629	-0.595493	-0.464218	-0.476413	-0.426383	-0.421278	-0.390033	-0.329353	-0.29355	-0.229127	-0.192787	-0.139265	-0.10085	-0.105308	-0.111035	-0.107756	-0.0833233	-0.0258929	0.0307273	0.0937233	0.125204	0.134594	0.10543	0.097113
70230149		-0.252423	-0.441742	-0.460644	-0.448191	-0.480425	-0.520474	-0.512856	-0.495988	-0.505374	-0.486671	-0.447677	-0.398915	-0.36195	-0.312144	-0.27208	-0.232507	-0.175722	-0.129718	-0.091611	-0.0637342	-0.0592477	-0.0134916	0.0114022	0.0065918	-0.00875038	-0.00477201	-0.000951923	-0.0235618
70230526		0.292439	0.286367	0.260084	0.204688	0.0753566	0.0241576	-0.0400367	-0.0739953	-0.0451491	-0.0701366	-0.187273	-0.153823	-0.290185	-0.366111	-0.46807	-0.51392	-0.587476	-0.606772	-0.596643	-0.590563	-0.588157	-0.59205	-0.587408	-0.571833	-0.548962	-0.564123	-0.550348	-0.513778	-0.460515	-0.409443
70232675		-0.719229	-0.63985	-0.60838	-0.543945	-0.474423	-0.397182	-0.327974	-0.284838	-0.317511	-0.300803	-0.287976	-0.268797	-0.2556	-0.243368	-0.248334	-0.263708	-0.275511	-0.300832	-0.320748	-0.334692	-0.317666	-0.30263	-0.271767
70233052		0.259652	0.245206	0.298629	0.290725	0.201622	0.190594	0.122892	-0.0133672	-0.252388	-0.641109	-0.797128	-0.800657	-0.739276	-0.668292	-0.637789	-0.605285	-0.581803	-0.538554	-0.507782	-0.507601	-0.508008	-0.496873	-0.45659	-0.42951	-0.40492	-0.397465	-0.382795	-0.346908	-0.286165	-0.256851
70233122		0.177026	0.218023	0.168421	0.0352833	0.0599698	-0.0861584	-0.229653	-0.37572	-0.440094	-0.465855	-0.45722	-0.378316	-0.366256	-0.354341	-0.348697	-0.319925	-0.33885	-0.323882	-0.321549	-0.303112	-0.277986	-0.290968	-0.257696	-0.265031	-0.241555	-0.23586	-0.224185	-0.219734	-0.20764	-0.225436
70233359		-0.554308	-0.491654	-0.470283	-0.519571	-0.573913	-0.55068	-0.621584	-0.598379	-0.610518	-0.579364	-0.563423	-0.554041	-0.557721	-0.555953	-0.53029	-0.476754	-0.402765	-0.334315	-0.319686	-0.302786	-0.305488	-0.303401	-0.295787	-0.289025	-0.280747	-0.279471	-0.287589	-0.31118	-0.322833	-0.338001
70233596		-0.172044	-0.351249	-0.414517	-0.422079	-0.4379	-0.43726	-0.43514	-0.428203	-0.433243	-0.442699	-0.4486	-0.444847	-0.43655	-0.397334	-0.341027	-0.309731	-0.289628	-0.270673	-0.240188	-0.219653	-0.200846	-0.204957	-0.218729
70233736		0.742469	0.508135	0.477352	0.367973	0.184906	-0.00520887	-0.167711	-0.243917	-0.429399	-0.449537	-0.445856	-0.425545	-0.405636	-0.387903	-0.373295	-0.359033	-0.325523	-0.266206	-0.234728	-0.218798	-0.211173	-0.21644	-0.195789	-0.177285	-0.188639	-0.194978	-0.173977	-0.146249	-0.108313	-0.0826052
70234280		-0.0744742	-0.353896	-0.524739	-0.560118	-0.562508	-0.592015	-0.602957	-0.64768	-0.634506	-0.626499	-0.61154	-0.556098	-0.51204	-0.46422	-0.445679	-0.413332	-0.377414	-0.346881	-0.345775	-0.334526	-0.327433	-0.324339	-0.340978	-0.341265	-0.350555	-0.338627	-0.306003	-0.280597	-0.26906	-0.26561
70234350		0.187351	0.178753	-0.0440915	-0.118884	-0.387531	-0.440043	-0.416232	-0.397742	-0.39285	-0.37993	-0.397393	-0.420952	-0.381546	-0.365679	-0.308325	-0.270162	-0.225843	-0.215018	-0.203837	-0.167141	-0.13031	-0.0991283	-0.0717681	-0.0408193	-0.0147554
70234894		-0.676324	-0.675752	-0.667308	-0.675202	-0.655383	-0.622378	-0.578698	-0.513558	-0.427941	-0.346288	-0.299968	-0.276964	-0.291188	-0.304556	-0.320703	-0.279335	-0.265257	-0.219759	-0.197301	-0.190008	-0.191749	-0.195666
70235104		-0.0739215	-0.283925	-0.440713	-0.496245	-0.552604	-0.703657	-0.745881	-0.776169	-0.813664	-0.849363	-0.922616	-0.978242	-0.911612	-0.782319	-0.726741	-0.69461	-0.693542	-0.667039	-0.644665	-0.641392	-0.607844	-0.576691	-0.551661	-0.518483	-0.484705	-0.44231	-0.453664	-0.41057	-0.375905	-0.351936
70235271		-0.862495	-0.937112	-0.896929	-0.825342	-0.727033	-0.694226	-0.707547	-0.687165	-0.641696	-0.60506	-0.584498	-0.552357	-0.519384	-0.492808	-0.456113	-0.466499	-0.431001	-0.385468	-0.365082	-0.369614	-0.354608	-0.362332	-0.350782	-0.343719	-0.312999	-0.287652	-0.219109	-0.204105	-0.153447	-0.100932
70236025		0.671285	0.787554	0.813781	0.836138	0.688943	0.560249	0.412997	0.239792	-0.032674	0.110674	-0.142531	-0.34259	-0.439146	-0.485808	-0.509734	-0.498633	-0.503583	-0.490402	-0.469159	-0.443735	-0.422107	-0.413727	-0.422564	-0.439267	-0.456317	-0.448074	-0.418407	-0.367418	-0.339567	-0.361272
70236639		0.791283	0.586807	0.466325	0.297759	-0.0577865	-0.428262	-0.657699	-0.788832	-0.822947	-0.743333	-0.722263	-0.726273	-0.697741	-0.644822	-0.641227	-0.607536	-0.506924	-0.429321	-0.412987	-0.402415	-0.383648	-0.365703	-0.374703	-0.296542	-0.356498	-0.26675	-0.252484	-0.226347	-0.209779	-0.164246
70237937		-0.389684	-0.36526	-0.38768	-0.358115	-0.385075	-0.413493	-0.461435	-0.486102	-0.535454	-0.561923	-0.575208	-0.583837	-0.586887	-0.60356	-0.617592	-0.608191	-0.589707	-0.559982	-0.539398	-0.540706	-0.496961	-0.442295	-0.400213	-0.348355	-0.309133	-0.287253	-0.284052	-0.255362	-0.238057	-0.225472
70238244		-0.310279	-0.443552	-0.452045	-0.454624	-0.46359	-0.460395	-0.462456	-0.447862	-0.431222	-0.422968	-0.418075	-0.40976	-0.401976	-0.388976	-0.385495	-0.369227	-0.351651	-0.341977	-0.332472	-0.306885	-0.284267	-0.242227	-0.19654	-0.178246	-0.176002	-0.163858	-0.148703	-0.13429	-0.123129
70239542		-0.505873	-0.520692	-0.493664	-0.464343	-0.322953	-0.315509	-0.346454	-0.363411	-0.385589	-0.412925	-0.443878	-0.44709	-0.410827	-0.330318	-0.313835	-0.273032	-0.275168	-0.254149	-0.241094	-0.234691	-0.22449	-0.232324	-0.220765	-0.224433	-0.23852	-0.228366	-0.179389	-0.119295
70239612		0.323643	0.276671	0.192789	0.146593	0.156195	0.129199	0.117645	0.131374	0.0893043	0.256339	0.165797	-0.0166179	-0.156694	-0.248856	-0.264091	-0.287234	-0.354927	-0.435541	-0.490356	-0.52467	-0.540571	-0.530266	-0.527398	-0.50681	-0.473376	-0.450357	-0.447644	-0.454889	-0.437152	-0.362455
70239919		0.641304	0.830163	0.885137	0.684355	0.546526	0.185694	-0.485306	-0.682917	-0.929439	-0.939853	-0.943384	-0.921342	-0.843902	-0.736098	-0.650533	-0.57563	-0.509199	-0.453662	-0.373853	-0.317174	-0.284519	-0.281244	-0.292786	-0.290885	-0.278414	-0.269364	-0.267603	-0.272032	-0.289472	-0.297649
70240463		-0.791182	-0.715272	-0.468247	-0.33665	-0.345507	-0.366133	-0.407307	-0.51971	-0.541116	-0.527237	-0.518726	-0.526921	-0.479866	-0.471143	-0.421192	-0.373986	-0.331366	-0.274899	-0.239839	-0.172188	-0.151075	-0.0952084	-0.0052486	0.00851496	0.0734128	0.133147	0.192348	0.239766	0.272948	0.290349
70240770		0.519835	0.42913	0.494048	0.524802	0.58028	0.559257	0.468018	0.133711	-0.388905	-0.709709	-0.719995	-0.645543	-0.593723	-0.558209	-0.555835	-0.582994	-0.60087	-0.596013	-0.577169	-0.555905	-0.521103	-0.490931	-0.474757	-0.467446	-0.451165	-0.408505	-0.335886	-0.308202	-0.285374	-0.284881
70240910		0.0910714	-0.232686	-0.433407	-0.535445	-0.566272	-0.596964	-0.590484	-0.574179	-0.539897	-0.51533	-0.4876	-0.478222	-0.448795	-0.406187	-0.39643	-0.362286	-0.372601	-0.341544	-0.352578	-0.323735	-0.261528	-0.22625	-0.201816	-0.190754	-0.188739	-0.179806
70241077		0.232115	0.143343	0.130771	0.171833	-0.139848	-0.338955	-0.451723	-0.516503	-0.536621	-0.582135	-0.63364	-0.637736	-0.58212	-0.545335	-0.515198	-0.479865	-0.461583	-0.417626	-0.402074	-0.427329	-0.470818	-0.487042	-0.447626	-0.496447	-0.459717	-0.352513	-0.287492	-0.254696	-0.231736	-0.200665
70241524		-0.641797	-0.670235	-0.637993	-0.579567	-0.507591	-0.488595	-0.45385	-0.455206	-0.473524	-0.483852	-0.481758	-0.458982	-0.419203	-0.367529	-0.334258	-0.297181	-0.250488	-0.216884	-0.17049	-0.149521	-0.127314	-0.0971492	-0.076778	-0.0993455	-0.0860735	-0.0536552	-0.0673051	-0.0546426	-0.0902385	-0.121515
70241761		-0.637536	-0.57841	-0.557495	-0.593325	-0.562732	-0.496737	-0.540437	-0.5708	-0.603955	-0.523044	-0.514441	-0.453987	-0.465643	-0.490055	-0.505402	-0.485736	-0.47774	-0.441722	-0.403192	-0.364347	-0.31544	-0.325189	-0.295207	-0.270796	-0.227662	-0.223967	-0.168451	-0.142488	-0.13511	-0.146941
70242682		-0.0743123	-0.103079	-0.230615	-0.339251	-0.391471	-0.413368	-0.390585	-0.412212	-0.381691	-0.376834	-0.404709	-0.458343	-0.475204	-0.452639	-0.405656	-0.346267	-0.308726	-0.25862	-0.211138	-0.188262	-0.186467	-0.193182	-0.197344	-0.200649
70242822		-0.858329	-0.890568	-0.824097	-0.758931	-0.67953	-0.598921	-0.517486	-0.471699	-0.445966	-0.467196	-0.431451	-0.402262	-0.36905	-0.385072	-0.341668	-0.322662	-0.322471	-0.291225	-0.248014	-0.245965	-0.246581	-0.254872	-0.2889	-0.307018	-0.327498	-0.335343	-0.343547	-0.359444	-0.352065	-0.356952
70242989		-0.488672	-0.471845	-0.45763	-0.488413	-0.503057	-0.494392	-0.479428	-0.47103	-0.452202	-0.413901	-0.38453	-0.358172	-0.34644	-0.336645	-0.317887	-0.290405	-0.258507	-0.248623	-0.222496	-0.17046	-0.136801	-0.131312	-0.135432	-0.143954
70243059		0.769056	0.555949	0.312266	0.165959	0.0648888	-0.0159367	0.159891	0.418175	0.42249	0.373192	0.204231	-0.106343	-0.505512	-0.689861	-0.847748	-0.76252	-0.740284	-0.728365	-0.704421	-0.627265	-0.605613	-0.599044	-0.589595	-0.571358	-0.558436	-0.550958	-0.52143	-0.493809	-0.469385	-0.448402
70244804		-0.704185	-0.727354	-0.711948	-0.675841	-0.617917	-0.552989	-0.546776	-0.519864	-0.520059	-0.493003	-0.505685	-0.479875	-0.465253	-0.430539	-0.398255	-0.357268	-0.328412	-0.307965	-0.30648	-0.2496	-0.256035	-0.225864	-0.214832	-0.211692	-0.188319	-0.148368	-0.131931	-0.141343	-0.162639	-0.172223
70245041		-0.187197	-0.190328	-0.195449	-0.201804	-0.208972	-0.226472	-0.260258	-0.313404	-0.34522	-0.369979	-0.393836	-0.380809	-0.324202	-0.297577	-0.250481	-0.24255	-0.255634	-0.279819	-0.341202	-0.37673	-0.354812	-0.327365	-0.318978	-0.314761	-0.317433	-0.31773	-0.322033
70245111		-0.127582	-0.245409	-0.300206	-0.328609	-0.342445	-0.312892	-0.272866	-0.238296	-0.221862	-0.200588	-0.198833	-0.158549	-0.198897	-0.175602	-0.16139	-0.133467	-0.0985701	-0.0807736	-0.0752972	-0.0865822	-0.152158	-0.214986
70246032		0.162733	0.205455	0.278518	0.358997	0.464825	0.381728	0.340654	0.289874	0.146254	-0.160798	-0.473905	-0.562679	-0.537487	-0.506427	-0.519552	-0.524083	-0.528689	-0.534882	-0.521012	-0.511983	-0.482802	-0.441878	-0.416392	-0.413027	-0.4106	-0.397219	-0.358189	-0.333304	-0.268456	-0.273279
70247260		0.254843	0.197668	0.184857	0.234191	0.262898	0.284773	0.264727	0.173317	-0.318952	-0.333117	-0.292807	-0.341159	-0.373125	-0.357085	-0.326477	-0.299559	-0.264891	-0.302622	-0.264773	-0.270311	-0.246415	-0.231788	-0.210121	-0.181472	-0.159871	-0.146551	-0.137395	-0.135507	-0.12188	-0.123212
70248628		-0.588262	-0.582974	-0.584694	-0.575404	-0.517192	-0.47623	-0.451226	-0.433887	-0.431564	-0.428192	-0.425374	-0.431401	-0.420502	-0.394123	-0.375264	-0.352252	-0.332767	-0.319361	-0.302365	-0.291122	-0.275087	-0.25433	-0.241278	-0.238412
70249479		-0.203001	-0.243793	-0.276332	-0.417091	-0.529314	-0.61419	-0.666887	-0.704824	-0.679259	-0.68312	-0.663068	-0.602033	-0.570807	-0.532547	-0.494723	-0.465413	-0.422531	-0.369191	-0.342725	-0.328406	-0.306578	-0.311594	-0.307856	-0.326939	-0.284176	-0.258873	-0.245352	-0.249029	-0.237747
70249549		0.186637	0.390626	0.474841	0.471631	0.442372	0.606374	0.161484	0.195316	-0.171719	-0.256059	-0.340616	-0.376899	-0.393601	-0.408148	-0.417728	-0.445507	-0.452315	-0.466824	-0.481888	-0.504215	-0.507134	-0.493401	-0.467313	-0.415962	-0.381593	-0.330773	-0.344316	-0.328551	-0.30631	-0.297086
70249786		-0.0146506	-0.32126	-0.383085	-0.419793	-0.460656	-0.479982	-0.487567	-0.486089	-0.482712	-0.474694	-0.457831	-0.428068	-0.401414	-0.363025	-0.331278	-0.307934	-0.307854	-0.285902	-0.292931	-0.268525	-0.279478	-0.245216	-0.23537	-0.216717	-0.211739	-0.219429
70250303		-0.0569598	-0.0672392	-0.0274366	0.00234804	0.041479	0.0842196	0.325565	0.555657	0.549307	0.411103	0.268077	0.0772511	-0.0719092	-0.274286	-0.407641	-0.455954	-0.44422	-0.444177	-0.446692	-0.422583	-0.4133	-0.387146	-0.36398	-0.328735	-0.303934	-0.265705	-0.236357	-0.193904	-0.143932	-0.119168
70250917		-0.676133	-0.559534	-0.464321	-0.455794	-0.440351	-0.518573	-0.580359	-0.674511	-0.729475	-0.6873	-0.64204	-0.600654	-0.590696	-0.559849	-0.573026	-0.566376	-0.560281	-0.543223	-0.512273	-0.484229	-0.48745	-0.497233	-0.49761	-0.497975	-0.485402	-0.489229	-0.441166	-0.388856	-0.366659	-0.330361
70251224		0.371071	0.432488	0.341954	0.43891	0.509358	0.387302	0.476185	0.448653	0.374126	0.0919681	-0.173999	-0.284552	-0.392065	-0.467742	-0.497866	-0.503124	-0.495057	-0.492683	-0.491458	-0.470758	-0.447355	-0.409237	-0.361938	-0.31522	-0.299556	-0.270801	-0.226264	-0.207692	-0.211095	-0.218353
70251531		-0.0210983	-0.122582	-0.19416	-0.290166	-0.372796	-0.413544	-0.440097	-0.426855	-0.423662	-0.398092	-0.371386	-0.341441	-0.299794	-0.257758	-0.237059	-0.230214	-0.188602	-0.202448	-0.169284	-0.146159	-0.132721	-0.120424	-0.123148	-0.152686	-0.194509	-0.226782	-0.217812
70251768		-0.724169	-0.604699	-0.544575	-0.567429	-0.585247	-0.600705	-0.60646	-0.574365	-0.555487	-0.542899	-0.536417	-0.528611	-0.516827	-0.461799	-0.353289	-0.266818	-0.297072	-0.262615	-0.258815	-0.20793	-0.156239	-0.145948	-0.113881	-0.0918447	-0.078393	-0.071782
70252075		-0.0799143	-0.212893	-0.260975	-0.272274	-0.372075	-0.390576	-0.614591	-0.655918	-0.672869	-0.65468	-0.597966	-0.529587	-0.523115	-0.488298	-0.489237	-0.470073	-0.451686	-0.415305	-0.37438	-0.328291	-0.33251	-0.322136	-0.31255	-0.29809	-0.316774	-0.296831	-0.310829	-0.305532
70252215		-0.259893	-0.255883	-0.340902	-0.370131	-0.433645	-0.472785	-0.491385	-0.501843	-0.51741	-0.520461	-0.491195	-0.431432	-0.40271	-0.348412	-0.311284	-0.291897	-0.28107	-0.26791	-0.261714	-0.267598	-0.285231	-0.311357	-0.327498	-0.326205	-0.329338	-0.343979	-0.337576	-0.325172
70252452		-0.700546	-0.6368	-0.546713	-0.472063	-0.433677	-0.467168	-0.473684	-0.514793	-0.574967	-0.547911	-0.479142	-0.450224	-0.425772	-0.411456	-0.385798	-0.346136	-0.321475	-0.249985	-0.209517	-0.169216	-0.158563	-0.149682	-0.15383	-0.168138	-0.189344	-0.184806	-0.182421	-0.172155	-0.16737	-0.163835
70252522		-0.67368	-0.768536	-0.841695	-0.872684	-0.759527	-0.516283	-0.389392	-0.417195	-0.378965	-0.365148	-0.414854	-0.476284	-0.510602	-0.527385	-0.549833	-0.542126	-0.518351	-0.485087	-0.446255	-0.370356	-0.307264	-0.28322	-0.296816	-0.291983	-0.272703	-0.26957	-0.25483	-0.257938	-0.253547	-0.24562
70253136		-0.287803	-0.435222	-0.51275	-0.574045	-0.640229	-0.662856	-0.631406	-0.599023	-0.554066	-0.529397	-0.512035	-0.490147	-0.442531	-0.395707	-0.379036	-0.368901	-0.351958	-0.321602	-0.287273	-0.261159	-0.244783	-0.233591	-0.228109	-0.231847	-0.220547	-0.217341	-0.196334	-0.174758	-0.175371	-0.158422
70253443		0.155484	0.192996	0.193572	0.177404	0.109875	0.100208	-0.110842	-0.255695	-0.414652	-0.504843	-0.527348	-0.548011	-0.531409	-0.510999	-0.5138	-0.504727	-0.516503	-0.515875	-0.47591	-0.45093	-0.423708	-0.390553	-0.363528	-0.333534	-0.297424	-0.25846	-0.188493	-0.133287	-0.0719125	-0.00882102
70253750		0.565202	0.392252	0.22682	0.126162	-0.0596745	-0.236979	-0.315104	-0.367795	-0.394364	-0.392413	-0.37244	-0.354552	-0.368631	-0.307526	-0.306807	-0.329948	-0.294104	-0.311177	-0.290198	-0.275485	-0.271666	-0.244059	-0.212417	-0.164919	-0.0869606
70253987		0.345595	0.519289	0.781341	0.872867	0.53531	0.26455	0.0408352	-0.118102	-0.249047	-0.374832	-0.468623	-0.487692	-0.492295	-0.467653	-0.418883	-0.350878	-0.289411	-0.238398	-0.220558	-0.137011	-0.172521	-0.117606	-0.0616086	-0.0268806	-0.00523077	0.0198056	0.0385821	0.0677107
70254057		0.843425	-0.0668115	-0.388709	-0.456674	-0.47231	-0.475323	-0.490338	-0.535782	-0.562108	-0.568605	-0.570295	-0.565171	-0.542544	-0.504834	-0.452859	-0.40439	-0.376995	-0.345828	-0.329561	-0.325441	-0.294237	-0.271444	-0.258745	-0.234772	-0.193576	-0.149616	-0.0972571
70254127		-0.587023	-0.608213	-0.60388	-0.58156	-0.558654	-0.528031	-0.496075	-0.461621	-0.42852	-0.383052	-0.331721	-0.291776	-0.250109	-0.201123	-0.178751	-0.163387	-0.190363	-0.188988	-0.183395	-0.177948	-0.181433	-0.175966	-0.20099	-0.232805
70254504		-0.651708	-0.814613	-0.560284	-0.498409	-0.493023	-0.494428	-0.475968	-0.440322	-0.428809	-0.417889	-0.44319	-0.480144	-0.526937	-0.487302	-0.432635	-0.389401	-0.368262	-0.336264	-0.324659	-0.289519	-0.29314	-0.285595	-0.285674	-0.283948	-0.277871	-0.261734	-0.236454	-0.213066	-0.198405	-0.196767
70254671		-0.0033759	0.155743	-0.404703	-0.387624	-0.318638	-0.282675	-0.296302	-0.314423	-0.322451	-0.299187	-0.27201	-0.24817	-0.230759	-0.222437	-0.215301	-0.222009	-0.216931	-0.202149	-0.163064	-0.152341	-0.131817	-0.13587	-0.139612	-0.150024	-0.161533	-0.164228	-0.178696	-0.202354
70254741		-0.473366	-0.477667	-0.476221	-0.479287	-0.469133	-0.465453	-0.46044	-0.452041	-0.432258	-0.4116	-0.38065	-0.358974	-0.350477	-0.340625	-0.342048	-0.296626	-0.240739	-0.218951	-0.230294	-0.2488	-0.23459	-0.224412
70255118		-0.256834	-0.36088	-0.408347	-0.37086	-0.327346	-0.348867	-0.319611	-0.309122	-0.315901	-0.326258	-0.315945	-0.286653	-0.255633	-0.229164	-0.217412	-0.219039	-0.220706	-0.215876	-0.194528	-0.171702	-0.152886	-0.155052	-0.165112
70255592		0.417721	0.409712	0.478293	0.547968	0.579086	0.592705	0.559099	0.558464	0.477054	0.229081	-0.487573	-0.666445	-0.48635	-0.624165	-0.545937	-0.613613	-0.648139	-0.586962	-0.512323	-0.442568	-0.430799	-0.389286	-0.366246	-0.333451	-0.296253	-0.251123	-0.224397	-0.172856	-0.161602	-0.176209
70255969		-0.229869	-0.328549	-0.34404	-0.405432	-0.468319	-0.49252	-0.497113	-0.486098	-0.468834	-0.428496	-0.400018	-0.388774	-0.339874	-0.347262	-0.315582	-0.295855	-0.285455	-0.259626	-0.278901	-0.265041	-0.262872	-0.264078	-0.242807	-0.224646
70256039		0.847326	0.861731	0.748421	0.69867	0.625751	0.458406	-0.184448	-0.0515054	-0.280016	-0.317418	-0.200843	-0.316509	-0.456305	-0.535848	-0.619897	-0.634269	-0.615004	-0.579222	-0.529578	-0.516595	-0.510233	-0.509043	-0.514768	-0.519926	-0.529226	-0.532309	-0.538701	-0.540331	-0.540345	-0.526265
70258328		0.351933	0.335209	0.332268	0.318293	0.266945	0.33762	0.342396	0.266257	0.36891	0.379331	0.269247	0.138663	-0.0918965	-0.539153	-0.721847	-0.765631	-0.723454	-0.604211	-0.543394	-0.478875	-0.452377	-0.431757	-0.430269	-0.439027	-0.432908	-0.401988	-0.354217	-0.312322	-0.294174	-0.316541
70258565		-0.227532	-0.368912	-0.49005	-0.618638	-0.694415	-0.700049	-0.662942	-0.625161	-0.606718	-0.595435	-0.575538	-0.558945	-0.523027	-0.468935	-0.429669	-0.370898	-0.295896	-0.248979	-0.234102	-0.239	-0.233042	-0.227103	-0.21264	-0.197193	-0.170734
70259012		0.642615	0.415471	0.272991	-0.17081	-0.485486	-0.605099	-0.642084	-0.614383	-0.584064	-0.561393	-0.559856	-0.542733	-0.529892	-0.494619	-0.469588	-0.443084	-0.426941	-0.411739	-0.379019	-0.383869	-0.364595	-0.334656	-0.335547	-0.29017	-0.250823	-0.233916	-0.232655	-0.246608	-0.267863	-0.283754
70259486		0.223599	0.30053	0.368561	0.310041	0.370279	0.0626356	-0.126812	-0.276182	-0.411648	-0.522395	-0.523353	-0.53361	-0.521021	-0.507414	-0.490093	-0.472407	-0.445213	-0.393673	-0.340189	-0.285393	-0.220087	-0.16094	-0.164236	-0.120897	-0.0788353	-0.04515	-0.0111867	0.039347	0.0138361
70259556		-0.632971	-0.659439	-0.594695	-0.564892	-0.544415	-0.523443	-0.503296	-0.479409	-0.474825	-0.469376	-0.462073	-0.448075	-0.445001	-0.405604	-0.397051	-0.357503	-0.402419	-0.340166	-0.293601	-0.252383	-0.192371	-0.162919	-0.156583	-0.142879	-0.120702	-0.0685672	-0.0168057
70259626		0.00914543	0.0147817	0.0060349	0.00329298	-0.0886503	-0.114748	-0.218852	-0.284016	-0.370624	-0.431262	-0.396113	-0.425882	-0.41916	-0.430031	-0.425401	-0.393756	-0.360931	-0.366103	-0.319604	-0.335013	-0.312424	-0.281837	-0.31288	-0.293662	-0.310861	-0.294488	-0.310972	-0.29311	-0.260839	-0.234138
70259863		-0.488969	-0.577688	-0.68355	-0.747964	-0.902665	-0.939025	-0.877373	-0.782902	-0.681885	-0.62032	-0.576138	-0.556106	-0.535912	-0.517582	-0.490825	-0.482838	-0.461394	-0.423723	-0.424629	-0.407346	-0.39737	-0.395791	-0.366592	-0.313848	-0.285655	-0.256836	-0.255742	-0.260452	-0.279051
70260310		-0.580871	-0.756083	-0.650415	-0.696923	-0.556032	-0.530583	-0.465426	-0.410102	-0.402644	-0.40637	-0.378932	-0.320772	-0.3152	-0.259339	-0.211448	-0.168344	-0.153369	-0.131887	-0.113258	-0.0927643	-0.0810345	-0.0866934	-0.095992	-0.116592	-0.123283	-0.135288	-0.145829	-0.136947	-0.135318	-0.13809
70260477		-0.398535	-0.53181	-0.786884	-0.804523	-0.774159	-0.641382	-0.486593	-0.463405	-0.47513	-0.495152	-0.534343	-0.544445	-0.545618	-0.534231	-0.531338	-0.516477	-0.473332	-0.425924	-0.358429	-0.333046	-0.328005	-0.349472	-0.348171	-0.315221	-0.302327	-0.26291	-0.248713	-0.221153	-0.2325	-0.252894
70260547		0.532804	0.571686	0.552032	0.537322	0.408716	0.0550902	-0.450825	-0.54672	-0.542569	-0.534269	-0.532472	-0.53146	-0.508918	-0.484028	-0.468653	-0.471611	-0.475266	-0.476153	-0.475003	-0.468939	-0.45124	-0.434506	-0.426439	-0.421165	-0.419509	-0.420876	-0.409828	-0.400948	-0.393979	-0.402207
70260617		-0.270268	-0.278752	-0.281676	-0.349266	-0.406406	-0.468959	-0.507623	-0.517259	-0.505321	-0.49827	-0.485976	-0.446765	-0.397366	-0.372579	-0.343184	-0.298886	-0.254026	-0.206107	-0.213546	-0.187553	-0.16247	-0.142529	-0.105172	-0.0731615	-0.0775656	-0.0533617	-0.0558326	-0.0433158
70260784		-0.422279	-0.4573	-0.472534	-0.480905	-0.473308	-0.428755	-0.428394	-0.393104	-0.329865	-0.307117	-0.266535	-0.248559	-0.225528	-0.228508	-0.214147	-0.21719	-0.223084	-0.236105	-0.256172	-0.267915	-0.278687	-0.284297	-0.256142	-0.206097	-0.179404	-0.194709
70261091		0.255051	0.181902	0.0446205	-0.523847	-0.679613	-0.603324	-0.613273	-0.576081	-0.587667	-0.548857	-0.4253	-0.378013	-0.403493	-0.389472	-0.385789	-0.378961	-0.361706	-0.308241	-0.307524	-0.297507	-0.276486	-0.274783	-0.264047	-0.262556	-0.278326	-0.303833	-0.31822
70261231		0.797468	0.900846	0.696403	0.339551	-0.132323	-0.2984	-0.385117	-0.390296	-0.427503	-0.477832	-0.478931	-0.515663	-0.558244	-0.549459	-0.512318	-0.506714	-0.455838	-0.409346	-0.40168	-0.369569	-0.335372	-0.342625	-0.343746	-0.334507	-0.304089	-0.224509	-0.168836	-0.13773	-0.122078	-0.10027
70262222		0.539753	0.362193	0.131218	-0.0950565	-0.29254	-0.317387	-0.397345	-0.390189	-0.557748	-0.858148	-0.841493	-0.782661	-0.711418	-0.662863	-0.557898	-0.44784	-0.388533	-0.357069	-0.23409	0.127224	0.327484	0.0300689	0.116564	-0.0913427	-0.286328	-0.421351	-0.462971	-0.46708	-0.455878	-0.426691
70262389		0.757045	0.704739	0.640162	0.437109	0.148214	-0.0191093	-0.483116	-0.603394	-0.593844	-0.531949	-0.518697	-0.517539	-0.515425	-0.498146	-0.469058	-0.442573	-0.436589	-0.42015	-0.409631	-0.404584	-0.385913	-0.336626	-0.257559	-0.25782	-0.227869	-0.168353	-0.148671	-0.131577	-0.139148	-0.16387
70262836		0.627115	0.577649	0.517278	0.331544	-0.106663	-0.462092	-0.503436	-0.506152	-0.50328	-0.507269	-0.519815	-0.515229	-0.509193	-0.468722	-0.425781	-0.383474	-0.359535	-0.337175	-0.313211	-0.286248	-0.28291	-0.274245	-0.271205	-0.260047	-0.275874	-0.291562	-0.325918	-0.307467	-0.287971
70262906		-0.0815404	-0.521722	-0.687056	-0.746687	-0.620609	-0.542788	-0.545298	-0.539453	-0.540923	-0.54059	-0.535798	-0.525545	-0.503608	-0.477707	-0.447368	-0.454256	-0.391497	-0.373507	-0.373358	-0.393212	-0.361155	-0.312549	-0.260612	-0.243193	-0.206009	-0.175123	-0.150756	-0.123765	-0.0763717
70263073		-0.0288462	-0.10378	-0.293906	-0.316583	-0.285778	-0.291536	-0.341012	-0.414506	-0.469665	-0.523811	-0.579057	-0.609372	-0.637377	-0.647892	-0.62887	-0.62089	-0.585878	-0.55666	-0.549662	-0.539379	-0.508609	-0.513501	-0.506686	-0.459691	-0.364945	-0.307409	-0.228488	-0.144489	-0.138251	-0.062189
70263687		-0.529813	-0.759593	-0.808622	-0.917695	-0.823256	-0.721715	-0.624415	-0.514186	-0.496829	-0.464131	-0.444612	-0.433742	-0.426756	-0.433892	-0.442919	-0.434078	-0.413498	-0.380596	-0.356088	-0.351034	-0.394694	-0.342611	-0.275228	-0.251959	-0.20431	-0.184253	-0.155086	-0.120003	-0.109592
70263757		0.676467	0.682137	0.528666	0.618259	-0.211554	-0.747916	-0.53248	-0.755476	-0.721963	-0.718158	-0.674647	-0.615875	-0.562948	-0.511243	-0.462516	-0.470703	-0.454657	-0.438658	-0.422899	-0.403692	-0.373259	-0.35721	-0.353903	-0.355688	-0.357022	-0.364128	-0.339615	-0.335133	-0.285593	-0.293596
70264134		0.0439124	0.0302839	0.0302056	-0.154658	-0.13853	-0.0170698	0.444833	-0.0303541	-0.231343	-0.437869	-0.565453	-0.664698	-0.744927	-0.709626	-0.680142	-0.621783	-0.573019	-0.523495	-0.489003	-0.468426	-0.464584	-0.456487	-0.45	-0.43795	-0.424335	-0.416098	-0.40467	-0.387897	-0.359783	-0.356151
70264204		-0.474159	-0.446989	-0.49061	-0.54445	-0.589316	-0.656878	-0.708479	-0.71488	-0.68758	-0.663477	-0.654622	-0.641315	-0.634599	-0.627022	-0.6077	-0.602107	-0.561283	-0.484444	-0.429609	-0.412917	-0.390065	-0.311043	-0.24629	-0.221134	-0.175771	-0.155271	-0.161377	-0.165659	-0.173029	-0.161318
70264985		-0.563183	-0.47301	-0.503012	-0.459836	-0.425831	-0.395161	-0.345956	-0.275902	-0.227374	-0.182781	-0.158376	-0.126912	-0.129299	-0.155055	-0.15519	-0.193849	-0.240804	-0.225218	-0.20841	-0.205705	-0.199134	-0.197958	-0.208584
70265669		-0.772644	-0.665192	-0.626826	-0.585171	-0.542365	-0.493243	-0.423256	-0.245288	-0.24155	-0.248192	-0.269999	-0.253134	-0.251893	-0.25027	-0.239559	-0.219215	-0.225949	-0.216343	-0.230312	-0.21022	-0.219894	-0.21537	-0.234176	-0.240993	-0.238713	-0.256534	-0.262551	-0.26214	-0.272443	-0.293234
70265739		-0.633895	-0.648559	-0.652697	-0.646758	-0.671879	-0.612637	-0.606952	-0.572999	-0.533226	-0.476563	-0.439531	-0.41631	-0.387354	-0.392013	-0.36141	-0.328579	-0.288402	-0.277621	-0.254481	-0.236403	-0.236362	-0.222633	-0.198322	-0.19195	-0.186555	-0.184755	-0.189179
70265809		-0.826343	-0.838465	-0.813914	-0.798996	-0.684936	-0.640269	-0.575157	-0.53689	-0.492717	-0.480364	-0.464657	-0.416706	-0.379121	-0.342868	-0.331524	-0.329636	-0.335067	-0.306587	-0.277883	-0.248925	-0.238755	-0.223405	-0.235736	-0.234794
70265976		0.711584	0.733475	0.650217	0.52386	0.39592	0.329724	0.489124	0.658299	0.311609	-0.0018968	-0.257219	-0.321735	-0.38485	-0.466076	-0.556625	-0.622266	-0.579509	-0.577662	-0.511742	-0.491827	-0.473087	-0.444475	-0.437476	-0.418295	-0.402789	-0.343352	-0.300505	-0.32067	-0.317438	-0.303155
70266660		-0.432735	-0.452407	-0.476865	-0.486274	-0.480362	-0.462075	-0.428974	-0.403458	-0.381969	-0.33749	-0.273263	-0.234718	-0.21606	-0.212705	-0.206257	-0.218628	-0.253984	-0.282618	-0.296562	-0.285439
70267581		-0.348465	-0.378573	-0.415416	-0.466842	-0.465116	-0.459777	-0.434446	-0.405878	-0.361562	-0.368074	-0.349681	-0.341926	-0.328222	-0.31423	-0.288831	-0.269332	-0.242004	-0.226609	-0.242763	-0.210241	-0.198258	-0.233112	-0.209695	-0.178322	-0.147011	-0.110283	-0.107463	-0.098475	-0.113535	-0.118465
70268028		0.43993	0.467787	0.461239	0.43881	0.567118	0.206173	0.09149	0.0447745	-0.106418	-0.341194	-0.38803	-0.55304	-0.594546	-0.639409	-0.64899	-0.654904	-0.626086	-0.593123	-0.554943	-0.517255	-0.480692	-0.430237	-0.394805	-0.344217	-0.301015	-0.268936	-0.253967	-0.240205	-0.23293	-0.222009
70268405		-0.435471	-0.586487	-0.551296	-0.522488	-0.497988	-0.482749	-0.475839	-0.474513	-0.478874	-0.48052	-0.481907	-0.477168	-0.473879	-0.465919	-0.446075	-0.428652	-0.389092	-0.372323	-0.345212	-0.311021	-0.256971	-0.251265	-0.231291
70268572		-0.484938	-0.467602	-0.416506	-0.426751	-0.451046	-0.524167	-0.549168	-0.573722	-0.590863	-0.585397	-0.566512	-0.550651	-0.539515	-0.524775	-0.509873	-0.489677	-0.470765	-0.453763	-0.447139	-0.44364	-0.442554	-0.420785	-0.401939	-0.378424	-0.359954	-0.321242	-0.253194	-0.188023	-0.152341	-0.137923
70268712		-0.70847	-0.772071	-0.846362	-0.844227	-0.907663	-0.925084	-0.917868	-0.836626	-0.742411	-0.656558	-0.613361	-0.599422	-0.588968	-0.579701	-0.566473	-0.534693	-0.489063	-0.441435	-0.459102	-0.423181	-0.385249	-0.366577	-0.327676	-0.308001	-0.323957	-0.316189	-0.306458	-0.307532	-0.343463	-0.345776
70269633		-0.491407	-0.486726	-0.507233	-0.517545	-0.570177	-0.589559	-0.546913	-0.48387	-0.450466	-0.416311	-0.400973	-0.375175	-0.355016	-0.34517	-0.336007	-0.321116	-0.296873	-0.268463	-0.238077	-0.226064	-0.209928	-0.204394	-0.187517	-0.141316	-0.0865556	-0.0708647	-0.0528496	-0.0387096	-0.0395984	-0.0291771
70270010		-0.637278	-0.710602	-0.701483	-0.705808	-0.686091	-0.629588	-0.550348	-0.493551	-0.463629	-0.432589	-0.39949	-0.378913	-0.347354	-0.328072	-0.319175	-0.307897	-0.301884	-0.285411	-0.290864	-0.280301	-0.28057	-0.293213	-0.328636	-0.358079	-0.3361	-0.280046	-0.263508	-0.23061	-0.213875	-0.197745
70270177		-0.937948	-0.955745	-0.978796	-0.963097	-0.898681	-0.789174	-0.725205	-0.687661	-0.665907	-0.628073	-0.572524	-0.507585	-0.469214	-0.454614	-0.421316	-0.394896	-0.363878	-0.330043	-0.30961	-0.316665	-0.292863	-0.273596	-0.270144	-0.257706	-0.241481	-0.234795	-0.237281	-0.232753
70270317		-0.00162742	-0.0761564	-0.167108	-0.272961	-0.383873	-0.476024	-0.513898	-0.522242	-0.512156	-0.507106	-0.485031	-0.471725	-0.43823	-0.430841	-0.391291	-0.366192	-0.334891	-0.283056	-0.218185	-0.147661	-0.120458	-0.0694327	-0.0262484	0.0451552	0.105837	0.148788	0.19047
70271238		-0.641031	-0.740522	-0.659758	-0.712112	-0.687442	-0.701438	-0.703612	-0.700499	-0.648288	-0.601174	-0.562288	-0.54639	-0.521742	-0.46873	-0.427408	-0.408531	-0.386406	-0.37193	-0.365996	-0.367624	-0.37929	-0.416594	-0.442709	-0.395695	-0.333271	-0.30525	-0.314805	-0.323941	-0.315019	-0.28889
70272466		-0.397548	-0.478613	-0.582588	-0.614726	-0.6046	-0.600538	-0.600159	-0.590811	-0.572004	-0.524858	-0.498683	-0.470212	-0.480487	-0.447847	-0.46244	-0.450116	-0.418122	-0.394543	-0.364294	-0.318353	-0.336725	-0.300405	-0.283817	-0.259492	-0.216541	-0.187789
70274378		-0.00459603	-0.163839	-0.232186	-0.250546	-0.242399	-0.231482	-0.218369	-0.231547	-0.254545	-0.255642	-0.228091	-0.206223	-0.204155	-0.204054	-0.202937	-0.209999	-0.199535	-0.193916	-0.20588	-0.202017	-0.21408	-0.22059	-0.222212	-0.226478	-0.232286	-0.238223	-0.248495	-0.258115
70275132		-0.704834	-0.71462	-0.688491	-0.649993	-0.628103	-0.622533	-0.5944	-0.561081	-0.521767	-0.491748	-0.452497	-0.413983	-0.375996	-0.357642	-0.348791	-0.33145	-0.314806	-0.304804	-0.322474	-0.30813	-0.305727	-0.265419	-0.238068	-0.233934	-0.239394	-0.259687	-0.255477
70275369		0.148801	0.0105812	-0.137084	-0.312782	-0.410103	-0.421517	-0.406427	-0.407076	-0.433211	-0.476554	-0.483355	-0.49527	-0.480722	-0.460641	-0.455259	-0.43392	-0.365744	-0.322921	-0.325596	-0.33513	-0.331507	-0.338447	-0.34906	-0.342976	-0.346862	-0.333318	-0.313887	-0.287247	-0.256654	-0.221844
70275439		-0.184838	-0.436988	-0.431152	-0.552255	-0.318012	-0.285644	-0.30374	-0.355324	-0.446675	-0.510591	-0.559609	-0.57423	-0.595386	-0.617012	-0.612004	-0.605901	-0.621032	-0.586997	-0.52939	-0.512138	-0.49234	-0.495308	-0.51587	-0.522667	-0.519043	-0.468356	-0.436322	-0.380176	-0.37207	-0.320755
70275509		0.114842	-0.0311584	-0.251781	-0.457056	-0.602237	-0.720222	-0.744875	-0.773469	-0.759681	-0.720493	-0.75485	-0.732931	-0.714604	-0.682943	-0.637093	-0.615576	-0.593753	-0.570222	-0.549742	-0.514296	-0.496999	-0.483847	-0.455741	-0.463336	-0.441635	-0.423079	-0.40125	-0.358923	-0.341718	-0.286443
70275746		-0.317889	-0.416442	-0.391525	-0.401114	-0.371355	-0.353529	-0.335296	-0.346306	-0.356468	-0.353814	-0.337614	-0.312145	-0.290139	-0.288789	-0.265431	-0.216963	-0.175211	-0.161048	-0.176524	-0.203268
70275816		0.413568	0.321755	0.156096	-0.0520529	-0.245235	-0.412425	-0.556141	-0.647398	-0.663998	-0.647205	-0.626648	-0.608926	-0.610775	-0.615126	-0.615468	-0.605709	-0.588838	-0.549242	-0.497559	-0.434159	-0.430599	-0.435625	-0.433183	-0.39743	-0.397184	-0.354956	-0.348012	-0.317931	-0.314911	-0.302126
70276053		0.133647	0.136489	0.197728	0.271097	0.507186	0.751412	0.812427	0.802823	0.0355573	0.268674	-0.127468	-0.324831	-0.457581	-0.487564	-0.497167	-0.498722	-0.496567	-0.492441	-0.468534	-0.438243	-0.412525	-0.399041	-0.393841	-0.361307	-0.339815	-0.316793	-0.306485	-0.294901	-0.294585	-0.302499
70276597		0.25939	0.273948	0.229225	0.203205	0.14665	0.0688851	-0.0345465	-0.0449434	-0.163505	-0.171317	-0.099257	-0.168226	-0.113553	-0.114944	-0.0801995	-0.0948136	-0.0933893	-0.0876329	-0.0759965	-0.063545	-0.0539529	-0.0444712	-0.0471518	-0.0554498	-0.0751081	-0.0998299	-0.121505	-0.15011	-0.184656	-0.190444
70276974		0.845515	0.735636	0.727108	0.665425	0.573898	0.509522	0.457364	0.428085	0.355884	-0.0579352	-0.277863	-0.340997	-0.395135	-0.419674	-0.401577	-0.386144	-0.363417	-0.358979	-0.354342	-0.344313	-0.356779	-0.368389	-0.362647	-0.353202	-0.333529	-0.307145	-0.249602	-0.216457	-0.157757	-0.168943
70277728		-0.401012	-0.41721	-0.635917	-0.610925	-0.566196	-0.543411	-0.505908	-0.49951	-0.480184	-0.452272	-0.425808	-0.393882	-0.356944	-0.328993	-0.344687	-0.343864	-0.329439	-0.310719	-0.27641	-0.232423	-0.198414	-0.175885	-0.168415	-0.176535	-0.183549
70278105		0.725748	0.716995	0.751233	0.546852	0.268232	0.1867	0.125763	0.0611509	0.0690699	0.0809781	0.114721	0.199304	0.186751	0.136127	0.093055	0.0492471	-0.0391214	-0.105237	-0.243212	-0.368052	-0.475384	-0.516715	-0.49691	-0.489651	-0.489173	-0.504833	-0.521376	-0.530961	-0.474465	-0.446691
70278649		-0.575145	-0.529555	-0.524524	-0.55705	-0.531138	-0.546082	-0.511448	-0.456342	-0.388981	-0.363205	-0.354474	-0.301436	-0.273318	-0.228838	-0.20538	-0.193671	-0.211548	-0.2115	-0.219618	-0.218001	-0.210398	-0.208768	-0.207984	-0.21423	-0.241007	-0.265032
70278956		0.641179	0.736281	0.674237	0.596308	0.557698	0.481938	0.288424	0.272868	0.241727	0.0535246	-0.0915047	-0.146336	-0.248994	-0.260097	-0.311469	-0.327166	-0.34113	-0.329086	-0.316944	-0.306784	-0.291951	-0.269858	-0.25767	-0.234679	-0.216231	-0.204789	-0.197123	-0.199886	-0.219671	-0.215212
70279193		-0.0785392	-0.139961	-0.216261	-0.298023	-0.356589	-0.369349	-0.385078	-0.426986	-0.466445	-0.483006	-0.49586	-0.461444	-0.419326	-0.356069	-0.299545	-0.264098	-0.250367	-0.232617	-0.219349	-0.203528	-0.199009	-0.180563	-0.181593	-0.186601	-0.204439	-0.227254	-0.262152
70280184		-0.418543	-0.352217	-0.34061	-0.339139	-0.360658	-0.392101	-0.418539	-0.411052	-0.411098	-0.418507	-0.42747	-0.437484	-0.446732	-0.440808	-0.434444	-0.408419	-0.384932	-0.358717	-0.319855	-0.289813	-0.264966	-0.257247	-0.267087	-0.262226	-0.246229	-0.242697	-0.252077	-0.2661	-0.293833	-0.286508
70281175		-0.189912	-0.169893	-0.162316	-0.170735	-0.196379	-0.249024	-0.299417	-0.373357	-0.421925	-0.467407	-0.489637	-0.506684	-0.509935	-0.481666	-0.460699	-0.428094	-0.40604	-0.395787	-0.391203	-0.376534	-0.36	-0.326737	-0.279076	-0.25085	-0.242557	-0.208506	-0.184708	-0.165639
70281552		0.160658	0.202641	0.252155	0.275564	0.252112	0.247836	0.313997	0.411432	0.313656	-0.147184	-0.361057	-0.40551	-0.405932	-0.407974	-0.403452	-0.40099	-0.409916	-0.427489	-0.436424	-0.43692	-0.447273	-0.470254	-0.472013	-0.46884	-0.458524	-0.442393	-0.401356	-0.369227	-0.355729	-0.341854
70282096		-0.252023	-0.320877	-0.340502	-0.322404	-0.319382	-0.326146	-0.336395	-0.346101	-0.357276	-0.379442	-0.407756	-0.439733	-0.451042	-0.489638	-0.509354	-0.507392	-0.494482	-0.489867	-0.480956	-0.454292	-0.399187	-0.356257	-0.350754	-0.374751	-0.36712	-0.344213	-0.345518	-0.325153	-0.280672	-0.230848
70282166		-0.730891	-0.588471	-0.44413	-0.382208	-0.363886	-0.369064	-0.380804	-0.378897	-0.365837	-0.351984	-0.300484	-0.225359	-0.143359	-0.0947828	-0.0642175	-0.0358209	-0.0196431	-0.00720993	0.00402762	-0.00383727	-0.00876984	-0.028878	-0.0192108	-0.0424788	-0.0443558	-0.0618208
70282543		-0.701352	-0.569741	-0.428285	-0.357192	-0.299293	-0.275533	-0.381141	-0.40559	-0.393163	-0.388444	-0.397068	-0.415939	-0.437364	-0.402987	-0.39661	-0.365655	-0.351343	-0.338497	-0.325292	-0.312149	-0.299023	-0.301245	-0.312288	-0.312766	-0.301406	-0.282221	-0.245217	-0.220373	-0.207925
70282613		-0.141762	-0.183246	-0.253341	-0.324436	-0.41098	-0.546548	-0.624108	-0.629044	-0.591706	-0.546389	-0.496266	-0.466796	-0.444347	-0.426368	-0.354682	-0.30916	-0.265091	-0.209078	-0.16639	-0.111311	-0.110876	-0.0881163	-0.0405236	-0.028609
70283227		-0.621653	-0.834414	-0.693725	-0.632006	-0.607749	-0.520776	-0.489197	-0.480941	-0.473627	-0.4306	-0.428125	-0.401697	-0.358704	-0.395722	-0.3262	-0.326735	-0.297044	-0.269902	-0.280923	-0.265945	-0.256232	-0.249536	-0.221635	-0.204462	-0.185135	-0.204265	-0.173964	-0.149014	-0.161629	-0.196539
70283534		-0.114301	-0.0456879	-0.0462561	-0.0881529	-0.15445	-0.291568	-0.385796	-0.411673	-0.451608	-0.523614	-0.518807	-0.52615	-0.519698	-0.517317	-0.505269	-0.472251	-0.432477	-0.399619	-0.372705	-0.328967	-0.307573	-0.305841	-0.312921	-0.319529	-0.336395	-0.339515	-0.338618	-0.361908	-0.348876	-0.317826
70283911		-0.574977	-0.366409	-0.601914	-0.587231	-0.594307	-0.71874	-0.811099	-0.783758	-0.876239	-0.830957	-0.724571	-0.672918	-0.64285	-0.621967	-0.58999	-0.562061	-0.541437	-0.510611	-0.480242	-0.469793	-0.463686	-0.447856	-0.454432	-0.432705	-0.385175	-0.352739	-0.31695	-0.292312	-0.274803	-0.260467
70284078		-0.0234347	-0.277026	-0.397814	-0.455578	-0.471515	-0.453334	-0.422636	-0.398452	-0.400483	-0.418493	-0.440433	-0.439463	-0.457715	-0.460568	-0.404848	-0.362297	-0.374004	-0.356004	-0.33051	-0.324707	-0.316734	-0.31647	-0.314394	-0.316256	-0.338478	-0.357764	-0.359965	-0.32274	-0.29969	-0.289808
70284218		-0.107432	-0.12746	-0.111768	-0.0769848	-0.0533205	0.028652	0.128868	0.243802	0.330737	0.530966	0.785089	0.745268	0.512717	0.534493	0.417644	0.420781	0.305968	0.159833	-0.120475	-0.544581	-0.82382	-0.983042	-0.859917	-0.808837	-0.715389	-0.681222	-0.645947	-0.62675	-0.582138	-0.538684
70284762		-0.194051	-0.21877	-0.266404	-0.317029	-0.336548	-0.349696	-0.352574	-0.359523	-0.344973	-0.335498	-0.315945	-0.271844	-0.246664	-0.198566	-0.153609	-0.155885	-0.134585	-0.113828	-0.117134	-0.0963946	-0.0828887	-0.0693242	-0.0382686	-0.012097	0.00726193	0.037505	0.0810868	0.0942704	0.0951647	0.0823243
70284832		-0.148245	-0.168279	-0.204691	-0.262057	-0.313305	-0.337427	-0.30274	-0.127319	0.122149	-0.0595125	-0.146436	-0.295762	-0.380297	-0.424384	-0.452695	-0.482027	-0.480724	-0.492506	-0.504838	-0.482927	-0.464918	-0.451468	-0.432181	-0.418735	-0.402728	-0.376104	-0.375567	-0.360443	-0.339879	-0.317311
70285069		-0.75203	-0.629472	-0.721688	-0.611319	-0.624693	-0.595521	-0.590885	-0.576412	-0.546606	-0.520115	-0.508495	-0.483959	-0.48229	-0.450026	-0.441259	-0.421399	-0.395503	-0.35249	-0.290155	-0.235552	-0.22284	-0.209136	-0.217474	-0.216389	-0.210599	-0.20407	-0.186648	-0.191464
70285516		0.820354	0.332468	0.244157	0.00826003	-0.410874	-0.60071	-0.638923	-0.640494	-0.606561	-0.557641	-0.546622	-0.512824	-0.490214	-0.489815	-0.469452	-0.443913	-0.437563	-0.420758	-0.403679	-0.376811	-0.353087	-0.31354	-0.277419	-0.263142	-0.21687	-0.198082	-0.1519	-0.152223	-0.127876	-0.122311
70286437		-0.661676	-0.63982	-0.651689	-0.722835	-0.764892	-0.762296	-0.782138	-0.750503	-0.709943	-0.644707	-0.617949	-0.62362	-0.625583	-0.614338	-0.599571	-0.558326	-0.590362	-0.522579	-0.527983	-0.496032	-0.460102	-0.421303	-0.381611	-0.355396	-0.286376	-0.320948	-0.298161	-0.242286	-0.180749	-0.146513
70287288		0.00905046	-0.199795	-0.42579	-0.612219	-0.720078	-0.685949	-0.66507	-0.627193	-0.559322	-0.545734	-0.50918	-0.474247	-0.457044	-0.431124	-0.410278	-0.399966	-0.364414	-0.308718	-0.265577	-0.261246	-0.224144	-0.191626	-0.1692	-0.162613	-0.153209	-0.140341
70289033		-0.434172	-0.545883	-0.518561	-0.46038	-0.449438	-0.449861	-0.44431	-0.432228	-0.4246	-0.407302	-0.394348	-0.382338	-0.365744	-0.373415	-0.364547	-0.37884	-0.399081	-0.43411	-0.438751	-0.391842	-0.339665	-0.302621	-0.266268	-0.259748	-0.257766	-0.284383	-0.306369	-0.328029
70291559		-0.0270663	-0.0771848	-0.092361	-0.12538	-0.127533	-0.152828	-0.114782	-0.0729293	0.016127	0.274038	0.63164	0.696356	0.470721	0.375095	0.159869	-0.400333	-0.524422	-0.54435	-0.544322	-0.563866	-0.575978	-0.552345	-0.504422	-0.460727	-0.431468	-0.389907	-0.416501	-0.341094	-0.38292	-0.388868
70292550		0.324179	0.365598	0.403595	0.365852	0.33729	0.239091	0.200181	0.191744	0.1688	0.178503	0.211073	0.216621	0.157075	0.0491802	-0.14976	-0.309247	-0.374556	-0.379934	-0.424253	-0.497721	-0.470179	-0.544034	-0.625117	-0.643959	-0.686186	-0.677774	-0.715536	-0.721267	-0.704435	-0.676971
70292927		0.373314	0.401914	0.405576	0.421817	0.391503	0.33766	0.306718	0.195542	0.158116	0.0496187	-0.248729	-0.366717	-0.459595	-0.573243	-0.618394	-0.636597	-0.642068	-0.570417	-0.537005	-0.536696	-0.535346	-0.514339	-0.536247	-0.553571	-0.567909	-0.605668	-0.583978	-0.542262	-0.509606	-0.485308
70293541		-0.00959429	-0.0074231	0.0965895	0.0612863	0.0717552	0.098387	0.0984805	0.121385	0.079851	-0.0700461	-0.426374	-0.546378	-0.589356	-0.637213	-0.73957	-0.7689	-0.749881	-0.772579	-0.774173	-0.754385	-0.654529	-0.607733	-0.569491	-0.504726	-0.48799	-0.448545	-0.414708	-0.394874	-0.383438	-0.384438
70293918		0.0229939	0.126144	0.250895	0.742678	0.76113	-0.014045	-0.408044	-0.488494	-0.510133	-0.532992	-0.541327	-0.539594	-0.526258	-0.50543	-0.484232	-0.464259	-0.441345	-0.409605	-0.358289	-0.291428	-0.268447	-0.2248	-0.247058	-0.278402	-0.285676	-0.28958	-0.246982	-0.188572	-0.15687	-0.152063
70294085		-0.649248	-0.342054	-0.331529	-0.27146	-0.279338	-0.40961	-0.464424	-0.480213	-0.480689	-0.482482	-0.4899	-0.493317	-0.491196	-0.475076	-0.414336	-0.33779	-0.305724	-0.273522	-0.261742	-0.253468	-0.2566	-0.232253	-0.215128	-0.192597	-0.202521	-0.195806	-0.23494	-0.246251	-0.249503	-0.273406
70295076		0.078559	0.0818192	0.0878844	0.156702	0.160923	0.196108	0.140902	0.116746	0.0326795	-0.193898	-0.265343	-0.330314	-0.369963	-0.357369	-0.357224	-0.368589	-0.372772	-0.390998	-0.4191	-0.451196	-0.476071	-0.472547	-0.471935	-0.44847	-0.41504	-0.367391	-0.312993	-0.291918	-0.296712	-0.288716
70296067		-0.200026	0.103151	-0.102979	-0.192153	-0.0451651	-0.285723	-0.471716	-0.540943	-0.512271	-0.459404	-0.421062	-0.398182	-0.391568	-0.424885	-0.466253	-0.480077	-0.45475	-0.443324	-0.417724	-0.399965	-0.409917	-0.38652	-0.374035	-0.374649	-0.366263	-0.369224	-0.364229	-0.344697	-0.337729	-0.325364
70297742		0.132395	-0.00191185	0.0637132	-0.237346	-0.33184	-0.372901	-0.480271	-0.569112	-0.492496	-0.490342	-0.595737	-0.805741	-0.723944	-0.843377	-0.801802	-0.713587	-0.642181	-0.579956	-0.530023	-0.518683	-0.522364	-0.523765	-0.527688	-0.515916	-0.489985	-0.48149	-0.452998	-0.428293	-0.431376	-0.427986
70297812		0.279619	0.304852	0.320389	0.326995	0.310746	0.228608	0.0717766	-0.218606	-0.486264	-0.579829	-0.550472	-0.491478	-0.439993	-0.452829	-0.45077	-0.447917	-0.440391	-0.450547	-0.416547	-0.38661	-0.388378	-0.360567	-0.310187	-0.299438	-0.303685	-0.33585	-0.349424	-0.338914	-0.31555
70297979		-0.810059	-0.643977	-0.509902	-0.44141	-0.589994	-0.625975	-0.627789	-0.640603	-0.610616	-0.587932	-0.566824	-0.539321	-0.522492	-0.497447	-0.450287	-0.36384	-0.335684	-0.261273	-0.195783	-0.188387	-0.152983	-0.186922	-0.143341	-0.120731	-0.0877196	-0.0627257	-0.019616	0.00141254	0.0312942	0.0360871
70298663		-0.380429	-0.417658	-0.393249	-0.35131	-0.323584	-0.296767	-0.309737	-0.331516	-0.402205	-0.41798	-0.449986	-0.427626	-0.456029	-0.412774	-0.411935	-0.408516	-0.407415	-0.404484	-0.382832	-0.375583	-0.34397	-0.323351	-0.277826	-0.235456	-0.21378	-0.172978	-0.139231	-0.133138	-0.134221	-0.140419
70299654		0.482281	0.393223	0.0361606	-0.455469	-0.634078	-0.665884	-0.588949	-0.488771	-0.386211	-0.479815	-0.519731	-0.57441	-0.585129	-0.579534	-0.526036	-0.454399	-0.416606	-0.36999	-0.334821	-0.297809	-0.268229	-0.239021	-0.223271	-0.227724	-0.207658	-0.199697	-0.172381	-0.169086	-0.144005	-0.128388
70300338		-0.197899	-0.394588	-0.508249	-0.624736	-0.729046	-0.767873	-0.746714	-0.7015	-0.6852	-0.687801	-0.694654	-0.666167	-0.586626	-0.481142	-0.387219	-0.361471	-0.371689	-0.382142	-0.373762	-0.401356	-0.386324	-0.331311	-0.32128	-0.281503	-0.293514	-0.276373	-0.286928	-0.24292	-0.214457	-0.176134
70300408		-0.636385	-0.871919	-0.818062	-0.780159	-0.735425	-0.701466	-0.712162	-0.721207	-0.707301	-0.666459	-0.642151	-0.631664	-0.616407	-0.596508	-0.602429	-0.532743	-0.477638	-0.423409	-0.377035	-0.356549	-0.349739	-0.351837	-0.346013	-0.358747	-0.354656	-0.350345	-0.342814	-0.311993	-0.285684	-0.275757
70301189		0.118017	0.130508	0.153652	0.222854	0.400866	0.583795	0.735798	0.701721	0.579281	0.0784027	-0.10022	-0.157637	-0.212826	-0.25623	-0.267787	-0.305031	-0.38309	-0.364879	-0.398951	-0.386416	-0.384547	-0.390274	-0.385462	-0.370367	-0.350614	-0.341527	-0.333032	-0.313855	-0.283827	-0.25507
70301496		-0.115836	-0.517456	-0.912867	-0.755894	-0.446644	-0.293008	-0.334634	-0.341075	-0.36063	-0.424086	-0.445237	-0.441899	-0.44928	-0.456311	-0.456787	-0.463004	-0.424974	-0.364015	-0.393952	-0.354891	-0.32828	-0.310091	-0.2748	-0.259386	-0.22607	-0.229752	-0.2357	-0.279595	-0.307283	-0.276125
70301706		0.10361	0.173419	0.224653	0.110861	-0.0883829	-0.0646648	-0.283454	-0.411611	-0.450057	-0.468199	-0.465753	-0.446515	-0.432962	-0.423546	-0.409998	-0.421419	-0.395585	-0.365898	-0.326837	-0.282429	-0.241654	-0.225344	-0.214409	-0.207939	-0.226387	-0.252975	-0.239283	-0.190364	-0.141276
70301943		-0.0260861	-0.0880436	-0.172458	-0.280325	-0.290687	-0.398275	-0.430541	-0.509959	-0.543076	-0.546144	-0.553348	-0.579012	-0.597898	-0.573301	-0.547751	-0.533288	-0.540846	-0.501332	-0.544534	-0.442351	-0.385995	-0.346443	-0.30255	-0.253128	-0.192203	-0.200728	-0.149474	-0.122625	-0.0573756	-0.0316014
70302557		-0.146606	-0.213535	-0.219634	-0.183191	-0.0893725	0.0809154	0.167255	0.160398	0.116655	-0.0254127	-0.188411	-0.341699	-0.357287	-0.485316	-0.419695	-0.403312	-0.38	-0.405912	-0.415269	-0.451996	-0.473247	-0.491259	-0.515327	-0.51249	-0.515989	-0.54759	-0.565434	-0.528351	-0.489118	-0.448138
70302864		0.490474	0.494475	0.496911	0.496864	0.495245	0.492906	0.468037	0.462325	0.465357	0.47672	0.460831	0.431001	0.39707	0.346252	0.218529	0.147738	0.10467	0.0419903	0.0566932	-0.0421204	-0.0220236	-0.0735498	-0.082384	-0.0994762	-0.123061	-0.126931	-0.212623	-0.242581	-0.30814	-0.231673
70303311		-0.494203	-0.523934	-0.580253	-0.630317	-0.670492	-0.686051	-0.698723	-0.66119	-0.796019	-0.72898	-0.803459	-0.840474	-0.842695	-0.831285	-0.928562	-0.990193	-0.965335	-0.87097	-0.743331	-0.632268	-0.582207	-0.564763	-0.564247	-0.524949	-0.449673	-0.385957	-0.339702	-0.311767	-0.293256	-0.261319
70303618		-0.623184	-0.55817	-0.519794	-0.590149	-0.563669	-0.529397	-0.468623	-0.448389	-0.458797	-0.479602	-0.499142	-0.490842	-0.472554	-0.454561	-0.428912	-0.413813	-0.391627	-0.369031	-0.343725	-0.307158	-0.287508	-0.24543	-0.182329	-0.129557	-0.0804484	-0.079381	-0.158469	-0.182779	-0.214659	-0.214642
70304162		0.0761285	0.0483485	0.112395	0.126673	0.0779731	0.0846725	0.102269	0.149819	0.159269	0.135087	-0.0409366	-0.243965	-0.460055	-0.466228	-0.483283	-0.483898	-0.483474	-0.47884	-0.474143	-0.469914	-0.462231	-0.464728	-0.448503	-0.399194	-0.349782	-0.318551	-0.317405	-0.289001	-0.254957	-0.242258
70305153		-0.413993	-0.414372	-0.374661	-0.345695	-0.342623	-0.307462	-0.264053	-0.271074	-0.292849	-0.3336	-0.337108	-0.279609	-0.242362	-0.234929	-0.230544	-0.31574	-0.511539	-0.627225	-0.744986	-0.878042	-0.939276	-0.848484	-0.731342	-0.648986	-0.579156	-0.531668	-0.486852	-0.467732	-0.461029	-0.433133
70305390		-0.653071	-0.659561	-0.664357	-0.678528	-0.75982	-0.786373	-0.732057	-0.639215	-0.553963	-0.501984	-0.486777	-0.469661	-0.44631	-0.461611	-0.443996	-0.41234	-0.346809	-0.283825	-0.2622	-0.237445	-0.185538	-0.177715	-0.138216	-0.149942	-0.118786	-0.126427	-0.0852152	-0.0703741	-0.0484138	-0.0417277
70305460		0.444735	0.437356	0.382401	0.338333	0.238461	0.0862783	-0.217146	-0.175263	-0.428334	-0.467288	-0.626953	-0.624426	-0.59274	-0.542232	-0.486659	-0.464708	-0.460796	-0.484638	-0.45955	-0.465363	-0.435597	-0.431204	-0.424272	-0.387029	-0.317133	-0.308676	-0.297926	-0.294553	-0.279138	-0.244619
70307205		-0.24364	-0.263227	-0.358181	-0.341816	-0.518155	-0.565078	-0.622055	-0.619108	-0.561948	-0.515423	-0.429009	-0.348829	-0.299454	-0.290972	-0.252465	-0.227123	-0.209192	-0.207627	-0.187344	-0.175194	-0.170798	-0.1635	-0.199856	-0.174532
70307442		0.191137	-0.188185	-0.232145	-0.485968	-0.57021	-0.542878	-0.468527	-0.466276	-0.44892	-0.464265	-0.463253	-0.451582	-0.44026	-0.439134	-0.398529	-0.345478	-0.282268	-0.228892	-0.191915	-0.18608	-0.165852	-0.164205	-0.161542	-0.188221	-0.228356	-0.264487	-0.298005	-0.339686	-0.366735	-0.35992
70307512		0.37165	0.215736	0.0230117	-0.102176	-0.190159	-0.312046	-0.54443	-0.738987	-0.730145	-0.684402	-0.633853	-0.626682	-0.62626	-0.601675	-0.569968	-0.526377	-0.479415	-0.453916	-0.415381	-0.41752	-0.409459	-0.405443	-0.375471	-0.358885	-0.336021	-0.309067	-0.299448	-0.249373	-0.208041	-0.173498
70307679		0.433976	0.380992	0.2579	0.0870242	-0.19478	-0.471215	-0.578435	-0.598106	-0.586112	-0.570179	-0.558847	-0.557252	-0.543635	-0.485465	-0.433053	-0.350247	-0.341133	-0.311452	-0.291452	-0.318981	-0.321183	-0.351788	-0.382273	-0.404235	-0.395881	-0.34439	-0.327952	-0.303704	-0.329834	-0.337893
70308126		-0.513815	-0.529386	-0.539661	-0.537302	-0.534038	-0.520049	-0.505716	-0.475367	-0.52547	-0.462102	-0.474018	-0.385685	-0.220806	-0.0650794	-0.0432066	-0.156437	-0.309299	-0.421558	-0.417012	-0.423977	-0.414398	-0.397068	-0.373545	-0.362706
70308363		-0.0397047	-0.1706	-0.362969	-0.519057	-0.587299	-0.599252	-0.576937	-0.554943	-0.524693	-0.512828	-0.51754	-0.469725	-0.458924	-0.420581	-0.400764	-0.383125	-0.398825	-0.35029	-0.293764	-0.244875	-0.220017	-0.226705	-0.260639
70308433		0.765596	0.807211	0.821772	0.836058	0.818599	0.797792	0.734454	0.0691089	-0.410654	-0.479973	-0.529058	-0.566604	-0.539899	-0.538759	-0.531089	-0.51736	-0.507377	-0.516672	-0.518084	-0.507531	-0.467687	-0.483418	-0.458373	-0.427801	-0.411867	-0.405785	-0.380737	-0.347838	-0.314351
70308503		0.153616	0.101238	-0.0271409	-0.159946	-0.269777	-0.342845	-0.40961	-0.393735	-0.353423	-0.322826	-0.342193	-0.37703	-0.406324	-0.412989	-0.456672	-0.522577	-0.562943	-0.552572	-0.53015	-0.478479	-0.440451	-0.400074	-0.375914	-0.35305	-0.301574	-0.289276	-0.262155	-0.245811	-0.241897	-0.229372
70308740		0.304809	0.282723	0.221794	0.253466	0.186035	0.0288913	-0.36403	-0.825404	-0.948666	-0.7456	-0.817477	-0.641506	-0.568425	-0.561958	-0.503552	-0.496841	-0.468899	-0.464117	-0.426719	-0.428958	-0.402356	-0.353696	-0.284647	-0.308374	-0.317684	-0.315421	-0.304724	-0.281788	-0.257277	-0.241553
70308977		0.664	0.83354	0.828065	0.801242	0.76094	0.770108	0.721813	0.623289	0.599846	0.527177	0.574421	0.646721	0.625091	0.690911	0.66707	-0.0714287	-0.310595	-0.353408	-0.37974	-0.401955	-0.390375	-0.360741	-0.360177	-0.336406	-0.323652	-0.328198	-0.363741	-0.340454	-0.284369	-0.218711
70309047		-0.100178	-0.0320888	-0.475319	-0.790935	-0.858643	-0.84481	-0.731597	-0.627717	-0.60345	-0.573314	-0.560795	-0.556052	-0.541572	-0.525404	-0.479815	-0.414217	-0.345527	-0.280568	-0.274853	-0.24762	-0.208752	-0.183081	-0.184474	-0.180971	-0.146518	-0.142159	-0.149538	-0.125169	-0.10525	-0.0866627
70309117		0.655845	0.463697	0.101787	-0.626913	-0.612242	-0.62635	-0.598048	-0.570621	-0.538871	-0.51401	-0.433176	-0.3701	-0.30115	-0.265556	-0.2399	-0.215833	-0.216222	-0.228785	-0.222646	-0.218858	-0.234257	-0.23894	-0.249144	-0.246731	-0.248299	-0.23139	-0.235858	-0.216621	-0.221014	-0.215814
70309354		0.306936	-0.056923	-0.147277	-0.353123	-0.440295	-0.431562	-0.453682	-0.435394	-0.387975	-0.345233	-0.329716	-0.339313	-0.385927	-0.430759	-0.395691	-0.383765	-0.345252	-0.29773	-0.270715	-0.211041	-0.176147	-0.128153	-0.0929354	-0.0860558	-0.0753448	-0.0703265	-0.0365232	-0.0368686	-0.0271794
70310108		-0.283723	-0.368329	-0.52176	-0.525601	-0.53434	-0.492087	-0.501275	-0.49628	-0.511687	-0.56163	-0.565032	-0.533198	-0.492813	-0.475026	-0.461183	-0.473239	-0.429738	-0.441444	-0.437649	-0.41139	-0.400222	-0.381714	-0.311636	-0.255538	-0.213836	-0.204704	-0.202202	-0.187104	-0.185202	-0.16323
70310275		0.380389	0.350018	0.0468644	-0.00233067	-0.150086	-0.258876	-0.40634	-0.437416	-0.42067	-0.378026	-0.298059	-0.22576	-0.219689	-0.21945	-0.221539	-0.247139	-0.271579	-0.271802	-0.267556	-0.247294	-0.284617	-0.265761	-0.258484	-0.249066	-0.246857	-0.242529	-0.23485	-0.226602	-0.218598
70310889		0.449372	0.508328	0.45777	0.443091	0.428276	0.403707	-0.489543	-0.498319	-0.526582	-0.535642	-0.515427	-0.471319	-0.400994	-0.336822	-0.287764	-0.255464	-0.227313	-0.194133	-0.16812	-0.157434	-0.216815	-0.2238	-0.213127	-0.199934	-0.202354	-0.181277	-0.161206	-0.154598
70311029		-0.219353	-0.273084	-0.307131	-0.481941	-0.4791	-0.521747	-0.602865	-0.604527	-0.564915	-0.534787	-0.505775	-0.458312	-0.406215	-0.315625	-0.259139	-0.262987	-0.237807	-0.269413	-0.266303	-0.246034	-0.252483	-0.238294	-0.235955	-0.252722	-0.279682	-0.288334	-0.262138	-0.218898
70311266		-0.173893	-0.16205	-0.114394	-0.159581	-0.19431	-0.227327	-0.205689	-0.187737	-0.195847	-0.22122	-0.252213	-0.279454	-0.303771	-0.328943	-0.353971	-0.361648	-0.355336	-0.35911	-0.382647	-0.325792	-0.389628	-0.385091	-0.43802	-0.470702	-0.485999	-0.516715	-0.52238	-0.51684	-0.511262	-0.495679
70311573		-0.493125	-0.54995	-0.612651	-0.688658	-0.8407	-0.942774	-0.845174	-0.725404	-0.787032	-0.739247	-0.666951	-0.582477	-0.501853	-0.435033	-0.368444	-0.376678	-0.402588	-0.418364	-0.392543	-0.361042	-0.336284	-0.305104	-0.339443	-0.307956	-0.317486	-0.328893	-0.312523	-0.313347	-0.296872	-0.26895
70311950		-0.433949	-0.405344	-0.385959	-0.374395	-0.399015	-0.365037	-0.374001	-0.3514	-0.316525	-0.302726	-0.269908	-0.269635	-0.224393	-0.222879	-0.199062	-0.194829	-0.204935	-0.203505	-0.212978	-0.200092	-0.206329	-0.194056	-0.190486	-0.195821	-0.220064
70313318		-0.299877	-0.479157	-0.850004	-0.957006	-0.918067	-0.877964	-0.86877	-0.807174	-0.771676	-0.731204	-0.783211	-0.722952	-0.686296	-0.62123	-0.589064	-0.549727	-0.195981	0.0650562	-0.146591	-0.278933	-0.379732	0.0167927	-0.0560387	0.0900245	0.0707713	0.0444145	0.0449181	0.144176	0.0805038
70314309		0.438471	0.409649	0.371601	0.333565	0.325765	0.388108	0.629015	0.685544	0.275549	0.185317	-0.00676068	-0.034137	-0.153644	-0.301455	-0.345955	-0.423605	-0.459269	-0.47338	-0.503062	-0.4553	-0.453282	-0.440537	-0.40173	-0.356729	-0.339516	-0.318682	-0.27396	-0.290134	-0.260349	-0.258812
70314476		-0.0197868	-0.0280127	-0.0252431	-0.0220961	-0.0386592	-0.196162	-0.290648	-0.383629	-0.624158	-0.372869	-0.321389	-0.330994	-0.412507	-0.458603	-0.496681	-0.528495	-0.515462	-0.488856	-0.495797	-0.470004	-0.474278	-0.464413	-0.430852	-0.402444	-0.330477	-0.211603	-0.150635	-0.0933569	-0.116447	-0.0517372
70314783		-0.324268	-0.100582	-0.133076	-0.20993	-0.399439	-0.519423	-0.541529	-0.550169	-0.562812	-0.529637	-0.518574	-0.523024	-0.507094	-0.484693	-0.44536	-0.401731	-0.364118	-0.341115	-0.312543	-0.299927	-0.282073	-0.301249	-0.283615	-0.315853	-0.318605	-0.305954	-0.304619	-0.282061	-0.251568	-0.228439
70315397		-0.712357	-0.817622	-0.912472	-0.816901	-0.698992	-0.651979	-0.573477	-0.536563	-0.50365	-0.45393	-0.46568	-0.433145	-0.416883	-0.355414	-0.352456	-0.324111	-0.304451	-0.264315	-0.249624	-0.209941	-0.213863	-0.182593	-0.158456	-0.120758	-0.106224	-0.0906276	-0.0793452	-0.0808727	-0.0822708	-0.0657974
70315914		-0.421319	-0.559551	-0.67994	-0.802478	-0.871137	-0.854861	-0.921966	-0.921215	-0.953887	-0.903281	-0.938149	-0.837766	-0.698504	-0.670652	-0.610291	-0.526519	-0.483992	-0.454798	-0.444629	-0.406337	-0.417693	-0.374596	-0.32176	-0.28927	-0.26665	-0.236049	-0.204807	-0.167916	-0.14295	-0.12605
70316151		0.198749	0.157815	0.0868681	0.230307	0.133423	0.185342	0.111815	0.0116162	-0.0805606	-0.142792	-0.13768	-0.422531	-0.480169	-0.543174	-0.603164	-0.604946	-0.633939	-0.615901	-0.579234	-0.541688	-0.496928	-0.479072	-0.457711	-0.44918	-0.429903	-0.404307	-0.401235	-0.378655	-0.345253	-0.298633
70316905		-0.365652	-0.491461	-0.696075	-0.799634	-0.66151	-0.648335	-0.572273	-0.497623	-0.440498	-0.382127	-0.383592	-0.394028	-0.367406	-0.334542	-0.339594	-0.356654	-0.370345	-0.383581	-0.373477	-0.371086	-0.372263	-0.3397	-0.299928	-0.284088	-0.276065	-0.282456	-0.282174	-0.291264	-0.28729	-0.275136
70317142		-0.339245	-0.439875	-0.453333	-0.460825	-0.427593	-0.369725	-0.29723	-0.274032	-0.276634	-0.294698	-0.355521	-0.397456	-0.407942	-0.410694	-0.396764	-0.37738	-0.352938	-0.330246	-0.312712	-0.307839	-0.302808	-0.309579	-0.332481	-0.323783	-0.28526	-0.252558	-0.236262	-0.210862	-0.208806	-0.202275
70318370		-0.451691	-0.629934	-0.755029	-0.828047	-0.829276	-0.797871	-0.778362	-0.824401	-0.794708	-0.762252	-0.783354	-0.72824	-0.701971	-0.670684	-0.645991	-0.625032	-0.617457	-0.606771	-0.593375	-0.582942	-0.555922	-0.535955	-0.503404	-0.481427	-0.465528	-0.435617	-0.415295	-0.397769	-0.41213	-0.417975
70318747		-0.13799	-0.35217	-0.429415	-0.494972	-0.807776	-0.835904	-0.979762	-0.865439	-0.771169	-0.704178	-0.661315	-0.629161	-0.607343	-0.586592	-0.570018	-0.548945	-0.508595	-0.47414	-0.43953	-0.423604	-0.403587	-0.395233	-0.383801	-0.345873	-0.308152	-0.230801	-0.210682	-0.141578	-0.0807777	-0.0714912
70319361		-0.123455	-0.178714	-0.212431	-0.13196	-0.230475	-0.0573863	-0.226338	-0.331352	-0.561811	-0.732334	-0.651531	-0.431606	-0.454676	-0.374475	-0.366535	-0.398849	-0.376544	-0.384091	-0.377469	-0.364454	-0.332968	-0.307521	-0.292635	-0.283134	-0.278164	-0.267255	-0.257301	-0.25001	-0.24387	-0.227694
70319501		-0.00505487	-0.0295892	-0.00869683	0.0316632	0.213377	0.185447	0.00946198	-0.255719	-0.3192	-0.321216	-0.336758	-0.332372	-0.338664	-0.324964	-0.3294	-0.314281	-0.301928	-0.265827	-0.233227	-0.18286	-0.147338	-0.123952	-0.129037	-0.106584	-0.101	-0.0772657	-0.0520997	-0.0159945	-0.00933963	0.0235308
70320045		-0.284696	-0.343932	-0.380301	-0.334742	-0.42572	-0.457563	-0.410641	-0.374261	-0.303047	-0.224586	-0.197181	-0.26663	-0.427483	-0.574192	-0.700741	-0.722021	-0.652468	-0.591877	-0.560702	-0.562403	-0.561127	-0.559063	-0.552571	-0.534026	-0.511761	-0.486625	-0.461354	-0.439453	-0.412394	-0.386572
70321106		0.331517	0.13393	-0.0671831	-0.372909	-0.377048	-0.384616	-0.342099	-0.245359	-0.110927	-0.0549092	-0.0858815	-0.206474	-0.511138	-0.299404	-0.229969	-0.274052	-0.175255	-0.16779	-0.305359	-0.370492	-0.337114	-0.368002	-0.384647	-0.388415	-0.358072	-0.352009	-0.320021	-0.298076	-0.28712	-0.274052
70321273		0.561563	0.533681	0.449787	0.158127	-0.368953	-0.414169	-0.412758	-0.414893	-0.41588	-0.40487	-0.405015	-0.388158	-0.368408	-0.344553	-0.355435	-0.351068	-0.312172	-0.288252	-0.248189	-0.250941	-0.219789	-0.190593	-0.158018	-0.127861	-0.110698	-0.0773054	-0.0364477	-0.0231583	-0.0120655	-0.0206388
70321343		0.622857	0.475192	0.445498	0.228709	0.0701316	-0.0386147	-0.175962	-0.534191	-0.74017	-0.802542	-0.750287	-0.660677	-0.598368	-0.482306	-0.430947	-0.41076	-0.425001	-0.440593	-0.416729	-0.37933	-0.349914	-0.335108	-0.323025	-0.330799	-0.30335	-0.307287	-0.303935	-0.33469	-0.308978	-0.266129
70322027		0.422009	0.546724	0.666432	0.271724	0.00268141	-0.239288	-0.298662	-0.284631	-0.258616	-0.283661	-0.316918	-0.284796	-0.277755	-0.267591	-0.269904	-0.25433	-0.244114	-0.235008	-0.230815	-0.22435	-0.215012	-0.202368	-0.171682	-0.133588	-0.078341	-0.02237	0.00148204	0.0158019
70323255		-0.721519	-0.741694	-0.81475	-0.851627	-0.817263	-0.750163	-0.64738	-0.593597	-0.731457	-0.77489	-0.794968	-0.755286	-0.71918	-0.677041	-0.636712	-0.613461	-0.568793	-0.490605	-0.428708	-0.369984	-0.35729	-0.395958	-0.401276	-0.370081	-0.3295	-0.329331	-0.278744	-0.298159	-0.288279	-0.268615
70323869		-0.810162	-0.792252	-0.624436	-0.602205	-0.522444	-0.432823	-0.434995	-0.402745	-0.381711	-0.363956	-0.347758	-0.325756	-0.294593	-0.25266	-0.208779	-0.179066	-0.181401	-0.181061	-0.180376	-0.182012	-0.183052	-0.176672	-0.162809
70324790		0.464514	0.448928	0.312266	0.0669889	-0.164397	-0.312768	-0.535119	-0.692382	-0.596129	-0.517846	-0.465642	-0.436097	-0.414303	-0.404462	-0.37885	-0.34805	-0.309907	-0.277413	-0.240702	-0.217377	-0.196537	-0.19389	-0.210817	-0.218319	-0.236	-0.261843	-0.27299	-0.273834	-0.24673	-0.220427
70324930		0.208496	0.198055	0.169059	0.179645	0.236682	0.309959	0.462365	0.520663	0.404473	0.0813389	-0.0390343	-0.129129	-0.173615	-0.229276	-0.258069	-0.291892	-0.330809	-0.354231	-0.371089	-0.369422	-0.375921	-0.387124	-0.393578	-0.392323	-0.373861	-0.352482	-0.361312	-0.355021	-0.359984	-0.333609
70325097		-0.217052	-0.241643	-0.298221	-0.294481	-0.321495	-0.333688	-0.33817	-0.378124	-0.424565	-0.445026	-0.436219	-0.419133	-0.392468	-0.387423	-0.356721	-0.346106	-0.333304	-0.305684	-0.26967	-0.245753	-0.20635	-0.174368	-0.158346	-0.148739	-0.149588	-0.151107
70325167		-0.632197	-0.610586	-0.587519	-0.578829	-0.560373	-0.564782	-0.521599	-0.480329	-0.482804	-0.442819	-0.421182	-0.418655	-0.42146	-0.422035	-0.412553	-0.397348	-0.392381	-0.392762	-0.378802	-0.357556	-0.346252	-0.327127	-0.307644
70325237		0.381145	0.394223	-0.0459372	-0.264779	-0.360582	-0.47626	-0.527556	-0.660146	-0.604924	-0.725459	-0.704192	-0.733203	-0.683262	-0.737126	-0.712587	-0.684285	-0.622037	-0.550515	-0.515658	-0.496501	-0.476451	-0.441006	-0.420576	-0.421639	-0.436154	-0.437467	-0.384631	-0.373632	-0.347009	-0.318364
70325781		0.0828719	0.0623161	0.0827004	0.135722	0.194836	0.25121	0.248672	0.25101	0.225762	0.0146537	-0.549963	-0.326555	-0.40863	-0.45421	-0.43939	-0.424848	-0.400989	-0.380215	-0.365764	-0.365847	-0.352696	-0.333578	-0.296221	-0.268163	-0.265185	-0.267947	-0.26911	-0.293374	-0.284443	-0.274339
70325921		-0.141754	0.0680677	0.308926	0.360181	0.380721	0.379854	0.352514	0.298478	0.0923835	-0.660228	-0.857567	-0.675096	-0.558875	-0.469464	-0.411667	-0.385329	-0.392145	-0.369425	-0.397999	-0.423553	-0.428623	-0.414582	-0.388924	-0.384677	-0.366389	-0.32543	-0.280931	-0.240919	-0.219363	-0.194725
70327079		-0.510272	-0.54397	-0.554336	-0.545241	-0.543166	-0.53359	-0.491329	-0.454976	-0.46585	-0.412932	-0.348604	-0.375465	-0.281406	-0.300336	-0.257004	-0.282703	-0.30166	-0.295169	-0.285083	-0.291773	-0.26098	-0.230718	-0.212696	-0.191869	-0.173456	-0.179231	-0.170629	-0.182822	-0.183859	-0.198618
70327386		-0.182487	-0.378247	-0.493859	-0.564078	-0.482377	-0.463107	-0.439575	-0.473734	-0.455347	-0.45234	-0.428686	-0.423002	-0.403333	-0.399779	-0.368465	-0.321313	-0.28821	-0.264046	-0.263039	-0.248311	-0.271653	-0.256096	-0.216947	-0.17565	-0.15785	-0.150442
70327456		0.421079	0.494762	0.566722	0.61015	0.61605	0.60761	0.535239	-0.369914	-0.383197	-0.375221	-0.393505	-0.365338	-0.37735	-0.381337	-0.383189	-0.382524	-0.368972	-0.339307	-0.322877	-0.311834	-0.310408	-0.323834	-0.324907	-0.317178	-0.303504	-0.281653	-0.267023	-0.249303	-0.238565	-0.245867
70327526		-0.534506	-0.649326	-0.722906	-0.702072	-0.660156	-0.614531	-0.567632	-0.540954	-0.524917	-0.489405	-0.434282	-0.357379	-0.300895	-0.305963	-0.278653	-0.252143	-0.203833	-0.172329	-0.137134	-0.13381	-0.113221	-0.121183	-0.0899097	-0.0855247	-0.102389	-0.119479
70328377		-0.240332	-0.441483	-0.734134	-0.892533	-0.739517	-0.62249	-0.572911	-0.557941	-0.513628	-0.450892	-0.438361	-0.440496	-0.426785	-0.398619	-0.359279	-0.378746	-0.347776	-0.372855	-0.32324	-0.305537	-0.256947	-0.265763	-0.242044	-0.217561	-0.223521	-0.198233	-0.163015	-0.137191	-0.127556	-0.116785
70328684		-0.34199	-0.378528	-0.397038	-0.38497	-0.377244	-0.368957	-0.352273	-0.334685	-0.311426	-0.278796	-0.25232	-0.214817	-0.184366	-0.158562	-0.147308	-0.153344	-0.168505	-0.180377	-0.151247	-0.105758	-0.0683467	-0.034203	-0.00560802
70330973		-0.607748	-0.628532	-0.631103	-0.629828	-0.59057	-0.533261	-0.467384	-0.430621	-0.41827	-0.379084	-0.319554	-0.264341	-0.226833	-0.188246	-0.156017	-0.139734	-0.106585	-0.0901247	-0.0680241	-0.0438203	-0.0257148	0.0042314	0.00514021	0.0251613	0.031756	0.0229556	0.0407043
70331113		-0.142131	-0.136932	-0.106811	-0.0713703	-0.0240911	0.00326904	0.0221257	0.000805046	-0.00707574	-0.034561	-0.169576	-0.211105	-0.356532	-0.539389	-0.606018	-0.561919	-0.493552	-0.416727	-0.37887	-0.344143	-0.358343	-0.367546	-0.370529	-0.360597	-0.361461	-0.339557	-0.301048	-0.271149	-0.225389	-0.181946
70333332		-0.612877	-0.577423	-0.570551	-0.576561	-0.589639	-0.591061	-0.590291	-0.575808	-0.563523	-0.538466	-0.529778	-0.502138	-0.475559	-0.455186	-0.432786	-0.396972	-0.361365	-0.311992	-0.246345	-0.238268	-0.233581	-0.243925	-0.245722	-0.252788	-0.2658	-0.250572	-0.229221	-0.205487
70334323		0.411379	0.0182474	-0.0852068	-0.40204	-0.515049	-0.577987	-0.596999	-0.578119	-0.566441	-0.564	-0.560438	-0.536428	-0.467817	-0.444977	-0.453511	-0.449492	-0.441255	-0.42643	-0.408799	-0.353143	-0.340375	-0.298788	-0.254507	-0.274839	-0.284785	-0.263888	-0.229541
70334867		0.720884	0.565296	0.398344	0.0674484	-0.214105	-0.296169	-0.354489	-0.375512	-0.458177	-0.532056	-0.61083	-0.641174	-0.693024	-0.68464	-0.673201	-0.682976	-0.650798	-0.60835	-0.569167	-0.538712	-0.524227	-0.50409	-0.485315	-0.495471	-0.44613	-0.467519	-0.437916	-0.42817	-0.396857	-0.366073
70335007		-0.382169	-0.520748	-0.582198	-0.636954	-0.66907	-0.755139	-0.806467	-0.829315	-0.841805	-0.85931	-0.846728	-0.85262	-0.852723	-0.814796	-0.775071	-0.717755	-0.683449	-0.638841	-0.60404	-0.583091	-0.516125	-0.408026	-0.403742	-0.347614	-0.389478	-0.34866	-0.325861	-0.336115	-0.330511	-0.311004
70335174		-0.787816	-0.801707	-0.66755	-0.699142	-0.657402	-0.67559	-0.717481	-0.692923	-0.601202	-0.420269	-0.371499	-0.352698	-0.386299	-0.334289	-0.298732	-0.261805	-0.231304	-0.203412	-0.198185	-0.168871	-0.173218	-0.132407	-0.12838	-0.147193	-0.166953	-0.198375	-0.215556	-0.2177	-0.230037	-0.211748
70337533		-0.285409	-0.420065	-0.470684	-0.476257	-0.457405	-0.405654	-0.34146	-0.32803	-0.35912	-0.303563	-0.353203	-0.31712	-0.378789	-0.388168	-0.391217	-0.378688	-0.361737	-0.346968	-0.329792	-0.296779	-0.279186	-0.264741	-0.247841	-0.239819	-0.25727	-0.262382	-0.244598	-0.252942
70337603		-0.355522	-0.432353	-0.3818	-0.414018	-0.479952	-0.563185	-0.622655	-0.627553	-0.654688	-0.635662	-0.573508	-0.510447	-0.422424	-0.382723	-0.357857	-0.34872	-0.342472	-0.340734	-0.333538	-0.323924	-0.305477	-0.278253	-0.246005	-0.237512	-0.22623	-0.231937	-0.22804	-0.23391	-0.233219
70337910		0.33143	0.279932	0.21463	0.123043	-0.0947117	-0.234391	-0.325599	-0.467564	-0.507054	-0.507571	-0.474282	-0.433813	-0.402188	-0.38706	-0.336304	-0.338566	-0.322268	-0.284621	-0.284367	-0.24527	-0.22629	-0.197377	-0.156453	-0.115463	-0.0776218	-0.0331465	-0.00337846	0.00901375	-0.00116493	-0.00628118
70338147		0.574095	0.715928	0.679218	0.682645	0.720409	0.518461	0.453345	0.18233	-0.201827	-0.375725	-0.450561	-0.442069	-0.436022	-0.473149	-0.487149	-0.493136	-0.484678	-0.468794	-0.457093	-0.416225	-0.431962	-0.411063	-0.39729	-0.377128	-0.361089	-0.363858	-0.328631	-0.263096	-0.221151	-0.181204
70338524		-0.35724	-0.409967	-0.470116	-0.507875	-0.496623	-0.486009	-0.470833	-0.440074	-0.410057	-0.371845	-0.353259	-0.337701	-0.327789	-0.322384	-0.292422	-0.265585	-0.263751	-0.255195	-0.234827	-0.222971	-0.213352	-0.214641	-0.22327	-0.227658	-0.22402	-0.211118
70338831		-0.607775	-0.687577	-0.746866	-0.820847	-0.905257	-0.895659	-0.689034	-0.55717	-0.502181	-0.494702	-0.518951	-0.528686	-0.513311	-0.517287	-0.510298	-0.476113	-0.433876	-0.386741	-0.384337	-0.31614	-0.26475	-0.225601	-0.197364	-0.185849	-0.152872	-0.155451	-0.126579	-0.111963
70339068		0.030844	-0.0210301	-0.0790942	0.231524	0.311305	0.298897	0.195101	-0.153165	-0.519219	-0.618259	-0.594835	-0.549276	-0.516564	-0.486815	-0.45012	-0.419973	-0.382451	-0.334622	-0.292855	-0.261629	-0.247096	-0.252935	-0.250348	-0.252092	-0.283074	-0.251461	-0.237943	-0.221642
70339138		-0.712264	-0.605873	-0.577192	-0.530769	-0.463365	-0.385733	-0.416471	-0.363543	-0.298507	-0.235886	-0.193853	-0.207564	-0.193482	-0.19827	-0.19858	-0.194154	-0.180161	-0.187954	-0.177863	-0.164648	-0.150397	-0.14289	-0.132098	-0.122439
70339822		-0.205331	-0.348287	-0.390047	-0.484777	-0.564134	-0.636772	-0.782015	-0.748211	-0.70387	-0.670473	-0.583513	-0.525177	-0.442583	-0.361257	-0.298659	-0.313126	-0.310869	-0.303214	-0.316535	-0.297161	-0.33108	-0.31704	-0.306983	-0.293997	-0.289698	-0.291157	-0.289761	-0.294471	-0.290282	-0.293295
70340436		-0.234685	-0.284098	-0.306041	-0.359654	-0.43847	-0.48914	-0.54062	-0.60037	-0.642656	-0.664293	-0.655359	-0.658505	-0.623913	-0.586605	-0.591895	-0.545507	-0.507368	-0.468869	-0.42307	-0.377013	-0.36672	-0.321388	-0.278097	-0.275413	-0.230205	-0.204849	-0.220309	-0.243393	-0.319573	-0.261539
70340980		-0.00437562	-0.519081	-0.660215	-0.543448	-0.449424	-0.446516	-0.41272	-0.56219	-0.57463	-0.534893	-0.546429	-0.485676	-0.465923	-0.46116	-0.453808	-0.429664	-0.439417	-0.432145	-0.425842	-0.39975	-0.393594	-0.414846	-0.4148	-0.421277	-0.362388	-0.29685	-0.261092	-0.222792
70341050		0.271616	0.217017	0.249161	0.11303	-0.128698	-0.0966087	-0.177549	-0.243547	-0.242833	-0.30896	-0.296195	-0.297193	-0.280837	-0.266167	-0.256208	-0.254001	-0.242719	-0.213816	-0.204684	-0.18144	-0.167468	-0.148185	-0.128401	-0.115728	-0.080263	-0.143656	-0.103713	-0.189282	-0.197367
70341357		-0.294552	-0.329282	-0.379438	-0.404666	-0.396201	-0.390461	-0.403634	-0.388977	-0.402292	-0.415778	-0.431936	-0.393167	-0.328189	-0.277415	-0.278276	-0.251294	-0.25745	-0.241529	-0.234379	-0.21955	-0.208102	-0.18945	-0.184536	-0.176638	-0.167313	-0.165181	-0.165366	-0.171209	-0.185628	-0.184295
70341664		-0.717117	-0.602411	-0.509903	-0.540229	-0.534124	-0.550886	-0.531557	-0.487452	-0.441986	-0.418999	-0.345796	-0.362768	-0.331981	-0.332328	-0.286082	-0.265311	-0.239934	-0.2281	-0.199858	-0.194922	-0.184234	-0.185065	-0.198147	-0.211426	-0.202101	-0.211599	-0.180973	-0.172844	-0.159879
70341734		-0.419394	-0.488927	-0.503547	-0.565007	-0.609489	-0.618774	-0.574575	-0.554261	-0.536274	-0.490883	-0.444077	-0.383918	-0.348407	-0.30067	-0.278115	-0.284121	-0.279205	-0.298786	-0.281114	-0.284443	-0.283452	-0.276435	-0.273552	-0.254563	-0.259822	-0.245207	-0.248245	-0.248339	-0.267831	-0.274399
70341971		-0.0116937	0.0603075	0.245137	0.318494	0.353506	0.259777	0.205813	0.012079	-0.194032	-0.389438	-0.526861	-0.595889	-0.661009	-0.754802	-0.692046	-0.558173	-0.484176	-0.538808	-0.615998	-0.638802	-0.615216	-0.564568	-0.521166	-0.49003	-0.486892	-0.460301	-0.429018	-0.419567	-0.424662	-0.413958
70342278		-0.520462	-0.457657	-0.453268	-0.39803	-0.330133	-0.287339	-0.228423	-0.176235	-0.171428	-0.163122	-0.159559	-0.176521	-0.194519	-0.220278	-0.252234	-0.286576	-0.316373	-0.326582	-0.312941	-0.274168
70342418		-0.614359	-0.615802	-0.593309	-0.581606	-0.551406	-0.549212	-0.494487	-0.442047	-0.413891	-0.393909	-0.359648	-0.356278	-0.336419	-0.336228	-0.316238	-0.307799	-0.300858	-0.295466	-0.303283	-0.288761	-0.287166	-0.250661	-0.23015	-0.206107	-0.18967	-0.17238
70342725		-0.162161	-0.320576	-0.388213	-0.431547	-0.448773	-0.464427	-0.463072	-0.470301	-0.47563	-0.488734	-0.485522	-0.459174	-0.444449	-0.427283	-0.407637	-0.361918	-0.371037	-0.353211	-0.308476	-0.302652	-0.267786	-0.264259	-0.242177	-0.225936	-0.24034	-0.217	-0.217757	-0.209085	-0.214403	-0.22253
70342892		0.0539304	0.0184603	-0.0959769	-0.18329	-0.0941948	-0.156899	-0.130356	-0.0653419	-0.104132	0.0152653	-0.00116118	-0.00732689	0.0251833	0.108633	0.152588	0.120015	0.0168145	-0.201531	-0.598449	-0.668117	-0.668091	-0.646968	-0.615531	-0.583641	-0.557684	-0.530844	-0.519224	-0.491436	-0.502011	-0.471568
70342962		-0.0331514	-0.2431	-0.284291	-0.421128	-0.463098	-0.477379	-0.547609	-0.610059	-0.597715	-0.498379	-0.395292	-0.336484	-0.290334	-0.209247	-0.16407	-0.203193	-0.209655	-0.309092	-0.346365	-0.381364	-0.401653	-0.401249	-0.383683	-0.369028	-0.356748	-0.367974	-0.351733	-0.33418	-0.255042	-0.158046
70343883		0.0284913	-0.0161604	0.0368944	0.123887	0.236048	0.406171	0.554827	0.615647	0.677897	0.744123	0.758204	0.584788	0.558614	0.352052	0.166761	0.064355	0.0498136	-0.14889	-0.208689	-0.265292	-0.305148	-0.324077	-0.327791	-0.334972	-0.344068	-0.33206	-0.317365	-0.283721	-0.262143	-0.27009
70343953		-0.405644	-0.469889	-0.527945	-0.63105	-0.723547	-0.470888	-0.399663	-0.533299	-0.554641	-0.54502	-0.533172	-0.521255	-0.529663	-0.531656	-0.523526	-0.483829	-0.452148	-0.421427	-0.390163	-0.383018	-0.338197	-0.321309	-0.30067	-0.287474	-0.296708	-0.31384	-0.306398	-0.350255	-0.360429	-0.313231
70344190		-0.350085	-0.457346	-0.552537	-0.602228	-0.61253	-0.5815	-0.519732	-0.456463	-0.420227	-0.380221	-0.356551	-0.34426	-0.294631	-0.241446	-0.204779	-0.19702	-0.195873	-0.200636	-0.191652	-0.184238	-0.196977	-0.201485	-0.18723	-0.157274	-0.12852	-0.0973141
70344944		-0.399846	-0.462101	-0.553233	-0.635543	-0.629358	-0.615412	-0.486232	-0.438327	-0.427357	-0.426932	-0.424551	-0.420205	-0.416985	-0.414168	-0.41091	-0.407218	-0.405253	-0.411929	-0.417638	-0.404473	-0.398184	-0.395847	-0.383957	-0.362715	-0.332967	-0.337293	-0.307214	-0.277066	-0.26058	-0.238926
70345014		0.238665	0.294248	0.402542	0.392758	0.628478	0.805765	0.553129	0.342035	0.0908097	-0.260542	-0.364888	-0.408468	-0.403877	-0.420004	-0.443487	-0.459661	-0.471002	-0.446338	-0.40623	-0.35981	-0.319439	-0.262442	-0.229768	-0.21322	-0.197801	-0.201285	-0.176316	-0.150193	-0.121942	-0.127644
70345795		-0.105437	-0.117018	-0.292939	-0.465168	-0.771009	-0.93588	-0.731463	-0.547427	-0.414217	-0.388075	-0.369807	-0.402498	-0.409084	-0.385163	-0.378243	-0.344106	-0.343694	-0.339017	-0.319485	-0.303934	-0.301034	-0.278706	-0.279786	-0.271286	-0.251782	-0.23675	-0.211829	-0.201948
70345865		-0.119343	-0.0511924	-0.0270331	-0.105486	-0.0781785	-0.0827504	-0.206831	-0.377357	-0.515384	-0.539382	-0.521977	-0.487913	-0.442625	-0.402736	-0.394756	-0.394497	-0.392074	-0.364509	-0.336612	-0.334484	-0.349924	-0.368859	-0.398428	-0.412282	-0.408765	-0.359877	-0.327406	-0.305732	-0.292728	-0.289743
70345935		-0.385675	-0.382873	-0.426402	-0.421893	-0.524695	-0.670693	-0.793913	-0.770746	-0.73229	-0.713344	-0.681331	-0.565433	-0.440381	-0.377006	-0.291326	-0.342016	-0.356802	-0.361793	-0.362382	-0.337885	-0.324637	-0.327729	-0.336845	-0.332764	-0.323666	-0.316493	-0.316526	-0.311622	-0.31506	-0.310764
70346005		0.584224	0.600057	0.39392	-0.66154	-0.599381	-0.575618	-0.547123	-0.573967	-0.598676	-0.528663	-0.486783	-0.420616	-0.379146	-0.411503	-0.36179	-0.347505	-0.309422	-0.290797	-0.279332	-0.233002	-0.172716	-0.132186	-0.107928	-0.099783	-0.0969218	-0.0935517	-0.0865083	-0.0945699	-0.11137	-0.127187
70346312		-0.482452	-0.530504	-0.579289	-0.67656	-0.711394	-0.690284	-0.698687	-0.644437	-0.557966	-0.457262	-0.411308	-0.395497	-0.388365	-0.373909	-0.35032	-0.33054	-0.288547	-0.261097	-0.253268	-0.251	-0.261246	-0.290037	-0.340203	-0.336588
70346786		-0.618432	-0.628003	-0.546194	-0.464598	-0.467896	-0.484257	-0.522592	-0.553492	-0.545773	-0.513124	-0.508915	-0.464742	-0.438983	-0.408509	-0.365163	-0.30659	-0.303312	-0.279191	-0.255527	-0.243864	-0.236456	-0.251636	-0.262263	-0.261848	-0.263064	-0.254228	-0.229306	-0.204422	-0.187331	-0.17897
70347610		0.329506	0.330447	0.377483	0.219519	-0.0127356	-0.412468	-0.487512	-0.511067	-0.480082	-0.481511	-0.483411	-0.472322	-0.446848	-0.417928	-0.397357	-0.393814	-0.339995	-0.331678	-0.315883	-0.272538	-0.257821	-0.257631	-0.247348	-0.249989	-0.242249	-0.240818	-0.180779	-0.14609	-0.127117
70347917		-0.113602	-0.012669	0.119613	0.207619	0.254234	0.260093	0.268112	0.28907	0.176209	0.11556	0.0122971	-0.10558	-0.143273	-0.285843	-0.42203	-0.465765	-0.439916	-0.389289	-0.367628	-0.332476	-0.33352	-0.316575	-0.279039	-0.281574	-0.256645	-0.237879	-0.251384	-0.258364	-0.209181	-0.226199
70348084		0.88667	0.7051	0.549565	0.401848	0.0132136	-0.151843	-0.0601563	-0.294182	-0.403471	-0.485422	-0.532833	-0.555706	-0.558781	-0.540858	-0.517267	-0.519158	-0.538417	-0.526311	-0.513581	-0.520887	-0.505033	-0.509743	-0.495093	-0.461855	-0.42405	-0.394419	-0.350417	-0.307759	-0.290011	-0.253473
70348154		0.855806	0.609455	0.469348	0.46341	0.383367	0.320845	0.211408	-0.00545833	-0.173335	-0.298952	-0.354285	-0.366014	-0.41871	-0.43399	-0.457101	-0.430685	-0.442209	-0.401758	-0.361064	-0.315941	-0.276026	-0.222906	-0.210658	-0.225898	-0.221528	-0.217707	-0.211138	-0.20244	-0.196089	-0.188416
70348601		-0.780238	-0.782955	-0.511731	-0.389188	-0.369012	-0.386158	-0.408578	-0.460871	-0.483936	-0.525645	-0.559756	-0.5747	-0.560871	-0.541105	-0.529917	-0.516203	-0.496049	-0.490969	-0.460731	-0.444982	-0.393927	-0.358837	-0.354274	-0.361553	-0.349396	-0.340138	-0.308045	-0.267223
70349145		0.21145	0.304517	0.429656	0.28137	0.117048	-0.0804656	-0.311006	-0.388877	-0.418752	-0.433453	-0.474391	-0.523717	-0.563834	-0.585119	-0.586564	-0.589652	-0.569876	-0.558485	-0.464481	-0.436728	-0.378753	-0.356188	-0.34231	-0.316093	-0.300312	-0.316466	-0.302495	-0.307426	-0.295896	-0.273135
70349215		-0.866093	-0.869116	-0.883968	-0.878753	-0.849618	-0.756384	-0.70235	-0.659763	-0.610214	-0.582557	-0.534735	-0.497318	-0.511969	-0.526325	-0.513003	-0.4885	-0.477934	-0.468506	-0.433058	-0.397907	-0.407527	-0.356215	-0.34275	-0.312817	-0.315279	-0.286592	-0.271511	-0.22677	-0.211578	-0.192933
70349759		0.0138373	-0.0105267	-0.0329913	-0.075362	-0.13397	-0.199527	-0.218642	-0.249034	-0.277498	-0.298069	-0.301621	-0.35015	-0.333246	-0.431392	-0.492894	-0.52474	-0.436765	-0.418773	-0.375042	-0.339528	-0.316813	-0.290927	-0.285306	-0.239671	-0.153766	-0.105457	-0.0820499
70350206		0.526781	0.563026	0.610746	0.641469	0.590522	0.468717	0.346135	0.256164	0.257505	-0.0931016	-0.667118	-0.865181	-0.833893	-0.797731	-0.811427	-0.809166	-0.786027	-0.771867	-0.591849	-0.506088	-0.477353	-0.486055	-0.442343	-0.402973	-0.369036	-0.303385	-0.230922	-0.217596	-0.240686	-0.238523
70351504		0.285868	0.344077	0.387116	0.40898	0.420042	0.382805	0.315101	0.314865	0.260834	-0.142318	-0.22382	-0.247355	-0.272485	-0.307661	-0.390443	-0.46026	-0.447006	-0.396629	-0.385283	-0.387662	-0.382497	-0.370335	-0.365363	-0.365604	-0.373632	-0.367088	-0.331727	-0.257737	-0.198609	-0.17703
70352802		-0.493619	-0.473499	-0.477533	-0.482942	-0.514557	-0.538204	-0.54018	-0.534373	-0.6151	-0.562498	-0.628877	-0.702539	-0.700396	-0.67874	-0.660786	-0.606242	-0.574334	-0.60743	-0.53008	-0.407317	-0.385679	-0.381676	-0.397552	-0.352551	-0.381727	-0.358443	-0.326918	-0.285564	-0.263588	-0.268443
70353346		-0.257265	-0.2525	-0.291946	-0.303399	-0.316192	-0.328885	-0.364249	-0.405856	-0.416178	-0.566142	-0.632127	-0.645639	-0.640689	-0.627064	-0.605137	-0.578572	-0.549648	-0.503846	-0.493622	-0.462826	-0.432252	-0.399405	-0.380459	-0.364552	-0.342534	-0.30595	-0.291682	-0.28523	-0.24637	-0.208307
70353960		-0.216305	-0.397834	-0.447336	-0.635156	-0.66272	-0.752497	-0.833048	-0.682012	-0.514767	-0.520437	-0.469432	-0.429915	-0.446527	-0.393052	-0.39001	-0.353615	-0.332249	-0.339638	-0.319448	-0.329465	-0.319673	-0.276569	-0.239235	-0.221139	-0.216545	-0.213752	-0.198789	-0.176385	-0.163204	-0.145269
70355021		0.468181	0.468425	0.440835	0.386709	0.352012	0.326906	0.272873	0.141118	-0.0446584	-0.225787	-0.282073	-0.27311	-0.258936	-0.283621	-0.305441	-0.319839	-0.302541	-0.310029	-0.309984	-0.325571	-0.342387	-0.368209	-0.366556	-0.357593	-0.350364	-0.347512	-0.334306	-0.331448	-0.347435	-0.38569
70355328		0.107473	0.515198	0.775226	0.76728	0.579471	0.447143	0.126419	-0.0692962	-0.176001	-0.396228	-0.653784	-0.763449	-0.792191	-0.786374	-0.676088	-0.55467	-0.546038	-0.519713	-0.522273	-0.517782	-0.51907	-0.512146	-0.491388	-0.457516	-0.403035	-0.35919	-0.356819	-0.335039	-0.33776	-0.310552
70355872		0.00940767	-0.0233873	-0.0406152	-0.0952886	-0.192653	-0.301337	-0.385629	-0.42066	-0.414854	-0.39165	-0.37201	-0.35306	-0.341885	-0.292744	-0.282122	-0.217472	-0.16212	-0.123113	-0.0568486	-0.0313865	0.0167418	0.0685014	0.0796145	0.107216	0.118202	0.12923	0.145456	0.145913	0.165353
70357170		-0.711163	-0.599918	-0.574136	-0.589697	-0.603183	-0.611684	-0.619757	-0.625402	-0.632042	-0.626968	-0.625992	-0.618617	-0.619488	-0.616938	-0.618787	-0.6146	-0.603379	-0.578082	-0.545061	-0.499582	-0.45636	-0.442244	-0.394138	-0.375334	-0.360766	-0.322968	-0.277376	-0.251929	-0.21512	-0.19175
70357547		-0.208202	-0.362998	-0.431124	-0.408637	-0.354065	-0.32381	-0.249685	-0.277342	-0.322805	-0.339957	-0.300065	-0.255921	-0.250773	-0.2435	-0.221238	-0.233104	-0.222338	-0.22246	-0.215968	-0.215815	-0.215988	-0.212711	-0.191939	-0.155155	-0.13358
70358231		0.0596691	-0.00387258	-0.0832598	-0.0934138	-0.0656995	-0.0230874	0.0258989	0.124607	0.221103	0.259311	0.276255	0.282052	0.223581	-0.105261	-0.581318	-0.623914	-0.517684	-0.439371	-0.394514	-0.385726	-0.374868	-0.379743	-0.359662	-0.330679	-0.305489	-0.263414	-0.218183	-0.215148	-0.231544	-0.256326
70358468		0.0160564	-0.0835114	-0.274763	-0.19868	-0.295367	-0.414465	-0.469444	-0.506228	-0.533002	-0.515276	-0.492618	-0.502688	-0.458205	-0.389933	-0.357603	-0.371947	-0.347524	-0.342149	-0.324486	-0.318641	-0.340358	-0.329431	-0.303738	-0.256372	-0.193004	-0.171413	-0.176825
70359696		0.265721	0.325262	0.246103	0.160291	0.080075	0.0584411	-0.0375305	-0.166943	-0.311415	-0.431969	-0.509507	-0.547825	-0.558332	-0.554876	-0.537313	-0.524976	-0.502023	-0.477051	-0.439605	-0.428835	-0.447184	-0.438705	-0.428823	-0.387233	-0.380673	-0.327004	-0.303194	-0.285669	-0.266999
70359766		0.22924	0.355099	0.487501	0.766405	0.762735	0.374107	0.0220427	-0.24796	-0.371645	-0.397924	-0.409505	-0.423763	-0.417971	-0.412889	-0.411263	-0.416217	-0.388735	-0.349089	-0.321128	-0.314538	-0.285738	-0.24925	-0.18303	-0.131321	-0.123635	-0.102293	-0.087385	-0.0752922	-0.0671347	-0.0713737
70359836		-0.296199	-0.346827	-0.367881	-0.345583	-0.36851	-0.413235	-0.465741	-0.524136	-0.546139	-0.537516	-0.530965	-0.524045	-0.528797	-0.518543	-0.503714	-0.471726	-0.454814	-0.424341	-0.41683	-0.423348	-0.406631	-0.340694	-0.275663	-0.244487	-0.227749	-0.228884	-0.237938	-0.237818
70359906		-0.255643	-0.488762	-0.4844	-0.591132	-0.60444	-0.561348	-0.550583	-0.566954	-0.595654	-0.663834	-0.702687	-0.687479	-0.638636	-0.589435	-0.550961	-0.540324	-0.514632	-0.468964	-0.436449	-0.40921	-0.391034	-0.351786	-0.305945	-0.265476	-0.247628	-0.200488	-0.19736	-0.175951	-0.176075	-0.171542
70360073		-0.511865	-0.445081	-0.261939	-0.124157	-0.0438994	0.000844482	0.0394038	0.0220874	-0.0539339	-0.561971	-0.661174	-0.617325	-0.565421	-0.527955	-0.494778	-0.471604	-0.446543	-0.426604	-0.403696	-0.353313	-0.299246	-0.278523	-0.26499	-0.265354	-0.245059	-0.220758	-0.174914	-0.172759	-0.164169	-0.179227
70360520		0.990607	0.865284	0.743285	0.689415	0.473966	-0.088539	-0.288369	-0.393647	-0.452295	-0.47526	-0.491825	-0.493234	-0.512964	-0.508863	-0.553474	-0.548197	-0.508011	-0.450505	-0.430826	-0.424836	-0.42871	-0.422531	-0.416149	-0.404154	-0.388142	-0.377929	-0.363568	-0.345116	-0.322298	-0.306361
70360687		-0.382173	-0.441147	-0.39677	-0.422213	-0.436365	-0.413021	-0.429437	-0.428568	-0.418227	-0.383507	-0.349004	-0.316733	-0.288771	-0.286064	-0.283434	-0.287684	-0.287129	-0.277089	-0.26856	-0.26109	-0.262036	-0.27838	-0.295096	-0.308051	-0.319559	-0.330501	-0.327659
70361371		0.0539433	0.0830003	0.1327	0.292873	0.371928	0.340268	0.310807	0.289148	0.281287	0.24214	0.185317	0.164647	0.0371665	-0.099254	-0.364499	-0.454476	-0.497066	-0.512293	-0.489082	-0.44663	-0.421295	-0.404935	-0.373582	-0.360043	-0.337475	-0.324222	-0.340379	-0.340902	-0.346748	-0.345566
70363283		-0.551232	-0.516902	-0.484674	-0.460212	-0.439031	-0.42256	-0.405043	-0.383377	-0.364075	-0.348041	-0.300369	-0.268216	-0.251524	-0.242028	-0.257826	-0.240938	-0.219374	-0.223217	-0.239749	-0.259198	-0.274519	-0.29564	-0.321774	-0.368549
70363423		-0.432796	-0.463929	-0.536439	-0.609066	-0.640902	-0.641735	-0.626067	-0.602015	-0.56473	-0.530181	-0.494609	-0.45619	-0.422696	-0.413935	-0.342332	-0.303371	-0.282246	-0.280072	-0.248153	-0.215215	-0.18709	-0.167881	-0.1219
70363660		-0.507936	-0.510494	-0.52448	-0.507554	-0.510341	-0.516872	-0.488977	-0.464785	-0.394741	-0.341064	-0.306216	-0.333073	-0.295661	-0.324342	-0.291581	-0.267205	-0.231058	-0.18949	-0.136894	-0.0859898	-0.0983993	-0.15168	-0.119459	-0.15653	-0.129682
70364344		0.671513	0.727135	0.591642	0.474202	0.466588	0.213482	-0.0172704	-0.17482	-0.256409	-0.325743	-0.380155	-0.454064	-0.536516	-0.577128	-0.616395	-0.621714	-0.639595	-0.622133	-0.558443	-0.550603	-0.579906	-0.605782	-0.587767	-0.594509	-0.559719	-0.536926	-0.507826	-0.502551	-0.481904	-0.453144
70364414		0.742199	0.602022	0.597174	0.508091	0.343199	0.0386455	-0.362402	-0.590892	-0.592725	-0.659058	-0.649815	-0.615679	-0.569633	-0.52858	-0.51116	-0.513701	-0.513423	-0.519579	-0.526319	-0.506612	-0.466313	-0.453245	-0.417498	-0.406772	-0.401071	-0.419586	-0.398793	-0.338053	-0.326733	-0.293616
70364651		0.21634	0.0380294	-0.0356466	-0.0399087	0.0479388	0.0981811	0.240117	0.453413	0.620217	0.739552	0.826832	0.375429	-0.268044	-0.632583	-0.589325	-0.521703	-0.464681	-0.449222	-0.46037	-0.470195	-0.448364	-0.404481	-0.363241	-0.342151	-0.327241	-0.302357	-0.289946	-0.286342	-0.29611	-0.301908
70364721		-0.324871	-0.487218	-0.80229	-0.80642	-0.773327	-0.836222	-0.762404	-0.841885	-0.798855	-0.714924	-0.662168	-0.634468	-0.651485	-0.662749	-0.64471	-0.649355	-0.57946	-0.510234	-0.447796	-0.402738	-0.39512	-0.376414	-0.371412	-0.341732	-0.33646	-0.297885	-0.248088	-0.205302	-0.169074	-0.18711
70364888		0.325604	0.225577	0.149219	0.043093	-0.108216	-0.228576	-0.397268	-0.478503	-0.476016	-0.467873	-0.47822	-0.501423	-0.519574	-0.539088	-0.544798	-0.548697	-0.5477	-0.53346	-0.521941	-0.513792	-0.46941	-0.383149	-0.297682	-0.268788	-0.306487	-0.293712	-0.238027	-0.190498	-0.16826	-0.166558
70364958		-0.480495	-0.444974	-0.357062	-0.304693	-0.29256	-0.238838	-0.152388	-0.146197	-0.237469	-0.289812	-0.369593	-0.38546	-0.402624	-0.394723	-0.412838	-0.436789	-0.459548	-0.452139	-0.465655	-0.399759	-0.343674	-0.301079	-0.244972	-0.214615	-0.192497	-0.175611	-0.176212	-0.171607	-0.182402	-0.18563
70365572		-0.308509	-0.506492	-0.565128	-0.554679	-0.506578	-0.44721	-0.41683	-0.412037	-0.407168	-0.431251	-0.440591	-0.448853	-0.452694	-0.41987	-0.40043	-0.36205	-0.353096	-0.350403	-0.3359	-0.325115	-0.322782	-0.339142	-0.343272	-0.336676	-0.315287	-0.299616	-0.294094	-0.300513	-0.303064	-0.295159
70365949		0.881405	0.826795	0.904433	-0.366678	-0.480406	-0.483111	-0.406544	-0.404024	-0.442193	-0.389136	-0.381241	-0.335812	-0.279529	-0.260048	-0.245926	-0.250577	-0.273285	-0.308653	-0.295981	-0.264773	-0.240055	-0.226104	-0.213622	-0.199764
70366493		0.775498	0.670428	0.525925	0.457235	0.422107	0.30761	0.200949	-0.00392953	-0.374055	-0.377224	-0.413181	-0.441889	-0.454596	-0.48124	-0.466163	-0.450945	-0.359683	-0.323581	-0.2659	-0.269833	-0.280616	-0.230804	-0.202364	-0.188963	-0.146314	-0.129372	-0.10888	-0.0941108
70367317		0.384517	0.350112	0.543807	-0.152568	-0.348228	-0.429824	-0.483133	-0.580359	-0.603806	-0.581445	-0.59407	-0.570657	-0.523796	-0.460505	-0.376976	-0.350977	-0.35745	-0.322206	-0.275633	-0.266515	-0.237382	-0.219794	-0.212059	-0.200146	-0.204855	-0.194166	-0.185005	-0.175525	-0.17058	-0.16752
70367554		-0.172487	-0.206773	-0.235067	-0.270021	-0.249406	-0.242432	-0.27895	-0.341764	-0.335487	-0.360814	-0.375442	-0.397895	-0.405806	-0.391806	-0.370025	-0.336329	-0.312891	-0.301438	-0.244038	-0.196796	-0.168362	-0.0937474	-0.0444662	-0.0580619	-0.0181556	-0.0139679	0.0115075	0.0290718	0.0326821	0.0419652
70367624		0.578611	0.5637	0.234146	0.0688513	-0.0589755	-0.00534145	-0.164474	-0.399566	-0.563709	-0.613353	-0.606769	-0.553812	-0.527872	-0.508933	-0.484324	-0.475566	-0.425259	-0.436107	-0.40224	-0.390913	-0.386344	-0.391566	-0.38344	-0.356781	-0.352036	-0.326844	-0.287571	-0.27755	-0.231893	-0.19939
70367791		0.129579	-0.474312	-0.54486	-0.591663	-0.701146	-0.705975	-0.613038	-0.55808	-0.542549	-0.546785	-0.535314	-0.52578	-0.513785	-0.446842	-0.417998	-0.38641	-0.379525	-0.374495	-0.358293	-0.34008	-0.321909	-0.314353	-0.310058	-0.295813	-0.272971	-0.263399	-0.243076	-0.219999	-0.192077	-0.172761
70367861		0.869355	0.953107	0.869522	0.805315	0.736518	0.466584	0.0781535	-0.127589	-0.219945	-0.393154	-0.528991	-0.582195	-0.580191	-0.551053	-0.531265	-0.506204	-0.470401	-0.44082	-0.411451	-0.371929	-0.343995	-0.304663	-0.2818	-0.291827	-0.287333	-0.284538	-0.261272	-0.260051
70368615		0.200558	0.187446	0.194199	0.176337	0.223487	0.296562	0.253617	0.26392	0.298145	0.262848	0.01555	0.0282717	-0.418994	-0.452428	-0.4333	-0.438489	-0.402419	-0.387679	-0.383542	-0.381291	-0.363499	-0.317327	-0.307339	-0.271782	-0.241293	-0.224252	-0.210634	-0.198374	-0.173131	-0.171243
70369606		-0.634994	-0.651535	-0.602939	-0.580264	-0.622222	-0.803039	-0.770748	-0.638231	-0.528092	-0.466196	-0.44497	-0.435147	-0.421882	-0.380036	-0.370596	-0.345261	-0.332784	-0.337227	-0.328638	-0.343889	-0.318117	-0.307555	-0.333598	-0.352643	-0.36264	-0.353522	-0.333977	-0.329511	-0.306965	-0.285868
70370387		-0.126708	-0.346018	-0.414959	-0.449162	-0.442276	-0.413853	-0.379614	-0.351435	-0.319015	-0.274393	-0.254216	-0.204978	-0.18415	-0.179488	-0.171255	-0.157507	-0.15798	-0.183217	-0.223756	-0.241335
70370694		-0.0819032	-0.155655	-0.179394	-0.244869	-0.342141	-0.492917	-0.59451	-0.569704	-0.658578	-0.711619	-0.799635	-0.876473	-0.754087	-0.660624	-0.602439	-0.557678	-0.441556	-0.399399	-0.389691	-0.378203	-0.364841	-0.349986	-0.285559	-0.197285	-0.153985	-0.0888719	-0.0635402	-0.0396625	0.0176577	0.101165
70371141		0.111974	-0.0464253	-0.204408	-0.173507	-0.308227	-0.469873	-0.523067	-0.792636	-0.627894	-0.512515	-0.454835	-0.426922	-0.418351	-0.433222	-0.400509	-0.408462	-0.391115	-0.378194	-0.369554	-0.351951	-0.352538	-0.321603	-0.298804	-0.268865	-0.246353	-0.252003	-0.278075	-0.280935	-0.269956	-0.247121
70372509		0.250471	0.0968347	-0.0887236	-0.243656	-0.34379	-0.409421	-0.462464	-0.511306	-0.556833	-0.584627	-0.618292	-0.637228	-0.609957	-0.579802	-0.579247	-0.523843	-0.471941	-0.406684	-0.376363	-0.378916	-0.346106	-0.309028	-0.302119	-0.246539	-0.204312	-0.135735	-0.0960749	-0.0334023
70372676		-0.415497	-0.569982	-0.568039	-0.551786	-0.520581	-0.497498	-0.470482	-0.44651	-0.38928	-0.333284	-0.306516	-0.311687	-0.279424	-0.256298	-0.238481	-0.22029	-0.195267	-0.180512	-0.18384	-0.194427	-0.204497	-0.19094	-0.163585	-0.16291	-0.190173
70373053		-0.609183	-0.663505	-0.762538	-0.405499	-0.194572	-0.222574	-0.179812	-0.173925	-0.208438	-0.289211	-0.402569	-0.558559	-0.572626	-0.595122	-0.607105	-0.583076	-0.568487	-0.553353	-0.53627	-0.512544	-0.514008	-0.516522	-0.515561	-0.514835	-0.513782	-0.514119	-0.512003	-0.489964	-0.474529	-0.44681
70373667		-0.600959	-0.61229	-0.635947	-0.69831	-0.696827	-0.74765	-0.603294	-0.353895	-0.0537274	-0.168806	0.0274082	0.128929	0.175907	0.294322	0.402156	0.379875	0.352086	0.275171	0.145302	0.194367	0.104378	0.0785169	0.0352685	-0.0248112	-0.0703794	-0.151593	-0.240616	-0.30014
70374114		-0.665815	-0.722396	-0.77972	-0.771428	-0.752242	-0.722644	-0.655193	-0.602059	-0.555174	-0.50552	-0.459555	-0.429421	-0.421212	-0.410523	-0.398919	-0.383805	-0.359482	-0.341503	-0.325127	-0.336892	-0.327939	-0.330384	-0.321841	-0.321893	-0.315413	-0.30109
70374281		-0.535184	-0.492336	-0.489437	-0.497556	-0.516363	-0.514473	-0.436054	-0.36558	-0.306691	-0.33466	-0.33681	-0.391097	-0.450055	-0.538407	-0.542367	-0.410273	-0.251048	-0.168157	-0.166603	-0.188818	-0.210769	-0.20397	-0.249318
70374351		0.519345	0.461887	0.635916	0.488381	0.375565	0.161031	-0.247884	-0.345858	-0.460616	-0.539279	-0.557737	-0.540249	-0.536444	-0.541933	-0.522608	-0.496976	-0.478911	-0.423247	-0.309664	-0.0955485	0.206946	0.34099	0.233457	0.418512	0.116175	-0.115257	-0.21275	-0.223914	-0.243615	-0.203155
70374588		-0.233438	-0.181054	-0.128148	-0.0547447	-0.0190954	-0.0299387	-0.0566001	-0.0615999	-0.0923658	-0.153165	-0.249173	-0.317648	-0.384138	-0.426502	-0.467648	-0.502412	-0.518629	-0.514723	-0.490012	-0.487927	-0.470847	-0.44204	-0.407655	-0.381438	-0.357822	-0.331713	-0.31726	-0.295195	-0.290955	-0.275469
70374658		0.368127	0.352456	0.221761	0.122958	0.0525755	-0.12167	-0.255865	-0.35017	-0.437468	-0.467823	-0.461008	-0.422728	-0.376279	-0.339759	-0.31062	-0.292491	-0.292154	-0.296372	-0.305461	-0.29461	-0.244174	-0.241303	-0.211298	-0.204343	-0.210251	-0.226921	-0.240812	-0.253822
70374895		-0.778058	-0.756075	-0.70251	-0.618937	-0.540901	-0.4749	-0.408961	-0.352117	-0.294328	-0.26444	-0.209172	-0.189809	-0.17841	-0.166783	-0.186193	-0.214316	-0.230737	-0.237574	-0.222493	-0.20477	-0.188398	-0.168762	-0.156383	-0.152664
70375035		-0.801345	-0.897704	-0.710619	-0.55791	-0.492646	-0.525623	-0.565596	-0.628525	-0.755063	-0.820704	-0.838877	-0.853758	-0.817743	-0.751397	-0.731501	-0.732508	-0.740066	-0.704909	-0.654707	-0.589863	-0.497688	-0.343111	-0.288772	-0.241988	-0.210831	-0.220472	-0.194323	-0.181418	-0.148334	-0.136711
70375105		0.292076	0.265126	-0.0121337	-0.242641	-0.427778	-0.676494	-0.751713	-0.66462	-0.553822	-0.476058	-0.429957	-0.408862	-0.406451	-0.440444	-0.455139	-0.434055	-0.385676	-0.334053	-0.300938	-0.277896	-0.237826	-0.240375	-0.211847	-0.195424	-0.206165	-0.196917	-0.1959	-0.201409	-0.13994	-0.130407
70375342		-0.300476	-0.408271	-0.357017	-0.389045	-0.481242	-0.484071	-0.495564	-0.507476	-0.532404	-0.509978	-0.563503	-0.612053	-0.625524	-0.657728	-0.650242	-0.613393	-0.563499	-0.551293	-0.54248	-0.524352	-0.470668	-0.458588	-0.45884	-0.427597	-0.469143	-0.459821	-0.413573	-0.378696	-0.355923	-0.302544
70376877		-0.388498	-0.431816	-0.503063	-0.553614	-0.571899	-0.557518	-0.532474	-0.507549	-0.447143	-0.412799	-0.362473	-0.278936	-0.282847	-0.238005	-0.207938	-0.147398	-0.155445	-0.114327	-0.0740488	-0.0823465	-0.0270873	0.0139482	0.0223648	0.0530492	0.0629	0.0860497	0.0990413	0.107346	0.0888022	0.0324117
70377938		-0.0199738	-0.187283	-0.193247	-0.29261	-0.379856	-0.424815	-0.453717	-0.468472	-0.505273	-0.517801	-0.519196	-0.451961	-0.439883	-0.376723	-0.360059	-0.37349	-0.39234	-0.401739	-0.379651	-0.359436	-0.349973	-0.339931	-0.318075	-0.295481	-0.28223
70378008		-0.44781	-0.482849	-0.521831	-0.496015	-0.4602	-0.435062	-0.41275	-0.374853	-0.353122	-0.345442	-0.330907	-0.32639	-0.31418	-0.291137	-0.249465	-0.201936	-0.167866	-0.141168	-0.128044	-0.116201	-0.122794	-0.134324	-0.14	-0.136857	-0.119016	-0.105439	-0.0842606
70378245		-0.883258	-0.966335	-0.872004	-0.858372	-0.829285	-0.745196	-0.638909	-0.563418	-0.521523	-0.588748	-0.67284	-0.708153	-0.691232	-0.613018	-0.542393	-0.519939	-0.509862	-0.484659	-0.448016	-0.406868	-0.368378	-0.345531	-0.327806	-0.323069	-0.314828	-0.274541	-0.234861	-0.195661	-0.177552	-0.163501
70378552		-0.340929	-0.386633	-0.68335	-0.678796	-0.634811	-0.686114	-0.722339	-0.720892	-0.636673	-0.564699	-0.491067	-0.474195	-0.469092	-0.456379	-0.435011	-0.401558	-0.352833	-0.315994	-0.283398	-0.229123	-0.189247	-0.182145	-0.151436	-0.122176	-0.081904	-0.0423744	-0.0286353	-0.0144947	-0.0147703	-0.00396474
70378622		0.249373	0.118856	0.092672	-0.331061	-0.596726	-0.578254	-0.706751	-0.756627	-0.764552	-0.746782	-0.721178	-0.679345	-0.622319	-0.566622	-0.520146	-0.506369	-0.480833	-0.455662	-0.442807	-0.446183	-0.408795	-0.39235	-0.321321	-0.282497	-0.250613	-0.256744	-0.225677	-0.208698	-0.207275	-0.177506
70378789		-0.689637	-0.768857	-0.811717	-0.820672	-0.729945	-0.805083	-0.716821	-0.692028	-0.703741	-0.730473	-0.750515	-0.709998	-0.653325	-0.604326	-0.547311	-0.501976	-0.477195	-0.383223	-0.352	-0.366187	-0.329377	-0.294063	-0.263476	-0.261409	-0.227367	-0.207758	-0.182171	-0.163758	-0.141025	-0.144083
70380464		-0.0239978	-0.0951141	-0.073204	0.0241648	0.0951297	0.146304	0.122542	0.0458301	-0.123528	-0.211063	-0.331339	-0.328314	-0.31631	-0.291024	-0.277651	-0.342356	-0.322132	-0.326629	-0.337172	-0.353106	-0.367132	-0.348667	-0.34533	-0.273841	-0.28273	-0.25389	-0.22207	-0.226519	-0.250486	-0.275726
70380771		-0.0450543	-0.106946	-0.256928	-0.370116	-0.415503	-0.348956	-0.39301	-0.476177	-0.451763	-0.47485	-0.566143	-0.579799	-0.572429	-0.562366	-0.553109	-0.536926	-0.496031	-0.486626	-0.460975	-0.478007	-0.461192	-0.466592	-0.445126	-0.415045	-0.385985	-0.312948	-0.316915	-0.212499	-0.127284	-0.0928682
70381078		0.541308	0.614924	0.685013	0.777878	0.756914	0.749519	0.799808	0.810948	-0.129226	-0.38501	-0.44082	-0.447249	-0.442145	-0.452398	-0.456839	-0.459755	-0.461621	-0.441944	-0.462739	-0.385578	-0.318237	-0.242917	-0.184566	-0.184565	-0.132634	-0.0899193	-0.0917846	-0.0631921	-0.077505	-0.0598844
70381148		-0.469509	-0.433207	-0.392387	-0.378419	-0.397294	-0.348387	-0.386414	-0.424915	-0.510267	-0.521528	-0.451779	-0.596613	-0.657142	-0.628506	-0.548196	-0.506048	-0.455149	-0.43722	-0.420627	-0.394451	-0.347347	-0.341176	-0.307504	-0.266804	-0.270264	-0.224564	-0.225872	-0.182911	-0.146801	-0.133422
70382139		-0.459167	-0.417823	-0.394839	-0.408155	-0.428528	-0.414409	-0.396458	-0.38912	-0.402083	-0.406224	-0.420328	-0.403865	-0.404938	-0.383039	-0.334943	-0.274788	-0.267786	-0.213887	-0.219582	-0.157598	-0.191604	-0.143367	-0.130855	-0.116191	-0.0716783	-0.0821936	-0.0323656	-0.0370261	0.0148319
70385112		-0.464214	-0.543322	-0.58691	-0.604787	-0.593553	-0.575258	-0.543812	-0.543215	-0.534982	-0.52571	-0.546082	-0.551201	-0.49427	-0.473153	-0.432144	-0.373387	-0.331408	-0.304294	-0.277376	-0.277142	-0.258245	-0.257924	-0.241902	-0.226294	-0.205822	-0.19151	-0.190128
70385419		-0.383969	-0.189563	-0.156987	-0.270078	-0.44895	-0.610155	-0.739226	-0.744642	-0.675918	-0.60624	-0.556929	-0.540562	-0.528449	-0.515561	-0.505364	-0.490595	-0.436943	-0.392198	-0.370712	-0.339641	-0.301012	-0.295035	-0.281645	-0.237432	-0.203484	-0.20354	-0.1811
70386410		0.225042	0.25721	0.341688	0.461529	0.639979	0.729761	0.438735	0.208291	0.195896	-0.0353573	-0.161478	-0.384368	-0.431574	-0.420716	-0.422915	-0.410602	-0.417165	-0.415234	-0.372611	-0.31179	-0.261532	-0.283215	-0.273613	-0.28699	-0.298506	-0.307217	-0.296875	-0.288063	-0.254223	-0.230979
70386717		-0.457021	-0.442656	-0.434029	-0.387458	-0.35126	-0.314677	-0.308363	-0.325712	-0.318961	-0.28332	-0.249878	-0.210023	-0.197985	-0.226084	-0.240495	-0.257413	-0.241065	-0.234228	-0.17927
70386884		-0.253181	-0.260749	-0.319174	-0.365183	-0.412869	-0.435546	-0.459377	-0.487561	-0.497594	-0.494783	-0.473665	-0.456353	-0.426176	-0.403495	-0.376336	-0.361107	-0.342654	-0.323944	-0.302897	-0.304478	-0.279126	-0.243954	-0.228337	-0.235417	-0.234426	-0.223318	-0.21225	-0.159949	-0.119026
70387261		-0.110555	-0.194543	-0.27064	-0.27249	-0.208377	-0.179725	-0.156082	-0.0853892	0.0247672	0.126598	0.268693	0.242652	0.228941	0.130606	-0.111472	-0.410428	-0.578141	-0.614063	-0.594045	-0.553189	-0.495552	-0.437592	-0.395356	-0.325227	-0.260983	-0.200937	-0.127903	-0.140237	-0.0645262	-0.0180632
70387331		-0.670266	-0.655068	-0.623037	-0.56799	-0.473051	-0.379579	-0.312764	-0.28857	-0.253278	-0.225284	-0.203125	-0.191552	-0.169319	-0.169718	-0.176005	-0.16582	-0.155359	-0.147777	-0.150097	-0.175204	-0.229384	-0.340504	-0.434481
70387708		-0.900233	-0.7202	-0.585673	-0.608689	-0.635632	-0.637511	-0.658489	-0.637877	-0.595525	-0.569331	-0.609422	-0.585279	-0.555698	-0.531723	-0.502198	-0.462051	-0.422456	-0.418089	-0.392449	-0.350675	-0.338208	-0.318984	-0.296038	-0.326464	-0.288553	-0.230843	-0.195318	-0.180347	-0.179377
70388252		-0.606005	-0.613083	-0.581679	-0.557498	-0.547941	-0.529734	-0.480932	-0.463553	-0.393216	-0.333102	-0.298996	-0.279704	-0.270158	-0.249823	-0.233517	-0.226413	-0.213045	-0.183609	-0.153698	-0.139267	-0.0845627	-0.0988525	-0.0799929	-0.0948779	-0.10318	-0.0972184	-0.0974674
70388559		-0.640523	-0.632048	-0.610469	-0.592597	-0.576386	-0.55877	-0.520912	-0.504214	-0.477804	-0.440493	-0.435459	-0.403808	-0.395708	-0.37298	-0.342154	-0.307206	-0.29636	-0.295397	-0.299291	-0.275405	-0.238007	-0.212917	-0.204917	-0.209321	-0.208653	-0.225488	-0.216201	-0.231848
70388796		0.814681	0.726442	0.862088	0.941088	0.642625	0.561894	0.420068	0.0632211	-0.0755457	-0.350957	-0.446137	-0.568651	-0.691339	-0.763342	-0.766986	-0.725645	-0.630029	-0.618097	-0.584194	-0.582285	-0.568328	-0.55817	-0.561664	-0.547708	-0.525974	-0.488822	-0.450756	-0.444533	-0.418748	-0.390195
70389006		0.0839114	0.0811443	-0.00485256	-0.0695363	-0.133976	-0.241586	-0.362504	-0.490893	-0.538831	-0.601966	-0.612503	-0.602421	-0.592826	-0.589123	-0.594989	-0.584336	-0.572084	-0.566266	-0.560647	-0.55481	-0.540548	-0.490726	-0.45147	-0.406536	-0.375739	-0.366887	-0.375689	-0.391599	-0.382298	-0.310914
70389313		0.0679211	0.0562908	0.117534	0.104139	0.0606305	-0.0428908	-0.213835	-0.240582	-0.38705	-0.0943014	-0.345946	-0.318549	-0.315963	-0.334619	-0.355205	-0.325564	-0.258285	-0.252441	-0.275819	-0.235288	-0.258282	-0.226237	-0.250296	-0.230995	-0.211686	-0.185488	-0.161719	-0.153011	-0.143502	-0.143905
70389927		-0.511095	-0.469364	-0.463024	-0.459468	-0.438941	-0.384543	-0.348522	-0.315451	-0.313961	-0.31036	-0.314991	-0.316458	-0.316598	-0.307464	-0.282213	-0.241655	-0.210954	-0.212307	-0.19092	-0.200804	-0.185687	-0.121734	-0.102628	-0.0247012	-0.00992259	0.0490969
70390304		0.251094	0.262047	-0.0104676	-0.210655	-0.277252	-0.348107	-0.419074	-0.563561	-0.729145	-0.810501	-0.818072	-0.793859	-0.729508	-0.724651	-0.639925	-0.591093	-0.534167	-0.454622	-0.425265	-0.416617	-0.452206	-0.518151	-0.553777	-0.560545	-0.543504	-0.518504	-0.482904	-0.42046	-0.388492	-0.365108
70391602		0.361715	0.295514	0.287781	0.290246	0.155791	0.150836	0.125834	-0.0474522	-0.130469	-0.318674	-0.428263	-0.485264	-0.52075	-0.530516	-0.520962	-0.489127	-0.488258	-0.506184	-0.504957	-0.501858	-0.471901	-0.415631	-0.362864	-0.327991	-0.293843	-0.270346	-0.25785	-0.249938	-0.251069	-0.248705
70391769		0.552109	0.0822934	-0.406705	-0.477688	-0.539706	-0.460169	-0.577562	-0.639667	-0.728695	-0.727818	-0.72039	-0.679796	-0.649527	-0.614682	-0.595095	-0.537516	-0.479248	-0.445374	-0.423226	-0.389651	-0.369831	-0.327934	-0.297443	-0.281797	-0.307107	-0.288311	-0.278684	-0.274671	-0.269212	-0.265961
70391839		-0.49333	-0.528697	-0.600214	-0.644982	-0.693334	-0.761263	-0.645373	-0.538798	-0.427426	-0.356327	-0.315527	-0.348817	-0.400512	-0.450902	-0.465339	-0.460405	-0.445988	-0.434054	-0.405075	-0.375781	-0.310861	-0.26807	-0.236699	-0.251832	-0.199831	-0.182306	-0.150412	-0.115874	-0.0860638	-0.0421358
70392997		0.308629	0.0249571	-0.335655	-0.275953	-0.349706	-0.392731	-0.435336	-0.441933	-0.454827	-0.46588	-0.447002	-0.446442	-0.441682	-0.425153	-0.392041	-0.389317	-0.369985	-0.331791	-0.28657	-0.279414	-0.248301	-0.215767	-0.198932	-0.231592	-0.216618	-0.239919	-0.241746	-0.246758	-0.203555	-0.195202
70393514		-0.49884	-0.524504	-0.464657	-0.476445	-0.41908	-0.337895	-0.298534	-0.249498	-0.189955	-0.1132	-0.0455136	-0.0520497	-0.0771898	-0.158269	-0.20957	-0.262716	-0.312087	-0.356774	-0.397046	-0.411957	-0.451045	-0.479722	-0.474686	-0.4522	-0.429662	-0.420038	-0.433794	-0.462272	-0.498613	-0.491988
70394295		0.111731	0.0345163	-0.0365665	-0.0995743	-0.152699	-0.192747	-0.271774	-0.362683	-0.412979	-0.47897	-0.511936	-0.501807	-0.54915	-0.596488	-0.584289	-0.531056	-0.482673	-0.456285	-0.461751	-0.437074	-0.4132	-0.380833	-0.350263	-0.320939	-0.328675	-0.316543	-0.317463	-0.30428	-0.299218	-0.310449
70394672		-0.534625	-0.5546	-0.537638	-0.458789	-0.434127	-0.432017	-0.43762	-0.471653	-0.486642	-0.466724	-0.433742	-0.431161	-0.43304	-0.437774	-0.469736	-0.45269	-0.459743	-0.413814	-0.372635	-0.340618	-0.326687	-0.334588	-0.323925	-0.317456	-0.29921	-0.302237	-0.325952	-0.350836	-0.325207	-0.298825
70394742		-0.574658	-0.582906	-0.614447	-0.586657	-0.54224	-0.493532	-0.466603	-0.459231	-0.482643	-0.462059	-0.452458	-0.426547	-0.407063	-0.393702	-0.354842	-0.320354	-0.273874	-0.237363	-0.213104	-0.176169	-0.149903	-0.0744429	-0.0247349	0.0540353	0.0913857	0.12008	0.11359	0.0939096
70395593		0.432752	0.586904	0.377542	0.0847786	-0.0481051	-0.437913	-0.482297	-0.624087	-0.735109	-0.802285	-0.827134	-0.798638	-0.702525	-0.602437	-0.437339	-0.351035	-0.281704	-0.254534	-0.280149	-0.310789	-0.346712	-0.317525	-0.291535	-0.244828	-0.218685	-0.204253	-0.187401	-0.183217	-0.166787	-0.151972
70395733		0.60635	0.533453	0.245747	-0.227853	-0.693203	-0.714271	-0.645247	-0.622365	-0.533429	-0.408536	-0.336349	-0.31715	-0.315759	-0.25818	-0.24469	-0.24134	-0.24607	-0.230597	-0.224333	-0.214626	-0.219093	-0.229201	-0.226988	-0.253005	-0.271347	-0.304938	-0.349147	-0.38368
70395970		-0.369667	-0.374195	-0.344927	-0.336632	-0.35497	-0.363264	-0.398579	-0.438178	-0.429982	-0.442681	-0.433806	-0.437753	-0.455485	-0.468384	-0.4816	-0.462885	-0.446699	-0.399118	-0.38479	-0.325895	-0.280651	-0.252298	-0.189028	-0.193643	-0.137782	-0.119408	-0.0299653	0.0614131	0.0763254	0.110326
70396654		-0.640559	-0.677215	-0.697586	-0.619129	-0.688329	-0.627402	-0.65136	-0.668647	-0.67171	-0.668395	-0.655982	-0.654007	-0.608609	-0.585034	-0.53765	-0.534918	-0.504049	-0.482831	-0.461257	-0.446136	-0.410644	-0.397737	-0.375873	-0.355087	-0.344023	-0.349517	-0.360054	-0.308356	-0.236032	-0.20386
70397882		-0.550393	-0.609382	-0.635024	-0.608581	-0.572926	-0.561945	-0.573003	-0.564474	-0.605514	-0.67214	-0.689383	-0.690907	-0.668028	-0.585096	-0.598524	-0.483928	-0.421795	-0.342341	-0.346265	-0.336673	-0.312052	-0.28529	-0.256804	-0.221111	-0.2185	-0.166239	-0.109969	-0.101132	-0.0752752	-0.0554471
70397952		0.422879	0.526399	0.413308	0.334626	0.237751	0.267716	0.0643122	-0.0777174	-0.199946	-0.287653	-0.362677	-0.426552	-0.48938	-0.490114	-0.465067	-0.464361	-0.475547	-0.474883	-0.47027	-0.405338	-0.379521	-0.38493	-0.371161	-0.344892	-0.308299	-0.30433	-0.259316	-0.248938	-0.196771	-0.206533
70398259		-0.44797	-0.287143	-0.321647	-0.421008	-0.442069	-0.465093	-0.473841	-0.46175	-0.4173	-0.375989	-0.355343	-0.330546	-0.306729	-0.294255	-0.297307	-0.306224	-0.298166	-0.275838	-0.260076	-0.260047	-0.270365	-0.26392
70398329		-0.174604	0.0528409	0.282848	0.153578	-0.38437	-0.47453	-0.542942	-0.572205	-0.583573	-0.605506	-0.58973	-0.605181	-0.617208	-0.616894	-0.602084	-0.599821	-0.587322	-0.551056	-0.516135	-0.490351	-0.493405	-0.429695	-0.419548	-0.392835	-0.371877	-0.326646	-0.262102	-0.196022	-0.134165	-0.0990796
70398943		0.422503	0.400333	0.362186	0.266292	0.167917	0.0249867	-0.405567	-0.293883	-0.466139	-0.55993	-0.493425	-0.608591	-0.585214	-0.554328	-0.539941	-0.549503	-0.563782	-0.564155	-0.576141	-0.581122	-0.57136	-0.571824	-0.559577	-0.538747	-0.520372	-0.480452	-0.43459	-0.376353	-0.361827	-0.311092
70399180		-0.493801	-0.506048	-0.516355	-0.513105	-0.4626	-0.338432	-0.295862	-0.246645	-0.225563	-0.26295	-0.247333	-0.263185	-0.215173	-0.232924	-0.204257	-0.176554	-0.171481	-0.147456	-0.120668	-0.110788	-0.0962363	-0.0900902	-0.120392	-0.155174	-0.221433
70399320		-0.156091	-0.119436	-0.151495	-0.167192	-0.184481	-0.251646	-0.343184	-0.42582	-0.50501	-0.542264	-0.527273	-0.477251	-0.436182	-0.417502	-0.413436	-0.419108	-0.405254	-0.404893	-0.392452	-0.377018	-0.347166	-0.303037	-0.292116	-0.308821
70400171		0.411748	-0.0110546	-0.202062	-0.316214	-0.481786	-0.540974	-0.509704	-0.696662	-0.74994	-0.739838	-0.678429	-0.646326	-0.672336	-0.668898	-0.641119	-0.634274	-0.607133	-0.588	-0.604305	-0.599191	-0.570408	-0.55156	-0.538622	-0.514391	-0.485627	-0.482822	-0.468249	-0.464054	-0.426563	-0.439155
70400618		-0.211982	-0.249146	-0.258218	-0.364321	-0.42057	-0.498257	-0.45991	-0.472365	-0.723827	-0.704917	-0.740004	-0.686503	-0.577098	-0.527573	-0.475403	-0.439726	-0.422808	-0.414458	-0.405869	-0.398092	-0.369641	-0.372374	-0.358763	-0.330449	-0.332826	-0.316043	-0.289327	-0.294861	-0.273725	-0.249529
70401092		-0.097361	-0.640415	-0.336149	-0.327076	-0.446623	-0.415154	-0.509658	-0.516302	-0.531799	-0.520705	-0.491884	-0.471316	-0.428818	-0.416709	-0.43099	-0.447718	-0.432332	-0.383084	-0.314285	-0.258454	-0.205543	-0.201216	-0.152065	-0.153347	-0.128222	-0.129374	-0.120404	-0.112282	-0.0617562
70401232		-0.702472	-0.696265	-0.710658	-0.748635	-0.791772	-0.809457	-0.818597	-0.820385	-0.803556	-0.768197	-0.704045	-0.655858	-0.634266	-0.614455	-0.584694	-0.540419	-0.501208	-0.473009	-0.465529	-0.433873	-0.424678	-0.409201	-0.362776	-0.364715	-0.30322	-0.304028	-0.255944	-0.232178	-0.211991	-0.191327
70401469		-0.331366	-0.426602	-0.52443	-0.54192	-0.530106	-0.456069	-0.401362	-0.404077	-0.325154	-0.327681	-0.314541	-0.29575	-0.297463	-0.296916	-0.293815	-0.290983	-0.306852	-0.343463	-0.320309	-0.289767	-0.244354	-0.22989	-0.221214	-0.243056	-0.275973	-0.297959
70402460		-0.081638	-0.042999	-0.213734	-0.212969	-0.274086	-0.325204	-0.375765	-0.429891	-0.437506	-0.402514	-0.378582	-0.353657	-0.360949	-0.36385	-0.355217	-0.332579	-0.313132	-0.307551	-0.296363	-0.301489	-0.280254	-0.252133	-0.237954	-0.231511	-0.227616	-0.24506	-0.251467	-0.279091	-0.291684	-0.301578
70402767		-0.241722	-0.318404	-0.292028	-0.306563	-0.32068	-0.307002	-0.28521	-0.260339	-0.240103	-0.233687	-0.201333	-0.146771	-0.128272	-0.102033	-0.0570815	-0.0156125	-0.00218569	-0.0158319	-0.0443477	-0.0775921	-0.108742	-0.13485
70403995		-0.315724	-0.426438	-0.50485	-0.526675	-0.498677	-0.457435	-0.43811	-0.404652	-0.383529	-0.352444	-0.313696	-0.280632	-0.262231	-0.223189	-0.19125	-0.167673	-0.165505	-0.160711	-0.165717	-0.17644	-0.200843	-0.160587	-0.128398	-0.111489	-0.115493
70404442		0.119473	0.114747	0.160145	0.165011	0.164975	0.106437	0.0797804	-0.0553157	-0.181519	-0.290088	-0.375113	-0.446224	-0.479846	-0.474899	-0.479083	-0.396046	-0.395761	-0.386531	-0.365282	-0.362422	-0.338148	-0.338918	-0.320387	-0.328778	-0.348657	-0.360613	-0.35492	-0.320633
70405433		-0.216505	-0.261011	-0.350368	-0.427805	-0.457528	-0.498745	-0.507349	-0.504171	-0.503701	-0.495205	-0.490745	-0.473619	-0.434612	-0.381063	-0.339866	-0.298638	-0.247832	-0.224327	-0.255669	-0.232616	-0.221015	-0.202039	-0.10961	0.12942	0.423091	0.568684	0.746943	0.803807
70405503		0.417303	0.402318	0.400439	0.401301	0.385344	0.381309	0.221566	-0.120952	-0.309144	-0.386662	-0.426637	-0.436887	-0.439337	-0.445064	-0.450098	-0.461952	-0.46536	-0.459944	-0.456902	-0.447001	-0.397749	-0.373675	-0.365255	-0.34507	-0.30097	-0.284256	-0.261629	-0.26535	-0.255222	-0.253439
70405740		-0.531585	-0.584007	-0.564056	-0.553147	-0.541894	-0.488102	-0.494985	-0.491534	-0.469627	-0.462593	-0.464209	-0.452775	-0.443322	-0.412983	-0.380343	-0.36137	-0.331328	-0.298563	-0.273666	-0.258119	-0.25895	-0.300875	-0.333336	-0.319399	-0.287907	-0.252462
70406047		-0.457856	-0.514163	-0.640169	-0.697987	-0.839788	-0.858941	-0.836626	-0.778762	-0.709315	-0.651545	-0.647393	-0.604101	-0.552233	-0.500823	-0.432941	-0.417658	-0.323136	-0.297441	-0.251889	-0.237064	-0.195282	-0.208641	-0.217329	-0.214681	-0.201452	-0.172631	-0.142368	-0.132546	-0.113953	-0.103729
70406354		-0.273061	-0.0626672	-0.143366	-0.193036	-0.386878	-0.515976	-0.565294	-0.556768	-0.540951	-0.516859	-0.510599	-0.523807	-0.540897	-0.553029	-0.535294	-0.482319	-0.468696	-0.424701	-0.391735	-0.361655	-0.327857	-0.277456	-0.219611	-0.190146	-0.182026	-0.142589	-0.131496	-0.101052	-0.103371	-0.0877378
70406424		0.0600358	-0.0395876	-0.200317	-0.249352	-0.237583	-0.224421	-0.210182	-0.233811	-0.277805	-0.361637	-0.432969	-0.467571	-0.487503	-0.469087	-0.48085	-0.470589	-0.457252	-0.425427	-0.383737	-0.348527	-0.349274	-0.330154	-0.339192	-0.308345	-0.325533	-0.288721	-0.307073	-0.277549	-0.242149	-0.220071
70406731		0.424862	0.309003	0.224848	0.143207	0.0393882	-0.000219236	-0.0566566	-0.08335	-0.251076	-0.307652	-0.335907	-0.475969	-0.376516	-0.39313	-0.350337	-0.396728	-0.453382	-0.484209	-0.520253	-0.523986	-0.512841	-0.519672	-0.503329	-0.502657	-0.490816	-0.465776	-0.482378	-0.464001	-0.434016	-0.431488
70407108		-0.828811	-0.968197	-0.931605	-0.915264	-0.871596	-0.781926	-0.649418	-0.537867	-0.496523	-0.464241	-0.465835	-0.524359	-0.619922	-0.84717	-0.833794	-0.668518	-0.546377	-0.463228	-0.418097	-0.3927	-0.391065	-0.367016	-0.375151	-0.368544	-0.358885	-0.326509	-0.308697	-0.291032	-0.268759	-0.249524
70407275		-0.0599352	-0.101306	-0.1121	-0.121939	-0.053638	-0.171618	-0.230997	-0.345705	-0.33094	-0.434788	-0.510145	-0.504252	-0.522953	-0.543432	-0.552098	-0.534972	-0.525654	-0.510759	-0.491331	-0.473115	-0.447693	-0.420617	-0.398758	-0.41144	-0.378296	-0.346842	-0.304123	-0.262379	-0.238996	-0.200269
70407959		-0.563183	-0.47301	-0.503012	-0.459836	-0.425831	-0.395161	-0.345956	-0.275902	-0.227374	-0.182781	-0.158376	-0.126912	-0.129299	-0.155055	-0.15519	-0.193849	-0.240804	-0.225218	-0.20841	-0.205705	-0.199134	-0.197958	-0.208584
70408573		-0.593832	-0.575323	-0.589007	-0.57498	-0.567678	-0.561349	-0.546017	-0.522194	-0.490773	-0.463313	-0.444335	-0.437628	-0.428551	-0.426423	-0.409944	-0.426019	-0.42009	-0.41636	-0.405668	-0.395418	-0.371001	-0.35633
70408643		0.247518	0.132173	0.0111457	-0.071042	-0.16575	-0.341182	-0.548638	-0.637334	-0.65149	-0.65193	-0.638424	-0.636175	-0.639563	-0.627284	-0.578502	-0.543788	-0.537488	-0.512992	-0.485537	-0.451943	-0.418015	-0.354653	-0.307042	-0.29925	-0.256848	-0.226554	-0.18826	-0.180049	-0.175634	-0.176646
70408880		-0.290691	-0.282093	-0.363005	-0.282069	-0.565915	-0.940755	-0.617436	-0.519736	-0.444799	-0.437236	-0.443758	-0.439982	-0.410524	-0.39526	-0.330275	-0.27653	-0.240383	-0.234356	-0.203431	-0.191363	-0.17376	-0.155177	-0.153391	-0.14523	-0.149288	-0.160251	-0.169591
70409020		-0.585919	-0.527096	-0.460836	-0.399621	-0.380358	-0.315412	-0.308069	-0.294338	-0.307334	-0.285918	-0.272891	-0.241737	-0.266193	-0.231801	-0.204951	-0.218006	-0.198991	-0.191071	-0.147836	-0.136044	-0.103906	-0.0864328	-0.120172	-0.118331	-0.149547	-0.137897	-0.150204	-0.152716
70409187		-0.0626177	-0.147432	-0.373413	-0.43038	-0.40957	-0.388902	-0.359348	-0.34077	-0.340593	-0.356199	-0.365988	-0.378831	-0.352836	-0.312358	-0.278928	-0.259703	-0.258888	-0.234968	-0.243483	-0.26905	-0.269835	-0.259488	-0.241949	-0.230516	-0.226017	-0.226615	-0.223245	-0.207025	-0.224881	-0.209146
70409257		-0.563183	-0.47301	-0.503012	-0.459836	-0.425831	-0.395161	-0.345956	-0.275902	-0.227374	-0.182781	-0.158376	-0.126912	-0.129299	-0.155055	-0.15519	-0.193849	-0.240804	-0.225218	-0.20841	-0.205705	-0.199134	-0.197958	-0.208584
70409564		-0.0358171	0.00127163	-0.0261622	-0.198123	-0.626329	-0.794706	-0.749648	-0.733754	-0.71127	-0.682324	-0.646313	-0.613036	-0.571722	-0.543379	-0.537282	-0.543423	-0.519372	-0.525377	-0.430541	-0.436716	-0.38633	-0.340063	-0.33166	-0.317131	-0.336526	-0.315263	-0.279937	-0.229001	-0.188743	-0.173566
70409634		-0.469728	-0.496268	-0.504686	-0.532283	-0.56377	-0.614999	-0.624251	-0.58718	-0.461132	-0.377928	-0.365772	-0.329578	-0.324256	-0.315451	-0.316142	-0.34139	-0.357368	-0.316559	-0.281043	-0.261022	-0.245025	-0.235451	-0.221192	-0.217289	-0.22567	-0.242682	-0.23571	-0.230124	-0.1952	-0.188154
70410011		0.249202	0.139691	-0.219298	-0.388216	-0.234099	-0.478248	-0.585369	-0.464766	-0.600768	-0.604109	-0.544049	-0.591625	-0.589474	-0.618416	-0.594686	-0.560669	-0.531489	-0.506088	-0.484702	-0.457203	-0.432781	-0.392793	-0.405109	-0.386205	-0.35205	-0.312656	-0.279626	-0.266053	-0.23219	-0.222838
70410178		-0.0236465	-0.206787	-0.369194	-0.538389	-0.615264	-0.658949	-0.681591	-0.678344	-0.658786	-0.632272	-0.622408	-0.598694	-0.608226	-0.6121	-0.612782	-0.569834	-0.525786	-0.489255	-0.462391	-0.474326	-0.458949	-0.43837	-0.406527	-0.399405	-0.390705	-0.347175	-0.31888	-0.284861	-0.258545	-0.270553
70410625		-0.541878	-0.592494	-0.735638	-0.729162	-0.743612	-0.659707	-0.642961	-0.626845	-0.594746	-0.558348	-0.468623	-0.448417	-0.392974	-0.405429	-0.388852	-0.398953	-0.401331	-0.4041	-0.410702	-0.401841	-0.389882	-0.366107	-0.361881	-0.373865	-0.335527	-0.279756	-0.262814	-0.194765	-0.172382	-0.154347
70411309		0.663909	0.56895	0.388621	0.196665	0.0556281	-0.233952	-0.221402	-0.351683	-0.378183	-0.415045	-0.457787	-0.478891	-0.488179	-0.467953	-0.415965	-0.347359	-0.298107	-0.278422	-0.274457	-0.291732	-0.296339	-0.298637	-0.309138	-0.321648	-0.324688	-0.327772	-0.316284	-0.281568	-0.267243	-0.255393
70411546		0.252902	0.196773	0.135598	0.0214895	-0.222542	-0.524472	-0.912427	-0.777894	-0.604041	-0.508847	-0.45356	-0.425996	-0.413937	-0.410917	-0.400344	-0.390972	-0.392742	-0.420445	-0.419341	-0.379943	-0.324699	-0.299216	-0.291978	-0.311102	-0.303219	-0.31433	-0.336461	-0.345146	-0.36389	-0.369169
70411616		0.0302758	0.0761189	0.17252	0.195526	0.209043	0.168101	0.0418703	-0.109596	-0.254038	-0.327391	-0.374509	-0.399985	-0.407526	-0.423697	-0.42811	-0.429326	-0.424706	-0.403414	-0.355014	-0.289085	-0.255523	-0.236715	-0.228052	-0.221351	-0.222689	-0.221802	-0.237148	-0.244607	-0.244669	-0.213737
70411783		0.37897	0.55175	0.574544	0.624491	0.584272	0.202458	0.247951	0.0984475	0.238446	0.0274444	-0.0189469	-0.282074	-0.436225	-0.612731	-0.660722	-0.648121	-0.606693	-0.566896	-0.569492	-0.511075	-0.49806	-0.488131	-0.469914	-0.469336	-0.451629	-0.382864	-0.344548	-0.341446	-0.327875	-0.336543
70412774		0.330539	0.318853	0.283605	0.229919	0.174751	-0.00804422	-0.24154	-0.665436	-0.678672	-0.539753	-0.476363	-0.466128	-0.469022	-0.478067	-0.49817	-0.493018	-0.484159	-0.469594	-0.457155	-0.444403	-0.449424	-0.434876	-0.405229	-0.359887	-0.308114	-0.26413	-0.282258	-0.286229	-0.241248	-0.223741
70413695		0.117549	0.205563	0.322404	0.482276	0.64236	0.667363	0.754186	0.544723	-0.19163	-0.327384	-0.417897	-0.445303	-0.438731	-0.417543	-0.398778	-0.395251	-0.405765	-0.402222	-0.389367	-0.368836	-0.351336	-0.334191	-0.316109	-0.31521	-0.302578	-0.285108	-0.306714	-0.295554	-0.313449	-0.298447
70414756		-0.373407	-0.436453	-0.514996	-0.580796	-0.591469	-0.647991	-0.691417	-0.754619	-0.726597	-0.694032	-0.533771	-0.426823	-0.392873	-0.411342	-0.437519	-0.482584	-0.540762	-0.534614	-0.559563	-0.520246	-0.506079	-0.515868	-0.507335	-0.477989	-0.4442	-0.404808	-0.37528	-0.348007	-0.347602	-0.340065
70414993		0.222591	0.316064	0.288117	0.39887	0.319053	0.235235	0.144106	0.0322267	-0.0669027	-0.270143	-0.205907	-0.518197	-0.63936	-0.701201	-0.675765	-0.621739	-0.609173	-0.595131	-0.560441	-0.517616	-0.50978	-0.52464	-0.534896	-0.537897	-0.573532	-0.575036	-0.558503	-0.529357	-0.517646	-0.485038
70415133		0.402035	0.407548	0.266949	-0.042735	-0.305647	-0.373851	-0.412227	-0.490845	-0.5917	-0.646128	-0.649473	-0.602411	-0.555203	-0.548383	-0.561871	-0.563894	-0.581743	-0.551131	-0.512933	-0.460197	-0.455418	-0.379301	-0.32753	-0.290502	-0.250538	-0.241393	-0.189555	-0.144214	-0.136298	-0.103235
70415203		-0.883423	-0.839208	-0.752111	-0.678486	-0.545173	-0.446111	-0.398952	-0.39623	-0.380628	-0.375962	-0.367328	-0.347594	-0.339938	-0.316796	-0.304882	-0.31264	-0.311015	-0.310538	-0.307234	-0.302216	-0.269237	-0.224503	-0.17426	-0.112606
70415817		0.149759	0.174765	0.353004	0.793179	0.873884	0.655674	0.528698	0.492589	0.514981	0.386913	0.0401794	-0.277758	-0.394569	-0.400145	-0.459202	-0.510227	-0.537624	-0.535584	-0.528814	-0.501763	-0.48042	-0.470068	-0.464167	-0.462341	-0.452835	-0.44734	-0.430162	-0.392521	-0.34851	-0.325764
70416668		0.228967	0.182709	0.111855	0.0996595	0.074076	0.0216152	-0.314662	-0.0730222	-0.613199	-0.524747	-0.694796	-0.538635	-0.50341	-0.408353	-0.406565	-0.368232	-0.359493	-0.326816	-0.288422	-0.257439	-0.250093	-0.249491	-0.238192	-0.236677	-0.226843	-0.201148	-0.199339	-0.179533	-0.151979	-0.130869
70416738		-0.153497	-0.315066	-0.409322	-0.564968	-0.692682	-0.839112	-0.794966	-0.64514	-0.567389	-0.541696	-0.524407	-0.520061	-0.518426	-0.481434	-0.470517	-0.458105	-0.439268	-0.423946	-0.414215	-0.401422	-0.395416	-0.381927	-0.353785	-0.369604	-0.333786	-0.318404	-0.282605	-0.262443
70417589		0.340168	0.28557	0.253833	0.269077	0.334871	0.403711	0.387916	0.371891	0.353447	0.378987	0.446902	0.512693	0.299814	-0.192979	-0.365246	-0.409725	-0.413984	-0.394023	-0.378676	-0.416854	-0.431682	-0.437961	-0.45139	-0.425694	-0.384837	-0.337798	-0.306955	-0.301302	-0.281264	-0.251905
70418273		-0.349472	-0.420212	-0.451044	-0.482748	-0.574842	-0.752672	-0.923057	-0.746966	-0.510335	-0.386255	-0.471413	-0.568323	-0.624455	-0.639438	-0.603802	-0.585353	-0.557098	-0.514328	-0.472161	-0.447084	-0.42921	-0.417541	-0.397695	-0.366323	-0.346645	-0.348758	-0.336962	-0.310484	-0.278681	-0.258987
70418720		0.0312749	-0.102767	-0.203759	-0.328014	-0.370148	-0.434281	-0.450074	-0.435411	-0.433188	-0.435713	-0.422612	-0.417069	-0.370699	-0.376823	-0.32518	-0.275582	-0.231041	-0.241111	-0.195436	-0.161025	-0.125957	-0.134936	-0.0855919	-0.0908157	-0.0467254	-0.0499255	-0.0425449	-0.0156339	-0.0202861	-0.00286014
70419194		-0.342638	-0.428588	-0.519994	-0.541109	-0.540144	-0.527106	-0.507044	-0.465989	-0.412163	-0.369988	-0.318567	-0.270623	-0.303681	-0.265458	-0.306603	-0.277955	-0.239572	-0.252636	-0.23554	-0.228434	-0.221256	-0.220606	-0.228926	-0.249194	-0.253774	-0.255818	-0.265774	-0.283192	-0.336524
70420185		0.403904	-0.154236	-0.387526	-0.531382	-0.497558	-0.435903	-0.410786	-0.452126	-0.477043	-0.474254	-0.470205	-0.460045	-0.439097	-0.385522	-0.369036	-0.359971	-0.35778	-0.356458	-0.326707	-0.290947	-0.278156	-0.245756	-0.211709	-0.188451	-0.1342	-0.108135	-0.0656446	-0.0395509	-0.0268987
70420632		-0.119379	-0.233305	-0.367978	-0.415865	-0.480935	-0.513778	-0.550853	-0.533492	-0.582505	-0.615546	-0.63673	-0.64223	-0.629144	-0.607545	-0.583896	-0.565388	-0.559609	-0.542259	-0.53429	-0.495483	-0.477213	-0.432941	-0.403818	-0.392977	-0.351959	-0.275932	-0.249771	-0.185639	-0.135831	-0.0959417
70421930		-0.391313	-0.437385	-0.558826	-0.646956	-0.642661	-0.580764	-0.470861	-0.438033	-0.420694	-0.413772	-0.431514	-0.434448	-0.418766	-0.439552	-0.408765	-0.381176	-0.35551	-0.339013	-0.329615	-0.330188	-0.313929	-0.289602	-0.271785	-0.258237	-0.247837	-0.242013	-0.241818	-0.263996	-0.264201	-0.258464
70422237		0.0736628	0.136251	0.197242	0.13182	0.0986378	-0.172259	-0.627406	-0.612243	-0.658366	-0.64978	-0.610444	-0.539794	-0.487447	-0.49664	-0.472078	-0.451126	-0.439512	-0.417348	-0.388271	-0.360095	-0.337349	-0.34808	-0.346895	-0.348455	-0.35681	-0.346654	-0.304804	-0.267719	-0.233905	-0.202787
70422474		0.18745	0.305881	0.560482	0.602537	0.783705	0.665791	0.416185	-0.152331	-0.575395	-0.604195	-0.580239	-0.54975	-0.529401	-0.516806	-0.509142	-0.492333	-0.471779	-0.466547	-0.475534	-0.495304	-0.501226	-0.485717	-0.460166	-0.432334	-0.397323	-0.35619	-0.334684	-0.320184	-0.326746	-0.333904
70422614		-0.646238	-0.591095	-0.564397	-0.540577	-0.494019	-0.455661	-0.420295	-0.386968	-0.348005	-0.324439	-0.312463	-0.270344	-0.23621	-0.195011	-0.175371	-0.173114	-0.173667	-0.17154	-0.158861	-0.15473
70422781		-0.651094	-0.64955	-0.611047	-0.546028	-0.513923	-0.476274	-0.428629	-0.374968	-0.307276	-0.29402	-0.31235	-0.315702	-0.306579	-0.299926	-0.302788	-0.296329	-0.295011	-0.347141	-0.368909	-0.366774	-0.341954	-0.312796	-0.262812	-0.229106
70423395		0.107135	0.0661959	-0.017782	-0.157729	-0.767333	-0.449629	-0.241559	-0.380176	-0.446551	-0.498145	-0.5119	-0.509204	-0.49729	-0.458596	-0.444303	-0.383769	-0.377177	-0.384432	-0.380033	-0.37885	-0.351107	-0.338583	-0.336618	-0.329729	-0.343527	-0.358859	-0.39481	-0.403537	-0.382988
70423535		-0.299392	-0.421351	-0.494147	-0.508127	-0.43175	-0.50615	-0.563942	-0.492232	-0.61687	-0.572769	-0.612106	-0.584773	-0.560402	-0.588103	-0.629865	-0.663637	-0.667882	-0.620061	-0.565753	-0.538122	-0.527016	-0.51949	-0.484072	-0.473632	-0.466124	-0.441635	-0.399687	-0.351743	-0.36939	-0.351457
70423842		-0.328509	-0.336931	-0.380004	-0.429373	-0.482662	-0.48181	-0.47116	-0.424807	-0.480325	-0.585557	-0.704437	-0.609915	-0.437972	-0.380404	-0.398589	-0.377897	-0.414323	-0.433901	-0.414066	-0.350404	-0.284918	-0.23753	-0.206337	-0.216387	-0.170913	-0.148936	-0.131653	-0.128135	-0.13054	-0.128048
70424219		-0.279532	-0.381006	-0.48464	-0.566847	-0.560026	-0.545989	-0.524806	-0.505065	-0.488039	-0.473733	-0.459617	-0.444123	-0.432156	-0.410163	-0.313975	-0.303294	-0.302245	-0.311384	-0.315332	-0.31088	-0.298711	-0.291401	-0.278171	-0.265227	-0.23637	-0.206336	-0.17793	-0.162073	-0.166104
70424386		-0.221857	-0.484926	-0.762501	-0.667556	-0.538486	-0.526761	-0.525837	-0.549963	-0.562242	-0.544798	-0.523135	-0.484846	-0.420087	-0.374981	-0.318756	-0.306594	-0.283525	-0.271798	-0.236951	-0.214742	-0.212607	-0.190997	-0.159891	-0.143108	-0.151276	-0.143587	-0.122684	-0.115635
70424456		2.01625e-06	0.139099	-0.0797295	0.0834097	-0.0123354	-0.196111	-0.278889	-0.363647	-0.469385	-0.52378	-0.512364	-0.517662	-0.54299	-0.569489	-0.598023	-0.602339	-0.584607	-0.56548	-0.559133	-0.538787	-0.524394	-0.507477	-0.490799	-0.475735	-0.458251	-0.450621	-0.410814	-0.381939	-0.373355	-0.357742
70424526		-0.731679	-0.678121	-0.821381	-0.985337	-0.919348	-0.875887	-0.784265	-0.648728	-0.564731	-0.52847	-0.511814	-0.446165	-0.437215	-0.441712	-0.445145	-0.438783	-0.41055	-0.392684	-0.383348	-0.374177	-0.361576	-0.337661	-0.332523	-0.348559	-0.332252	-0.331792	-0.312649	-0.314299
70424693		-0.276776	-0.349195	-0.440742	-0.497838	-0.479116	-0.443711	-0.447529	-0.424453	-0.421994	-0.432272	-0.393393	-0.413414	-0.38076	-0.35104	-0.33788	-0.343453	-0.332424	-0.329987	-0.29136	-0.26391	-0.245139	-0.224303	-0.217464	-0.200119	-0.18346
70426131		0.43129	0.487015	0.352152	0.286787	-0.0186828	-0.489269	-0.811457	-0.843705	-0.788624	-0.713427	-0.659905	-0.629314	-0.563138	-0.497917	-0.480637	-0.452332	-0.415381	-0.399212	-0.35799	-0.373631	-0.388069	-0.377998	-0.356232	-0.367181	-0.353731	-0.34408	-0.356055	-0.376381	-0.364573	-0.314301
70426438		-0.12948	-0.263301	-0.482569	-0.746868	-0.899277	-0.884155	-0.854241	-0.761788	-0.702683	-0.753557	-0.819047	-0.768482	-0.707235	-0.671614	-0.569993	-0.515315	-0.477478	-0.481597	-0.446415	-0.411745	-0.380045	-0.325254	-0.321097	-0.323837	-0.329578	-0.293121	-0.233309	-0.219485	-0.15821	-0.12694
70427052		-0.452272	-0.619257	-0.561635	-0.725289	-0.775798	-0.803295	-0.793346	-0.73337	-0.66616	-0.629524	-0.618139	-0.579714	-0.520442	-0.485987	-0.457792	-0.440953	-0.421795	-0.397385	-0.369249	-0.345293	-0.332312	-0.302814	-0.277592	-0.252715	-0.256517	-0.25372	-0.258522	-0.27234	-0.268561	-0.263021
70427359		0.668461	0.651051	0.681396	0.708679	0.635197	0.101271	-0.269938	-0.525027	-0.622072	-0.631232	-0.592393	-0.561959	-0.543309	-0.537047	-0.520514	-0.532371	-0.546414	-0.536845	-0.516891	-0.498365	-0.471205	-0.447118	-0.437591	-0.402689	-0.387511	-0.387495	-0.372869	-0.357235	-0.338874	-0.322113
70427596		-0.101371	-0.44563	-0.621346	-0.740889	-0.856872	-0.852164	-0.748027	-0.48896	-0.451153	-0.428987	-0.446868	-0.481461	-0.535931	-0.614181	-0.648153	-0.639563	-0.614763	-0.616373	-0.602045	-0.592785	-0.577353	-0.548443	-0.512279	-0.529332	-0.482162	-0.435605	-0.367355	-0.36267	-0.373133	-0.356435
70427736		0.507156	0.479946	0.439283	0.407982	0.327756	0.322342	0.115121	-0.337922	-0.743784	-0.802298	-0.794071	-0.66581	-0.646399	-0.642672	-0.631535	-0.617995	-0.592696	-0.537363	-0.50279	-0.498067	-0.487241	-0.47198	-0.444614	-0.429253	-0.381457	-0.38894	-0.373481	-0.333966	-0.257369	-0.222418
70428043		0.223399	0.211948	0.215329	0.253518	0.358269	0.562815	0.636032	0.670676	0.649396	0.534105	0.290289	-0.0440811	-0.295676	-0.358951	-0.420073	-0.46432	-0.482591	-0.490432	-0.475338	-0.446177	-0.449829	-0.4341	-0.437399	-0.43395	-0.422432	-0.40651	-0.395584	-0.397803	-0.398826	-0.366551
70429955		-0.0164432	0.0297174	0.0548658	0.194431	0.358995	0.495952	0.533288	0.472642	0.440006	0.406925	-0.179844	-0.268837	-0.327126	-0.30676	-0.209781	-0.366185	-0.312558	-0.336273	-0.324793	-0.342393	-0.305919	-0.294991	-0.250701	-0.234367	-0.201311	-0.162245	-0.162828	-0.131253	-0.0985453	-0.0552199
70430262		-0.785993	-0.749845	-0.714536	-0.679408	-0.610312	-0.555116	-0.508061	-0.475654	-0.427554	-0.39242	-0.392204	-0.332425	-0.300712	-0.238009	-0.199305	-0.167961	-0.140395	-0.117604	-0.105276	-0.101498	-0.0983753	-0.09535	-0.0954954	-0.0914232	-0.0795949
70431630		0.52498	0.386039	0.398792	0.111656	0.129243	-0.0403579	-0.250188	-0.366914	-0.460038	-0.486831	-0.505081	-0.493071	-0.617747	-0.768806	-0.81162	-0.689	-0.592171	-0.52539	-0.494734	-0.496891	-0.512109	-0.495523	-0.465828	-0.429027	-0.391909	-0.37873	-0.377091	-0.364292	-0.360109	-0.349974
70431937		0.555083	0.546484	0.316453	0.165649	-0.123702	-0.412321	-0.441981	-0.466832	-0.63278	-0.666824	-0.676044	-0.665407	-0.621355	-0.556393	-0.490895	-0.455403	-0.446813	-0.454037	-0.451145	-0.452744	-0.451355	-0.447432	-0.425915	-0.418094	-0.390334	-0.339561	-0.275682	-0.233236	-0.21096	-0.148751
70432621		0.354893	0.129629	-0.43645	-0.596203	-0.790382	-0.603337	-0.511292	-0.457709	-0.436007	-0.451127	-0.469643	-0.447028	-0.434436	-0.382815	-0.344227	-0.360495	-0.32774	-0.311976	-0.27933	-0.2685	-0.264843	-0.248388	-0.245038	-0.249602	-0.239849	-0.218837	-0.200983	-0.163066	-0.139482
70433235		-0.597723	-0.697005	-0.719936	-0.692891	-0.644693	-0.616037	-0.631274	-0.616747	-0.634393	-0.619864	-0.58818	-0.545118	-0.516342	-0.492096	-0.46885	-0.451764	-0.430013	-0.423688	-0.405066	-0.359806	-0.365496	-0.318081	-0.283535	-0.254119	-0.220641	-0.181855	-0.140773
70434086		0.303223	0.338129	0.358833	0.362511	0.330784	0.133072	-0.214144	-0.212917	-0.264643	-0.416195	-0.416941	-0.423009	-0.424019	-0.338704	-0.322501	-0.322859	-0.306226	-0.322609	-0.330492	-0.326605	-0.29821	-0.283979	-0.258825	-0.240303	-0.222207	-0.189316	-0.161028	-0.125124	-0.103919	-0.0995692
70434156		-0.31419	-0.33015	-0.328549	-0.521817	-0.742695	-0.649171	-0.524597	-0.46553	-0.442895	-0.433173	-0.444131	-0.447421	-0.450169	-0.444153	-0.420314	-0.379592	-0.317269	-0.271875	-0.228423	-0.208892	-0.175652	-0.179372	-0.157561	-0.160581	-0.136299	-0.150356	-0.11782	-0.129002	-0.100782	-0.120953
70434463		-0.427757	-0.438082	-0.38621	-0.374123	-0.362567	-0.358309	-0.351635	-0.352346	-0.382072	-0.368496	-0.383276	-0.357932	-0.352996	-0.277757	-0.263398	-0.252729	-0.24152	-0.217522	-0.216729	-0.16328	-0.117941	-0.104629	-0.0643175	-0.041787	-0.0492721	-0.039789	-0.0452872	-0.0549477	-0.063324	-0.0840753
70434603		-0.00317266	0.116511	0.230778	0.148953	0.073595	-0.011098	-0.248022	-0.370362	-0.466061	-0.520454	-0.555758	-0.561033	-0.522487	-0.511251	-0.470846	-0.467846	-0.457398	-0.44983	-0.444175	-0.437381	-0.415955	-0.41295	-0.389824	-0.367462	-0.341743	-0.314319	-0.325532	-0.307135	-0.285265	-0.322852
70434840		-0.101622	-0.0710297	-0.0601597	-0.0052376	0.0394561	0.121642	0.16563	0.0667909	-0.267761	-0.722013	-0.783204	-0.641854	-0.572835	-0.549655	-0.542203	-0.559174	-0.553404	-0.520733	-0.48996	-0.463033	-0.464904	-0.450131	-0.448239	-0.444148	-0.44466	-0.445479	-0.434013	-0.430821	-0.426382	-0.411981
70435384		0.730539	0.662613	0.155058	-0.445395	-0.693107	-0.756604	-0.753028	-0.755676	-0.773969	-0.73751	-0.705779	-0.692614	-0.701709	-0.658673	-0.60579	-0.568891	-0.488594	-0.415786	-0.453587	-0.418086	-0.379011	-0.357971	-0.33149	-0.284989	-0.243622	-0.209411	-0.203543	-0.179843	-0.192205	-0.169494
70435524		0.575131	0.464471	0.266036	0.0751997	-0.00486511	0.0320796	-0.180261	-0.267336	-0.210461	-0.224833	-0.281881	-0.347265	-0.245836	-0.365181	-0.396873	-0.405462	-0.413827	-0.41014	-0.394629	-0.394729	-0.367068	-0.361857	-0.355179	-0.339381	-0.325333	-0.316992	-0.315328	-0.307468	-0.298914	-0.284776
70435901		-0.0122892	-0.0910751	-0.270041	-0.330745	-0.37124	-0.463656	-0.533681	-0.481584	-0.603988	-0.631743	-0.607161	-0.603724	-0.583288	-0.5741	-0.545789	-0.519724	-0.475231	-0.412035	-0.348206	-0.289705	-0.25188	-0.226032	-0.216348	-0.199102	-0.173832	-0.164488	-0.126413	-0.128367	-0.106958	-0.119339
70436682		0.35917	0.228123	0.0998071	-0.011236	-0.0863283	-0.133255	-0.145849	-0.175491	-0.215511	-0.227816	-0.217134	-0.244318	-0.300673	-0.408864	-0.604846	-0.701222	-0.753678	-0.650711	-0.703138	-0.712828	-0.654312	-0.597626	-0.609673	-0.594404	-0.643261	-0.662686	-0.684641	-0.670525	-0.639924	-0.591288
70436822		0.216679	0.156799	0.138566	0.0820506	0.0313842	0.0304438	-0.0374304	-0.116161	-0.097386	-0.114428	-0.120583	-0.0951604	-0.0439425	-0.107822	-0.163852	-0.404719	-0.578454	-0.686341	-0.639217	-0.575114	-0.553767	-0.464387	-0.399232	-0.473365	-0.37375	-0.308222	-0.378708	-0.317555	-0.244464	-0.202124
70436989		0.487842	0.507266	0.487134	0.46084	0.320682	-0.165705	-0.433482	0.0617036	-0.561808	-0.488957	-0.485751	-0.537062	-0.591831	-0.612966	-0.593014	-0.553999	-0.474485	-0.449194	-0.406074	-0.386908	-0.345102	-0.371091	-0.341136	-0.349006	-0.348608	-0.345628	-0.342085	-0.335305	-0.339988	-0.359224
70437129		0.0123877	-0.0175214	-0.0367644	-0.0174194	-0.0156652	-0.0224595	-0.041479	-0.0503349	-0.0466009	-0.116123	-0.0126178	0.0317375	0.0498394	0.0683666	0.0615279	0.0605601	-0.175903	-0.488353	-0.843729	-0.781841	-0.612131	-0.553087	-0.523151	-0.494058	-0.485213	-0.486103	-0.497081	-0.495455	-0.442037	-0.404674
70437673		0.209912	0.117092	-0.341651	-0.520275	-0.585745	-0.61693	-0.640347	-0.652587	-0.711991	-0.722235	-0.802208	-0.905012	-0.743406	-0.576478	-0.51097	-0.49581	-0.517338	-0.526561	-0.513227	-0.476195	-0.42941	-0.381839	-0.325139	-0.255942	-0.218958	-0.178726	-0.18944	-0.131742	-0.11274	-0.0753044
70438050		0.719299	0.573724	0.364062	0.0418247	-0.185835	-0.330843	-0.407906	-0.449577	-0.468282	-0.461259	-0.427225	-0.398939	-0.320858	-0.263632	-0.216289	-0.154577	-0.121285	-0.0823174	-0.0469051	-0.0165229	0.0137599	0.0261609	0.015749	0.00217691	-0.0119491	-0.0576921
70438287		0.0118126	-0.0316092	-0.0370936	-0.115523	-0.309593	-0.417499	-0.509596	-0.489157	-0.471008	-0.508265	-0.559888	-0.612057	-0.61325	-0.567091	-0.49709	-0.453695	-0.434665	-0.433569	-0.426004	-0.430575	-0.407171	-0.416677	-0.360243	-0.338683	-0.31987	-0.273453	-0.250834	-0.268513	-0.272659	-0.286918
70438594		-0.105994	-0.281625	-0.682818	-0.539666	-0.55003	-0.535913	-0.543483	-0.544391	-0.53576	-0.540571	-0.559019	-0.563548	-0.555784	-0.530592	-0.470951	-0.422139	-0.388909	-0.380453	-0.333377	-0.318236	-0.329871	-0.323296	-0.326103	-0.278258	-0.237946	-0.226243	-0.238727	-0.262948	-0.255828
70438664		0.0235478	0.00977143	-0.208825	-0.889766	-0.656959	-0.650559	-0.593212	-0.541897	-0.481284	-0.462103	-0.481712	-0.490942	-0.495232	-0.481745	-0.450412	-0.418346	-0.39962	-0.393285	-0.385675	-0.382346	-0.380312	-0.382749	-0.37775	-0.358486	-0.32723	-0.316212	-0.297886	-0.275505	-0.278513	-0.258683
70439892		0.470974	0.492637	0.508148	0.550906	0.486775	0.505137	0.333404	0.120205	-0.028892	-0.224842	-0.490492	-0.720406	-0.719101	-0.641567	-0.594307	-0.565033	-0.515732	-0.506852	-0.531689	-0.54783	-0.534964	-0.510567	-0.49724	-0.470297	-0.444448	-0.41933	-0.389554	-0.404329	-0.339859	-0.336385
70439962		0.185666	0.206788	0.267522	0.292944	0.304442	0.319284	0.364622	0.353472	0.386904	0.557625	0.654224	0.656307	0.494216	0.385758	-0.0952967	-0.389507	-0.521887	-0.543506	-0.521161	-0.533447	-0.52247	-0.509238	-0.491866	-0.5089	-0.49356	-0.483967	-0.475029	-0.472554	-0.452023	-0.436742
70440576		0.12608	0.151634	0.168408	0.10052	0.0127828	0.025864	0.00751732	-0.120016	-0.320271	-0.441991	-0.49264	-0.513438	-0.512996	-0.510201	-0.495448	-0.473094	-0.441851	-0.394019	-0.353205	-0.331735	-0.309344	-0.311159	-0.306292	-0.298422	-0.275543	-0.24967	-0.244076	-0.244121	-0.255037	-0.275097
70440646		0.0958647	-0.0809365	-0.181632	-0.213297	0.00753244	0.195882	0.237507	0.257501	0.368278	0.367883	0.412048	0.444813	0.492064	0.499039	0.429568	0.141671	-0.291139	-0.442211	-0.49151	-0.510632	-0.520903	-0.536309	-0.52923	-0.514437	-0.49218	-0.449516	-0.394056	-0.357572	-0.33789	-0.317881
70441497		0.173212	0.0836488	0.0336079	0.183025	0.105167	0.0688656	0.064833	-0.053589	-0.264448	-0.189276	-0.462959	-0.414375	-0.585555	-0.573625	-0.590505	-0.594175	-0.568557	-0.5431	-0.483098	-0.410365	-0.393434	-0.35634	-0.327276	-0.314358	-0.277728	-0.251613	-0.253942	-0.229065	-0.237992	-0.221038
70441567		-0.120579	-0.201197	-0.26244	-0.307583	-0.336312	-0.387069	-0.480577	-0.608799	-0.631842	-0.616376	-0.56523	-0.527191	-0.534878	-0.519139	-0.523747	-0.481208	-0.472641	-0.434044	-0.425561	-0.418356	-0.401515	-0.4165	-0.425633	-0.450473	-0.508015	-0.414435	-0.356667	-0.35269	-0.347288	-0.321715
70441637		0.196391	0.233401	0.308898	0.379054	0.519157	0.704773	0.91855	0.350856	-0.277252	-0.570053	-0.722449	-0.731356	-0.64913	-0.563051	-0.556601	-0.536972	-0.525752	-0.495759	-0.446441	-0.436004	-0.407907	-0.397385	-0.382435	-0.369264	-0.362475	-0.34989	-0.326296	-0.314392	-0.280345	-0.265958
70441707		0.225753	0.0300017	0.20193	0.216728	-0.378201	-0.595244	-0.306816	-0.255905	-0.23536	-0.307033	-0.388394	-0.365345	-0.396263	-0.386432	-0.367123	-0.35105	-0.330761	-0.327733	-0.319928	-0.299886	-0.293592	-0.294959	-0.302445	-0.302979	-0.29708	-0.283977	-0.280384	-0.280481	-0.260324	-0.198603
70442014		-0.0496693	-0.354486	-0.433285	-0.443636	-0.453393	-0.447976	-0.452457	-0.408461	-0.419159	-0.404949	-0.374943	-0.329439	-0.243065	-0.203979	-0.264126	-0.234442	-0.257212	-0.264901	-0.260349	-0.236512	-0.195369	-0.197058	-0.160598	-0.144658	-0.151433
70442181		0.197722	0.203114	0.0481755	-0.0101659	-0.19042	-0.276344	-0.345052	-0.487177	-0.525633	-0.559398	-0.584877	-0.526187	-0.504204	-0.493821	-0.471279	-0.428092	-0.379465	-0.347047	-0.336894	-0.304024	-0.325916	-0.328056	-0.291152	-0.26983	-0.215882	-0.188851	-0.190315	-0.213332	-0.220167	-0.202219
70442251		0.238145	0.151121	0.053101	-0.163634	-0.538727	-0.748596	-0.925695	-0.92049	-0.822171	-0.550636	-0.33324	-0.386015	-0.372571	-0.369103	-0.397935	-0.422539	-0.421729	-0.36903	-0.338671	-0.30771	-0.286982	-0.28363	-0.286382	-0.292301	-0.296755	-0.298058	-0.304073	-0.317381	-0.316238	-0.326738
70442321		0.174621	0.2573	0.483029	0.720409	0.545136	0.347015	0.264943	-0.0935178	-0.104664	-0.323832	-0.374118	-0.441129	-0.465154	-0.470382	-0.473124	-0.510091	-0.583787	-0.608361	-0.578241	-0.539045	-0.494131	-0.482578	-0.458603	-0.478488	-0.448151	-0.447125	-0.42994	-0.391433	-0.396321	-0.37293
70442488		-0.396766	-0.404478	-0.415244	-0.451818	-0.461058	-0.464504	-0.455062	-0.435783	-0.381362	-0.302046	-0.260001	-0.230186	-0.21384	-0.152243	-0.0941956	-0.0641857	-0.0553156	-0.0319808	-0.0296583	0.00455919	0.0196586	0.0570177	0.0581573	0.0642209	0.0622801	0.0484567
70442795		-0.608137	-0.57405	-0.552906	-0.546109	-0.525748	-0.473127	-0.465683	-0.421389	-0.397688	-0.335577	-0.322672	-0.220845	-0.103553	0.0964705	0.156206	0.102411	0.0199472	-0.0663826	-0.0971847	-0.130429	-0.15594
70442935		-0.53788	-0.494686	-0.486501	-0.483599	-0.476549	-0.473092	-0.47131	-0.474864	-0.482808	-0.481517	-0.454157	-0.400305	-0.338227	-0.297642	-0.297087	-0.331125	-0.319181	-0.360258	-0.338613	-0.311902	-0.300596	-0.287387	-0.265009	-0.244519	-0.235286
70443479		-0.206813	-0.369491	-0.387397	-0.417375	-0.464769	-0.479306	-0.50987	-0.537983	-0.546944	-0.528604	-0.527116	-0.506656	-0.474525	-0.49241	-0.485105	-0.424851	-0.371108	-0.346678	-0.312465	-0.312813	-0.297888	-0.279919	-0.247943	-0.191991	-0.143488	-0.111957	-0.106581	-0.070497	-0.053385	-0.0118515
70444163		-0.550053	-0.450246	-0.52391	-0.419994	-0.38771	-0.446179	-0.53867	-0.601796	-0.624041	-0.616429	-0.616587	-0.603044	-0.600212	-0.597038	-0.589425	-0.585969	-0.575295	-0.558562	-0.53406	-0.53031	-0.522392	-0.523627	-0.531284	-0.535247	-0.536897	-0.549534	-0.536699	-0.486678	-0.419521	-0.406082
70444470		-0.330548	-0.677017	-0.760626	-0.791683	-0.753548	-0.721766	-0.651619	-0.586255	-0.526266	-0.488953	-0.446512	-0.415995	-0.405937	-0.409605	-0.386539	-0.363884	-0.360879	-0.328605	-0.295111	-0.25616	-0.20465	-0.16177	-0.130123	-0.0897684	-0.0306804
70445154		-0.412647	-0.402632	-0.328527	-0.419243	-0.398937	-0.384283	-0.365129	-0.346664	-0.33812	-0.326163	-0.321555	-0.3227	-0.324501	-0.325758	-0.315833	-0.292902	-0.252159	-0.218789	-0.206404	-0.210645	-0.208486	-0.203963	-0.196281	-0.186731	-0.194668
70445601		-0.0150587	-0.0218988	0.00150334	-0.0605502	-0.0570349	-0.102376	-0.132517	-0.166242	-0.196494	-0.233609	-0.278342	-0.317972	-0.363609	-0.427154	-0.42206	-0.425918	-0.444768	-0.450024	-0.451892	-0.421268	-0.331617	-0.230232	-0.210056	-0.160882	-0.11342	-0.0609903	-0.0535029	-0.0665378	-0.0668544	-0.0634326
70445908		-0.502006	-0.531707	-0.523681	-0.545437	-0.540813	-0.537962	-0.526354	-0.50937	-0.46593	-0.395086	-0.333916	-0.300841	-0.27184	-0.264405	-0.250707	-0.233575	-0.220416	-0.210622	-0.201054	-0.194317	-0.189807	-0.194816	-0.213756	-0.206774	-0.21291	-0.241439	-0.283871	-0.318635	-0.333105	-0.33141
70446075		0.0198767	-0.169219	-0.316811	-0.368465	-0.440636	-0.413662	-0.387781	-0.390895	-0.367977	-0.35245	-0.342629	-0.334689	-0.330434	-0.320541	-0.313973	-0.31107	-0.294988	-0.273378	-0.240629	-0.200098	-0.178549	-0.173929	-0.181845	-0.203957	-0.220933
70446145		0.558112	0.446952	0.359293	0.119858	-0.180622	-0.417673	-0.594658	-0.723017	-0.557206	-0.472071	-0.458526	-0.520026	-0.567516	-0.576711	-0.552804	-0.515875	-0.467695	-0.431622	-0.40765	-0.401992	-0.377021	-0.36049	-0.347077	-0.331839	-0.317486	-0.302524	-0.285294	-0.275259	-0.254515	-0.234993
70446759		0.177025	-0.257973	-0.50925	-0.600698	-0.648059	-0.648699	-0.639693	-0.622702	-0.615121	-0.621133	-0.617047	-0.609678	-0.596086	-0.575695	-0.522168	-0.460845	-0.42289	-0.390554	-0.326364	-0.222702	-0.177476	-0.114159	-0.0895418	-0.102032	-0.114852	-0.115449	-0.10659	-0.0747045
70446996		0.134563	0.147964	0.163128	0.188148	0.104604	-0.0791599	-0.232619	-0.337856	-0.327011	-0.354685	-0.377437	-0.384481	-0.390696	-0.404967	-0.407542	-0.404312	-0.398389	-0.39054	-0.389177	-0.412769	-0.473443	-0.386909	-0.332543	-0.282026	-0.263419	-0.260654	-0.241672	-0.220439	-0.203042	-0.193718
70447750		-0.253263	-0.3487	-0.370741	-0.328642	-0.330853	-0.376955	-0.415297	-0.478294	-0.55445	-0.550998	-0.510588	-0.474713	-0.46164	-0.467078	-0.441284	-0.40072	-0.360618	-0.334929	-0.300492	-0.28555	-0.295002	-0.310873	-0.361693	-0.316655	-0.246722	-0.202471
70448434		0.0935072	-0.0302975	-0.155483	-0.309397	-0.462753	-0.47005	-0.476054	-0.507894	-0.531248	-0.523414	-0.508088	-0.466014	-0.435175	-0.419381	-0.407486	-0.403997	-0.385926	-0.367333	-0.35444	-0.34654	-0.360091	-0.302256	-0.257271	-0.231987	-0.241981	-0.244574	-0.228354	-0.232184
70448671		-0.451159	-0.481264	-0.51506	-0.514797	-0.494404	-0.488994	-0.481292	-0.465045	-0.450783	-0.432404	-0.397327	-0.376814	-0.368826	-0.355335	-0.347699	-0.322946	-0.304119	-0.271781	-0.247161	-0.209827	-0.199823	-0.161611	-0.150323	-0.173652	-0.162423	-0.15525	-0.155221	-0.14948	-0.147265	-0.145705
70449802		-0.0814099	-0.159534	-0.292963	-0.406491	-0.466609	-0.465449	-0.450611	-0.433043	-0.396669	-0.363961	-0.338153	-0.314919	-0.29946	-0.292706	-0.279841	-0.285489	-0.274039	-0.275137	-0.278773	-0.278813	-0.278051	-0.266546	-0.244237	-0.22021	-0.218046	-0.202777	-0.21737	-0.224074	-0.239699
70450276		-0.257923	-0.305759	-0.357984	-0.411236	-0.457955	-0.478941	-0.516004	-0.530798	-0.527563	-0.514482	-0.502624	-0.489402	-0.479704	-0.474412	-0.450317	-0.398917	-0.349845	-0.32639	-0.342071	-0.332368	-0.352898	-0.337254	-0.318699	-0.29022	-0.250664	-0.21905	-0.20838	-0.194785
70450346		0.175774	0.238088	0.168407	0.0741269	-0.04797	0.108509	-0.179585	-0.220169	-0.333616	-0.389589	-0.420217	-0.426842	-0.437146	-0.456868	-0.524286	-0.587589	-0.553882	-0.593713	-0.580856	-0.474339	-0.427466	-0.392428	-0.353599	-0.314188	-0.287605	-0.255882	-0.261639	-0.233782	-0.223166	-0.174287
70451881		-0.544978	-0.75777	-0.834975	-0.871535	-0.867752	-0.803693	-0.738812	-0.675521	-0.610881	-0.534447	-0.442839	-0.384939	-0.314339	-0.231937	-0.21599	-0.202401	-0.199885	-0.211822	-0.217195	-0.18668	-0.17786	-0.128615	-0.0977465	-0.0193719	-0.00466723	0.0215667	0.0262206	0.0365642	0.0390527	0.0474057
70452021		-0.541163	-0.668832	-0.616369	-0.462356	-0.447552	-0.456393	-0.460043	-0.466275	-0.458085	-0.472012	-0.47724	-0.460509	-0.444857	-0.437604	-0.429648	-0.394426	-0.393942	-0.388023	-0.390745	-0.354383	-0.329933	-0.277048	-0.253797	-0.236817	-0.225982	-0.211473	-0.211381	-0.219151	-0.231163	-0.230935
70452495		0.859191	0.922994	0.735343	0.547444	0.450831	0.247352	0.285099	0.357331	0.0900645	-0.217566	-0.126529	-0.248134	-0.233544	-0.29116	-0.330355	-0.342845	-0.338922	-0.329222	-0.315146	-0.280527	-0.255564	-0.225124	-0.208076	-0.170673	-0.136379	-0.12608	-0.091852	-0.0516438	-0.0204455	-0.0318753
70454547		-0.341555	-0.523959	-0.63239	-0.642627	-0.617553	-0.557422	-0.476164	-0.392967	-0.337428	-0.297376	-0.276116	-0.267619	-0.230459	-0.219244	-0.206854	-0.196543	-0.194537	-0.19555	-0.200386	-0.218111	-0.246045	-0.245878	-0.268365	-0.247244	-0.251983	-0.233023
70454784		-0.46345	-0.419287	-0.390885	-0.360899	-0.354225	-0.342432	-0.335546	-0.297623	-0.282521	-0.227805	-0.188438	-0.148141	-0.123279	-0.128756	-0.125823	-0.125055	-0.121443	-0.109632	-0.0932612	-0.0742966	-0.0767718	-0.0725036	-0.0960134	-0.116076	-0.161314	-0.225754
70455538		-0.223389	-0.187716	-0.242314	-0.220123	-0.230977	-0.212117	-0.193356	-0.177136	-0.172854	-0.239096	-0.325904	-0.526447	-0.697909	-0.939084	-0.798467	-0.611726	-0.57003	-0.449343	-0.411532	-0.401476	-0.41202	-0.417649	-0.411803	-0.369676	-0.336498	-0.356673	-0.340802	-0.311036	-0.285523	-0.268638
70455775		0.262491	0.278789	0.282938	0.458606	0.308647	0.220133	0.155578	0.0793703	-0.0470561	-0.177141	-0.278334	-0.408443	-0.505674	-0.546421	-0.557885	-0.553774	-0.552438	-0.548746	-0.527895	-0.490697	-0.464098	-0.427523	-0.412894	-0.387314	-0.36897	-0.321833	-0.284585	-0.275084	-0.260688	-0.265549
70455845		0.0932703	0.115768	0.110886	0.0677955	-0.00109673	-0.0665189	-0.127936	-0.0951364	-0.236122	-0.339872	-0.45351	-0.454462	-0.457655	-0.441449	-0.422678	-0.369476	-0.337064	-0.314586	-0.309093	-0.325877	-0.316849	-0.327918	-0.321458	-0.318688	-0.33136	-0.352714	-0.421726	-0.398245	-0.347296	-0.308233
70455915		0.0368223	0.0577608	0.0686005	0.0486859	0.0221549	-0.024565	-0.0824277	-0.177845	-0.247135	-0.323949	-0.393174	-0.436543	-0.466113	-0.485505	-0.503065	-0.521187	-0.523607	-0.511303	-0.486809	-0.468829	-0.431829	-0.406341	-0.362986	-0.29946	-0.250001	-0.188885	-0.166997	-0.178144	-0.223402	-0.261199
70456906		-0.400984	-0.428282	-0.706865	-0.687421	-0.702385	-0.679265	-0.683429	-0.637163	-0.61044	-0.551703	-0.527503	-0.525221	-0.518046	-0.397243	-0.378356	-0.348828	-0.344715	-0.301236	-0.313726	-0.289164	-0.292463	-0.268094	-0.223683	-0.169666	-0.142649	-0.1097	-0.0599525
70457450		0.125202	0.0818843	0.0915445	0.161685	0.231249	0.341572	0.546632	0.685081	0.644847	0.729494	0.784124	0.869371	0.205951	-0.229901	-0.368311	-0.447648	-0.485951	-0.512481	-0.517844	-0.513714	-0.507764	-0.491823	-0.415455	-0.392186	-0.39835	-0.401777	-0.404379	-0.394658	-0.360952	-0.318279
70457520		-0.377144	-0.467232	-0.551377	-0.674167	-0.715335	-0.846068	-0.84484	-0.782025	-0.713026	-0.74439	-0.711737	-0.69959	-0.695309	-0.659537	-0.59502	-0.481526	-0.410573	-0.386029	-0.406541	-0.346219	-0.295267	-0.228103	-0.192659	-0.103489	-0.12054	-0.185584	-0.179466	-0.19844	-0.159878	-0.118687
70457994		0.171118	0.237166	0.224563	0.184719	0.13428	0.0692281	0.233425	0.184681	0.0506321	-0.181932	-0.37433	-0.443297	-0.462348	-0.478292	-0.503711	-0.549152	-0.581779	-0.583252	-0.557396	-0.506698	-0.480511	-0.466	-0.455662	-0.465263	-0.480944	-0.487458	-0.479236	-0.44866	-0.399787	-0.343828
70458371		-0.141172	-0.262834	-0.222647	-0.14864	-0.0651218	-0.00233505	-0.0690965	-0.177112	-0.272406	-0.341596	-0.432186	-0.561685	-0.609964	-0.587375	-0.509434	-0.441102	-0.441775	-0.388929	-0.357097	-0.341603	-0.349083	-0.341692	-0.34391	-0.331775	-0.319568	-0.30259	-0.301002	-0.285637	-0.277861	-0.25639
70459432		0.216367	0.00210317	-0.20014	-0.257923	-0.321548	-0.400925	-0.414057	-0.415562	-0.39795	-0.325199	-0.351309	-0.368244	-0.376465	-0.358954	-0.391356	-0.379716	-0.36426	-0.361423	-0.33308	-0.291358	-0.255974	-0.238748	-0.236654	-0.220401	-0.227074	-0.221293	-0.235997	-0.228742
70459502		0.0345569	-0.0016898	-0.0526253	-0.0449579	-0.162779	-0.18653	-0.239859	-0.278639	-0.328217	-0.352038	-0.388941	-0.415373	-0.459273	-0.479744	-0.493254	-0.488425	-0.451652	-0.412078	-0.412402	-0.37318	-0.326927	-0.307182	-0.298727	-0.295165	-0.293807	-0.233276	-0.161868	-0.121823
70460046		0.0618037	0.0520161	0.0259392	-0.057872	-0.483193	-0.942214	-0.92766	-0.97552	-0.706626	-0.532529	-0.438334	-0.377253	-0.339024	-0.290884	-0.302769	-0.30974	-0.274037	-0.23668	-0.188518	-0.180646	-0.162255	-0.136547	-0.119178	-0.120082	-0.125986	-0.127459	-0.12987	-0.122843	-0.131439	-0.13055
70460283		0.43038	0.35282	0.216164	-0.0438608	-0.352939	-0.542904	-0.581859	-0.566089	-0.54655	-0.526127	-0.559084	-0.585783	-0.609139	-0.607552	-0.603109	-0.551386	-0.524225	-0.525301	-0.496287	-0.533778	-0.565322	-0.585511	-0.605544	-0.575374	-0.5155	-0.485233	-0.433977	-0.454781	-0.412182	-0.404227
70460590		-0.39816	-0.481616	-0.456599	-0.440505	-0.439857	-0.453697	-0.479106	-0.502848	-0.525022	-0.542063	-0.527165	-0.496126	-0.478966	-0.450726	-0.430292	-0.412942	-0.369019	-0.360646	-0.315469	-0.277074	-0.265881	-0.226334	-0.230141	-0.207359	-0.23221	-0.209476	-0.189597	-0.133864	-0.088288
70460967		-0.273172	-0.229358	-0.364393	-0.343649	-0.419666	-0.486677	-0.544082	-0.563668	-0.562817	-0.544512	-0.556496	-0.573979	-0.585198	-0.539171	-0.480644	-0.387274	-0.348948	-0.356661	-0.348418	-0.346755	-0.336044	-0.291019	-0.229695	-0.197755	-0.169349	-0.149135	-0.13697
70461037		0.335481	0.293756	0.311562	0.345654	0.383299	0.302624	-0.098119	-0.333454	-0.520071	-0.658854	-0.722241	-0.735118	-0.738982	-0.706592	-0.670576	-0.668932	-0.719752	-0.81391	-0.825336	-0.725154	-0.59369	-0.537872	-0.535593	-0.529707	-0.513674	-0.483578	-0.473428	-0.450751	-0.412546	-0.409776
70463563		0.13787	-0.792502	-0.861277	-0.93096	-0.726583	-0.683374	-0.713137	-0.651661	-0.530213	-0.446254	-0.389606	-0.402349	-0.39929	-0.383749	-0.371389	-0.339536	-0.327952	-0.31304	-0.285283	-0.261134	-0.233042	-0.213981	-0.181433	-0.208938	-0.21083	-0.198103	-0.191449	-0.184837	-0.168956
70463703		-0.563183	-0.47301	-0.503012	-0.459836	-0.425831	-0.395161	-0.345956	-0.275902	-0.227374	-0.182781	-0.158376	-0.126912	-0.129299	-0.155055	-0.15519	-0.193849	-0.240804	-0.225218	-0.20841	-0.205705	-0.199134	-0.197958	-0.208584
70463940		-0.68127	-0.487806	-0.517284	-0.500964	-0.45447	-0.433701	-0.429946	-0.42385	-0.438526	-0.437467	-0.435587	-0.424531	-0.358807	-0.339191	-0.323528	-0.306491	-0.29419	-0.266162	-0.265731	-0.24282	-0.235748	-0.207213	-0.183412	-0.191476	-0.184636	-0.165636
70464791		-0.0463349	-0.151457	-0.175763	-0.216284	-0.322474	-0.366587	-0.448287	-0.424564	-0.44265	-0.478435	-0.507015	-0.436678	-0.43189	-0.415023	-0.445575	-0.439994	-0.473223	-0.493574	-0.47777	-0.464164	-0.428098	-0.405857	-0.373266	-0.36991	-0.355191	-0.343193	-0.339095	-0.327419	-0.311136	-0.286227
70465308		-0.278732	-0.650844	-0.826304	-0.901468	-0.795393	-0.899981	-0.882215	-0.905205	-0.726741	-0.595057	-0.570994	-0.582329	-0.571736	-0.574744	-0.580097	-0.541542	-0.485107	-0.412507	-0.36042	-0.255015	-0.280989	-0.229672	-0.20744	-0.165278	-0.161371	-0.132638	-0.133758	-0.105706	-0.106472	-0.0850269
70465545		0.090196	0.0969886	0.11341	0.124808	0.160862	0.207551	0.352015	0.481431	0.595025	0.585005	0.488535	0.381144	0.230635	0.123156	-0.0798815	-0.331155	-0.692242	-0.79783	-0.717574	-0.64055	-0.59433	-0.55053	-0.512187	-0.466974	-0.447928	-0.417905	-0.382524	-0.332059	-0.296421	-0.273321
70465615		-0.287158	-0.257239	-0.04888	0.112581	0.274997	0.222755	0.212799	0.194701	0.1875	0.194442	0.171068	-0.0202775	-0.456775	-0.629935	-0.569646	-0.516466	-0.479624	-0.427382	-0.446121	-0.453271	-0.456943	-0.456432	-0.463433	-0.433128	-0.377664	-0.324586	-0.28828	-0.239283	-0.236695	-0.186986
70466159		-0.641737	-0.824865	-0.738093	-0.592548	-0.415973	-0.365393	-0.354571	-0.35274	-0.380533	-0.384357	-0.407817	-0.388792	-0.403004	-0.422326	-0.449199	-0.42649	-0.380655	-0.352708	-0.333124	-0.309192	-0.293158	-0.274249	-0.260237	-0.23746	-0.252445	-0.242219	-0.210517	-0.218734	-0.220172
70466396		0.277389	-0.118582	-0.23672	-0.309731	-0.338656	-0.360812	-0.417099	-0.429569	-0.49421	-0.480644	-0.440275	-0.392074	-0.348507	-0.300505	-0.324454	-0.332265	-0.353887	-0.346513	-0.342895	-0.353326	-0.382267	-0.440045	-0.479232	-0.514978	-0.520062	-0.409513	-0.308331	-0.187489	-0.071504	-0.0392975
70466536		-0.369059	-0.386929	-0.446995	-0.529459	-0.57603	-0.608123	-0.632236	-0.629386	-0.619978	-0.599455	-0.526129	-0.43018	-0.361708	-0.340536	-0.33901	-0.340934	-0.336808	-0.308989	-0.288062	-0.265825	-0.253487	-0.251122	-0.249446	-0.240996	-0.225485	-0.201545	-0.185837	-0.189593	-0.209846	-0.239382
70467150		0.162867	0.0350794	-0.0631562	-0.180517	-0.205993	-0.509868	-0.795524	-0.820309	-0.880115	-0.875653	-0.916658	-0.870511	-0.784411	-0.692074	-0.615977	-0.571704	-0.570588	-0.538475	-0.527421	-0.530555	-0.537072	-0.526004	-0.533223	-0.473625	-0.417175	-0.367852	-0.358065	-0.376425	-0.381726	-0.355793
70467220		0.175228	-0.0275919	-0.0985537	-0.222788	-0.313366	-0.394929	-0.406997	-0.391894	-0.379338	-0.347914	-0.341621	-0.344426	-0.341282	-0.32892	-0.326053	-0.276559	-0.229707	-0.245631	-0.225181	-0.226239	-0.229376	-0.227402	-0.220451	-0.210975	-0.195427	-0.192278
70467387		-0.764178	-0.762492	-0.832642	-0.847326	-0.712748	-0.101662	0.197276	0.251851	0.18673	-0.0238689	-0.0993194	-0.254379	-0.240942	-0.326743	-0.364057	-0.376977	-0.376117	-0.392989	-0.396366	-0.392597	-0.387779	-0.355309	-0.341579	-0.290676	-0.241646	-0.114962	-0.0745408	-0.0580612	-0.0515856	-0.0999255
70467764		0.678455	0.573587	0.625541	0.535482	0.403417	0.309971	0.212033	0.0731675	-0.123989	-0.385338	-0.423411	-0.418988	-0.428016	-0.433769	-0.423079	-0.424666	-0.413552	-0.376877	-0.340098	-0.303607	-0.282304	-0.28778	-0.277892	-0.280076	-0.283808	-0.247119	-0.210916	-0.155863	-0.129768	-0.0924571
70469062		0.22477	0.118561	0.040186	-0.118244	-0.261768	-0.353401	-0.380155	-0.389725	-0.405297	-0.428568	-0.48603	-0.533673	-0.54817	-0.547705	-0.562741	-0.568519	-0.598818	-0.607146	-0.601647	-0.575552	-0.566498	-0.570053	-0.576018	-0.576856	-0.561481	-0.481304	-0.466934	-0.433041	-0.412411	-0.425929
70469132		0.0377351	-0.0229841	-0.105991	-0.166865	-0.257831	-0.332268	-0.459048	-0.666727	-0.891799	-0.813553	-0.649665	-0.545104	-0.460864	-0.391721	-0.343469	-0.309808	-0.292013	-0.204055	-0.20612	-0.20277	-0.205586	-0.207973	-0.202662	-0.195142	-0.197558	-0.193259	-0.191359	-0.193116	-0.205084	-0.2101
70470667		0.225885	0.0680107	-0.169309	-0.237165	-0.26586	-0.28574	-0.287879	-0.233377	-0.16681	-0.101021	-0.0945548	-0.0388207	-0.137899	-0.0432845	-0.208059	-0.186229	-0.23552	-0.308594	-0.387455	-0.437567	-0.486176	-0.540623	-0.554442	-0.578645	-0.576572	-0.575825	-0.533761	-0.531128	-0.510061	-0.443518
70470974		0.368001	0.212143	-0.0650595	-0.182311	-0.218135	-0.298091	-0.342072	-0.390465	-0.481617	-0.514232	-0.534818	-0.529077	-0.538257	-0.533082	-0.522001	-0.482957	-0.428472	-0.386172	-0.374916	-0.370228	-0.362126	-0.342171	-0.288423	-0.263969	-0.23305	-0.221766	-0.183455	-0.205327	-0.205701	-0.202788
70471044		0.0728039	0.305748	0.460388	0.753228	0.712311	0.140914	-0.191806	-0.315105	-0.364697	-0.396702	-0.412265	-0.420282	-0.42156	-0.418082	-0.417061	-0.423928	-0.437868	-0.425986	-0.388143	-0.335552	-0.296396	-0.274898	-0.247988	-0.217985	-0.228707	-0.22586	-0.232028	-0.232867	-0.22812	-0.19983
70471895		-0.616953	-0.76006	-0.78453	-0.649263	-0.568528	-0.542663	-0.493258	-0.510777	-0.503099	-0.480237	-0.403576	-0.337971	-0.254611	-0.267373	-0.260167	-0.255172	-0.236753	-0.222074	-0.230103	-0.23428	-0.252834	-0.214725	-0.183587	-0.181858	-0.186487	-0.19939	-0.220294	-0.248263
70472035		-0.593181	-0.457628	-0.38041	-0.339279	-0.301746	-0.338931	-0.320571	-0.322276	-0.366882	-0.375877	-0.332965	-0.314553	-0.286983	-0.255202	-0.235886	-0.248958	-0.240704	-0.239636	-0.232927	-0.220854	-0.207535	-0.196186	-0.178883	-0.15446	-0.140207	-0.131614	-0.125626	-0.124944	-0.131547	-0.129126
70472342		0.119931	0.0130445	-0.274941	-0.484126	-0.566533	-0.723229	-0.864258	-0.899451	-0.76064	-0.607417	-0.5996	-0.547534	-0.555885	-0.52353	-0.474771	-0.382233	-0.359501	-0.33205	-0.274211	-0.257655	-0.288764	-0.272267	-0.248361	-0.210957	-0.186757	-0.169335	-0.150656	-0.147131	-0.155219
70472649		0.184919	0.140807	0.126167	0.100614	0.0801069	0.00049124	-0.0215442	-0.0847865	0.0201605	-0.0133467	-0.100345	-0.191575	-0.328002	-0.43626	-0.533407	-0.588902	-0.541414	-0.458746	-0.431051	-0.438731	-0.459276	-0.477268	-0.481311	-0.490411	-0.503449	-0.496117	-0.469824	-0.443866	-0.381015	-0.352035
70472886		-0.461076	-0.476959	-0.467656	-0.41957	-0.304211	-0.286304	-0.315093	-0.354203	-0.410069	-0.347054	-0.398248	-0.4607	-0.551888	-0.56785	-0.548041	-0.545482	-0.512949	-0.458717	-0.39524	-0.394803	-0.431696	-0.45549	-0.443662	-0.411911	-0.412542	-0.366252	-0.338819	-0.296422	-0.249781	-0.210972
70473026		0.246949	0.498287	0.730616	0.634238	0.569593	0.518996	0.303536	-0.334965	-0.913744	-0.828481	-0.723124	-0.652233	-0.620671	-0.592564	-0.567122	-0.540891	-0.488299	-0.453454	-0.447144	-0.460131	-0.465939	-0.439976	-0.418266	-0.391855	-0.369273	-0.343098	-0.336289	-0.310584	-0.313086	-0.30697
70473263		-0.563183	-0.47301	-0.503012	-0.459836	-0.425831	-0.395161	-0.345956	-0.275902	-0.227374	-0.182781	-0.158376	-0.126912	-0.129299	-0.155055	-0.15519	-0.193849	-0.240804	-0.225218	-0.20841	-0.205705	-0.199134	-0.197958	-0.208584
70474561		-0.549248	-0.530692	-0.485918	-0.461961	-0.457956	-0.442987	-0.455166	-0.449589	-0.433852	-0.438646	-0.344681	-0.328934	-0.315105	-0.261019	-0.249953	-0.247395	-0.261861	-0.295609	-0.36737	-0.395228	-0.377317	-0.313128	-0.269397	-0.225287	-0.190638	-0.178883	-0.187892
70474701		0.038438	-0.0507768	-0.160348	-0.262888	-0.335011	-0.383732	-0.457295	-0.437807	-0.428731	-0.426423	-0.436471	-0.474255	-0.473031	-0.446758	-0.421955	-0.386485	-0.339372	-0.302914	-0.257285	-0.264635	-0.219161	-0.210796	-0.143037	-0.0758309	-0.0273607	0.0252818	0.0598684	0.0811552	0.0979721	0.102644
70474868		0.399317	0.247602	0.121236	0.0513241	0.0512602	0.170205	0.450831	0.575149	0.584053	0.49433	0.433994	0.326687	0.241124	-0.0378462	-0.154193	-0.231819	-0.179328	-0.250565	-0.319089	-0.381639	-0.438613	-0.469982	-0.468364	-0.451209	-0.432316	-0.429552	-0.443279	-0.430483	-0.41583	-0.397962
70476543		-0.566092	-0.547262	-0.513405	-0.478455	-0.45118	-0.459527	-0.423817	-0.402242	-0.319284	-0.272543	-0.211924	-0.174864	-0.15721	-0.158061	-0.162855	-0.169023	-0.169585	-0.138903	-0.0897435	-0.058969	-0.0427017	-0.024153	-0.013121	-0.0296435	-0.0767539
70476613		0.47699	0.466371	0.424998	0.363668	0.0977145	-0.368455	-0.461572	-0.447051	-0.417239	-0.366258	-0.323382	-0.34629	-0.376799	-0.387318	-0.353157	-0.308584	-0.279739	-0.275862	-0.272306	-0.279782	-0.263813	-0.247001	-0.251189	-0.260694	-0.268798	-0.217684
70477227		0.329545	0.0455688	-0.0870529	-0.120771	-0.1168	-0.109322	-0.165769	-0.310762	-0.443615	-0.546529	-0.664103	-0.684626	-0.66291	-0.635929	-0.617188	-0.627692	-0.623927	-0.621268	-0.569809	-0.509337	-0.451107	-0.40152	-0.367306	-0.349166	-0.391145	-0.378618	-0.355213	-0.369757	-0.341045	-0.324153
70478078		0.302912	0.360037	0.486439	0.411152	0.355562	0.177999	0.224509	-0.0236787	-0.0696516	-0.138886	-0.323735	-0.402089	-0.509226	-0.558311	-0.614654	-0.627712	-0.600723	-0.561452	-0.544427	-0.518422	-0.50641	-0.496673	-0.471863	-0.441017	-0.410057	-0.381783	-0.359687	-0.331347	-0.324289	-0.33099
70478455		0.486084	0.576501	0.445631	0.0598235	-0.149048	-0.323666	-0.413314	-0.459114	-0.476766	-0.478135	-0.464957	-0.440214	-0.425555	-0.415557	-0.450523	-0.406841	-0.35084	-0.325772	-0.318684	-0.323246	-0.326059	-0.312726	-0.305684	-0.296772	-0.301112	-0.304444	-0.340556	-0.367502	-0.408309	-0.360419
70478902		-0.189933	-0.282842	-0.314316	-0.405968	-0.531578	-0.604735	-0.61534	-0.590633	-0.531563	-0.433289	-0.399284	-0.410177	-0.425	-0.42828	-0.425406	-0.429434	-0.422423	-0.403558	-0.337618	-0.268528	-0.251735	-0.217058	-0.201611	-0.210625	-0.187425	-0.181604	-0.162281	-0.161588	-0.161843	-0.16903
70479683		-0.338977	-0.380046	-0.450061	-0.60344	-0.597411	-0.706701	-0.859543	-0.898295	-0.712395	-0.54648	-0.454488	-0.422471	-0.432842	-0.426643	-0.377424	-0.326784	-0.30306	-0.286927	-0.300919	-0.334662	-0.360337	-0.371661	-0.354294	-0.354187	-0.333796	-0.33001	-0.333596	-0.321743	-0.309707	-0.301549
70480130		0.0140653	-0.367219	-0.607145	-0.699788	-0.670967	-0.595022	-0.534773	-0.482143	-0.410993	-0.346398	-0.286713	-0.214912	-0.184145	-0.214219	-0.22157	-0.249024	-0.241287	-0.204464	-0.172868	-0.165789	-0.149025	-0.151317	-0.145845	-0.168239	-0.197938	-0.215722	-0.24245	-0.250169	-0.249162	-0.251453
70480297		0.469606	0.727458	0.55485	-0.519492	-0.610352	-0.611066	-0.595681	-0.583158	-0.552484	-0.50438	-0.429316	-0.465573	-0.369624	-0.387389	-0.301029	-0.253879	-0.218141	-0.139896	-0.127506	-0.077052	-0.0916195	-0.071765	-0.0622329	-0.069465	-0.069768	-0.0722935	-0.0726867	-0.0720148	-0.0564422	-0.0506818
70480507		-0.102008	-0.109017	-0.0894908	-0.0880207	-0.117739	-0.185571	-0.270368	-0.337731	-0.379198	-0.387105	-0.372918	-0.38858	-0.361108	-0.354285	-0.327665	-0.317997	-0.318823	-0.305377	-0.268856	-0.228962	-0.210525	-0.213511	-0.225879	-0.205698	-0.230731	-0.221991	-0.220613	-0.214269	-0.235516	-0.251479
70481358		-0.732302	-0.536086	-0.583096	-0.558904	-0.543848	-0.495228	-0.520713	-0.583722	-0.624604	-0.632788	-0.610699	-0.584326	-0.547156	-0.527973	-0.535771	-0.570154	-0.577979	-0.585596	-0.585399	-0.563102	-0.57542	-0.531281	-0.486639	-0.455617	-0.448873	-0.446998	-0.454791	-0.464989	-0.431163	-0.434251
70481665		-0.466739	-0.350588	-0.132676	-0.128445	-0.14726	-0.174096	-0.446842	-0.537024	-0.659324	-0.639623	-0.647412	-0.584914	-0.496576	-0.455802	-0.378365	-0.369489	-0.311234	-0.28097	-0.243813	-0.255126	-0.249027	-0.247208	-0.235575	-0.215772	-0.199339	-0.181207	-0.178125	-0.189262	-0.189824	-0.22317
70483410		-0.162693	-0.198557	-0.345736	-0.403059	-0.513879	-0.428727	-0.559528	-0.571866	-0.639202	-0.611138	-0.581957	-0.581924	-0.572136	-0.555771	-0.536317	-0.52908	-0.529768	-0.527811	-0.521283	-0.508297	-0.494414	-0.482358	-0.480815	-0.470154	-0.450528	-0.459038	-0.461872	-0.425269	-0.411908	-0.388214
70483647		-0.107177	-0.22276	-0.283532	-0.272922	-0.29533	-0.345703	-0.365481	-0.385113	-0.388475	-0.378693	-0.404132	-0.37379	-0.372677	-0.355392	-0.338571	-0.323185	-0.31384	-0.303614	-0.304943	-0.28693	-0.273678	-0.269795	-0.269574	-0.270284	-0.282869	-0.266241	-0.241063	-0.205524	-0.185254	-0.169073
70483884		0.363946	0.399639	0.266143	0.131182	0.0310408	-0.0965087	-0.0401911	-0.242215	-0.316005	-0.346028	-0.401867	-0.426184	-0.436678	-0.44702	-0.447718	-0.456217	-0.440061	-0.399379	-0.382599	-0.358863	-0.367598	-0.341681	-0.290114	-0.249261	-0.237356	-0.202537	-0.195517	-0.172419	-0.173758
70484191		0.344781	0.238142	-0.0775689	-0.203965	-0.229284	-0.220624	-0.228955	-0.262001	-0.302847	-0.346398	-0.377003	-0.399333	-0.395136	-0.378262	-0.355978	-0.317744	-0.327124	-0.295591	-0.298095	-0.267891	-0.290821	-0.278749	-0.269329	-0.286895	-0.319716	-0.34058	-0.278232	-0.252218	-0.237105
70484261		0.0307301	-0.106964	-0.26336	-0.353842	-0.361251	-0.305344	-0.229158	-0.241258	-0.339878	-0.260236	-0.323801	-0.382491	-0.573055	-0.768137	-0.798517	-0.716256	-0.664747	-0.652424	-0.653203	-0.63485	-0.595962	-0.566537	-0.530115	-0.493102	-0.429722	-0.432044	-0.463827	-0.4485	-0.437705	-0.363514
70484638		-0.17668	-0.252556	-0.472648	-0.537005	-0.69479	-0.83106	-0.826628	-0.869397	-0.898746	-0.883134	-0.82182	-0.720066	-0.632047	-0.608826	-0.567357	-0.548792	-0.52708	-0.484519	-0.446169	-0.399094	-0.419569	-0.383643	-0.382474	-0.334128	-0.276118	-0.223258	-0.160092	-0.11933	-0.0886138
70484875		0.320514	0.32791	-0.0966305	-0.392614	-0.467475	-0.458784	-0.459074	-0.478669	-0.507042	-0.494528	-0.492506	-0.460301	-0.431008	-0.399738	-0.383851	-0.369649	-0.369375	-0.38555	-0.3796	-0.349599	-0.29005	-0.18687	-0.144678	-0.0506581	-0.100259	-0.132176	-0.155152
70485015		-0.229939	-0.231406	0.0628592	0.563646	0.723572	0.695801	0.627951	0.531013	0.389693	0.315437	0.186365	-0.0641669	-0.0803689	-0.163339	-0.204052	-0.263765	-0.273223	-0.313948	-0.303371	-0.352983	-0.373455	-0.332622	-0.334713	-0.299519	-0.29688	-0.307662	-0.296057	-0.271649	-0.218896	-0.175961
70485489		0.413027	0.187679	-0.0425752	-0.234109	-0.273251	-0.333858	-0.266972	-0.0931809	-0.0346079	-0.126271	-0.106332	-0.164872	-0.251495	-0.338415	-0.388489	-0.444945	-0.47442	-0.497931	-0.533464	-0.554727	-0.57639	-0.514571	-0.50832	-0.453819	-0.424862	-0.413078	-0.417582	-0.393154	-0.363056	-0.317152
70485796		-0.117199	-0.156651	-0.119658	-0.0891076	-0.121798	-0.184206	-0.298147	-0.261672	-0.323783	-0.401765	-0.449375	-0.420494	-0.37782	-0.37206	-0.392223	-0.447212	-0.503955	-0.497002	-0.452723	-0.376889	-0.35869	-0.333952	-0.326493	-0.306697	-0.275529	-0.251841	-0.234917	-0.218448	-0.21413	-0.210876
70485866		0.205067	0.155468	0.194295	0.269039	0.357901	0.415699	0.456518	0.471469	0.40728	0.166167	0.00292314	-0.38387	-0.641747	-0.717835	-0.814423	-0.787969	-0.702004	-0.596955	-0.540616	-0.506943	-0.508274	-0.503393	-0.508838	-0.518529	-0.525192	-0.540083	-0.516338	-0.494	-0.488041	-0.470893
70486173		-0.380939	-0.44906	-0.482816	-0.56473	-0.656617	-0.770982	-0.859703	-0.911637	-0.909649	-0.86906	-0.787086	-0.687045	-0.598025	-0.558684	-0.533623	-0.514585	-0.506964	-0.492681	-0.500494	-0.508026	-0.480195	-0.506605	-0.454787	-0.424026	-0.419276	-0.383272	-0.324779	-0.291953	-0.268537	-0.20347
70486787		0.386504	0.46452	0.526211	0.407988	0.252643	-0.0177738	-0.227258	-0.310172	-0.398192	-0.383465	-0.420308	-0.417037	-0.400736	-0.398303	-0.329371	-0.357348	-0.387356	-0.406216	-0.390835	-0.358145	-0.335572	-0.308927	-0.297795	-0.282504	-0.253336	-0.252573	-0.211814	-0.217383	-0.190278	-0.169365
70487094		0.381111	0.265566	0.0960999	-0.046346	-0.177694	-0.391002	-0.604191	-0.657252	-0.646537	-0.62469	-0.597382	-0.578114	-0.570131	-0.562622	-0.563798	-0.554028	-0.529461	-0.494374	-0.446353	-0.36733	-0.325176	-0.251672	-0.223184	-0.199881	-0.184804	-0.210719	-0.206336	-0.169868	-0.116199	-0.0714237
70487304		-0.839686	-0.881955	-0.870268	-0.805923	-0.789957	-0.796377	-0.803493	-0.754172	-0.656779	-0.491352	-0.392595	-0.365778	-0.36978	-0.364661	-0.352983	-0.366129	-0.396613	-0.3654	-0.329503	-0.309433	-0.311275	-0.322464	-0.329101	-0.32982	-0.320501	-0.304709
70487471		-0.664936	-0.930764	-0.880132	-0.901353	-0.797228	-0.740231	-0.686689	-0.642944	-0.593909	-0.572878	-0.514828	-0.471284	-0.27967	-0.137938	-0.107292	0.0344016	-0.163899	-0.31701	-0.345444	-0.360041	-0.359627	-0.370357	-0.390807	-0.402492	-0.385462	-0.292831	-0.246941	-0.226549	-0.221596
70488155		-0.213317	-0.16565	-0.0493444	-0.0810922	-0.0259321	0.0332448	-0.157546	-0.442559	-0.569769	-0.43024	-0.436042	-0.392052	-0.357969	-0.3546	-0.354699	-0.351609	-0.32889	-0.297623	-0.274282	-0.263728	-0.28239	-0.302604	-0.322789	-0.300718	-0.262377	-0.235571	-0.226862	-0.246601	-0.226077
70488225		0.418645	0.664985	0.595068	0.52712	0.445817	0.398957	0.221382	-0.356764	-0.6059	-0.568735	-0.528871	-0.493844	-0.482204	-0.459611	-0.438391	-0.423214	-0.415842	-0.412069	-0.403978	-0.404306	-0.395662	-0.387373	-0.406355	-0.395706	-0.413908	-0.439302	-0.438384	-0.427617	-0.403143	-0.369516
70489076		0.834445	0.796969	0.802577	0.790912	0.789508	0.848315	0.841249	-0.349841	-0.4406	-0.45756	-0.460502	-0.468779	-0.469484	-0.466032	-0.439455	-0.422678	-0.423419	-0.394805	-0.371302	-0.347849	-0.312316	-0.29958	-0.289163	-0.276054	-0.265924	-0.261167	-0.250631	-0.243275	-0.225764	-0.221252
70489383		0.279504	-0.0274516	-0.512279	-0.686177	-0.69977	-0.688933	-0.602984	-0.471741	-0.464369	-0.498895	-0.504023	-0.452371	-0.448919	-0.377437	-0.334206	-0.31081	-0.319739	-0.316898	-0.319774	-0.305589	-0.279627	-0.276777	-0.229627	-0.212605	-0.180778	-0.190055	-0.17124	-0.158776	-0.164392	-0.156493
70489690		0.540412	0.287177	0.0833791	-0.200971	-0.403243	-0.568878	-0.534461	-0.599634	-0.608697	-0.55455	-0.445963	-0.365131	-0.357077	-0.387118	-0.427085	-0.471111	-0.490072	-0.464539	-0.437949	-0.397375	-0.354816	-0.335574	-0.315491	-0.314299	-0.307358	-0.306332	-0.308122	-0.300492	-0.289493	-0.285444
70489760		-0.100041	-0.173212	-0.285423	-0.411249	-0.516709	-0.56906	-0.547532	-0.544137	-0.517534	-0.46654	-0.465254	-0.457869	-0.444589	-0.459364	-0.461751	-0.449852	-0.432595	-0.440732	-0.430462	-0.431511	-0.426573	-0.417256	-0.371732	-0.324732	-0.300505	-0.238516	-0.184332	-0.140613	-0.0862835	-0.0772898
70489830		0.445832	0.418088	0.234907	-0.0156996	-0.451798	-0.726361	-0.769434	-0.739049	-0.674013	-0.629658	-0.593915	-0.580232	-0.514457	-0.486829	-0.429387	-0.379756	-0.350831	-0.322977	-0.339818	-0.366894	-0.413703	-0.423977	-0.394806	-0.375248	-0.339438	-0.316233	-0.288089	-0.270484	-0.2585
70490137		0.0974602	0.182067	0.24085	0.253202	0.0466631	0.248962	0.0883024	-0.23676	-0.402305	-0.415335	-0.448288	-0.436393	-0.426232	-0.404	-0.4167	-0.413853	-0.436916	-0.433328	-0.458871	-0.476169	-0.461919	-0.475655	-0.47867	-0.447808	-0.416887	-0.361119	-0.342346	-0.287461	-0.2688	-0.273012
70492286		0.512112	-0.257775	-0.494609	-0.62303	-0.580769	-0.5306	-0.506009	-0.478481	-0.470196	-0.454751	-0.431991	-0.381562	-0.345517	-0.349727	-0.301049	-0.269331	-0.250458	-0.269176	-0.255393	-0.248706	-0.249176	-0.237985	-0.237583	-0.214439	-0.200705	-0.187053	-0.176076	-0.159695
70492593		0.15646	0.342345	0.43727	0.519382	0.461661	0.481701	0.358125	0.16666	-0.0646899	-0.246106	-0.373307	-0.474383	-0.548691	-0.574096	-0.575692	-0.568233	-0.539102	-0.522913	-0.507476	-0.485399	-0.444677	-0.426426	-0.397217	-0.405654	-0.373469	-0.36452	-0.353103	-0.311933	-0.30057	-0.273712
70492970		-0.30575	-0.41296	-0.452572	-0.494717	-0.556903	-0.46725	-0.451666	-0.480466	-0.538228	-0.578108	-0.565096	-0.519168	-0.487131	-0.425234	-0.397374	-0.407141	-0.370171	-0.347774	-0.356229	-0.307747	-0.267719	-0.222111	-0.204641	-0.160798	-0.143732	-0.108194	-0.12146	-0.101399	-0.100353	-0.117567
70493417		-0.074317	-0.281991	-0.604058	-0.686789	-0.576433	-0.489247	-0.439041	-0.404972	-0.385458	-0.384167	-0.379692	-0.381226	-0.354017	-0.325162	-0.306831	-0.276402	-0.258544	-0.239059	-0.200903	-0.20108	-0.182629	-0.180528	-0.169018	-0.171129	-0.151892	-0.170202	-0.164115
70493654		0.198032	0.216182	0.26002	0.227292	0.24128	0.245519	0.325599	0.183893	0.0960633	0.0733095	-0.125396	-0.242407	-0.317765	-0.367854	-0.422133	-0.452881	-0.484034	-0.495389	-0.509898	-0.514948	-0.492648	-0.467747	-0.486729	-0.498216	-0.501346	-0.496344	-0.464723	-0.414989	-0.341641	-0.300736
70493891		-0.810246	-0.845177	-0.654471	-0.626323	-0.767025	-0.873892	-0.917703	-0.885407	-0.856267	-0.841231	-0.843799	-0.848686	-0.899552	-0.799041	-0.691878	-0.654067	-0.605377	-0.571605	-0.56207	-0.554692	-0.547458	-0.532203	-0.494036	-0.506931	-0.479741	-0.443821	-0.390236	-0.366762	-0.367072	-0.365282
70493961		0.0730443	-0.124539	-0.234327	-0.273982	-0.258567	-0.228985	-0.206725	-0.206337	-0.147726	-0.155848	-0.149856	-0.217729	-0.284593	-0.325136	-0.366002	-0.394892	-0.411053	-0.427743	-0.437487	-0.458821	-0.456562	-0.460355	-0.444493	-0.448717	-0.445036	-0.417394	-0.374735	-0.350997	-0.320396	-0.299489
70494338		0.510093	0.756065	0.803856	0.850945	0.864622	0.842361	0.814808	0.829351	0.817264	0.732961	-0.0678463	-0.530212	-0.730546	-0.569185	-0.650992	-0.608616	-0.598002	-0.611479	-0.599916	-0.620041	-0.60965	-0.582753	-0.559654	-0.545268	-0.535851	-0.521004	-0.470882	-0.426847	-0.398348	-0.36052
70494575		-0.701711	-0.726121	-0.752475	-0.7346	-0.688282	-0.643259	-0.592342	-0.528838	-0.479852	-0.448829	-0.420083	-0.415214	-0.388296	-0.39512	-0.409421	-0.434392	-0.436618	-0.427741	-0.353941	-0.302271	-0.311492	-0.288445	-0.253263	-0.238243	-0.20004	-0.168436	-0.169879	-0.155827
70494715		0.291332	0.246941	0.0356727	-0.0718421	-0.303308	-0.464941	-0.520018	-0.559151	-0.554804	-0.518266	-0.472359	-0.441051	-0.45133	-0.431494	-0.430584	-0.419706	-0.391709	-0.372445	-0.339401	-0.366922	-0.367779	-0.349499	-0.366365	-0.336903	-0.33685	-0.299204	-0.267264	-0.248329	-0.224629	-0.197179
70496320		0.0631547	0.0892365	0.0941135	0.205853	0.72772	0.835141	0.630371	0.374008	-0.175069	-0.147389	-0.409658	-0.529523	-0.540857	-0.531229	-0.521551	-0.507161	-0.477611	-0.436377	-0.408597	-0.39313	-0.349331	-0.359319	-0.341787	-0.350537	-0.333793	-0.339528	-0.334659	-0.319299	-0.32033	-0.306995
70496627		-0.974155	-0.845638	-0.83187	-0.79737	-0.686568	-0.645688	-0.602222	-0.548893	-0.524704	-0.517555	-0.450209	-0.430744	-0.425516	-0.431536	-0.42268	-0.381477	-0.337749	-0.32131	-0.285122	-0.289049	-0.254448	-0.245611	-0.226387	-0.231866	-0.223577	-0.207495	-0.195922	-0.157642	-0.128309
70496864		-0.0765128	-0.122072	-0.228828	-0.340786	-0.414946	-0.467228	-0.501075	-0.517543	-0.526343	-0.53071	-0.53231	-0.521669	-0.4865	-0.417884	-0.354584	-0.306061	-0.278269	-0.238078	-0.221785	-0.196951	-0.184659	-0.19348	-0.151917	-0.139323	-0.100489	-0.0964872
70497171		0.0708849	-0.0505355	-0.0765658	-0.053216	0.0259891	0.135044	0.253309	0.360579	0.492525	-0.328562	-0.832946	-0.871181	-0.863915	-0.720787	-0.62575	-0.538988	-0.436806	-0.421402	-0.446924	-0.461158	-0.450239	-0.410561	-0.405916	-0.389954	-0.3877	-0.361202	-0.361508	-0.342248	-0.338702	-0.313588
70497618		0.814938	0.610855	0.36931	0.0574379	-0.265003	-0.435557	-0.459207	-0.433657	-0.391482	-0.362983	-0.372896	-0.394147	-0.4321	-0.447692	-0.454325	-0.445371	-0.424639	-0.384692	-0.348105	-0.352145	-0.350383	-0.323518	-0.318475	-0.288736	-0.282302	-0.250394	-0.233389	-0.208805	-0.189626	-0.183962
70497785		-0.569216	-0.697502	-0.930863	-0.844366	-0.748292	-0.661528	-0.597318	-0.58139	-0.594626	-0.594511	-0.610399	-0.643643	-0.654703	-0.670813	-0.666722	-0.646399	-0.606818	-0.534105	-0.549597	-0.509999	-0.505972	-0.458558	-0.423084	-0.358133	-0.299791	-0.263321	-0.196654	-0.154831	-0.146777	-0.121664
70499767		0.0962481	0.156535	0.414692	0.598501	0.736061	0.496761	0.113596	-0.420756	-0.532829	-0.782711	-0.816512	-0.738605	-0.6984	-0.661292	-0.637244	-0.614962	-0.591725	-0.599494	-0.592321	-0.560529	-0.511641	-0.449413	-0.424516	-0.395348	-0.392127	-0.36738	-0.360384	-0.34693	-0.362324	-0.335718
70500758		-0.512939	-0.518002	-0.516734	-0.491533	-0.498719	-0.505381	-0.510818	-0.526512	-0.566847	-0.537996	-0.565792	-0.587359	-0.623526	-0.668954	-0.722084	-0.683857	-0.685816	-0.651159	-0.674873	-0.654737	-0.657281	-0.375817	-0.091052	-0.0080397	-0.00320465	-0.126649	0.0602932	0.161129	0.334894	0.306811
70502056		-0.21998	-0.228189	-0.267884	-0.354718	-0.448674	-0.48468	-0.482616	-0.473989	-0.462188	-0.460374	-0.451201	-0.446373	-0.437754	-0.438559	-0.42696	-0.410946	-0.397833	-0.358463	-0.339841	-0.305725	-0.262361	-0.304424	-0.229111	-0.216022	-0.172865	-0.148185
70502433		0.668952	0.655894	0.600426	0.561465	0.47744	0.261472	0.172402	0.0204756	-0.262839	-0.259721	0.0960858	0.281027	0.127773	0.175585	0.209507	0.301931	0.358941	0.452196	0.515715	0.515777	0.460239	0.426886	0.237272	0.127908	0.190146	0.092496	0.0207456	-0.0526204	-0.130683
70502670		0.226015	-0.0172002	-0.208901	-0.385049	-0.661421	-0.543612	-0.423595	-0.422256	-0.286736	-0.328088	-0.369774	-0.459141	-0.490186	-0.520586	-0.531744	-0.535459	-0.514291	-0.501978	-0.410453	-0.381521	-0.286449	-0.285843	-0.270704	-0.229783	-0.210477	-0.217083	-0.201821	-0.186241	-0.15497	-0.157858
70503047		0.194633	0.026093	-0.0313016	-0.193335	-0.434344	-0.660587	-0.824715	-0.883641	-0.839536	-0.793806	-0.698649	-0.663384	-0.62578	-0.596524	-0.595104	-0.604488	-0.607329	-0.585279	-0.559605	-0.535378	-0.511224	-0.471314	-0.398726	-0.346462	-0.311334	-0.292047	-0.321126	-0.350335	-0.335447	-0.362282
70503117		0.0179156	0.00445807	0.0358189	0.0889599	0.154957	0.113509	-0.107013	-0.304172	-0.429604	-0.543021	-0.580743	-0.582656	-0.573079	-0.533986	-0.490598	-0.463169	-0.462553	-0.453916	-0.398193	-0.337801	-0.314055	-0.266091	-0.239756	-0.217882	-0.20612	-0.204499	-0.203628	-0.211939	-0.222663	-0.272316
70503591		0.222315	0.240563	0.273786	0.294163	0.334026	0.408801	0.415867	0.365346	0.293074	-0.0879888	-0.601826	-0.616325	-0.604591	-0.528832	-0.531583	-0.54128	-0.526639	-0.518729	-0.506159	-0.460017	-0.411337	-0.387558	-0.39163	-0.395139	-0.415326	-0.420656	-0.397614	-0.362281	-0.326336	-0.307233
70504108		0.275587	0.331578	0.372832	0.582367	0.638444	0.735815	0.763768	0.778148	0.77089	0.663444	0.65256	0.592523	0.690206	-0.00374043	-0.0193768	-0.36122	-0.383862	-0.435255	-0.453443	-0.459378	-0.470311	-0.4807	-0.474255	-0.451957	-0.424974	-0.383181	-0.366556	-0.362679	-0.363946	-0.362894
70504652		0.267659	0.32131	0.389443	0.452159	0.517681	0.325719	0.317691	0.0224366	-0.135141	-0.280341	-0.399849	-0.446297	-0.47624	-0.503748	-0.53551	-0.563842	-0.558357	-0.512138	-0.451482	-0.377625	-0.324987	-0.280022	-0.277491	-0.256698	-0.275196	-0.250876	-0.258767	-0.24322	-0.230778	-0.226129
70504722		0.310511	0.320406	-0.10099	-0.244159	-0.541226	-0.695828	-0.705551	-0.651906	-0.597437	-0.564192	-0.53483	-0.49381	-0.442718	-0.416551	-0.387826	-0.381593	-0.38425	-0.382247	-0.375603	-0.345577	-0.351945	-0.328487	-0.308579	-0.29078	-0.24913	-0.20866	-0.197051	-0.198925	-0.21005	-0.243036
70505196		-0.545238	-0.6409	-0.696853	-0.731947	-0.860269	-0.503317	-0.418309	-0.424868	-0.434987	-0.438729	-0.453118	-0.461145	-0.456139	-0.449885	-0.444589	-0.465751	-0.433189	-0.396872	-0.365287	-0.30846	-0.291469	-0.282909	-0.289021	-0.303951	-0.291739	-0.290615	-0.273743	-0.265287	-0.255528	-0.246592
70505643		-0.354251	-0.325839	-0.333064	-0.316351	-0.32174	-0.324773	-0.37093	-0.363806	-0.384944	-0.411346	-0.386826	-0.386171	-0.366127	-0.346363	-0.339811	-0.31897	-0.291107	-0.298882	-0.276136	-0.229831	-0.208522	-0.165709	-0.181896	-0.153296	-0.125344	-0.102375	-0.0868081	-0.0830472	-0.0738271	-0.0848976
70505880		0.479586	0.640769	0.126184	-0.161909	-0.449414	-0.640169	-0.696926	-0.713944	-0.685295	-0.627908	-0.551469	-0.451346	-0.4347	-0.436978	-0.411744	-0.396463	-0.318456	-0.290407	-0.295744	-0.287427	-0.301028	-0.291287	-0.274798	-0.255315	-0.257374	-0.240571	-0.229482	-0.223365	-0.223967	-0.222919
70506704		0.632708	0.248659	-0.162678	-0.436019	-0.495361	-0.490006	-0.471392	-0.445445	-0.42863	-0.424239	-0.412864	-0.407385	-0.405283	-0.396224	-0.383639	-0.360254	-0.353541	-0.354731	-0.346969	-0.329558	-0.316445	-0.300329	-0.293777	-0.288373	-0.284237	-0.292019	-0.310158	-0.279192	-0.275398
70507178		-0.0949957	-0.169305	-0.172532	-0.17569	-0.178657	-0.0799654	-0.124812	-0.258574	-0.574767	-0.706903	-0.62014	-0.555521	-0.501086	-0.427228	-0.429883	-0.364218	-0.414495	-0.329757	-0.336285	-0.321462	-0.314169	-0.322792	-0.29214	-0.247141	-0.240204	-0.226809	-0.225016	-0.236512	-0.232144	-0.237552
70507248		0.154955	-0.0508306	-0.0908365	-0.140553	-0.195019	-0.264549	-0.313343	-0.340976	-0.342073	-0.346509	-0.331539	-0.323829	-0.323672	-0.303842	-0.274985	-0.250136	-0.236778	-0.232097	-0.214415	-0.187145	-0.178418	-0.152401	-0.126353	-0.0989199	-0.0806909
70507485		-0.34436	-0.444135	-0.475133	-0.460744	-0.408855	-0.384395	-0.381436	-0.44202	-0.47822	-0.534107	-0.496622	-0.481168	-0.457967	-0.460933	-0.480056	-0.442483	-0.393854	-0.382244	-0.375078	-0.403075	-0.377758	-0.347973	-0.314405	-0.255482	-0.237948	-0.200972	-0.158985	-0.129991
70507792		-0.688355	-0.744183	-0.761902	-0.707026	-0.647498	-0.567753	-0.542561	-0.462955	-0.480488	-0.46888	-0.411687	-0.388182	-0.354968	-0.284263	-0.264347	-0.234196	-0.228175	-0.220356	-0.210663	-0.219053	-0.196855	-0.19922	-0.186553	-0.176668	-0.154109	-0.14849	-0.16381	-0.158102	-0.176367	-0.184385
70507862		-0.0494719	-0.345459	-0.429084	-0.470359	-0.490783	-0.544746	-0.575555	-0.55831	-0.540009	-0.546154	-0.533782	-0.542894	-0.561252	-0.548105	-0.540502	-0.520196	-0.49057	-0.466544	-0.435347	-0.428201	-0.414136	-0.400423	-0.386913	-0.392107	-0.320387	-0.300766	-0.225773	-0.210475	-0.195393	-0.205196
70508853		0.515922	0.59696	0.587054	0.560509	0.43068	0.0752635	-0.461783	-0.486095	-0.484193	-0.483092	-0.492285	-0.493947	-0.490162	-0.480117	-0.472903	-0.489316	-0.481754	-0.445835	-0.455817	-0.445558	-0.441866	-0.431918	-0.407371	-0.386313	-0.360865	-0.347807	-0.344591	-0.335708	-0.336687	-0.341993
70509230		-0.0917515	-0.061875	-0.0279911	-0.136779	-0.111939	-0.19624	-0.255047	-0.186487	0.0507245	0.0231469	0.094376	0.115787	0.129037	0.134942	0.114365	0.0361518	-0.0394231	-0.20434	-0.450587	-0.482632	-0.519652	-0.491776	-0.481318	-0.485206	-0.504542	-0.510973	-0.526655	-0.587945	-0.585929	-0.567607
70509537		0.329729	0.282156	0.280594	0.305679	0.39205	0.483926	0.423925	0.02358	-0.24947	-0.344061	-0.401004	-0.445444	-0.470794	-0.485789	-0.496276	-0.504058	-0.507184	-0.494132	-0.462728	-0.412751	-0.392647	-0.36954	-0.363308	-0.345617	-0.35751	-0.329876	-0.314361	-0.280608	-0.278394	-0.250114
70510221		-0.134996	-0.198612	-0.305843	-0.46861	-0.551154	-0.583084	-0.575558	-0.556365	-0.530955	-0.483744	-0.507685	-0.472875	-0.375514	-0.362942	-0.40656	-0.394019	-0.37644	-0.312606	-0.22701	-0.197711	-0.150814	-0.11923	-0.0893204	-0.0804927	-0.060226	-0.0439166	-0.0320409	-0.0361735	-0.0712705
70510835		-0.283768	-0.34723	-0.388724	-0.43431	-0.555884	-0.532197	-0.698189	-0.740497	-0.703713	-0.655807	-0.563559	-0.520594	-0.50996	-0.511069	-0.484992	-0.445432	-0.411689	-0.404891	-0.420291	-0.415761	-0.406053	-0.368606	-0.338351	-0.331512	-0.325635	-0.338025	-0.320692	-0.314011	-0.299605	-0.29165
70511379		-0.19126	-0.287611	-0.35796	-0.420447	-0.456844	-0.469902	-0.488486	-0.480921	-0.504107	-0.507157	-0.510737	-0.489677	-0.470334	-0.439465	-0.433858	-0.417517	-0.405966	-0.36876	-0.337081	-0.305261	-0.297777	-0.276412	-0.265138	-0.29185	-0.294709	-0.28445	-0.271522	-0.249622	-0.227275	-0.234151
70511519		-0.0656907	-0.0862885	-0.0826371	-0.0448745	0.00806403	0.110732	0.0270501	-0.112073	-0.178759	-0.286904	-0.455904	-0.576661	-0.625734	-0.613621	-0.556602	-0.512653	-0.437129	-0.366494	-0.227072	-0.193629	-0.123963	-0.0642732	-0.0198598	0.0526377	0.123673	0.164815	0.146768	0.164911	0.175847	0.188059
70511686		0.670383	0.613828	0.477395	0.43641	0.201625	-0.343356	-0.5111	-0.590911	-0.638037	-0.645796	-0.645704	-0.64841	-0.6159	-0.564018	-0.521945	-0.475948	-0.426588	-0.391217	-0.386134	-0.391465	-0.406136	-0.397689	-0.390609	-0.360141	-0.316822	-0.283378	-0.247238	-0.225182	-0.239241	-0.219897
70512063		0.585998	0.630546	0.583523	0.565946	0.478673	0.264606	-0.174779	-0.410819	-0.462767	-0.462856	-0.45828	-0.453129	-0.4587	-0.473416	-0.475349	-0.463591	-0.447555	-0.413596	-0.37267	-0.33005	-0.296421	-0.260341	-0.260134	-0.240667	-0.269268	-0.242934	-0.230147	-0.202623	-0.156843	-0.138008
70512133		-0.113589	-0.177578	-0.205631	-0.258865	-0.243848	-0.223285	-0.196916	-0.188077	-0.210733	-0.243922	-0.302175	-0.349107	-0.37987	-0.41611	-0.405015	-0.428425	-0.395085	-0.409545	-0.464971	-0.48509	-0.491842	-0.468769	-0.465405	-0.464589	-0.45321	-0.430087	-0.399257	-0.377815	-0.320119	-0.31384
70512370		-0.892789	-0.783601	-0.743729	-0.762002	-0.946717	-0.820263	-0.688842	-0.608262	-0.559816	-0.530445	-0.475486	-0.421762	-0.391845	-0.342198	-0.293391	-0.267616	-0.250122	-0.263706	-0.272894	-0.265067	-0.249989	-0.227573	-0.218369	-0.213942	-0.210078	-0.213766	-0.217435	-0.223774	-0.225658	-0.22226
70513054		-0.815794	-0.838648	-0.873908	-0.964734	-0.863952	-0.82392	-0.719238	-0.643939	-0.582788	-0.56303	-0.56797	-0.548011	-0.538326	-0.538239	-0.51445	-0.508339	-0.522458	-0.519933	-0.508701	-0.454795	-0.376473	-0.318195	-0.293273	-0.259227	-0.2597	-0.229399	-0.226243	-0.19381	-0.182091	-0.144946
70513668		-0.315916	-0.452042	-0.476542	-0.302236	-0.161227	-0.187853	-0.108677	0.0526193	0.0944279	0.0547451	-0.00254885	-0.0787827	-0.104169	-0.329969	-0.383952	-0.50886	-0.507537	-0.478094	-0.428375	-0.404525	-0.373142	-0.390938	-0.343202	-0.398083	-0.349856	-0.377226	-0.373578	-0.35904	-0.325007	-0.274291
70514045		0.330509	-0.00258693	-0.157087	-0.315739	-0.375867	-0.389542	-0.382847	-0.388934	-0.374924	-0.369388	-0.348284	-0.334368	-0.316575	-0.292418	-0.275736	-0.256782	-0.251965	-0.247592	-0.24129	-0.203737	-0.201354	-0.164041	-0.138188	-0.130197	-0.119643	-0.116767	-0.122039	-0.123979	-0.142195	-0.187392
70514896		0.139341	-0.089252	-0.267408	-0.354937	-0.395107	-0.408858	-0.375739	-0.385489	-0.338168	-0.363293	-0.323536	-0.274826	-0.272795	-0.271998	-0.192322	-0.188529	-0.144347	-0.149274	-0.119203	-0.101269	-0.081053	-0.0598018	-0.0514796	-0.0595218	-0.0900988	-0.137201
70514966		-0.953238	-0.941471	-0.903879	-0.784632	-0.687701	-0.661729	-0.643165	-0.594934	-0.565554	-0.548895	-0.537885	-0.530903	-0.530815	-0.545604	-0.559079	-0.550188	-0.524391	-0.487216	-0.443611	-0.407285	-0.402025	-0.408	-0.452538	-0.426708	-0.386291	-0.371326	-0.372767	-0.367469
70515036		-0.14803	-0.515235	-0.647719	-0.680751	-0.670516	-0.644449	-0.633014	-0.630232	-0.644191	-0.619556	-0.570174	-0.470335	-0.43098	-0.50633	-0.525832	-0.518545	-0.511767	-0.506575	-0.508876	-0.5146	-0.527948	-0.528837	-0.532568	-0.530932	-0.540723	-0.5276	-0.475867	-0.471831	-0.459149	-0.427326
70515273		0.441942	0.66757	0.242987	0.083518	0.0874215	0.0789801	-0.00843387	-0.164429	-0.342461	-0.479365	-0.576303	-0.588265	-0.540492	-0.500934	-0.486743	-0.465173	-0.459104	-0.465811	-0.457925	-0.441898	-0.454371	-0.426343	-0.445736	-0.420932	-0.373405	-0.332256	-0.308694	-0.291905	-0.275542	-0.241216
70515343		0.387879	0.187172	0.0336371	-0.100476	-0.190007	-0.372608	-0.474607	-0.491102	-0.481548	-0.484553	-0.511763	-0.540478	-0.564404	-0.550761	-0.4989	-0.436007	-0.387236	-0.375018	-0.350674	-0.297181	-0.275906	-0.242798	-0.237445	-0.20896	-0.219187	-0.198297	-0.218058	-0.205003	-0.200215	-0.155903
70515580		-0.701994	-0.852162	-0.719249	-0.600042	-0.58075	-0.58157	-0.601606	-0.631072	-0.614817	-0.562774	-0.506626	-0.470596	-0.41389	-0.373339	-0.350724	-0.36131	-0.344403	-0.340877	-0.335791	-0.310196	-0.29926	-0.294315	-0.321496	-0.379801	-0.33078	-0.242267	-0.182986	-0.148227	-0.12732	-0.136501
70515720		0.4639	0.618383	0.340064	0.045402	-0.367744	-0.520144	-0.612294	-0.656525	-0.674547	-0.63797	-0.569788	-0.481844	-0.446189	-0.430185	-0.433903	-0.482223	-0.487189	-0.458251	-0.425489	-0.407503	-0.401	-0.389809	-0.376904	-0.374986	-0.383993	-0.37849	-0.380371	-0.38049	-0.372894	-0.359557
70516194		-0.0649362	-0.0427409	0.458972	0.0129426	-0.129593	-0.281057	-0.359809	-0.400971	-0.412462	-0.42538	-0.465144	-0.505571	-0.540377	-0.553245	-0.546128	-0.50758	-0.469331	-0.391104	-0.360414	-0.354046	-0.350995	-0.353577	-0.326788	-0.246839	-0.201435	-0.133234
70516334		-0.233462	-0.316142	-0.384302	-0.419043	-0.409719	-0.410868	-0.412577	-0.400204	-0.403279	-0.404938	-0.395819	-0.378724	-0.352697	-0.32632	-0.287894	-0.286277	-0.267157	-0.26851	-0.258892	-0.253848	-0.242259	-0.221733	-0.233103	-0.21474	-0.186565	-0.200924	-0.207648	-0.225231	-0.234423	-0.241269
70516571		-0.462423	-0.514009	-0.532364	-0.578383	-0.691622	-0.684751	-0.652653	-0.582038	-0.535469	-0.507157	-0.497532	-0.479646	-0.451725	-0.432949	-0.410424	-0.363778	-0.301277	-0.254422	-0.215303	-0.19157	-0.178582	-0.209835	-0.174972	-0.1728	-0.191086	-0.185105	-0.167051	-0.142733	-0.116236	-0.0973913
70516878		-0.3631	-0.400161	-0.441618	-0.484465	-0.537333	-0.448071	-0.486652	-0.446562	-0.40862	-0.384002	-0.392967	-0.377837	-0.397237	-0.450747	-0.49676	-0.557526	-0.607076	-0.615086	-0.616152	-0.592485	-0.532399	-0.493675	-0.456568	-0.472937	-0.493178	-0.484088	-0.470344	-0.432726	-0.411502	-0.366889
70518316		0.925259	0.83754	0.483859	-0.223363	-0.49404	-0.607769	-0.579212	-0.590981	-0.590917	-0.562988	-0.591564	-0.546835	-0.570246	-0.54426	-0.559897	-0.613031	-0.569716	-0.516851	-0.479954	-0.455059	-0.449905	-0.442159	-0.440839	-0.451536	-0.423305	-0.423077	-0.405153	-0.367882	-0.347155	-0.312983
70518553		-0.245234	-0.539088	-0.793561	-0.741787	-0.700658	-0.722885	-0.743818	-0.802788	-0.864645	-0.879927	-0.831357	-0.744406	-0.678209	-0.626143	-0.564529	-0.540486	-0.53308	-0.514616	-0.524303	-0.514313	-0.504265	-0.509242	-0.45663	-0.465356	-0.425166	-0.362392	-0.328438	-0.274623	-0.281611	-0.250465
70518860		-0.544245	-0.549618	-0.540261	-0.537585	-0.538358	-0.533009	-0.513374	-0.491423	-0.460195	-0.43943	-0.410169	-0.403348	-0.404563	-0.375575	-0.331254	-0.292477	-0.27676	-0.269627	-0.248321	-0.236043	-0.233717	-0.235579	-0.234384	-0.23413	-0.22751	-0.226233	-0.227806	-0.249156
70519167		-0.422397	-0.634138	-0.772928	-0.819934	-0.989098	-0.864887	-0.898899	-0.85466	-0.834327	-0.774313	-0.714379	-0.646096	-0.555311	-0.464824	-0.424677	-0.424036	-0.429072	-0.436111	-0.405484	-0.363082	-0.30351	-0.281914	-0.282082	-0.270715	-0.262899	-0.237965	-0.225223	-0.184529	-0.147603	-0.130194
70519474		-0.125624	-0.129803	-0.149028	-0.227705	-0.332209	-0.275213	-0.554924	-0.643857	-0.602609	-0.572115	-0.532948	-0.481973	-0.475411	-0.475967	-0.467767	-0.46482	-0.460423	-0.451322	-0.432461	-0.439258	-0.427688	-0.415511	-0.413638	-0.383294	-0.361285	-0.334673	-0.330788	-0.353645	-0.346847	-0.335278
70519781		-0.286968	-0.375005	-0.419621	-0.441988	-0.459158	-0.440428	-0.435413	-0.444967	-0.475514	-0.494439	-0.480936	-0.445777	-0.38816	-0.343259	-0.324443	-0.326634	-0.329583	-0.345747	-0.35229	-0.314337	-0.273744	-0.260947	-0.247376	-0.250054	-0.251193	-0.244108	-0.232699	-0.220366	-0.212059	-0.210349
70520228		0.0385788	-0.0108982	-0.212072	-0.346167	-0.473659	-0.525943	-0.572738	-0.576821	-0.571863	-0.542103	-0.536546	-0.533188	-0.523525	-0.511695	-0.509888	-0.493975	-0.457493	-0.413024	-0.396368	-0.390021	-0.397919	-0.392905	-0.389386	-0.372219	-0.354373	-0.331544	-0.314873	-0.296889	-0.28024	-0.274073
70520605		-0.139045	-0.100954	-0.000477885	0.274324	0.216519	-0.274678	-0.331989	-0.481038	-0.493932	-0.533635	-0.516359	-0.51078	-0.481465	-0.474762	-0.471031	-0.442205	-0.359605	-0.312862	-0.269814	-0.282645	-0.269997	-0.264555	-0.283849	-0.277229	-0.279663	-0.269614	-0.257587	-0.250449	-0.237381	-0.222698
70520842		-0.0707841	-0.117637	-0.225952	-0.298154	-0.374868	-0.360548	-0.322892	-0.345091	-0.42086	-0.486768	-0.504522	-0.481959	-0.455433	-0.440868	-0.436514	-0.467085	-0.481165	-0.477198	-0.460249	-0.412543	-0.394676	-0.354324	-0.318706	-0.303502	-0.268513	-0.212753	-0.187778	-0.161347	-0.154761	-0.138029
70521079		-0.161244	-0.0946566	-0.0216298	0.0639236	0.065753	0.235936	0.11008	-0.245298	-0.428301	-0.458399	-0.413277	-0.442913	-0.439142	-0.417137	-0.421818	-0.389841	-0.354895	-0.376024	-0.373436	-0.385945	-0.362061	-0.342548	-0.331691	-0.328206	-0.326062	-0.332904	-0.324286	-0.314033	-0.305274	-0.3141
70521149		-0.563183	-0.47301	-0.503012	-0.459836	-0.425831	-0.395161	-0.345956	-0.275902	-0.227374	-0.182781	-0.158376	-0.126912	-0.129299	-0.155055	-0.15519	-0.193849	-0.240804	-0.225218	-0.20841	-0.205705	-0.199134	-0.197958	-0.208584
70521763		0.0577708	-0.423396	-0.685106	-0.772823	-0.762313	-0.690413	-0.539882	-0.466632	-0.457604	-0.471087	-0.514085	-0.530739	-0.523908	-0.493588	-0.475246	-0.451829	-0.427221	-0.389771	-0.368619	-0.369806	-0.362006	-0.345432	-0.316217	-0.300662	-0.294935	-0.294098	-0.283246	-0.292666	-0.283808
70521833		-0.496945	-0.126606	0.0578891	0.136679	0.20807	0.191352	0.0857384	-0.107771	-0.250853	-0.355172	-0.416429	-0.45248	-0.472396	-0.436478	-0.402848	-0.417551	-0.372622	-0.400128	-0.386918	-0.38024	-0.376187	-0.37241	-0.349902	-0.327349	-0.310205	-0.309401	-0.293187	-0.273374	-0.261744	-0.261179
70522517		-0.441426	-0.435475	-0.476616	-0.479926	-0.478399	-0.575173	-0.598421	-0.636208	-0.656056	-0.653966	-0.628974	-0.6028	-0.550093	-0.484286	-0.434451	-0.38367	-0.357547	-0.325871	-0.320851	-0.308017	-0.307751	-0.289606	-0.265498	-0.262121	-0.256381	-0.271403	-0.273925	-0.274126	-0.257784	-0.241139
70522684		0.101234	0.0870601	0.0493173	-0.114553	-0.12749	-0.343875	-0.406914	-0.502227	-0.553081	-0.560315	-0.573386	-0.566409	-0.558819	-0.550698	-0.549066	-0.547049	-0.547284	-0.536675	-0.532628	-0.522564	-0.518976	-0.531847	-0.537935	-0.506729	-0.485198	-0.476313	-0.472128	-0.455525	-0.460304	-0.448181
70522754		0.777349	0.943586	0.740649	0.576384	0.513917	0.321859	-0.0302809	-0.290237	-0.449999	-0.539102	-0.571531	-0.602922	-0.61478	-0.634493	-0.624384	-0.593839	-0.553381	-0.527193	-0.509199	-0.48923	-0.460445	-0.401889	-0.378365	-0.332844	-0.299294	-0.276953	-0.220224	-0.221277	-0.160941	-0.140362
70523061		-0.196438	-0.198836	-0.272915	-0.284106	-0.300674	-0.256034	-0.274084	-0.260693	-0.235271	-0.253551	-0.246795	-0.249266	-0.262477	-0.246364	-0.226315	-0.212809	-0.20048	-0.197486	-0.205039	-0.219331	-0.235375	-0.229771	-0.220016	-0.210806	-0.210582	-0.213157	-0.219434	-0.2309	-0.267606	-0.301454
70523131		-0.263257	-0.336055	-0.520944	-0.424823	-0.376217	-0.355766	-0.304707	-0.216647	-0.208369	-0.20678	-0.314251	-0.395563	-0.475445	-0.518684	-0.5268	-0.516236	-0.481985	-0.463963	-0.463228	-0.461561	-0.461229	-0.454141	-0.446289	-0.439949	-0.423507	-0.388037	-0.361578	-0.320686	-0.31052	-0.283185
70523201		0.14515	0.0031355	-0.245977	-0.291016	-0.243814	-0.224566	-0.26428	-0.386232	-0.594225	-0.777914	-0.81894	-0.778073	-0.70443	-0.621471	-0.550061	-0.520489	-0.502836	-0.49151	-0.479847	-0.453022	-0.444496	-0.447576	-0.41589	-0.380699	-0.319564	-0.316419	-0.246439	-0.183077	-0.138417	-0.0747835
70523745		0.498114	0.329154	0.097973	-0.154699	-0.365795	-0.560584	-0.598525	-0.590613	-0.581895	-0.570022	-0.568438	-0.539832	-0.503545	-0.501703	-0.515708	-0.507207	-0.429774	-0.357629	-0.322406	-0.293887	-0.307173	-0.307696	-0.307186	-0.321218	-0.300868	-0.302882	-0.27099	-0.276849	-0.256016	-0.222042
70524359		-0.119527	-0.264504	-0.296797	-0.32438	-0.370032	-0.348701	-0.370183	-0.471101	-0.522311	-0.551022	-0.543892	-0.483387	-0.428041	-0.399249	-0.392899	-0.396096	-0.42159	-0.44164	-0.439231	-0.444615	-0.41629	-0.417589	-0.412805	-0.396839	-0.383916	-0.377263	-0.363114	-0.311754	-0.287353	-0.263593
70525727		0.963717	0.853313	0.638976	0.390371	0.407749	0.398068	0.30091	0.144788	-0.0560165	-0.284528	-0.537725	-0.777966	-0.832083	-0.765472	-0.614453	-0.547274	-0.527147	-0.518963	-0.502835	-0.479228	-0.466012	-0.474118	-0.482013	-0.479389	-0.434032	-0.371805	-0.352368	-0.3151	-0.301873	-0.300067
70525894		0.129259	0.113494	0.0171988	-0.113937	-0.244133	-0.307199	-0.346548	-0.361147	-0.360188	-0.376507	-0.355453	-0.353661	-0.350917	-0.339017	-0.334062	-0.329278	-0.326306	-0.310669	-0.298539	-0.291717	-0.304387	-0.301474	-0.300593	-0.276858	-0.258117	-0.248207	-0.250009	-0.244986	-0.2411	-0.229621
70525964		0.106543	0.14567	0.244223	0.351535	0.235122	0.0318817	0.0352031	0.0412135	0.0237133	-0.078185	-0.228554	-0.399606	-0.505181	-0.548406	-0.554123	-0.551207	-0.537365	-0.51723	-0.475123	-0.448033	-0.415447	-0.377993	-0.32481	-0.277213	-0.235549	-0.217799	-0.201362	-0.192748	-0.196816	-0.200862
70526104		-0.0628763	-0.17305	-0.585018	-0.7012	-0.75546	-0.797334	-0.660826	-0.576596	-0.512865	-0.480351	-0.458774	-0.429619	-0.427838	-0.437915	-0.430636	-0.390699	-0.352869	-0.32443	-0.308756	-0.298917	-0.302453	-0.293988	-0.302836	-0.296164	-0.334938	-0.31554	-0.277343
70526271		0.575697	0.241017	-0.0254943	-0.213337	-0.312427	-0.406436	-0.548337	-0.567233	-0.568957	-0.560349	-0.54159	-0.544831	-0.53793	-0.541012	-0.529223	-0.515186	-0.459947	-0.413082	-0.371867	-0.337708	-0.341367	-0.328078	-0.364353	-0.383114	-0.35688	-0.314435	-0.250625	-0.174043	-0.141095	-0.148355
70526718		0.663558	0.845356	0.625492	0.338457	0.0354752	-0.285251	-0.538449	-0.650571	-0.633727	-0.59756	-0.556009	-0.533442	-0.537094	-0.548476	-0.524017	-0.468902	-0.398745	-0.352305	-0.293621	-0.274905	-0.269586	-0.251492	-0.239213	-0.248226	-0.238086	-0.229218	-0.219708	-0.206153	-0.190071	-0.152941
70527262		0.307097	0.370589	0.372553	0.327604	0.0948783	-0.185979	-0.465929	-0.487374	-0.456587	-0.411216	-0.366357	-0.336189	-0.308601	-0.30412	-0.297132	-0.289139	-0.291207	-0.276344	-0.267987	-0.240877	-0.224202	-0.228149	-0.219045	-0.219246	-0.200956	-0.182608	-0.145566	-0.123996
70527569		-0.734708	-0.835799	-0.859881	-0.844984	-0.797205	-0.718838	-0.644678	-0.598776	-0.572465	-0.55081	-0.537001	-0.54337	-0.58866	-0.609417	-0.557931	-0.570635	-0.518737	-0.539339	-0.504646	-0.451579	-0.401981	-0.377188	-0.375946	-0.386527	-0.37623	-0.349466	-0.313621	-0.244053	-0.227898	-0.19047
70527639		0.757334	0.814096	0.8438	0.848524	0.798454	0.75667	0.791152	0.876678	0.779178	0.309919	0.0154044	-0.255852	-0.367895	-0.360028	-0.416231	-0.45465	-0.4794	-0.49666	-0.509615	-0.505817	-0.509909	-0.506516	-0.490826	-0.469232	-0.435931	-0.392887	-0.356413	-0.358204	-0.353821	-0.348907
70527709		0.153634	-0.0129398	-0.0686518	-0.130657	-0.337622	-0.236136	-0.487725	-0.383828	-0.687334	-0.742984	-0.766912	-0.688583	-0.658369	-0.586427	-0.523722	-0.523094	-0.47639	-0.438455	-0.437675	-0.398888	-0.384845	-0.382059	-0.350841	-0.377402	-0.350563	-0.365402	-0.343434	-0.335263	-0.325978	-0.316545
70527876		-0.296517	-0.594838	-0.76654	-0.951561	-0.902415	-0.725222	-0.696931	-0.578721	-0.472308	-0.40668	-0.383966	-0.380861	-0.369628	-0.401873	-0.400017	-0.39859	-0.373037	-0.361544	-0.343707	-0.343284	-0.310754	-0.293043	-0.29525	-0.311066	-0.320911
70528323		0.371722	0.39552	0.407052	0.402197	0.282822	-0.29832	-0.430031	-0.540208	-0.505055	-0.543585	-0.572096	-0.565746	-0.57898	-0.549782	-0.530012	-0.460195	-0.437458	-0.398668	-0.396595	-0.383831	-0.384188	-0.397056	-0.390922	-0.353633	-0.33538	-0.317626	-0.297838	-0.291972	-0.29839	-0.288278
70528560		-0.607315	-0.59062	-0.587469	-0.571823	-0.560817	-0.531413	-0.492191	-0.421838	-0.400891	-0.370782	-0.335544	-0.299987	-0.267472	-0.218086	-0.199386	-0.21417	-0.201658	-0.198005	-0.187116	-0.169185	-0.154735	-0.147667	-0.143239	-0.142628
70529551		0.306572	0.105675	-0.112843	-0.203109	-0.307058	-0.368332	-0.395598	-0.40075	-0.390989	-0.373012	-0.363053	-0.330185	-0.285995	-0.263296	-0.231558	-0.206598	-0.192922	-0.189248	-0.169192	-0.167843	-0.153326	-0.167552	-0.156516	-0.184268	-0.211727	-0.221339
70530235		0.139481	0.0867577	-0.0564821	-0.201511	-0.348884	-0.421342	-0.441697	-0.454655	-0.461054	-0.464413	-0.453877	-0.443819	-0.417325	-0.383745	-0.370161	-0.346421	-0.286266	-0.30543	-0.241807	-0.223906	-0.158849	-0.216222	-0.205281	-0.164478	-0.118238	-0.0857501	-0.066621	-0.0520313	-0.041713	-0.0335229
70530542		-0.738535	-0.781167	-0.701066	-0.675963	-0.560416	-0.511634	-0.497314	-0.496716	-0.481685	-0.457831	-0.450329	-0.408258	-0.366298	-0.376806	-0.353552	-0.336932	-0.341135	-0.314674	-0.30347	-0.270803	-0.260305	-0.234489	-0.215702	-0.209342	-0.198488	-0.216187	-0.233295	-0.209383	-0.170648	-0.120834
70530919		0.365182	0.260241	0.0696522	-0.19105	-0.178765	-0.271942	-0.276594	-0.351258	-0.440019	-0.524074	-0.542498	-0.511231	-0.446342	-0.415816	-0.395815	-0.383276	-0.290522	-0.25047	-0.213193	-0.172471	-0.142572	-0.105685	-0.0761335	-0.0615596	-0.0382691	-0.0215421	-0.00341185	0.0111483	0.0267339	0.0258001
70531156		-0.577036	-0.601	-0.613974	-0.596769	-0.56033	-0.55001	-0.549745	-0.525618	-0.512456	-0.511802	-0.527201	-0.546978	-0.586604	-0.651561	-0.673662	-0.650878	-0.64298	-0.659671	-0.688456	-0.739274	-0.681393	-0.33905	-0.179591	-0.249432	-0.417907	-0.708826	-0.755109	-0.677833	-0.225089	-0.0273373
70531393		-0.289473	-0.369781	-0.434827	-0.453125	-0.47803	-0.497617	-0.469996	-0.433151	-0.397609	-0.374616	-0.338396	-0.298459	-0.278091	-0.26819	-0.26007	-0.232827	-0.215307	-0.226864	-0.224718	-0.233089	-0.241157	-0.225842	-0.241123	-0.27752
70532384		0.402125	0.0896316	-0.103086	-0.165052	-0.110636	0.0360083	0.141987	0.297179	0.312363	0.306822	0.324577	0.327068	0.268979	0.209078	0.226778	0.160804	0.130814	0.204121	0.326572	0.560065	0.896399	0.487214	0.105069	-0.0656397	-0.137396	-0.246327	-0.298698	-0.321809	-0.339145	-0.349552
70532524		-0.517385	-0.537893	-0.547956	-0.541474	-0.522925	-0.487239	-0.46329	-0.448061	-0.41435	-0.387876	-0.380573	-0.341991	-0.309921	-0.292527	-0.278582	-0.261268	-0.23769	-0.217422	-0.217504	-0.208116	-0.210837
70533138		0.113884	0.131481	0.156979	0.165938	0.0442254	-0.330157	-0.512365	-0.785249	-0.84211	-0.792827	-0.745647	-0.794518	-0.79164	-0.774414	-0.734164	-0.675665	-0.61809	-0.580138	-0.572141	-0.581027	-0.600372	-0.581664	-0.507946	-0.454209	-0.423402	-0.423454	-0.409214	-0.398845	-0.370624	-0.339405
70533445		0.543809	0.423711	0.239524	-0.0421053	-0.0693572	-0.331785	-0.876782	-0.883097	-0.712475	-0.700465	-0.699511	-0.697931	-0.651397	-0.601073	-0.543669	-0.490348	-0.475818	-0.484365	-0.463041	-0.437439	-0.410817	-0.373236	-0.329965	-0.276792	-0.255071	-0.242807	-0.242448	-0.215351	-0.216789	-0.244732
70533752		0.265721	0.194967	0.0120943	-0.0418216	-0.0787713	-0.208242	-0.25711	-0.458038	-0.533297	-0.538012	-0.525632	-0.55576	-0.61487	-0.637678	-0.616463	-0.560717	-0.569254	-0.502443	-0.454981	-0.408712	-0.385024	-0.321625	-0.325623	-0.292816	-0.259224	-0.26268	-0.227518	-0.215426	-0.172406	-0.153159
70533989		-0.278498	-0.291593	-0.311652	-0.302154	-0.311439	-0.31184	-0.324112	-0.291019	-0.24451	-0.205061	-0.176193	-0.151284	-0.137365	-0.141014	-0.153361	-0.165612	-0.177874	-0.186673
70535050		0.311301	0.222437	-0.0157993	-0.148399	-0.260709	-0.439901	-0.620137	-0.831638	-0.687638	-0.618208	-0.583657	-0.492084	-0.422434	-0.398528	-0.382155	-0.384444	-0.385938	-0.388721	-0.404318	-0.398585	-0.34086	-0.352014	-0.35501	-0.375711	-0.398953	-0.411612	-0.411447	-0.406039	-0.377488	-0.337268
70535120		-0.273972	-0.25677	-0.290637	-0.3365	-0.381412	-0.465866	-0.530216	-0.561332	-0.565814	-0.559483	-0.517998	-0.504707	-0.482256	-0.468427	-0.41334	-0.337042	-0.293539	-0.242984	-0.195805	-0.145203	-0.15782	-0.105178	-0.111542	-0.0568846	-0.0526679	-0.0170071	-0.00293485
70535427		0.0642691	0.589464	0.445237	0.16091	-0.0656264	-0.247086	-0.304764	-0.399779	-0.480485	-0.549112	-0.565462	-0.581307	-0.56707	-0.523877	-0.48709	-0.477557	-0.474346	-0.466252	-0.448354	-0.4313	-0.394286	-0.355594	-0.28795	-0.240998	-0.222683	-0.182135	-0.173268	-0.137448	-0.145424	-0.109333
70535664		0.335732	0.0555507	0.0159789	-0.252882	-0.43582	-0.494834	-0.52417	-0.534847	-0.534887	-0.534056	-0.532913	-0.519164	-0.503223	-0.49141	-0.468581	-0.444676	-0.425352	-0.3862	-0.375064	-0.346267	-0.297074	-0.301087	-0.276356	-0.302495	-0.286431	-0.249007
70535734		-0.303218	-0.380876	-0.442	-0.47864	-0.537401	-0.566977	-0.623573	-0.607575	-0.571495	-0.519689	-0.463249	-0.429503	-0.39685	-0.396733	-0.417857	-0.430784	-0.421732	-0.411229	-0.369041	-0.35686	-0.359638	-0.352139	-0.368713	-0.372709	-0.34927	-0.309232	-0.297042	-0.279537	-0.276533	-0.251156
70535804		-0.126333	-0.336243	-0.394257	-0.426247	-0.408506	-0.399977	-0.428105	-0.435834	-0.466182	-0.457613	-0.472166	-0.499205	-0.486712	-0.474968	-0.479675	-0.465594	-0.448183	-0.448655	-0.436943	-0.435576	-0.420682	-0.404472	-0.390074	-0.389984	-0.366914	-0.324076	-0.27524	-0.262938	-0.225062	-0.239474
70536278		0.350488	0.360076	0.317745	0.348136	0.550214	0.34655	0.112496	0.0171333	0.400247	0.215589	0.0270724	-0.167285	-0.352467	-0.43503	-0.557469	-0.58277	-0.565039	-0.543492	-0.538699	-0.545732	-0.587919	-0.61239	-0.630469	-0.604755	-0.546915	-0.511783	-0.471766	-0.452411	-0.432329	-0.402383
70536348		0.205099	0.229431	0.201133	0.0647034	0.0683283	-0.0850175	0.0371764	-0.337361	-0.473897	-0.439961	-0.462148	-0.464741	-0.444046	-0.356733	-0.328179	-0.297111	-0.244548	-0.21803	-0.168831	-0.135278	-0.114097	-0.110724	-0.115885	-0.137417	-0.144638	-0.166994	-0.17453	-0.182965	-0.184964	-0.189643
70536655		0.451067	0.322496	0.190838	0.143026	0.0256568	-0.906616	-0.597067	-0.515827	-0.472096	-0.446175	-0.410443	-0.403273	-0.373781	-0.383938	-0.351216	-0.331702	-0.309531	-0.296773	-0.290964	-0.295019	-0.291779	-0.290151	-0.277574	-0.274753	-0.246377	-0.230169	-0.193273	-0.189067	-0.144556	-0.130892
70536725		-0.244307	-0.399959	-0.504577	-0.532915	-0.546469	-0.549237	-0.540647	-0.479933	-0.450401	-0.42492	-0.432756	-0.383936	-0.335942	-0.300098	-0.275527	-0.249378	-0.250813	-0.229397	-0.222107	-0.195606	-0.179394	-0.160789	-0.163213	-0.173157
70537576		0.800883	0.589672	0.474622	0.298776	0.0554864	-0.115847	-0.285603	-0.335835	-0.444906	-0.509889	-0.657355	-0.61691	-0.510593	-0.466644	-0.416946	-0.371429	-0.357662	-0.373922	-0.39623	-0.416155	-0.403194	-0.402238	-0.385306	-0.360661	-0.315571	-0.257393	-0.224363	-0.188206	-0.185891	-0.199931
70537716		0.341694	0.331904	0.301075	0.0192096	-0.485677	-0.749585	-0.77237	-0.814585	-0.878804	-0.897039	-0.820688	-0.86269	-0.845886	-0.772418	-0.71376	-0.713765	-0.698689	-0.699208	-0.647821	-0.587138	-0.587184	-0.494742	-0.376683	-0.282092	-0.221107	-0.179196	-0.15762	-0.0821087	-0.0223426	0.0194525
70538023		-0.384408	-0.389965	-0.376843	-0.414113	-0.439132	-0.458251	-0.467744	-0.469564	-0.441878	-0.36922	-0.370527	-0.301177	-0.288398	-0.325729	-0.434796	-0.629237	-0.882126	-0.807074	-0.618057	-0.518123	-0.495178	-0.495681	-0.494881	-0.505074	-0.485483	-0.462964	-0.442435	-0.439482	-0.421338	-0.408027
70538330		-0.159388	-0.181617	-0.172625	-0.129075	-0.11554	-0.145128	-0.2011	-0.306235	-0.431385	-0.466158	-0.46442	-0.396338	-0.460844	-0.434428	-0.409189	-0.435238	-0.470865	-0.477976	-0.462071	-0.422358	-0.411292	-0.408481	-0.415313	-0.405874	-0.368953	-0.335522	-0.305113	-0.309782	-0.292195	-0.294676
70538637		0.385318	0.220349	0.163048	0.143251	0.165762	0.248333	0.301521	0.325131	0.304452	0.173363	-0.145991	-0.374948	-0.543535	-0.4221	-0.203882	-0.408026	-0.722417	-0.822582	-0.751902	-0.597397	-0.459321	-0.431993	-0.464318	-0.498252	-0.505817	-0.503512	-0.467729	-0.447386	-0.431789	-0.407572
70539014		0.258964	-0.173681	-0.435281	-0.655164	-0.889852	-0.896921	-0.83532	-0.746583	-0.668235	-0.651784	-0.636958	-0.574414	-0.539864	-0.504385	-0.50751	-0.501609	-0.481506	-0.451882	-0.381863	-0.361782	-0.331842	-0.3358	-0.342975	-0.333095	-0.277609	-0.250822	-0.246095	-0.224519	-0.209085	-0.197782
70539181		-0.79538	-0.79294	-0.723176	-0.620268	-0.57069	-0.557674	-0.606362	-0.585792	-0.533965	-0.522938	-0.512368	-0.517869	-0.5158	-0.527099	-0.541219	-0.511584	-0.508734	-0.491838	-0.4652	-0.422007	-0.368026	-0.355033	-0.321425	-0.25977	-0.226803	-0.163522	-0.119181	-0.111968	-0.0700174	-0.0729585
70541777		-0.122884	-0.160731	-0.200421	-0.252991	-0.313692	-0.401898	-0.416862	-0.492366	-0.575906	-0.631337	-0.612498	-0.559329	-0.527909	-0.50804	-0.49565	-0.466002	-0.430145	-0.392813	-0.36384	-0.355516	-0.354758	-0.356197	-0.347865	-0.333287	-0.326353	-0.307143	-0.323932	-0.302671	-0.311223	-0.284719
70541917		-0.713581	-0.817035	-0.904146	-0.892434	-0.760254	-0.652626	-0.585019	-0.539856	-0.507118	-0.490511	-0.494876	-0.467994	-0.458131	-0.430298	-0.39283	-0.336079	-0.296868	-0.302914	-0.278711	-0.239245	-0.223244	-0.185919	-0.148895	-0.115184	-0.0895462	-0.0652465	-0.0416626	-0.0625083	-0.042221	-0.00936274
70542224		-0.201927	-0.312846	-0.37361	-0.350032	-0.359486	-0.393584	-0.439311	-0.50714	-0.592521	-0.625253	-0.629404	-0.634547	-0.619148	-0.592764	-0.573425	-0.541917	-0.515215	-0.508382	-0.527274	-0.543418	-0.547473	-0.541827	-0.533132	-0.503465	-0.468234	-0.43184	-0.435894	-0.427474	-0.418301	-0.396842
70542461		-0.388745	-0.369623	-0.385683	-0.386635	-0.400597	-0.415662	-0.429295	-0.432351	-0.435994	-0.427747	-0.421905	-0.418659	-0.413399	-0.436968	-0.463413	-0.456553	-0.429388	-0.413539	-0.408551	-0.357207	-0.332394	-0.339622	-0.312092	-0.304847	-0.282418	-0.25937	-0.247438	-0.253027	-0.22064	-0.161183
70542838		0.25511	0.177547	-0.254757	-0.594394	-0.643736	-0.65833	-0.838289	-0.80864	-0.921515	-0.871011	-0.844627	-0.813878	-0.649758	-0.604905	-0.545691	-0.523339	-0.51133	-0.50672	-0.504847	-0.520289	-0.547523	-0.538985	-0.533871	-0.415602	-0.348342	-0.315257	-0.28791	-0.281843	-0.264353	-0.257998
70543215		-0.70855	-0.742085	-0.737412	-0.753147	-0.767675	-0.810599	-0.849899	-0.945297	-0.959839	-0.837275	-0.773268	-0.703717	-0.708698	-0.695214	-0.638895	-0.550844	-0.473234	-0.392913	-0.391813	-0.401343	-0.402453	-0.384749	-0.397498	-0.376663	-0.332705	-0.285779	-0.272363	-0.257833	-0.243055	-0.226748
70544066		-0.0795202	-0.0254118	0.0783401	-0.0338548	-0.12801	-0.177794	-0.203026	-0.217473	-0.202981	-0.176524	-0.164488	-0.168579	-0.175963	-0.178524	-0.201534	-0.186363	-0.190838	-0.182501	-0.176058	-0.170211	-0.170079	-0.16328	-0.180439	-0.189927
70544136		-0.650783	-0.754393	-0.878276	-0.568615	-0.497109	-0.474648	-0.502661	-0.431354	-0.395824	-0.387077	-0.384754	-0.392778	-0.383039	-0.373528	-0.339786	-0.316497	-0.27463	-0.229298	-0.208708	-0.187376	-0.191003	-0.183181	-0.196981	-0.203595	-0.205659	-0.205176	-0.209157	-0.211485	-0.21544
70544206		-0.610099	-0.566327	-0.509056	-0.453459	-0.432835	-0.415465	-0.424403	-0.44009	-0.450534	-0.453074	-0.440095	-0.425907	-0.395123	-0.409795	-0.343221	-0.33072	-0.304883	-0.289223	-0.279775	-0.262467	-0.278169	-0.297965	-0.292342	-0.277334	-0.272086	-0.2622	-0.263306	-0.265929
70544373		0.0240467	-0.176216	-0.283181	-0.378979	-0.394652	-0.440512	-0.420607	-0.384431	-0.381272	-0.409985	-0.450142	-0.444776	-0.399191	-0.318619	-0.295807	-0.30889	-0.341234	-0.35448	-0.353453	-0.326653	-0.302479	-0.295128	-0.279532	-0.29767	-0.264925	-0.296149	-0.287434	-0.256129	-0.255892	-0.229072
70545127		-0.802752	-0.812655	-0.762104	-0.693399	-0.627186	-0.587584	-0.573548	-0.558492	-0.546492	-0.520429	-0.487942	-0.482143	-0.457442	-0.430842	-0.42679	-0.389507	-0.351251	-0.320329	-0.29806	-0.276933	-0.268295	-0.248039	-0.261034	-0.248009	-0.244673	-0.234622	-0.226711	-0.229187	-0.235514	-0.244877
70545811		0.169401	0.19419	0.216544	0.0334474	0.167652	-0.0275247	-0.19101	-0.319971	-0.578441	-0.61041	-0.626495	-0.603474	-0.592187	-0.553956	-0.528074	-0.538778	-0.519502	-0.47947	-0.417567	-0.357921	-0.363086	-0.392741	-0.385178	-0.381542	-0.364492	-0.33624	-0.312295	-0.296655	-0.305228	-0.314957
70546425		-0.0110991	-0.131807	-0.305804	-0.395333	-0.494274	-0.557822	-0.605791	-0.660144	-0.610164	-0.585772	-0.594656	-0.565482	-0.591107	-0.58496	-0.645745	-0.666005	-0.633654	-0.643353	-0.618496	-0.441932	-0.381921	-0.308725	-0.30534	-0.265749	-0.25602	-0.225758	-0.234283	-0.198102	-0.180765	-0.141469
70546662		-0.527944	-0.517981	-0.51478	-0.509201	-0.516567	-0.520682	-0.514168	-0.505632	-0.478863	-0.431138	-0.374352	-0.338782	-0.326426	-0.298734	-0.291307	-0.348033	-0.360434	-0.378798	-0.375351	-0.354135	-0.322478	-0.304132	-0.300259	-0.29495
70546732		-0.62536	-0.651174	-0.549874	-0.622478	-0.675106	-0.722711	-0.807954	-0.945459	-0.922945	-0.786032	-0.680296	-0.549213	-0.464676	-0.336632	-0.330371	-0.348663	-0.266486	-0.242077	-0.267774	-0.220525	-0.239894	-0.194946	-0.178476	-0.171957	-0.121079	-0.0953988	-0.0441144	-0.00966397	0.0451128	0.0651195
70547039		0.0400921	0.114826	0.158477	0.255393	0.347897	0.388247	0.388299	0.310499	0.236249	0.147064	0.0905029	-0.159242	-0.52214	-0.51993	-0.477265	-0.431219	-0.394434	-0.386957	-0.409425	-0.450753	-0.458821	-0.452476	-0.504609	-0.403316	-0.460803	-0.469011	-0.448876	-0.428187	-0.41201	-0.406338
70547276		0.128405	0.119902	0.135836	0.117731	0.093297	0.0602175	0.0356912	-0.012725	-0.0637997	-0.105643	-0.138781	-0.139794	-0.230186	-0.266716	-0.284914	-0.321263	-0.34701	-0.352419	-0.376913	-0.379883	-0.392484	-0.423732	-0.423633	-0.358652	-0.288753	-0.20891	-0.168574	-0.145697	-0.0957921	-0.09613
70547416		-0.355748	-0.408327	-0.45678	-0.460726	-0.487182	-0.503873	-0.514984	-0.508366	-0.484285	-0.452431	-0.428242	-0.419292	-0.417548	-0.398424	-0.386928	-0.377471	-0.389731	-0.366019	-0.346842	-0.31575	-0.286276	-0.273108	-0.283425	-0.277757	-0.276485	-0.271329	-0.279053	-0.26916	-0.269213	-0.259123
70548197		0.636129	0.664115	0.659809	0.619703	0.635687	0.576532	0.517397	0.474151	0.457202	0.359504	0.214239	0.0213008	0.0736048	-0.294425	-0.533509	-0.596196	-0.592682	-0.519495	-0.445957	-0.406743	-0.383838	-0.352195	-0.374374	-0.366512	-0.358225	-0.339621	-0.312575	-0.274789	-0.243439	-0.211743
70548644		0.0138336	-0.0044992	-0.160887	-0.284493	-0.268899	-0.316203	-0.448847	-0.491588	-0.509481	-0.511672	-0.493523	-0.467594	-0.456343	-0.452848	-0.448633	-0.44014	-0.431201	-0.412812	-0.40111	-0.384063	-0.366907	-0.343212	-0.326819	-0.329819	-0.33372	-0.32973	-0.320228	-0.325181	-0.316888	-0.302533
70549021		-0.60921	-0.61211	-0.62177	-0.6617	-0.69461	-0.713668	-0.69984	-0.66138	-0.595779	-0.574209	-0.497136	-0.381687	-0.328621	-0.33542	-0.356539	-0.367891	-0.340505	-0.357775	-0.356912	-0.365215	-0.358628	-0.349545	-0.315313	-0.298035	-0.286228	-0.285174	-0.283899	-0.284518	-0.28546	-0.287661
70549495		-0.833754	-0.866669	-0.83022	-0.851092	-0.867006	-0.874895	-0.930372	-0.959657	-0.862821	-0.764505	-0.812987	-0.766393	-0.650154	-0.730981	-0.511215	-0.431958	-0.408353	-0.403098	-0.418044	-0.408408	-0.392764	-0.373626	-0.378862	-0.379323	-0.371365	-0.345661	-0.337051	-0.319296	-0.317442	-0.353505
70550249		0.266249	0.205862	-0.0281698	-0.156596	-0.169649	-0.24882	-0.304388	-0.398801	-0.424783	-0.461228	-0.442117	-0.449844	-0.50454	-0.441782	-0.420641	-0.426663	-0.367545	-0.359486	-0.347028	-0.334038	-0.354276	-0.359944	-0.321552	-0.265514	-0.242455	-0.210905	-0.207005	-0.191647	-0.191891	-0.152412
70550793		-0.52519	-0.547472	-0.576725	-0.612901	-0.631662	-0.563353	-0.412129	-0.230565	-0.261483	-0.284214	-0.347105	-0.427694	-0.46584	-0.47854	-0.442916	-0.389049	-0.193779	-0.276302	0.206451	0.572461	0.704712	0.734124	0.622023	0.480634	0.529077	0.739999
70551784		0.12441	-0.074822	0.0591351	-0.0283346	-0.276871	-0.408842	-0.435852	-0.402507	-0.324434	-0.371946	-0.632534	-0.675191	-0.596068	-0.554276	-0.526856	-0.49303	-0.455231	-0.46434	-0.431926	-0.350582	-0.303896	-0.283014	-0.285927	-0.28326	-0.312423	-0.3309	-0.326534	-0.310151	-0.299475	-0.296591
70551854		-0.422845	-0.421482	-0.513665	-0.469716	-0.583316	-0.507847	-0.57426	-0.640874	-0.607176	-0.600795	-0.554022	-0.511041	-0.467549	-0.404113	-0.355482	-0.330257	-0.353615	-0.342953	-0.341607	-0.312962	-0.277991	-0.275514	-0.273592	-0.277439	-0.273687	-0.27384	-0.276708	-0.276549	-0.268048	-0.244325
70552161		-0.563183	-0.47301	-0.503012	-0.459836	-0.425831	-0.395161	-0.345956	-0.275902	-0.227374	-0.182781	-0.158376	-0.126912	-0.129299	-0.155055	-0.15519	-0.193849	-0.240804	-0.225218	-0.20841	-0.205705	-0.199134	-0.197958	-0.208584
70552301		0.504626	0.551419	0.569375	0.544842	0.519722	0.50302	0.473993	0.453309	0.44154	0.394215	0.25252	-0.0455804	-0.792616	-0.741082	-0.634642	-0.574319	-0.517056	-0.488085	-0.479932	-0.406002	-0.429413	-0.389743	-0.35092	-0.326205	-0.282105	-0.29725	-0.350529	-0.362853	-0.34699	-0.32107
70552468		0.605484	0.831213	0.738713	0.481406	-0.0260311	-0.160626	-0.294023	-0.320816	-0.292646	-0.38086	-0.443213	-0.51282	-0.558738	-0.587682	-0.586554	-0.58445	-0.575189	-0.580378	-0.548151	-0.515342	-0.493655	-0.46479	-0.399089	-0.313643	-0.242229	-0.207009	-0.180251	-0.195391	-0.179561	-0.188482
70552608		0.621972	0.568298	0.403472	0.196412	0.0229595	-0.227608	-0.633845	-0.968678	-0.792593	-0.707968	-0.628127	-0.570086	-0.529861	-0.490404	-0.438699	-0.414298	-0.391495	-0.418578	-0.402697	-0.395134	-0.372023	-0.343475	-0.319848	-0.314847	-0.303998	-0.296726	-0.286188	-0.303578	-0.322732	-0.356596
70552775		0.586801	0.682271	0.209906	-0.255513	-0.204832	-0.915693	-0.760161	-0.761539	-0.660581	-0.634353	-0.614489	-0.602495	-0.568701	-0.531321	-0.508927	-0.51708	-0.53795	-0.547092	-0.519402	-0.46884	-0.405951	-0.388026	-0.37528	-0.371189	-0.354565	-0.328393	-0.299126	-0.270725	-0.249916	-0.204563
70553152		0.343573	0.319834	0.271547	0.168902	0.0770322	0.0653444	0.135702	0.266836	0.351397	0.327759	0.392469	-0.440624	-0.541114	-0.471454	-0.424221	-0.387735	-0.358233	-0.328458	-0.298543	-0.24299	-0.21164	-0.184175	-0.203582	-0.216111	-0.221425	-0.214687	-0.221263	-0.201849	-0.179247	-0.169984
70553529		0.656437	0.574484	0.257376	-0.205102	-0.410381	-0.468561	-0.460301	-0.423122	-0.35531	-0.307818	-0.298438	-0.287438	-0.270224	-0.278856	-0.276044	-0.297864	-0.304209	-0.341133	-0.321333	-0.338672	-0.288501	-0.254009	-0.239249	-0.224648	-0.215672	-0.204334	-0.192622	-0.175678	-0.161524	-0.147404
70553696		0.0344829	0.0685453	0.0899292	0.108575	0.130337	0.153426	0.166945	0.171297	0.131352	0.00934291	-0.389341	-0.605214	-0.597478	-0.5476	-0.506987	-0.466505	-0.442345	-0.434172	-0.424095	-0.414652	-0.402957	-0.390294	-0.400395	-0.392275	-0.372625	-0.342561	-0.324796	-0.321497	-0.321011	-0.340669
70553836		0.431034	0.439839	0.531229	0.344028	-0.091302	-0.478051	-0.570781	-0.666371	-0.721064	-0.706573	-0.632179	-0.681635	-0.639924	-0.599136	-0.57883	-0.579794	-0.580378	-0.613594	-0.609261	-0.607766	-0.581338	-0.555067	-0.525062	-0.477931	-0.438517	-0.380078	-0.314037	-0.293461	-0.273505	-0.214545
70554073		-0.53663	-0.542461	-0.525107	-0.513205	-0.517698	-0.509219	-0.489528	-0.496272	-0.447475	-0.364156	-0.357547	-0.359288	-0.410699	-0.421847	-0.388306	-0.360813	-0.324123	-0.310135	-0.285163	-0.26996	-0.27937	-0.318977	-0.324953	-0.299019	-0.259238	-0.246715	-0.228039	-0.225651
70554827		0.400182	0.694483	0.70021	0.867463	0.695309	0.478912	0.135024	-0.543025	-0.537638	-0.485116	-0.471209	-0.432992	-0.420082	-0.420771	-0.426499	-0.40019	-0.349378	-0.315778	-0.274854	-0.247224	-0.241022	-0.231579	-0.224705	-0.204613	-0.189542	-0.156058	-0.142961	-0.122458	-0.121964	-0.112491
70555134		0.463965	0.426211	0.294155	0.066769	-0.0179738	-0.140359	-0.214902	-0.251075	-0.320845	-0.373396	-0.432982	-0.467973	-0.505687	-0.528255	-0.552102	-0.552023	-0.545297	-0.568181	-0.599314	-0.579525	-0.565555	-0.575611	-0.577783	-0.540714	-0.53747	-0.486098	-0.447208	-0.444339	-0.43614	-0.387231
70555204		0.2064	0.0632125	-0.112775	-0.176025	-0.294897	-0.402661	-0.46075	-0.466163	-0.402563	-0.348511	-0.320356	-0.2717	-0.269689	-0.25566	-0.213613	-0.168536	-0.143261	-0.131109	-0.129408	-0.128159	-0.13793	-0.150607	-0.166519	-0.18241	-0.198689	-0.247429	-0.297386	-0.304234	-0.298192
70555371		-0.132674	-0.108112	-0.232547	-0.214616	-0.038573	-0.022211	-0.0433808	-0.0947671	-0.262191	-0.402664	-0.508004	-0.5254	-0.523995	-0.514377	-0.496672	-0.468106	-0.441986	-0.403319	-0.367926	-0.377808	-0.384858	-0.384888	-0.365067	-0.340307	-0.311462	-0.3058	-0.287313	-0.252388	-0.234618	-0.217337
70555511		-0.160181	-0.224843	-0.373537	-0.473901	-0.488919	-0.454181	-0.405022	-0.371442	-0.339633	-0.314877	-0.303443	-0.302222	-0.303175	-0.308298	-0.309615	-0.312879	-0.340372	-0.326853	-0.348844	-0.309085	-0.302541	-0.29428	-0.30362	-0.297725	-0.308372	-0.323136	-0.325889	-0.365848	-0.387413	-0.405845
70556125		0.769636	0.697161	0.547293	0.353473	0.00133694	-0.548505	-0.681838	-0.708578	-0.612523	-0.579554	-0.519326	-0.450155	-0.404336	-0.401796	-0.38523	-0.38293	-0.321647	-0.264957	-0.208387	-0.216319	-0.175602	-0.144676	-0.114015	-0.103353	-0.10503	-0.105552	-0.0958736	-0.0907647	-0.0738626	-0.0632975
70556739		0.618768	0.665293	0.621609	0.494441	0.480242	0.46676	0.436288	0.4536	0.469573	0.543495	0.582479	0.650923	0.593866	0.533806	0.398903	-0.235887	-0.48281	-0.485331	-0.51041	-0.506189	-0.4853	-0.488436	-0.49096	-0.488239	-0.524661	-0.555112	-0.549587	-0.584216	-0.554227	-0.52115
70557046		0.31245	0.0143158	-0.154472	-0.236433	-0.256531	-0.275903	-0.231311	0.0865032	0.397906	0.443299	0.423202	0.409927	0.399325	0.388085	0.348614	0.267917	0.132525	-0.0966693	-0.203216	-0.292244	-0.382784	-0.479685	-0.55545	-0.5597	-0.581567	-0.567273	-0.567849	-0.56482	-0.534961	-0.502814
70557353		0.142086	0.112361	0.243534	0.246527	0.253081	0.252097	0.150943	0.055916	-0.0332838	-0.128939	-0.213475	-0.590054	-0.693363	-0.707567	-0.663527	-0.621512	-0.617924	-0.611131	-0.604374	-0.599827	-0.605109	-0.602572	-0.59474	-0.582312	-0.559605	-0.564587	-0.535365	-0.508932	-0.510449	-0.522096
70557730		0.58504	0.608117	0.57631	0.450319	0.370492	0.168194	0.0858668	0.0450146	0.0796591	0.0289983	0.0479867	-0.0509555	-0.142602	-0.2718	-0.378279	-0.528139	-0.580527	-0.481741	-0.470893	-0.481835	-0.497062	-0.526676	-0.539043	-0.55621	-0.558887	-0.52217	-0.504319	-0.429248	-0.404429	-0.362062
70558414		-0.0903861	-0.0245239	-0.00421391	-0.0445094	-0.787879	-0.624759	-0.746266	-0.7643	-0.800153	-0.833525	-0.874387	-0.843156	-0.798141	-0.73491	-0.693216	-0.667919	-0.659537	-0.645696	-0.610892	-0.552114	-0.484577	-0.4097	-0.395949	-0.391149	-0.366049	-0.344409	-0.303466	-0.305079	-0.263714	-0.213128
70558651		0.277734	0.385658	0.436321	0.302544	0.00630678	-0.542829	-0.771688	-0.895592	-0.877204	-0.765674	-0.678263	-0.61274	-0.571232	-0.552944	-0.516927	-0.504841	-0.503857	-0.503581	-0.487615	-0.46637	-0.440369	-0.424029	-0.410148	-0.390979	-0.362016	-0.34915	-0.304105	-0.31374	-0.311399	-0.280726
70559195		0.327959	0.336009	0.28615	0.182118	-0.175657	-0.379454	-0.386289	-0.401753	-0.368885	-0.395666	-0.423449	-0.446098	-0.46374	-0.464097	-0.482831	-0.492018	-0.483355	-0.489858	-0.487289	-0.49202	-0.476851	-0.44573	-0.409826	-0.372506	-0.345063	-0.283256
70559405		-0.297207	-0.645041	-0.666159	-0.770248	-0.750904	-0.69805	-0.629873	-0.570015	-0.522677	-0.480658	-0.447853	-0.428687	-0.421414	-0.415531	-0.389766	-0.348135	-0.329652	-0.309847	-0.283561	-0.252322	-0.230254	-0.240289	-0.218548	-0.201934	-0.19051	-0.188224	-0.188901	-0.189026	-0.184963	-0.186014
70559572		-0.187047	-0.193623	-0.0598285	0.0488827	-0.0323852	0.123029	0.104643	0.00324724	-0.150153	-0.240533	-0.422079	-0.531586	-0.562209	-0.554337	-0.538837	-0.518549	-0.495513	-0.486718	-0.477397	-0.452596	-0.407701	-0.383857	-0.33292	-0.25108	-0.310295	-0.250072	-0.294173	-0.294784	-0.258407	-0.246177
70559642		0.439334	0.46592	0.572791	0.679577	0.780283	0.701921	0.610794	0.509701	0.390547	0.0664822	-0.459602	-0.543434	-0.529083	-0.503857	-0.488821	-0.497402	-0.490992	-0.440854	-0.381592	-0.326274	-0.252059	-0.234047	-0.197079	-0.167451	-0.139692	-0.150788	-0.127097	-0.10288	-0.129054	-0.0877135
70560186		0.476729	0.385408	0.251688	-0.112205	-0.32148	-0.462461	-0.604173	-0.736014	-0.784936	-0.748301	-0.766736	-0.703371	-0.672374	-0.672514	-0.645068	-0.618971	-0.58849	-0.561006	-0.531147	-0.510958	-0.49791	-0.48028	-0.471298	-0.414492	-0.353222	-0.333195	-0.295794	-0.241542	-0.175571	-0.12684
70560493		-0.496633	-0.50177	-0.539335	-0.482075	-0.464094	-0.415754	-0.331757	-0.266494	-0.21904	-0.164624	-0.150371	-0.14691	-0.179322	-0.189737	-0.198358	-0.224341	-0.213914	-0.198787	-0.200648	-0.168936	-0.159133	-0.13569	-0.112276	-0.087855	-0.0687365	-0.0407729	-0.0172335	-0.0171186	0.00081828
70561247		0.204374	0.373575	0.337252	0.183309	-0.0318296	-0.0525705	-0.266056	-0.261497	-0.329615	-0.374319	-0.390461	-0.398824	-0.425149	-0.438355	-0.427458	-0.41921	-0.41533	-0.403018	-0.393447	-0.379779	-0.340682	-0.305729	-0.296985	-0.289481	-0.282212	-0.265702	-0.243687	-0.222689	-0.231524	-0.242844
70561317		0.678114	0.308214	0.0751118	-0.211021	-0.357043	-0.402121	-0.41775	-0.392027	-0.406074	-0.365795	-0.359161	-0.387059	-0.432496	-0.466717	-0.464358	-0.440902	-0.388964	-0.347972	-0.3103	-0.23803	-0.225666	-0.168855	-0.131746	-0.0869401	-0.0810731	-0.0625992	-0.0508508
70561931		0.756494	0.670941	0.592045	0.487768	0.40687	0.385892	0.0542142	0.124144	-0.0206194	-0.0676242	-0.303638	-0.390326	-0.419498	-0.434276	-0.451598	-0.45368	-0.413721	-0.398353	-0.396099	-0.378535	-0.343684	-0.344804	-0.299866	-0.287092	-0.24479	-0.193303	-0.184583	-0.155641	-0.147629	-0.111961
70562238		0.145673	0.0724182	-0.0317103	-0.0458399	0.0337288	0.0787692	0.142346	0.195712	0.0574265	-0.0637655	-0.12767	-0.33401	-0.385078	-0.394615	-0.41501	-0.441976	-0.468166	-0.462466	-0.450578	-0.435918	-0.404287	-0.389539	-0.374495	-0.386954	-0.384299	-0.376762	-0.383197	-0.398088	-0.396016	-0.384672
70562308		0.31398	0.137956	-0.0711026	-0.397275	-0.763865	-0.674001	-0.574948	-0.55674	-0.547845	-0.537843	-0.531779	-0.563421	-0.503674	-0.471306	-0.423593	-0.45564	-0.41354	-0.408586	-0.362096	-0.341873	-0.33495	-0.293323	-0.288353	-0.248453	-0.240934	-0.19634	-0.189496	-0.175372	-0.173829	-0.163324
70562475		0.382857	0.532766	0.431052	0.410812	0.11046	0.00666973	-0.109568	-0.219332	-0.317885	-0.372514	-0.451218	-0.505289	-0.57516	-0.557642	-0.526561	-0.479284	-0.483386	-0.517622	-0.540471	-0.52453	-0.445073	-0.396838	-0.366797	-0.31866	-0.333671	-0.309006	-0.32758	-0.304315	-0.287836	-0.292203
70562615		0.362948	0.297059	0.488781	0.632053	0.415763	-0.0250463	-0.83579	-0.581674	-0.794455	-0.860929	-0.754726	-0.725232	-0.660436	-0.572835	-0.46343	-0.402917	-0.39304	-0.371389	-0.387181	-0.395355	-0.362838	-0.321066	-0.310647	-0.255377	-0.245088	-0.197156	-0.194436	-0.158184	-0.127423	-0.118124
70562852		-0.649317	-0.691125	-0.718086	-0.766357	-0.679874	-0.625962	-0.623569	-0.601985	-0.574352	-0.538213	-0.558584	-0.484174	-0.401493	-0.347568	-0.345443	-0.354815	-0.360898	-0.350978	-0.316852	-0.277122	-0.250956	-0.24417	-0.241574	-0.248076	-0.263361	-0.282557	-0.292373	-0.296637	-0.282798	-0.267467
70562922		-0.159807	-0.191163	-0.211338	-0.234927	-0.225171	-0.23921	-0.293182	-0.414437	-0.591076	-0.694636	-0.677324	-0.631542	-0.59279	-0.566048	-0.560047	-0.561229	-0.562621	-0.544946	-0.538212	-0.467501	-0.4507	-0.420349	-0.402869	-0.35496	-0.311987	-0.267455	-0.266335	-0.245974	-0.197543	-0.19542
70563089		-0.0788138	-0.000798524	-0.348615	-0.468926	-0.493352	-0.505353	-0.506896	-0.506124	-0.508474	-0.515661	-0.48833	-0.451344	-0.414444	-0.360141	-0.317786	-0.32627	-0.318997	-0.335111	-0.325187	-0.304479	-0.285111	-0.285148	-0.303508	-0.3333	-0.326155	-0.316627	-0.310866	-0.286513	-0.28512	-0.280636
70563229		0.0289743	0.0103443	-0.0245089	-0.0230706	-0.0406854	-0.101358	-0.158779	-0.230206	-0.272257	-0.267078	-0.338522	-0.416563	-0.467569	-0.497409	-0.49378	-0.490898	-0.460354	-0.424615	-0.437393	-0.404287	-0.408878	-0.394017	-0.394104	-0.3736	-0.345308	-0.322653	-0.28029	-0.248212	-0.198854	-0.155215
70563466		0.670798	0.849003	0.686102	0.208734	-0.343144	-0.515121	-0.53439	-0.539888	-0.535694	-0.517432	-0.517885	-0.501075	-0.473641	-0.470492	-0.455485	-0.423882	-0.403624	-0.35492	-0.320552	-0.261538	-0.21419	-0.176627	-0.188934	-0.153239	-0.146151	-0.116356	-0.0719878
70563843		-0.0056872	-0.0192781	-0.0269747	-0.071964	-0.170165	-0.37039	-0.444102	-0.443339	-0.450618	-0.51098	-0.492864	-0.435487	-0.379673	-0.340471	-0.348378	-0.3436	-0.312625	-0.28148	-0.26516	-0.292611	-0.30924	-0.320597	-0.30662	-0.278524	-0.252851	-0.24189	-0.244752	-0.254317	-0.272409	-0.313986
70564220		0.801952	0.899643	0.923317	0.762369	0.658206	0.602461	-0.0126397	-0.372188	-0.500926	-0.610883	-0.612772	-0.618459	-0.595748	-0.568594	-0.534713	-0.503201	-0.476145	-0.445722	-0.409923	-0.383786	-0.34	-0.286147	-0.255567	-0.198114	-0.154778	-0.175241	-0.152436	-0.132863	-0.0936272	-0.0851093
70564764		-0.138991	-0.139616	-0.138681	-0.14397	-0.132261	-0.0547121	0.0593959	0.135882	0.140222	0.0509912	-0.361193	-0.488089	-0.451949	-0.448698	-0.420715	-0.403834	-0.369851	-0.371779	-0.408424	-0.453785	-0.483179	-0.491389	-0.462802	-0.432492	-0.417704	-0.366482	-0.348298	-0.341508	-0.347483	-0.327165
70565141		0.315343	0.230068	-0.315425	-0.181915	-0.596292	-0.773514	-0.747158	-0.752846	-0.635821	-0.481667	-0.413174	-0.421463	-0.414226	-0.443214	-0.447712	-0.451449	-0.395109	-0.394982	-0.374432	-0.328076	-0.327519	-0.336695	-0.335458	-0.328348	-0.324775	-0.345687	-0.404646	-0.377496	-0.336617	-0.300344
70565448		-0.0234716	-0.215375	-0.399864	-0.610473	-0.775452	-0.748237	-0.622278	-0.541025	-0.389204	-0.339785	-0.349244	-0.377912	-0.416504	-0.439317	-0.433913	-0.431081	-0.401382	-0.409615	-0.383374	-0.370198	-0.351476	-0.340728	-0.356534	-0.364931	-0.330674	-0.292785	-0.260194	-0.254629	-0.262923	-0.277925
70565685		0.651268	0.561108	0.685625	0.536786	0.213717	-0.0567814	-0.28538	-0.478163	-0.565416	-0.572939	-0.545643	-0.525991	-0.512401	-0.504099	-0.503173	-0.507468	-0.502114	-0.503724	-0.495587	-0.482157	-0.47624	-0.47219	-0.459031	-0.433015	-0.429865	-0.409992	-0.390992	-0.384065	-0.357928	-0.319144
70565755		-0.179533	-0.242873	-0.254848	-0.295937	-0.338636	-0.267856	-0.300151	-0.279321	-0.272937	-0.244951	-0.224051	-0.184531	-0.198896	-0.22012	-0.201949	-0.171411	-0.152084	-0.104814	-0.0674918	-0.0337448	-0.0285615	-0.0113393	-0.013571	-0.0175801	-0.0387491	-0.0504781	-0.0930286	-0.124784	-0.203727	-0.271337
70567430		0.0802762	0.00747322	-0.00573539	-0.188886	-0.60297	-0.752053	-0.809517	-0.714022	-0.630154	-0.590896	-0.555254	-0.507156	-0.467203	-0.434842	-0.430549	-0.408802	-0.365368	-0.34488	-0.275713	-0.20189	-0.164855	-0.132186	-0.135355	-0.161238	-0.175711	-0.157593
70567807		0.199793	0.374124	0.686886	0.568312	0.337876	0.0844846	0.196404	-0.145018	-0.370758	-0.405152	-0.385251	-0.389641	-0.40246	-0.407982	-0.404328	-0.399994	-0.383418	-0.371889	-0.365022	-0.340185	-0.329528	-0.310956	-0.29232	-0.275345	-0.268875	-0.251711	-0.244554	-0.22568	-0.2041	-0.197013
70568588		0.268092	0.436172	0.568779	0.48236	0.314201	-0.0397565	-0.157487	-0.264616	-0.351134	-0.34145	-0.382172	-0.37101	-0.406769	-0.395476	-0.374496	-0.341529	-0.372651	-0.332966	-0.344158	-0.33933	-0.358262	-0.335494	-0.314095	-0.292943	-0.294292	-0.274556	-0.264332	-0.230681	-0.227439	-0.198165
70568965		-0.127633	-0.102213	-0.0964382	-0.0969495	-0.101437	-0.132755	-0.179503	-0.218852	-0.269881	-0.370095	-0.481191	-0.559521	-0.586371	-0.653905	-0.703556	-0.710163	-0.630233	-0.574836	-0.553926	-0.493706	-0.460062	-0.451141	-0.454143	-0.441498	-0.425134	-0.42252	-0.403534	-0.373911	-0.329917	-0.270955
70569035		0.434515	0.599986	0.695605	0.608629	0.481298	0.295087	-0.0423108	-0.360923	-0.478075	-0.562682	-0.622614	-0.600338	-0.579561	-0.564582	-0.551156	-0.479904	-0.437622	-0.413566	-0.412304	-0.413528	-0.410784	-0.40338	-0.37431	-0.34642	-0.319703	-0.317251	-0.306877	-0.304464	-0.324515	-0.318185
70570333		-0.236822	-0.293324	-0.321631	-0.350962	-0.366157	-0.381689	-0.435532	-0.475552	-0.51976	-0.543114	-0.526132	-0.524791	-0.517504	-0.510338	-0.471114	-0.469252	-0.409391	-0.367348	-0.348689	-0.330727	-0.311444	-0.290511	-0.272711	-0.247678	-0.234632	-0.228114	-0.215364	-0.203059	-0.187132	-0.174918
70570403		-0.33663	-0.383855	-0.401568	-0.400464	-0.189151	0.246458	0.099928	0.0264847	-0.204599	-0.408696	-0.485144	-0.587858	-0.657695	-0.680755	-0.707208	-0.684316	-0.642725	-0.57914	-0.526353	-0.485292	-0.472685	-0.473268	-0.47348	-0.503482	-0.527526	-0.519036	-0.510492	-0.485969	-0.457089	-0.422737
70570640		-0.34261	-0.408633	-0.457515	-0.517205	-0.568105	-0.567646	-0.537231	-0.537696	-0.538765	-0.52563	-0.542551	-0.506953	-0.469377	-0.42914	-0.398815	-0.338169	-0.297703	-0.243996	-0.207678	-0.212937	-0.188424	-0.167325	-0.170373	-0.170012	-0.173604	-0.159766	-0.109803	-0.113284
70570710		0.119998	0.180183	0.203133	0.231042	0.0591601	0.241442	0.136036	-0.0122016	-0.179686	-0.263131	-0.395716	-0.419942	-0.399524	-0.378257	-0.352351	-0.38719	-0.352076	-0.373589	-0.368308	-0.356633	-0.327715	-0.332065	-0.324564	-0.30702	-0.294058	-0.274879	-0.265027	-0.235101	-0.210933	-0.193945
70571491		0.102707	0.22407	0.313551	0.341917	0.214218	0.0866808	-0.0284839	-0.115727	-0.231149	-0.34142	-0.448511	-0.521284	-0.538482	-0.563222	-0.553774	-0.560837	-0.595701	-0.613436	-0.613558	-0.583208	-0.555488	-0.54386	-0.530917	-0.526251	-0.52168	-0.507065	-0.488215	-0.466959	-0.455802	-0.436147
70571561		0.247894	0.487608	0.336289	0.412295	0.449399	0.134099	0.290241	-0.663964	-0.613038	-0.634762	-0.611691	-0.546289	-0.506445	-0.44431	-0.384087	-0.379875	-0.379428	-0.368762	-0.359784	-0.354978	-0.332931	-0.305907	-0.278688	-0.265063	-0.276618	-0.311095	-0.309816	-0.324113	-0.298182	-0.280545
70571631		-0.923196	-0.970009	-0.938098	-0.897821	-0.791137	-0.676078	-0.64696	-0.554135	-0.512559	-0.481904	-0.48346	-0.441919	-0.350754	-0.236092	-0.176132	-0.147983	-0.159104	-0.128023	-0.105057	-0.0544252	0.00284044	0.0251867	0.0683029	0.0892062
70571938		0.0991653	0.172519	0.167553	0.0596874	-0.170594	-0.431932	-0.504329	-0.48462	-0.375816	-0.354026	-0.33732	-0.328244	-0.296345	-0.311627	-0.293492	-0.243403	-0.241322	-0.214353	-0.198063	-0.21266	-0.218378	-0.224102	-0.211311	-0.200643	-0.223142	-0.257744
70572552		-0.176624	-0.288705	-0.319163	-0.342169	-0.376883	-0.437347	-0.476281	-0.447029	-0.466458	-0.447351	-0.457811	-0.377277	-0.379197	-0.3392	-0.368372	-0.351377	-0.352355	-0.358634	-0.339573	-0.320995	-0.304337	-0.30955	-0.30652	-0.303922	-0.317873	-0.334806	-0.344603	-0.28266	-0.244162	-0.240079
70572789		-0.608418	-0.668017	-0.683101	-0.755935	-0.660602	-0.724711	-0.715959	-0.663666	-0.587327	-0.517401	-0.477512	-0.466069	-0.475701	-0.474977	-0.442035	-0.401296	-0.35471	-0.319451	-0.291212	-0.262589	-0.241294	-0.216172	-0.179304	-0.139057	-0.135019	-0.117645	-0.0990527	-0.0783544	-0.0699928
70573236		0.122405	0.191117	0.28261	0.344296	0.368109	0.438281	0.372057	0.280895	0.157735	-0.0602779	-0.198248	-0.305547	-0.367591	-0.441469	-0.476577	-0.4966	-0.505203	-0.497921	-0.513022	-0.531236	-0.560506	-0.568508	-0.545294	-0.494671	-0.470723	-0.435465	-0.413792	-0.416088	-0.405311	-0.38501
70573780		-0.281297	-0.294756	-0.347726	-0.41329	-0.470335	-0.506063	-0.455223	-0.404574	-0.375384	-0.306914	-0.276867	-0.265548	-0.250054	-0.259891	-0.245764	-0.261471	-0.283966	-0.283234	-0.293648	-0.289914	-0.279657	-0.279591	-0.263408	-0.25777	-0.233255	-0.204223	-0.18834	-0.167203	-0.153433	-0.146738
70573920		-0.571835	-0.571177	-0.638544	-0.654326	-0.606621	-0.565549	-0.533857	-0.557711	-0.588491	-0.53689	-0.518781	-0.466193	-0.411359	-0.404154	-0.366746	-0.323096	-0.26555	-0.246352	-0.237762	-0.248052	-0.244918	-0.253594	-0.231955	-0.214632	-0.184405	-0.177023	-0.172138	-0.178007	-0.183791	-0.179747
70574087		0.121707	-0.088656	-0.271014	-0.381078	-0.403617	-0.419427	-0.43079	-0.470341	-0.475752	-0.442471	-0.399016	-0.369606	-0.353981	-0.345578	-0.346364	-0.344732	-0.312049	-0.260959	-0.208309	-0.161643	-0.131326	-0.138855	-0.125043	-0.124289	-0.129569	-0.150272	-0.151611	-0.198116	-0.230558	-0.285846
70574841		-0.332372	-0.345949	-0.401256	-0.425597	-0.367695	-0.205497	-0.136887	-0.181273	-0.173842	-0.225097	-0.270266	-0.322786	-0.323752	-0.300363	-0.300652	-0.318823	-0.358749	-0.434007	-0.505846	-0.5032	-0.427438	-0.372419	-0.29779	-0.295544	-0.255437	-0.241925	-0.212513	-0.190572	-0.193142	-0.209349
70575692		-0.135562	-0.116053	-0.0769509	-0.0180562	0.0987186	0.126289	0.119639	0.081822	0.0481473	-0.0120038	-0.126388	-0.256837	-0.346044	-0.403691	-0.455161	-0.488313	-0.492398	-0.505196	-0.543926	-0.567677	-0.564809	-0.54653	-0.530006	-0.525861	-0.532269	-0.528165	-0.53683	-0.508916	-0.448351	-0.407098
70575762		-0.577541	-0.5999	-0.554485	-0.416179	-0.421028	-0.427295	-0.405359	-0.393546	-0.374427	-0.352994	-0.370489	-0.337555	-0.35053	-0.358485	-0.383894	-0.383838	-0.347161	-0.304125	-0.267673	-0.261243	-0.248456	-0.245716	-0.234693	-0.20113	-0.213857	-0.192978	-0.173828	-0.141405	-0.132158	-0.124757
70576139		-0.220655	-0.24047	-0.118905	0.136278	0.197642	0.254403	0.0516208	-0.207913	-0.348155	-0.447703	-0.601537	-0.621247	-0.561592	-0.488206	-0.40201	-0.373651	-0.357167	-0.349398	-0.400401	-0.377322	-0.369173	-0.393787	-0.390988	-0.388755	-0.378485	-0.351465	-0.335052	-0.315076	-0.311448	-0.29794
70576823		-0.808777	-0.795855	-0.793811	-0.691145	-0.675174	-0.648185	-0.609242	-0.615276	-0.611706	-0.596369	-0.562548	-0.533477	-0.506572	-0.488995	-0.476139	-0.467942	-0.442913	-0.410859	-0.405402	-0.348266	-0.304923	-0.255731	-0.268406	-0.204272	-0.153987	-0.148047	-0.114757	-0.0887691	-0.0973811	-0.0792884
70577060		0.522714	0.536127	0.430661	0.195411	0.0259204	-0.0862266	-0.166494	-0.287861	-0.516263	-0.603979	-0.631132	-0.625099	-0.589138	-0.56402	-0.553852	-0.549144	-0.546619	-0.540606	-0.509094	-0.452583	-0.375713	-0.337928	-0.307038	-0.316805	-0.352901	-0.369972	-0.35982	-0.352495	-0.317191	-0.303967
70577437		-0.346415	-0.386301	-0.546008	-0.686251	-0.756502	-0.763002	-0.734923	-0.672177	-0.638402	-0.598095	-0.605535	-0.566708	-0.49548	-0.419474	-0.376929	-0.318117	-0.262116	-0.274262	-0.290312	-0.263386	-0.246425	-0.24703	-0.27612	-0.315887	-0.263581	-0.195534	-0.149183	-0.121366	-0.0927512	-0.0862703
70577507		-0.525067	-0.697765	-0.585483	-0.566768	-0.743905	-0.769695	-0.739211	-0.680356	-0.553812	-0.447156	-0.417241	-0.431325	-0.44084	-0.41992	-0.398135	-0.33503	-0.274133	-0.241053	-0.207308	-0.176775	-0.174606	-0.122952	-0.145246	-0.124345	-0.0834486	-0.036095	-0.0297308	-0.0162461	-0.0241886	-0.0295979
70577814		-0.16257	-0.37759	-0.491812	-0.625171	-0.645966	-0.661227	-0.575309	-0.496158	-0.43925	-0.428303	-0.41335	-0.393506	-0.378728	-0.352177	-0.332367	-0.32228	-0.315624	-0.312474	-0.294855	-0.273674
70578121		-0.115444	-0.0781445	-0.176614	-0.146152	-0.315189	-0.546066	-0.716165	-0.716591	-0.677735	-0.619208	-0.59446	-0.56179	-0.532189	-0.464654	-0.428808	-0.390134	-0.384616	-0.396746	-0.399498	-0.395295	-0.390093	-0.356448	-0.36341	-0.318459	-0.287449	-0.271506	-0.260172	-0.273055	-0.313009
70578358		0.0979127	0.131789	0.151822	0.145403	0.20772	0.330935	0.434343	0.61896	0.737149	0.696487	0.569816	0.512644	0.320378	-0.265963	-0.504084	-0.526433	-0.524138	-0.51573	-0.52263	-0.523008	-0.52112	-0.502973	-0.480048	-0.481728	-0.450597	-0.445002	-0.425916	-0.413192	-0.41781	-0.404834
70578805		-0.071619	-0.23602	-0.457418	-0.658375	-0.568942	-0.573958	-0.582561	-0.569716	-0.513247	-0.452504	-0.397782	-0.360165	-0.366578	-0.351015	-0.350064	-0.330772	-0.300136	-0.289365	-0.277944	-0.287554	-0.266749	-0.258005	-0.261339	-0.261975	-0.27406	-0.287396	-0.298731	-0.301084	-0.305402	-0.288981
70578972		-0.468661	-0.426002	-0.42925	-0.481522	-0.472544	-0.513583	-0.620913	-0.62786	-0.729107	-0.758946	-0.740798	-0.701422	-0.694175	-0.625551	-0.567189	-0.550276	-0.473762	-0.419711	-0.408902	-0.36833	-0.37447	-0.302278	-0.312971	-0.27126	-0.261268	-0.155419	-0.0987184	-0.00606213	-0.0156853	0.0464602
70579112		0.0732766	0.209968	0.115962	0.337986	0.366721	0.471961	0.533013	0.331156	-0.161059	-0.418379	-0.387093	-0.363008	-0.37957	-0.349519	-0.404902	-0.427383	-0.369326	-0.301235	-0.283184	-0.265508	-0.241937	-0.204293	-0.207955	-0.199763	-0.189337	-0.1804	-0.179175	-0.186786	-0.201471	-0.199644
70579419		-0.339948	-0.442169	-0.417246	-0.386825	-0.345103	-0.342434	-0.325688	-0.329918	-0.33858	-0.346821	-0.32861	-0.32465	-0.302369	-0.284882	-0.283456	-0.266642	-0.242118	-0.228213	-0.227936	-0.235199	-0.206231	-0.219763	-0.172898	-0.130244	-0.11111	-0.106942	-0.123925	-0.13739
70579656		0.0154565	-0.0748528	-0.252472	-0.444696	-0.568958	-0.545878	-0.547847	-0.489706	-0.459845	-0.38163	-0.335367	-0.312244	-0.20542	-0.237684	-0.260052	-0.253693	-0.339234	-0.371715	-0.382225	-0.382037	-0.379613	-0.371581	-0.366387	-0.345439	-0.309088	-0.290061	-0.27909	-0.254451	-0.243298	-0.216646
70579726		-0.534235	-0.540083	-0.53007	-0.571228	-0.572135	-0.57846	-0.591076	-0.582555	-0.578103	-0.576796	-0.570658	-0.536422	-0.470042	-0.437009	-0.357626	-0.342788	-0.269073	-0.256886	-0.22717	-0.227762	-0.22251	-0.197471	-0.191487	-0.189711	-0.150174	-0.100319	-0.0652389
70580717		0.373232	0.456489	0.442845	0.586055	0.372573	0.112285	-0.13072	-0.312141	-0.368256	-0.356953	-0.411714	-0.42516	-0.474484	-0.406328	-0.448536	-0.408709	-0.389234	-0.420786	-0.43145	-0.408967	-0.412346	-0.388953	-0.341949	-0.327448	-0.288111	-0.302436	-0.278087	-0.265698	-0.252753	-0.252531
70581331		-0.00808321	-0.244647	-0.278864	-0.297138	-0.351354	-0.39459	-0.346589	-0.418929	-0.39261	-0.379056	-0.346066	-0.322482	-0.318873	-0.296236	-0.262451	-0.252107	-0.239944	-0.236078	-0.228826	-0.231233	-0.243952	-0.247052	-0.183554	-0.160738	-0.154419	-0.164176	-0.171836	-0.203608
70581638		-0.01931	0.27058	0.639836	0.811277	0.806422	0.695226	0.771545	0.633163	0.526644	0.47374	0.425905	0.422629	0.375051	0.339984	0.260612	0.156851	-0.0675319	-0.31678	-0.450797	-0.55182	-0.606229	-0.540647	-0.560614	-0.56664	-0.549944	-0.553331	-0.532988	-0.529908	-0.537081	-0.529052
70582015		-0.563066	-0.594101	-0.6123	-0.631267	-0.652238	-0.487379	-0.214519	-0.27417	-0.120399	-0.183072	-0.33213	-0.410035	-0.633624	-0.404339	-0.391236	-0.391305	-0.309355	-0.335412	-0.36803	-0.35321	-0.377341	-0.359797	-0.294579	-0.22596	-0.219404	-0.162611	-0.117148	-0.0566321	-0.0190977	-0.014819
70582559		0.374691	0.359259	0.364	0.31399	0.238662	0.205553	0.151348	0.140542	0.192105	0.31627	0.464143	0.746366	0.684962	0.599736	0.549214	0.282723	0.310585	0.0414012	-0.00587126	-0.284551	-0.377192	-0.432432	-0.509114	-0.53982	-0.558544	-0.578286	-0.604434	-0.598225	-0.566781	-0.575313
70582629		-0.0923402	-0.202307	-0.453425	-0.71672	-0.870839	-0.884538	-0.879401	-0.784109	-0.673365	-0.611093	-0.582265	-0.557201	-0.532083	-0.51458	-0.4954	-0.491295	-0.478862	-0.471496	-0.4348	-0.388929	-0.353753	-0.354025	-0.296674	-0.263402	-0.246337	-0.24075	-0.243776	-0.255167	-0.249964	-0.2479
70583480		-0.612782	-0.766556	-0.821139	-0.757781	-0.69082	-0.637907	-0.574021	-0.488098	-0.408407	-0.419026	-0.371329	-0.370014	-0.360629	-0.367987	-0.339966	-0.302603	-0.290815	-0.267879	-0.272081	-0.279754	-0.306606	-0.321768	-0.293763	-0.260829	-0.246071	-0.220965	-0.205409	-0.185077
70583620		-0.944232	-0.946909	-0.939835	-0.907879	-0.85808	-0.759812	-0.714343	-0.722102	-0.747246	-0.744875	-0.693709	-0.644315	-0.613649	-0.547946	-0.508974	-0.479189	-0.47989	-0.489501	-0.505514	-0.508723	-0.48749	-0.458416	-0.454951	-0.409803	-0.425047	-0.399604	-0.381735	-0.364003	-0.34758	-0.302836
70583787		-0.34231	-0.398038	-0.51693	-0.533645	-0.761145	-0.789433	-0.9131	-0.897092	-0.831478	-0.80527	-0.763675	-0.700089	-0.558273	-0.501248	-0.436501	-0.324277	-0.311913	-0.331599	-0.310311	-0.340133	-0.346574	-0.352332	-0.343097	-0.32313	-0.296815	-0.268904	-0.247045	-0.236068	-0.231029
70584541		0.0247313	-0.0479511	-0.240303	-0.559119	-0.672399	-0.663111	-0.603054	-0.553387	-0.519382	-0.509526	-0.489331	-0.440634	-0.434778	-0.403937	-0.380445	-0.345281	-0.344151	-0.313234	-0.288446	-0.232553	-0.237142	-0.169395	-0.097877	-0.0728105	-0.0509992
70585392		-0.0329891	-0.128291	-0.177139	-0.172069	-0.16355	-0.157585	-0.230928	-0.572588	-0.443132	-0.314243	-0.224538	-0.29587	-0.30536	-0.396321	-0.467043	-0.525838	-0.556639	-0.59355	-0.588889	-0.601692	-0.600738	-0.588201	-0.588474	-0.579104	-0.523141	-0.475469	-0.481542	-0.457201	-0.441806	-0.368016
70586453		0.103941	0.00705979	-0.21732	-0.480859	-0.38978	-0.670461	-0.787443	-0.829998	-0.819687	-0.748982	-0.658918	-0.548372	-0.421914	-0.370678	-0.354374	-0.37114	-0.380393	-0.373069	-0.334007	-0.302443	-0.293258	-0.269007	-0.25717	-0.258161	-0.264216	-0.269451	-0.282206	-0.302183	-0.311982	-0.315712
70586760		0.183267	0.209273	0.2613	0.200731	0.219923	0.199692	0.231941	0.230597	0.22299	0.231334	0.234318	0.24644	0.236569	0.196804	0.0762704	-0.642868	-0.705288	-0.592102	-0.447332	-0.50463	-0.400249	-0.390828	-0.403659	-0.459399	-0.462616	-0.491203	-0.493894	-0.411025	-0.378354	-0.360721
70587067		-0.158134	-0.357563	-0.507722	-0.650374	-0.715303	-0.803612	-0.87379	-0.871055	-0.805025	-0.733765	-0.703137	-0.671605	-0.605499	-0.525384	-0.489422	-0.47747	-0.487578	-0.483892	-0.483311	-0.393248	-0.41418	-0.385459	-0.356006	-0.34511	-0.312236	-0.271729	-0.239252	-0.236304	-0.197914	-0.187419
70588365		-0.0442623	0.0627599	0.0138114	-0.0484123	-0.0739491	-0.0905693	-0.178706	-0.23616	-0.273907	-0.307659	-0.31077	-0.365005	-0.409452	-0.439411	-0.430774	-0.420874	-0.416274	-0.417667	-0.425202	-0.42502	-0.424642	-0.395214	-0.350048	-0.305693	-0.329623	-0.309626	-0.298162	-0.259173	-0.241165	-0.208129
70588742		-0.185959	-0.20941	-0.243934	-0.259551	-0.236792	-0.183302	-0.174344	-0.132291	-0.138805	-0.193812	-0.252229	-0.330074	-0.395802	-0.430934	-0.471971	-0.488715	-0.572851	-0.585902	-0.566958	-0.537745	-0.539987	-0.49583	-0.475606	-0.480817	-0.471626	-0.473495	-0.444427	-0.410252	-0.375811	-0.359416
70589119		-0.67081	-0.685297	-0.675947	-0.631728	-0.664399	-0.636859	-0.590883	-0.532711	-0.401786	-0.363679	-0.337075	-0.314475	-0.279862	-0.230034	-0.172547	-0.0986316	-0.0458268	-0.027504	-0.00543868	-0.0118003	-0.00306401	-0.0179308	-0.0415747	-0.0432052	-0.0649826	-0.0679593	-0.102491	-0.117234	-0.162501	-0.214995
70589356		-0.116047	-0.19986	-0.290817	-0.350172	-0.381867	-0.374602	-0.387636	-0.375746	-0.391075	-0.391487	-0.396089	-0.406287	-0.441009	-0.475467	-0.528588	-0.493941	-0.443286	-0.395947	-0.36776	-0.356967	-0.331541	-0.303798	-0.277831	-0.260189	-0.270523	-0.268612	-0.259287	-0.253811	-0.240634	-0.227513
70589593		-0.00619552	0.0115974	0.124076	0.0561389	-0.0061192	-0.0762379	-0.364029	-0.413576	-0.330216	-0.330701	-0.333379	-0.342598	-0.384185	-0.393953	-0.375258	-0.383148	-0.354903	-0.330524	-0.315172	-0.319882	-0.322007	-0.311266	-0.30053	-0.291538	-0.293132	-0.294919	-0.281498	-0.270765	-0.263485	-0.247569
70589970		0.380356	0.407256	0.309284	-0.0407174	-0.165563	-0.450937	-0.513986	-0.508197	-0.484572	-0.477074	-0.474283	-0.467542	-0.445655	-0.415207	-0.397926	-0.397518	-0.403154	-0.401769	-0.378252	-0.341081	-0.278321	-0.222675	-0.17563	-0.149761	-0.150112	-0.142653	-0.136302	-0.142832	-0.157028	-0.193054
70590347		0.19208	0.184582	0.17394	0.17633	0.204711	0.264757	0.335943	0.349344	0.319804	0.0889563	-0.239889	-0.428202	-0.594853	-0.61126	-0.64684	-0.642019	-0.606059	-0.548253	-0.513787	-0.512736	-0.489623	-0.46861	-0.468415	-0.479238	-0.45389	-0.40136	-0.361343	-0.328649	-0.267668	-0.222813
70590417		0.69797	0.664982	0.557024	0.371277	0.283835	0.271393	0.204981	0.19163	0.112504	-0.197827	-0.283394	-0.284149	-0.264619	-0.294783	-0.363979	-0.432924	-0.629909	-0.685267	-0.719451	-0.706376	-0.634376	-0.592908	-0.577177	-0.562807	-0.552095	-0.536324	-0.524551	-0.510103	-0.52521	-0.509903
70590654		-0.00192319	-0.0237353	-0.0304186	0.0204558	0.101036	0.17192	0.167668	0.100898	-0.0699861	-0.270255	-0.489831	-0.644094	-0.720891	-0.786517	-0.873823	-0.895746	-0.838582	-0.795576	-0.797784	-0.79311	-0.751815	-0.711119	-0.625962	-0.56243	-0.513623	-0.531902	-0.466659	-0.485543	-0.439796	-0.395213
70590961		0.388989	0.402041	0.0429302	-0.189818	-0.286504	-0.284474	-0.315039	-0.356403	-0.379764	-0.395413	-0.401297	-0.413592	-0.397355	-0.373969	-0.38558	-0.300724	-0.267461	-0.25321	-0.246293	-0.230664	-0.252513	-0.248057	-0.247038	-0.237163	-0.205992	-0.1669	-0.149927
70592329		0.133522	0.322914	0.669081	0.631303	0.514534	0.450664	0.386973	0.323189	0.177464	-0.0670167	-0.231097	-0.334392	-0.394962	-0.42967	-0.447508	-0.476954	-0.478194	-0.469631	-0.462788	-0.441637	-0.418483	-0.411075	-0.390375	-0.384724	-0.369634	-0.360505	-0.304885	-0.277944	-0.19639	-0.165263
70592706		0.202736	0.18207	0.182684	0.199786	0.229479	0.285406	0.332392	0.30193	0.222629	-0.0533227	-0.224766	-0.325969	-0.459599	-0.565595	-0.621567	-0.628399	-0.669494	-0.61822	-0.633075	-0.575918	-0.567156	-0.556065	-0.552272	-0.554973	-0.555409	-0.546074	-0.52668	-0.496574	-0.480945	-0.471754
70592873		-0.760115	-0.722208	-0.705096	-0.671752	-0.633487	-0.547255	-0.520219	-0.5113	-0.505548	-0.495694	-0.489043	-0.486848	-0.496506	-0.508638	-0.503591	-0.502182	-0.46507	-0.445497	-0.409207	-0.368314	-0.365512	-0.367466	-0.353738	-0.319117	-0.304284
70593934		0.78883	0.826789	0.859571	0.66047	0.405978	0.378255	0.198354	0.0995607	0.0168646	-0.0777814	-0.163204	-0.277277	-0.357207	-0.718041	-0.565357	-0.587276	-0.678151	-0.707484	-0.676855	-0.637853	-0.593331	-0.574539	-0.569416	-0.543443	-0.542156	-0.531129	-0.527266	-0.509776	-0.512383	-0.527707
70594004		0.30659	0.321085	0.337112	0.372383	0.478241	0.651003	0.610986	0.463308	0.25704	0.152603	0.053827	-0.0806326	-0.237674	-0.319573	-0.368121	-0.39829	-0.441832	-0.48251	-0.473211	-0.542771	-0.61376	-0.611674	-0.523198	-0.39567	-0.4445	-0.4852	-0.452795	-0.366246	-0.3395	-0.316786
70594311		-0.236692	-0.191854	-0.215365	-0.238802	-0.388054	-0.481379	-0.57358	-0.622502	-0.672263	-0.67005	-0.630442	-0.593596	-0.55503	-0.509999	-0.501205	-0.497397	-0.509128	-0.518174	-0.490381	-0.437446	-0.388067	-0.359081	-0.322112	-0.305108	-0.316841	-0.310043	-0.32355	-0.314784	-0.305017	-0.296932
70594618		-0.0938193	-0.101233	-0.073006	-0.0370525	-0.0478284	-0.0760336	-0.216445	-0.366485	-0.50486	-0.453662	-0.493467	-0.486324	-0.504209	-0.504025	-0.553033	-0.590331	-0.583933	-0.617848	-0.600332	-0.57323	-0.551147	-0.525539	-0.50146	-0.433891	-0.420959	-0.355355	-0.295052	-0.26894	-0.230439	-0.191499
70595092		0.653998	0.81643	0.587781	0.382981	0.314238	0.209528	0.124985	-0.0225896	-0.162016	-0.214284	-0.281236	-0.37617	-0.463643	-0.510904	-0.537562	-0.540938	-0.56134	-0.572702	-0.579117	-0.569183	-0.524163	-0.507881	-0.494512	-0.505768	-0.509869	-0.508663	-0.491157	-0.477092	-0.441035	-0.362576
70595302		-0.187711	-0.342102	-0.442076	-0.473007	-0.493292	-0.514944	-0.520819	-0.533962	-0.534512	-0.518698	-0.491875	-0.463366	-0.427698	-0.409767	-0.34704	-0.334525	-0.321383	-0.316606	-0.312183	-0.288815	-0.276139	-0.264937	-0.267415	-0.298163	-0.299714
70595539		0.378926	0.394747	0.367182	0.343035	0.381803	0.691132	0.888373	0.703836	0.50706	-0.325713	-0.710143	-0.712936	-0.703026	-0.696723	-0.646572	-0.607095	-0.543827	-0.514648	-0.531531	-0.560968	-0.599244	-0.565635	-0.545925	-0.502495	-0.504762	-0.487599	-0.475423	-0.451574	-0.453183	-0.453711
70597144		-0.435365	-0.39424	-0.513603	-0.573516	-0.440918	-0.406147	-0.395524	-0.465052	-0.467993	-0.448839	-0.436823	-0.411706	-0.423036	-0.415101	-0.410738	-0.43484	-0.429892	-0.416681	-0.357691	-0.326452	-0.302798	-0.297887	-0.294309	-0.298113	-0.304921	-0.318538	-0.32293	-0.288586	-0.26763	-0.268041
70597995		-0.184708	-0.34328	-0.467278	-0.492985	-0.50622	-0.538609	-0.452587	-0.48038	-0.428882	-0.412976	-0.373154	-0.357738	-0.332994	-0.264664	-0.204958	-0.151271	-0.155364	-0.14356	-0.11937	-0.12761	-0.110935	-0.121357	-0.12069	-0.144452	-0.176167
70598512		-0.0448196	-0.107211	-0.172027	-0.22419	-0.3052	-0.359012	-0.447496	-0.549202	-0.62429	-0.69104	-0.523607	-0.629533	-0.638528	-0.618678	-0.681691	-0.670247	-0.633502	-0.633067	-0.581355	-0.562234	-0.528289	-0.487978	-0.495039	-0.448068	-0.368025	-0.306491	-0.271614	-0.267822	-0.238023	-0.235754
70598679		-0.721521	-0.76433	-0.640672	-0.66853	-0.672915	-0.646979	-0.601639	-0.617481	-0.610119	-0.529801	-0.440251	-0.425719	-0.466644	-0.510916	-0.521198	-0.495453	-0.453536	-0.442039	-0.443661	-0.443106	-0.431914	-0.399914	-0.365313	-0.324084	-0.28716	-0.259864	-0.219154	-0.188261
70598819		-0.765624	-0.572825	-0.453683	-0.398114	-0.37452	-0.370798	-0.338548	-0.273388	-0.270158	-0.227837	-0.198513	-0.213293	-0.189814	-0.188846	-0.184545	-0.179987	-0.172856	-0.162345	-0.155371	-0.149002	-0.137551	-0.111647	-0.076335	-0.0692626	-0.0577286	-0.0132938
70598986		0.320038	0.337909	0.321029	0.27256	0.205996	0.135794	0.0448107	-0.180527	-0.337699	-0.35857	-0.446014	-0.490617	-0.477831	-0.45455	-0.443764	-0.437885	-0.459028	-0.454716	-0.408817	-0.348567	-0.346514	-0.32625	-0.276239	-0.247115	-0.213528	-0.209461	-0.196721	-0.191915	-0.169189	-0.163412
70599433		0.51298	0.515535	0.404717	0.110837	-0.0633244	-0.260033	-0.574567	-0.813223	-0.835965	-0.805561	-0.687679	-0.634063	-0.631695	-0.597452	-0.539006	-0.494459	-0.514943	-0.523588	-0.536845	-0.533104	-0.531002	-0.449421	-0.386286	-0.375684	-0.309887	-0.293362	-0.262795	-0.299024	-0.21969	-0.114703
70599810		0.31609	0.409557	0.459684	0.441355	0.226137	-0.622494	-0.278427	-0.766123	-0.401848	-0.374302	-0.40129	-0.442389	-0.468168	-0.489558	-0.502823	-0.50524	-0.484924	-0.466602	-0.467082	-0.476586	-0.471975	-0.489101	-0.476398	-0.455822	-0.472975	-0.456266	-0.408495	-0.37299	-0.326462	-0.30009
70600047		-0.653165	-0.65738	-0.657967	-0.64852	-0.66302	-0.700589	-0.70059	-0.646856	-0.647988	-0.608771	-0.576202	-0.579543	-0.612543	-0.672191	-0.723197	-0.768522	-0.792116	-0.778409	-0.779284	-0.779241	-0.836666	-0.8245	-0.763412	-0.720396	-0.563917	-0.45254	-0.355675	-0.173742	-0.300443	-0.0216141
70600591		-0.627927	-0.613485	-0.627526	-0.654399	-0.73961	-0.774313	-0.807103	-0.817076	-0.841243	-0.883401	-0.826347	-0.73135	-0.677756	-0.674667	-0.670451	-0.639235	-0.57871	-0.395683	-0.354091	-0.18938	-0.179739	-0.205755	-0.102258	0.147828	0.429307	0.515295	0.509935	0.520422	0.58086	0.715825
70600661		-0.577331	-0.728857	-0.724778	-0.599432	-0.52623	-0.493496	-0.439954	-0.429487	-0.379992	-0.387554	-0.392171	-0.394078	-0.382958	-0.378167	-0.356479	-0.310178	-0.28048	-0.228802	-0.198049	-0.185848	-0.167093	-0.17055	-0.162814	-0.157944	-0.17101	-0.165871	-0.182855	-0.169974	-0.166084	-0.173064
70600801		0.260578	0.459242	0.450717	0.310148	-0.237964	-0.624943	-0.564781	-0.412199	-0.41295	-0.424649	-0.450127	-0.418945	-0.418228	-0.421516	-0.412231	-0.385867	-0.402769	-0.375593	-0.348445	-0.299208	-0.290353	-0.281585	-0.266033	-0.244547	-0.224167	-0.208335	-0.17773	-0.171214	-0.167347	-0.167504
70601415		0.755958	0.639423	0.395558	0.00546568	-0.457291	-0.593242	-0.634895	-0.637862	-0.604111	-0.571897	-0.557237	-0.561573	-0.546148	-0.528472	-0.478204	-0.412039	-0.384602	-0.382454	-0.364828	-0.354587	-0.319507	-0.284158	-0.247324	-0.222432	-0.193782	-0.180335	-0.164378	-0.169016	-0.16463	-0.170506
70601722		-0.134425	-0.130224	-0.132482	-0.194688	-0.0188386	-0.322797	-0.475051	-0.441484	-0.363908	-0.333715	-0.387112	-0.331545	-0.366374	-0.370887	-0.34635	-0.357408	-0.300533	-0.313518	-0.299149	-0.258586	-0.210952	-0.153856	-0.151836	-0.122122	-0.108532	-0.0993954	-0.117071	-0.106031	-0.11303	-0.102064
70601889		-0.313421	-0.413455	-0.453759	-0.420056	-0.394749	-0.365116	-0.356103	-0.358113	-0.360997	-0.36582	-0.368126	-0.340771	-0.289871	-0.244526	-0.20608	-0.17682	-0.166901	-0.169278	-0.157644	-0.144362	-0.147951	-0.13239	-0.118329	-0.103544	-0.094987	-0.0841083	-0.0890674	-0.0950093
70602643		-0.345107	-0.379874	-0.440996	-0.489343	-0.647084	-0.741743	-0.7235	-0.65132	-0.614864	-0.58914	-0.543034	-0.467717	-0.393325	-0.374518	-0.366154	-0.363439	-0.346854	-0.325316	-0.306805	-0.28974	-0.264006	-0.245133	-0.236266	-0.231837	-0.241722	-0.245912	-0.240735	-0.246057	-0.226134	-0.232654
70602713		0.00865711	-0.0150731	-0.0822116	-0.172135	-0.23979	-0.32077	-0.430684	-0.500405	-0.524708	-0.543361	-0.528604	-0.492923	-0.477585	-0.471974	-0.477206	-0.44997	-0.425465	-0.400185	-0.387934	-0.359643	-0.340417	-0.309794	-0.291294	-0.292798	-0.336951	-0.313761	-0.287178	-0.238357	-0.210907	-0.188889
70604485		0.671404	0.630322	0.577255	0.523127	0.448739	0.324095	0.0452282	-0.187064	-0.380558	-0.487988	-0.516657	-0.51707	-0.521093	-0.516543	-0.516463	-0.523652	-0.528562	-0.533291	-0.516942	-0.461628	-0.426393	-0.387403	-0.337015	-0.302209	-0.290108	-0.25551	-0.230043	-0.22934	-0.205132	-0.182279
70604792		-0.339968	-0.510861	-0.9071	-0.432862	-0.292827	-0.439844	-0.578409	-0.590556	-0.569989	-0.541778	-0.512514	-0.485966	-0.483329	-0.472852	-0.466796	-0.475095	-0.460198	-0.410949	-0.336369	-0.299068	-0.299692	-0.293266	-0.315853	-0.328209	-0.331158	-0.313563	-0.288764	-0.275548	-0.290347	-0.286734
70605239		-0.0807853	-0.0798265	-0.0460382	0.0237335	0.0227083	0.0576463	0.0142004	-0.0346048	-0.103135	-0.134411	-0.183849	-0.191168	-0.266485	-0.311744	-0.33976	-0.377191	-0.395078	-0.386697	-0.388472	-0.371251	-0.366861	-0.365	-0.334713	-0.286132	-0.253338	-0.221996	-0.219844	-0.191238	-0.166815	-0.182573
70605309		0.296722	0.635536	0.723941	0.637252	0.22152	-0.0192465	-0.344879	-0.750582	-0.840498	-0.838129	-0.738324	-0.617321	-0.564611	-0.549376	-0.547251	-0.540594	-0.521303	-0.472788	-0.424584	-0.392113	-0.356964	-0.340077	-0.318485	-0.290928	-0.262908	-0.237324	-0.218758	-0.186631	-0.1606	-0.13571
70605476		-0.542766	-0.506871	-0.457798	-0.394464	-0.332126	-0.274694	-0.201158	-0.235988	-0.205238	-0.18239	-0.200122	-0.205508	-0.178021	-0.175516	-0.146934	-0.126823	-0.110798	-0.0796734	-0.0652398	-0.0615209	-0.0648216	-0.0813252	-0.101046	-0.195971	-0.25078	-0.29335
70606844		-0.121615	-0.373731	-0.611669	-0.584228	-0.824637	-0.907327	-0.666911	-0.453628	-0.376826	-0.413788	-0.448711	-0.493636	-0.549388	-0.583865	-0.51711	-0.446699	-0.362075	-0.371693	-0.325555	-0.306867	-0.293587	-0.290438	-0.270465	-0.284425	-0.267469	-0.285452	-0.267865	-0.277502	-0.238285	-0.214015
70607081		-0.106105	-0.103874	-0.105232	-0.0736334	0.0201419	0.162242	0.139673	0.115852	9.117e-05	-0.116498	-0.218626	-0.318964	-0.345358	-0.407196	-0.470984	-0.52855	-0.509078	-0.463	-0.420883	-0.429355	-0.393853	-0.385506	-0.384477	-0.36587	-0.383088	-0.37736	-0.352058	-0.350626	-0.328952	-0.340048
70607388		-0.872077	-0.826544	-0.827889	-0.80445	-0.796983	-0.801391	-0.741286	-0.680734	-0.658208	-0.672119	-0.558085	-0.484529	-0.443467	-0.436829	-0.43921	-0.435114	-0.436469	-0.435182	-0.437338	-0.409598	-0.35906	-0.289291	-0.297747	-0.266806	-0.271422	-0.275425	-0.226734	-0.215026	-0.207151	-0.23671
70607905		-0.551661	-0.521505	-0.507911	-0.487123	-0.461699	-0.439279	-0.397881	-0.385118	-0.381765	-0.341593	-0.340327	-0.341669	-0.32743	-0.320876	-0.260537	-0.231173	-0.209764	-0.175855	-0.153381	-0.14396	-0.129637	-0.123452	-0.12645	-0.127153	-0.136695	-0.1244	-0.149237	-0.146407	-0.106787	-0.12849
70608072		-0.116983	-0.211053	-0.391295	-0.511545	-0.504305	-0.618606	-0.668672	-0.647016	-0.607806	-0.59369	-0.557221	-0.580521	-0.578378	-0.566707	-0.549242	-0.510328	-0.468461	-0.437454	-0.377032	-0.332369	-0.294476	-0.297896	-0.288734	-0.309112	-0.29502	-0.303982	-0.26444	-0.252191	-0.222054	-0.228701
70608519		-0.565185	-0.712912	-0.85658	-0.879974	-0.893375	-0.839267	-0.762642	-0.733597	-0.768864	-0.741175	-0.673187	-0.626684	-0.622045	-0.645553	-0.664941	-0.667758	-0.719709	-0.703716	-0.664962	-0.58495	-0.53571	-0.486939	-0.443808	-0.435881	-0.4407	-0.441401	-0.415579	-0.439004	-0.402107	-0.388498
70608686		-0.128841	-0.247099	-0.316228	-0.359163	-0.393921	-0.426007	-0.461405	-0.479985	-0.482423	-0.484316	-0.497562	-0.513441	-0.548985	-0.555575	-0.53209	-0.475753	-0.407107	-0.353252	-0.347265	-0.336161	-0.278495	-0.271355	-0.231494	-0.198603	-0.164408	-0.138975	-0.107936	-0.083964	-0.0687455	-0.051799
70609133		0.606606	0.515173	0.460193	0.200034	0.0728525	-0.0825729	-0.510318	-0.503679	-0.482916	-0.452793	-0.434671	-0.431368	-0.445563	-0.426365	-0.373249	-0.387095	-0.352955	-0.338624	-0.318205	-0.282527	-0.219791	-0.167166	-0.120474	-0.117225	-0.0755556	-0.0531174	-0.011229	0.00704725	0.0230741	0.020093
70609817		-0.460982	-0.583262	-0.764347	-0.96251	-0.815333	-0.698901	-0.645851	-0.595523	-0.524965	-0.443201	-0.417763	-0.424663	-0.425805	-0.421414	-0.429366	-0.432704	-0.43132	-0.432492	-0.416221	-0.411605	-0.40667	-0.390864	-0.366892	-0.35771	-0.352638	-0.337881	-0.341001	-0.346128	-0.346936	-0.376526
70609984		-0.532045	-0.693372	-0.68079	-0.732	-0.719478	-0.663901	-0.555968	-0.518901	-0.476815	-0.441825	-0.422171	-0.386526	-0.394737	-0.399911	-0.422568	-0.436142	-0.442156	-0.440177	-0.433756	-0.40241	-0.398304	-0.366933	-0.390162	-0.362607	-0.375647	-0.40425	-0.353084	-0.269832	-0.208395	-0.168079
70610054		-0.663621	-0.918034	-0.881261	-0.759751	-0.711789	-0.766666	-0.73367	-0.622825	-0.561191	-0.536401	-0.526478	-0.522046	-0.483864	-0.447567	-0.4728	-0.431564	-0.405722	-0.369598	-0.336006	-0.328116	-0.353339	-0.343296	-0.328683	-0.302401	-0.294514	-0.324005	-0.34322	-0.348845	-0.364314
70610431		0.533686	0.567364	0.60357	0.612295	0.586441	0.498292	0.408597	0.335568	0.330718	0.304693	0.319082	0.352874	0.285426	-0.627384	-0.962286	-0.967239	-0.965759	-0.879081	-0.888213	-0.884165	-0.772657	-0.786843	-0.725773	-0.70429	-0.670512	-0.654971	-0.646877	-0.704928	-0.673716	-0.609804
70610975		-0.851226	-0.620326	-0.520246	-0.538862	-0.546135	-0.534686	-0.515163	-0.522805	-0.520061	-0.510508	-0.480377	-0.448782	-0.404262	-0.366911	-0.337951	-0.363558	-0.349343	-0.351855	-0.303311	-0.255639	-0.215723	-0.191696	-0.2102	-0.177406	-0.187582	-0.179695	-0.189557	-0.225562	-0.241306	-0.287095
70611115		0.862136	0.751231	0.646696	0.525046	0.257068	-0.00247381	-0.466692	-0.673854	-0.691611	-0.704729	-0.691573	-0.637549	-0.589014	-0.54864	-0.510785	-0.472753	-0.459407	-0.442853	-0.42237	-0.42109	-0.42663	-0.40743	-0.395284	-0.33849	-0.311664	-0.290821	-0.287699	-0.266416	-0.227226	-0.182877
70611729		0.273293	0.262883	0.235757	0.352841	0.552078	0.629458	0.648786	0.415799	0.282168	0.117868	-0.0158434	-0.228834	-0.340171	-0.442139	-0.543961	-0.636566	-0.529344	-0.478041	-0.435638	-0.432961	-0.467717	-0.480807	-0.494688	-0.515535	-0.524393	-0.537789	-0.566336	-0.56225	-0.513823	-0.465645
70612036		0.392441	0.395687	0.376813	0.325563	0.208267	0.160552	0.0119647	-0.0857583	-0.181452	-0.379439	-0.751891	-0.784981	-0.759363	-0.694034	-0.649582	-0.55675	-0.524293	-0.523178	-0.563311	-0.558477	-0.593066	-0.569991	-0.624749	-0.625573	-0.638473	-0.573327	-0.518302	-0.492452	-0.451268	-0.464804
70612413		-0.239862	-0.318435	-0.356749	-0.362914	-0.380259	-0.402912	-0.347558	-0.356181	-0.380852	-0.393574	-0.396659	-0.375965	-0.344386	-0.332179	-0.280504	-0.24571	-0.214582	-0.186229	-0.188085	-0.168869	-0.148071	-0.156552	-0.126479	-0.105537	-0.163639	-0.145679	-0.138907	-0.209287	-0.175073	-0.207941
70613027		-0.477745	-0.520343	-0.53057	-0.491541	-0.440401	-0.425964	-0.391782	-0.386466	-0.368923	-0.351731	-0.323955	-0.287862	-0.26853	-0.250301	-0.242338	-0.215128	-0.216467	-0.196515	-0.178445	-0.18485	-0.169345	-0.15509	-0.174024	-0.168278	-0.172832	-0.202727	-0.230121	-0.275371	-0.323644	-0.319398
70613334		-0.420856	-0.485052	-0.484646	-0.447946	-0.456856	-0.467096	-0.483962	-0.493049	-0.493602	-0.472913	-0.447414	-0.424889	-0.435355	-0.442934	-0.418942	-0.398272	-0.396425	-0.377062	-0.371945	-0.359818	-0.36526	-0.356164	-0.362715	-0.359395	-0.30132	-0.31688	-0.284688	-0.287919	-0.276381	-0.238616
70613711		-0.454963	-0.810534	-0.713576	-0.628402	-0.596272	-0.562907	-0.541193	-0.528867	-0.519985	-0.517697	-0.51195	-0.503773	-0.50403	-0.506521	-0.507168	-0.496988	-0.469627	-0.420215	-0.385439	-0.337682	-0.34059	-0.318682	-0.31199	-0.294018	-0.24442	-0.217558	-0.183701	-0.121107
70613878		0.33604	0.285092	0.09532	-0.277778	-0.0726365	-0.371569	-0.297079	-0.415362	-0.431383	-0.436085	-0.427664	-0.3353	-0.369914	-0.290351	-0.350284	-0.370925	-0.337647	-0.296588	-0.192142	-0.1906	-0.215014	-0.217249	-0.2425	-0.256443	-0.257466	-0.25383	-0.247337	-0.232142	-0.204129	-0.178541
70614185		-0.533807	-0.509118	-0.658951	-0.802749	-0.783304	-0.867445	-0.794456	-0.724791	-0.668603	-0.572069	-0.518497	-0.46025	-0.411218	-0.358269	-0.359445	-0.37085	-0.332887	-0.334476	-0.319965	-0.297835	-0.259271	-0.241948	-0.232997	-0.206969	-0.184935	-0.163399	-0.148862
70615553		-0.51836	-0.740349	-0.888495	-0.791106	-0.890754	-0.954473	-0.970561	-0.946165	-0.814183	-0.673713	-0.579087	-0.507051	-0.447577	-0.450353	-0.421615	-0.437003	-0.457301	-0.447069	-0.413848	-0.373296	-0.327111	-0.276875	-0.268183	-0.249547	-0.253554	-0.253909	-0.250432	-0.250627	-0.272497	-0.274127
70615623		0.16726	0.149102	0.195964	0.299359	0.36017	0.353543	0.343783	0.323459	0.183548	-0.0996492	-0.349364	-0.469584	-0.539482	-0.56032	-0.551863	-0.534178	-0.531965	-0.535358	-0.57658	-0.611082	-0.63375	-0.65342	-0.577551	-0.551279	-0.520663	-0.479083	-0.43374	-0.433564	-0.431296	-0.423022
70615790		0.957234	0.55829	0.304638	0.237923	0.1956	0.146438	0.0446218	-0.209104	-0.567142	-0.792514	-0.761267	-0.693535	-0.656806	-0.64043	-0.635929	-0.635541	-0.604202	-0.554935	-0.509144	-0.462571	-0.437692	-0.440152	-0.361566	-0.340287	-0.328986	-0.303435	-0.281433	-0.243455	-0.234866	-0.241422
70616097		0.489288	0.69801	0.43148	0.446141	0.211909	-0.0208191	-0.246821	-0.422147	-0.439238	-0.492745	-0.501726	-0.491643	-0.492897	-0.496283	-0.528147	-0.531476	-0.52665	-0.518361	-0.466856	-0.458869	-0.407363	-0.365375	-0.331112	-0.299189	-0.287186	-0.258941	-0.235292	-0.211339	-0.194886	-0.176476
70616167		0.189457	0.226381	0.173312	0.209727	0.188677	0.202778	0.246302	0.287256	0.329132	0.286674	0.243612	0.113604	0.272076	0.079658	-0.136015	-0.301522	-0.277793	-0.406301	-0.404327	-0.419286	-0.462977	-0.47302	-0.490922	-0.502605	-0.474034	-0.424455	-0.382319	-0.295985	-0.260288	-0.248648
70616544		0.00996435	-0.0323338	-0.0308465	-0.0616037	-0.140893	-0.227858	-0.289809	-0.361016	-0.447617	-0.54806	-0.533611	-0.578792	-0.598313	-0.588975	-0.622015	-0.638387	-0.648424	-0.647972	-0.613574	-0.574669	-0.532921	-0.524578	-0.523457	-0.485207	-0.456916	-0.433822	-0.398789	-0.357914	-0.337423	-0.278557
70616614		0.23267	0.272238	0.231072	-0.0413764	-0.434506	-0.640734	-0.79298	-0.948294	-0.800682	-0.64885	-0.433705	-0.327274	-0.337868	-0.308685	-0.33098	-0.35871	-0.383945	-0.397004	-0.39712	-0.389825	-0.384756	-0.375444	-0.359852	-0.337129	-0.308192	-0.268987	-0.247043	-0.224434	-0.248775	-0.284765
70616851		0.100014	0.157669	0.00741538	-0.205493	-0.400577	-0.46164	-0.481461	-0.461088	-0.469651	-0.463129	-0.45246	-0.417437	-0.355216	-0.361501	-0.314183	-0.294734	-0.281858	-0.235431	-0.19374	-0.183687	-0.203883	-0.215208	-0.207473	-0.212446	-0.22225	-0.231068	-0.235771	-0.234473
70617395		0.402646	0.748288	0.710412	0.488843	0.356184	0.272147	0.16456	0.0531947	-0.115718	-0.653157	-0.789962	-0.616366	-0.558041	-0.49718	-0.458389	-0.391631	-0.399205	-0.376358	-0.380895	-0.37953	-0.344298	-0.346655	-0.324715	-0.300257	-0.26795	-0.252744	-0.225038	-0.224312	-0.20939	-0.189787
70618149		-0.594758	-0.569083	-0.515129	-0.48228	-0.469324	-0.48611	-0.528457	-0.584126	-0.568597	-0.504514	-0.467434	-0.47578	-0.433186	-0.423027	-0.418814	-0.410099	-0.411663	-0.414873	-0.411176	-0.392586	-0.361338	-0.337353	-0.317222	-0.318865	-0.306707	-0.31197	-0.314228	-0.333967	-0.344545	-0.310747
70618386		0.26623	0.52012	0.710714	0.327611	-0.0462381	-0.334993	-0.491505	-0.518445	-0.567328	-0.596811	-0.614459	-0.619713	-0.600467	-0.563989	-0.524451	-0.48802	-0.478295	-0.452759	-0.449131	-0.4444	-0.447712	-0.416686	-0.373725	-0.325262	-0.31016	-0.288797	-0.276365	-0.238644	-0.223443	-0.214773
70618526		-0.584645	-0.665947	-0.735707	-0.674769	-0.668261	-0.535897	-0.488239	-0.487376	-0.519324	-0.546571	-0.533673	-0.477797	-0.410954	-0.372658	-0.367936	-0.361392	-0.365131	-0.353339	-0.353512	-0.344166	-0.343379	-0.302511	-0.289288	-0.282232	-0.293811	-0.289137	-0.269643	-0.251385	-0.24781	-0.260075
70618903		-0.0888597	-0.149865	-0.140586	-0.143824	-0.181277	-0.2386	-0.270304	-0.299867	-0.472486	-0.549019	-0.493446	-0.432651	-0.403098	-0.442899	-0.377676	-0.427825	-0.463349	-0.454608	-0.478041	-0.474163	-0.457893	-0.407239	-0.350248	-0.276389	-0.227766	-0.192429	-0.154334	-0.142188	-0.116496	-0.111638
70619517		0.507128	0.50409	0.5035	0.509928	0.541502	0.58509	0.573962	0.571494	0.535749	0.522417	0.525758	0.5361	0.51277	0.470436	0.419845	0.340313	0.189278	-0.0402559	-0.144723	-0.143445	-0.41403	-0.418337	-0.483075	-0.432908	-0.395873	-0.326566	-0.307038	-0.265808	-0.257996	-0.234397
70619991		-0.512526	-0.592598	-0.691705	-0.818774	-0.894127	-0.824106	-0.703333	-0.711614	-0.742346	-0.754158	-0.750184	-0.651907	-0.548717	-0.475481	-0.448736	-0.456287	-0.462236	-0.463309	-0.458678	-0.441308	-0.424149	-0.399881	-0.416501	-0.442366	-0.412081	-0.448049	-0.446354	-0.393952	-0.359905	-0.358407
70620061		0.423478	0.540627	0.658659	0.478155	0.267381	-0.0257541	-0.332868	-0.435797	-0.491812	-0.506769	-0.510155	-0.515938	-0.533193	-0.512791	-0.473406	-0.410846	-0.370802	-0.330256	-0.30741	-0.30663	-0.294895	-0.292856	-0.276294	-0.255759	-0.257816	-0.275304	-0.308602	-0.334229	-0.267427	-0.239679
70620675		0.0589797	0.0396805	-0.0419031	-0.0786975	-0.160288	-0.29649	-0.616121	-0.657164	-0.843262	-0.680095	-0.588039	-0.56991	-0.534924	-0.510848	-0.500917	-0.491766	-0.490007	-0.486859	-0.473722	-0.447742	-0.39058	-0.371265	-0.349097	-0.332031	-0.280473	-0.237096	-0.219788	-0.21004	-0.185656	-0.159734
70620982		-0.344832	-0.638854	-0.751895	-0.833696	-0.806861	-0.802614	-0.726768	-0.661916	-0.631635	-0.639659	-0.650181	-0.630056	-0.605398	-0.578971	-0.532722	-0.523025	-0.508457	-0.462851	-0.39068	-0.327609	-0.331663	-0.296076	-0.298666	-0.272214	-0.267939	-0.239095	-0.212164
70621806		0.341783	0.373448	0.231207	0.128471	0.083756	0.0653153	0.0050632	-0.0739855	-0.109894	-0.164647	-0.27777	-0.460987	-0.525301	-0.50538	-0.443738	-0.448226	-0.455561	-0.397911	-0.398471	-0.329263	-0.305883	-0.313526	-0.28424	-0.302845	-0.334695	-0.315161	-0.342433	-0.295866	-0.252457	-0.210177
70621973		-0.081546	-0.278557	-0.663038	-0.734071	-0.631946	-0.574419	-0.534364	-0.517714	-0.497704	-0.453704	-0.383403	-0.3892	-0.369014	-0.344168	-0.312948	-0.264123	-0.251681	-0.216731	-0.202885	-0.191841	-0.181454	-0.16136	-0.155575	-0.157151	-0.157187	-0.180747	-0.168821	-0.208608
70622587		0.722667	0.722665	0.0692825	-0.793299	-0.562146	-0.837721	-0.774126	-0.618289	-0.638963	-0.527392	-0.504554	-0.56196	-0.620873	-0.607057	-0.565589	-0.544634	-0.527196	-0.501617	-0.4661	-0.430133	-0.402372	-0.387851	-0.378583	-0.369372	-0.346774	-0.339748	-0.320288	-0.323118	-0.308891	-0.306862
70622727		0.0169492	-0.00588308	0.0292965	-0.039233	-0.136821	-0.0935498	-0.307297	-0.430721	-0.406751	-0.473492	-0.480652	-0.476756	-0.445165	-0.408278	-0.380622	-0.372915	-0.34648	-0.324647	-0.312672	-0.291159	-0.290694	-0.2753	-0.256881	-0.267656	-0.25206	-0.224544	-0.207517	-0.177961	-0.15122	-0.124587
70623034		-0.264111	-0.46392	-0.391642	-0.529115	-0.521333	-0.568856	-0.619266	-0.590876	-0.583492	-0.551553	-0.518483	-0.497893	-0.473043	-0.447049	-0.421098	-0.393247	-0.372755	-0.34778	-0.334445	-0.342678	-0.328185	-0.317614	-0.312776	-0.27756	-0.234159	-0.243829	-0.246679	-0.263883	-0.284611
70623885		0.739944	0.599371	-0.0925571	-0.159959	-0.387818	-0.463702	-0.462578	-0.415167	-0.35895	-0.266049	-0.295683	-0.255834	-0.299373	-0.283065	-0.292615	-0.296447	-0.266066	-0.215438	-0.166435	-0.139011	-0.0997014	-0.0634398	-0.0448886	-0.0157698	0.00145097	0.00544119
70624402		-0.151401	-0.262171	-0.306283	-0.326322	-0.353985	-0.420309	-0.439379	-0.43713	-0.399122	-0.360495	-0.322237	-0.32987	-0.310282	-0.299234	-0.252034	-0.202498	-0.168897	-0.168891	-0.162035	-0.186629	-0.193505	-0.198934	-0.188848	-0.163867	-0.157875	-0.135946
70625253		-0.154952	-0.317054	-0.575506	-0.793635	-0.750521	-0.491498	-0.393196	-0.469627	-0.397503	-0.422283	-0.406551	-0.331642	-0.360587	-0.338963	-0.274328	-0.210355	-0.191676	-0.17915	-0.165026	-0.176374	-0.167983	-0.167566	-0.168137	-0.178895	-0.171292	-0.181635	-0.16997	-0.192077	-0.193355	-0.238697
70625630		-0.297072	-0.423226	-0.531739	-0.474816	-0.402667	-0.42149	-0.447366	-0.470749	-0.583038	-0.643757	-0.688158	-0.724026	-0.719885	-0.615933	-0.607172	-0.531802	-0.482936	-0.406936	-0.395354	-0.403626	-0.397926	-0.381817	-0.364832	-0.341521	-0.323919	-0.297819	-0.262275	-0.246694	-0.211647	-0.243529
70625867		-0.0659048	0.0779493	0.263709	0.448568	0.456274	0.514271	-0.111808	-0.301944	-0.369439	-0.422377	-0.468254	-0.520722	-0.516509	-0.522553	-0.511509	-0.492137	-0.476919	-0.466782	-0.460593	-0.460957	-0.467265	-0.461597	-0.455022	-0.440449	-0.444328	-0.44233	-0.442803	-0.448663	-0.446799	-0.458566
70626007		-0.213227	-0.26644	-0.140143	-0.0344143	-0.0509177	-0.114568	-0.19657	-0.308532	-0.835765	-0.854478	-0.764272	-0.672808	-0.625616	-0.58701	-0.532624	-0.488892	-0.446454	-0.407349	-0.402267	-0.368537	-0.356129	-0.350569	-0.326647	-0.324326	-0.323123	-0.308715	-0.306594	-0.305279	-0.302914	-0.303329
70626314		-0.279368	-0.30303	-0.338682	-0.375044	-0.360848	-0.476521	-0.549776	-0.561383	-0.52652	-0.556808	-0.556361	-0.566379	-0.553016	-0.552074	-0.516612	-0.46084	-0.366079	-0.336535	-0.334006	-0.299917	-0.29856	-0.268619	-0.268069	-0.252577	-0.244918	-0.269604	-0.258592	-0.255556	-0.252957	-0.233592
70626551		0.132716	-0.0199572	-0.159437	-0.278337	-0.348215	-0.446569	-0.528751	-0.594447	-0.632353	-0.652743	-0.662435	-0.666334	-0.662871	-0.639458	-0.606478	-0.576246	-0.537511	-0.505592	-0.479985	-0.453644	-0.413027	-0.365855	-0.326068	-0.299465	-0.277335	-0.24087	-0.222917	-0.179108	-0.161209	-0.148524
70626621		0.19314	0.217621	0.166643	0.152468	0.111376	0.0493492	-0.0523377	-0.159903	-0.229412	-0.349353	-0.449838	-0.542959	-0.633946	-0.661635	-0.584719	-0.542201	-0.543565	-0.550326	-0.582945	-0.632788	-0.657584	-0.660878	-0.629492	-0.542128	-0.521291	-0.525252	-0.516024	-0.528933	-0.515201	-0.459744
70626788		0.263982	0.18791	0.149327	0.128885	0.118674	0.118387	0.0726372	0.122562	0.128019	0.0476404	-0.137918	-0.315423	-0.346658	-0.314714	-0.303075	-0.340561	-0.419542	-0.443558	-0.494789	-0.511749	-0.523444	-0.538499	-0.564557	-0.581206	-0.562	-0.527833	-0.515755	-0.490127	-0.45571	-0.460749
70627612		-0.54751	-0.687093	-0.727148	-0.850347	-0.843603	-0.772368	-0.722847	-0.656644	-0.564253	-0.576344	-0.518124	-0.392829	-0.353716	-0.341565	-0.267655	-0.233559	-0.211129	-0.197753	-0.185301	-0.156661	-0.147157	-0.130076	-0.131579	-0.121143	-0.122435	-0.096297	-0.0856176	-0.071573	-0.0715361
70628603		-0.621432	-0.506536	-0.508509	-0.49682	-0.539364	-0.545831	-0.566341	-0.572653	-0.57013	-0.559933	-0.52843	-0.454035	-0.377063	-0.334607	-0.361887	-0.330099	-0.342807	-0.350335	-0.330727	-0.316952	-0.315473	-0.301872	-0.311092	-0.329029	-0.356097	-0.388357	-0.407982	-0.384264	-0.323736	-0.260102
70628840		0.483387	0.468738	0.304597	0.120593	-0.055817	-0.189457	-0.238503	-0.239875	-0.281883	-0.326636	-0.490967	-0.452757	-0.615929	-0.627104	-0.569652	-0.566489	-0.658271	-0.733854	-0.734228	-0.685147	-0.611231	-0.552762	-0.502976	-0.434718	-0.41067	-0.396365	-0.393371	-0.367734	-0.331209	-0.304674
70629454		-0.119087	-0.13306	-0.178578	-0.262533	-0.309951	-0.33318	-0.327085	-0.37562	-0.399914	-0.418006	-0.422136	-0.430988	-0.436152	-0.449213	-0.469142	-0.483238	-0.479125	-0.39216	-0.38259	-0.380513	-0.374572	-0.358393	-0.334783	-0.332773	-0.334633	-0.341746	-0.355299	-0.373908	-0.383012	-0.391826
70630068		0.909398	0.819588	0.611561	0.291193	-0.0183526	-0.217044	-0.327867	-0.413866	-0.406529	-0.408255	-0.389659	-0.402068	-0.395667	-0.404986	-0.409951	-0.390034	-0.346026	-0.29388	-0.298947	-0.250695	-0.217992	-0.21369	-0.166981	-0.16316	-0.143328	-0.154752	-0.150331	-0.144879	-0.14852	-0.136538
70630989		-0.428234	-0.399702	-0.526074	-0.432482	-0.656923	-0.743195	-0.675919	-0.651646	-0.640097	-0.641104	-0.596381	-0.626392	-0.684174	-0.73803	-0.774701	-0.769104	-0.756586	-0.663238	-0.535181	-0.468765	-0.388824	-0.393663	-0.390163	-0.411022	-0.384918	-0.365165	-0.296265	-0.223029	-0.177847	-0.122934
70631059		0.723059	0.516578	0.215596	-0.150283	-0.28695	-0.397699	-0.49249	-0.537097	-0.56562	-0.564042	-0.533541	-0.486509	-0.47838	-0.41146	-0.385987	-0.428343	-0.381397	-0.405853	-0.399674	-0.414842	-0.426909	-0.407837	-0.380896	-0.342053	-0.303234	-0.285635	-0.269293	-0.270883	-0.2447	-0.249939
70631366		0.102915	0.145937	0.162645	0.190135	0.232209	0.317277	0.300352	0.350816	0.406433	0.209934	-0.0210214	-0.255891	-0.439672	-0.509327	-0.528428	-0.527149	-0.519389	-0.480261	-0.454992	-0.485826	-0.529633	-0.546865	-0.565151	-0.553557	-0.516447	-0.465636	-0.455992	-0.40859	-0.372789	-0.323797
70631506		-0.48865	-0.638617	-0.695868	-0.712716	-0.695705	-0.695252	-0.677575	-0.627413	-0.590035	-0.521962	-0.473388	-0.43738	-0.411971	-0.429283	-0.444361	-0.440123	-0.462019	-0.479689	-0.476334	-0.439258	-0.422669	-0.418006	-0.404425	-0.395174	-0.409524	-0.390499	-0.358398	-0.332286	-0.349656	-0.336828
70632287		0.401809	0.155593	0.0378716	-0.136873	-0.48696	-0.547912	-0.557503	-0.529563	-0.495415	-0.461601	-0.439398	-0.408954	-0.399653	-0.390082	-0.390494	-0.401999	-0.402386	-0.41729	-0.425141	-0.347358	-0.381787	-0.344397	-0.320472	-0.287211	-0.242432	-0.157761	-0.122697	-0.0778694	-0.0624071	-0.0539577
70632971		-0.0466236	-0.116886	-0.164598	-0.143451	-0.12028	-0.0647157	-0.026725	-0.00296209	-0.0818328	-0.163939	-0.351199	-0.438721	-0.494192	-0.533223	-0.560932	-0.610114	-0.642108	-0.672218	-0.662072	-0.615629	-0.547049	-0.492218	-0.461696	-0.398756	-0.341662	-0.332427	-0.272604	-0.224164	-0.194838	-0.182875
70633278		0.486451	0.456629	0.489411	0.515172	0.442121	0.44718	0.430427	0.296569	-0.166809	-0.339199	-0.414458	-0.381599	-0.414636	-0.413687	-0.4045	-0.389257	-0.379008	-0.363915	-0.333104	-0.337576	-0.299472	-0.29321	-0.300995	-0.315075	-0.326227	-0.316902	-0.321675	-0.32382	-0.337551	-0.339934
70633418		0.319291	0.114597	-0.153227	-0.634735	-0.604926	-0.814143	-0.692698	-0.584715	-0.526727	-0.487476	-0.462795	-0.453657	-0.433238	-0.39	-0.35593	-0.33078	-0.300447	-0.273136	-0.241614	-0.200251	-0.179489	-0.13123	-0.109189	-0.0863829	-0.0719497	-0.0609661	-0.0435737	-0.0309529
70633585		-0.814328	-0.922791	-0.913399	-0.86889	-0.862084	-0.81763	-0.757368	-0.698692	-0.646761	-0.601093	-0.5631	-0.5262	-0.512493	-0.513397	-0.463974	-0.453062	-0.439598	-0.429955	-0.420972	-0.37754	-0.356262	-0.355739	-0.339871	-0.336287	-0.313731	-0.307933	-0.268109	-0.247374	-0.257171	-0.245771
70633655		0.2316	0.215773	0.0439052	-0.651218	-0.534477	-0.493345	-0.458501	-0.507441	-0.540748	-0.57917	-0.604966	-0.622872	-0.600055	-0.605432	-0.590655	-0.563989	-0.530411	-0.508198	-0.473237	-0.470889	-0.432869	-0.427491	-0.384436	-0.361673	-0.345702	-0.313893	-0.258939	-0.226524	-0.220505	-0.223679
70633892		0.460513	0.543372	0.537083	0.455735	0.326916	-0.190015	-0.0638606	-0.587111	-0.627438	-0.600044	-0.568989	-0.559355	-0.561745	-0.560052	-0.546815	-0.496405	-0.4729	-0.493839	-0.457878	-0.421761	-0.445953	-0.430005	-0.402087	-0.393292	-0.385183	-0.343391	-0.309841	-0.290435	-0.256293	-0.259367
70634646		-0.184797	-0.164513	-0.21242	-0.302032	-0.414129	-0.523866	-0.568744	-0.603512	-0.639859	-0.641122	-0.626974	-0.598306	-0.566058	-0.525977	-0.450703	-0.39504	-0.348619	-0.319366	-0.272878	-0.298149	-0.240725	-0.204011	-0.214275	-0.182141	-0.172944	-0.163927	-0.166275	-0.154189	-0.104325
70635330		-0.4954	-0.542372	-0.548224	-0.572817	-0.60363	-0.59284	-0.584359	-0.605901	-0.590225	-0.591692	-0.596765	-0.610577	-0.607089	-0.639141	-0.666323	-0.661594	-0.65876	-0.598475	-0.544453	-0.545032	-0.50575	-0.498715	-0.443967	-0.376918	-0.338612	-0.358415	-0.345778	-0.340613	-0.322852	-0.29364
70635944		0.136189	0.0890773	-0.0065446	-0.215046	-0.229922	-0.312922	-0.421448	-0.457046	-0.473317	-0.497166	-0.526408	-0.576525	-0.581681	-0.557343	-0.516867	-0.494318	-0.473026	-0.453621	-0.42389	-0.397803	-0.399225	-0.407172	-0.407424	-0.407709	-0.397065	-0.358573
70636321		0.542978	0.524462	0.124547	-0.016441	-0.511421	-0.444802	-0.48312	-0.470389	-0.468249	-0.468919	-0.453375	-0.407542	-0.374474	-0.366714	-0.346436	-0.324988	-0.30166	-0.294319	-0.324211	-0.354967	-0.346435	-0.327263	-0.3207	-0.33295	-0.351462	-0.362672	-0.35043	-0.333719
70636865		-0.61041	-0.701427	-0.617546	-0.602635	-0.586672	-0.561924	-0.533597	-0.504532	-0.47065	-0.450063	-0.42947	-0.386491	-0.364261	-0.324823	-0.266338	-0.250777	-0.203504	-0.170266	-0.183594	-0.173044	-0.178621	-0.199661	-0.203388	-0.167371	-0.173342	-0.157955	-0.170044	-0.149079	-0.137187
70636935		0.697973	0.857245	0.785835	0.597662	0.421994	0.298543	0.131269	-0.00425056	-0.145573	-0.30363	-0.266177	-0.409554	-0.534003	-0.470999	-0.52778	-0.532757	-0.551542	-0.570285	-0.568602	-0.536083	-0.45924	-0.418719	-0.382466	-0.375181	-0.350492	-0.333831	-0.264728	-0.249842	-0.206825	-0.209561
70637856		-0.427133	-0.611147	-0.728297	-0.771347	-0.765988	-0.719359	-0.689253	-0.739082	-0.822248	-0.809947	-0.708094	-0.584187	-0.54584	-0.518621	-0.543404	-0.562653	-0.552735	-0.533273	-0.51227	-0.494965	-0.481676	-0.433464	-0.384372	-0.3217	-0.271503	-0.263014	-0.214629	-0.204574	-0.203247	-0.155224
70639768		0.0499983	-0.117335	-0.156987	-0.187742	-0.220765	-0.27815	-0.33932	-0.398705	-0.451615	-0.506036	-0.602304	-0.909255	-0.548879	-0.385025	-0.308336	-0.312048	-0.135449	-0.119238	-0.172702	-0.260538	-0.258122	-0.313397	-0.291194	-0.239294	-0.198564	-0.152334	-0.111969	-0.0839555	-0.0317126	0.0270501
70639908		0.385736	0.339508	0.284376	0.215325	0.093958	-0.111938	-0.293634	-0.416004	-0.460555	-0.47947	-0.491778	-0.498337	-0.507086	-0.503277	-0.490248	-0.463011	-0.411178	-0.329418	-0.266568	-0.243704	-0.229984	-0.235517	-0.244096	-0.26083	-0.266296	-0.250919	-0.233797	-0.226522	-0.208086	-0.184288
70640145		-0.0124315	0.0676174	0.189121	0.294241	0.340429	0.373505	0.289094	0.203509	0.290948	0.148039	0.142498	0.122037	0.188563	0.110211	0.103715	-0.0926273	-0.36527	-0.585426	-0.631991	-0.596224	-0.558187	-0.530803	-0.513576	-0.506079	-0.524801	-0.565624	-0.559146	-0.488924	-0.425178	-0.355019
70640522		-0.279755	-0.400224	-0.448871	-0.467748	-0.504892	-0.52128	-0.52629	-0.525908	-0.525248	-0.542518	-0.564906	-0.50655	-0.399587	-0.314905	-0.288183	-0.223979	-0.223401	-0.187955	-0.155248	-0.159369	-0.12135	-0.0941939	-0.116952	-0.0777151	-0.0763468	-0.0409939	-0.0178371	-0.0269376	-0.0125142	0.00726102
70642504		-0.239009	-0.242066	-0.25325	-0.27079	-0.306717	-0.515124	-0.506069	-0.604748	-0.590731	-0.589782	-0.486343	-0.337256	-0.187772	-0.115007	-0.0930402	-0.0846137	-0.0622431	-0.0339708	0.0250648	0.110985	0.207957	0.23898	0.274666	0.291968	0.30911	0.331521	0.358072	0.381757	0.367853	0.394198
70643662		-0.397241	-0.39256	-0.371939	-0.276984	-0.187699	-0.28269	-0.565884	-0.76636	-0.830062	-0.695889	-0.620114	-0.513426	-0.460531	-0.446246	-0.416928	-0.427243	-0.401421	-0.396615	-0.390019	-0.377603	-0.36808	-0.367236	-0.370966	-0.337307	-0.306471	-0.292949	-0.290688	-0.277338	-0.291426	-0.295248
70644723		0.480351	0.389342	0.296975	0.104321	-0.025156	-0.100252	-0.169074	-0.219239	-0.232696	-0.317198	-0.343755	-0.398513	-0.392087	-0.380453	-0.399869	-0.349342	-0.328961	-0.281855	-0.272341	-0.235802	-0.237177	-0.215707	-0.199571	-0.155655	-0.137452	-0.142469	-0.15279	-0.133182	-0.101324	-0.0748305
70644890		-0.336715	-0.412657	-0.565869	-0.61783	-0.630923	-0.687059	-0.698155	-0.73235	-0.794039	-0.844802	-0.892213	-0.845241	-0.79174	-0.720669	-0.655535	-0.566709	-0.55923	-0.552169	-0.527797	-0.471069	-0.429682	-0.420866	-0.370354	-0.370349	-0.350039	-0.330652	-0.316416	-0.310646	-0.304874	-0.301822
70645030		-0.72509	-0.691705	-0.65053	-0.561959	-0.523687	-0.560507	-0.618386	-0.627392	-0.552035	-0.514118	-0.467525	-0.40934	-0.422189	-0.380784	-0.352747	-0.325216	-0.340871	-0.337935	-0.317705	-0.29492	-0.282714	-0.26985	-0.237392	-0.224162	-0.206636	-0.197292	-0.186088	-0.188552	-0.174189	-0.1656
70645267		0.392971	0.559918	0.75013	0.881181	0.749917	0.917933	0.739545	0.0458457	-0.295531	-0.391993	-0.444204	-0.399728	-0.458612	-0.526468	-0.592089	-0.59389	-0.552653	-0.482892	-0.415965	-0.391123	-0.381922	-0.38377	-0.350211	-0.335744	-0.325702	-0.300294	-0.296368	-0.277551	-0.265273	-0.21254
70645644		0.292716	0.302498	0.40747	0.33992	0.222193	-0.132982	-0.613769	-0.891403	-0.963854	-0.970861	-0.91903	-0.830299	-0.727144	-0.618511	-0.53096	-0.534647	-0.470391	-0.461546	-0.492369	-0.515224	-0.531358	-0.535038	-0.515766	-0.496424	-0.474639	-0.460011	-0.444209	-0.418382	-0.392338	-0.409749
70646942		-0.479081	-0.544101	-0.583953	-0.614804	-0.637766	-0.666161	-0.683413	-0.690127	-0.671511	-0.628867	-0.551523	-0.49422	-0.447657	-0.462755	-0.454802	-0.4086	-0.367873	-0.316778	-0.29227	-0.290124	-0.27453	-0.294979	-0.292793	-0.294505	-0.274843	-0.254128
70647179		0.390095	0.421906	0.226634	0.139864	-0.0988039	-0.30048	-0.384898	-0.404613	-0.401312	-0.394548	-0.397011	-0.382363	-0.363732	-0.353624	-0.362991	-0.360295	-0.353116	-0.344559	-0.326119	-0.281935	-0.284483	-0.253361	-0.23862	-0.198263	-0.175468	-0.170313	-0.145975	-0.167176	-0.172886	-0.188388
70647486		0.131278	0.198627	0.250222	0.241931	-0.372656	-0.172134	-0.337918	-0.396394	-0.41832	-0.461126	-0.431677	-0.379912	-0.344449	-0.261724	-0.257712	-0.237512	-0.267082	-0.254967	-0.252644	-0.249874	-0.233827	-0.22719	-0.213362	-0.193066	-0.170927	-0.176978	-0.167312	-0.160195	-0.0980432
70647626		0.587016	0.566281	0.260928	0.0151602	-0.235352	-0.376988	-0.421288	-0.561338	-0.638806	-0.661512	-0.695824	-0.693802	-0.663889	-0.629694	-0.608795	-0.559211	-0.464301	-0.390425	-0.356332	-0.349725	-0.299254	-0.33505	-0.291496	-0.310499	-0.287655	-0.28088	-0.244503	-0.241889	-0.191438	-0.169961
70648003		0.309163	0.23112	0.0927422	0.0593607	0.0391723	-0.05347	-0.55753	-0.691415	-0.537753	-0.514173	-0.464172	-0.447403	-0.447708	-0.440062	-0.428852	-0.374189	-0.334003	-0.315747	-0.303804	-0.311682	-0.32523	-0.337009	-0.337914	-0.333426	-0.312072	-0.294743	-0.263696	-0.251656	-0.24677	-0.249236
70648854		0.197398	-0.182208	-0.518502	-0.642522	-0.599687	-0.599204	-0.526428	-0.504785	-0.50679	-0.48725	-0.46467	-0.422129	-0.375313	-0.323125	-0.258797	-0.241625	-0.205149	-0.158073	-0.114515	-0.0863253	-0.0746923	-0.0587494	-0.0557612	-0.0547277	-0.0559933	-0.0612738	-0.0583948	-0.0360257	-0.0303915
70649468		-0.577627	-0.666675	-0.66345	-0.639467	-0.638834	-0.619006	-0.593533	-0.560652	-0.517678	-0.454619	-0.41984	-0.403199	-0.348855	-0.33775	-0.317601	-0.311262	-0.31706	-0.331438	-0.347048	-0.294256	-0.27064	-0.268624	-0.287451	-0.292819
70649608		-0.227055	-0.24401	-0.257918	-0.208565	-0.242069	-0.356688	-0.4444	-0.845124	-0.856817	-0.763119	-0.594946	-0.538969	-0.515643	-0.462395	-0.450873	-0.425017	-0.429862	-0.422401	-0.384853	-0.256087	-0.206428	-0.172919	-0.113465	-0.0287791	0.0470504	0.109394	0.156043	0.195811	0.201862	0.222111
70650459		0.445445	0.404285	0.342856	0.218377	-0.0158758	-0.787894	-0.732996	-0.630821	-0.609273	-0.615049	-0.613335	-0.597114	-0.614004	-0.58378	-0.469159	-0.386317	-0.359177	-0.368346	-0.371429	-0.366901	-0.352512	-0.332951	-0.32744	-0.315358	-0.286382	-0.248664	-0.225668	-0.200535	-0.160209	-0.151771
70650836		-0.123138	-0.413734	-0.637993	-0.737706	-0.815479	-0.829441	-0.614636	-0.441311	-0.343558	-0.377847	-0.417711	-0.48505	-0.468596	-0.462619	-0.458092	-0.465629	-0.444417	-0.388435	-0.323528	-0.275599	-0.229733	-0.215546	-0.197591	-0.226429	-0.207305	-0.212424	-0.199314	-0.171205	-0.132779	-0.111583
70651380		0.0327654	-0.168269	-0.336841	-0.464927	-0.564763	-0.593313	-0.607033	-0.62389	-0.629955	-0.650668	-0.660446	-0.654976	-0.660645	-0.65471	-0.644699	-0.630103	-0.61182	-0.575033	-0.559254	-0.536255	-0.506885	-0.493908	-0.502421	-0.482576	-0.447183	-0.428639	-0.420504	-0.401729	-0.372268	-0.339467
70651994		-0.335941	-0.464494	-0.54219	-0.526226	-0.551133	-0.512227	-0.512687	-0.538883	-0.602162	-0.59288	-0.657099	-0.624052	-0.587757	-0.563162	-0.554578	-0.542641	-0.530915	-0.519381	-0.469027	-0.417723	-0.381556	-0.363645	-0.351851	-0.353799	-0.358906	-0.327883	-0.324278	-0.290671	-0.274515	-0.289674
70652064		-0.322857	-0.240069	-0.723367	-0.852509	-0.697298	-0.712954	-0.623927	-0.568882	-0.526357	-0.40295	-0.38888	-0.376055	-0.348928	-0.293283	-0.31737	-0.274219	-0.289885	-0.23491	-0.274627	-0.204648	-0.169662	-0.141668	-0.081182	-0.0339586	-0.00658299	0.0338047	0.0612941	0.0734739	0.069585	0.0631245
70652204		-0.377053	-0.468626	-0.517503	-0.539229	-0.546852	-0.540405	-0.535184	-0.516634	-0.484931	-0.474369	-0.435829	-0.396876	-0.360244	-0.34704	-0.332881	-0.328263	-0.318421	-0.312696	-0.31376	-0.313578	-0.267687	-0.200758	-0.174817	-0.144852	-0.122948	-0.12442	-0.110404	-0.107931	-0.105152
70652371		0.297111	0.515286	0.784505	0.855306	0.832168	0.777828	0.727304	0.682669	0.622003	0.509269	0.165728	-0.650194	-0.717295	-0.646197	-0.607917	-0.573199	-0.540241	-0.501349	-0.493689	-0.478403	-0.453454	-0.420116	-0.385919	-0.37447	-0.360672	-0.359627	-0.336459	-0.335985	-0.286355
70652818		-0.188626	-0.210547	-0.297787	-0.421632	-0.536249	-0.657603	-0.675499	-0.738374	-0.795654	-0.750779	-0.720214	-0.672002	-0.648948	-0.601245	-0.563584	-0.550267	-0.5453	-0.5285	-0.484021	-0.446691	-0.401656	-0.318756	-0.325256	-0.261662	-0.249808	-0.168267	-0.0909961	-0.10349	-0.020686	-0.0491601
70653502		-0.601308	-0.705788	-0.781341	-0.776221	-0.674331	-0.557107	-0.475803	-0.457722	-0.437801	-0.421027	-0.406869	-0.398807	-0.386849	-0.377872	-0.361906	-0.311123	-0.321741	-0.301101	-0.293348	-0.259947	-0.258968	-0.242799	-0.220387	-0.211052	-0.19884	-0.196149	-0.187858	-0.163213	-0.143125	-0.112204
70653809		-0.369995	-0.345853	-0.327239	-0.351858	-0.433469	-0.509228	-0.553165	-0.608299	-0.690182	-0.777811	-0.890297	-0.863601	-0.756986	-0.619985	-0.573996	-0.547049	-0.479607	-0.463883	-0.447593	-0.472007	-0.494876	-0.474439	-0.43841	-0.397886	-0.361239	-0.355504	-0.367126	-0.368173	-0.352364	-0.347577
70653976		-0.734991	-0.922232	-0.776331	-0.624642	-0.551757	-0.50797	-0.527143	-0.543086	-0.603482	-0.645797	-0.676508	-0.657321	-0.593832	-0.524181	-0.446967	-0.444677	-0.36688	-0.366528	-0.305322	-0.288472	-0.25505	-0.263412	-0.244354	-0.216691	-0.20625	-0.192987	-0.191681	-0.145795	-0.132715	-0.105936
70654353		0.547852	0.719388	0.80353	0.794121	0.706903	0.615626	0.202924	-0.446657	-0.563952	-0.520817	-0.488758	-0.472254	-0.481622	-0.507822	-0.545517	-0.580342	-0.607794	-0.583355	-0.509262	-0.42634	-0.373732	-0.375461	-0.336988	-0.33103	-0.340661	-0.313391	-0.29475	-0.264203	-0.261617	-0.22818
70654897		0.0740528	-0.0109817	-0.112761	-0.207678	-0.264853	-0.277762	-0.303159	-0.342642	-0.358877	-0.392346	-0.411396	-0.415662	-0.421756	-0.405515	-0.396711	-0.380502	-0.378496	-0.377741	-0.355269	-0.302053	-0.254121	-0.23186	-0.203678	-0.196392	-0.189881	-0.192661	-0.18736	-0.199329	-0.206243	-0.236803
70656335		0.434198	0.363885	0.211297	0.127397	0.0716348	0.103486	0.139972	0.06417	-0.508611	-0.835782	-0.769248	-0.604133	-0.533756	-0.478978	-0.455516	-0.449703	-0.454305	-0.457429	-0.449237	-0.45309	-0.418953	-0.406589	-0.361114	-0.331749	-0.322543	-0.295355	-0.279303	-0.282083
70656405		0.599344	0.366939	0.178137	-0.0143239	-0.303491	-0.488285	-0.530476	-0.53293	-0.518523	-0.507088	-0.49079	-0.486658	-0.482199	-0.474069	-0.463776	-0.4483	-0.406938	-0.365028	-0.325004	-0.326616	-0.275129	-0.258007	-0.233806	-0.257621	-0.240057	-0.245411	-0.237897	-0.231938	-0.225698
70656949		-0.115512	0.11107	-0.152091	-0.00763546	0.00486556	0.0973157	0.0611459	0.0149015	-0.181209	-0.613843	-0.663086	-0.625949	-0.593865	-0.559831	-0.530002	-0.55486	-0.550988	-0.53283	-0.507935	-0.500909	-0.494136	-0.494203	-0.469015	-0.45793	-0.392901	-0.345881	-0.360012	-0.348497	-0.323664	-0.315038
70657563		-0.186946	-0.135925	-0.148623	-0.158311	-0.111879	-0.130292	-0.133536	-0.157618	-0.216956	-0.29302	-0.340013	-0.389126	-0.442482	-0.435986	-0.421634	-0.413894	-0.418865	-0.419867	-0.411585	-0.390509	-0.356681	-0.312747	-0.293142	-0.249849	-0.239772	-0.200005	-0.164893	-0.165682	-0.14302	-0.0874117
70658247		0.502536	0.353826	0.187428	-0.0831253	-0.304188	-0.354275	-0.388495	-0.414499	-0.43618	-0.445071	-0.413034	-0.389091	-0.380699	-0.346269	-0.31915	-0.277873	-0.265995	-0.24585	-0.255892	-0.261326	-0.234241	-0.198265	-0.185854	-0.159323	-0.153322	-0.129928	-0.117235	-0.121174	-0.13066
70658554		-0.351968	-0.362046	-0.351575	-0.324881	0.0224116	0.0663653	0.191935	0.0984977	0.0504216	-0.141254	-0.418759	-0.800142	-0.977863	-0.802588	-0.682079	-0.587308	-0.509772	-0.486953	-0.510163	-0.50894	-0.494432	-0.483866	-0.469268	-0.435592	-0.406662	-0.379858	-0.37115	-0.350231	-0.302266	-0.271994
70658624		-0.53173	-0.637116	-0.621448	-0.57778	-0.5425	-0.512541	-0.485925	-0.460654	-0.428699	-0.38432	-0.322716	-0.327397	-0.310011	-0.31548	-0.337231	-0.342458	-0.360414	-0.386994	-0.394512	-0.366072	-0.327609	-0.300924	-0.297374	-0.311628	-0.348678	-0.374207	-0.356704	-0.354393	-0.3333	-0.318774
70659168		-0.168523	-0.26106	-0.48919	-0.717843	-0.888478	-0.762412	-0.669784	-0.578372	-0.534558	-0.503869	-0.434595	-0.418417	-0.388402	-0.370572	-0.361162	-0.331372	-0.312723	-0.297391	-0.301939	-0.303505	-0.290775	-0.272119	-0.244132	-0.199807	-0.195638	-0.224302	-0.272836	-0.304669	-0.298628	-0.281633
70659922		-0.474269	-0.475238	-0.460741	-0.446212	-0.43481	-0.430182	-0.43452	-0.458165	-0.493463	-0.481778	-0.468887	-0.407916	-0.33275	-0.306119	-0.274842	-0.262012	-0.239298	-0.211616	-0.201275	-0.180666	-0.149528	-0.136069	-0.109147	-0.0870419	-0.0710881	-0.0805461	-0.0669941	-0.0567812	-0.0599678	-0.0540173
70660159		-0.119154	-0.275684	-0.360344	-0.420942	-0.439279	-0.404883	-0.388088	-0.370721	-0.386655	-0.405545	-0.414287	-0.408153	-0.390551	-0.386721	-0.357145	-0.349018	-0.319952	-0.275104	-0.203364	-0.162414	-0.156538	-0.138748	-0.135026	-0.142409	-0.159697	-0.174222	-0.216457	-0.228167	-0.254131	-0.301813
70660229		-0.119617	-0.197768	-0.295927	-0.395086	-0.395473	-0.468521	-0.472067	-0.558785	-0.610776	-0.616631	-0.635584	-0.595646	-0.542311	-0.482591	-0.423913	-0.386286	-0.350087	-0.320129	-0.29547	-0.274047	-0.264289	-0.239764	-0.231091	-0.19515	-0.192199	-0.157832	-0.155814	-0.137639	-0.121438	-0.110257
70660536		-0.200148	-0.42328	-0.866682	-0.967479	-0.476355	-0.0546867	-0.0551045	-0.042226	-0.053137	-0.126478	-0.237703	-0.385838	-0.53302	-0.597923	-0.608797	-0.587865	-0.551715	-0.50122	-0.471023	-0.47713	-0.444122	-0.416294	-0.417178	-0.436309	-0.407743	-0.334876	-0.310418	-0.332099	-0.293081	-0.255171
70660843		-0.0525388	-0.116925	-0.163141	-0.353311	-0.365838	-0.449957	-0.528856	-0.560188	-0.527729	-0.516981	-0.604547	-0.572763	-0.371548	-0.244824	-0.30235	-0.313486	-0.370421	-0.39734	-0.432102	-0.439553	-0.434359	-0.41924	-0.399552	-0.38359	-0.373643	-0.349102	-0.331841	-0.319468	-0.299332	-0.315297
70661834		0.369448	0.194457	-0.0653977	-0.310012	-0.510371	-0.575927	-0.557951	-0.537803	-0.514308	-0.504526	-0.491601	-0.48145	-0.455929	-0.415123	-0.384303	-0.349397	-0.365656	-0.327641	-0.334408	-0.313064	-0.318139	-0.328642	-0.333282	-0.318842	-0.304061	-0.284693	-0.267438	-0.262102	-0.264343	-0.248289
70662211		0.6276	0.559996	0.624234	0.648449	0.792617	0.65126	0.524423	0.460058	0.377313	0.275242	0.201643	-0.362627	-0.653542	-0.625652	-0.614864	-0.578387	-0.54759	-0.537213	-0.539327	-0.532649	-0.526531	-0.537749	-0.564156	-0.573581	-0.560563	-0.556407	-0.526049	-0.455241	-0.409062	-0.300945
70662518		0.127588	0.116604	0.138676	0.245834	0.443988	0.345825	0.150533	-0.0796914	-0.270545	-0.252566	-0.320003	-0.348888	-0.336399	-0.348236	-0.390591	-0.384228	-0.386028	-0.395389	-0.393735	-0.379561	-0.397958	-0.366429	-0.312867	-0.30208	-0.279027	-0.277636	-0.267458	-0.276126	-0.245275	-0.278447
70663062		-0.591354	-0.506513	-0.465741	-0.508572	-0.579281	-0.644147	-0.662894	-0.640207	-0.591586	-0.559952	-0.539864	-0.49391	-0.489875	-0.450277	-0.418729	-0.423761	-0.413845	-0.354497	-0.294837	-0.26798	-0.26301	-0.243325	-0.256377	-0.247223	-0.241084	-0.232675	-0.228476	-0.228948	-0.249228	-0.273977
70663132		-0.479352	-0.195864	-0.184757	-0.268254	-0.34623	-0.463006	-0.729405	-0.71671	-0.629024	-0.519881	-0.43074	-0.416621	-0.418403	-0.453545	-0.469996	-0.476626	-0.430644	-0.397659	-0.375895	-0.374882	-0.371269	-0.379874	-0.370607	-0.35571	-0.315651	-0.292839	-0.271471	-0.278651	-0.290792	-0.343364
70663746		-0.0144173	0.0110708	0.0922816	0.115033	0.167568	0.0561242	0.0324514	-0.0646599	-0.21198	-0.315674	-0.517594	-0.829466	-0.882141	-0.76179	-0.64729	-0.544957	-0.474894	-0.451784	-0.449169	-0.459962	-0.457017	-0.430417	-0.402356	-0.390221	-0.384002	-0.375427	-0.345833	-0.303349	-0.271559	-0.247888
70663816		-0.269993	-0.37458	-0.389199	-0.453064	-0.525108	-0.498172	-0.560929	-0.613583	-0.560402	-0.54187	-0.533967	-0.510316	-0.55093	-0.576588	-0.614106	-0.637395	-0.610607	-0.621141	-0.621675	-0.630075	-0.630985	-0.636203	-0.626932	-0.611322	-0.583617	-0.560183	-0.53174	-0.504041	-0.490956	-0.478639
70664430		0.351788	0.402556	0.269308	0.143091	0.0165694	-0.13033	-0.247514	-0.358915	-0.463075	-0.546204	-0.623055	-0.645047	-0.651178	-0.650971	-0.628929	-0.613053	-0.605148	-0.606837	-0.596829	-0.590384	-0.572919	-0.548058	-0.51332	-0.505699	-0.464619	-0.427644	-0.460366	-0.403029	-0.450271	-0.418859
70664737		-0.0213568	-0.156201	-0.252908	-0.252556	-0.168474	0.0997583	0.17277	0.0911018	-0.0050669	-0.215511	-0.473412	-0.64497	-0.933502	-0.768354	-0.630985	-0.529016	-0.487627	-0.444555	-0.429379	-0.388902	-0.391956	-0.375734	-0.36564	-0.327477	-0.293277	-0.260795	-0.259795	-0.260076	-0.292298	-0.273106
70665281		-0.0310418	-0.226337	-0.307908	-0.376045	-0.412162	-0.419576	-0.439395	-0.452496	-0.452852	-0.431179	-0.430009	-0.417583	-0.427856	-0.419247	-0.402603	-0.368667	-0.339218	-0.309939	-0.319544	-0.26958	-0.265978	-0.2587	-0.258256	-0.25129	-0.250997	-0.243202	-0.243637	-0.23328	-0.223399	-0.20752
70665728		0.458766	0.755057	0.844863	0.866808	0.828352	0.447387	0.392588	0.168988	-0.140301	-0.412393	-0.496022	-0.521676	-0.524037	-0.570732	-0.595432	-0.593721	-0.533205	-0.504129	-0.490171	-0.486912	-0.514043	-0.459864	-0.466566	-0.514587	-0.469177	-0.488962	-0.457468	-0.428104	-0.379189	-0.347566
70665965		0.656136	0.652532	0.584305	0.540353	0.388845	-0.105833	-0.492846	-0.544284	-0.53153	-0.52968	-0.526716	-0.507324	-0.497202	-0.474265	-0.424354	-0.364982	-0.325761	-0.306842	-0.328232	-0.315595	-0.320859	-0.301884	-0.297686	-0.301726	-0.298435	-0.276192	-0.249057
70666035		-0.718715	-0.862269	-0.976891	-0.969269	-0.932758	-0.92582	-0.876022	-0.835807	-0.783912	-0.709378	-0.653212	-0.594339	-0.55363	-0.521859	-0.523739	-0.504697	-0.506042	-0.495864	-0.457241	-0.415666	-0.383877	-0.327753	-0.275997	-0.227944	-0.214329	-0.180018	-0.190054	-0.160483	-0.159396	-0.134466
70667570		-0.328897	-0.356189	-0.393036	-0.473446	-0.508063	-0.571538	-0.633645	-0.655723	-0.661152	-0.62417	-0.535058	-0.437178	-0.392346	-0.322069	-0.271362	-0.242946	-0.238413	-0.265442	-0.263014	-0.239914	-0.226484	-0.210794	-0.191727	-0.181356
70668184		-0.0245185	-0.228204	-0.365266	-0.424601	-0.465015	-0.502525	-0.524572	-0.525727	-0.509127	-0.508811	-0.511992	-0.514314	-0.491413	-0.466016	-0.407995	-0.339049	-0.314213	-0.252272	-0.2287	-0.200662	-0.184875	-0.207608	-0.203126	-0.230798	-0.202603	-0.193101	-0.182926	-0.182989	-0.183047	-0.180199
70668491		-0.432411	-0.474578	-0.494987	-0.523965	-0.523523	-0.494487	-0.47253	-0.472241	-0.51774	-0.552866	-0.543374	-0.510659	-0.517129	-0.522579	-0.530866	-0.480135	-0.446176	-0.411231	-0.402111	-0.357707	-0.296543	-0.297969	-0.254413	-0.290584	-0.245596	-0.209942	-0.186033
70669175		-0.419447	-0.390328	-0.420916	-0.462188	-0.506569	-0.525687	-0.573839	-0.627163	-0.655748	-0.709065	-0.729054	-0.737726	-0.729829	-0.729506	-0.714283	-0.691955	-0.678541	-0.666379	-0.657055	-0.619308	-0.62232	-0.596875	-0.543589	-0.472941	-0.425871	-0.426401	-0.411335	-0.433377	-0.418861	-0.392465
70669482		-0.227615	-0.257868	-0.247115	-0.227525	-0.175859	-0.123832	-0.100837	-0.156683	-0.219107	-0.427023	-0.504464	-0.481143	-0.497546	-0.50745	-0.49364	-0.489742	-0.5098	-0.474675	-0.443307	-0.418188	-0.392573	-0.399821	-0.372712	-0.344534	-0.324253	-0.341964	-0.317955	-0.324222	-0.302558	-0.302288
70670613		-0.794994	-0.641134	-0.505903	-0.442298	-0.458628	-0.555795	-0.62822	-0.628773	-0.596224	-0.534624	-0.488846	-0.489856	-0.491075	-0.501387	-0.529605	-0.54495	-0.550229	-0.532324	-0.507318	-0.485978	-0.49733	-0.479746	-0.452753	-0.384942	-0.389196	-0.359375	-0.307141	-0.28038	-0.26953	-0.264377
70671087		-0.694235	-0.684582	-0.66947	-0.596075	-0.532496	-0.465863	-0.422684	-0.403968	-0.380869	-0.402884	-0.421439	-0.420245	-0.424028	-0.415113	-0.41554	-0.376187	-0.360843	-0.313039	-0.276394	-0.258368	-0.215634	-0.181568	-0.195587	-0.176512	-0.183923	-0.157738	-0.159493	-0.142194	-0.155269	-0.134711
70671534		-0.00511504	0.00753873	-0.175614	-0.277585	-0.326505	-0.350755	-0.330778	-0.327745	-0.286042	-0.257023	-0.18613	-0.0657551	0.0334379	0.106176	0.187187	0.241388	0.270614	0.241092	0.132526	-0.13054	-0.36871	-0.417967	-0.399171	-0.389905	-0.381809	-0.353053	-0.326383	-0.289695	-0.269132	-0.242941
70672385		-0.117993	-0.234999	-0.335394	-0.411538	-0.572951	-0.598295	-0.658078	-0.59672	-0.530434	-0.518735	-0.562294	-0.602074	-0.637331	-0.617242	-0.593831	-0.586881	-0.574987	-0.59173	-0.606722	-0.601371	-0.596655	-0.581608	-0.565685	-0.562181	-0.540808	-0.510282	-0.486291	-0.463034	-0.434512	-0.404367
70672455		0.121297	-0.0211365	-0.215077	-0.342339	-0.378545	-0.359035	-0.336677	-0.348263	-0.386011	-0.42307	-0.467944	-0.488845	-0.471605	-0.412056	-0.380994	-0.363121	-0.371917	-0.391613	-0.344549	-0.333024	-0.325219	-0.301483	-0.291474	-0.290833	-0.279817	-0.267611	-0.259954	-0.266247	-0.264324	-0.25739
70672832		0.142855	0.216225	0.0706315	0.0408477	-0.108507	-0.343445	-0.488174	-0.549182	-0.528243	-0.509758	-0.428283	-0.332475	-0.340959	-0.336091	-0.350939	-0.378823	-0.378017	-0.362977	-0.347875	-0.299532	-0.287901	-0.282971	-0.288585	-0.299235	-0.28137	-0.262177	-0.237926	-0.227611	-0.228854	-0.236526
70674060		-0.235396	-0.137362	-0.139864	-0.238906	-0.508288	-0.641499	-0.675122	-0.660855	-0.576594	-0.545744	-0.520603	-0.497964	-0.48775	-0.47703	-0.467462	-0.458579	-0.455817	-0.442994	-0.44223	-0.442635	-0.460127	-0.420087	-0.393123	-0.395749	-0.37962	-0.368758	-0.347786	-0.343449	-0.346093	-0.374068
70674367		-0.13372	-0.0125901	0.102426	-0.0942593	-0.27679	-0.457789	-0.494371	-0.468126	-0.397616	-0.573314	-0.516532	-0.591784	-0.582401	-0.575688	-0.557008	-0.53286	-0.513011	-0.491862	-0.473016	-0.455146	-0.435776	-0.413574	-0.398082	-0.366086	-0.333763	-0.29961	-0.269886	-0.272839	-0.257734	-0.255803
70674814		-0.525564	-0.631552	-0.68596	-0.695077	-0.698264	-0.669856	-0.546309	-0.398342	-0.331801	-0.36213	-0.461324	-0.548061	-0.651073	-0.769859	-0.717895	-0.740255	-0.659447	-0.595221	-0.601791	-0.536643	-0.518956	-0.475497	-0.464133	-0.435406	-0.413629	-0.405332	-0.412487	-0.405794	-0.362969	-0.318264
70675972		-0.0625341	-0.428626	-0.624257	-0.713631	-0.649331	-0.58733	-0.542545	-0.527589	-0.53203	-0.544556	-0.553977	-0.54187	-0.52709	-0.519657	-0.52432	-0.492049	-0.477376	-0.423724	-0.370761	-0.258445	-0.120533	-0.0471777	-0.0372474	-0.00833497	0.0688829	0.177089	0.138734	0.211572	0.141646	0.195263
70676656		0.768879	0.941095	0.723141	0.434139	-0.0327508	-0.330707	-0.46635	-0.525845	-0.551278	-0.561425	-0.56362	-0.560575	-0.548727	-0.503443	-0.4533	-0.416604	-0.3867	-0.347431	-0.299468	-0.26557	-0.265507	-0.259562	-0.284099	-0.288213	-0.296155	-0.321758	-0.321451	-0.29899	-0.285283	-0.26397
70677033		-0.303092	-0.377797	-0.461365	-0.479395	-0.448876	-0.439037	-0.457494	-0.411249	-0.35793	-0.359608	-0.367577	-0.381837	-0.395768	-0.409996	-0.408884	-0.389965	-0.368612	-0.362016	-0.335918	-0.339492	-0.286332	-0.265406	-0.243997	-0.229783	-0.217884	-0.190046
70677103		-0.0625556	-0.094953	-0.362283	-0.361118	-0.653392	-0.690923	-0.659594	-0.624224	-0.618513	-0.607457	-0.584447	-0.542413	-0.491035	-0.45773	-0.448966	-0.462294	-0.462472	-0.464207	-0.449829	-0.427429	-0.399769	-0.370232	-0.363963	-0.353881	-0.378453	-0.384655	-0.362805	-0.363136	-0.349042
70677410		-0.411208	-0.360772	-0.330398	-0.372028	-0.366783	-0.418701	-0.441039	-0.439394	-0.474069	-0.470861	-0.434599	-0.401518	-0.354153	-0.326321	-0.303388	-0.276354	-0.275213	-0.242884	-0.21074	-0.186735	-0.173316	-0.192057	-0.214317	-0.151654	-0.114055	-0.125044
70678638		-0.384241	-0.405185	-0.423665	-0.449597	-0.351037	-0.215912	-0.155535	-0.0948674	-0.083835	-0.106059	-0.146103	-0.160249	-0.247796	-0.345192	-0.406822	-0.454639	-0.468797	-0.460288	-0.430953	-0.401757	-0.380618	-0.380963	-0.375309	-0.342512	-0.327564	-0.284326	-0.292329	-0.278928	-0.257309	-0.269852
70678945		-0.39174	-0.537178	-0.555406	-0.529635	-0.531163	-0.535312	-0.552916	-0.55288	-0.510597	-0.443096	-0.367817	-0.329729	-0.32484	-0.311316	-0.304851	-0.288577	-0.280401	-0.275138	-0.275762	-0.262938	-0.256292	-0.267644	-0.266528	-0.26206	-0.22836	-0.217371	-0.217783	-0.228294	-0.238735	-0.234832
70679252		0.41515	0.48246	0.294606	0.153181	0.111715	-0.270677	-0.557525	-0.590422	-0.622283	-0.583906	-0.537074	-0.506183	-0.517332	-0.491693	-0.47315	-0.46153	-0.438351	-0.421922	-0.419397	-0.42126	-0.400859	-0.336954	-0.286318	-0.252591	-0.218964	-0.201115	-0.166608	-0.14728	-0.138074	-0.132281
70680006		-0.725555	-0.712893	-0.663042	-0.596993	-0.568274	-0.567368	-0.582501	-0.561899	-0.506596	-0.461179	-0.435699	-0.408145	-0.394832	-0.377212	-0.358996	-0.311348	-0.266932	-0.249614	-0.267162	-0.281041	-0.28927	-0.290543	-0.282761	-0.26852	-0.252974	-0.252936
70680857		0.0823319	0.0649648	0.058732	0.0210519	-0.0750593	-0.598735	-0.286842	-0.638534	-0.236748	-0.350316	-0.319384	-0.352173	-0.406982	-0.427122	-0.42803	-0.419382	-0.440758	-0.469794	-0.492109	-0.522248	-0.508883	-0.437547	-0.348895	-0.335878	-0.304328	-0.316888	-0.303848	-0.312922	-0.297419	-0.295375
70681094		0.455528	0.445176	0.412797	-0.106109	-0.399332	-0.428235	-0.410217	-0.373981	-0.337109	-0.315363	-0.319003	-0.324101	-0.339536	-0.349714	-0.372635	-0.372864	-0.374319	-0.353484	-0.34075	-0.333867	-0.329866	-0.33635	-0.346848	-0.36731	-0.377043	-0.396756	-0.407042	-0.404593	-0.412426	-0.393324
70681541		-0.563692	-0.779419	-0.88226	-0.868134	-0.802033	-0.725875	-0.663357	-0.620316	-0.580554	-0.572606	-0.602649	-0.539213	-0.488206	-0.484496	-0.49276	-0.506571	-0.506058	-0.484907	-0.461596	-0.424564	-0.385655	-0.345316	-0.297567	-0.28406	-0.253927	-0.248718	-0.220922	-0.184188	-0.15919
70682225		-0.322569	-0.368689	-0.364467	-0.343846	-0.327581	-0.352469	-0.34947	-0.409047	-0.45483	-0.493386	-0.483014	-0.482853	-0.471993	-0.467548	-0.452183	-0.461115	-0.462739	-0.467116	-0.4859	-0.441853	-0.388469	-0.333776	-0.262385	-0.207099	-0.158654	-0.115356	-0.0805082	-0.097239	-0.069938	-0.0329914
70682462		-0.29182	-0.360592	-0.441971	-0.573912	-0.612472	-0.665252	-0.723763	-0.754902	-0.769336	-0.663849	-0.563973	-0.489396	-0.454641	-0.444828	-0.391763	-0.35662	-0.351143	-0.304743	-0.264844	-0.22802	-0.203144	-0.143419	-0.0942566	-0.083236	-0.037115	-0.0266406	0.0172692	0.0294582	0.0462387	0.0514522
70682532		0.208896	0.166788	0.110515	0.125153	0.0197689	-0.0957633	-0.210801	-0.241783	-0.260489	-0.2835	-0.283524	-0.287524	-0.308875	-0.355431	-0.347256	-0.364868	-0.330653	-0.350578	-0.356122	-0.330118	-0.270562	-0.219445	-0.198115	-0.179836	-0.184365	-0.171642	-0.193262	-0.209954	-0.234168
70682839		0.0827439	0.00529507	-0.167657	-0.308735	-0.413079	-0.484684	-0.508068	-0.505872	-0.496965	-0.470239	-0.470448	-0.432919	-0.397057	-0.345269	-0.356664	-0.316001	-0.261371	-0.255137	-0.215026	-0.196836	-0.143493	-0.138913	-0.109978	-0.0966515	-0.0752416	-0.0650551	-0.0537124	-0.0381392	-0.037022
70683076		-0.579418	-0.589231	-0.61565	-0.627138	-0.59621	-0.572433	-0.530694	-0.495487	-0.462344	-0.44566	-0.417938	-0.401596	-0.363596	-0.346121	-0.336103	-0.350183	-0.328372	-0.30161	-0.29477	-0.282308	-0.275854	-0.273062	-0.293295
70683383		-0.622113	-0.620061	-0.449757	-0.250465	-0.0981634	-0.102517	-0.175852	-0.103199	-0.209127	-0.296218	-0.349446	-0.399357	-0.428473	-0.431109	-0.416865	-0.406019	-0.399308	-0.397685	-0.409044	-0.385388	-0.367667	-0.349366	-0.307008	-0.276424	-0.245818	-0.227444	-0.236477	-0.227698	-0.251285	-0.248883
70683523		0.215243	0.19355	0.179234	0.181991	0.144385	0.0419679	-0.0920724	-0.142964	-0.225142	-0.355642	-0.414042	-0.446071	-0.503143	-0.534431	-0.548206	-0.505753	-0.45981	-0.422044	-0.392044	-0.375669	-0.332503	-0.316502	-0.292011	-0.304299	-0.287219	-0.270234	-0.226051	-0.199689	-0.148036	-0.137355
70683690		-0.186263	-0.258851	-0.287249	-0.344054	-0.386244	-0.736819	-0.226136	-0.0455997	-0.0133198	-0.107948	-0.302275	-0.55777	-0.68047	-0.715225	-0.738911	-0.699287	-0.654503	-0.632501	-0.621924	-0.619978	-0.625278	-0.61813	-0.56999	-0.538954	-0.522449	-0.488321	-0.458802	-0.459042	-0.438945	-0.411293
70683830		-0.0818576	0.252622	0.414298	0.277947	0.164846	0.0518831	-0.128435	-0.299667	-0.483906	-0.612822	-0.642415	-0.650232	-0.648289	-0.64015	-0.618422	-0.604963	-0.563072	-0.539184	-0.519067	-0.477362	-0.397026	-0.386015	-0.388011	-0.375136	-0.339957	-0.342431	-0.311287	-0.294816	-0.263792	-0.261157
70684067		-0.0749421	-0.629223	-0.778986	-0.674607	-0.855363	-0.78478	-0.870743	-0.821882	-0.843393	-0.807751	-0.778248	-0.718557	-0.60686	-0.532359	-0.474646	-0.423357	-0.359632	-0.300664	-0.239667	-0.168429	-0.106826	-0.060217	-0.0494494	-0.0303359	-0.014692	0.00891392	0.0228988	0.0313616
70684681		0.295752	0.274994	0.276585	0.282645	0.293515	0.329933	0.342297	0.303065	0.197524	-0.0129549	-0.233271	-0.343649	-0.375249	-0.403174	-0.407554	-0.408767	-0.408914	-0.402705	-0.387586	-0.36349	-0.341403	-0.33012	-0.321027	-0.319618	-0.316173	-0.303843	-0.302232	-0.287875	-0.298697	-0.282682
70685295		-0.0679806	-0.0428159	-0.10632	-0.0172498	-0.181121	-0.616421	-0.301149	-0.302107	-0.516335	-0.309312	-0.277179	-0.442055	-0.53658	-0.598576	-0.58715	-0.57063	-0.569614	-0.581515	-0.575611	-0.530312	-0.479905	-0.458962	-0.423147	-0.404147	-0.305519	-0.267203	-0.266165	-0.209233	-0.240704	-0.182297
70685435		-0.20695	-0.318316	-0.352312	-0.380487	-0.410784	-0.470795	-0.527955	-0.591534	-0.587997	-0.579395	-0.545437	-0.547851	-0.490967	-0.46587	-0.39928	-0.324899	-0.299768	-0.274831	-0.289135	-0.265603	-0.243028	-0.211889	-0.19018	-0.155274	-0.147224	-0.116923	-0.1092	-0.0859918	-0.0768765	-0.0888604
70685505		-0.372758	-0.542251	-0.539486	-0.487775	-0.480016	-0.458893	-0.461161	-0.45526	-0.465902	-0.475738	-0.443902	-0.444297	-0.412956	-0.352796	-0.311253	-0.264636	-0.229064	-0.204975	-0.188433	-0.145591	-0.169954	-0.120516	-0.106966	-0.0302315	-0.0110922	0.0506362	0.0652873	0.0798865	0.0812768	0.0858356
70686049		-0.741584	-0.697014	-0.64779	-0.623972	-0.605125	-0.57868	-0.533027	-0.486153	-0.457697	-0.431075	-0.40288	-0.360491	-0.358663	-0.330778	-0.33306	-0.317642	-0.326314	-0.298094	-0.300497	-0.293405	-0.248625	-0.188181	-0.161745	-0.165004	-0.184666	-0.182409
70686119		0.354507	0.253388	0.15515	0.128511	0.0503616	0.0226264	-0.154238	-0.231666	-0.531446	-0.613692	-0.687507	-0.624183	-0.593323	-0.540157	-0.535509	-0.520976	-0.507801	-0.538689	-0.527918	-0.459008	-0.394583	-0.327233	-0.293262	-0.278663	-0.253384	-0.261423	-0.252501	-0.218502	-0.215878	-0.189885
70686733		-0.0648042	-0.274818	-0.349433	-0.367075	-0.328926	-0.285535	-0.297075	-0.311043	-0.38715	-0.574229	-0.793531	-0.886236	-0.862013	-0.77719	-0.590217	-0.404179	-0.357149	-0.346291	-0.349133	-0.320355	-0.346167	-0.322256	-0.317312	-0.289266	-0.265312	-0.279922	-0.254773	-0.254441	-0.239157	-0.239485
70687040		-0.517362	-0.388342	-0.320425	-0.311986	-0.391347	-0.451946	-0.491458	-0.532994	-0.58808	-0.646079	-0.664442	-0.667293	-0.621699	-0.572145	-0.520923	-0.504891	-0.487096	-0.486243	-0.474524	-0.45944	-0.427688	-0.401225	-0.417746	-0.397484	-0.34198	-0.32563	-0.290797	-0.2579	-0.252667	-0.202019
70687277		0.123638	-0.0648468	-0.204349	-0.244747	-0.258766	-0.305258	-0.279479	-0.362073	-0.412911	-0.430337	-0.42734	-0.419969	-0.403105	-0.384605	-0.346522	-0.317619	-0.294965	-0.289343	-0.282202	-0.258248	-0.290107	-0.266918	-0.260224	-0.239634	-0.246056	-0.245122	-0.252085	-0.241018	-0.227093	-0.225682
70688268		0.408963	0.436815	0.459793	0.476317	0.594149	0.674587	0.662235	0.663035	0.39737	0.22515	-0.249204	-0.721478	-0.813307	-0.756544	-0.76619	-0.753638	-0.747303	-0.679737	-0.555174	-0.479321	-0.46895	-0.451935	-0.404942	-0.429313	-0.379209	-0.330958	-0.273901	-0.239818	-0.210037	-0.153741
70688575		-0.28767	-0.26657	-0.324404	-0.391438	-0.456228	-0.489661	-0.533409	-0.546896	-0.50879	-0.462247	-0.456031	-0.439196	-0.444959	-0.465654	-0.427297	-0.449231	-0.415072	-0.388699	-0.41083	-0.395728	-0.37921	-0.385894	-0.390006	-0.402009	-0.415631	-0.368147	0.0337291	0.290982	0.397119	0.419434
70688715		-0.365491	-0.515818	-0.5418	-0.547835	-0.657961	-0.70665	-0.804825	-0.720441	-0.75133	-0.619523	-0.50511	-0.423632	-0.29576	-0.283491	-0.298086	-0.325506	-0.246888	-0.222523	-0.222968	-0.201525	-0.210292	-0.175052	-0.138375	-0.100818	-0.0884166	-0.0493102	-0.0322687	-0.00613223
70689022		-0.352199	-0.389155	-0.466611	-0.475078	-0.474609	-0.487467	-0.490208	-0.531595	-0.548725	-0.577049	-0.578433	-0.55142	-0.518995	-0.46557	-0.432278	-0.3837	-0.347155	-0.317233	-0.295881	-0.250352	-0.211394	-0.195682	-0.206705	-0.21104	-0.216596	-0.220636	-0.235202	-0.211189
70689496		-0.303054	-0.43387	-0.41541	-0.407956	-0.426802	-0.483392	-0.464233	-0.474506	-0.485707	-0.454882	-0.424456	-0.367097	-0.340073	-0.301856	-0.279044	-0.259401	-0.231679	-0.273836	-0.234248	-0.261939	-0.245432	-0.229113	-0.209593	-0.185146	-0.180223	-0.180448	-0.184648	-0.168375	-0.156697	-0.145863
70690250		0.590032	0.612862	0.628111	0.620621	0.617693	0.215058	-0.24983	-0.322623	-0.298432	-0.293146	-0.321638	-0.318629	-0.38753	-0.48226	-0.561102	-0.623984	-0.62295	-0.580132	-0.584109	-0.59163	-0.617421	-0.659678	-0.66544	-0.632302	-0.574722	-0.474507	-0.399438	-0.342752	-0.335775	-0.352617
70690320		-0.0542528	-0.106947	-0.0955135	-0.094749	-0.101564	-0.149097	-0.172455	-0.542096	-0.739863	-0.596722	-0.589806	-0.511904	-0.524562	-0.567373	-0.486339	-0.437227	-0.388506	-0.363633	-0.345674	-0.314122	-0.263925	-0.213213	-0.19176	-0.185617	-0.146265	-0.13055	-0.098918	-0.0845951	-0.0695643	-0.0745683
70690487		-0.140134	-0.392543	-0.350684	-0.489363	-0.474341	-0.518903	-0.467712	-0.416037	-0.376617	-0.323848	-0.287911	-0.330136	-0.297743	-0.273583	-0.22651	-0.248326	-0.219957	-0.187546	-0.115365	-0.0642922	-0.0380989	-0.0406669	-0.0210978	-0.00942984	-0.00708476	-0.0216873	-0.0554397	-0.113743	-0.173791
70691241		-0.164762	-0.317283	-0.363525	-0.391307	-0.409518	-0.437725	-0.437963	-0.429652	-0.397049	-0.372307	-0.335536	-0.305815	-0.287837	-0.241423	-0.210672	-0.189749	-0.150791	-0.108899	-0.0387373	0.0185802	0.0440987	0.0277258	-0.0213364	-0.0643213
70692302		-0.415135	-0.504666	-0.527074	-0.517831	-0.46903	-0.429565	-0.383213	-0.339465	-0.299306	-0.260825	-0.240743	-0.239519	-0.231113	-0.235174	-0.247862	-0.268893	-0.33153	-0.273183	-0.246909	-0.169078	-0.141459	-0.0946935	-0.0556424	-0.0276108	0.0141968	0.0383694	0.0874417	0.0726621	0.0711528
70692469		0.360997	0.347776	0.327953	0.0625842	-0.226401	-0.428517	-0.430727	-0.312604	-0.321636	-0.403988	-0.401027	-0.395775	-0.420251	-0.450156	-0.455185	-0.447134	-0.460041	-0.511042	-0.514868	-0.454054	-0.359518	-0.312599	-0.278482	-0.258933
70692609		-0.00831881	-0.0787208	-0.244461	-0.339807	-0.489983	-0.267807	-0.315119	-0.34841	-0.376298	-0.426819	-0.437619	-0.471232	-0.449808	-0.485595	-0.496414	-0.49171	-0.49158	-0.511519	-0.495843	-0.483925	-0.437885	-0.375596	-0.2982	-0.324005	-0.284663	-0.278125	-0.252591	-0.212796	-0.190633	-0.183229
70693083		-0.375547	-0.318655	-0.198925	0.0489037	0.199538	0.0859303	-0.031569	-0.199402	-0.203126	-0.321397	-0.402003	-0.458552	-0.563893	-0.619075	-0.695967	-0.702574	-0.668898	-0.614377	-0.579782	-0.553978	-0.533422	-0.503227	-0.46225	-0.410688	-0.326377	-0.247752	-0.231381	-0.170631	-0.108861	-0.101197
70693530		-0.450868	-0.618758	-0.836648	-0.676307	-0.56733	-0.473041	-0.40058	-0.352164	-0.301452	-0.348579	-0.413911	-0.465352	-0.445243	-0.38738	-0.331089	-0.278118	-0.24827	-0.202341	-0.164553	-0.13153	-0.135108	-0.106249	-0.127232	-0.100366	-0.104154	-0.104811	-0.0974287	-0.0764106
70693837		-0.287905	-0.328589	-0.368225	-0.40655	-0.40853	-0.453163	-0.476131	-0.486598	-0.487155	-0.494366	-0.490698	-0.464145	-0.427268	-0.400025	-0.372815	-0.350873	-0.308728	-0.249385	-0.224816	-0.222439	-0.231722	-0.247941	-0.259754	-0.272243
70694074		-0.543707	-0.545979	-0.541187	-0.515084	-0.443507	-0.381207	-0.357337	-0.401768	-0.527631	-0.708045	-0.688423	-0.563226	-0.466082	-0.460373	-0.466486	-0.448525	-0.432755	-0.431285	-0.415984	-0.36002	-0.371065	-0.317866	-0.30895	-0.281776	-0.273498	-0.229159	-0.215216	-0.17942	-0.167744	-0.159823
70694381		-0.34677	-0.339025	-0.348006	-0.357311	-0.354651	-0.412049	-0.459904	-0.489186	-0.451596	-0.403535	-0.378644	-0.351722	-0.333883	-0.338959	-0.327735	-0.31693	-0.313122	-0.325402	-0.344149	-0.357849	-0.333803	-0.329203	-0.344531	-0.353392	-0.314731	-0.332785	-0.321687	-0.20029	-0.170794	-0.139658
70695065		0.261555	0.284354	0.0393801	-0.132127	-0.296761	-0.458494	-0.581303	-0.669017	-0.721608	-0.77169	-0.828794	-0.833156	-0.864402	-0.829884	-0.761729	-0.770501	-0.708175	-0.598073	-0.496185	-0.448137	-0.446123	-0.447086	-0.441761	-0.437671	-0.389218	-0.312245	-0.257674	-0.265487	-0.259437	-0.227918
70695986		0.00620535	-0.0743581	-0.0630783	-0.0534983	0.076566	0.271301	0.473785	0.598161	0.67636	0.693718	0.6148	0.377632	0.122344	-0.0639257	-0.251328	-0.341739	-0.388997	-0.410536	-0.453519	-0.480808	-0.451013	-0.476217	-0.418939	-0.334436	-0.30261	-0.296747	-0.293302	-0.261857	-0.217558	-0.191541
70696433		-0.715438	-0.723576	-0.774021	-0.806601	-0.795052	-0.784015	-0.709903	-0.59959	-0.422245	-0.395371	-0.399614	-0.409804	-0.39579	-0.370167	-0.326599	-0.271886	-0.233484	-0.21152	-0.186479	-0.19867	-0.18332	-0.166671	-0.151911	-0.125906	-0.0985133	-0.0848447	-0.0640421	-0.0461273	-0.0377753	-0.0292903
70696977		-0.463587	-0.465559	-0.456009	-0.440401	-0.388649	-0.421228	-0.510023	-0.722582	-0.761117	-0.663257	-0.571615	-0.477508	-0.215362	-0.194991	-0.16575	-0.222135	-0.317224	-0.372969	-0.352408	-0.398364	-0.406798	-0.381911	-0.389475	-0.351278	-0.335244	-0.315611	-0.292355	-0.287879	-0.253601	-0.216384
70697661		-0.644323	-0.668261	-0.695455	-0.734925	-0.723163	-0.722921	-0.66292	-0.628358	-0.55883	-0.525303	-0.464818	-0.436796	-0.405595	-0.38729	-0.388406	-0.368135	-0.337339	-0.303135	-0.290803	-0.254406	-0.246444	-0.222459	-0.234929	-0.250108	-0.226782	-0.210561	-0.160335	-0.127606
70697968		0.0460309	0.00307203	-0.0804885	-0.096507	-0.0813195	-0.0662295	-0.0672312	-0.0661645	-0.135184	-0.206535	-0.444458	-0.483127	-0.470826	-0.459743	-0.469406	-0.494875	-0.537003	-0.541155	-0.535812	-0.520169	-0.498729	-0.486662	-0.447282	-0.428193	-0.400529	-0.374148	-0.36576	-0.317788	-0.297197	-0.251321
70698345		0.082447	0.0393753	0.0158315	0.00347417	-0.0580549	-0.0284239	0.0264666	0.0552071	0.00148974	0.0165816	-0.0458357	-0.0524801	-0.142286	-0.238798	-0.223369	-0.262482	-0.296782	-0.290371	-0.346636	-0.360665	-0.378546	-0.385281	-0.400864	-0.419115	-0.409067	-0.376025	-0.359615	-0.311208	-0.254707	-0.235917
70698652		0.0472195	-0.813338	-0.67941	-0.431323	-0.195402	-0.171308	-0.253349	-0.357842	-0.291876	-0.408173	-0.452071	-0.480116	-0.507414	-0.508426	-0.45159	-0.365818	-0.323021	-0.282864	-0.292895	-0.259439	-0.25627	-0.261543	-0.251481	-0.272963	-0.284551	-0.301288	-0.287503	-0.268678	-0.245224	-0.236713
70699880		0.73809	0.880797	0.842222	0.611441	0.155679	-0.175699	-0.535253	-0.737051	-0.849442	-0.94071	-0.942683	-0.870236	-0.771025	-0.660443	-0.588618	-0.567927	-0.576428	-0.583568	-0.567781	-0.526285	-0.493524	-0.479072	-0.4834	-0.454627	-0.434544	-0.421354	-0.406463	-0.409171	-0.379126	-0.3537
70700187		-0.0113408	-0.0977473	-0.177874	-0.198462	-0.272582	-0.360918	-0.478164	-0.710937	-0.511185	-0.0401623	-0.10503	-0.124373	-0.178995	-0.228174	-0.441596	-0.563121	-0.60248	-0.586382	-0.557668	-0.560149	-0.585751	-0.607114	-0.58517	-0.51772	-0.456312	-0.431334	-0.388351	-0.385784	-0.372352	-0.326569
70700327		0.737999	0.637974	0.410594	0.0664688	0.121159	0.137793	0.146295	0.0963564	-0.0444421	-0.387535	-0.531904	-0.569642	-0.568949	-0.560115	-0.540534	-0.543565	-0.529745	-0.530976	-0.531756	-0.492784	-0.438507	-0.404148	-0.400678	-0.402344	-0.390019	-0.386324	-0.367091	-0.359754	-0.312297	-0.275906
70700634		-0.404714	-0.511826	-0.506415	-0.551495	-0.539807	-0.527794	-0.49089	-0.48495	-0.478817	-0.47968	-0.495996	-0.515578	-0.517779	-0.496647	-0.480918	-0.479581	-0.50651	-0.525433	-0.510978	-0.46001	-0.394804	-0.42984	-0.398831	-0.381513	-0.350311	-0.35067	-0.351014	-0.354511	-0.340681	-0.340021
70701011		-0.0927217	0.0551377	0.0231503	0.115432	0.203291	0.0843974	0.0708754	-0.155826	-0.378052	-0.490507	-0.534147	-0.567695	-0.533233	-0.46015	-0.422772	-0.423062	-0.417771	-0.400059	-0.413326	-0.387843	-0.381739	-0.379192	-0.358794	-0.336335	-0.333056	-0.314357	-0.30829	-0.306274	-0.318235	-0.331672
70701555		-0.572865	-0.515701	-0.481624	-0.505511	-0.515063	-0.51776	-0.523074	-0.532468	-0.512793	-0.523662	-0.509337	-0.433483	-0.34856	-0.326273	-0.307609	-0.278412	-0.27689	-0.259683	-0.245413	-0.243972	-0.223182	-0.229887	-0.1908	-0.14568	-0.114176	-0.0654201	-0.0355559	-0.0117302	-0.00652282	-0.0063494
70702783		-0.388869	-0.404465	-0.387682	-0.408279	-0.416081	-0.449217	-0.447828	-0.50245	-0.617487	-0.576798	-0.66327	-0.633941	-0.622413	-0.634927	-0.614187	-0.612256	-0.570184	-0.550704	-0.485308	-0.461267	-0.408022	-0.393604	-0.371814	-0.365467	-0.358131	-0.345861	-0.320147	-0.316379	-0.305009	-0.303137
70702853		-0.834102	-0.714983	-0.618982	-0.539922	-0.509086	-0.576231	-0.617338	-0.606983	-0.56719	-0.529793	-0.503683	-0.469101	-0.428808	-0.383989	-0.320212	-0.28184	-0.231872	-0.216308	-0.19911	-0.219601	-0.221706	-0.238214	-0.245129	-0.234056	-0.206917	-0.185377	-0.168389	-0.161717	-0.163435
70702923		-0.701562	-0.545568	-0.461194	-0.432342	-0.447694	-0.471128	-0.478165	-0.442537	-0.411985	-0.396173	-0.381035	-0.381903	-0.342798	-0.296988	-0.236335	-0.194734	-0.159433	-0.120342	-0.0907451	-0.0823992	-0.0639433	-0.0823983	-0.0677213	-0.0496412	-0.0608658	-0.0393319	-0.0427398	-0.0314953
70703090		-0.604371	-0.609407	-0.589063	-0.538603	-0.46962	-0.448788	-0.478466	-0.488263	-0.509607	-0.512192	-0.506391	-0.493007	-0.478346	-0.459676	-0.430788	-0.400042	-0.396115	-0.40329	-0.383119	-0.363204	-0.331581	-0.337586	-0.322711	-0.293071	-0.264782	-0.277329	-0.266924	-0.280254	-0.279465	-0.291611
70704458		-0.44932	-0.464761	-0.519741	-0.334828	-0.301565	-0.245626	-0.270357	-0.401263	-0.494827	-0.531653	-0.511646	-0.539115	-0.521733	-0.488983	-0.482424	-0.506165	-0.515631	-0.505853	-0.486206	-0.471004	-0.446449	-0.412653	-0.381695	-0.359401	-0.333285	-0.350529	-0.298924	-0.23403	-0.193074	-0.114707
70704765		-0.52871	-0.464971	-0.493136	-0.488189	-0.633567	-0.681508	-0.684545	-0.632001	-0.526429	-0.453698	-0.400437	-0.375502	-0.389713	-0.393249	-0.374927	-0.361411	-0.347198	-0.304091	-0.280588	-0.26898	-0.262432	-0.261442	-0.260912	-0.264398	-0.247735	-0.232932	-0.218775	-0.212661	-0.208399	-0.200119
70704905		0.0964945	0.130375	0.169781	0.215341	0.213365	0.185743	0.120792	0.101716	0.110444	-0.0529536	-0.474635	-0.495614	-0.405486	-0.374489	-0.31895	-0.31808	-0.322675	-0.332555	-0.299378	-0.304997	-0.308096	-0.310575	-0.25363	-0.210362	-0.140504	-0.15595	-0.118252	-0.102459	-0.0712756	-0.0665977
70705142		-0.251829	-0.890167	-0.415979	-0.627851	-0.571427	-0.533791	-0.528915	-0.531559	-0.536691	-0.537113	-0.535125	-0.509234	-0.432639	-0.406854	-0.388843	-0.365019	-0.370316	-0.378306	-0.403748	-0.392148	-0.381266	-0.363297	-0.347109	-0.341549	-0.364785	-0.374069	-0.363804	-0.349559	-0.262743	-0.224171
70705519		0.456312	0.239138	0.115238	-0.142172	-0.397956	-0.696498	-0.945062	-0.769114	-0.64813	-0.599339	-0.583043	-0.564351	-0.542087	-0.48926	-0.491644	-0.45451	-0.394613	-0.363245	-0.363184	-0.334379	-0.348709	-0.329165	-0.333022	-0.297197	-0.26484	-0.237696	-0.231381	-0.218509	-0.215143	-0.207501
70705756		-0.246586	-0.245598	-0.317149	-0.301716	-0.309033	-0.28957	-0.34989	-0.429884	-0.510501	-0.54891	-0.528749	-0.618833	-0.674678	-0.697511	-0.653162	-0.626237	-0.599548	-0.560314	-0.517786	-0.518561	-0.517268	-0.541041	-0.563417	-0.572421	-0.530396	-0.44941	-0.365382	-0.362169	-0.308417	-0.270427
70706370		-0.580545	-0.823356	-0.741316	-0.668465	-0.622672	-0.603964	-0.567947	-0.481287	-0.437125	-0.421242	-0.406548	-0.366157	-0.349594	-0.318902	-0.257869	-0.285282	-0.289481	-0.305779	-0.306063	-0.293729	-0.257755	-0.230792	-0.203973	-0.21161	-0.197469	-0.214034	-0.217542	-0.216129	-0.212537
70707291		-0.7347	-0.585466	-0.656953	-0.571896	-0.637052	-0.570534	-0.521032	-0.451351	-0.492726	-0.535525	-0.542891	-0.513426	-0.473404	-0.359806	-0.353246	-0.370439	-0.346221	-0.326102	-0.278206	-0.274854	-0.24717	-0.235483	-0.206329	-0.188178	-0.141651	-0.0891989	-0.0808278	-0.0275325	-0.0125427	0.0185779
70707361		0.460901	0.284633	0.12331	0.0537371	0.113342	0.118292	0.160212	0.0935601	-0.0603662	-0.177957	-0.398877	-0.522619	-0.522281	-0.506658	-0.491344	-0.492659	-0.480401	-0.45156	-0.436308	-0.482005	-0.426183	-0.405972	-0.386662	-0.373961	-0.372152	-0.364199	-0.347556	-0.332313	-0.279403	-0.248782
70707501		0.0242618	0.0347887	0.03475	-0.0112737	-0.118828	-0.224656	-0.340127	-0.410801	-0.363743	-0.310336	-0.3184	-0.346927	-0.392559	-0.431432	-0.446132	-0.459257	-0.464505	-0.453896	-0.444135	-0.424722	-0.402898	-0.388154	-0.393137	-0.393179	-0.393497	-0.40003	-0.39353	-0.400319	-0.391504	-0.370415
70708966		-0.0312347	-0.000869357	0.00669639	-0.047445	-0.128793	-0.149835	-0.194833	-0.281953	-0.3127	-0.325368	-0.349167	-0.406263	-0.457203	-0.485331	-0.49122	-0.488328	-0.489386	-0.478676	-0.460761	-0.442807	-0.408967	-0.341816	-0.286124	-0.219571	-0.172292	-0.14261	-0.101238	-0.0823809	-0.0631847	-0.060262
70709273		-0.821505	-0.748055	-0.658492	-0.582602	-0.509873	-0.478212	-0.418877	-0.399068	-0.360727	-0.351966	-0.310176	-0.301162	-0.284379	-0.272662	-0.252349	-0.230583	-0.204155	-0.200443	-0.219886	-0.239325	-0.227884	-0.22624	-0.215929	-0.19817	-0.214264
70709343		0.254345	0.229617	0.254795	0.210666	-0.212488	-0.491402	-0.63961	-0.684368	-0.660634	-0.637368	-0.542103	-0.447658	-0.385228	-0.32592	-0.258807	-0.209875	-0.176868	-0.190024	-0.207736	-0.206393	-0.198002	-0.188073	-0.156956	-0.141721	-0.113487	-0.111166	-0.0913677	-0.0770998	-0.078644	-0.0676926
70709413		-0.119439	-0.0927935	-0.0496606	0.112366	0.380346	0.618274	0.823826	0.716632	-0.275976	-0.418242	-0.485201	-0.564311	-0.59063	-0.565326	-0.434078	-0.407889	-0.415462	-0.404578	-0.383828	-0.3751	-0.350222	-0.343049	-0.325791	-0.306809	-0.275005	-0.261017	-0.275382	-0.264688	-0.269881	-0.25462
70709887		0.233306	-0.00186423	-0.198973	-0.291869	-0.284619	-0.323552	-0.33554	-0.339374	-0.38771	-0.376698	-0.353507	-0.38936	-0.384635	-0.418917	-0.409896	-0.381797	-0.375623	-0.37784	-0.376619	-0.360362	-0.329292	-0.293226	-0.260715	-0.226936	-0.221638	-0.217243	-0.204818	-0.228498	-0.16996	-0.161022
70709957		-0.168599	-0.302473	-0.207917	-0.179874	-0.129334	-0.157913	-0.217939	-0.253673	-0.40593	-0.418338	-0.272048	-0.369626	-0.378142	-0.378232	-0.31588	-0.317851	-0.279429	-0.272548	-0.227324	-0.219339	-0.193069	-0.184774	-0.184332	-0.181135	-0.193733	-0.199846	-0.187639	-0.181221	-0.176519	-0.167138
70710404		-0.490316	-0.458564	-0.413108	-0.379255	-0.369551	-0.355596	-0.330989	-0.29042	-0.269591	-0.244431	-0.218827	-0.200384	-0.190816	-0.18554	-0.189898	-0.209962	-0.219882	-0.222931	-0.223209	-0.215948	-0.19606	-0.171613	-0.155912	-0.169348	-0.192051	-0.201969
[truncated: 3,402 more rows]
