# Supplementary material for: An automatic approach for classification and categorisation of lip morphological traits
Source: PLoS One. 2019 Oct 29;14(10):e0221197. doi: 10.1371/journal.pone.0221197 (PMC6818784; doi:10.1371/journal.pone.0221197)
Supplement: S9 Table — (XLS) [file pone.0221197.s009.xls]

## Sheet: Sheet1
Individual ID
70118187		1.95957e-06	4.20718e-06	1.18751e-06	-1.43174e-06	-8.54098e-06	-2.48411e-05	-2.66166e-05	-2.05453e-05	-3.31954e-05	-5.2311e-05	-0.000170072	-0.000261074	-0.000332364	-0.000380444	-0.000460354	-0.000404717	-0.00032688	-0.000242834	-0.000213669	-0.000239665	-0.000368375	-0.000489929	-0.000626811	-0.000622423	-0.000452841	-0.000305751	-0.000218307
70118634		-2.48868e-06	-2.06558e-06	-8.72999e-07	3.445e-07	1.31095e-06	2.70195e-06	2.64425e-06	3.97496e-06	5.38801e-06	4.65029e-06	7.19319e-06	7.17312e-06	-2.119e-06	-1.89509e-05	-4.08369e-05	-5.28043e-05	-6.57201e-05	-0.000106544	-0.000177416	-0.000268109	-0.000428323	-0.00062604	-0.000738959	-0.000715247	-0.000598473	-0.000457252	-0.000372651	-0.000317673
70118704		8.16785e-06	1.02761e-05	1.08756e-05	9.30539e-06	6.11268e-06	3.132e-06	1.67857e-06	1.55678e-06	-5.55293e-07	-9.39815e-06	-4.21421e-05	-8.47747e-05	-0.0001263	-0.000184509	-0.000251614	-0.000308941	-0.000335049	-0.000337594	-0.000328027	-0.000334177	-0.000323522	-0.000256733	-0.00017835
70119011		-5.28101e-06	9.2502e-06	2.6798e-05	2.57014e-05	9.30248e-06	9.81954e-06	-3.7827e-05	-0.000164752	-0.000298373	-0.000416087	-0.000503667	-0.000601323	-0.000670444	-0.000806077	-0.000884459	-0.000806035	-0.000613815	-0.000405532	-0.000257353	-0.000178439	-6.86543e-05	0.000117717	0.000246574	0.000232981	0.00022976	0.000212796
70119862		-1.35247e-05	-9.28339e-06	-1.08071e-05	-8.95445e-06	-9.0597e-06	-1.2959e-05	-1.49961e-05	-1.01503e-05	-2.08128e-05	-6.55841e-05	-0.000128814	-0.00019965	-0.0002895	-0.000348458	-0.000398678	-0.000475856	-0.000576829	-0.000650293	-0.000713566	-0.000648591	-0.000585713	-0.000457473	-0.000387624	-0.000365668	-0.000330025
70120239		-4.27351e-05	-3.09845e-05	-2.05617e-05	-1.61152e-05	-1.31668e-05	-1.92204e-05	-1.43633e-05	-7.97439e-06	5.96402e-07	4.99402e-06	-3.29591e-06	2.39231e-06	3.3161e-06	4.68211e-06	1.04174e-05	9.95254e-06	1.43307e-05	2.28596e-06	-3.19651e-06	-1.17858e-05	-2.19823e-05	-3.51055e-05	-4.31149e-05	-4.87531e-05	-9.47733e-05	-0.000104141	-0.000102083	-0.000106227	-0.000133786	-0.000196491
70120476		-1.95651e-05	-1.50959e-05	-1.93472e-06	8.10724e-06	2.48084e-05	1.50165e-05	4.22656e-05	4.3652e-05	2.11559e-05	-4.1217e-06	-3.29666e-05	-4.21938e-05	-6.07778e-05	-0.000134596	-0.000228835	-0.000321936	-0.000435389	-0.000562844	-0.000648305	-0.000807004	-0.000908581	-0.0010404	-0.00115418	-0.00123344	-0.00117085	-0.000951008	-0.000696621	-0.000547783	-0.000457579
70121914		-1.19571e-05	-1.76111e-06	-1.59183e-06	-1.31349e-06	-1.0517e-05	-2.53736e-05	-3.27507e-05	-2.73749e-05	-1.71529e-05	-1.36086e-05	-1.56293e-05	-4.14399e-06	-2.94897e-06	-2.82735e-06	-4.88484e-06	-1.17365e-05	-2.05579e-05	-4.178e-05	-6.14964e-05	-8.64811e-05	-9.63517e-05	-0.000100111	-9.86319e-05	-0.000153723	-0.000288609	-0.00044946	-0.000425476	-0.000638248	-0.000726806	-0.000756681
70122151		-8.64164e-06	-8.05856e-06	-6.12936e-06	-5.31975e-06	-2.95829e-06	2.61187e-06	-1.78198e-06	-2.34161e-05	-6.81584e-05	-0.000120802	-0.000166853	-0.00017727	-0.000175101	-0.000201954	-0.000262321	-0.000268702	-0.000375241	-0.000524945	-0.000659602	-0.000727659	-0.000685763	-0.000731588	-0.00062281	-0.000538866
70122458		5.4083e-06	5.3132e-06	6.7658e-06	7.33929e-06	1.12612e-05	1.43816e-05	1.60133e-05	1.4562e-05	1.18764e-05	2.52544e-06	-7.74212e-06	-1.76346e-05	-2.1285e-05	-1.88781e-05	-5.06877e-06	-9.7161e-06	-8.11348e-05	-0.000204391	-0.000307741	-0.000432613	-0.000559751	-0.000592622	-0.000662097	-0.000620375	-0.000672721	-0.000628086	-0.000677639	-0.00068282
70122765		-1.4279e-05	-1.16433e-05	-8.93355e-06	-5.68317e-06	-2.43859e-06	-6.15591e-07	-5.26145e-07	-1.25532e-06	-1.69786e-06	-2.6684e-06	-7.94188e-06	-2.45951e-05	-6.8283e-05	-0.000123431	-0.000177719	-0.000222309	-0.000253708	-0.000272979	-0.000325654	-0.000454178	-0.000598533	-0.00070424	-0.000718018	-0.000611509	-0.00047436	-0.000453123	-0.000374415	-0.000324868
70123379		-1.03256e-05	-1.26512e-05	-1.13557e-05	-9.67024e-06	-9.97738e-06	-1.76703e-05	-3.50832e-05	-5.80949e-05	-8.5125e-05	-0.000113784	-0.000123304	-0.000186274	-0.000273075	-0.000373794	-0.000444568	-0.00045086	-0.0004124	-0.00029116	-0.000216155	-0.000231907	-0.000213025	-0.000239878	-0.000242247	-0.000224287	-0.000210499	-0.000206678	-0.000207115	-0.000202328	-0.0001446	-6.60073e-05
70123686		7.3235e-06	7.88644e-06	5.15467e-06	-1.60956e-06	-9.30147e-06	-9.1845e-06	-1.54786e-05	-4.43397e-05	-8.7589e-05	-8.44691e-05	-0.000148874	-0.000216817	-0.000271429	-0.000319488	-0.000433611	-0.000518692	-0.000576601	-0.000520147	-0.000345578	-0.000228317	-0.00024779	-0.000320981	-0.000442916	-0.000496339	-0.000455424	-0.000412864
70124063		-1.0227e-05	-1.51778e-05	-2.00319e-05	-2.30387e-05	-2.5597e-05	-3.00687e-05	-4.85386e-05	-7.13354e-05	-9.51161e-05	-0.000123385	-0.000162142	-0.000204521	-0.00026218	-0.000244596	-0.000215305	-0.000244274	-0.000244989	-0.000278585	-0.000310866	-0.000318597
70124510		-9.74528e-06	-9.84356e-06	-7.04943e-06	-2.33934e-06	6.12061e-06	1.70949e-05	3.96397e-05	4.87407e-05	6.34278e-05	5.90924e-05	6.85366e-05	7.41406e-05	7.46533e-05	7.89642e-05	7.29465e-05	6.43982e-05	4.12965e-05	-2.26362e-05	-0.000110333	-0.000209421	-0.000230496	-0.000317644	-0.000421834	-0.000504793	-0.000579589	-0.000581963	-0.000566182	-0.000473707
70124747		-7.60314e-06	-4.26396e-06	4.02863e-06	1.65267e-05	2.49853e-05	1.25904e-05	1.98105e-05	1.80204e-05	2.17852e-05	3.66915e-05	2.76832e-05	-2.67761e-05	-5.45927e-05	-7.07183e-05	-6.02361e-05	-5.05123e-05	-5.28603e-05	-8.10722e-05	-0.000168175	-0.000350995	-0.000510743	-0.000610318	-0.000578804	-0.000564362	-0.00046432	-0.000437903	-0.000422079	-0.000406898
70126422		8.43005e-06	7.55272e-06	3.42779e-06	3.44306e-07	-4.38489e-06	-4.24337e-06	3.11736e-06	1.51665e-06	6.35902e-06	7.38635e-06	-1.35776e-05	-7.77797e-05	-0.000113019	-0.00013431	-0.000124875	-0.000159887	-0.000295954	-0.000498874	-0.000624848	-0.000567331	-0.000564892	-0.000545162	-0.000581476	-0.000607859	-0.000580829	-0.000442646	-0.000288326
70127036		-1.69573e-06	2.84086e-07	-3.56375e-08	-1.36208e-06	-5.47016e-07	2.73755e-06	1.00675e-06	2.43756e-07	-1.52073e-06	-9.51047e-06	-2.64208e-05	-5.60714e-05	-9.63982e-05	-0.00012662	-0.000142949	-0.000150894	-0.000201792	-0.000230612	-0.000314851	-0.000450657	-0.000564559	-0.000569891	-0.000558671	-0.000528219	-0.00047327	-0.000413999	-0.00035338	-0.000294583	-0.000220264	-0.000144235
70127273		-7.70568e-06	-8.664e-06	-9.17129e-06	-1.18499e-05	-1.53937e-05	-1.59576e-05	-1.61775e-05	-2.2644e-05	-3.77497e-05	-4.58972e-05	-6.33747e-05	-9.55323e-05	-0.000134152	-0.000178952	-0.00023454	-0.000321458	-0.000451963	-0.000569598	-0.000579607	-0.00054915	-0.000499279	-0.000462151	-0.000416
70127887		-2.66658e-07	8.05953e-07	2.19933e-07	2.03798e-06	7.07151e-06	1.72489e-05	1.77656e-05	1.41065e-05	1.50463e-05	3.04207e-06	-3.84711e-06	-2.29757e-05	-5.9318e-05	-9.24146e-05	-7.29848e-05	-8.05369e-05	-0.000125896	-0.00022766	-0.000340492	-0.000385843	-0.000413637	-0.000456384	-0.000432672	-0.000429111	-0.000388936	-0.000348491	-0.000377142
70128404		-1.21313e-05	-1.0228e-05	-8.82572e-06	-8.17735e-06	-8.80111e-06	-1.01357e-05	-1.03587e-05	-1.19652e-05	-1.54371e-05	-2.77708e-05	-5.13581e-05	-6.92624e-05	-9.67482e-05	-0.000137882	-0.000187773	-0.000244498	-0.000283166	-0.000283357	-0.000251539	-0.000228816	-0.000213179	-0.000311527	-0.000378362	-0.000341514	-0.000336762	-0.000352833	-0.000245438	-0.000217993
70128571		1.05655e-07	8.80485e-07	5.93909e-08	-4.79318e-06	-8.80614e-06	-1.17979e-05	-1.29947e-05	-1.234e-05	-1.33787e-05	-1.49024e-05	-1.47794e-05	-1.179e-05	-5.98288e-06	1.34174e-05	2.17309e-05	4.25899e-06	-6.39374e-05	-0.000206826	-0.000391687	-0.000541337	-0.000613755	-0.000575109	-0.000526294	-0.000450433	-0.000446283	-0.000391539	-0.000432381
70128948		-4.50014e-06	-6.74678e-06	-9.02796e-06	-1.22318e-05	-1.31512e-05	-1.4012e-05	-1.84182e-05	-2.59008e-05	-6.25046e-05	-0.00011585	-0.000163032	-0.000198596	-0.000227588	-0.000274561	-0.000298231	-0.000319939	-0.000342103	-0.000350034	-0.000380744	-0.000373905	-0.000349385	-0.000309721	-0.000302413	-0.000306833	-0.00030377	-0.000301105	-0.000226966	-0.000173816
70129185		-3.31325e-06	-4.46498e-06	-6.33505e-06	-1.17057e-05	-1.73444e-05	-1.58166e-05	-2.01201e-05	-1.08629e-05	9.19476e-06	2.40058e-05	1.47519e-05	-2.10242e-05	-6.44573e-05	-8.70937e-05	-6.39373e-05	-6.22436e-05	-3.1612e-05	-3.03548e-05	-5.38818e-05	-8.92105e-05	-0.000113927	-0.000143132	-0.000216434	-0.000293519	-0.000349985	-0.000362164	-0.000343667	-0.000275028
70129325		8.73538e-06	1.25395e-05	1.26126e-05	9.97871e-06	3.44988e-06	-1.91494e-06	-9.96365e-06	-2.0865e-05	-3.91356e-05	-6.26677e-05	-0.000149294	-0.000312118	-0.000383048	-0.000509854	-0.000465993	-0.000411589	-0.000393129	-0.000419728	-0.00039046	-0.000342008	-0.000314126	-0.000310495	-0.000290682	-0.000270963	-0.000226886	-0.000170893	-0.000124505
70129632		8.70131e-06	8.91923e-06	7.38166e-06	6.17544e-06	6.11191e-06	8.40112e-06	1.52258e-05	2.74409e-05	4.10383e-05	3.55133e-05	2.10225e-05	1.72303e-05	3.21137e-05	3.11749e-05	-1.11572e-05	-8.80581e-05	-0.000123526	-0.000141561	-0.000122436	-0.000126751	-0.00015026	-0.000146475	-0.000120815	-0.000129133
70129702		4.96031e-06	5.51824e-06	6.02282e-06	4.54973e-06	3.24226e-06	3.36108e-06	2.95014e-07	-2.25619e-06	-6.79347e-06	-1.1777e-05	-1.57799e-05	-1.83502e-05	-1.80384e-05	-1.18053e-05	1.05487e-06	8.70723e-06	-2.56833e-06	-3.20315e-05	-9.45867e-05	-0.00019089	-0.000258683	-0.000258873	-0.000226424	-0.000188892	-0.000170356	-0.000190288
70130316		-1.31907e-05	-1.5086e-05	-1.59248e-05	-1.36025e-05	-1.40947e-05	-7.06362e-06	-6.54862e-06	-3.65276e-06	-3.42596e-06	-1.16866e-05	-1.86682e-05	-2.75425e-05	-3.13145e-05	-6.67953e-05	-0.000155128	-0.000201743	-0.000173714	-0.000203416	-0.000145059	-0.000182725	-0.000284702	-0.00038051	-0.000424034	-0.000515178	-0.000490936	-0.000479841	-0.000366711
70130483		-1.61201e-05	-2.32899e-05	-2.56727e-05	-3.48241e-05	-4.59314e-05	-5.62263e-05	-6.43301e-05	-7.29451e-05	-8.91838e-05	-0.000124829	-0.000133483	-0.000216944	-0.000371542	-0.000480492	-0.000507526	-0.000499354	-0.000458833	-0.000446828	-0.00042816	-0.000431796	-0.000445408	-0.000372613	-0.000332461	-0.000248618	-0.000163084
70130790		-4.6516e-07	1.68203e-06	6.00412e-06	8.34679e-06	8.4847e-06	5.4606e-06	7.31846e-07	-1.02278e-05	-5.7409e-05	-9.19551e-05	-0.000137373	-0.000164507	-0.000249819	-0.00031561	-0.000447477	-0.000561004	-0.00065022	-0.000655273	-0.000665813	-0.000632193	-0.00059081	-0.000585567	-0.000470943	-0.00038547	-0.000298687	-0.000238767	-0.000193168	-0.000176858	-0.000167195	-0.00012714
70131097		-1.53338e-05	-1.74255e-05	-2.02785e-05	-2.41438e-05	-2.68277e-05	-2.35592e-05	-2.66414e-05	-3.0875e-05	-3.14065e-05	-1.81133e-05	-2.81809e-05	-0.000106217	-0.000186944	-0.000225249	-0.000280303	-0.000286294	-0.000267402	-0.000266431	-0.000275684	-0.000253125	-0.000281729	-0.000266724	-0.000218802	-0.000202348	-0.000198461	-0.000213585	-0.000211359
70131167		-2.1631e-05	-2.66783e-05	-2.99237e-05	-2.13048e-05	-1.58933e-05	-1.10332e-05	-3.5746e-06	-2.5587e-06	-2.42322e-06	-2.14362e-06	-1.39157e-05	-4.27626e-05	-8.01845e-05	-0.00010554	-8.6886e-05	-9.65772e-05	-7.41291e-05	-3.53597e-05	-0.00011317	-0.000330698	-0.000564881	-0.00074162	-0.000842245	-0.000822543	-0.000758949	-0.000705822	-0.000714342
70131307		-6.64333e-07	1.90825e-07	1.75018e-06	3.9398e-06	3.27206e-06	-2.21476e-06	-2.36812e-05	-7.76752e-05	-0.000112107	-0.000138688	-0.000276757	-0.00037731	-0.000492631	-0.000577959	-0.000730335	-0.000773435	-0.000710057	-0.00066652	-0.000566537	-0.000407612	-0.000309171
70132772		-4.16442e-06	-1.98684e-06	-6.55033e-07	6.5921e-07	3.94061e-07	1.17781e-06	-2.43404e-06	-7.45532e-06	-1.47352e-05	-2.2567e-05	-2.58451e-05	-2.52141e-05	-2.81733e-05	-4.56401e-05	-8.09633e-05	-0.000101173	-6.97175e-05	-2.88889e-05	-7.10454e-06	-2.20793e-05	-4.20722e-05	-0.0001099	-0.000134869	-0.00018009	-0.000202547	-0.00019446	-0.000199723	-0.000131827	-0.000124996	-6.68236e-05
70134070		-4.51821e-06	-4.92631e-06	-6.55265e-06	-1.01221e-05	-1.03855e-05	-9.26905e-06	-6.84371e-06	-4.19841e-06	-1.58006e-06	3.48445e-06	5.65212e-06	2.39161e-06	-1.21062e-05	-5.36059e-05	-0.000124339	-0.000201161	-0.00025592	-0.000293487	-0.000369854	-0.000452786	-0.000520456	-0.00046766	-0.000388404	-0.000356138	-0.000357258	-0.000342838	-0.000329942	-0.000305634	-0.000328841	-0.000361579
70134684		-1.42625e-05	-7.37621e-06	-3.62058e-06	-1.12925e-06	2.42113e-06	7.51759e-06	1.31201e-05	1.34651e-05	1.17454e-05	8.38197e-06	1.01889e-06	-1.82027e-05	-5.31539e-05	-5.27754e-05	-6.93349e-05	-9.01215e-05	-0.000126008	-0.000141621	-0.000168003	-0.000189246	-0.000236177	-0.000254435	-0.000260057	-0.000246217	-0.000251691	-0.000276826	-0.000323006	-0.000309503	-0.000292021	-0.000258075
70134824		6.2006e-07	2.04588e-06	1.34587e-06	-6.82983e-07	-2.40158e-06	-8.6799e-06	-1.06491e-05	-1.02043e-05	-1.79391e-05	-4.42288e-05	-7.38562e-05	-9.52284e-05	-0.000179894	-0.000198732	-0.000257486	-0.000242292	-0.000291608	-0.000367841	-0.000418384	-0.000485033	-0.000589397	-0.000664886	-0.000695737	-0.000674996	-0.000536283	-0.000388573	-0.000311267	-0.000235187	-0.00015171	-0.000112603
70134991		-1.25534e-06	5.13136e-08	-1.35049e-06	-2.55379e-06	-3.44532e-06	-4.36611e-06	-4.65666e-06	-3.45923e-06	-5.2975e-06	-7.92433e-07	6.43738e-06	1.45214e-05	2.10871e-05	2.4472e-05	1.41706e-05	2.21374e-05	3.45522e-05	4.92045e-05	3.86888e-06	-7.04073e-05	-9.27808e-05	-5.1694e-05	3.37161e-05	2.8425e-05	-0.000164618	-0.000321849	-0.000454332	-0.000619509	-0.000762568	-0.000744509
70135201		-8.6419e-06	-7.71736e-06	-8.37617e-06	-6.52139e-06	-8.09069e-06	-1.05573e-05	-1.74883e-05	-3.81769e-05	-6.37908e-05	-0.000100625	-0.000178312	-0.000275322	-0.000273194	-0.000216726	-0.000209677	-0.000335815	-0.000506204	-0.000647804	-0.000771092	-0.000702795	-0.000695421	-0.000600541	-0.000517329	-0.000387725	-0.000273266
70136052		-1.15063e-06	-1.86286e-06	-1.13163e-05	-1.69316e-05	-1.68356e-05	-1.09672e-05	-8.11428e-07	-7.45201e-06	1.14361e-06	9.31909e-07	-1.73955e-05	-2.4665e-05	-4.58845e-05	-8.63473e-05	-0.000145822	-0.000212009	-0.000311332	-0.000442516	-0.000457645	-0.000538986	-0.000535801	-0.000417707	-0.000421939	-0.000334982	-0.00028435	-0.000283179	-0.000280442	-0.000283718	-0.000338677
70136289		-3.31305e-06	-1.97049e-06	-1.70982e-06	-4.34994e-07	1.1791e-06	3.19581e-06	7.96655e-06	1.16947e-05	1.37167e-05	2.05152e-05	1.14787e-05	2.27326e-05	2.20239e-05	1.28278e-05	-5.71234e-06	-1.21139e-05	-8.28158e-06	-1.43965e-06	-1.16477e-05	-7.12747e-05	-0.00012309	-0.000182598	-0.000198714	-0.000223786	-0.000248598	-0.000319657	-0.000452436	-0.000414859	-0.000502633	-0.000587808
70136359		-3.50464e-06	-6.65554e-07	-2.41801e-07	-1.42669e-06	-2.07088e-06	-1.83059e-06	-9.48061e-07	-5.31154e-07	-7.92111e-07	-1.83939e-06	-4.88434e-06	-1.22772e-05	-2.79224e-05	-4.10588e-05	-5.1592e-05	-7.60834e-05	-0.000142425	-0.000231502	-0.00031326	-0.000406954	-0.000513248	-0.000562673	-0.000507542	-0.000391503	-0.000356086
70136736		-1.39108e-05	-9.62168e-06	-7.57568e-07	3.54295e-06	5.9529e-06	3.83725e-06	-6.05665e-06	-1.25788e-05	-2.8178e-05	-1.83836e-05	-3.1267e-06	-1.58361e-05	-4.4515e-05	-6.72534e-05	-6.74409e-05	-4.92839e-05	-3.40602e-05	-4.20268e-05	-5.33895e-05	-8.07355e-05	-0.000138205	-0.000227141	-0.000336113	-0.000424071	-0.000571943	-0.000699842	-0.000664471	-0.000504181	-0.000458036
70136806		-3.18962e-07	-4.94875e-07	-2.15166e-06	-1.30621e-06	1.20984e-06	4.91331e-06	5.48852e-06	7.04063e-06	7.78036e-06	3.22778e-06	-6.38766e-06	-2.32118e-05	-4.02928e-05	-5.16687e-05	-6.73392e-05	-8.36521e-05	-0.000102366	-0.000155524	-0.000198192	-0.000206565	-0.000205275	-0.000210739	-0.000256082	-0.00031233	-0.000332545	-0.000344283	-0.000332247	-0.000314513	-0.000314915	-0.000314684
70136973		-5.77139e-06	-2.41007e-06	-2.92258e-06	-2.70933e-06	-3.44874e-06	-4.37402e-06	-4.52657e-06	-4.14781e-06	-5.07761e-06	-1.07447e-05	-2.21251e-05	-3.78443e-05	-5.22921e-05	-5.56467e-05	-4.47451e-05	-4.10536e-05	-6.10927e-05	-0.00011724	-0.000188037	-0.00026409	-0.000318014	-0.000337526	-0.000391134	-0.00040308	-0.000409488	-0.000377338	-0.000280642
70137043		1.13806e-07	-1.20139e-06	-2.91038e-06	-4.66888e-06	-6.09575e-06	-1.23868e-05	-3.45343e-05	-7.26783e-05	-8.14193e-05	-0.000106349	-0.000104402	-8.60298e-05	-7.37811e-05	-0.000113891	-0.000222688	-0.000350361	-0.000436397	-0.000543294	-0.000623458	-0.000599145	-0.000472634	-0.000440223	-0.000368775	-0.000380074	-0.000316227	-0.000266656	-0.000230422	-0.000224199
70137113		-9.99977e-06	-4.71916e-06	-6.42956e-07	3.04361e-06	4.73287e-06	5.00188e-06	6.44207e-06	7.92244e-06	1.00561e-05	1.2166e-05	1.10847e-05	1.19981e-05	-1.26556e-06	-2.04232e-05	-2.50604e-05	-2.87576e-05	-2.37534e-05	-1.13808e-05	-1.15027e-05	-1.21725e-06	-4.01002e-05	-8.90696e-05	-0.00010534	-0.000159531	-0.000230117	-0.000346474	-0.000472052	-0.000563402	-0.000643012	-0.000666017
70137587		-1.74403e-05	-4.9173e-05	-7.876e-05	-9.4339e-05	-0.000128835	-0.000177411	-0.000187829	-0.000188886	-0.000198652	-0.000256016	-0.000320742	-0.000455475	-0.000527431	-0.000487424	-0.0004248	-0.000345299	-0.000281002	-0.000207303	-0.000146114
70137657		-2.02548e-05	-1.26399e-05	-8.65248e-06	-7.15462e-06	-3.51503e-06	9.17871e-08	2.11874e-06	-3.12101e-07	9.14631e-07	3.13845e-07	9.25298e-08	1.53069e-08	-3.94323e-08	1.45259e-06	1.98815e-06	4.17954e-06	4.65858e-06	-2.24092e-06	-9.28916e-06	-1.98566e-05	-4.04698e-05	-6.10883e-05	-0.000126936	-0.000179784	-0.000243032	-0.000336697	-0.000412482	-0.00046039	-0.000496701	-0.000562972
70137964		-1.71498e-05	-2.43206e-05	-2.77359e-05	-3.35852e-05	-3.40595e-05	-2.9727e-05	-3.37688e-05	-2.82425e-05	-1.55979e-05	-8.37345e-06	-2.61312e-06	-5.42103e-06	-1.59138e-05	-2.48938e-05	-3.70374e-05	-5.21572e-05	-7.26871e-05	-0.000104087	-0.000132658	-0.000138745	-0.00015496	-0.000154044	-0.000168146	-0.000176263	-0.000180497	-0.000194398	-0.00024717	-0.00033867	-0.00046624	-0.00057651
70138271		2.33296e-07	-2.29983e-08	-1.97062e-06	-3.28063e-06	-1.87837e-06	-3.58899e-06	-4.67548e-06	-4.08541e-06	-5.63414e-07	3.35705e-06	1.16293e-05	2.49288e-05	3.16877e-05	3.19212e-05	1.27307e-05	-5.69621e-05	-0.000155101	-0.000270556	-0.000366919	-0.000437649	-0.000496665	-0.000527952	-0.000547594	-0.000554045	-0.000525227	-0.000480454	-0.00043189	-0.000359019	-0.000304046
70138411		-2.65375e-06	-4.0227e-06	-4.60351e-06	-4.93882e-06	-5.17687e-06	-5.00562e-06	-5.61503e-06	-5.90088e-06	-5.34405e-06	-6.51659e-06	-1.27798e-05	-2.5279e-05	-4.33371e-05	-7.09163e-05	-0.000112211	-0.000183545	-0.000236946	-0.000269775	-0.000291538	-0.000331416	-0.000326064	-0.000274971	-0.000209101	-0.000144082	-0.000132097	-8.35804e-05	-9.88704e-05	-0.000117204	-0.000141992
70139402		-2.89647e-05	-2.20211e-05	-1.05812e-05	-1.53225e-06	3.53442e-06	9.07224e-06	1.11563e-05	7.07615e-06	-1.85376e-06	-1.26994e-05	-2.89565e-05	-4.5213e-05	-4.78293e-05	-7.04391e-05	-7.63496e-05	-0.000100482	-0.000111218	-0.000135578	-0.000147319	-0.000175399	-0.000221196	-0.000276968	-0.000318869	-0.00038095	-0.000416285	-0.000385631	-0.00030022	-0.000220765	-0.000185203	-0.000191383
70139709		-9.09501e-06	-6.44299e-06	-4.94419e-06	-5.03091e-06	-7.96821e-06	-1.79444e-05	-1.93968e-05	-3.86584e-05	-7.75801e-05	-8.32501e-05	-6.07312e-05	-1.82167e-05	4.7445e-06	-1.66283e-05	-6.78164e-05	-0.000128018	-0.000190801	-0.000236121	-0.000284852	-0.000351054	-0.000419972	-0.000470803	-0.000419209	-0.000326441	-0.000278664	-0.000349716	-0.000420141	-0.000465871	-0.000471929
70140490		-3.65327e-06	-1.96614e-06	2.23639e-06	2.29669e-06	1.02457e-06	-2.92745e-08	5.26305e-08	-1.25103e-06	-3.92091e-06	-5.58948e-06	-7.82143e-06	-1.43899e-05	-2.99395e-05	-5.67404e-05	-9.8437e-05	-0.000128122	-0.000118047	-0.000142407	-0.00016725	-0.000196057	-0.000267209	-0.000344805	-0.000433706	-0.000523267	-0.000523269	-0.000495019	-0.000412718	-0.000316116	-0.000225393	-0.000171485
70140630		-5.5947e-06	-3.76e-06	-1.52485e-06	2.12983e-07	8.76423e-07	-5.71452e-07	-3.68065e-06	-3.85122e-06	-7.75775e-06	-8.61199e-06	-6.12401e-06	8.74735e-06	2.72565e-05	3.41056e-05	2.39936e-05	1.86119e-05	1.43178e-05	3.6433e-06	1.43501e-05	2.69868e-05	3.67784e-05	-1.15697e-05	-6.54629e-05	-8.58797e-05	-4.38871e-05	-7.13489e-05	-3.66744e-06	-0.000190771	-0.000246443	-0.000425852
70140867		1.52194e-05	1.21958e-05	8.35727e-06	3.86989e-06	-3.16397e-06	-1.89388e-05	-4.19153e-05	-6.73089e-05	-0.000101775	-0.000168763	-0.000246937	-0.000343761	-0.000466222	-0.000493937	-0.000362075	-0.000272437	-0.000251212	-0.000266933	-0.000313895	-0.000341538	-0.000363749	-0.000358733	-0.000329369	-0.000280107	-0.000196785
70140937		-1.1202e-05	-8.092e-06	-4.14283e-06	-4.25945e-06	-8.17537e-06	-1.07158e-05	-9.69087e-06	-8.1286e-06	-1.05392e-05	-6.45351e-06	-5.13008e-05	-3.32815e-05	-8.16999e-05	-5.22242e-05	-0.000129973	-0.00016542	-0.000187831	-0.000229278	-0.000312675	-0.000384454	-0.000461229	-0.00047336	-0.000408046	-0.000390442	-0.000283124
70141007		3.11604e-05	2.66681e-05	1.86642e-05	9.94872e-06	-8.78086e-07	-1.01224e-05	-1.01306e-05	-4.64816e-06	1.35739e-06	3.9026e-06	7.62604e-07	7.66861e-07	3.22945e-06	2.54652e-06	1.66887e-06	-2.87874e-06	-9.39606e-06	-3.97756e-05	-4.74672e-05	-7.03475e-05	-0.000107871	-0.000134118	-0.000182857	-0.000294142	-0.000430796	-0.00066152	-0.000809002	-0.000822403	-0.000987517	-0.000818414
70141174		-4.13886e-05	-3.45548e-05	-2.54941e-05	-1.90635e-05	-1.24132e-05	-5.36334e-06	-7.48558e-07	3.00424e-06	7.02752e-07	-4.42211e-06	-2.13368e-05	-6.35327e-05	-8.84461e-05	-0.000129615	-0.000208039	-0.000259861	-0.000363372	-0.000597878	-0.000828444	-0.000829471	-0.000612051	-0.000450096	-0.000396952	-0.00037676
70142542		-1.46977e-06	-2.1851e-06	-3.09353e-06	-4.62601e-06	-4.92322e-06	-1.23837e-06	3.06828e-06	6.38341e-06	8.25735e-06	5.84427e-06	-1.11788e-06	-9.08758e-06	-1.50109e-05	-2.20404e-05	-4.78877e-05	-0.000124504	-0.000250989	-0.000390188	-0.000513727	-0.000752094	-0.000945169	-0.000949008	-0.000858876	-0.000856243
70142612		-1.08022e-05	-5.814e-06	-6.09942e-06	-1.03126e-05	-1.10513e-05	-3.52931e-06	1.20292e-05	2.40489e-05	2.51377e-05	2.16873e-05	1.62931e-05	-4.11951e-06	-8.6758e-06	-1.99209e-05	-3.36915e-05	-3.31386e-05	-6.08144e-05	-0.000112431	-0.000165915	-0.000193252	-0.00021503	-0.000230652	-0.000283378	-0.000316808	-0.000330403
70142849		-6.36495e-06	-4.34364e-06	-1.97146e-07	2.8957e-06	2.69486e-06	-3.58332e-06	-2.65376e-05	-4.31764e-05	-3.97032e-05	-4.53657e-05	-4.24276e-05	-5.66489e-05	-0.00010459	-0.000122474	-0.000133674	-0.000142143	-0.000145712	-0.000151314	-0.000131606	-0.000103835	-9.25563e-05	-0.000127694	-0.000204316	-0.000228339	-0.000283511
70143603		-9.25386e-06	2.24669e-05	3.77655e-05	3.96811e-05	3.29554e-05	2.41837e-05	3.87358e-06	-3.80212e-05	-9.48209e-05	-0.000184464	-0.000253078	-0.000243672	-0.000240236	-0.00022646	-0.000275047	-0.000393711	-0.000489863	-0.000474072	-0.000456775	-0.000339247	-0.000286116	-0.000194052	-0.000150569
70143910		-6.50431e-05	-5.09286e-05	-3.297e-05	-1.20055e-05	-9.75405e-06	4.68289e-06	-1.03905e-06	-1.98822e-05	-5.54242e-05	-9.20083e-05	-0.000142353	-0.000224978	-0.000230604	-0.000233496	-0.000213797	-0.000235903	-0.000323986	-0.000438901	-0.000535386	-0.000628297	-0.000556233	-0.0005319	-0.000420033	-0.000384164	-0.000324085	-0.000281489	-0.000241043	-0.000217627
70144454		-1.04493e-06	8.1293e-07	6.18046e-06	6.48475e-06	1.20702e-05	1.26112e-05	1.7441e-05	1.29813e-05	-2.81229e-06	-2.12267e-05	-3.73386e-05	-5.86861e-05	-6.87871e-05	-0.000105007	-0.000137235	-0.000262016	-0.000348032	-0.000428475	-0.000365361	-0.00029547	-0.000256489	-0.000296955	-0.000387799	-0.000510735	-0.000539337	-0.000524969	-0.000476441
70144524		-4.71248e-06	-4.80633e-06	-8.9361e-06	-1.16605e-05	-1.16365e-05	-1.56438e-05	-1.65805e-05	-1.82764e-05	-2.16078e-05	-2.88612e-05	-4.02727e-05	-5.30525e-05	-6.14664e-05	-6.98223e-05	-0.000100229	-0.000157356	-0.000210459	-0.000247408	-0.000262751	-0.000281542	-0.000311235	-0.000348096	-0.000385642	-0.000402619	-0.000479404	-0.000529077	-0.000561755	-0.000535948	-0.000484854
70145138		3.44413e-06	5.09632e-06	4.6641e-06	7.30007e-07	-2.65683e-06	-4.72878e-06	-8.77289e-06	-2.28409e-05	-3.95639e-05	-4.96748e-05	-4.78457e-05	-5.83544e-05	-5.79482e-05	-7.69256e-05	-0.000102288	-0.000114356	-0.000163386	-0.000198815	-0.000268793	-0.000332595	-0.000366453	-0.000351019	-0.000335416	-0.000376146	-0.000412256	-0.0004002
70145208		-1.49142e-05	-1.69705e-05	-1.91103e-05	-3.13625e-05	-4.09171e-05	-4.95742e-05	-5.63428e-05	-7.93769e-05	-9.6637e-05	-8.17022e-05	-3.55516e-05	-3.19329e-05	-0.0001238	-0.000227938	-0.000309011	-0.000357322	-0.000366908	-0.000327941	-0.000359769	-0.000386309	-0.000425882	-0.000435787	-0.000413309	-0.000407541	-0.000376873	-0.000418714
70146129		-6.00234e-06	-7.53307e-06	-6.92984e-06	-4.02375e-06	-5.27413e-06	-3.37019e-06	-2.87313e-06	-2.34081e-06	-4.00285e-06	-4.15946e-06	-2.47351e-06	-2.88816e-06	-6.87867e-07	-3.72516e-06	-3.81563e-06	-9.54663e-07	6.13568e-06	2.04508e-05	4.81702e-05	4.35064e-05	7.0167e-05	8.71468e-05	8.42187e-05	5.54469e-05	-2.63214e-05	-0.000182974	-0.000243667	-0.000202098	-0.000154626	-0.000163978
70146296		-1.76443e-05	-9.58018e-06	-7.84024e-06	-2.44885e-06	-3.47609e-07	4.84751e-07	5.58584e-07	9.52063e-07	1.4479e-06	1.51004e-06	2.80906e-07	-6.632e-06	-1.01495e-05	-6.36104e-06	-4.33092e-06	-4.59906e-05	-0.000111154	-0.000205831	-0.000306277	-0.000437522	-0.000573727	-0.000673197	-0.000665197	-0.000708104	-0.0007198	-0.000645557	-0.00067393	-0.000620312	-0.000473917	-0.000316691
70146436		-8.11457e-06	-1.30564e-05	-4.18625e-06	9.60224e-07	2.55062e-06	2.54562e-06	1.12585e-06	-7.83777e-08	-4.97968e-06	-1.22505e-05	-2.00778e-05	-3.64334e-05	-9.02423e-05	-0.000173779	-0.000331264	-0.000302191	-0.000329923	-0.000321417	-0.000386168	-0.000430773	-0.000513918	-0.000521795	-0.000521035	-0.000477809	-0.00039126	-0.000349258
70147357		-9.10285e-06	-1.29729e-05	-2.52753e-05	-4.22308e-05	-4.50179e-05	-2.56125e-05	-1.12128e-05	-5.75449e-06	-2.88952e-06	7.80899e-06	1.08156e-05	-1.36698e-05	-4.04081e-05	-3.79639e-05	-6.65912e-05	-9.12954e-05	-0.000191462	-0.00032302	-0.000380894	-0.000327395	-0.00035588	-0.000332105	-0.000398432	-0.000433622	-0.000435692	-0.000401503	-0.000352054
70147427		-7.11371e-06	-7.21027e-06	-9.15077e-06	-7.23986e-06	-8.87688e-06	-8.12276e-06	-5.85494e-06	-3.31614e-06	-3.26687e-06	-5.91765e-06	-5.78329e-06	-6.65585e-06	-1.13965e-05	-2.26976e-05	-3.4444e-05	-5.76365e-05	-8.77133e-05	-0.000124111	-0.000152163	-0.000203898	-0.000272305	-0.000320813	-0.000390219	-0.000425279	-0.000421421	-0.0003724	-0.000360349	-0.000381987	-0.000363113	-0.000330115
70147971		2.26485e-05	1.99587e-05	1.06536e-05	-5.53733e-07	-5.50362e-06	6.23881e-07	1.87049e-05	2.64725e-05	-2.64739e-05	-7.8817e-05	-0.00012518	-0.000156898	-0.000192478	-0.000243312	-0.000348517	-0.000473008	-0.000497629	-0.000478605	-0.000447273	-0.00040865	-0.000371872	-0.00029777
70148278		-5.5256e-06	-2.56046e-06	-2.36938e-06	-7.87739e-06	-1.4775e-05	-1.9326e-05	-1.73707e-05	-8.66255e-06	2.77016e-06	8.4199e-06	2.32121e-06	-9.15345e-06	4.19959e-06	2.78704e-05	3.33613e-05	4.28655e-05	-6.87018e-06	-5.06145e-05	-7.827e-05	-7.79941e-05	-5.22692e-05	-2.86878e-05	-2.03971e-05	-5.44854e-05	-0.000108367	-0.000134921	-0.000148143	-0.000142769	-0.000148332
70148655		-1.18669e-05	-1.3685e-05	-1.34222e-05	-1.20338e-05	-1.62056e-05	-2.00693e-05	-2.41937e-05	-2.49647e-05	-2.09942e-05	7.09433e-06	3.30557e-05	-3.08956e-05	-0.000107649	-0.000165473	-0.000246804	-0.000297941	-0.000298415	-0.000307467	-0.000340993	-0.000375681	-0.000416931	-0.000394084	-0.000340482
70149032		-6.52859e-06	-5.23178e-06	-4.82596e-06	-6.06701e-06	-1.0782e-05	-2.38346e-05	-4.36339e-05	-7.81045e-05	-0.000121981	-0.00019891	-0.000259299	-0.000309105	-0.000235196	-0.000251528	-0.000271762	-0.00030489	-0.000371386	-0.000471036	-0.000539315	-0.000542053	-0.000516875	-0.000486096	-0.000437713	-0.000384721	-0.000303215
70149102		-1.04685e-05	-1.18385e-05	-1.53183e-05	-2.08766e-05	-2.90561e-05	-3.77422e-05	-5.9058e-05	-9.36403e-05	-0.000126132	-0.000148015	-0.000165445	-0.000151499	-0.000134306	-0.000151727	-0.000210595	-0.000291742	-0.000355821	-0.000308957	-0.000283058	-0.000233537	-0.000228082	-0.000233187	-0.00021607	-0.00020234
70149269		1.12467e-05	6.17364e-06	-2.2939e-06	-7.95581e-06	-5.68927e-06	-3.67151e-06	-4.85201e-06	-8.54565e-07	1.89008e-05	5.05367e-05	5.21891e-05	-3.56287e-05	-0.000113221	-0.00016943	-0.000226424	-0.00028529	-0.000291032	-0.000313436	-0.000362696	-0.000373052	-0.000401404	-0.000428297	-0.000440534	-0.000423864	-0.000370423	-0.00034971
70149953		-2.15408e-05	-2.98e-05	-2.2912e-05	-2.53463e-05	-1.87527e-05	-9.72071e-06	-9.14586e-06	-6.19452e-06	-5.80635e-06	-8.45735e-06	-3.19613e-06	-3.29099e-05	-4.89542e-05	-0.000134048	-0.000185587	-0.000216939	-0.000253774	-0.000328837	-0.000437854	-0.000579482	-0.000715865	-0.000911903	-0.000993932	-0.00106895
70150497		-2.51512e-05	-2.32502e-05	-2.10552e-05	-1.75035e-05	-1.25333e-05	-7.53363e-06	-6.82569e-06	-2.63212e-06	-5.60629e-07	1.70215e-07	1.30322e-06	1.1047e-06	4.82392e-08	-2.1088e-06	-6.38286e-06	-1.18927e-05	-2.0552e-05	-8.37711e-05	-0.000199347	-0.000380454	-0.000524808	-0.000642625	-0.000733896	-0.000824738	-0.000887517	-0.000900409	-0.000839352	-0.000787822	-0.00068009	-0.000606987
70150567		-1.84988e-05	-2.17804e-05	-2.58176e-05	-2.9143e-05	-2.88199e-05	-2.75995e-05	-1.9769e-05	-1.25145e-05	-6.93814e-06	-2.94595e-06	-2.08063e-06	-7.87577e-07	-1.05662e-06	4.13427e-07	2.9356e-06	3.25711e-06	7.10105e-07	-1.93705e-06	2.27947e-06	3.22761e-06	4.49944e-06	2.60533e-06	6.81747e-06	1.36145e-05	1.73859e-05	1.10885e-05	1.66809e-05	-2.09915e-06	-1.1227e-05	-2.06251e-05
70150637		1.50816e-06	5.46266e-06	9.11179e-06	1.27178e-05	1.64617e-05	1.85585e-05	3.44687e-05	6.49252e-05	6.11269e-05	-1.3127e-05	6.31321e-06	-5.57759e-05	-0.000121858	-0.000179309	-0.000260149	-0.000403216	-0.000543497	-0.000690454	-0.000773773	-0.00084838	-0.000857157	-0.00073664
70150944		5.04622e-07	3.61762e-06	4.10173e-06	5.71122e-06	6.75547e-06	4.55643e-06	1.54545e-06	-7.6427e-07	-1.66917e-06	-2.48013e-06	-5.09326e-06	-5.77904e-06	-6.39936e-06	-6.77293e-06	-7.7473e-06	-8.05409e-06	-1.73134e-05	-3.82885e-05	-5.18511e-05	-8.69324e-05	-0.000122274	-0.000156604	-0.000185964	-0.000213152	-0.000209988	-0.000197156	-0.00019754	-0.000186756	-0.000197258	-0.000172142
70151014		-2.35741e-05	-2.54643e-05	-2.60748e-05	-2.55263e-05	-2.40347e-05	-2.29579e-05	-1.74002e-05	-6.1636e-06	-4.55767e-06	9.39195e-06	2.31662e-05	3.20573e-05	2.41491e-05	3.78217e-05	4.64522e-05	1.06119e-05	-0.00010165	-0.000198511	-0.00025656	-0.000310492	-0.000411123	-0.00050504	-0.000611235	-0.000698299	-0.000737801	-0.000731712	-0.000631346	-0.000472994	-0.000348796	-0.000323991
70153540		-5.34996e-06	-1.45918e-05	-1.85988e-05	-2.76936e-05	-3.50629e-05	-3.21518e-05	-3.17536e-05	-1.5374e-05	-6.82095e-06	-1.18922e-05	-2.38769e-05	-3.02921e-05	-6.8579e-05	-0.000161092	-0.000280173	-0.000378698	-0.000404409	-0.00039319	-0.000382521	-0.000381002	-0.000369408	-0.000340378	-0.000307622	-0.000308983	-0.000348451	-0.000466034	-0.000503264	-0.000445526
70155075		-4.09325e-06	-1.16137e-06	1.85279e-07	8.83077e-07	2.01606e-06	1.44734e-06	3.7126e-06	6.24702e-06	8.88611e-06	8.96293e-06	7.83151e-06	6.79002e-06	9.17643e-06	1.49401e-05	1.74825e-05	2.06097e-05	2.39259e-06	-3.75302e-05	-9.0873e-05	-0.000126879	-0.000132986	-0.000137213	-0.000167562	-0.000213239	-0.000261011	-0.000370746	-0.000483778	-0.00054738	-0.000619616
70155829		-1.08577e-06	-9.74683e-07	-3.07589e-06	-8.60295e-06	-9.64146e-06	-1.03329e-05	-1.12633e-05	-1.51588e-05	-3.65153e-05	-9.52994e-05	-0.000168863	-0.000243594	-0.000333724	-0.000414655	-0.000512814	-0.000591982	-0.000613631	-0.000587679	-0.00057409	-0.000515864	-0.000476946	-0.000452176	-0.000418989	-0.000362326	-0.000285211
70156136		-8.22261e-07	-2.52686e-06	-4.64329e-06	-7.21556e-06	-1.13818e-05	-1.56252e-05	-1.8773e-05	-1.79292e-05	-2.47294e-05	-3.45123e-05	-4.27654e-05	-5.35789e-05	-7.74432e-05	-0.000116856	-0.000183131	-0.000254043	-0.000345794	-0.00041494	-0.000413084	-0.000407022	-0.000481685	-0.00056952	-0.000614931	-0.000640359	-0.000568843
70156206		-5.28045e-06	-6.10975e-06	-8.26882e-06	-1.02164e-05	-2.02192e-05	-3.3911e-05	-3.38954e-05	-3.13836e-05	-3.12737e-05	-3.98314e-05	-6.23945e-05	-0.000104498	-0.000165535	-0.000241348	-0.00027608	-0.000322719	-0.00027564	-0.00026164	-0.000257458	-0.00024933	-0.000266664	-0.0003285	-0.000331896	-0.000368121	-0.000392512
70156680		-2.9565e-06	-3.17368e-06	-7.3309e-06	-7.30164e-06	-5.26374e-06	-6.37934e-06	-5.82402e-06	-1.08279e-05	-1.52084e-05	-2.19439e-05	-1.26951e-05	7.86315e-06	2.00652e-05	1.56892e-05	2.13505e-05	2.34054e-05	1.18996e-05	9.47518e-06	-6.74651e-05	-0.0002002	-0.000329471	-0.000427901	-0.000449021	-0.000473932	-0.000518626	-0.000500365	-0.000450815	-0.000340403
70157057		4.01061e-06	6.44874e-06	8.04218e-06	7.88383e-06	4.68202e-06	-9.25596e-07	-5.80295e-06	-1.38059e-05	-2.14112e-05	-2.50145e-05	-3.4309e-05	-8.02927e-05	-0.000175004	-0.000239715	-0.00027068	-0.000307089	-0.000398681	-0.000444568	-0.000383729	-0.000290736	-0.000279663
70157127		-2.03701e-05	-1.10012e-05	-4.46e-06	-2.32525e-06	1.09128e-07	-1.55733e-06	-3.14769e-06	-3.70562e-06	-3.27655e-06	3.57662e-07	3.12122e-06	6.44349e-06	8.70959e-06	1.47554e-05	2.46196e-05	3.32129e-05	3.94288e-05	3.14784e-05	1.0227e-05	-2.41881e-05	-5.4986e-05	-6.85434e-05	-4.64012e-05	-5.70838e-05	-0.000118071	-0.000197978	-0.000191071	-0.000257005	-0.000279292	-0.00032697
70157504		-3.85288e-07	-1.76374e-07	-2.85351e-06	-5.90678e-06	-7.22191e-06	-4.76027e-06	4.82757e-07	4.5611e-06	7.68871e-06	-4.3536e-06	-1.23339e-05	-2.26456e-05	-1.98729e-05	-1.5553e-05	-3.29003e-05	-8.03219e-05	-0.000138483	-0.000256534	-0.000350315	-0.000386584	-0.000404239	-0.000497158	-0.000515881	-0.00055303	-0.00052694	-0.000382516	-0.000272254	-0.000251227	-0.000208097	-0.000199147
70157671		2.03753e-05	1.36897e-05	8.18984e-06	5.08655e-06	8.62964e-06	1.41143e-05	1.96703e-05	2.54034e-06	-1.82624e-05	-6.52216e-05	-0.000137415	-0.000225082	-0.000288996	-0.000317685	-0.000339823	-0.00034734	-0.000365966	-0.000403194	-0.000423573	-0.000437425	-0.000430226	-0.000358261	-0.000255313	-0.000211172	-0.000186751	-0.000155881
70157811		-1.19526e-07	-2.03985e-06	-2.7383e-06	-4.26303e-06	-2.65289e-05	-5.28222e-05	-8.31803e-05	-9.04017e-05	-9.32688e-05	-9.07061e-05	-0.000100001	-0.000141967	-0.000204435	-0.000307819	-0.000431556	-0.000484035	-0.000470723	-0.000457903	-0.000437979	-0.000412918	-0.000351831	-0.000367441	-0.000333791	-0.000266299	-0.000245089
70158048		-3.20844e-05	-4.11886e-05	-4.88252e-05	-5.85614e-05	-7.56737e-05	-0.000117025	-0.000147712	-0.0001785	-0.00018935	-0.000178477	-0.00018774	-0.00024737	-0.000302183	-0.000332209	-0.00034131	-0.000286383	-0.000220958	-0.000257226	-0.000237445	-0.000220419	-0.000206878
70158355		2.09354e-05	1.48864e-05	1.38045e-05	7.65836e-06	-2.99355e-06	-2.25499e-05	-3.38014e-05	-3.54847e-05	-6.11055e-05	-0.000118443	-0.000168027	-0.000189957	-0.000247845	-0.000323201	-0.000439038	-0.000435144	-0.000473499	-0.000491033	-0.000572645	-0.000641748	-0.00064409	-0.000693409
70159416		1.28622e-05	1.64683e-05	2.00293e-05	2.00869e-05	2.05973e-05	2.42203e-05	2.21428e-05	3.04512e-05	2.09487e-05	3.29774e-05	3.747e-05	2.98906e-05	3.38381e-05	5.23866e-06	-2.61214e-05	-5.8983e-05	-0.000116571	-0.000169194	-0.000221687	-0.00027723	-0.000343364	-0.000377672	-0.00042951	-0.000495867	-0.000524636	-0.000587987	-0.00050523	-0.000363678	-0.000291829
70159890		4.38298e-06	2.78486e-06	-2.92851e-06	-1.3283e-05	-1.76134e-05	-2.90003e-05	-3.87457e-05	-4.1539e-05	-3.0762e-05	-8.91555e-06	9.39188e-06	-1.97619e-05	-6.06228e-05	-0.000151812	-0.000203967	-0.00030664	-0.000366412	-0.000330381	-0.000404662	-0.000391106	-0.000366765	-0.000272825	-0.00024639	-0.000233689	-0.00021144	-0.000222147	-0.000240739
70160197		-6.237e-07	-3.46721e-06	-4.66588e-06	-7.36896e-06	-1.28616e-05	-1.65375e-05	-1.70477e-05	-1.75247e-05	-2.02185e-05	-2.18145e-05	-1.59508e-05	-1.12052e-06	1.8613e-05	3.02373e-05	2.56686e-05	7.95909e-06	-3.19824e-05	-7.99528e-05	-0.00013127	-0.000130602	-0.000122566	-0.000140081	-0.000214471	-0.0003299	-0.000462886	-0.000486536	-0.000484104	-0.000443277	-0.000441866	-0.00034828
70160267		-1.479e-05	-1.40965e-05	-1.33191e-05	-1.5466e-05	-1.88906e-05	-2.59038e-05	-3.46687e-05	-4.5427e-05	-7.88667e-05	-0.000114281	-0.000118274	-0.000198563	-0.00018672	-0.000260412	-0.000339501	-0.000401184	-0.000426132	-0.000453083	-0.000489339	-0.000515614	-0.000566974	-0.000572138	-0.00049686	-0.000420116	-0.000341473	-0.000299784	-0.000234235
70161258		8.06998e-07	7.42297e-06	5.03624e-06	-4.60503e-06	-1.96577e-05	-3.95615e-05	-5.43012e-05	-6.78283e-05	-6.05348e-05	-5.82408e-05	-6.01065e-05	-8.04806e-05	-9.36547e-05	-7.20331e-05	-5.94868e-05	-4.79362e-05	-2.89095e-05	-2.56866e-05	-5.23468e-05	-0.000126153	-0.000203913	-0.000251561	-0.000299131	-0.000343548	-0.000352673	-0.000357175
70161705		-8.33045e-06	-8.00601e-06	-5.66456e-06	-2.98772e-06	-2.50856e-07	1.00591e-06	2.1852e-06	1.71553e-06	-4.00201e-07	-2.36251e-06	-4.00722e-06	-6.35001e-06	-1.16365e-05	-1.25252e-05	-2.87493e-05	-5.99027e-05	-0.000106345	-0.000156153	-0.000193944	-0.000217777	-0.00024501	-0.000221353	-0.000262632	-0.000249055	-0.000319087	-0.000353288	-0.000474628	-0.000589027	-0.000628002	-0.000555565
70162249		-2.89772e-05	-2.44424e-05	-1.35144e-05	-3.63672e-06	3.42903e-06	4.60898e-06	-1.45898e-05	-5.19384e-05	-4.72048e-05	-3.27166e-05	-5.59661e-05	-1.50775e-05	-6.42854e-05	-7.30096e-05	-5.1376e-05	-5.39549e-05	-0.000131954	-0.000182083	-0.000280349	-0.000291919	-0.000362906	-0.000377113	-0.000353258	-0.000322911	-0.000285261	-0.000266119	-0.000252706	-0.000241518	-0.000217452	-0.00023279
70162556		2.82345e-06	-5.98222e-06	-7.08279e-06	-6.68928e-06	-6.05512e-06	-5.38315e-06	-5.9852e-06	-5.98711e-06	-6.2082e-06	-3.88825e-06	-3.55586e-06	-4.89154e-06	-1.43185e-05	-2.649e-05	-2.85246e-05	-3.12459e-05	-4.54908e-05	-6.85691e-05	-0.000133508	-0.000228658	-0.000271899	-0.000268694	-0.000199678	-0.000172754	-0.000225309	-0.000328618	-0.000430092	-0.000476258	-0.000447296	-0.000451576
70162933		3.10888e-06	2.38352e-06	1.73736e-07	-2.04175e-06	-1.69113e-06	-1.29588e-06	3.50959e-06	6.43728e-06	7.04507e-06	4.65394e-06	5.23292e-06	8.04385e-06	1.5518e-05	2.05706e-05	1.54212e-05	-6.9464e-06	-4.06796e-05	-7.8605e-05	-9.75735e-05	-0.000137056	-0.000140721	-0.000239345	-0.000420109	-0.000617922	-0.000679614	-0.000572659	-0.000480937
70166213		-5.32204e-06	-2.29333e-06	-4.73483e-07	-1.72646e-06	-5.45966e-07	-4.37209e-07	-6.79582e-07	-1.00762e-06	-2.33013e-06	-4.01545e-06	-5.54736e-06	-1.34579e-05	-4.04129e-05	-9.69044e-05	-0.000217853	-0.000261372	-0.000269219	-0.000320859	-0.000326139	-0.000460408	-0.000493796	-0.000581801	-0.000568016	-0.000463377	-0.00036277	-0.000383804	-0.000322593	-0.000237508	-0.000176417
70166687		-7.59465e-06	-7.02887e-06	-2.18252e-05	-2.30496e-05	-3.81731e-05	-2.61413e-05	-2.61029e-05	-3.02871e-05	-3.40719e-05	-8.74041e-05	-0.000201606	-0.00031115	-0.000346207	-0.000335557	-0.000266758	-0.000249757	-0.000217907	-0.000280038	-0.000344317	-0.000352285	-0.000325805	-0.00031508	-0.000292816	-0.000314866	-0.000334953
70167134		-3.48329e-06	-1.59334e-06	-2.27756e-06	-7.06493e-06	-9.71183e-06	-9.72168e-06	-6.9305e-06	-3.95899e-06	3.57644e-06	-2.77673e-06	-1.9065e-05	-6.22126e-05	-0.000128869	-0.000185282	-0.000215684	-0.000227205	-0.000243886	-0.000265113	-0.000273496	-0.000294219	-0.000313277	-0.00030522	-0.000323058	-0.000356458	-0.000378193	-0.000379591	-0.000359259	-0.000340185	-0.000312334	-0.000267805
70167748		-1.37097e-06	-1.66307e-06	-3.29459e-06	-3.06438e-06	-2.77268e-06	-2.35484e-06	-1.44466e-06	-6.13817e-07	-2.16258e-07	1.88403e-07	5.47672e-06	4.3558e-06	1.35942e-05	9.15864e-06	1.12813e-05	5.20424e-06	-6.93968e-06	-2.45968e-05	-5.96551e-05	-8.39729e-05	-9.6456e-05	-0.000153299	-0.000256358	-0.000407562	-0.00053039	-0.000530564	-0.000514372	-0.000481776	-0.000470237	-0.000419235
70169046		4.88449e-06	5.44519e-06	6.4451e-06	7.12146e-06	6.9558e-06	7.95157e-06	5.00861e-06	-3.49464e-06	-2.59017e-05	-6.40176e-05	-0.000132854	-0.000209894	-0.000252044	-0.000266903	-0.000299078	-0.000382186	-0.000453295	-0.00051139	-0.000495444	-0.000491506	-0.000456034	-0.000448786	-0.000399434	-0.000339912	-0.000262231	-0.000198727
70170344		-1.70754e-05	-9.74562e-06	-4.51814e-06	-1.47539e-06	-3.93345e-07	1.57583e-08	-6.79712e-07	-3.08809e-06	-7.94224e-06	-9.64209e-06	-1.58163e-05	-7.30254e-06	1.27827e-05	4.50821e-05	3.85653e-05	6.03927e-05	6.56293e-05	5.82711e-05	5.43784e-05	5.06891e-05	4.7416e-05	4.50379e-05	4.46854e-06	-6.80962e-05	-0.000100354	-0.000159193	-0.000200206	-0.000212327	-0.000232487	-0.000246843
70170414		3.78629e-06	-4.99222e-06	-1.14308e-05	-1.21317e-05	-1.49791e-05	-1.43567e-05	-1.27416e-05	-2.47819e-06	1.37054e-05	6.94363e-06	3.41335e-06	-5.99195e-06	-1.79578e-05	-3.71256e-05	-6.44744e-05	-0.000120294	-0.00020845	-0.000289377	-0.000324132	-0.000339144	-0.000284224	-0.000262629	-0.000289946	-0.000369873	-0.000487262	-0.000522761	-0.000412181	-0.000286573	-0.000194076
70170651		-1.54935e-05	-2.74918e-05	-2.72459e-05	-3.49035e-05	-3.33762e-05	-1.55441e-05	-1.60476e-05	-2.07854e-05	-2.6582e-05	-3.56461e-05	-5.39911e-05	-4.71452e-05	-8.55704e-05	-0.000141605	-0.000234185	-0.000308891	-0.000357563	-0.000406233	-0.000386758	-0.000391287	-0.000371847	-0.000384779	-0.000359833	-0.000295815	-0.00028262	-0.000259906	-0.000233718
70171028		-3.63584e-05	-2.93868e-05	-2.27207e-05	-1.62027e-05	-9.18229e-06	-1.99484e-06	1.43818e-06	6.00888e-07	-1.81792e-06	-5.15888e-06	-7.93284e-06	-1.03714e-05	-1.10647e-05	-1.16211e-05	-1.37924e-05	-1.94502e-05	-2.388e-05	-3.89913e-05	-5.23437e-05	-5.54715e-05	-5.17793e-05	-5.02176e-05	-0.000105582	-0.000168642	-0.000315361	-0.000423592	-0.000447471	-0.000463628	-0.000430269	-0.000383995
70171405		-8.3713e-06	-5.97728e-06	-2.61102e-06	5.05109e-07	1.32612e-06	1.05622e-05	1.05759e-05	1.97173e-05	3.32464e-05	5.05987e-05	5.00147e-05	6.43828e-05	3.29858e-05	-1.04181e-05	-9.32952e-05	-0.00015887	-0.000195298	-0.000152483	-0.000147271	-9.17007e-05	-3.74273e-05	-6.59659e-05	-0.000214429	-0.00039305	-0.000596683	-0.000599814	-0.00044769	-0.000524369	-0.000385267	-0.000317695
70172870		-6.92343e-07	-5.55346e-07	-2.8975e-07	-1.86853e-06	-3.65521e-06	-7.8001e-06	-1.23464e-05	-1.67023e-05	-2.35082e-05	-3.3653e-05	-5.87617e-05	-0.000106969	-0.000162821	-0.000143263	-0.000133975	-0.000104794	-0.000162172	-0.000270534	-0.000377148	-0.000440022	-0.000436319	-0.000456211	-0.000474891	-0.000489698	-0.000501033	-0.000463471	-0.000478539	-0.000472463	-0.000458195
70173484		-6.59983e-06	-4.9341e-06	-5.61553e-06	-1.10499e-05	-1.59435e-05	-1.87447e-05	-1.83543e-05	-1.80343e-05	-2.09351e-05	-2.27002e-05	-2.48706e-05	-2.47678e-05	-3.21125e-05	-5.45913e-05	-8.84259e-05	-0.00011412	-0.000137438	-0.000134566	-0.000165833	-0.000243123	-0.000352222	-0.000427537	-0.000430635	-0.00055918	-0.000560428	-0.000579066	-0.000576961	-0.000516866
70173931		-2.93967e-06	-9.56085e-06	-1.34986e-05	-2.23964e-05	-2.12665e-05	-3.12893e-05	-2.17862e-05	-5.98192e-05	-0.000158354	-0.000258859	-0.000303863	-0.000305866	-0.000407593	-0.000548979	-0.000652199	-0.000717733	-0.000857974	-0.0008722	-0.000752895	-0.000539047	-0.000391327	-0.000274422	-0.000221765	-0.000209433
70174238		2.97071e-05	2.04219e-05	-1.53423e-05	-6.18416e-05	-0.000149658	-0.000297546	-0.000319117	-0.000515157	-0.000628776	-0.000607099	-0.000632433	-0.000560596	-0.000525066	-0.000506541	-0.000491978	-0.000473845	-0.000429139	-0.000394405	-0.000348118	-0.000284741	-0.00025015	-0.000180201
70174545		-3.35443e-06	-2.78337e-06	-4.19901e-06	-5.02494e-06	-2.48418e-06	6.87516e-06	1.96967e-05	8.97836e-06	-3.70126e-05	-0.000103995	-0.000181173	-0.000251003	-0.000212918	-0.0001557	-0.000124014	-0.000150215	-0.000196419	-0.00028632	-0.000320866	-0.000294535	-0.000271098	-0.000260597	-0.000268425
70174615		8.42682e-06	1.64806e-06	-9.51308e-06	-1.68957e-05	-1.74501e-05	-1.29193e-05	-2.01697e-05	-4.88239e-05	-7.2225e-05	-6.68828e-05	-3.99791e-05	-4.61069e-05	-9.40827e-05	-0.000179426	-0.000199802	-0.000194078	-0.00017818	-0.000207518	-0.000267091	-0.000315005	-0.000319204	-0.000291311	-0.000268296	-0.000326437
70174852		-2.64222e-05	-2.79781e-05	-3.01385e-05	-3.25007e-05	-3.09928e-05	-2.74756e-05	-2.75087e-05	-2.95882e-05	-3.11242e-05	-3.24784e-05	-3.08905e-05	-2.38649e-05	-1.2972e-05	-1.42451e-05	-7.65678e-06	1.04225e-05	4.65305e-05	9.88984e-05	0.000119759	5.48081e-05	1.49337e-05	-3.65364e-05	-6.62658e-05	-7.88634e-05	-7.84067e-05	-8.2388e-05	-0.000153833	-0.000188803	-0.000291531	-0.000311861
70174922		1.96957e-05	1.7513e-05	1.96525e-05	1.85145e-05	1.57748e-05	1.09956e-05	-4.19249e-06	-1.9973e-05	-3.28106e-05	-4.94855e-05	-8.07917e-05	-0.00011345	-0.000119184	-0.000126844	-0.000129383	-0.000191816	-0.000275901	-0.000433075	-0.000531314	-0.000525206	-0.000491553	-0.000467351	-0.000402703	-0.000260945
70175229		-1.19473e-05	-1.22831e-05	-6.97531e-06	-3.60237e-06	1.04693e-07	2.5115e-06	1.68605e-06	3.07541e-06	1.63223e-06	-1.41207e-06	-4.78294e-06	-8.11566e-06	-1.28172e-05	-1.67047e-05	-2.31676e-05	-3.09844e-05	-4.30597e-05	-6.26622e-05	-8.47608e-05	-9.59424e-05	-0.000109342	-0.000164756	-0.000150897	-0.000193289	-0.00031383	-0.00048579	-0.000577363	-0.000551739	-0.000527193	-0.000487573
70175466		-1.8675e-05	-1.41933e-05	-7.86276e-06	4.69955e-07	5.96864e-06	7.52412e-06	2.64814e-06	-3.13425e-06	-7.61308e-06	-1.20928e-05	-2.65956e-05	-4.81896e-05	-6.97847e-05	-9.02317e-05	-0.000127017	-0.000172296	-0.000241122	-0.000277098	-0.000297876	-0.000329106	-0.000302204	-0.00034759	-0.000410463	-0.000470262	-0.00046503	-0.000414533	-0.000352533	-0.000304937	-0.000272804	-0.000249802
70175536		-4.02458e-06	-3.82577e-06	-3.12637e-06	-1.06395e-05	-1.97928e-05	-3.24765e-05	-4.73407e-05	-6.05522e-05	-7.2127e-05	-8.39458e-05	-9.31284e-05	-9.55889e-05	-0.00010307	-0.00012363	-0.000140776	-0.000169999	-0.000176593	-0.000156043	-0.000147696	-0.000127769	-0.000142338	-0.000143719	-0.000154091	-0.000183601	-0.000219265	-0.000242967	-0.000252235	-0.000247748	-0.000223541
70175606		-1.74713e-05	-1.38809e-05	-1.34683e-05	-1.91008e-05	-2.24195e-05	-2.08976e-05	-2.64399e-05	-6.58143e-05	-0.000175983	-0.000236646	-0.00037508	-0.000428892	-0.000357041	-0.000271301	-0.000197765	-0.000351292	-0.000452283	-0.000553353	-0.000558895	-0.000535647	-0.000485148	-0.000487515	-0.000441224	-0.000359938	-0.00033105	-0.000304357
70176150		-1.42401e-05	-1.59122e-05	-9.54682e-06	-1.29588e-05	-1.45892e-05	-1.57618e-05	-6.00842e-05	-0.000119549	-0.000161645	-0.000224481	-0.000235773	-0.000232767	-0.000217358	-0.000274401	-0.000275365	-0.000285865	-0.000358604	-0.00038127	-0.00035767	-0.000381138	-0.000297381	-0.000184512	-0.000125108	-7.6308e-05	-2.21223e-05
70176764		3.16764e-05	2.75639e-05	2.78632e-05	2.32389e-05	1.29233e-05	-1.77954e-06	-3.41486e-05	-5.7717e-05	-0.000134674	-0.000203233	-0.000210899	-0.000271627	-0.000247472	-0.00033726	-0.000421512	-0.000452799	-0.000360218	-0.000269088	-0.000235503	-0.00023276	-0.000232498	-0.00021981
70177448		-9.0702e-06	-2.13278e-05	-3.90265e-05	-7.08188e-05	-0.000119752	-0.000146831	-0.000221347	-0.000263652	-0.000270087	-0.000337078	-0.000352205	-0.000383967	-0.000505019	-0.000564302	-0.000629542	-0.000574493	-0.000539451	-0.00046788	-0.000376393	-0.000270443	-0.000225765	-0.000187432
70177518		-3.57116e-05	-1.91818e-05	-2.01507e-05	-2.76836e-05	-3.34983e-05	-2.84491e-05	-1.99518e-05	-2.35344e-05	-4.93717e-05	-9.99273e-05	-0.000160784	-0.000209131	-0.000249626	-0.000258148	-0.000274719	-0.000333844	-0.000431449	-0.000499531	-0.000535373	-0.000486575	-0.000450184	-0.000383385	-0.000363004	-0.00035813	-0.000356991	-0.000332081	-0.00028668	-0.000218018	-0.000157171	-0.000107809
70177685		-2.71826e-05	-2.79968e-05	-2.95965e-05	-2.21912e-05	-1.87746e-05	-9.88131e-06	-2.20762e-06	-7.28215e-07	-1.1929e-05	-3.76498e-05	-8.47422e-05	-0.000151799	-0.000251218	-0.000394176	-0.000568841	-0.000734595	-0.000815609	-0.000851962	-0.000756159	-0.000625524	-0.000578036	-0.000561368	-0.00050428	-0.000494455	-0.000358917
70177755		-1.09741e-06	3.8556e-07	2.45219e-06	1.31132e-06	-4.21817e-06	-8.09107e-06	-1.79078e-06	-2.30524e-06	-4.21903e-06	-1.21015e-05	-1.42398e-05	-6.35794e-05	-0.000114091	-0.00012961	-0.000137851	-0.000181905	-0.000282496	-0.00039727	-0.000471314	-0.000460754	-0.000439221	-0.00038637	-0.000346816	-0.000275633	-0.000171674	-0.000178807	-0.000179983	-0.000189	-0.000180785	-0.000181232
70177825		4.41694e-07	-5.17152e-06	-1.36497e-05	-2.11e-05	-2.02392e-05	-2.33076e-05	-2.44089e-05	-2.5465e-05	-3.01694e-05	-3.88291e-05	-3.95427e-05	-3.06355e-05	-1.68194e-05	-5.6516e-06	-2.26472e-05	-3.37626e-05	-5.71042e-05	-6.79415e-05	-0.000106182	-0.000162919	-0.000236556	-0.000314561	-0.00040422	-0.00057261	-0.000738945	-0.000885514	-0.000932768
70178202		3.21018e-06	5.72322e-06	8.11573e-06	1.09596e-05	1.18406e-05	1.55186e-05	2.41546e-05	3.35194e-05	3.58243e-05	3.43513e-05	3.87857e-05	3.50169e-05	3.09346e-05	2.77547e-05	8.52948e-06	-5.11935e-05	-0.000116389	-0.000218388	-0.000284224	-0.000295119	-0.00028709	-0.000278345	-0.000245763	-0.000304309	-0.000249185	-0.000312557	-0.000420241	-0.00043944	-0.000458375
70179667		7.35821e-07	1.3398e-06	-4.03779e-07	-3.24649e-06	-8.51331e-06	-1.26113e-05	-1.63961e-05	-1.69679e-05	-2.69924e-05	-4.994e-05	-9.08957e-05	-0.000133312	-0.000153123	-0.00015929	-0.000183153	-0.000208067	-0.00026358	-0.000318761	-0.000371199	-0.000389949	-0.000358611	-0.000347052	-0.000294825	-0.000222267
70179737		2.05466e-07	1.08815e-06	-1.73108e-06	-9.4794e-06	-1.78897e-05	-1.84105e-05	-1.77061e-05	-1.28057e-05	-7.15852e-06	-2.0702e-06	-5.09211e-06	3.63167e-06	1.43336e-05	4.36924e-05	5.65626e-05	1.8402e-05	-4.77181e-05	-0.000117608	-0.000184241	-0.000256664	-0.000316417	-0.000365081	-0.000369172	-0.000317358	-0.000321615	-0.000234082	-0.000150263	-0.000135122	-0.000103305	-6.77983e-05
70179807		7.35589e-09	1.74398e-06	1.88416e-06	-1.91566e-06	-9.25788e-06	-1.84535e-05	-2.98221e-05	-4.79338e-05	-7.58982e-05	-0.000104509	-0.000140829	-0.000167946	-0.000200181	-0.000279425	-0.000390695	-0.000395655	-0.000386509	-0.000478258	-0.000550886	-0.00057168	-0.000595815	-0.000569414	-0.000544354	-0.000484359	-0.000400599	-0.00035987	-0.000316868
70179974		-9.24432e-06	-9.15655e-06	-5.86028e-06	-2.92537e-06	2.36229e-06	4.07602e-06	7.26856e-06	4.55311e-06	7.15162e-06	4.97498e-06	5.41666e-06	5.39258e-06	5.6934e-06	7.67042e-07	6.3685e-06	-7.39152e-06	-4.00085e-05	-8.42365e-05	-0.000142105	-0.000216116	-0.000284308	-0.000381178	-0.000496804	-0.000549366	-0.000586262	-0.000619819	-0.000648954	-0.000611991	-0.000644099
70180281		-8.24904e-06	-8.31056e-06	-8.01264e-06	-7.77165e-06	-7.55893e-06	-8.28291e-06	-8.72404e-06	-7.44228e-06	-4.13999e-06	1.00136e-06	-3.46066e-06	-2.54947e-05	-6.07027e-05	-6.35046e-05	-8.65445e-05	-0.000104466	-0.000175462	-0.000344611	-0.000505711	-0.000638067	-0.000663603	-0.000553346	-0.000438312	-0.00028128	-0.000261358	-0.000183338	-0.000175362
70181035		3.99058e-07	1.78464e-07	-5.78947e-07	2.61789e-06	5.14018e-06	4.19148e-06	-2.0997e-06	-1.29197e-05	-2.24176e-05	-2.1806e-05	-7.52968e-06	1.67703e-05	4.04309e-05	4.85387e-05	4.50631e-05	5.04972e-05	4.28346e-05	2.96617e-05	-1.34641e-05	-6.47322e-05	-0.000135682	-0.000233533	-0.000280847	-0.000346831	-0.000488998	-0.000560907	-0.000547817	-0.000530909	-0.00047857
70182026		1.41533e-07	-2.34793e-06	-6.36691e-06	-1.05061e-05	-1.25254e-05	-1.09377e-05	-6.36136e-06	-6.56906e-06	-1.48633e-06	-3.75924e-06	4.29313e-06	-6.11294e-06	-1.01658e-05	-1.88161e-05	-2.85245e-05	-3.92541e-05	-6.34135e-05	-0.00011148	-0.000156586	-0.000178258	-0.000217489	-0.000286141	-0.00029945	-0.000363708	-0.000422644	-0.00040658	-0.000355588	-0.000371797	-0.000308903
70182263		-4.00086e-06	-5.67082e-06	-8.11975e-06	-8.5635e-06	-7.93783e-06	-1.11281e-05	-2.10456e-05	-3.74545e-05	-6.87101e-05	-0.000116258	-0.000176869	-0.000232405	-0.000287141	-0.000308128	-0.000303936	-0.000282367	-0.000256484	-0.000301922	-0.000338129	-0.000356309	-0.000360004	-0.000366306	-0.000316377	-0.000319563
70182877		-2.20144e-05	-1.7671e-05	-1.19006e-05	-2.20455e-05	-2.89549e-05	-4.53542e-05	-5.48088e-05	-5.11066e-05	-3.88592e-05	-1.67728e-05	1.15969e-06	1.72447e-05	3.32103e-05	4.91978e-05	6.36515e-05	7.32074e-05	5.49517e-05	9.89136e-06	-3.44845e-05	-7.91302e-05	-0.000107471	-0.000118244	-0.000154726	-0.000210088	-0.000247127	-0.000288686	-0.000351703	-0.000442992	-0.000501905	-0.000489833
70183017		-4.34425e-06	-6.66606e-06	-7.73534e-06	-1.50477e-06	-3.06562e-06	-6.82603e-06	-1.41913e-05	-9.16064e-06	-1.49201e-05	-1.99392e-05	-2.45702e-05	-2.56935e-05	-2.35092e-05	-1.3537e-05	1.75712e-06	2.57621e-05	4.02957e-05	6.14936e-05	0.000104763	0.000190326	0.000179434	0.00011913	6.11025e-05	4.20838e-05	4.36827e-05	3.25472e-05	8.55272e-06	4.23034e-07	2.82712e-06	-5.01599e-06
70183184		-1.21402e-05	-1.4463e-05	-1.58188e-05	-1.53405e-05	-1.30581e-05	-1.17198e-05	-1.30384e-05	-1.96788e-05	-2.85188e-05	-3.88376e-05	-5.13922e-05	-7.65883e-05	-0.000132665	-0.000213204	-0.000305923	-0.000386423	-0.000457743	-0.000464513	-0.000504654	-0.000435165	-0.000347617	-0.000264161	-0.000204403	-0.000123865
70184008		-7.78643e-08	9.7296e-07	-3.79721e-06	-5.82307e-06	-6.09192e-06	-3.88446e-06	-3.50926e-06	-6.82494e-06	-9.8782e-06	-1.35098e-05	-1.55755e-05	-1.2548e-05	-1.34306e-05	-1.05908e-05	4.64974e-06	1.37504e-05	2.37659e-05	9.06411e-06	1.10006e-05	-3.66703e-05	-9.02023e-05	-0.000142968	-0.000175477	-0.00017931	-0.00015008	-0.000145528	-0.000163358	-0.000160236	-0.000203083	-0.000168157
70184245		1.77793e-05	1.75183e-05	1.80374e-05	1.80323e-05	2.10823e-05	2.59817e-05	3.20354e-05	3.69071e-05	3.76261e-05	2.24569e-05	-2.38235e-05	-9.27691e-05	-0.000112921	-0.000179292	-0.000225665	-0.000220546	-0.000207307	-0.000203602	-0.000218347	-0.000235677	-0.000234801	-0.000236137	-0.00023193	-0.00021464	-0.000216816	-0.000193778	-0.000187076	-0.000183341
70184622		-2.71181e-06	4.29153e-07	1.991e-06	4.32769e-06	6.73126e-06	8.66438e-06	9.37679e-06	8.29302e-06	5.08408e-06	5.63007e-06	2.62764e-06	3.03696e-07	-1.47938e-06	-2.79456e-06	-3.10553e-06	-2.10597e-06	-3.62915e-08	6.72653e-07	5.22652e-06	-1.55579e-06	-1.93104e-05	-5.67726e-05	-8.8422e-05	-0.000113525	-0.000169202	-0.000232906	-0.000250113	-0.00024141	-0.00021969	-0.000238549
70184789		-1.14107e-05	-1.31218e-05	-1.74841e-05	-1.42511e-05	-8.86933e-06	-6.18744e-06	8.20592e-06	-3.33022e-05	-0.000105626	-0.000180947	-0.000232368	-0.000210923	-0.000190507	-0.000197175	-0.000211684	-0.000217233	-0.000216951	-0.000218952	-0.00024284	-0.000247773	-0.000267346	-0.000309358	-0.000306576	-0.000300206	-0.000257263	-0.00020595	-0.000186593
70185236		-2.37289e-05	-2.47227e-05	-2.47504e-05	-2.36384e-05	-1.95667e-05	-1.28017e-05	-4.48962e-06	-7.29016e-07	-7.48666e-07	-5.80614e-06	-9.4057e-06	-1.20173e-05	-1.96796e-05	-1.47466e-05	6.41581e-06	-1.76661e-05	-8.7907e-05	-0.000145252	-0.000237856	-0.000308177	-0.000451786	-0.000482881	-0.000552511	-0.000461436	-0.00049728	-0.000447731	-0.000592133
70185306		-3.05465e-05	-2.25209e-05	-1.67581e-05	-4.05855e-06	2.11621e-06	9.48693e-06	1.12094e-05	8.91206e-06	4.2396e-06	-6.86991e-06	-9.54525e-06	-1.01156e-05	-9.37765e-06	-1.00341e-05	-9.87462e-06	-8.02572e-06	-1.46265e-06	6.44845e-06	1.10467e-05	-1.13996e-05	-5.0782e-05	-8.83767e-05	-7.18962e-05	-8.13655e-05	-0.000122067	-0.000192696	-0.000230929	-0.000396773	-0.000466535	-0.000448576
70185473		-1.40439e-05	-3.1248e-05	-6.09199e-05	-8.18804e-05	-0.00013576	-0.000199678	-0.000271248	-0.000350122	-0.000429418	-0.000494958	-0.000518957	-0.000498164	-0.000462318	-0.000428982	-0.000402267	-0.000382742	-0.000358105	-0.000302593	-0.000280917	-0.000211942	-0.000157459	-0.000121095
70186087		-1.4648e-05	-8.28779e-06	4.64513e-06	1.23968e-05	9.68404e-06	4.31072e-06	-2.57838e-05	-6.98435e-05	-0.000122002	-0.000177072	-0.000236355	-0.000263792	-0.000316264	-0.000396765	-0.000463803	-0.000535732	-0.000657487	-0.000683861	-0.000677283	-0.000634479	-0.000574056	-0.000473416	-0.000364333	-0.000326172	-0.000264739	-0.00020167
70186604		-3.27251e-06	-4.60262e-06	-6.17705e-06	-6.37489e-06	-4.56684e-06	8.40075e-07	1.03833e-05	1.89448e-05	1.19938e-05	1.1918e-05	7.00587e-06	-8.0011e-06	-4.27409e-05	-0.000101312	-0.000188912	-0.000278045	-0.000333166	-0.000434868	-0.000567424	-0.000702095	-0.000852937	-0.000977723	-0.000967788	-0.000864439
70186911		-1.74204e-05	-1.13299e-05	-9.99011e-06	-5.56555e-06	-4.16738e-06	-3.02099e-06	-2.57099e-06	-2.21351e-06	-2.5205e-06	-1.61362e-06	4.0171e-07	-1.04848e-05	-4.26555e-05	-8.59198e-05	-0.000144562	-0.000178596	-0.000141821	-0.000137683	-0.000302154	-0.00053512	-0.000656146	-0.0005721	-0.000502293	-0.000406289	-0.000343405	-0.000294456
70187692		-8.59135e-06	-5.39026e-06	-4.51445e-06	-3.18745e-06	-1.36326e-06	-5.01384e-07	2.1861e-06	4.18293e-06	3.70896e-06	1.40722e-06	-1.18973e-05	-2.37968e-05	-3.18766e-05	-3.56814e-05	-0.00010203	-0.000169263	-0.000240406	-0.000356816	-0.00044526	-0.000493059	-0.000533257	-0.000560182	-0.000575944	-0.000634927	-0.000645618	-0.000757565	-0.0008107	-0.000721726	-0.000505245	-0.00033541
70188139		-1.48062e-06	3.11147e-06	3.39175e-06	-1.14546e-06	-6.93588e-06	-9.12051e-06	-9.95433e-06	-3.49078e-06	-5.23171e-06	-1.71941e-05	-2.08304e-05	-1.44817e-05	-6.36043e-06	-6.9634e-05	-9.52665e-05	-0.000120413	-0.00017483	-0.000251904	-0.000278244	-0.0002179	-0.000191066	-0.000232785	-0.000282673	-0.000381745	-0.000425126
70188753		1.51419e-06	1.40755e-06	-4.75784e-06	-7.76683e-06	-9.19236e-06	-9.98233e-06	-1.08318e-05	-1.40952e-05	-1.97926e-05	-5.24271e-05	-0.0001317	-0.000255313	-0.000362991	-0.000415783	-0.000419657	-0.000395027	-0.000335774	-0.000361978	-0.000409236	-0.000458543	-0.000448689	-0.000417065	-0.000418398	-0.000362183	-0.000310514	-0.000250779
70189507		2.81638e-06	5.90426e-06	2.87115e-06	4.85704e-07	-1.00954e-05	-2.90391e-05	-5.83484e-05	-9.86417e-05	-0.000138814	-0.000191954	-0.000277301	-0.000385348	-0.000492601	-0.000665766	-0.000764524	-0.000806698	-0.000749815	-0.000772608	-0.000758426	-0.000701512	-0.000628944	-0.000538952	-0.00045152	-0.00035282	-0.000256343	-0.000187916
70189981		-2.5524e-05	-3.86339e-05	-5.74029e-05	-8.98853e-05	-0.000122859	-0.000147179	-0.00016086	-0.000176605	-0.000197937	-0.000201306	-0.000187157	-0.000167878	-0.000192497	-0.000227349	-0.000238106	-0.000291238	-0.000387061	-0.000412655	-0.000391719	-0.000351164	-0.000312666	-0.000338911	-0.000307119	-0.000291114	-0.000248272	-0.000196331
70190051		-3.81899e-07	-1.87932e-06	-2.7586e-06	-3.06569e-06	-2.39295e-06	-1.7214e-06	1.56933e-06	8.80885e-06	1.51924e-05	2.16826e-05	2.64872e-05	2.28986e-05	-4.73474e-06	-5.64798e-05	-0.000116386	-0.000163495	-0.000202355	-0.000168866	-0.000254455	-0.000307475	-0.000397298	-0.000441855	-0.000485899	-0.000491036	-0.000489456	-0.000496751
70190595		-1.42597e-05	-1.31648e-05	-1.22848e-05	-1.33549e-05	-1.52415e-05	-2.38348e-05	-3.12624e-05	-2.81348e-05	-1.79141e-05	-6.95642e-06	-3.93021e-06	-1.68704e-05	-2.66042e-05	-1.83026e-05	-2.14919e-05	-2.53795e-05	-6.19547e-05	-0.000210269	-0.000371368	-0.000385039	-0.000450413	-0.000395933	-0.000305067	-0.000178685
70191042		-2.10941e-05	-2.66195e-05	-2.69694e-05	-2.41062e-05	-2.34913e-05	-2.26651e-05	-1.98166e-05	-1.58055e-05	-1.25936e-05	-1.52029e-05	-3.10947e-05	-6.09499e-05	-0.000105463	-0.000172532	-0.000274808	-0.000416859	-0.000600822	-0.000723474	-0.000885447	-0.00107144	-0.00123828	-0.00111665	-0.00103099	-0.000823657	-0.000593337
70192340		-6.96724e-07	-2.24744e-06	-4.46805e-06	-6.65195e-06	-1.4513e-05	-2.69849e-05	-3.74343e-05	-4.32476e-05	-4.5995e-05	-4.76654e-05	-4.94535e-05	-4.56425e-05	-3.99553e-05	-1.78498e-05	2.4509e-05	3.43808e-05	6.45874e-05	7.37592e-05	6.07392e-05	3.18901e-05	-9.30999e-05	-0.000264854	-0.000356826	-0.000407228	-0.000391328	-0.000329454	-0.00038496
70192577		-8.92954e-06	-4.51956e-06	-2.19677e-06	-1.67655e-06	-6.57708e-07	-9.77711e-08	9.67844e-08	-2.30336e-06	-3.10952e-06	-1.47975e-05	-3.64914e-05	-5.68582e-05	-6.02139e-05	-4.50519e-05	-3.41918e-05	-6.68113e-05	-0.000100153	-0.000135726	-0.000141793	-0.000173255	-0.000241691	-0.000357752	-0.000418804	-0.000398483	-0.00032788	-0.000308229
70193024		-5.47662e-06	-2.51586e-06	-6.81727e-07	1.14643e-06	8.00817e-07	3.979e-06	4.92419e-06	1.04967e-05	6.19882e-06	9.11984e-06	7.94709e-06	2.16832e-06	-5.31728e-06	-1.05959e-05	-1.11042e-05	-1.37596e-05	-1.65815e-05	-3.25693e-05	-6.13362e-05	-6.82956e-05	-0.000112269	-0.000179207	-0.000311499	-0.000520436	-0.000599815	-0.000688842	-0.000535565	-0.000479276
70193261		-1.67534e-06	-1.64908e-06	-1.97967e-06	-1.40839e-06	-2.84072e-06	-3.36797e-06	-4.6333e-06	-9.05456e-06	-2.15833e-05	-4.45937e-05	-7.242e-05	-0.000116003	-0.000172371	-0.000217555	-0.000253143	-0.000288138	-0.000355322	-0.000389989	-0.000414557	-0.000411666	-0.000369838	-0.000316617	-0.000291371	-0.000291396	-0.000294262	-0.000255563
70194015		-1.07769e-05	-1.17865e-05	-8.40498e-06	-3.67092e-06	9.37348e-06	1.24476e-05	1.37001e-05	1.81976e-05	2.02813e-05	3.91069e-06	-1.40473e-05	-2.66998e-05	-4.52332e-05	-7.40699e-05	-8.7141e-05	-9.61996e-05	-0.000112887	-0.000159534	-0.000226293	-0.000325758	-0.000449654	-0.000512981	-0.00056342	-0.000504859	-0.000436232	-0.000345139	-0.000303191	-0.000291162	-0.000286491
70194252		-3.19665e-06	-1.40979e-06	7.35734e-07	3.49106e-06	6.23997e-06	4.88951e-06	7.44907e-06	8.91101e-06	8.0201e-06	3.79583e-06	-5.46047e-06	-2.49893e-05	-5.87864e-05	-0.00010012	-0.00013548	-0.00015969	-0.000189794	-0.000169147	-0.000179272	-0.000182194	-0.000222618	-0.000287069	-0.00034941	-0.000417296	-0.000433077	-0.000431367	-0.000403678
70194322		-8.06803e-06	-1.48097e-06	-5.2798e-06	-1.7265e-05	-4.00295e-05	-8.51074e-05	-0.000122021	-0.000108688	-4.00941e-05	6.71596e-05	0.000123776	5.25593e-05	-0.000125977	-0.000315085	-0.000384968	-0.000378258	-0.000330996	-0.000311025	-0.00035794	-0.000349828	-0.000328436	-0.000315544	-0.000307289	-0.000292291
70194629		1.47953e-05	1.51962e-05	1.58053e-05	1.65393e-05	1.46945e-05	1.17601e-05	8.64564e-06	8.04051e-06	8.72203e-06	1.02179e-05	9.76751e-06	1.05039e-05	8.4661e-06	2.86908e-06	-2.48848e-05	-6.61006e-05	-0.000164498	-0.000258086	-0.000298976	-0.000285199	-0.000298165	-0.000298268	-0.000362935	-0.000443436	-0.00053201	-0.000642297	-0.00064633	-0.000622933	-0.000535649	-0.000460718
70195480		1.04721e-05	9.41192e-06	7.41004e-06	6.43531e-06	4.32249e-06	-2.07584e-06	-8.15237e-07	-3.35399e-06	-9.31541e-06	-1.29833e-05	-8.86433e-06	-1.03493e-05	-1.6225e-05	-3.0581e-05	-4.6454e-05	-5.4713e-05	-6.46344e-05	-7.72253e-05	-7.98523e-05	-0.000106064	-9.70706e-05	-0.000153439	-0.000163169	-0.000142691	-0.000135008	-0.000132621	-0.00015286	-0.000162005	-0.000184721
70195550		-1.04509e-05	-9.99804e-06	-9.22164e-06	-8.72831e-06	-1.00644e-05	-1.32063e-05	-1.38384e-05	-2.23651e-05	-3.72656e-05	-6.22809e-05	-0.000102449	-0.000168832	-0.000267772	-0.000377773	-0.000505582	-0.00059698	-0.000625881	-0.000606148	-0.000494639	-0.000460919	-0.000393023	-0.000359897	-0.000293373	-0.000244337	-0.000206087
70196611		5.4363e-06	8.74821e-06	1.20387e-05	1.41073e-05	1.8124e-05	2.35929e-05	3.07627e-05	3.5694e-05	2.90346e-05	3.58852e-05	3.6956e-05	4.12774e-05	4.47058e-05	3.84968e-05	2.27314e-05	1.13525e-05	3.05381e-05	3.92269e-05	2.60593e-05	-1.70026e-05	-5.23791e-05	-5.62166e-05	-5.32537e-05	-4.47678e-05	-5.50283e-05	-6.32952e-05	-8.52754e-05	-0.000123309	-0.00017027	-0.000198656
70196778		-2.56708e-05	-1.11145e-05	-2.69613e-06	-6.6947e-06	-1.85736e-06	-2.84978e-06	-2.89577e-06	-4.35198e-06	-1.1025e-05	-2.2648e-05	-3.26656e-05	-5.18423e-05	-6.91064e-05	-0.000108224	-0.000238285	-0.000382974	-0.000460058	-0.000519592	-0.000540516	-0.000577364	-0.000611217	-0.000642801	-0.000656628	-0.000646065	-0.000661862	-0.000655965	-0.000516786
70196918		-1.8067e-05	-1.28679e-05	-1.06618e-05	-1.00484e-05	-1.08629e-05	-1.46008e-05	-2.47767e-05	-4.26867e-05	-6.41232e-05	-7.92935e-05	-8.31957e-05	-8.28392e-05	-8.67426e-05	-0.000117738	-0.000112222	-0.00019215	-0.000333187	-0.000509719	-0.000711248	-0.000887721	-0.00112314	-0.00108825	-0.000896884	-0.000648863	-0.000405366	-0.000270386	-0.0002159	-0.000175674
70197085		-6.92566e-07	-2.08228e-06	-7.58725e-06	-1.41981e-05	-1.20703e-05	-5.34117e-06	-9.44094e-06	-2.3157e-05	-5.40935e-05	-0.000100872	-0.000125188	-0.0001229	-0.000129307	-0.00015592	-0.000197093	-0.000242464	-0.000286104	-0.000312578	-0.000308404	-0.000269973	-0.000226345	-0.000187132	-0.000169518	-0.000206723	-0.000276733	-0.000281123	-0.00025466	-0.000225913	-0.000218447
70198076		2.71632e-06	-3.75704e-06	-9.15409e-06	-1.14032e-05	-7.68654e-06	-2.84363e-06	1.28352e-06	1.57024e-06	-7.60087e-06	-2.02379e-05	-3.23671e-05	-5.62248e-05	-7.72311e-05	-9.59419e-05	-0.000123523	-0.00016122	-0.000195116	-0.000240768	-0.000257529	-0.000213321	-0.00018211	-0.000183321	-0.000224773	-0.000315382	-0.000384453	-0.000394252	-0.000372579
70198453		-2.97228e-06	-8.06782e-06	-1.28992e-05	-1.50884e-05	-1.46276e-05	-1.82434e-05	-1.46817e-05	-7.93959e-06	9.69526e-06	3.21663e-06	-2.2486e-05	-4.6531e-05	-6.44573e-05	-8.96893e-05	-0.00012186	-0.000213213	-0.000284746	-0.000562367	-0.000894975	-0.00103522	-0.000933593	-0.000676811	-0.000481955	-0.00037711
70198690		-5.23579e-06	-1.36958e-05	-2.28048e-05	-2.78422e-05	-2.92919e-05	-2.75227e-05	-2.44836e-05	-2.36303e-05	-1.15964e-05	-1.93471e-05	-9.50317e-06	-1.65565e-05	-2.32703e-05	-5.36437e-05	-0.000124442	-0.000213882	-0.000284011	-0.000325656	-0.000358877	-0.000362863	-0.000454283	-0.000508255	-0.000653117	-0.000713416	-0.000711168
70198830		-1.31984e-05	-5.81642e-05	-0.000144741	-0.000285726	-0.000407934	-0.000488887	-0.000520792	-0.000549674	-0.000473241	-0.000518491	-0.000426355	-0.000365146	-0.000338834	-0.000318838	-0.000280759	-0.000250002
70199067		1.30172e-05	4.28644e-06	-2.41661e-06	-4.79522e-06	-5.09058e-06	-1.58715e-05	-2.8667e-05	-5.60403e-05	-0.000130834	-0.000235009	-0.000316107	-0.000333936	-0.000305177	-0.000298124	-0.000230871	-0.000323873	-0.000389728	-0.000382525	-0.000384721	-0.000403164	-0.000440495	-0.000501874
70199681		-2.79508e-05	-2.7596e-05	-2.50663e-05	-2.77991e-05	-3.8759e-05	-5.92291e-05	-0.000105852	-0.000140216	-0.000164169	-0.000200649	-0.000289944	-0.000423001	-0.000500588	-0.000520703	-0.000520314	-0.000579988	-0.000537803	-0.000549841	-0.000464446	-0.000327251	-0.000205078
70199821		-4.3588e-06	-8.39961e-07	1.67211e-06	3.76993e-06	4.94426e-06	6.06813e-07	-9.07179e-06	-3.56571e-05	-7.10324e-05	-0.000127022	-0.000188643	-0.000201723	-0.000290263	-0.000438926	-0.000626847	-0.000782781	-0.000841429	-0.000832119	-0.000808117	-0.000770415	-0.000685401	-0.000655015	-0.000489188	-0.000384274	-0.000351902
70201356		-9.5509e-07	1.92333e-06	3.94195e-06	4.66341e-06	5.45243e-06	7.17604e-06	1.13903e-05	1.52222e-05	1.06472e-05	1.23258e-05	1.02386e-05	-5.84741e-06	-3.77281e-05	-7.06362e-05	-0.000113328	-0.000130844	-0.000153262	-0.000201999	-0.000280397	-0.000334006	-0.000365113	-0.000420261	-0.00049008	-0.00054725	-0.000569238	-0.000563478	-0.000479283	-0.000543032	-0.000465815	-0.000417978
70203408		2.8312e-07	-5.93424e-07	-2.18842e-06	-3.7879e-06	-4.19792e-06	-8.08907e-06	-1.10126e-05	-2.03786e-05	-4.32906e-05	-7.49848e-05	-0.000106116	-0.000130336	-0.000150133	-0.000189025	-0.000252135	-0.000343966	-0.000482237	-0.000589876	-0.000566934	-0.000528257	-0.000563989	-0.000479995	-0.0004708	-0.000511849	-0.000613318
70203575		-7.55598e-06	-2.33273e-06	-1.76183e-07	1.42409e-07	3.64481e-07	3.26752e-06	5.56252e-06	3.94421e-06	7.98298e-07	-1.73915e-06	-3.57612e-06	-1.86393e-06	-8.04768e-06	-1.36372e-05	-1.63266e-05	-2.23752e-05	-4.50378e-05	-8.75838e-05	-0.000135484	-0.000172751	-0.000205113	-0.000221303	-0.000282419	-0.000403475	-0.000517352	-0.000545509	-0.000532923	-0.000505706	-0.000444532	-0.000364128
70205320		-5.04323e-05	-3.69871e-05	-2.5087e-05	-7.91245e-06	1.08614e-05	-1.23068e-06	2.59334e-06	-7.52052e-06	-2.82981e-05	-6.18434e-05	-7.32514e-05	-0.00015251	-0.000213232	-0.000201958	-0.00017035	-0.000148026	-0.000133411	-0.000141294	-0.0001888	-0.00023554	-0.000264085	-0.000304903	-0.000296158	-0.000350046	-0.000368372	-0.000371313	-0.000355558	-0.000248583	-0.000204667	-0.000141603
70205557		-1.24457e-05	-5.49077e-06	-1.14772e-06	-2.80859e-06	-3.41776e-06	2.65538e-06	1.37724e-05	3.29389e-05	1.71446e-05	-2.89262e-06	-1.1326e-05	-1.73426e-05	-3.10739e-05	-2.88088e-05	-8.67754e-05	-0.000210292	-0.000327716	-0.000406234	-0.000463756	-0.000645442	-0.000803177	-0.000905031	-0.000894452	-0.000883811	-0.000880826	-0.00086469	-0.000737557
70206004		-1.42016e-05	-1.5229e-05	-1.76494e-05	-1.88424e-05	-2.1702e-05	-2.69796e-05	-2.08458e-05	-3.35248e-05	-5.19632e-05	-7.03138e-05	-5.54259e-05	-6.18442e-05	-9.75274e-05	-0.000128273	-0.000178618	-0.000244821	-0.000315901	-0.000389692	-0.000471487	-0.000596515	-0.000806584	-0.00105049	-0.00110197	-0.000927492	-0.000610401	-0.000377571	-0.000240195
70206171		4.07456e-06	6.87879e-06	1.02591e-05	1.49053e-05	2.07654e-05	2.77343e-05	3.16695e-05	3.80482e-05	4.47466e-05	5.46812e-05	6.43984e-05	4.92993e-05	6.41332e-05	4.4088e-05	3.0736e-05	1.49999e-05	7.03677e-06	3.33193e-05	6.04367e-05	-4.96148e-05	-6.31464e-05	-0.000291639	-0.000411475	-0.000465891	-0.00052838	-0.00067454	-0.000824754	-0.000841464	-0.000744891	-0.000624046
70206855		-2.23321e-05	-1.40678e-05	-1.07091e-05	-1.0333e-05	-7.12265e-06	-3.03771e-06	-2.07658e-06	-2.74676e-06	-4.25775e-06	-4.9189e-06	-8.28895e-06	-1.78798e-05	-2.48391e-05	-2.84401e-05	-2.77024e-05	-3.29341e-05	-4.15194e-05	-4.36435e-05	-4.68643e-05	-5.934e-05	-0.000107445	-0.000207865	-0.000296497	-0.00035323	-0.00034313	-0.00029429	-0.000242695	-0.00021575	-0.000217464
70207539		-3.20773e-06	-1.24704e-05	-1.20755e-05	-4.82355e-06	2.6412e-06	1.39102e-06	-6.87776e-06	-8.33395e-06	-2.85429e-06	2.56736e-06	-2.99761e-06	-1.64427e-05	-3.68754e-05	-6.92223e-05	-0.000113216	-0.000123309	-0.000142248	-0.000145401	-0.000148724	-0.000152397	-0.000205191	-0.000244628	-0.000335627	-0.000409939	-0.000462003	-0.000438351	-0.000430577	-0.000460863	-0.000463401
70208530		-1.00233e-06	-6.5281e-07	4.88684e-07	2.16507e-06	2.94248e-06	2.56317e-06	2.43837e-06	3.6072e-06	6.35296e-06	1.10177e-05	1.68431e-05	2.20648e-05	3.47229e-05	6.13082e-05	0.000101925	0.000128243	0.00012121	0.000128299	9.79951e-05	6.56462e-05	2.69442e-05	-9.8805e-05	-0.000282901	-0.000453977	-0.000601136
70208697		8.09841e-06	6.31909e-06	3.2795e-06	-4.74063e-07	-2.30703e-06	-2.8594e-06	-5.12072e-06	-1.5028e-05	-1.78939e-05	-3.34532e-05	-7.5639e-05	-0.000159429	-0.000330067	-0.000497865	-0.000693709	-0.000800705	-0.000802376	-0.00082019	-0.000806152	-0.00085691	-0.000995842	-0.000988902	-0.000882554	-0.000692314	-0.000478491
70208767		-8.84572e-06	-5.20956e-06	-4.41459e-06	-4.17131e-06	-2.32659e-06	-1.65795e-06	-8.74738e-07	-1.02364e-06	-3.18822e-06	-7.06318e-06	-1.30634e-05	-2.00161e-05	-2.59369e-05	-2.78319e-05	-2.44508e-05	-2.41714e-05	-1.5021e-05	-1.03083e-05	-3.4484e-05	-9.07888e-05	-0.000154132	-0.000204539	-0.000248149	-0.000300362	-0.000343504	-0.000374349	-0.000431286	-0.000542805	-0.000680558	-0.000768668
70209758		-5.12734e-05	-4.27221e-05	-2.50574e-05	-2.55184e-06	-1.28847e-05	-9.04545e-05	-0.000171243	-0.000208333	-0.000177712	-0.000162555	-0.00016815	-0.000223553	-0.000247638	-0.000358531	-0.000459701	-0.000450578	-0.000409606	-0.000370163	-0.000377193	-0.000396105	-0.000414726
70209828		1.96735e-05	1.34214e-05	1.67121e-05	1.40132e-05	9.12016e-06	-2.07811e-06	-2.5711e-05	-6.50399e-05	-0.000108212	-0.000138817	-0.000157	-0.000163579	-0.000202315	-0.00030347	-0.000447436	-0.000533318	-0.000553872	-0.000509259	-0.000522298	-0.000491269	-0.000484901	-0.000436899	-0.000402449	-0.000362544	-0.000307285	-0.0002419	-0.00016797
70209995		-6.604e-06	-3.66503e-06	-3.94584e-06	-3.83694e-06	-5.20351e-07	6.47598e-06	1.09733e-05	6.83995e-06	-3.78947e-07	-4.11079e-06	-3.8889e-06	-1.45509e-06	2.07019e-06	4e-06	-5.72767e-06	-5.34566e-05	-0.000156232	-0.000331703	-0.000456496	-0.000445232	-0.000440501	-0.00046515	-0.000584193	-0.000610191	-0.000668752
70210679		-1.32665e-05	-1.42713e-05	-1.29731e-05	-1.40355e-05	-1.78202e-05	-2.41026e-05	-3.32801e-05	-3.81611e-05	-3.4247e-05	-2.75421e-05	-2.36368e-05	-2.68566e-05	-4.31749e-05	-6.1059e-05	-7.37165e-05	-0.000119864	-0.000248029	-0.00037238	-0.000496664	-0.000655421	-0.000819953	-0.000912787	-0.000814925	-0.000594045
70210986		-2.61989e-05	-2.39635e-05	-3.19013e-05	-3.13363e-05	-2.8827e-05	-2.59747e-05	-2.0255e-05	-2.93458e-05	-4.83852e-05	-7.06666e-05	-0.000101821	-0.000153533	-0.000225544	-0.000280005	-0.000324179	-0.000367413	-0.000430175	-0.000429314	-0.000479715	-0.000552529	-0.00062348	-0.000642637	-0.000591704
70211056		-9.26158e-06	-1.15575e-05	-1.04405e-05	-9.19294e-06	-7.50415e-06	-1.05345e-06	9.73614e-06	1.60396e-05	1.27221e-05	6.14973e-06	-1.84288e-05	-4.12049e-05	-6.61401e-05	-0.000138059	-0.000183192	-0.000221392	-0.000293012	-0.000339601	-0.000435196	-0.000492855	-0.000629249	-0.000696248	-0.000787398	-0.000766865	-0.000668602	-0.00053278
70211670		-3.06427e-06	-2.26404e-06	-2.99097e-06	-3.53994e-06	-4.90448e-06	-6.6329e-06	-9.74175e-06	-1.23312e-05	-1.2326e-05	-1.03286e-05	-9.00048e-06	-9.42781e-06	-4.54767e-06	3.05681e-06	4.88845e-06	-7.83015e-06	-4.4851e-05	-0.000156308	-0.00023009	-0.000269325	-0.000291143	-0.000339189	-0.000446952	-0.000555408	-0.000590678	-0.000588195	-0.000550083	-0.000511622	-0.00047381	-0.000428195
70212047		-5.51086e-06	-5.09268e-06	-5.1398e-06	-4.06799e-06	-3.95426e-06	-7.31542e-06	-8.17848e-06	-1.74974e-05	-2.50337e-05	-2.65141e-05	-2.93037e-05	-6.00557e-05	-0.000136625	-0.000296438	-0.000418418	-0.000606091	-0.000666691	-0.000643026	-0.000610289	-0.00064651	-0.000674319	-0.000620731
70212424		-1.7199e-06	-2.85182e-06	-1.95233e-06	-1.10494e-06	-3.11983e-07	-9.40006e-07	-1.76194e-06	-4.22956e-06	9.80414e-06	3.17675e-05	5.21528e-05	3.93706e-05	4.47634e-05	2.55739e-05	5.99762e-06	1.94315e-05	3.9563e-05	-2.97163e-05	-8.90857e-05	-0.000251171	-0.000381929	-0.000615304	-0.00073363	-0.000925436	-0.00102535	-0.00111648	-0.00115871	-0.00107715
70212591		-1.08387e-05	-7.18756e-06	-6.04531e-06	-2.70431e-06	3.68153e-06	1.16727e-05	2.06725e-05	2.90644e-05	2.79422e-05	3.61422e-05	3.50065e-05	4.2602e-05	4.59687e-05	4.32841e-05	3.76395e-05	2.62498e-05	1.30518e-05	3.4443e-06	-2.89289e-05	-4.98786e-05	-4.75126e-05	-2.43068e-05	-1.66977e-05	-2.95817e-05	-5.38287e-05	-0.000128775	-0.000244151	-0.000385763	-0.000517136	-0.000607347
70212968		-1.20191e-05	-1.76896e-05	-1.30444e-05	-5.76535e-06	3.94914e-06	1.37215e-05	1.46459e-05	1.16835e-05	6.72836e-06	-6.21247e-07	-2.09906e-05	-4.27386e-05	-7.11639e-05	-0.000133294	-0.000150068	-0.000226581	-0.000293592	-0.000414644	-0.000587902	-0.000686182	-0.00066454	-0.000557095	-0.000570291	-0.000530657	-0.000467297	-0.000431255	-0.000450431	-0.000363366
70213275		-1.68273e-06	-3.88116e-06	-4.99257e-06	-4.11079e-06	-2.72557e-06	-3.95376e-06	-1.01877e-05	-1.86714e-05	-2.85147e-05	-5.14738e-05	-6.61918e-05	-7.6039e-05	-8.72686e-05	-8.88859e-05	-9.69838e-05	-0.000128916	-0.000185553	-0.000271128	-0.000388174	-0.000460352	-0.000463454	-0.000415795	-0.000410864	-0.000335359	-0.00029583
70213582		-2.08219e-06	2.52594e-06	6.20783e-06	6.43104e-06	8.32936e-06	1.0703e-05	1.12757e-05	1.41883e-05	1.42674e-05	5.3699e-06	-6.81076e-06	-2.2014e-05	-6.41717e-05	-0.000125383	-0.000208398	-0.000232114	-0.000231148	-0.000267982	-0.000236621	-0.000333299	-0.000298894	-0.00034825	-0.000319946	-0.000309757	-0.00028561	-0.000331683	-0.000268044	-0.000236855	-0.00021717	-0.000199917
70213652		-3.90923e-06	-3.52322e-06	-1.11556e-05	-1.67375e-05	-1.7925e-05	-3.45374e-05	-5.23441e-05	-7.82882e-05	-0.000135034	-0.000241546	-0.000382289	-0.000589063	-0.000687098	-0.000882464	-0.000974779	-0.000915569	-0.000892987	-0.00073635	-0.000615973	-0.000526181	-0.000427507	-0.000290088	-0.000205354	-0.000152392	-0.000127006
70214196		-2.4421e-05	-2.36816e-05	-2.67728e-05	-2.08659e-05	-1.55093e-05	-5.35203e-06	-8.49697e-06	5.74501e-06	5.49589e-06	1.56934e-05	5.37685e-06	4.72343e-06	-1.5131e-05	-3.22568e-05	-4.62272e-05	-2.75091e-05	-6.14809e-05	-0.000195541	-0.000179436	-0.000306314	-0.000488573	-0.000794833	-0.000961403	-0.000883411	-0.000780011	-0.000658834	-0.000523356	-0.000366493
70214336		-1.81302e-05	-2.20066e-05	-2.22324e-05	-1.93088e-05	-1.50223e-05	-1.12625e-05	-8.31491e-06	-6.92099e-06	-7.55178e-06	-7.19829e-06	-7.3744e-06	-8.43473e-06	-1.15651e-05	-2.1041e-05	-3.70756e-05	-5.521e-05	-6.40595e-05	-6.76194e-05	-5.97401e-05	-6.05882e-05	-8.6382e-05	-0.000142059	-0.000198375	-0.000238558	-0.000271045	-0.000315044	-0.000357926	-0.000351065	-0.000323076	-0.000241108
70215494		1.2831e-05	1.13584e-05	1.00767e-05	8.70031e-06	4.23112e-06	-5.43702e-06	-2.1461e-05	-3.80935e-05	-5.4006e-05	-6.18129e-05	-7.88995e-05	-0.000121173	-0.000199595	-0.000313303	-0.000343047	-0.000462595	-0.00055365	-0.000587167	-0.000690147	-0.000712428	-0.000727384	-0.000717447	-0.00063811	-0.00049627	-0.000416204	-0.000284723	-0.000198742	-0.000132485	-8.71371e-05	-5.77892e-05
70217002		-2.97294e-06	-6.77054e-06	-3.51982e-06	-7.27082e-06	-1.10292e-05	-1.83504e-05	-2.60435e-05	-3.21375e-05	-4.13165e-05	-4.13102e-05	-3.72526e-05	-4.30397e-05	-5.11059e-05	-6.94122e-05	-9.67011e-05	-0.000122663	-0.000142836	-0.000203502	-0.000310223	-0.000381782	-0.000532762	-0.000655828	-0.000646104	-0.000562798	-0.000425584	-0.000427608	-0.00040339	-0.000375371
70217169		7.752e-06	4.95817e-06	-1.00914e-06	-8.72941e-06	-1.26565e-05	-1.26477e-05	-8.52164e-06	-5.46591e-06	-3.68788e-06	-2.67441e-06	-1.60524e-05	-3.75465e-05	-8.64716e-05	-0.000124022	-0.000152506	-0.000142243	-0.000211776	-0.000396762	-0.000530003	-0.000598437	-0.000543023	-0.000461053	-0.00038086	-0.000347494	-0.000333224
70217476		-1.03536e-05	-7.60129e-06	-4.09338e-06	-1.32209e-06	-1.22971e-06	-4.94633e-06	-8.26592e-06	-1.97858e-05	-4.36069e-05	-6.05375e-05	-7.89455e-05	-9.55781e-05	-0.000123085	-0.000227066	-0.000375467	-0.000450964	-0.00049171	-0.000541079	-0.000614162	-0.000695056	-0.000722807	-0.000585289	-0.000400469
70217546		4.65621e-06	5.38161e-06	5.02351e-06	3.09229e-06	-1.14561e-06	-1.38558e-05	-2.30705e-05	-3.0626e-05	-3.74197e-05	-5.10793e-05	-8.99695e-05	-0.000146203	-0.000158347	-0.000133568	-0.000121429	-0.000165262	-0.000241987	-0.000332569	-0.000413378	-0.00046624	-0.000446968	-0.000402991	-0.000300734	-0.00024472	-0.000229072	-0.000203796	-0.000162261
70218160		-2.06097e-05	-2.44806e-05	-1.33013e-05	-2.59192e-05	-1.78293e-05	-2.64983e-05	-1.44889e-05	-9.12641e-06	1.22065e-05	4.14133e-06	-6.71114e-05	-0.00012033	-5.85584e-05	4.63273e-05	0.000120267	0.000167772	0.00015691	0.000162772	0.00011387	0.000126764	0.000211152	0.000385335	0.000722109	0.000790761	0.000871309	0.000932271	0.00117051	0.00119595	0.000964033	0.000694978
70218607		-1.06083e-05	-1.06036e-05	-9.9182e-06	-6.32896e-06	6.37748e-07	7.59382e-06	9.66575e-06	2.8645e-06	-1.57242e-05	-4.61092e-05	-8.74599e-05	-0.000162022	-0.000224672	-0.000262865	-0.000278283	-0.00029982	-0.00031772	-0.000333646	-0.0003541	-0.000367717	-0.000422009	-0.000447557	-0.000485372	-0.000405767
70219835		-2.42076e-05	-1.75897e-05	-1.07201e-05	-5.56115e-06	-3.58821e-06	-8.66129e-07	-6.84169e-06	-9.56832e-06	-1.0631e-05	-1.10446e-05	-1.13232e-05	-1.15025e-05	-1.34926e-05	-2.17883e-05	-4.29559e-05	-7.56276e-05	-0.000136245	-0.000200902	-0.000233755	-0.000253555	-0.000279209	-0.000310025	-0.000342895	-0.00037957	-0.000415902	-0.000415826	-0.000432681	-0.000415816	-0.000363843
70219905		-8.1776e-08	2.107e-06	3.04097e-06	1.07522e-06	-2.01558e-06	-4.67276e-06	-4.33248e-06	-7.58492e-06	-8.41664e-06	-7.094e-06	-3.26224e-06	-4.50469e-06	6.33689e-07	4.97358e-06	4.71745e-06	-2.27392e-06	-2.00592e-05	-8.62943e-05	-0.000118328	-0.000112241	-8.8912e-05	-0.000107158	-0.000212337	-0.00040715	-0.000662251	-0.000857028	-0.000962859	-0.000872424	-0.000835779	-0.000655943
70220142		3.75288e-07	-1.20378e-06	-1.67344e-06	-2.26608e-06	-1.53942e-06	1.84761e-06	2.08516e-06	-4.69788e-06	-9.84648e-06	-7.51933e-06	-1.14315e-05	-6.91702e-06	-3.05508e-06	1.35823e-06	-1.62082e-06	-1.38721e-05	-4.27869e-05	-9.5404e-05	-0.000188458	-0.000287757	-0.000345234	-0.000356847	-0.000379196	-0.000458379	-0.000598645	-0.000890219	-0.0010421	-0.0010781	-0.00114934
70220379		-1.48925e-07	3.87666e-06	-1.09875e-06	1.06314e-06	-2.35152e-06	-8.02015e-07	-4.97046e-07	3.96511e-06	1.88773e-07	2.69336e-07	4.6819e-06	-1.41771e-06	-7.12411e-06	-1.19303e-05	-1.19223e-05	-8.95145e-06	-1.35685e-05	-4.08438e-06	-4.46223e-05	-3.6597e-05	-7.69545e-05	-0.000108439	-0.000136614	-0.000168721	-0.000272517	-0.000339665	-0.000529143	-0.000608435	-0.000806086	-0.000809092
70220686		1.32604e-06	6.48932e-07	-1.6336e-06	-5.42866e-06	-7.14074e-06	-6.2042e-06	-1.03864e-05	-1.78477e-05	-2.64242e-05	-3.68692e-05	-6.02458e-05	-0.000112488	-0.00018737	-0.000247363	-0.000277053	-0.000283763	-0.000291246	-0.000304438	-0.000323259	-0.000332049	-0.000359248	-0.000396475	-0.000404105	-0.000339639	-0.000273398	-0.000203189	-0.000155161	-0.000118816
70220826		-3.07884e-06	-6.39032e-06	-9.06546e-06	-1.12208e-05	-1.45701e-05	-2.48809e-05	-4.89625e-05	-8.52447e-05	-0.000126935	-0.000162157	-0.000204461	-0.00026288	-0.000313895	-0.000340256	-0.000360493	-0.000387986	-0.000400588	-0.000395407	-0.000374317	-0.000328226	-0.000309912	-0.000297959	-0.000278135
70221203		-1.07851e-06	-1.81504e-06	-2.36185e-06	-2.47478e-06	-1.99377e-06	-2.33998e-06	-5.29994e-06	-1.14839e-05	-1.95531e-05	-2.82892e-05	-4.21565e-05	-6.94824e-05	-0.000108176	-0.000112356	-0.000160077	-0.000211835	-0.000312559	-0.000476528	-0.000595705	-0.000622133	-0.000610522	-0.000604359	-0.000605568	-0.000535784	-0.00046572
70221677		-8.00211e-06	-8.86622e-06	-9.00025e-06	-9.49728e-06	-1.02074e-05	-1.1631e-05	-1.34143e-05	-1.64939e-05	-2.80146e-05	-5.75248e-05	-0.000100488	-0.000147163	-0.000232674	-0.000271917	-0.000266092	-0.000198726	-0.000179818	-0.000247742	-0.000424462	-0.000588853	-0.000665573	-0.000631408	-0.000638528	-0.000583124
70221747		-1.24574e-05	-7.31586e-06	-3.07092e-06	-9.48755e-07	9.93452e-07	3.69127e-06	5.15708e-06	-2.41313e-06	-2.0422e-05	-5.29533e-05	-8.88624e-05	-0.000104518	-0.000114148	-0.000151526	-0.000190369	-0.000273927	-0.000365592	-0.000418316	-0.000413393	-0.000391162	-0.000384426	-0.000358325	-0.000366563	-0.000340073	-0.000287439	-0.000250727	-0.000239285	-0.000224068	-0.000188102	-0.000142832
70221817		-9.50107e-06	-1.4024e-05	-1.98801e-05	-1.76085e-05	-8.79541e-06	-1.37764e-05	-3.47242e-05	-5.9536e-05	-5.65794e-05	-9.19756e-06	4.2844e-05	-6.89879e-05	-0.000291241	-0.000448518	-0.000506712	-0.000490875	-0.000492252	-0.000532623	-0.000583567	-0.000586563	-0.000740978
70221984		-7.36704e-06	-5.59872e-06	-3.85647e-06	-1.07162e-06	-4.55544e-06	-2.2064e-06	-2.01681e-06	1.17369e-06	6.55468e-06	7.1303e-06	-7.51894e-06	-2.36581e-05	-5.51862e-05	-9.0225e-05	-0.000161269	-0.000221507	-0.000251288	-0.000290788	-0.000414013	-0.000645087	-0.000987013	-0.00112019	-0.000946992	-0.000625107	-0.000571982	-0.000469219
70222431		-1.2205e-05	-3.50353e-06	1.73295e-07	1.52296e-06	3.87224e-06	2.95318e-06	9.58558e-06	1.34746e-05	1.94023e-05	2.22968e-05	2.04752e-05	1.36325e-05	9.58195e-06	7.50741e-07	-8.46147e-06	-1.73908e-05	-3.05354e-05	-9.7525e-05	-0.000123644	-0.000307737	-0.000457284	-0.000487328	-0.000560275	-0.000722668	-0.000646129	-0.000693365	-0.000629775	-0.000623085	-0.000610049	-0.00056259
70222501		-1.37653e-05	-9.82539e-06	-6.60415e-06	-4.88727e-06	-2.14022e-06	2.8729e-06	2.34614e-06	4.63439e-06	5.78506e-06	4.5946e-06	2.55918e-06	-1.21848e-06	-1.18089e-05	-2.91337e-05	-4.83309e-05	-8.12737e-05	-0.000138786	-0.000213439	-0.000254682	-0.00030499	-0.000343243	-0.000382674	-0.000396873	-0.000429955	-0.000454023	-0.000451072	-0.0004369	-0.000440116	-0.000445258	-0.00042508
70222668		-2.85791e-08	-2.94711e-07	-1.12943e-06	-1.41111e-06	8.48008e-08	3.37952e-06	6.59954e-07	-1.17209e-05	-3.83842e-05	-8.85967e-05	-0.000135069	-0.000183095	-0.000234031	-0.000213305	-0.000237995	-0.000175481	-0.000243385	-0.000295858	-0.000340929	-0.000426635	-0.000494439	-0.000528541	-0.000535774	-0.000504466	-0.000450152	-0.000345683	-0.000236207	-0.000171211
70223352		-5.7169e-07	-1.08735e-06	-5.7377e-07	5.15624e-06	1.11492e-05	1.48166e-05	1.24742e-05	5.62498e-06	5.0076e-06	-8.92863e-06	-4.2621e-05	-7.0797e-05	-0.000114433	-0.000146306	-0.000189865	-0.000300558	-0.000381276	-0.000399023	-0.000459463	-0.000546756	-0.000713927	-0.000841688	-0.000857173	-0.000637763	-0.000513527	-0.000379167	-0.000302473	-0.000292193
70223589		-2.72529e-05	-1.55008e-05	-6.76783e-06	-3.23519e-06	-1.75803e-06	-3.81514e-08	-8.364e-07	-2.35568e-06	-5.08369e-06	-5.67481e-06	1.58203e-06	1.57745e-05	3.39878e-05	3.1891e-05	-5.58568e-06	-3.75465e-05	-6.61924e-05	-0.000111293	-0.000160091	-0.000219344	-0.00028257	-0.000357277	-0.0004343	-0.000473707	-0.000445537	-0.000453276	-0.000352881	-0.00038608	-0.000333201	-0.000275398
70223659		-4.81649e-06	-5.44768e-06	-1.07115e-05	-1.64724e-05	-1.58939e-05	-6.19797e-06	-6.42103e-06	-2.68984e-06	9.45599e-06	9.42458e-06	1.66357e-05	-2.38645e-05	-5.71329e-05	-8.4499e-05	-7.97473e-05	-4.50199e-05	-6.13887e-05	-0.000137025	-0.000312971	-0.000572532	-0.000715044	-0.000585551	-0.000423425
70226702		-2.15719e-05	-2.82801e-05	-3.11286e-05	-2.92371e-05	-2.30579e-05	-2.76563e-05	-5.98089e-06	2.22419e-05	6.86136e-05	7.91084e-05	0.00010813	9.98445e-05	7.98831e-05	4.70281e-05	3.03134e-05	-2.01013e-05	-4.74583e-05	-0.000145073	-0.000335686	-0.000462052	-0.000524825	-0.000512985	-0.000607123	-0.000673487	-0.00077943
70226869		-2.79599e-05	-2.0417e-05	-9.7722e-06	-5.65665e-06	-1.53796e-05	-5.05777e-05	-9.16069e-05	-0.00015817	-0.000225884	-0.000290398	-0.000397119	-0.000485102	-0.000607407	-0.000588977	-0.000401905	-0.000235512	-0.000230077	-0.000319231	-0.000328713
70226939		7.56402e-06	1.07977e-06	8.25785e-06	1.44157e-05	1.53035e-05	1.30946e-05	8.85844e-06	8.54615e-06	6.95882e-06	9.07964e-06	-7.65754e-07	-1.64205e-05	-3.3292e-05	-5.68586e-05	-8.02206e-05	-0.000109732	-0.000168452	-0.000192387	-0.000269266	-0.000326768	-0.000511672	-0.000671097	-0.000715731	-0.000576117	-0.000424189	-0.000347502
70227176		1.19155e-05	1.31024e-05	1.5668e-05	1.89903e-05	2.12093e-05	1.50663e-05	1.9502e-06	-7.11824e-06	-2.99162e-05	-4.58646e-05	-4.49494e-05	-4.17145e-05	-6.49345e-05	-9.17215e-05	-0.000176164	-0.000286986	-0.000350072	-0.000330211	-0.000268925	-0.000236721	-0.000275264	-0.00038311	-0.000461674	-0.000601094	-0.000660356	-0.000610268	-0.000641239	-0.000504216	-0.000413528	-0.000317492
70227553		2.09782e-06	5.849e-06	1.92078e-05	3.84458e-05	5.40989e-05	5.26508e-05	5.44866e-05	2.09254e-05	-2.45148e-05	-7.89559e-05	-0.000162359	-0.000221688	-0.000227125	-0.000253855	-0.000277671	-0.000377128	-0.000493395	-0.000633025	-0.000836696	-0.000964555	-0.000892911	-0.00074863	-0.000570542	-0.000466996	-0.000309509	-0.000340434	-0.000314252	-0.000317919
70228474		-1.03126e-05	-1.16409e-05	-1.82547e-05	-1.81277e-05	-1.64751e-05	-1.66933e-05	-1.65308e-05	-1.72863e-05	-1.91516e-05	-1.13017e-05	-7.66018e-06	-9.22392e-06	-2.3166e-05	-4.63508e-05	-6.65466e-05	-0.00010215	-0.00015122	-0.000212838	-0.000275577	-0.000321946	-0.000332784	-0.000316074	-0.000305429	-0.00032162	-0.000347829	-0.000373294	-0.00038124	-0.000380615
70229158		-1.1125e-05	-1.75978e-05	-1.76903e-05	-1.80006e-05	-3.28048e-05	-5.48643e-05	-8.45792e-05	-0.000110617	-0.000116539	-0.000105372	-0.000125041	-0.000255142	-0.000401843	-0.000447302	-0.000438301	-0.000360559	-0.000328301	-0.00034252	-0.000360656	-0.000330347	-0.000309099	-0.000303544
70229605		2.55037e-06	2.50611e-06	5.61318e-06	1.19396e-05	2.52385e-05	2.76323e-05	1.83012e-05	1.33964e-06	-2.33307e-05	-9.34842e-05	-0.000178247	-0.000255629	-0.000293745	-0.000350213	-0.000397386	-0.000491208	-0.000537224	-0.000463674	-0.000405133	-0.000414142	-0.000472691	-0.000484547	-0.000383063	-0.000283414	-0.00022333
70229842		-5.4721e-06	-4.19844e-06	-7.79897e-07	-2.95524e-07	-2.23068e-06	-5.21202e-06	-8.01628e-06	-8.36591e-06	-6.41212e-06	-5.29552e-06	-5.35482e-06	-4.26308e-06	-2.77372e-06	4.5403e-07	5.15084e-06	4.67983e-06	1.09279e-05	1.16107e-05	1.45563e-05	1.22406e-05	-1.82478e-06	-1.35724e-05	-5.95396e-05	-7.23341e-05	-7.34519e-05	-0.000110021	-8.97497e-05	-0.000171934	-0.000223253	-0.000353792
70230079		-1.28599e-05	-2.61067e-05	-4.82004e-05	-6.59878e-05	-7.81684e-05	-0.000137166	-0.000121262	-0.000164171	-0.000230093	-0.00026922	-0.000342833	-0.000418965	-0.000469259	-0.000552688	-0.000582545	-0.000613647	-0.000563128	-0.000535032	-0.00046539	-0.000410207	-0.000383174	-0.000330411	-0.000320938	-0.00026958	-0.000201809	-0.000154502
70230149		-7.09438e-06	-4.78596e-06	-4.76339e-06	-2.43175e-06	-1.76421e-07	-2.41986e-06	-1.73368e-06	-3.93651e-06	-5.02292e-06	-4.05935e-06	-4.89749e-06	-7.45327e-06	-1.21337e-05	-2.27447e-05	-4.6663e-05	-0.000109078	-0.000210546	-0.000281109	-0.000360292	-0.000412724	-0.000462078	-0.000581301	-0.00073134	-0.000812722	-0.000867803	-0.000801534	-0.000692376	-0.000633609	-0.000490769	-0.000439157
70230526		-2.2477e-05	-1.85917e-05	-1.28653e-05	-8.90673e-06	-7.45786e-06	-4.70322e-06	2.15346e-06	3.31836e-06	6.70382e-06	2.14248e-05	4.3714e-05	5.76742e-05	5.70499e-05	4.67183e-05	3.89238e-05	3.79476e-05	3.86037e-05	3.13198e-05	-7.55402e-07	-4.75747e-05	-9.13984e-05	-0.000129553	-0.000155184	-0.000154266	-0.000157895	-0.000174627	-0.000179245	-0.000200902	-0.000335539
70232675		-4.59245e-06	-3.71674e-06	-3.30046e-06	-1.53382e-06	1.11849e-06	4.32333e-06	1.08128e-05	8.21275e-06	2.03803e-06	-4.9394e-06	-1.23581e-05	-2.80624e-05	-5.48315e-05	-8.51541e-05	-0.000117217	-0.000134866	-0.000261523	-0.000344891	-0.00042514	-0.000420764	-0.000384655	-0.000383996	-0.0003683	-0.000341462	-0.000377822	-0.000360804	-0.000366541	-0.000407102	-0.000403042	-0.000359909
70233052		-1.93975e-05	-2.04419e-05	-1.57374e-05	-1.30746e-05	-1.06261e-05	-1.36406e-05	-2.20997e-05	-2.53112e-05	-2.4357e-05	-3.12452e-05	-3.72219e-05	-2.65405e-05	-1.88068e-05	-2.27163e-05	6.57824e-06	-8.84058e-06	-3.65452e-05	-0.000131232	-0.000293805	-0.000402083	-0.000440921	-0.000389601	-0.000304261	-0.000360245	-0.000366054	-0.00037076	-0.000349493	-0.000308366	-0.000278722
70233122		-1.0054e-05	-1.69591e-05	-2.5032e-05	-3.29433e-05	-3.90024e-05	-4.2395e-05	-4.85928e-05	-5.40054e-05	-6.15775e-05	-7.59453e-05	-9.72155e-05	-0.000116775	-0.000135967	-0.000179606	-0.000251506	-0.000319888	-0.000348612	-0.000347963	-0.000362138	-0.000411891	-0.000490077	-0.000559659	-0.000595685	-0.000597776	-0.000490276	-0.000370711	-0.000246
70233359		-5.9214e-06	-8.6985e-06	-7.24445e-06	1.20999e-06	1.30352e-05	1.80738e-05	1.35043e-05	-6.05717e-06	-4.56234e-05	-0.000126502	-0.000219136	-0.000313518	-0.000379125	-0.000415807	-0.000485141	-0.000535253	-0.000570573	-0.000509347	-0.000414573	-0.000362381	-0.000308838	-0.000339207	-0.000308469	-0.000230865
70233596		-3.00341e-05	-1.96492e-05	-1.72407e-05	-2.73257e-05	-2.3019e-05	-3.73929e-05	-6.36446e-05	-0.000105145	-0.000150801	-0.000202472	-0.000220598	-0.000217679	-0.000242928	-0.000385657	-0.000455349	-0.000449113	-0.000392764	-0.000390435	-0.000383579	-0.000389392	-0.000383477	-0.000361932
70233736		-7.58341e-06	-7.93535e-06	-5.19251e-06	-3.87337e-06	-7.78158e-06	-3.32901e-05	-3.61581e-05	-5.81446e-05	-6.48327e-05	-0.000100618	-0.000197772	-0.000316904	-0.000374748	-0.000366123	-0.000383229	-0.000428002	-0.000528988	-0.000630204	-0.000679737	-0.000633478	-0.000538606	-0.000418029
70234280		6.2561e-06	3.84572e-06	4.44108e-06	3.12597e-06	-2.27967e-06	-8.4979e-06	-9.67306e-06	-1.17656e-05	-1.66487e-05	-1.64454e-05	-9.30286e-06	-4.23799e-06	9.49142e-06	7.18496e-06	-5.92334e-06	-3.20535e-05	-6.23908e-05	-8.69193e-05	-0.000140913	-0.000183314	-0.000223043	-0.000243288	-0.000289852	-0.0003517	-0.000394343	-0.000395597	-0.00038505	-0.000380318
70234350		5.94861e-06	4.8768e-06	-2.70489e-06	-9.58824e-06	-3.00539e-05	-5.0393e-05	-6.59657e-05	-9.41573e-05	-0.000132663	-0.000162705	-0.000184965	-0.000230091	-0.000270261	-0.000373456	-0.000564001	-0.000663697	-0.000680936	-0.000576002	-0.000427493	-0.000309559	-0.000289793	-0.000281329	-0.000306413
70234894		7.16353e-06	8.70298e-06	1.00377e-05	1.4977e-05	1.56442e-05	1.27812e-05	5.81921e-06	-6.68219e-06	-1.72265e-05	-1.94607e-05	-2.47971e-05	-3.50675e-05	-5.07628e-05	-8.19991e-05	-0.000142301	-0.000206739	-0.000239716	-0.000303193	-0.000302964	-0.000329782	-0.000328446	-0.000337052	-0.000362029	-0.000300376	-0.000301761	-0.00028513	-0.000273235	-0.00030033	-0.000312352	-0.000315873
70235104		-2.53049e-07	1.6787e-06	5.14156e-06	1.0801e-05	1.4504e-05	1.38735e-05	1.56758e-05	1.81846e-05	1.86722e-05	2.29767e-05	3.1258e-05	3.24181e-05	4.61621e-05	5.13109e-05	3.9823e-05	1.24756e-05	1.93625e-05	2.10249e-05	-1.16349e-05	-6.13673e-05	-0.000144058	-0.000255794	-0.000453145	-0.000612364	-0.000613165	-0.000688025	-0.00064281	-0.000735333	-0.00074557
70235271		7.00994e-06	6.95761e-06	3.2247e-06	-3.18376e-06	-1.02656e-05	-1.56791e-05	-1.71278e-05	-1.21748e-05	-5.97728e-07	1.28148e-05	2.12676e-05	1.89194e-05	-2.74298e-06	-5.15806e-05	-0.000120156	-0.000188107	-0.000257695	-0.000341351	-0.0004406	-0.000526251	-0.000522519	-0.000447461	-0.000413679	-0.000377213	-0.000328858	-0.000410455	-0.000287403	-0.000390417	-0.000367836
70236025		-1.41703e-06	-1.6489e-06	-3.09684e-06	-4.62425e-06	-7.48146e-06	-9.45421e-06	-1.03698e-05	-1.3933e-05	-1.63367e-05	-2.07153e-05	-2.24123e-05	2.68069e-06	8.0534e-06	1.30101e-05	-5.40826e-05	-0.000149188	-0.000177753	-0.000128961	-0.000104078	-0.00011081	-0.00011035	-0.0001404	-0.000138006	-0.000215391	-0.000343275	-0.000409505	-0.000415289
70236639		-7.76764e-06	-6.3575e-06	-1.93192e-06	1.78119e-06	8.87053e-07	-2.07111e-06	-8.42031e-06	-9.27741e-06	-5.26327e-06	1.73464e-06	1.09198e-05	2.29423e-05	3.68531e-05	4.26858e-05	5.33401e-05	5.33275e-05	1.5064e-05	-9.67732e-06	-0.000141088	-0.000190854	-0.000211776	-0.000230186	-0.000361023	-0.000358382	-0.000425286	-0.000526534	-0.000674668
70237937		-7.05626e-06	-1.04534e-05	-1.10121e-05	-9.27413e-06	-8.50575e-06	-1.19728e-05	-9.34176e-06	-8.62157e-06	-1.1413e-05	-1.8267e-05	-2.71731e-05	-3.37585e-05	-4.25192e-05	-6.6413e-05	-0.000102345	-0.000128377	-0.000146915	-0.000197279	-0.000326985	-0.000534271	-0.000623369	-0.000566121	-0.000465879	-0.000422926	-0.000444512	-0.000497256	-0.00044794
70238244		-1.37262e-06	8.90518e-07	3.43881e-06	-1.46766e-06	-1.23658e-05	-3.97063e-05	-6.95979e-05	-5.88249e-05	-4.72005e-05	-3.04661e-05	-2.67505e-05	-3.90886e-05	-5.82393e-05	-0.000105335	-0.000196909	-0.00027278	-0.000402826	-0.000601441	-0.000728794	-0.000712565	-0.000536691	-0.000354395	-0.000277359	-0.000265981	-0.00025852	-0.000251082
70239542		1.22013e-06	1.23637e-06	1.12142e-06	1.08168e-07	-3.59631e-06	-9.17932e-06	-1.66609e-05	-2.0783e-05	-2.60257e-05	-3.63597e-05	-4.57011e-05	-4.41374e-05	-6.6932e-05	-0.000110468	-0.000146687	-0.00019741	-0.000265418	-0.000336919	-0.000490893	-0.000584678	-0.000556698	-0.000470696	-0.000446418	-0.000333325	-0.000293025	-0.000270674	-0.000272689	-0.000287831	-0.000222466
70239612		-3.29673e-06	1.00522e-07	-4.35701e-07	1.54735e-07	-1.66986e-07	-7.80959e-07	-2.58126e-06	-3.83486e-06	-6.61084e-06	-9.09111e-06	-1.18956e-05	-7.90877e-06	5.07644e-06	-6.65898e-06	-1.82098e-05	-4.69677e-05	-6.74232e-05	-5.74261e-05	-3.41455e-05	-2.03267e-05	-4.25528e-05	-5.96646e-05	-0.000141774	-0.000273437	-0.000395247	-0.000505787	-0.00059406	-0.000628402	-0.000629456	-0.000588487
70239919		-3.74202e-06	-1.56354e-06	2.80809e-06	7.06894e-06	7.71821e-06	3.76552e-06	-8.72719e-07	-1.29365e-06	-2.98979e-06	-4.06156e-05	-8.64562e-05	-0.000136802	-0.00020123	-0.000314464	-0.000442956	-0.00041898	-0.000341175	-0.000296505	-0.000343859	-0.000427231	-0.000474497	-0.000458136	-0.00039285	-0.000296931	-0.000246661	-0.000231786	-0.000213573
70240463		-9.25612e-06	-1.25003e-05	-9.14409e-06	-3.82339e-06	-2.58139e-06	-1.01046e-05	-1.71334e-05	-1.77932e-05	-1.65472e-05	-1.72544e-05	-1.82837e-05	-2.20683e-05	-2.47312e-05	-2.46725e-05	-2.11312e-05	-1.36255e-05	2.39149e-06	-1.14991e-05	-1.39822e-05	-0.000145272	-0.000311487	-0.000462303	-0.000797964	-0.00125545	-0.00147529	-0.00132665	-0.00105415	-0.000914429	-0.000758531	-0.000571753
70240770		-1.43722e-06	-6.47163e-06	-1.28298e-05	-1.98401e-05	-2.77491e-05	-3.05171e-05	-2.76909e-05	-2.83714e-05	-2.51415e-05	-2.01585e-05	-1.36849e-05	-1.3068e-05	-1.95122e-05	-6.10464e-05	-8.01332e-05	-0.000102098	-0.000126776	-0.000145929	-0.000141821	-9.54789e-05	-3.85682e-05	-1.30928e-05	-2.11766e-05	-7.24442e-05	-0.000171116	-0.000270716	-0.00030862	-0.000293677	-0.000265995	-0.000228775
70240910		-1.39649e-05	-9.24915e-06	-4.04317e-06	-3.9864e-07	5.2752e-08	-7.03923e-08	-9.18781e-07	-3.12299e-06	-5.52189e-06	-7.41389e-06	1.8605e-05	4.81316e-05	-8.94465e-06	-1.53836e-05	3.20691e-05	5.23461e-05	2.30435e-05	-0.000109399	-0.000188856	-0.000237962	-0.000285832	-0.00030543	-0.000370766	-0.000473326	-0.000546008	-0.000546664	-0.000491404	-0.000418575	-0.000348866
70241077		4.36496e-05	5.74474e-05	3.79902e-05	5.26877e-05	7.86918e-05	0.000106456	0.000123882	9.14284e-05	9.33404e-05	-1.54513e-05	-3.4992e-05	-8.66685e-05	-0.00016993	-0.000299335	-0.00043515	-0.000531844	-0.000554732	-0.000510076	-0.000461931
70241524		8.62564e-07	-4.25538e-07	-1.98128e-07	-3.46062e-06	-1.91872e-06	2.99683e-07	2.15655e-06	2.60221e-06	-1.65621e-07	-1.81254e-05	-6.92617e-05	-0.000167194	-0.000164736	-0.000276317	-0.000362303	-0.000374723	-0.000369626	-0.00038802	-0.000489945	-0.00051167	-0.000595072	-0.000563249	-0.000502004	-0.000492646	-0.000501369	-0.000474516	-0.000440934	-0.000387007	-0.00031689	-0.000251108
70241761		2.36691e-06	-3.84705e-07	-5.75873e-06	-7.75973e-06	-1.11819e-05	-1.44431e-05	-1.57403e-05	-1.42495e-05	-1.22608e-05	-1.01967e-05	-3.75923e-06	1.83118e-06	-8.39348e-07	-3.72762e-06	-2.82194e-05	-4.63047e-05	-7.35323e-05	-0.000148958	-0.000250687	-0.000339105	-0.000501981	-0.000540308	-0.000602383	-0.000658644	-0.00064503	-0.000646059	-0.000681936	-0.000741377	-0.000814655	-0.000865029
70242682		-9.80426e-06	-1.17574e-05	-1.318e-05	-1.47347e-05	-2.42309e-05	-4.19742e-05	-7.89166e-05	-0.000100199	-0.000104937	-9.35559e-05	-8.1968e-05	-4.58355e-05	-3.896e-05	-5.31836e-05	-9.60191e-05	-0.000174427	-0.000269145	-0.000353066	-0.000370205	-0.000433453	-0.000453859	-0.000440454	-0.000371064	-0.00029458	-0.000252314	-0.000235798	-0.000220333	-0.000213313	-0.000204587
70242822		1.37509e-05	1.07249e-05	1.48879e-05	1.72376e-05	2.18175e-05	2.28295e-05	1.14768e-05	-1.35831e-05	-5.05012e-05	-0.000106994	-0.000161086	-0.000210448	-0.00025652	-0.000293815	-0.000317848	-0.000426002	-0.000486255	-0.000504182	-0.000483002	-0.000377574	-0.000256963	-0.000176393	-0.000168875	-0.000184396	-0.000177297
70242989		-2.62727e-05	-2.03955e-05	-9.77574e-06	-6.58505e-06	-7.57467e-06	3.7625e-06	4.43555e-06	4.14091e-06	1.05998e-06	-1.699e-06	-5.69523e-06	8.89743e-07	5.82826e-06	1.15961e-05	1.7025e-05	-9.69685e-05	-0.000236268	-0.000331702	-0.000289128	-0.00021168	-0.000215763	-0.000308493	-0.000426669	-0.000563546	-0.000662927	-0.000594053	-0.000546998	-0.00047834
70243059		-2.07524e-06	-7.94982e-07	-8.93765e-07	-6.80695e-07	-8.97744e-07	-6.65124e-07	-1.13444e-06	-2.55174e-06	-4.70206e-06	-7.06748e-06	-9.22216e-06	-1.16756e-05	-1.4005e-05	-1.58908e-05	-1.53214e-05	-1.14884e-05	-7.42298e-06	-2.83405e-06	2.6776e-06	4.50321e-07	-2.7409e-06	-1.79469e-05	-4.13747e-05	-6.7284e-05	-0.000105534	-0.000133729	-0.000177777	-0.000198147	-0.000192899	-0.00021212
70244804		-1.37804e-05	-1.20644e-05	-1.21628e-05	-1.34416e-05	-1.33342e-05	-1.57667e-05	-8.32661e-06	-1.01545e-07	1.62787e-06	-2.70553e-06	-1.46114e-05	-5.75756e-05	-5.9508e-05	-0.000119376	-0.000188347	-0.000273248	-0.000341821	-0.000374794	-0.000304081	-0.000408126	-0.000573596	-0.00052123	-0.000536501	-0.00049484	-0.000488445	-0.000502389	-0.00041054	-0.000302804	-0.000274131	-0.000249594
70245041		-2.31332e-05	-1.66294e-05	-1.2317e-05	-9.38601e-06	-7.97104e-06	-5.26263e-06	-2.31193e-06	-6.12945e-07	5.12661e-07	4.11766e-06	5.55763e-06	7.44374e-06	1.55982e-05	3.70739e-06	-1.26063e-05	-3.6807e-05	-5.2593e-05	-6.11923e-05	-8.07014e-05	-9.65135e-05	-8.82595e-05	-9.67261e-05	-0.000112815	-0.000210881	-0.000287066	-0.000528154	-0.000687982	-0.000595604	-0.000476848	-0.000376004
70245111		-2.47554e-06	-9.41213e-06	-2.32133e-05	-3.98352e-05	-7.52326e-05	-7.70833e-05	-9.90868e-05	-0.000126467	-0.000172613	-0.000229961	-0.000293288	-0.000380145	-0.000463835	-0.000491976	-0.000477314	-0.00041489	-0.000374207	-0.000363885	-0.000374402	-0.000376104	-0.000364337	-0.00026712	-0.000123199
70246032		-4.30789e-06	-4.92235e-06	-2.81382e-06	-2.90218e-06	-3.30424e-06	-4.34067e-06	-5.67755e-06	-2.47521e-06	-2.19298e-06	-1.53798e-06	-1.74105e-06	-3.41751e-06	1.65773e-06	1.66882e-06	-6.82537e-06	-1.05952e-05	-6.73915e-06	9.92761e-06	1.37999e-05	6.60656e-06	-6.01471e-06	1.67119e-05	4.56855e-06	-3.476e-05	-8.8594e-05	-0.000116564	-0.000206682	-0.000348987	-0.0004407	-0.000448986
70247260		-6.22364e-06	-5.7461e-06	-7.01399e-06	-9.2637e-06	-1.44445e-05	-4.37961e-05	-9.31492e-05	-0.000164697	-0.000211125	-0.000232381	-0.000317201	-0.000407047	-0.000480379	-0.000543626	-0.00057226	-0.000567782	-0.000549737	-0.00051944	-0.000491861	-0.000443306	-0.000382535	-0.00029719
70248628		-1.8569e-05	-1.86775e-05	-1.7493e-05	-1.48858e-05	-1.21713e-05	-1.03807e-05	-9.16068e-06	-1.00521e-05	-7.78954e-06	-7.23029e-06	-1.54021e-05	-4.25106e-05	-0.000102714	-0.000172367	-0.000234235	-0.000311123	-0.000406841	-0.000431292	-0.000462808	-0.000493455	-0.000457431	-0.000448409	-0.000397307	-0.000386287	-0.000452989
70249479		7.67576e-06	7.23032e-06	9.16526e-06	1.34264e-05	9.72838e-06	1.5628e-05	8.33023e-06	6.64993e-06	6.04107e-06	1.01572e-05	2.28691e-05	7.22322e-06	2.11023e-05	-8.00968e-05	-0.000238143	-0.000357006	-0.000378274	-0.000343262	-0.000330992	-0.000398446	-0.000506033	-0.000673676	-0.00076357	-0.000707963	-0.000660961
70249549		-2.16977e-06	-4.71441e-06	-8.82072e-06	-1.1126e-05	-1.12759e-05	-9.02187e-06	-8.56205e-06	-7.11536e-06	-9.03705e-06	-1.40409e-05	-2.78124e-05	-6.37988e-05	-0.000127432	-0.000221567	-0.000313939	-0.000347293	-0.000361827	-0.000298308	-0.000239824	-0.000241938	-0.000252597	-0.000226151	-0.000188104	-0.000152349	-0.0001362	-0.000165369
70249786		-5.03018e-08	-1.44945e-07	-4.7917e-07	-7.0979e-07	-9.01372e-07	-2.22199e-06	-5.2989e-06	-9.207e-06	-1.33376e-05	-1.87358e-05	-2.76227e-05	-4.31435e-05	-6.64057e-05	-9.92497e-05	-0.000134325	-0.000158489	-0.000201671	-0.000279586	-0.000363106	-0.000429387	-0.000427788	-0.000455016	-0.000457072	-0.000505235	-0.00053844	-0.00054724	-0.000475347	-0.000356781
70250303		-3.89295e-06	-2.84504e-06	-2.25254e-06	-4.68792e-07	-1.69363e-06	-1.53138e-06	-3.64995e-06	-7.92771e-06	-1.04534e-05	-1.36832e-05	-1.25687e-05	-4.22871e-06	1.19142e-05	3.24643e-05	4.57535e-05	4.24354e-05	3.16794e-05	2.23257e-05	2.86063e-05	-5.43994e-05	-0.000198651	-0.000303355	-0.000400992	-0.000465469	-0.000575069	-0.000632997	-0.000672637	-0.000641073	-0.000577746	-0.00046085
70250917		8.34787e-06	1.15364e-05	1.07044e-05	6.87304e-06	4.92158e-06	8.5558e-06	1.50849e-05	2.29198e-05	2.84988e-05	1.59253e-05	-2.18552e-05	-3.58681e-05	-5.6134e-06	-2.03754e-06	1.9006e-05	4.66419e-05	6.57191e-05	7.29892e-05	3.94275e-05	-4.57394e-05	-0.000139234	-0.000310675	-0.000307735	-0.000230802	-0.000180624	-0.000180333
70251224		7.10433e-06	5.11796e-06	-2.60499e-06	-1.21518e-05	-2.04945e-05	-1.55523e-05	-1.89332e-05	-1.75598e-05	-2.50561e-05	-5.72666e-05	-0.000126652	-0.000210864	-0.000273841	-0.000321913	-0.000465744	-0.000591981	-0.000634921	-0.000646402	-0.000599589	-0.000506753	-0.000435469	-0.000385793	-0.000348742	-0.000339045	-0.000327344
70251531		-2.90467e-05	-2.15147e-05	-3.37201e-05	-6.31355e-05	-0.000109086	-0.000110347	-0.000172943	-0.000274291	-0.000414931	-0.000486182	-0.000483222	-0.000425844	-0.000380012	-0.000419761	-0.000432102	-0.00048199	-0.000441624	-0.000337673	-0.000196797	-0.000124385
70251768		8.49164e-07	-8.78886e-07	1.50429e-06	1.01412e-05	1.89843e-05	2.82547e-05	3.03936e-05	3.50961e-05	3.60248e-05	3.8416e-05	2.11465e-05	1.42934e-05	-2.42499e-06	-5.85037e-05	-0.00014232	-0.000212262	-0.000241819	-0.000291566	-0.000308216	-0.00032527	-0.000339882	-0.000403419	-0.000463054	-0.00057613	-0.000675192	-0.000751414	-0.000785896	-0.000716465	-0.000540102
70252075		-7.20252e-06	-1.37809e-05	-2.0594e-05	-2.39839e-05	-2.09979e-05	-2.56531e-05	-1.61032e-05	-8.05161e-06	-4.4424e-06	1.0006e-05	2.63151e-05	3.5281e-05	1.40923e-05	-4.22767e-05	-9.05335e-05	-0.000101709	-0.000117081	-0.000177488	-0.000307507	-0.000452753	-0.000499597	-0.000489309	-0.000401987	-0.000367659
70252215		1.63591e-05	6.65515e-06	1.24272e-06	-1.08877e-06	-3.91638e-06	-1.1662e-05	-3.23801e-05	-5.49931e-05	-8.63125e-05	-0.000120731	-0.000190036	-0.000285142	-0.000351315	-0.000362287	-0.000310135	-0.000238563	-0.000235214	-0.000211718	-0.00023414	-0.000269665	-0.000314161	-0.000356217	-0.000404757	-0.000395457	-0.000405183	-0.000321512	-0.000299335
70252452		-6.00187e-06	-5.83811e-06	-4.35485e-06	-3.98419e-06	-6.66195e-06	-1.431e-05	-2.69128e-05	-4.60439e-05	-7.19505e-05	-9.99353e-05	-0.000121346	-0.000166631	-0.00025669	-0.000376807	-0.000445796	-0.000400062	-0.000358778	-0.000308934	-0.000377957	-0.000425134	-0.000377166	-0.000371326	-0.000325479	-0.000314273	-0.000294168	-0.00026122	-0.000208218	-0.000168445
70252522		-2.45275e-07	-7.31131e-07	-1.42084e-06	-3.75994e-06	-6.63045e-06	-9.30829e-06	-1.44754e-05	-2.82055e-05	-5.06197e-05	-6.47809e-05	-8.35259e-05	-0.000157184	-0.000208165	-0.000258128	-0.000269622	-0.00031989	-0.000293854	-0.000301664	-0.000336211	-0.000358064	-0.000404567	-0.000428829	-0.000427546	-0.00039434	-0.000381713
70253136		-6.70475e-07	-2.95125e-06	-6.3059e-06	-8.38835e-06	-8.23475e-06	-9.3218e-06	-1.42781e-05	-3.25056e-05	-6.58226e-05	-0.000108666	-0.000150541	-0.000183096	-0.000203792	-0.000212425	-0.000232052	-0.00023858	-0.000241266	-0.000271233	-0.00032161	-0.000384492	-0.000399126	-0.000363409	-0.000330541	-0.000346575	-0.000391915	-0.000418894	-0.000403431
70253443		-1.40999e-06	-3.99283e-06	-8.52979e-06	-1.63535e-05	-1.5685e-05	-1.2871e-05	-1.21514e-05	-1.01493e-05	-8.42041e-06	-6.9073e-06	-7.57618e-07	-1.42172e-06	-7.74395e-06	-1.43911e-05	-2.7177e-05	-5.75884e-05	-2.83134e-05	-0.000102348	-0.000228469	-0.000304314	-0.000346131	-0.00030248	-0.00021643	-0.000155389	-0.000119606	-0.000158881	-0.000122626	-7.47915e-05	-5.28162e-05	-6.35951e-05
70253750		6.83788e-06	9.1209e-06	9.93015e-06	8.05837e-06	5.04444e-06	-3.03608e-06	-2.35948e-05	-5.68636e-05	-9.69796e-05	-0.000138003	-0.000180434	-0.000229318	-0.000290651	-0.000325486	-0.000315868	-0.000286872	-0.000277326	-0.000299737	-0.000343701	-0.000392817	-0.000404807	-0.00042688	-0.000448918	-0.000461562
70253987		-7.8386e-06	-9.23498e-06	-1.27716e-05	-1.09783e-05	-5.68554e-06	-5.02785e-06	-2.1416e-07	-3.91639e-06	-9.88737e-06	-2.32745e-05	-8.71622e-05	-0.000147004	-0.000298823	-0.000441741	-0.000523496	-0.000541888	-0.000610829	-0.000642324	-0.000689661	-0.000695178	-0.000692241	-0.000613861	-0.000434679	-0.000321403	-0.000331662
70254057		-7.80449e-06	-7.52113e-06	-4.72655e-06	-3.68154e-07	2.11078e-06	3.50697e-06	1.25103e-06	1.74476e-06	6.63441e-07	-1.90787e-06	-3.99287e-06	-1.13762e-05	-3.57889e-05	-5.87373e-05	-0.000104107	-0.000308539	-0.000392966	-0.000516567	-0.00057465	-0.000616442	-0.000638392	-0.000715305	-0.000734544
70254127		-6.03039e-06	-2.72278e-06	-1.59152e-06	-2.13829e-06	-5.45012e-06	-1.25849e-05	-1.28962e-05	-1.76938e-05	-2.08772e-05	-2.4618e-05	-2.4705e-05	-2.32822e-05	-2.92891e-05	-5.53398e-05	-0.000108515	-0.00017722	-0.000225477	-0.000287323	-0.000418043	-0.000577451	-0.00069037	-0.000827019	-0.000890824	-0.000854326	-0.000794571	-0.000652407	-0.000452531	-0.000356008	-0.00025366
70254504		-1.19521e-07	-3.48739e-07	8.3482e-07	2.62452e-06	2.69303e-06	3.32128e-06	1.76474e-06	1.84396e-06	2.08991e-06	1.33096e-06	2.9459e-06	2.05781e-06	4.36428e-06	1.03692e-05	-6.20395e-06	-1.98008e-05	-2.30423e-05	-3.08696e-05	-5.85639e-05	-6.98637e-05	-0.000117204	-0.000180498	-0.000189126	-0.000177181	-0.000198711	-0.000268715	-0.000345711	-0.000389862	-0.000448134	-0.000420703
70254671		-2.08234e-05	-1.8547e-05	-1.63068e-05	-1.75105e-05	-2.33802e-05	-3.83259e-05	-7.36687e-05	-0.000123262	-0.0001869	-0.000265573	-0.000381236	-0.000514197	-0.00068227	-0.000859318	-0.000918876	-0.000788909	-0.000754132	-0.000628267	-0.000511307	-0.000400083	-0.000312103	-0.000271726	-0.000235922	-0.000199865	-0.000158031
70254741		-1.80023e-06	-8.4264e-06	-1.87567e-05	-7.47513e-05	-0.000122402	-0.000118029	-9.32517e-05	-8.35662e-05	-0.000140503	-0.000247584	-0.000357554	-0.00043825	-0.000504174	-0.00057129	-0.000624616	-0.000608671	-0.000538032	-0.000438322	-0.000386724
70255118		-1.06107e-06	4.94138e-06	1.08542e-05	1.4557e-05	1.28747e-05	1.27258e-05	1.44865e-05	1.35156e-05	1.14581e-05	5.6908e-06	-2.25779e-06	-1.30938e-05	-3.27219e-05	-6.2829e-05	-0.000168083	-0.000338551	-0.000512754	-0.000544094	-0.000473253	-0.000402952	-0.000373198	-0.000362569	-0.00039757	-0.000391534	-0.000387234	-0.000326939	-0.00027327	-0.00020729
70255592		-1.41555e-05	-1.48315e-05	-1.39343e-05	-1.00007e-05	-8.35883e-06	-5.07735e-06	-4.75096e-06	-1.06458e-05	-1.44264e-05	-2.16202e-05	-3.839e-05	-9.38434e-05	-0.000154784	-0.000374175	-0.000609623	-0.000770096	-0.000846501	-0.000818342	-0.000701827	-0.000592606
70255969		-2.19431e-05	-2.96136e-05	-3.00805e-05	-5.50026e-05	-9.38449e-05	-0.000121362	-0.000132064	-0.000140941	-0.000177361	-0.000242754	-0.000315963	-0.000346746	-0.000292274	-0.000270394	-0.000266074	-0.000335787	-0.000422179	-0.000516816	-0.000562935	-0.000565433	-0.000495948	-0.000383059	-0.000280086
70256039		-6.95421e-06	-4.05675e-06	-8.34503e-06	2.32084e-07	-9.30517e-07	5.84941e-07	7.23337e-06	1.53852e-05	1.84405e-05	1.07527e-05	1.04189e-05	4.99421e-05	0.000124514	0.00015841	0.00010934	1.24097e-05	-6.90519e-05	-0.000172267	-0.000235571	-0.000312721	-0.000328221	-0.000328092
70258328		-2.92024e-06	-1.41656e-06	-5.24474e-06	-8.43661e-06	-9.98376e-06	-1.00635e-05	-8.92945e-06	-7.65932e-06	-7.76202e-06	-3.25091e-06	-5.82627e-06	-1.58669e-05	-4.08712e-05	-8.7356e-05	-0.000160061	-0.000261552	-0.000378206	-0.000464771	-0.00047579	-0.000419267	-0.000376673	-0.000312255	-0.000304768	-0.000368756	-0.000374418
70258565		-4.79671e-06	-1.01754e-05	-1.6862e-05	-2.06852e-05	-1.94252e-05	-1.4716e-05	-1.09553e-05	-6.18339e-06	3.94193e-06	1.28066e-05	5.90958e-06	1.75671e-05	9.65929e-06	1.09918e-05	-1.21593e-05	-6.94698e-05	-0.000125934	-0.000158256	-0.000187834	-0.000248898	-0.000320836	-0.000363868	-0.00036837	-0.000397439	-0.000387181	-0.000446655	-0.00047578	-0.00044245	-0.000379815	-0.000334335
70259012		-3.49152e-06	-7.15884e-06	-1.02275e-05	-1.28192e-05	-1.6571e-05	-1.89825e-05	-1.01023e-05	8.94432e-06	3.75903e-05	4.13259e-05	7.9035e-05	0.000100705	0.000104713	6.12739e-05	-2.9817e-05	-0.000153687	-0.000310453	-0.000395003	-0.000417366	-0.000450647	-0.000495165	-0.000506131	-0.000441648	-0.000337737
70259486		-1.62628e-05	-9.20163e-06	-2.32767e-06	4.70791e-07	-4.63359e-07	3.12369e-06	9.56867e-06	2.57465e-06	1.16741e-05	1.51813e-05	1.17282e-05	-7.30136e-06	-3.14934e-05	-5.68689e-05	-6.30939e-05	-5.43873e-05	-8.64637e-05	-0.000154531	-0.000262041	-0.000394438	-0.00057941	-0.000765867	-0.000814249	-0.000663515	-0.000519906	-0.000460951	-0.000461413	-0.000482191	-0.000480934
70259556		-2.7316e-07	1.80878e-06	2.43947e-06	1.36764e-06	-8.18541e-07	3.192e-06	5.54654e-06	-3.30667e-06	-2.38825e-05	-4.97415e-05	-9.63616e-05	-0.000152154	-0.000202936	-0.00023899	-0.000282906	-0.000273954	-0.000389793	-0.000473251	-0.000518345	-0.0005022	-0.00048749	-0.000491528	-0.000424382
70259626		-6.58382e-06	-5.84947e-06	-4.189e-06	-2.81283e-06	1.16056e-06	-1.07341e-05	-2.10733e-05	-4.13662e-05	-6.68271e-05	-8.17406e-05	-0.000103533	-0.00012568	-0.000155126	-0.000173829	-0.00017669	-0.00020141	-0.000198696	-0.00027803	-0.000344361	-0.000396868	-0.000398478	-0.000366008	-0.000334548
70259863		5.58945e-06	1.62197e-05	2.59302e-05	3.65191e-05	4.78973e-05	5.46324e-05	6.05923e-05	6.14593e-05	7.12972e-05	5.26093e-05	3.43623e-05	-2.20735e-06	-2.40228e-05	-4.92653e-05	-7.53269e-05	-0.000183263	-0.000347822	-0.000447728	-0.000499143	-0.00053867	-0.000503017	-0.000554837	-0.000590405	-0.000654497
70260310		-7.41012e-07	-3.49152e-06	-2.05467e-05	-3.86151e-05	-0.000100485	-0.000217008	-0.000341382	-0.000485507	-0.00063872	-0.000661532	-0.000777679	-0.000766176	-0.000677484	-0.000624222	-0.000527147	-0.000368481	-0.000294529	-0.000284846	-0.000267001	-0.000230578
70260477		-8.86099e-06	-1.14634e-05	-9.68956e-06	-3.89271e-06	-8.25846e-06	-3.94105e-06	-5.82765e-06	-1.44513e-05	-3.19383e-05	-5.75346e-05	-9.67587e-05	-0.000136188	-0.000167137	-0.000208132	-0.00028748	-0.000408786	-0.000564406	-0.000723001	-0.000723295	-0.000887501	-0.000992748	-0.000995942	-0.000746631	-0.000585121	-0.000381154	-0.000287107
70260547		-4.39528e-06	-8.66136e-06	-1.32487e-05	-1.70314e-05	-1.87655e-05	-1.87811e-05	-1.89233e-05	-2.06495e-05	-1.98061e-05	-1.72738e-05	-1.26269e-05	-7.6878e-06	-4.38371e-06	-3.67493e-06	-7.72821e-06	-1.35866e-05	-3.06969e-05	-5.85768e-05	-9.35161e-05	-0.000125487	-0.000160867	-0.000208932	-0.00026211	-0.000296334	-0.000299743	-0.000283553	-0.000247616	-0.00021269	-0.000176603	-0.000187722
70260617		1.2295e-05	5.93035e-06	-1.81053e-06	-6.79486e-06	-8.21494e-07	-3.84573e-06	-1.22881e-05	-2.47294e-05	-4.00481e-05	-6.79206e-05	-0.000123002	-0.000202939	-0.000210909	-0.000315136	-0.000387052	-0.000437295	-0.000456552	-0.000406964	-0.000371021	-0.00035823	-0.000358015	-0.000380417	-0.000381502	-0.000367126	-0.000298085
70260784		-4.28033e-07	5.12943e-06	1.2268e-05	1.94377e-05	2.15173e-05	2.07937e-05	2.10609e-05	1.6041e-05	2.43464e-05	2.84419e-05	1.53519e-05	-4.4088e-05	-0.000109712	-0.000308913	-0.000396501	-0.000471623	-0.000464569	-0.000434178	-0.000456051	-0.000417957	-0.000428375	-0.000395211	-0.00034075	-0.000272921	-0.00020855
70261091		-7.94345e-06	-7.35347e-06	-5.63136e-06	-8.72019e-06	-1.37728e-05	-1.74255e-05	-1.69448e-05	5.71514e-06	2.36688e-05	3.11959e-05	2.89762e-05	1.37556e-05	-2.96817e-05	-0.000135171	-0.00031103	-0.000586671	-0.000755084	-0.000689214	-0.00051816	-0.000473098	-0.000383857	-0.000355062	-0.000393913	-0.000385088	-0.000318789
70261231		1.2693e-05	2.774e-05	3.13001e-05	5.29274e-05	4.53532e-05	2.17072e-05	2.27633e-05	3.00618e-05	2.84607e-05	-1.06954e-06	-0.000135545	-0.000273731	-0.000432487	-0.000470446	-0.00059318	-0.000597918	-0.000566755	-0.000640885	-0.000679116	-0.000658846
70262222		-4.82108e-06	-1.29029e-05	-1.33536e-05	-7.61153e-06	-9.26162e-06	-1.18157e-05	-1.06089e-05	-1.35458e-05	-1.45799e-05	-1.29427e-05	-9.70536e-06	-7.81407e-06	-6.6164e-06	-6.1425e-06	-5.04622e-06	-8.97764e-06	-9.40309e-06	-8.09589e-06	-4.78894e-06	2.20589e-07	7.02957e-06	5.28395e-06	6.6168e-06	4.44571e-06	-1.27904e-06	-4.14856e-06	-9.71056e-06	-1.54381e-05	-3.87572e-05	-2.89467e-05
70262389		-2.45506e-05	-2.78728e-05	-2.39392e-05	-1.41966e-05	-1.09222e-05	-2.47326e-05	-3.02605e-05	-2.3785e-05	-1.43759e-06	1.4872e-06	1.3165e-06	-2.99168e-05	-8.49467e-05	-0.000109563	-0.000106218	-0.000126439	-0.000231521	-0.000405043	-0.000586401	-0.000667329	-0.00076183	-0.000718345	-0.000610952	-0.000545486
70262836		8.60371e-06	2.07222e-06	-5.77431e-06	-1.27677e-05	-1.98985e-05	-2.73851e-05	-3.93026e-05	-6.01177e-05	-8.57828e-05	-0.000104112	-0.000118035	-0.000147991	-0.000205475	-0.000211178	-0.000291863	-0.00035326	-0.000378793	-0.00037034	-0.000350507	-0.000345378	-0.000336197	-0.000293509	-0.000274933	-0.000199659	-0.000175157	-0.00017169
70262906		3.67123e-07	-3.65975e-06	-1.45734e-05	-1.9898e-06	-1.60688e-05	-1.32899e-06	-6.12701e-06	-1.09762e-05	-2.23474e-05	-3.18809e-05	-1.89508e-05	-2.74194e-05	-6.28464e-05	-0.000145931	-0.000242103	-0.000284686	-0.000285419	-0.000272402	-0.000256929	-0.000276065	-0.000375864	-0.000491782	-0.00066438	-0.000767962	-0.000749248	-0.000682162
70263073		-7.27935e-05	-5.58202e-05	-3.39801e-05	-2.05935e-05	-1.16457e-05	-1.08866e-05	-3.84354e-06	-3.80773e-06	-4.37326e-06	-4.71811e-06	-4.68571e-06	-4.68679e-06	-3.32968e-06	-5.94429e-06	-5.51717e-06	-4.99938e-06	-1.14943e-06	3.95694e-06	9.67656e-06	1.54974e-05	1.76418e-05	1.84798e-05	2.98244e-05	4.39252e-05	3.2605e-05	-1.74244e-05	-0.000135372	-0.000302258	-0.000279495	-0.000535894
70263687		-4.17044e-06	-4.21423e-06	-1.55513e-06	-1.94745e-06	-3.02106e-06	-4.29403e-06	-3.72354e-06	-1.50791e-07	3.07411e-06	9.50207e-06	1.10631e-05	1.05034e-05	4.22571e-06	-8.13498e-06	-1.64258e-05	-1.07921e-05	-1.96987e-06	-1.96167e-05	-6.58095e-05	-0.000106424	-0.000137532	-0.00014959	-0.000176372	-0.000211871	-0.000287753	-0.000353499	-0.000480446	-0.000445742	-0.000507404	-0.000559983
70263757		-6.96512e-06	-7.02137e-06	-9.71403e-06	-1.10781e-05	-1.1192e-05	-1.10977e-05	4.14498e-06	1.84399e-05	2.7095e-05	2.34898e-05	2.24633e-06	-3.03718e-05	-0.000106922	-0.000175379	-0.000237597	-0.000304097	-0.000367748	-0.000448507	-0.000524683	-0.000561111	-0.000533488	-0.000475567	-0.00049054	-0.00047829	-0.000472018	-0.00035412	-0.000326607
70264134		-3.66061e-06	-1.35675e-06	-2.06259e-06	-2.28926e-06	-2.21742e-06	-2.10029e-06	-1.9628e-06	-1.85225e-06	-1.68196e-06	-5.46702e-06	-4.14236e-06	5.34896e-07	7.09664e-06	6.63886e-06	-1.47165e-06	-2.8144e-05	-5.87889e-05	-7.25633e-05	-0.000100943	-0.000113792	-0.000102591	-8.98918e-05	-0.000125505	-0.000235964	-0.000326666	-0.000352158	-0.0003133	-0.000238584	-0.000199715
70264204		-4.90388e-06	-8.07942e-06	-1.08821e-05	-1.23497e-05	-1.16124e-05	-8.32917e-06	-3.82785e-06	-2.39884e-06	4.89584e-06	1.4211e-05	1.37165e-05	1.44492e-05	1.1946e-06	-2.8275e-06	-2.64629e-05	-8.51982e-05	-0.000148722	-0.000208482	-0.000246054	-0.000283253	-0.000327851	-0.000362753	-0.00038151	-0.000427153	-0.000414334	-0.000448872	-0.000483879	-0.000533957	-0.000547784
70264985		-3.31325e-06	-4.46498e-06	-6.33505e-06	-1.17057e-05	-1.73444e-05	-1.58166e-05	-2.01201e-05	-1.08629e-05	9.19476e-06	2.40058e-05	1.47519e-05	-2.10242e-05	-6.44573e-05	-8.70937e-05	-6.39373e-05	-6.22436e-05	-3.1612e-05	-3.03548e-05	-5.38818e-05	-8.92105e-05	-0.000113927	-0.000143132	-0.000216434	-0.000293519	-0.000349985	-0.000362164	-0.000343667	-0.000275028
70265669		4.43908e-07	-2.19839e-06	-1.03052e-05	-2.82439e-05	-6.08707e-05	-0.000107917	-0.000172285	-0.000259792	-0.00039827	-0.000531327	-0.000577404	-0.000567825	-0.000403583	-0.000392485	-0.000329402	-0.000285642	-0.000292335	-0.000305067	-0.000264647	-0.000234401	-0.000206914	-0.000184002	-0.000159209	-0.000125473
70265739		2.23246e-06	4.63271e-07	-1.63462e-06	-3.83948e-06	-5.6373e-06	-8.50398e-06	-1.32251e-05	-1.90277e-05	-2.30532e-05	-2.92001e-05	-4.33634e-05	-9.81761e-05	-0.000168024	-0.000245865	-0.00028726	-0.000284065	-0.000303382	-0.000394779	-0.000575587	-0.000685296	-0.000748317	-0.000748349	-0.000649325	-0.000574438
70265809		-1.64844e-05	-1.09307e-05	-8.39275e-06	-8.08981e-06	-8.53314e-06	-8.57069e-06	-7.48387e-06	-1.02508e-05	-9.28718e-06	-1.5223e-05	-3.72933e-05	-8.38215e-05	-0.000153014	-0.000240106	-0.0003442	-0.000431049	-0.000416824	-0.00041673	-0.000395708	-0.000433768	-0.000453923	-0.000477097	-0.00045499	-0.000465091	-0.00048992
70265976		-1.16394e-05	-1.3361e-05	-1.02187e-05	-7.97982e-06	-3.99894e-06	-2.336e-06	-1.89616e-06	-3.88422e-06	-6.62114e-06	-1.25288e-05	-1.77738e-05	-1.56714e-05	-8.74176e-06	1.94442e-06	1.04976e-05	-1.7981e-05	-6.50384e-05	-0.000101172	-0.000133687	-0.000121454	-0.000169014	-0.000161478	-0.000282774	-0.000225457	-0.000311056	-0.000399626	-0.000431557	-0.000507107	-0.000515337	-0.00053878
70266660		1.52354e-06	7.23087e-06	7.19074e-06	9.15137e-06	6.48742e-06	4.98203e-06	-9.32506e-06	-2.46582e-05	-3.12253e-05	-3.25785e-05	-2.88052e-05	-3.08e-05	-4.91578e-05	-8.21616e-05	-0.000133368	-0.000189769	-0.000244979	-0.00028263	-0.000333731	-0.000349676	-0.000379332	-0.000446577	-0.00052704	-0.000669231	-0.000757499	-0.000672685	-0.000520585	-0.00039546	-0.000329431
70267581		1.22676e-05	1.16241e-05	1.12238e-05	2.98603e-06	-2.33262e-06	-8.68917e-06	-1.50601e-05	-2.25787e-05	-4.03741e-05	-8.647e-05	-0.000148731	-0.000229174	-0.000325054	-0.000401909	-0.000461048	-0.000450829	-0.000452522	-0.000373625	-0.000318523	-0.000297254	-0.000283154	-0.000283689	-0.000244748	-0.00018808	-0.000146694
70268028		6.07527e-07	-7.69788e-07	-1.96756e-05	-3.11404e-05	-3.65811e-05	-3.29324e-05	-2.54694e-05	-3.99318e-05	-3.89382e-05	-3.74594e-05	-1.81487e-05	2.36511e-05	5.9337e-05	6.29444e-05	5.21385e-05	-1.66883e-05	-8.56982e-05	-0.000148571	-0.000194022	-0.000233817	-0.000298938	-0.000287125	-0.000368405	-0.000421355	-0.000380108	-0.000331917	-0.000355327	-0.000299278	-0.000236909
70268405		-6.22768e-06	-3.08082e-06	-4.36741e-06	1.509e-06	6.32313e-06	6.96615e-06	5.75942e-06	6.24574e-06	9.069e-06	1.4281e-05	1.2818e-05	3.16253e-06	-1.8573e-05	-2.47052e-05	-3.62222e-05	-0.000108451	-0.00023071	-0.000362606	-0.000454119	-0.000489779	-0.000499776	-0.00050869
70268572		3.45705e-06	2.68358e-06	7.70917e-07	-2.69658e-06	-3.83455e-06	-5.32877e-06	-6.23643e-06	-9.00315e-06	-1.47686e-05	-1.88939e-05	-1.05818e-05	-6.76674e-06	1.40174e-05	3.40669e-05	4.61842e-05	4.89113e-05	4.43083e-05	4.13984e-05	2.50227e-05	-2.42931e-05	-9.3906e-05	-0.000202454	-0.000265347	-0.000273636	-0.000250795	-0.000253034	-0.000320965	-0.000396119	-0.000491443	-0.000553615
70268712		1.30336e-05	1.87853e-05	3.08814e-05	3.80144e-05	4.80999e-05	2.9214e-05	4.92932e-05	3.49484e-05	9.94235e-06	-1.87303e-05	-2.69261e-05	-5.32448e-05	-6.85237e-05	-0.000119794	-0.000178903	-0.000230352	-0.000264835	-0.000310179	-0.000295208	-0.00029952	-0.000351555	-0.000421673	-0.000453798	-0.000465835	-0.000455484	-0.000395326	-0.000384951	-0.000405229
70269633		7.86272e-06	9.64961e-06	1.3753e-05	1.89535e-05	1.77626e-05	1.31277e-05	-6.59985e-06	-1.18231e-05	-2.83684e-05	-5.44771e-05	-6.87567e-05	-0.000100285	-0.000136651	-0.000162907	-0.000163679	-0.000158221	-0.000169834	-0.000202929	-0.000275545	-0.000340291	-0.000371812	-0.000392463	-0.000346078	-0.000280525	-0.000250895	-0.000260659	-0.000276034	-0.000250944
70270010		-1.47899e-05	-4.11317e-05	-6.29141e-05	-8.41953e-05	-7.69167e-05	-0.000111004	-0.000107021	-0.000140851	-0.000164615	-0.000218984	-0.000249306	-0.000285157	-0.000299676	-0.000268443	-0.000298545	-0.000352403	-0.000398045	-0.000419378	-0.00033944	-0.000255528	-0.00022439	-0.000202661	-0.000185341
70270177		-2.49754e-06	-3.04154e-06	-2.26737e-06	-4.12411e-06	-4.18621e-06	-3.96136e-07	4.49537e-06	7.51353e-06	3.68985e-06	2.26524e-06	5.53113e-06	7.93002e-06	-2.91393e-06	-1.52879e-05	-2.68693e-05	-4.09281e-05	-5.42695e-05	-6.73256e-05	-0.000160561	-0.000236467	-0.00030108	-0.000296888	-0.000361774	-0.000402554	-0.000457915	-0.0005103	-0.000499176	-0.000441485	-0.000369393
70270317		-2.58244e-05	-2.53982e-05	-2.23593e-05	-3.03019e-05	-3.69747e-05	-4.47459e-05	-5.17099e-05	-4.75798e-05	-2.83333e-05	-1.04295e-05	-2.02746e-05	-7.74685e-05	-0.000151667	-0.000181118	-0.000209626	-0.000188642	-0.0002346	-0.000285951	-0.000333703	-0.000314023	-0.000331628	-0.000387967	-0.000356494	-0.000316484	-0.000293877	-0.00025392	-0.000202699	-0.000153997	-9.04755e-05
70271238		-2.20657e-06	-3.86711e-06	-5.49817e-06	-1.02176e-05	-1.16491e-05	-8.21041e-06	-3.71819e-06	-1.85025e-06	1.88816e-06	1.0221e-05	1.19704e-05	1.03547e-05	9.71856e-06	-1.18685e-05	-4.92483e-05	-0.00015967	-0.000248699	-0.000308808	-0.000301013	-0.000283315	-0.000291502	-0.000325944	-0.000295776	-0.000305822	-0.000315768	-0.000353008	-0.000387674	-0.000368655	-0.00030599
70272466		-1.30859e-06	2.17157e-07	2.7807e-06	5.05377e-06	7.82187e-06	1.11542e-05	1.73583e-05	1.67002e-05	7.9344e-06	6.9274e-06	1.39805e-05	2.29174e-05	1.68263e-05	-1.31052e-05	-6.00055e-05	-0.000121258	-0.000174117	-0.00023461	-0.000283668	-0.000324298	-0.000391881	-0.000455287	-0.000488909	-0.000491318	-0.000416309
70274378		1.47992e-06	2.80713e-06	6.44648e-06	6.82029e-06	1.16537e-05	1.0687e-06	-1.96802e-05	-5.40489e-05	-4.19419e-05	-8.2209e-05	-0.000146844	-0.000300957	-0.000450245	-0.00049383	-0.000368225	-0.000413292	-0.0004161	-0.000431891	-0.000550779	-0.000571276	-0.000493842	-0.000486254	-0.000461692	-0.000454461	-0.000443988	-0.000394713	-0.000291379	-0.000202451	-0.000143572
70275132		6.20131e-06	-2.7333e-06	-8.68124e-06	-1.81116e-05	-3.35008e-05	-5.38112e-05	-7.11313e-05	-5.0072e-05	-6.92332e-05	-0.000102466	-0.000117647	-0.000165488	-0.000240856	-0.000354038	-0.000518427	-0.000619354	-0.000615653	-0.000631087	-0.000558393	-0.000628129	-0.000627191
70275369		-3.95817e-05	-5.39805e-05	-7.24576e-05	-9.02008e-05	-0.000103157	-0.000106743	-9.71751e-05	-7.12971e-05	-5.09135e-05	-4.56196e-05	-4.28343e-05	-7.31455e-05	-0.000116213	-0.000137251	-0.000150965	-0.000175246	-0.000183453	-0.000182841	-0.000194017	-0.000231582	-0.000265831	-0.000253357	-0.00020715	-0.000183857	-0.000162591	-0.000145279	-0.000152525
70275439		-2.23492e-06	7.52585e-07	1.58846e-07	-3.88856e-06	-9.14152e-06	-1.52264e-05	-2.25084e-05	-3.20043e-05	-4.14284e-05	-4.84709e-05	-5.30923e-05	-4.48494e-05	-4.42731e-05	-5.23741e-05	-5.12138e-05	-6.1538e-05	-7.32503e-05	-6.99208e-05	-0.000108239	-0.000150374	-0.000114265	-0.000183991	-0.000197087	-0.000223252	-0.00023115	-0.000237428	-0.000254529
70275509		5.41556e-06	7.11694e-06	9.73195e-06	7.20739e-06	1.45496e-06	-6.78055e-06	-6.83216e-06	-1.95377e-05	-2.99703e-05	-3.25527e-05	-3.64938e-05	-5.3184e-05	-7.55246e-05	-0.00014275	-0.000222659	-0.000272432	-0.000285413	-0.000304518	-0.000374015	-0.000431875	-0.000621019	-0.00071715	-0.000708997	-0.000597205
70275746		-1.7902e-05	-1.51252e-05	-2.04799e-05	-2.5022e-05	-2.77951e-05	-3.17425e-05	-3.3646e-05	-3.1789e-05	-3.70942e-05	-4.81936e-05	-6.7209e-05	-0.000121458	-0.000163454	-0.000256773	-0.000353338	-0.000485472	-0.000553182	-0.000479518	-0.000411415	-0.000337307	-0.000345809	-0.00035122	-0.000362293	-0.000326352	-0.000339765	-0.000327075	-0.000305185	-0.000230405	-0.000175885	-0.00017143
70275816		-8.74177e-06	-2.12395e-06	-6.58494e-06	-1.24398e-05	-1.12567e-05	-2.8531e-06	7.36975e-06	1.95433e-05	2.74007e-05	2.41752e-05	6.17132e-06	-1.71366e-05	-4.49146e-05	-6.4282e-05	-7.32483e-05	-0.000118891	-0.000204352	-0.00032006	-0.000408954	-0.000459784	-0.000447239
70276053		-2.86793e-06	-1.0136e-06	-4.2469e-07	-2.6909e-06	-2.97977e-06	-3.81934e-06	-4.28614e-06	-4.51017e-06	-4.58719e-06	-1.5569e-06	4.15157e-06	1.50827e-06	4.80304e-06	1.71734e-06	-1.88198e-05	-3.64023e-05	-5.25496e-05	-6.84234e-05	-9.87094e-05	-0.000141285	-0.000245143	-0.000409939	-0.00046369	-0.000374372	-0.000340395	-0.00026156	-0.000238708
70276597		-3.68218e-05	-4.0708e-05	-4.52241e-05	-4.74033e-05	-4.72155e-05	-3.77487e-05	-3.50872e-05	-2.0948e-05	-2.24968e-05	-3.39076e-05	-6.90389e-05	-5.42206e-05	-8.1662e-05	-7.36159e-05	-0.000124593	-0.00015542	-0.000219041	-0.000263626	-0.000303508	-0.000341841	-0.000368735	-0.000398232	-0.000394433	-0.000336953	-0.000280942	-0.000234286	-0.000192621	-0.000165539	-0.000138928	-0.000120234
70276974		9.02791e-06	7.5215e-06	5.08536e-06	9.7548e-07	-2.50096e-06	-5.85138e-06	-9.90922e-06	-1.63267e-05	-2.70308e-05	-4.37119e-05	-7.01143e-05	-0.000103923	-0.000144478	-0.00019044	-0.000215898	-0.000268773	-0.000332058	-0.000410731	-0.000412396	-0.000417049	-0.000370493	-0.000318051	-0.000269587	-0.000258646	-0.000252585	-0.000243245	-0.000229905	-0.000209798
70277728		-4.97302e-06	-6.57218e-06	-8.32123e-06	-9.93145e-06	-1.32832e-05	-1.55341e-05	-2.17551e-05	-2.12984e-05	-1.77501e-05	-1.8062e-05	-7.80405e-06	1.2208e-06	-2.68883e-06	3.15423e-06	-1.26528e-05	-4.87879e-05	-0.000111951	-0.00018922	-0.000258093	-0.000268767	-0.000321704	-0.00036216	-0.000429232	-0.000355628	-0.000545144	-0.000664389	-0.000876569	-0.000892483	-0.000690935	-0.000577139
70278105		-1.98141e-05	-1.67535e-05	-1.71612e-05	-9.01267e-06	-7.36464e-06	-5.0262e-06	-3.03163e-06	1.15914e-06	4.45702e-06	9.2353e-06	1.17899e-05	1.37035e-05	1.45953e-05	1.68137e-05	2.05803e-05	1.7752e-05	1.46246e-05	1.47097e-05	-2.43085e-05	-6.98559e-05	-0.000115125	-0.000207736	-0.000395069	-0.000720882	-0.000972772	-0.000991101	-0.000939189	-0.000877965	-0.000875275	-0.000890534
70278649		3.76819e-06	1.54964e-06	6.05706e-06	-9.73096e-06	-1.22342e-05	-2.05938e-06	2.65318e-05	2.75093e-05	2.73804e-05	-2.73505e-05	-0.000111954	-0.000184581	-0.000215743	-0.000219913	-0.000217719	-0.000264538	-0.000350342	-0.00040385	-0.000411611	-0.000377738	-0.000459886	-0.000411546	-0.000495818	-0.000448118	-0.000447347	-0.000326997	-0.000254109	-0.000226248
70278956		-3.72765e-06	-6.56647e-06	-2.42004e-05	-2.85023e-05	-5.25528e-05	-7.12786e-05	-9.43729e-05	-0.000129532	-0.000172216	-0.000188234	-0.00018755	-0.000175259	-0.000341494	-0.000480858	-0.000631932	-0.000681017	-0.000603768	-0.000527935	-0.000500616	-0.000436983	-0.00038993	-0.000339252	-0.000283496	-0.000233031	-0.000177974	-0.000131738
70279193		-2.01502e-05	-1.85146e-05	-1.47351e-05	-1.48378e-05	-1.13663e-05	-5.707e-06	5.44202e-06	-1.60293e-06	-5.16637e-06	-3.66096e-05	-7.73732e-05	-0.000144172	-0.000214084	-0.000261376	-0.000301892	-0.00032785	-0.000369578	-0.000387524	-0.000421946	-0.000466492	-0.000511565	-0.000581149	-0.00056479	-0.000444576	-0.000307585	-0.000221128	-0.000146399
70280184		-8.83483e-06	-1.06841e-05	-3.72987e-06	-2.77502e-06	-2.04139e-05	-5.84523e-05	-0.000125662	-0.000169341	-0.000190948	-0.000206914	-0.000280744	-0.000212176	-0.000275597	-0.000336155	-0.000540397	-0.000577394	-0.000572026	-0.000520949	-0.000458466	-0.000388569	-0.000328633	-0.000303592	-0.000230885	-0.000205594	-0.000200796	-0.000198938	-0.000185177
70281175		-4.39401e-05	-3.74004e-05	-3.4981e-05	-2.85467e-05	-2.4384e-05	-2.15166e-05	-1.23343e-05	5.96642e-06	1.64672e-05	1.40153e-05	-1.0846e-05	-2.64641e-05	-5.21333e-05	-7.32364e-05	-6.18364e-05	-6.6472e-05	-6.74406e-05	-7.79107e-05	-0.000140727	-0.000177844	-0.000264242	-0.00033445	-0.000387757	-0.000462821	-0.000507418	-0.000660141	-0.000731326	-0.000747225
70281552		-7.68895e-06	-4.41199e-06	-1.10674e-06	1.30112e-07	-2.73798e-06	-7.74464e-06	-4.99375e-06	-9.94604e-06	-4.78775e-06	-4.06889e-06	-3.14726e-06	-2.35757e-06	-3.73648e-06	-1.23616e-05	-3.32158e-05	-6.23785e-05	-8.68962e-05	-0.000103615	-0.000137495	-0.000204406	-0.000302524	-0.000377037	-0.000388116	-0.000303024	-0.000230537	-0.000190807	-0.00025301	-0.000202376	-0.000273711	-0.000362899
70282096		-3.35511e-06	-1.02238e-05	-1.96678e-05	-3.21392e-05	-4.0007e-05	-5.28972e-05	-5.34456e-05	-3.43433e-05	9.88227e-06	-5.58733e-05	-0.000116261	-0.000152509	-0.000127563	-7.25461e-05	-3.87162e-05	-8.41626e-05	-0.000221254	-0.00040814	-0.000529137	-0.000543513
70282166		-1.41632e-06	2.74149e-06	9.02348e-06	5.57073e-06	-1.84267e-07	-9.03339e-06	-1.97928e-05	-2.81103e-05	-6.1696e-05	-8.72861e-05	-0.000109023	-0.000140911	-0.000228793	-0.000455613	-0.000711779	-0.000948811	-0.000956029	-0.000819702	-0.000653652	-0.000578659	-0.000470105	-0.000362268	-0.000270517	-0.000234966
70282543		3.36525e-05	2.53815e-05	1.83166e-05	2.39143e-05	1.69753e-05	2.90074e-05	6.83034e-06	6.62351e-06	-3.23869e-05	-3.04279e-05	-2.58945e-05	-2.88113e-05	-3.6595e-05	-5.81063e-05	-9.17031e-05	-0.000141763	-0.00016132	-0.00018057	-0.000234106	-0.000339361	-0.000412343	-0.000516195	-0.000558104	-0.000548358	-0.000501429	-0.000403651	-0.000297601
70282613		-1.32735e-05	-1.10556e-05	-9.35813e-06	-1.08682e-05	-1.225e-05	-1.18585e-05	-1.47481e-05	-1.36131e-05	-9.86737e-06	-5.34932e-06	7.49867e-06	1.54731e-05	1.16782e-05	7.45481e-06	1.75813e-06	2.99049e-06	-2.70234e-05	-9.93548e-05	-0.000265321	-0.000543027	-0.000782803	-0.000915852	-0.00101791	-0.00105951	-0.000951767	-0.000727916
70283227		-4.01876e-06	-1.67893e-06	-2.33074e-06	-2.6045e-06	-4.37012e-06	-6.48748e-06	-9.36136e-06	-1.17223e-05	-1.54234e-05	-2.7961e-05	-2.97995e-05	-6.59675e-05	-0.000125589	-0.000202255	-0.000278836	-0.000335161	-0.000497944	-0.000590771	-0.000631926	-0.000665805	-0.000593903	-0.000521872	-0.000494504	-0.000453267	-0.000423109	-0.000336137	-0.000236729
70283534		2.92713e-06	7.37917e-06	1.14465e-05	1.20659e-05	1.68894e-05	2.30648e-05	2.57712e-05	1.6996e-05	5.64732e-06	-2.77183e-06	-2.0649e-05	-7.78934e-05	-0.000172929	-0.000223721	-0.000221526	-0.000221534	-0.000229672	-0.000236908	-0.000323584	-0.000370287	-0.000385091	-0.00050192	-0.000672439
70283911		-1.14652e-05	-1.14844e-05	-9.59941e-06	-9.24996e-06	-9.81079e-06	-1.16257e-05	-2.37493e-05	-3.7453e-05	-4.25904e-05	-5.85563e-05	-7.96196e-05	-0.000127408	-0.000204944	-0.000284628	-0.000419566	-0.000670466	-0.000742875	-0.000696748	-0.000758054	-0.000743564	-0.000788505
70284078		-1.01773e-06	-5.5669e-06	-1.67052e-05	-3.24146e-05	-2.2508e-05	-3.13183e-05	-4.34609e-05	-3.52972e-05	-5.20696e-05	-6.15369e-05	-7.0604e-05	-0.000102783	-0.000173037	-0.000283725	-0.000343431	-0.000345826	-0.000298904	-0.000248077	-0.000226152	-0.000233189	-0.000265904	-0.00025867	-0.00023954
70284218		-5.01178e-06	-4.05557e-06	-3.75949e-06	-3.50412e-06	-5.56124e-06	-7.68381e-06	-9.36759e-06	-9.11745e-06	-8.51496e-06	-7.71941e-06	-6.84274e-06	-5.47813e-06	-3.66005e-06	-1.75838e-07	5.12804e-07	-1.69149e-06	-7.37365e-06	-1.76155e-05	-3.45538e-05	-7.17724e-05	-0.000129555	-0.000188405	-0.000222779	-0.000239749	-0.000235743	-0.000270294	-0.000371667	-0.000469598	-0.000593257
70284762		-5.94911e-05	-8.41291e-05	-8.03618e-05	-9.46691e-05	-0.000103371	-0.000104026	-0.000125684	-0.000159988	-0.00021063	-0.00027872	-0.000307271	-0.000309269	-0.000276399	-0.000244707	-0.000218675	-0.000214954	-0.00021143	-0.000204715	-0.000190219	-0.000163803	-0.000141039	-0.000106131
70284832		-1.20838e-05	-5.06865e-06	-3.86301e-07	-2.98385e-06	-2.67959e-06	-4.76788e-06	-9.17961e-06	-1.4539e-05	-1.92783e-05	-2.07559e-05	-3.14238e-05	-4.87464e-05	-7.33398e-05	-8.72546e-05	-9.73375e-05	-0.000114911	-0.000198044	-0.000270965	-0.000341262	-0.000503969	-0.000552204	-0.000397588	-0.000268025	-0.000183655	-0.0001637	-0.000146444
70285069		-3.48033e-07	3.51987e-06	-7.7193e-06	-7.5639e-06	-5.90082e-06	1.58844e-06	1.60294e-06	-2.88687e-06	3.70326e-06	1.39479e-05	3.14725e-05	4.02794e-05	2.67326e-05	-4.85897e-05	-0.000202806	-0.000398383	-0.000496617	-0.000555457	-0.000597197	-0.000566623	-0.000536446	-0.000468761	-0.000478486	-0.000508356	-0.000535491	-0.000542681
70285516		-5.44062e-06	-4.28379e-06	-5.29501e-06	-1.00944e-05	-1.83754e-05	-3.12363e-05	-5.25972e-05	-8.81111e-05	-0.000142347	-0.000200265	-0.00023122	-0.000217211	-0.00024546	-0.000268437	-0.00035505	-0.00044389	-0.000531471	-0.000558694	-0.000493583	-0.000438763	-0.000357552	-0.000357598	-0.000302393
70286437		2.16349e-06	-1.23979e-06	-5.55337e-06	-7.22038e-06	-6.3724e-06	-3.89114e-06	-1.43517e-06	-6.15356e-06	-2.59141e-05	-5.47986e-05	-6.85502e-05	-8.88689e-05	-9.82628e-05	-9.82684e-05	-0.000101169	-0.000152496	-0.000251848	-0.000368077	-0.000440287	-0.000453388	-0.000449601	-0.000432909	-0.000447826	-0.000434155	-0.000418466	-0.00037463
70287288		-4.35171e-06	1.50158e-06	-8.96444e-07	-7.79683e-07	3.12445e-06	3.7262e-06	1.05034e-05	2.00793e-05	2.66391e-05	2.15941e-05	-5.80447e-06	-2.9383e-05	-4.69025e-05	-6.39442e-05	-7.46922e-05	-9.16925e-05	-0.000164714	-0.000188889	-0.000211413	-0.00030356	-0.000275742	-0.000339867	-0.000419849	-0.000536794	-0.000686296	-0.000746561	-0.00072841	-0.000605112
70289033		9.02822e-06	1.81982e-05	2.53112e-05	2.63263e-05	1.70484e-05	-1.36533e-05	-2.66052e-05	-4.87221e-05	-6.39776e-05	-8.42075e-05	-9.21661e-05	-9.85984e-05	-0.00012409	-0.000139992	-0.00014229	-0.000147761	-0.000164932	-0.000179095	-0.000196686	-0.000213174	-0.00023004	-0.000191728	-0.000202	-0.000211997	-0.000199258	-0.000203425	-0.000190871	-0.000169687	-0.00014468
70291559		-1.31936e-06	-1.53924e-06	-3.81989e-06	-6.27138e-06	-3.90241e-06	-2.91891e-06	-2.0669e-06	3.87687e-07	4.80957e-06	1.03773e-05	1.66942e-05	2.1423e-05	2.0496e-05	1.02338e-05	-1.51074e-05	-4.22746e-05	-8.08243e-05	-0.000159579	-0.000252234	-0.000338	-0.000401873	-0.000444146	-0.00048695	-0.000524673	-0.000563208	-0.000574128	-0.000517077	-0.000454088
70292550		2.03375e-05	1.67926e-05	1.01534e-05	4.00173e-06	-1.8956e-05	-1.40706e-05	-9.06438e-06	-4.06633e-06	-2.19399e-06	3.30977e-07	3.45866e-06	9.35777e-06	1.66174e-05	1.78248e-05	2.29946e-05	2.57415e-05	3.18014e-05	4.60727e-05	7.09372e-05	8.30869e-05	8.6833e-05	8.75655e-05	8.49064e-05	6.6433e-05	5.17218e-05	3.52e-05	1.70293e-05	1.89e-06	-2.74686e-05	-4.56063e-05
70292927		-1.68275e-06	-1.32725e-06	-8.69636e-07	-2.50054e-06	-2.85061e-06	-4.924e-06	-7.3999e-06	-7.85242e-06	-4.57634e-06	-3.2374e-06	7.75625e-06	1.82557e-05	1.10797e-05	1.64096e-05	1.62056e-05	8.49843e-07	-3.80771e-05	-9.28662e-05	-0.000129352	-0.000111157	-4.16621e-05	3.47821e-05	3.40397e-05	-1.57597e-05	-5.66639e-05	-0.000157473	-0.000259233	-0.000358662	-0.000384812	-0.000337192
70293541		-2.88765e-05	-2.25489e-05	-1.73803e-05	-1.39871e-05	-1.14868e-05	-8.25176e-06	-4.32041e-06	4.06008e-07	-2.06957e-06	4.03441e-07	-1.63824e-06	-4.14052e-06	-8.83538e-06	-1.58724e-05	-2.39399e-05	-3.34566e-05	-4.8548e-05	-7.2604e-05	-0.000104561	-0.000141646	-0.000189575	-0.000263836	-0.000354893	-0.000428623	-0.000478317	-0.000528408	-0.000618581	-0.000716617	-0.0007804	-0.000838471
70293918		-2.31831e-06	-6.28738e-07	9.11683e-08	1.82593e-06	6.1574e-06	7.61284e-06	1.74006e-05	2.80355e-05	3.39014e-05	3.07476e-05	1.99597e-05	7.66534e-06	-3.35688e-06	-9.78049e-06	-2.99027e-05	-7.88458e-05	-0.000133645	-0.000205259	-0.000275857	-0.00033985	-0.000395727	-0.000411484	-0.000389072	-0.000458625	-0.000488724	-0.000527442
70294085		1.46853e-06	2.09846e-07	4.55129e-07	-1.02422e-06	-5.80756e-06	-1.35958e-05	-2.21837e-05	-3.1264e-05	-4.96441e-05	-7.82689e-05	-0.000120592	-0.000142128	-0.000195828	-0.000252497	-0.000313415	-0.000374412	-0.000405097	-0.000387815	-0.000354917	-0.000373944	-0.000355166	-0.000338724	-0.000319142	-0.000303248	-0.000263712	-0.00021816	-0.000176632
70295076		-1.04568e-05	-5.65592e-06	-3.06229e-06	-3.27658e-06	9.18782e-07	5.5415e-07	-3.38618e-06	-3.22638e-06	-7.46914e-06	-1.16384e-05	-1.33188e-05	-9.41424e-06	5.38668e-07	-8.22251e-06	-2.56736e-05	-6.17018e-05	-9.60292e-05	-0.000123482	-0.000157789	-0.000221237	-0.000272496	-0.000273748	-0.000304434	-0.000357855	-0.000378678	-0.000390509	-0.000329161	-0.00025445	-0.000214004	-0.000218069
70296067		5.65191e-06	5.94369e-06	4.46011e-06	-1.02239e-06	-7.62043e-06	-1.05199e-05	-1.06291e-05	-1.28316e-05	-2.28088e-05	-3.96428e-05	-5.69955e-05	-7.48576e-05	-9.66332e-05	-0.000114154	-0.000124522	-0.00012246	-0.000134521	-0.000118423	-0.000113943	-0.000133106	-0.000163245	-0.000160826	-0.000179301	-0.000185652	-0.000184589	-0.000162035
70297742		-1.13395e-05	-1.33e-05	-1.36489e-05	-1.24977e-05	-9.93691e-06	-6.27865e-06	-3.27957e-06	-2.28584e-06	-5.14884e-06	-7.65661e-06	-8.34792e-06	-7.86955e-06	-8.05212e-06	-9.72012e-06	-1.20497e-05	-1.34412e-05	-1.40825e-05	-1.74888e-05	-2.67498e-05	-0.000117774	-9.81126e-05	-0.000209565	-0.000339849	-0.000293487	-0.000352148
70297812		-2.51249e-05	-2.69388e-05	-3.07318e-05	-4.03494e-05	-4.04568e-05	-2.98219e-05	-1.63736e-05	-1.49531e-05	-3.46821e-05	-7.2439e-05	-0.000109428	-9.01056e-05	-2.82525e-05	6.99947e-06	-8.4029e-05	-0.000164759	-0.000254074	-0.000347778	-0.000408858	-0.000451869	-0.000430807	-0.000411467
70297979		-2.47395e-05	-3.66698e-05	-3.57458e-05	-3.65086e-05	-2.82283e-05	-2.14901e-05	-4.1611e-06	-7.96599e-06	-2.22304e-05	-2.97907e-05	-4.20757e-05	-5.98407e-05	-9.71049e-05	-0.000140032	-0.000195428	-0.000253852	-0.000367577	-0.000463501	-0.000510286	-0.000581155	-0.000598938	-0.000589278	-0.000574911	-0.000529336	-0.000452294	-0.000335139
70298663		-1.34392e-05	-1.297e-05	-1.34242e-05	-1.51572e-05	-1.68233e-05	-1.62128e-05	-1.42353e-05	-8.65498e-06	-6.04246e-06	-4.17559e-06	-1.25537e-05	-2.08844e-05	-3.27341e-05	-4.1336e-05	-3.98798e-05	-5.03284e-05	-4.16219e-05	-5.45881e-05	-6.62033e-05	-7.8988e-05	-0.000110602	-0.000220946	-0.000430754	-0.000612412	-0.000762972	-0.000799849	-0.000897759	-0.000963123	-0.000898534
70299654		-9.7141e-06	-3.59951e-06	-3.95396e-06	-3.72815e-06	-4.35168e-06	-4.61073e-06	-4.23263e-06	-4.66213e-06	-5.03443e-06	-6.72296e-06	-1.2208e-05	-2.30273e-05	-4.093e-05	-6.67664e-05	-9.71606e-05	-0.000132401	-0.000186649	-0.000261737	-0.000353433	-0.000388257	-0.000372701	-0.000360911	-0.0003402	-0.000325286	-0.000360749	-0.000414221	-0.000427994
70300338		-1.3568e-05	-2.23127e-05	-2.99766e-05	-1.94163e-05	-2.30076e-05	-1.79957e-05	-6.00826e-06	1.40383e-05	2.41901e-05	3.06094e-05	3.15506e-05	4.23066e-05	1.9622e-05	-6.07705e-06	1.14867e-05	-3.10484e-05	-8.02071e-05	-0.00013246	-0.000127114	-0.000134211	-0.000182451	-0.000316617	-0.000523523	-0.000525478	-0.000554365	-0.000551742	-0.000574641	-0.000549278
70300408		6.00693e-06	8.11774e-06	8.6191e-06	1.08596e-05	1.01615e-05	1.10972e-05	1.23572e-05	9.6148e-06	3.28913e-06	1.03558e-05	8.41916e-06	8.87406e-06	1.13757e-05	4.91728e-06	-9.24184e-06	-2.55823e-05	-4.39408e-05	-4.72007e-05	-8.39662e-05	-0.000111081	-0.000125706	-0.000135826	-0.000176713	-0.000237166	-0.000280835	-0.000333284	-0.000316387	-0.000282346	-0.000237375	-0.000224136
70301189		-4.06141e-07	-6.51556e-08	2.15035e-07	-6.55205e-07	-2.54537e-06	-5.56138e-06	-9.31748e-06	-1.25775e-05	-1.27082e-05	-1.42902e-05	-1.35409e-05	-1.11625e-05	-9.1191e-06	-1.49189e-05	-2.72824e-05	-4.22568e-05	-5.33347e-05	-7.06041e-05	-0.000122613	-0.000193073	-0.000239763	-0.00027848	-0.00029819	-0.000291194	-0.000261977	-0.000285623	-0.000293929	-0.000342475	-0.00039113
70301496		-2.21211e-05	-2.16025e-05	-1.92909e-05	-1.81124e-05	-1.61844e-05	-1.63289e-05	-2.07045e-05	-3.05211e-05	-4.19311e-05	-3.94736e-05	-6.80119e-05	-0.000134643	-0.000224035	-0.000304411	-0.000343903	-0.000337224	-0.000299953	-0.000282843	-0.00026269	-0.000248763	-0.000263533	-0.000311522	-0.000319632	-0.000329118	-0.00032864
70301706		-9.98265e-06	-6.55198e-06	-4.94559e-06	-4.95016e-06	-2.8181e-06	-1.04053e-06	2.44778e-06	3.53324e-06	7.06055e-07	-8.77869e-06	-1.25971e-05	-5.44276e-06	1.48812e-05	3.11225e-05	1.68986e-05	-3.04278e-05	-8.90506e-05	-0.000126842	-0.000145628	-0.000175421	-0.000214184	-0.000226235	-0.000266345	-0.000279014	-0.00031684	-0.000351669	-0.000383606	-0.000380921	-0.000304347	-0.000338242
70301943		2.11064e-06	6.73827e-07	8.50251e-06	1.90144e-05	3.01313e-05	3.616e-05	3.09455e-05	1.89418e-05	1.75377e-05	2.39314e-05	1.04058e-05	3.52246e-05	-3.41977e-05	-2.51581e-05	-0.00012199	-0.000224478	-0.00028747	-0.000387004	-0.00040109	-0.000374737	-0.000317538	-0.0003278	-0.000419168	-0.000629539	-0.000852955	-0.000878735
70302557		-8.76234e-06	-3.87848e-06	-1.22727e-06	-1.14344e-06	-3.098e-07	-3.93367e-07	-1.63409e-06	-2.79883e-06	-1.63478e-06	2.13662e-06	4.73168e-06	2.77492e-07	-1.4485e-05	-3.53139e-05	-4.45521e-05	-7.48757e-05	-9.66952e-05	-8.92533e-05	-9.71719e-05	-0.000101187	-0.000157508	-0.000190219	-0.000174924	-0.000154014	-0.000138329	-0.000152024	-0.000198957	-0.000277732	-0.00035364	-0.000419012
70302864		-0.016261	-0.0159999	-0.0152008	-0.013473	-0.0121234	-0.0135481	-0.0145246	-0.0174483	-0.0126103	-0.00577384	0.000387479	0.00210698	0.00123612	-0.00369929	-0.00773694	-0.0100604	-0.0128441	-0.0115591	-0.00988054	-0.0091058	-0.00932467	-0.0100461	-0.00934064	-0.00622079	-0.00489619	-0.00436755	-0.00344112
70303311		3.04958e-06	-4.44294e-06	-1.15874e-05	-9.04812e-06	-2.50477e-06	1.03172e-05	1.97845e-05	2.34066e-05	1.99069e-05	1.53828e-05	1.22894e-05	1.05342e-05	7.33377e-06	-3.31871e-06	-3.18557e-05	-8.41258e-05	-0.000146539	-0.000190986	-0.000219209	-0.000238978	-0.000296295	-0.000356802	-0.000433173	-0.000487168	-0.000500402	-0.000539974	-0.000589619
70303618		-6.51576e-06	-6.48215e-06	-5.75353e-06	-5.01007e-06	-7.33073e-06	-1.05219e-05	-2.09272e-05	-4.01105e-05	-6.55873e-05	-9.41013e-05	-0.000129415	-0.000157995	-0.000179389	-0.00022188	-0.000312562	-0.000395819	-0.00048365	-0.00055372	-0.000592308	-0.000644935	-0.000647552	-0.000635027	-0.000543479	-0.000413684	-0.000295293
70304162		-3.16898e-05	-4.32519e-05	-4.17772e-05	-3.84517e-05	-3.45529e-05	-3.43028e-05	-3.48642e-05	-3.39084e-05	-3.09033e-05	-2.48963e-05	-2.17474e-05	-1.25085e-05	-1.06024e-05	-1.10535e-05	-8.82232e-06	-3.50265e-06	-1.89952e-06	-1.46257e-05	-4.06831e-05	-5.45552e-05	-0.00010675	-0.000118226	-0.000166967	-0.000277441	-0.00037584	-0.000481155	-0.000539701	-0.000470073	-0.000399131	-0.000335454
70305153		-1.3454e-05	-1.27272e-05	-9.14755e-06	-1.69077e-05	-1.09628e-05	-4.56079e-06	-3.47931e-06	-1.82113e-07	-2.79631e-07	-1.45227e-06	-3.13659e-06	-4.43949e-06	-5.39933e-06	-6.00664e-06	-6.63453e-06	-8.38151e-06	-1.24088e-05	-1.55602e-05	-1.61205e-05	-1.4601e-05	-9.80493e-06	-5.43072e-07	1.19886e-05	2.0027e-05	-3.31886e-06	-4.95771e-05	-5.16764e-05	-9.70462e-05	-0.000113272	-0.000122616
70305390		-5.41835e-06	-7.53349e-06	-8.41099e-06	-1.53321e-05	-2.56771e-05	-3.16831e-05	-3.10001e-05	-3.21169e-05	-3.01058e-05	-2.35165e-05	-1.66358e-05	-1.85272e-05	-1.9058e-05	-4.93526e-05	-4.79408e-05	-9.64943e-05	-0.000165211	-0.000257223	-0.000418376	-0.000545432	-0.000594897	-0.00057742	-0.000565878	-0.000544123	-0.000547917	-0.000490276	-0.000468293	-0.000420576
70305460		-1.95529e-05	-1.54768e-05	-1.97979e-05	-2.33487e-05	-1.61186e-05	-4.24496e-06	5.49915e-07	3.01882e-06	2.20252e-06	-3.48127e-07	-6.28674e-06	-2.88878e-05	-5.51391e-05	-0.000101324	-0.000117181	-0.000143403	-0.000168063	-0.000215514	-0.000236199	-0.000264843	-0.000351881	-0.000364786	-0.000469599	-0.000445015	-0.000458842	-0.000423575	-0.000365442	-0.000297405
70307205		-5.98224e-06	-1.29386e-05	-1.61655e-05	-1.86082e-05	-1.59184e-05	-1.03238e-05	-1.10503e-05	-8.05255e-06	-1.08434e-05	-1.23118e-05	-6.50666e-06	-5.34966e-05	-8.10326e-05	-0.000189417	-0.000277873	-0.000343292	-0.000468838	-0.00055441	-0.000606259	-0.000585994	-0.000574406	-0.000454597	-0.000404428	-0.00037937	-0.000366339	-0.00032237
70307442		-1.841e-05	-1.42234e-05	-1.12509e-05	-6.05229e-06	-4.7507e-07	2.03702e-06	-1.55418e-06	-7.5338e-06	-1.2232e-05	-1.52457e-05	-2.36373e-05	-3.64595e-05	-0.000142215	-0.000193714	-0.000259124	-0.000218302	-0.000193448	-0.000171885	-0.00018009	-0.000188764	-0.000209539	-0.000241816	-0.000278833	-0.000315044	-0.000310239	-0.000317287	-0.000269221	-0.000180526	-0.000116573	-0.00010475
70307512		-1.52152e-05	-1.40127e-05	-1.02626e-05	-1.13724e-05	-1.46789e-05	-1.65624e-05	-1.47205e-05	-1.00707e-05	-5.95592e-06	-3.88782e-06	-5.86151e-06	-9.62054e-06	-1.48694e-05	-2.27801e-05	-3.71724e-05	-6.12915e-05	-9.42552e-05	-0.000133218	-0.000177954	-0.000229123	-0.000281847	-0.000324495	-0.000412872	-0.000554647	-0.000689055	-0.000715147	-0.000692249	-0.000536558
70307679		-1.07171e-06	-5.25623e-07	-1.11002e-06	-7.21851e-07	-4.16184e-07	-8.84182e-07	-1.85155e-06	-2.62168e-06	-3.15686e-06	-3.79378e-06	-4.70506e-06	-6.09992e-06	-8.19592e-06	-1.19722e-05	-2.0438e-05	-3.72593e-05	-6.99332e-05	-0.000117785	-0.000183876	-0.000250305	-0.00027614	-0.000264668	-0.000229049	-0.000198703	-0.000213356	-0.00016931	-0.000156163	-0.000168103	-0.000191254	-0.000203456
70308126		9.38136e-06	9.43578e-06	8.06221e-06	5.63725e-06	1.96272e-06	-2.22665e-06	-1.22634e-06	-4.10351e-06	-1.1692e-05	-1.52497e-05	-2.48098e-05	-3.77923e-05	-4.88726e-05	-5.95852e-05	-8.60161e-05	-0.00016037	-0.000268497	-0.000363492	-0.000349793	-0.00023117	-0.000156443	-0.000159644	-0.000206219
70308363		-4.14523e-06	-6.9927e-06	-2.11762e-05	-3.70907e-05	-4.11528e-05	-4.3094e-05	-2.76971e-05	-2.28915e-06	2.15804e-05	1.67671e-05	-1.92667e-05	-0.000103125	-0.000134508	-0.000196871	-0.000246629	-0.000235183	-0.000381698	-0.000695126	-0.000794431	-0.000852249	-0.000655552	-0.000508044	-0.000512631
70308433		-1.54275e-06	-1.76023e-06	-3.14648e-06	-5.84394e-06	-6.81387e-06	-7.59044e-06	-8.97459e-06	-1.04682e-05	-6.47065e-06	-9.72901e-06	-1.21924e-06	-8.33221e-06	-5.23426e-06	-4.61714e-06	-8.97226e-06	-2.17228e-05	-2.70121e-05	-2.29139e-05	-5.68343e-05	-0.000108234	-0.000168185	-0.000170223	-0.000312642	-0.000357123	-0.000405928	-0.000436112
70308503		-1.6182e-07	5.9932e-07	1.89963e-06	3.24299e-06	2.34881e-06	-1.51723e-05	-4.10954e-05	-6.32339e-05	-7.33968e-05	-7.39632e-05	-8.11117e-05	-8.08167e-05	-0.000112168	-0.000138973	-0.000169767	-0.000171798	-0.000207265	-0.000223333	-0.000270015	-0.000305756	-0.000335468	-0.000342903	-0.000328851	-0.000326987
70308740		-8.69643e-06	-1.0984e-05	-1.32528e-05	-1.30979e-05	-9.28598e-06	-4.33766e-06	-7.52835e-07	-1.77602e-06	-4.06707e-06	-1.42611e-05	-3.35471e-05	-6.01981e-05	-8.62509e-05	-0.000147113	-0.000197603	-0.000263447	-0.00034594	-0.000420078	-0.000447253	-0.000446321	-0.000365866	-0.000364847	-0.000319188	-0.00030646	-0.00031089	-0.000279802	-0.000307039
70308977		1.02949e-05	1.1616e-05	1.48366e-05	1.52102e-05	1.47778e-05	1.63784e-05	1.15382e-05	1.47599e-05	2.03278e-05	2.76367e-05	3.53769e-05	3.08368e-05	2.80548e-05	1.10398e-05	-2.24653e-05	-6.34093e-05	-9.63181e-05	-0.0001422	-0.000184085	-0.000238648	-0.000271422	-0.000293744	-0.00030541	-0.000333227	-0.000340543	-0.000324893	-0.000322853	-0.000308989	-0.000308552	-0.000326562
70309047		-6.73045e-06	-7.57815e-06	-7.21777e-06	-7.22373e-06	-9.87377e-06	-1.6057e-05	-6.62043e-06	8.77042e-06	2.26124e-05	5.01202e-05	3.93117e-05	5.13751e-05	3.7914e-05	-1.41631e-05	-0.000161737	-0.000384031	-0.000555425	-0.000632031	-0.000730409	-0.000783426	-0.000868603	-0.000866589	-0.000840135	-0.000843159	-0.000858659	-0.000829571	-0.00072929
70309117		-1.14922e-05	-1.00338e-05	-3.99144e-06	4.69867e-06	1.40801e-05	3.05167e-05	3.10173e-05	1.95519e-05	-4.92944e-06	-3.8927e-05	-8.20175e-05	-0.000139046	-0.000155203	-0.000247522	-0.000309107	-0.000339798	-0.000436442	-0.000558767	-0.000682339	-0.00068472	-0.000617779	-0.000547994	-0.00044779	-0.000405805	-0.00039971	-0.000396881	-0.000400631	-0.00037938
70309354		-4.7678e-06	-1.73664e-06	-4.65399e-07	-2.97629e-07	-1.20301e-06	-3.12473e-06	-1.02105e-05	-2.61838e-05	-4.97999e-05	-8.93095e-05	-0.000152638	-0.000219358	-0.000302839	-0.000453597	-0.000576159	-0.000613428	-0.000583887	-0.000542378	-0.000493293	-0.000462763	-0.000384687	-0.000306491	-0.000250189
70310108		2.95351e-06	7.4523e-06	8.49768e-06	6.23046e-06	2.80307e-06	4.24121e-07	-7.49173e-07	-1.13817e-06	5.5069e-07	9.02043e-07	-3.90244e-06	-1.49387e-05	-2.23563e-05	-3.0133e-05	-4.68045e-05	-9.03114e-05	-0.000158372	-0.000221164	-0.000255906	-0.00023073	-0.00031023	-0.000363602	-0.000451263	-0.000522717	-0.000527118	-0.00056361	-0.000670352	-0.000727982	-0.000658851	-0.000517505
70310275		-3.75915e-06	-1.80053e-07	1.48307e-06	-5.44141e-06	-2.56216e-05	-6.19433e-05	-0.000110869	-0.000141979	-0.000134156	-0.000124039	-0.000152738	-0.000238847	-0.000359832	-0.000436737	-0.000441267	-0.000436714	-0.00037188	-0.000322255	-0.000308214	-0.000268448	-0.000211069	-0.000175948	-0.000155626	-0.000144313	-0.000133824
70310889		-2.69294e-06	-8.09663e-06	-1.358e-05	-9.28676e-06	-3.45607e-06	-4.58912e-08	5.69542e-07	-2.23813e-06	-9.10691e-06	-2.14851e-05	-4.7732e-05	-9.07534e-05	-0.000125937	-0.000158816	-0.000197369	-0.00030791	-0.000339316	-0.00045839	-0.000463796	-0.000485756	-0.000416929	-0.00035223	-0.000322624	-0.000311346	-0.000332783	-0.00035187	-0.000345658
70311029		-4.87158e-06	-2.47352e-06	-1.04549e-06	-6.06115e-07	-1.63681e-07	1.54238e-06	5.27555e-07	-9.05742e-06	-2.30852e-05	-4.4924e-05	-6.13993e-05	-8.45809e-05	-6.50929e-05	-7.30439e-05	-0.000104766	-0.000130126	-0.000247053	-0.000357138	-0.000499622	-0.000556473	-0.000557365	-0.000580853	-0.000535889	-0.000469519	-0.000469552	-0.000521589	-0.000526368	-0.000460831	-0.000409198
70311266		-8.00657e-06	-3.31384e-06	-1.26669e-06	-1.14435e-06	-1.14739e-06	-8.70967e-07	-1.24601e-06	-4.29948e-06	-1.19642e-05	-2.3057e-05	-3.4233e-05	-4.47871e-05	-5.88502e-05	-0.000105309	-0.000120052	-0.000147732	-0.00018867	-0.000185902	-0.000168361	-0.000142138	-0.000137712	-0.000123859	-0.000183438	-0.000193921	-0.000165332	-0.000116023	-6.1174e-05	-2.11474e-05	-1.67832e-05	-2.44809e-05
70311573		1.98766e-06	-8.15766e-07	-4.8706e-06	-7.2997e-06	-6.48139e-06	-5.97314e-06	-4.64027e-06	-4.47333e-06	-4.49412e-06	-4.61599e-06	-3.90794e-06	-2.61824e-06	-1.01071e-06	-1.6448e-07	-5.28781e-06	-1.18191e-05	-2.26437e-05	-4.95003e-05	-7.38591e-05	-0.000115921	-0.000143553	-0.000159371	-0.000163743	-0.00021547	-0.000298288	-0.000390272	-0.000523291	-0.000646553	-0.000716416	-0.000770885
70311950		-1.52284e-05	-2.92504e-05	-7.95081e-05	-0.000126787	-0.000154769	-0.000169935	-0.000201079	-0.000251942	-0.000364428	-0.000416103	-0.000451675	-0.000502045	-0.000520201	-0.000555642	-0.000451923	-0.000382616	-0.000344373	-0.00030747	-0.000260233	-0.000208456	-0.000140063
70313318		-8.02688e-06	-9.264e-06	-4.43678e-06	2.20172e-07	5.62534e-06	2.24778e-06	3.32888e-06	3.3348e-06	2.99904e-06	-2.29087e-06	-8.56441e-06	-1.32471e-05	-3.39305e-05	7.95118e-05	0.000394424	0.000684813	0.000490864	-0.00228311	-0.00327023	-0.00211322	-0.00252495	-0.00402099	-0.0051783	-0.00642254	-0.00684166	-0.00615937	-0.00462155	-0.00315692	-0.00212218	-0.0014161
70314309		1.0579e-05	6.37177e-06	7.86158e-06	9.47615e-06	6.35623e-06	-1.30045e-06	-8.18757e-06	-9.17942e-06	-1.70726e-05	-6.34842e-06	7.43665e-06	1.63757e-05	1.94043e-05	2.10528e-05	2.52967e-05	3.89022e-05	2.93101e-05	4.06346e-06	-3.67424e-05	-8.04738e-05	-0.000141132	-0.000232762	-0.000308438	-0.000311445	-0.000254573	-0.000313065	-0.00044194	-0.000484547	-0.000527157	-0.000441556
70314476		-4.86391e-06	-6.04546e-07	-1.78679e-06	-1.38634e-06	-2.484e-06	-1.44275e-06	1.53593e-06	1.22726e-06	-1.78333e-06	-5.96605e-06	-1.37717e-05	-2.59025e-05	-3.87432e-05	-6.01022e-05	-0.000107846	-0.000156508	-0.00026403	-0.00028267	-0.000423048	-0.000590267	-0.000973706	-0.00129006	-0.00128846	-0.00114515	-0.00107888	-0.000871395	-0.000666132
70314783		-4.7084e-06	-6.35754e-06	-7.92421e-06	-1.20827e-05	-1.74637e-05	-2.08844e-05	-2.23958e-05	-2.48653e-05	-2.37622e-05	-3.53068e-05	-4.32472e-05	-3.2624e-05	4.46576e-06	-5.57856e-05	-0.000130366	-0.000241959	-0.000304791	-0.000324145	-0.000429981	-0.000497119	-0.000506661	-0.000491327	-0.00047081	-0.000525398	-0.000563474	-0.000599306	-0.000604478	-0.000574013
70315397		2.62521e-05	1.92742e-05	1.68393e-05	1.66489e-05	1.61792e-05	1.46885e-05	1.48053e-05	7.97939e-06	7.53396e-06	5.34742e-06	-4.74724e-06	-2.71047e-05	-4.98524e-05	-6.62097e-05	-8.93831e-05	-0.000107151	-0.000111445	-0.00011691	-0.000213378	-0.000289838	-0.000369871	-0.000446184	-0.000468591	-0.000448107	-0.000418895	-0.000441894	-0.000501424	-0.000480187	-0.00043547	-0.000423773
70315914		-1.88204e-06	-2.0755e-06	-2.56985e-06	-1.2077e-06	7.89345e-08	1.46322e-06	1.353e-06	-1.91394e-06	-8.96679e-06	-1.90591e-05	-1.84087e-05	-3.14908e-05	-3.84806e-05	-4.41859e-05	-5.11494e-05	-7.42452e-05	-9.95388e-05	-0.000126977	-0.000179238	-0.000235201	-0.000282771	-0.000344798	-0.000340669	-0.000469301	-0.000464346	-0.000418674	-0.000382997	-0.000375881	-0.000333746
70316151		-2.1786e-06	-1.76514e-07	-2.09749e-08	-1.51539e-06	-3.42308e-06	-5.05198e-06	-5.4765e-06	-5.7218e-06	-5.53225e-06	-5.10937e-06	-5.89114e-06	-8.55012e-06	-1.44138e-05	-2.53513e-05	-4.28946e-05	-6.71816e-05	-9.55115e-05	-0.000118567	-0.000133383	-0.000129502	-0.000117926	-0.000126414	-0.000158367	-0.000248617	-0.000389644	-0.000455972	-0.000489691	-0.00051215
70316905		-1.78203e-06	-1.84672e-06	-2.15074e-06	-2.1684e-06	-2.26198e-06	-2.25775e-06	1.05521e-06	-3.28368e-06	-3.60126e-06	-2.05722e-05	-4.4549e-05	-7.05477e-05	-9.57518e-05	-0.000132478	-0.000153808	-0.000164214	-0.000170497	-0.000211365	-0.000203284	-0.000259643	-0.000278751	-0.00031136	-0.000350628	-0.000375193	-0.000405674	-0.000417818	-0.000361873	-0.000339263	-0.000339703
70317142		-3.82796e-07	2.18274e-06	7.07946e-07	-3.0393e-05	-6.12174e-05	-8.4508e-05	-0.000100145	-0.000119958	-0.000150743	-0.000195501	-0.000251798	-0.000291945	-0.000302487	-0.000291942	-0.000324192	-0.000377669	-0.000390239	-0.000378286	-0.000402427	-0.000367301	-0.000307538	-0.000268377
70318370		5.25986e-06	9.58881e-06	1.43219e-05	1.35898e-05	1.85761e-05	2.42926e-05	2.16048e-05	3.79343e-05	4.50891e-05	5.57332e-05	7.27259e-05	8.06153e-05	7.48522e-05	4.18894e-05	3.12017e-05	9.24642e-06	-1.93738e-05	-4.93434e-05	-7.77766e-05	-0.000116651	-0.000152133	-0.000213677	-0.00025648	-0.000277343	-0.000269598
70318747		-2.3753e-06	-1.07369e-06	-2.22025e-06	-2.08169e-07	2.55693e-06	1.00203e-05	1.41035e-05	1.03046e-05	1.73829e-05	1.03376e-05	-8.73176e-06	-3.83351e-05	-9.84266e-05	-0.000160881	-0.000246652	-0.000305162	-0.000356597	-0.000374666	-0.000413052	-0.000463225	-0.000488687	-0.000552553	-0.000601849	-0.000559951
70319361		-1.6425e-05	-1.62344e-05	-1.57466e-05	-1.20241e-05	-3.30663e-06	4.13251e-06	7.78511e-06	-6.8742e-06	-1.95826e-05	-3.73378e-05	-7.60047e-05	-0.000133596	-0.000267362	-0.00042577	-0.000456426	-0.000589537	-0.000666966	-0.000681068	-0.000686269	-0.00060856	-0.000506858	-0.000443501	-0.000352026	-0.000324183	-0.000307292	-0.000263673	-0.000236802	-0.000231457	-0.00021834
70319501		-7.46915e-06	-5.01414e-06	-3.20973e-06	-2.88659e-06	-3.7482e-06	-5.35884e-06	-9.55841e-06	-1.76501e-05	-3.77891e-05	-5.42994e-05	-5.88209e-05	-6.61465e-05	-9.53806e-05	-0.000155194	-0.000198743	-0.00022539	-0.000290462	-0.000368369	-0.000369591	-0.000371064	-0.00038896	-0.000400107	-0.000427506	-0.000403862	-0.000339219	-0.000267837	-0.00019755	-0.000153356	-0.000104885	-7.38478e-05
70320045		6.66364e-06	9.74984e-06	5.76478e-06	-9.65765e-06	-1.74542e-05	-3.31459e-05	-4.43996e-05	-4.8895e-05	-4.58994e-05	-3.54361e-05	-1.80658e-05	3.52008e-06	2.3813e-05	3.90264e-05	5.01528e-05	5.8056e-05	5.43708e-05	2.56529e-05	-4.53728e-05	-0.000124418	-0.000189682	-0.000196717	-0.000151177	-0.000134934	-0.000166041	-0.000252353	-0.000330838	-0.000361003	-0.000344988	-0.000362608
70321106		-2.4786e-05	-2.96642e-05	-3.00473e-05	-2.35647e-05	-1.17472e-05	-1.84465e-06	5.57249e-06	-1.13327e-06	1.82414e-06	5.2329e-06	5.35589e-06	-4.62801e-05	-6.5606e-05	-0.000220991	-0.000363805	-0.000481457	-0.000511231	-0.000594816	-0.000588888	-0.000492188	-0.000467982	-0.000448912	-0.000480207	-0.000450744	-0.000448087
70321273		4.38054e-05	3.32832e-05	2.19405e-05	9.12578e-06	1.46045e-06	-1.06897e-05	-4.78572e-05	-9.34473e-05	-0.000140657	-0.000203062	-0.000299908	-0.000425107	-0.000533045	-0.000606647	-0.000653982	-0.000733839	-0.000811697	-0.000771856	-0.000669778	-0.000562181	-0.000418396	-0.000365653	-0.000315184	-0.000249887
70321343		-8.06338e-06	-7.04147e-06	-4.12353e-06	-1.54118e-06	-1.78483e-06	2.27923e-07	6.1187e-06	1.60268e-05	2.55734e-05	2.89399e-05	2.35142e-05	-8.55087e-06	-4.45869e-05	-8.25115e-05	-0.000129228	-0.000223344	-0.000323555	-0.000433446	-0.000534215	-0.000580796	-0.000582829	-0.000585445	-0.000597604	-0.000616437
70322027		6.55816e-06	8.36379e-06	7.89652e-06	5.60426e-06	-8.28823e-06	-1.91379e-05	-4.3954e-05	-6.23069e-05	-8.19669e-05	-0.000109621	-0.000163618	-0.000175021	-0.000249065	-0.000395955	-0.00053986	-0.000614313	-0.000606131	-0.000620158	-0.000595013	-0.000522712	-0.000456807	-0.000452546	-0.00046194	-0.000461416	-0.000386619	-0.000273921
70323255		1.36574e-05	3.66708e-06	3.52976e-07	6.74117e-06	4.64148e-06	-1.23655e-05	-2.46345e-05	-2.60382e-05	-1.85905e-05	-6.37687e-06	4.68294e-06	-7.52114e-06	-1.96074e-05	-4.56432e-05	-7.84603e-05	-0.000114342	-0.000160157	-0.000207957	-0.000229027	-0.000235662	-0.000262163	-0.000281043	-0.000317066	-0.000367783	-0.00038202	-0.000369846	-0.000321915	-0.000305612
70323869		-4.86104e-07	6.69924e-07	1.90349e-06	2.75146e-06	1.76925e-06	2.55054e-07	-3.69661e-06	-1.4444e-05	-3.17208e-05	-5.55224e-05	-6.31458e-05	-9.17803e-05	-0.000109276	-0.000127208	-0.000152273	-0.00021241	-0.00030303	-0.00041888	-0.000546749	-0.000615289	-0.000610065	-0.000620983	-0.000662883	-0.00065101	-0.000548064	-0.000402435
70324790		-2.40743e-06	-3.86216e-06	-5.46793e-06	-5.77965e-06	-5.39745e-06	-3.70683e-06	-8.33423e-07	1.67105e-06	2.11716e-06	6.83548e-07	-1.42057e-06	-1.13112e-06	4.70983e-06	5.62916e-06	-1.13101e-05	-4.32712e-05	-0.000111055	-0.000194296	-0.000260067	-0.000300153	-0.00040223	-0.00046042	-0.000539099	-0.00051354	-0.000455986	-0.00042138	-0.00038272	-0.000332969	-0.000305706	-0.000288013
70324930		-9.35223e-06	-5.13187e-06	-1.71764e-06	5.00155e-06	7.81042e-06	8.44316e-06	8.23457e-06	5.99006e-06	3.64174e-06	3.759e-06	-8.62814e-07	-9.75227e-06	-1.65885e-05	-1.97444e-05	-2.40003e-05	-3.53631e-05	-4.6054e-05	-5.36843e-05	-8.23582e-05	-0.000118622	-0.000225203	-0.00033224	-0.000410611	-0.000400153	-0.000377622	-0.000443526	-0.000469354	-0.000522747	-0.000531231	-0.000502995
70325097		-3.93648e-06	-5.81749e-06	-7.06531e-06	-5.11939e-06	-1.15014e-05	-1.82815e-05	-2.57591e-05	-3.9891e-05	-7.49774e-05	-0.000105095	-0.000100052	-0.000159297	-0.00026097	-0.000313997	-0.000338506	-0.000348981	-0.000381578	-0.000435767	-0.000469584	-0.000528593	-0.000461088	-0.00044478	-0.00034731
70325167		-2.23089e-06	-2.38616e-06	-5.49993e-07	-9.55711e-07	-1.88862e-06	-1.97777e-06	-2.96632e-06	-4.68711e-06	-7.03235e-06	-5.47008e-06	4.83496e-06	-3.30985e-06	-4.53847e-05	-8.92005e-05	-0.000113816	-0.000133908	-0.000203128	-0.000278769	-0.000336839	-0.000346884	-0.000358958	-0.000315006	-0.00025958	-0.000249305	-0.000253468
70325237		-3.22135e-07	7.25808e-06	7.40808e-06	1.02244e-05	1.8896e-06	-7.41274e-06	-8.57784e-06	-5.73152e-06	-3.58473e-06	1.71606e-06	5.8628e-06	-4.88164e-06	-2.66211e-05	-6.95024e-05	-4.84024e-05	-0.000129101	-0.000185323	-0.000235375	-0.000268798	-0.000339993	-0.000310305	-0.000314277	-0.000371791	-0.00035218	-0.000368039	-0.000364457	-0.000361315	-0.000336787	-0.000292833
70325781		-2.09237e-05	-1.6075e-05	-1.23812e-05	-1.03997e-05	-1.09033e-05	-1.30992e-05	-1.41682e-05	-1.12896e-05	-4.68488e-06	2.55765e-06	8.252e-06	6.34719e-06	7.01946e-06	-4.98016e-06	-2.5087e-05	-4.10014e-05	-5.80295e-05	-8.8347e-05	-0.000118535	-0.000138112	-0.00015671	-0.000169525	-0.000188391	-0.000184308	-0.000198733	-0.000193411	-0.000195298	-0.000220383	-0.000252119	-0.000294344
70325921		-1.03448e-06	-1.40523e-06	-9.42263e-07	-2.91732e-07	6.00064e-08	-2.17828e-07	-1.51917e-06	-4.86879e-06	-7.57411e-06	-1.37486e-05	-2.7107e-05	-4.00837e-05	-4.31166e-05	-5.41561e-05	-8.30087e-05	-0.000129401	-0.000215825	-0.000313761	-0.000393666	-0.000446014	-0.000472847	-0.000490351	-0.000462529	-0.000429145	-0.000489977	-0.000429743	-0.000426927	-0.000387508
70327079		-2.22198e-05	-2.05814e-05	-2.09242e-05	-2.14081e-05	-2.47793e-05	-3.42115e-05	-4.29967e-05	-5.33865e-05	-5.53187e-05	-7.73894e-05	-0.000138504	-0.000216808	-0.000288536	-0.000312421	-0.000289703	-0.000344266	-0.00032065	-0.00038478	-0.000480703	-0.00052737	-0.000521856	-0.000471081	-0.000390009	-0.000342266	-0.000233054	-0.000176717	-0.000157786
70327386		3.81167e-06	5.62033e-06	8.25256e-06	1.30105e-05	1.81159e-05	2.29482e-05	1.48014e-05	1.73056e-05	5.98415e-06	-3.52729e-05	-0.000100574	-0.000172816	-0.000244989	-0.000289971	-0.000328213	-0.000376086	-0.000437622	-0.0004617	-0.000448188	-0.000472108	-0.000444232	-0.000400022	-0.000379582	-0.000345301	-0.000288512
70327456		-4.99568e-06	-9.61124e-07	1.05593e-06	1.40974e-05	1.16769e-05	5.06442e-06	1.91862e-06	1.94993e-06	-2.47523e-06	-6.44301e-07	-8.64732e-06	-2.12238e-05	-3.59486e-05	-4.20984e-05	-8.42473e-05	-0.000153563	-0.000249588	-0.000342277	-0.000338138	-0.000361615	-0.000398964	-0.000491672	-0.000620005	-0.000696014	-0.000635085	-0.00054049	-0.000459477	-0.000393595	-0.000326267	-0.000254151
70327526		-1.01003e-05	-5.52498e-06	-5.04558e-06	-2.97923e-06	-2.44088e-06	-3.1219e-06	-4.45133e-06	-4.20776e-06	-1.97507e-06	8.70301e-07	1.23077e-06	-3.6253e-06	-1.56226e-05	-3.37924e-05	-7.10388e-05	-0.000138412	-0.000218518	-0.000321218	-0.0004445	-0.000565031	-0.000682522	-0.000584377	-0.000573458	-0.000534316	-0.000539333	-0.000538487	-0.000488339	-0.000432374	-0.000342712
70328377		-7.52157e-07	-8.57433e-08	-1.12766e-06	-2.75806e-06	-3.44245e-06	-2.1719e-06	1.09493e-06	5.10054e-06	4.17852e-06	-5.47906e-06	-2.8596e-05	-5.75725e-05	-7.7388e-05	-0.000114486	-0.000163207	-0.000215017	-0.000252209	-0.000280734	-0.000306789	-0.000377602	-0.000442573	-0.000501843	-0.000559363	-0.000608007	-0.000557571	-0.0005122
70328684		-9.44818e-06	-1.29821e-05	-2.59281e-05	-4.13656e-05	-3.574e-05	-3.9523e-05	-2.41217e-05	-2.21846e-05	-2.37639e-05	-6.5618e-05	-0.000175909	-0.000320397	-0.000362637	-0.000505357	-0.000599347	-0.000554542	-0.000463444	-0.000392906	-0.000361283	-0.000336934	-0.000325488	-0.000299642	-0.000289326	-0.00025354
70330973		-5.56858e-06	-4.48037e-06	-6.01773e-06	-4.10402e-07	-3.71206e-06	-1.65967e-06	-3.28757e-06	-1.06281e-05	-2.52679e-05	-4.42498e-05	-9.26614e-05	-6.59406e-05	-0.000155753	-0.000161393	-0.000212049	-0.000225937	-0.000253679	-0.000315428	-0.000380351	-0.00044339	-0.000450877	-0.00043179	-0.000436378	-0.000430628	-0.000434653	-0.000388085	-0.000361441	-0.000282832	-0.000223285
70331113		-2.16874e-05	-2.8636e-05	-3.4291e-05	-3.66593e-05	-3.66428e-05	-3.07203e-05	-2.30872e-05	-3.2919e-05	-1.54195e-05	-1.69627e-05	-1.88021e-05	-2.52172e-05	-3.81791e-05	-5.8597e-05	-9.92972e-05	-0.000204232	-0.000375906	-0.000545787	-0.000643224	-0.000628422	-0.000603248	-0.000597847	-0.000701591	-0.000759542	-0.000671987	-0.000748998	-0.000716985	-0.000470151
70333332		2.43198e-05	3.20389e-05	3.52162e-05	3.42212e-05	2.72131e-05	3.12257e-05	1.90157e-05	4.53479e-06	6.63624e-06	1.20921e-05	8.59041e-06	-3.95852e-06	-2.99379e-05	-6.64375e-05	-7.7025e-05	-0.000129834	-0.000206639	-0.000255394	-0.00033857	-0.00035141	-0.000357498	-0.000325327	-0.000310768	-0.000287294	-0.000299646	-0.000354814
70334323		-6.99025e-06	-7.3737e-06	-1.10746e-05	-1.17072e-05	-1.18309e-05	-1.1255e-05	-1.38094e-05	-2.28047e-05	-3.53422e-05	-6.04865e-05	-9.79395e-05	-0.000120555	-0.000117491	-0.000125688	-0.00018235	-0.000249892	-0.000299359	-0.00030881	-0.00034442	-0.000373177	-0.000393616	-0.00036925	-0.000330901	-0.00031798	-0.000334592
70334867		-5.06162e-05	-2.91871e-05	-1.38665e-05	-3.57121e-06	-2.20968e-06	-7.83554e-07	9.10236e-08	-2.19603e-07	-1.46161e-06	-3.56471e-06	-2.82805e-06	5.12035e-07	5.18583e-06	9.18905e-06	1.44934e-05	1.53091e-05	1.94124e-05	2.76682e-05	4.33449e-05	4.85489e-05	7.16756e-05	7.34931e-05	0.000101849	0.000114795	9.39118e-05	6.2598e-05	4.99863e-05	9.61011e-06	3.33526e-06	-6.42518e-05
70335007		3.42775e-06	4.07387e-06	4.91589e-06	1.22485e-05	1.49486e-05	1.76827e-05	1.90384e-05	1.99022e-05	1.75171e-05	1.61563e-05	1.36736e-05	9.43272e-06	5.61468e-06	5.26842e-06	1.15743e-06	-2.75279e-06	-5.21607e-06	-1.04999e-05	-1.31569e-05	-3.03795e-05	-5.81564e-05	-9.46823e-05	-0.00015979	-0.000241503	-0.000322372	-0.00037441	-0.000397711	-0.000423385	-0.000412887	-0.000431055
70335174		2.65959e-05	3.01659e-05	2.95365e-05	2.46773e-05	2.01127e-05	1.06373e-05	-9.09865e-06	-3.77766e-05	-7.37072e-05	-0.000113331	-9.98838e-05	-0.000158287	-0.000247735	-0.000352137	-0.000449598	-0.000522813	-0.00054683	-0.00054807	-0.000501996	-0.000443203	-0.000406678	-0.000402958	-0.000390921	-0.000384495	-0.000311572	-0.000258044
70337533		-6.49435e-06	-1.61202e-05	-1.54115e-05	-2.57374e-05	-3.2279e-05	-3.99062e-05	-5.59847e-05	-7.91128e-05	-0.000107871	-0.00015514	-0.000206988	-0.000221345	-0.000192616	-0.000155267	-0.000226643	-0.000330283	-0.000406079	-0.000379889	-0.0002741	-0.000202489	-0.000190621	-0.000225362	-0.000312272	-0.000362132
70337603		1.96317e-06	7.36668e-06	5.00399e-06	-4.35985e-06	-1.35978e-05	-1.77545e-05	-1.72494e-05	-2.0579e-05	-3.46781e-05	-6.76749e-05	-6.77758e-05	-0.00012178	-0.000185807	-0.000205377	-0.000257942	-0.000263903	-0.000258154	-0.000246002	-0.000225746	-0.000244793	-0.000272804	-0.000268909	-0.000258074	-0.000224323
70337910		2.40546e-05	3.03255e-05	4.27303e-05	4.38954e-05	3.94819e-05	3.26627e-05	2.56093e-05	2.13793e-05	1.98962e-05	2.26642e-05	1.77474e-05	1.77061e-05	8.19002e-06	-1.41208e-05	-4.53596e-05	-8.88602e-05	-0.000163788	-0.000120506	-0.000120444	-0.000146161	-0.000189013	-0.000254278	-0.00031387	-0.0003315	-0.000344288	-0.000310056	-0.000253898
70338147		-4.7676e-06	5.0078e-06	1.36422e-05	2.03516e-05	2.06677e-05	1.24979e-05	4.11205e-06	-2.27019e-06	-8.87214e-06	-1.90957e-05	-3.04297e-05	-5.14612e-05	-7.7313e-05	-0.000128706	-0.0001864	-0.000179237	-7.64764e-05	-7.45912e-05	-0.000124965	-0.000146999	-0.000216805	-0.000233739	-0.000295102	-0.000342405	-0.000370469	-0.000361976	-0.000311568
70338524		-2.06996e-06	-5.49393e-06	-8.05836e-06	-1.16231e-05	-1.85414e-05	-2.80072e-05	-3.81159e-05	-5.55392e-05	-0.000100216	-0.00016099	-0.000230027	-0.000284762	-0.000309714	-0.000351398	-0.000370982	-0.000350407	-0.000380787	-0.000458758	-0.000455136	-0.000497556	-0.000468469	-0.000379778	-0.000346244	-0.000326772
70338831		-3.10888e-05	-3.07837e-05	-2.27925e-05	-2.1594e-05	-1.49273e-05	-2.35983e-05	-2.08528e-05	-1.67271e-05	-1.7244e-05	-1.88045e-05	-9.61856e-06	8.40959e-06	7.38902e-06	1.24349e-06	3.43199e-06	-9.95693e-07	-1.42246e-05	-9.39493e-06	-3.13107e-05	-4.7639e-05	-5.98422e-05	-8.12489e-05	-0.000158145	-0.000250385	-0.000370305	-0.00050836	-0.000776079	-0.000836725	-0.00100862	-0.000776893
70339068		-1.10255e-05	-1.08152e-05	-9.42279e-06	-6.88771e-06	-3.83111e-06	-8.93776e-07	1.06382e-06	-7.86804e-07	-6.29345e-06	-2.12875e-05	-3.47926e-05	-6.07034e-05	-0.000103845	-0.000151542	-0.00019291	-0.000216666	-0.000341635	-0.000537132	-0.000702372	-0.000793228	-0.000733874	-0.000706065	-0.000611012	-0.000529244	-0.000479179
70339138		-2.30668e-06	-3.02438e-06	-1.80924e-06	4.37679e-07	-9.17055e-07	-6.38291e-08	-3.91189e-06	-1.75715e-05	-5.39902e-05	-9.84137e-05	-0.000133876	-0.000190014	-0.000255043	-0.000305717	-0.000446649	-0.000590572	-0.000632779	-0.000653653	-0.000601265	-0.000584167	-0.000554322	-0.000544296	-0.000521852	-0.000477082	-0.000411349	-0.000335816
70339822		-8.10666e-07	1.97646e-06	-1.61087e-06	-6.43329e-07	-4.49093e-06	-6.49871e-06	-5.64132e-06	-8.23075e-07	1.73698e-06	1.10812e-06	-4.45853e-06	-1.49934e-05	-2.68754e-05	-3.83169e-05	-4.99024e-05	-8.02816e-05	-0.000139416	-0.000220748	-0.000280632	-0.000325172	-0.00031434	-0.000310298	-0.000312793	-0.000321265	-0.000389365	-0.000478731	-0.000532393	-0.000542841	-0.000522983	-0.00050621
70340436		-1.82475e-05	-1.09136e-05	-6.42927e-06	-2.25044e-06	2.18661e-06	5.96891e-06	7.83161e-06	8.85511e-06	1.19751e-05	1.78789e-05	2.34098e-05	2.23626e-05	8.55804e-06	-1.27442e-05	-1.98174e-05	-6.05907e-05	-8.80023e-05	-0.000130043	-0.000177649	-0.000183999	-0.000234038	-0.000324072	-0.00034277	-0.000410898	-0.000493403	-0.000535896	-0.000589395
70340980		-8.41567e-06	-5.64222e-06	-4.88292e-06	-6.09916e-06	-1.04786e-05	-1.35309e-05	-1.6344e-05	-1.6649e-05	-1.93607e-05	-2.17936e-05	-1.72238e-05	-9.57046e-06	-5.03039e-06	-3.71397e-06	-5.58576e-06	-5.02448e-06	-3.47602e-06	-1.00361e-05	-9.69336e-06	-2.28006e-05	-4.41282e-05	-0.000111368	-0.000307961	-0.000585014	-0.000826977	-0.000841494
70341050		4.28653e-06	2.13114e-06	-1.30349e-06	-4.53139e-06	-8.0994e-06	-1.00283e-05	-1.04714e-05	-1.43539e-05	-2.05106e-05	-2.37635e-05	-3.9107e-05	-6.93241e-05	-8.98057e-05	-0.000102643	-0.000159181	-0.000183959	-0.000293296	-0.000491925	-0.00061294	-0.000570993	-0.000470483	-0.000413619	-0.000388981	-0.000323612	-0.000234845	-0.000263412	-0.000264569
70341357		-1.45809e-06	-2.7031e-06	-4.47342e-06	-5.67728e-06	-9.74196e-06	-1.75752e-05	-3.12846e-05	-4.59051e-05	-5.95295e-05	-7.3201e-05	-9.1936e-05	-0.000112445	-0.000218049	-0.00030799	-0.000385583	-0.00046211	-0.00050791	-0.000524694	-0.000464647	-0.000385912	-0.000347607	-0.000307772	-0.000268119	-0.000228759
70341664		-5.08418e-06	-8.46091e-06	-1.88059e-05	-1.80216e-05	-3.64765e-05	-6.00453e-05	-9.00327e-05	-0.000121013	-0.000153887	-0.000219592	-0.000261027	-0.000312871	-0.000424382	-0.000569414	-0.00065039	-0.000641127	-0.000637063	-0.000526308	-0.000469207	-0.000385584	-0.000352504	-0.000351251	-0.000355844
70341734		-2.37715e-06	-2.58161e-06	-1.00584e-05	-1.42452e-05	-4.85456e-05	-6.92984e-05	-9.95586e-05	-0.000134418	-0.000179455	-0.000208443	-0.000237321	-0.000251967	-0.00027904	-0.000327171	-0.000358032	-0.000374668	-0.000344769	-0.000289058	-0.000208854	-0.000148908	-0.00011235	-9.53288e-05	-8.88012e-05	-8.80363e-05
70341971		-1.05148e-05	-9.16149e-06	-8.9021e-06	-9.07784e-06	-8.39563e-06	-7.70269e-06	-5.30674e-06	-5.53868e-06	-8.14075e-06	-1.13325e-05	-1.32268e-05	-1.22444e-05	-7.82973e-06	2.4442e-08	2.04778e-07	8.20303e-07	4.59583e-06	1.97651e-06	-7.82887e-06	-2.65199e-05	-5.50414e-05	-9.58756e-05	-0.000147414	-0.000198639	-0.000199798	-0.000175069	-0.00016701	-0.000165678	-0.000200199	-0.000240928
70342278		-2.24879e-06	-2.51949e-06	-3.731e-06	-6.77409e-06	-1.24051e-05	-1.9922e-05	-2.76205e-05	-3.13715e-05	-3.50104e-05	-4.79398e-05	-7.04206e-05	-0.000130006	-0.000229652	-0.000279215	-0.000389408	-0.000513819	-0.000643467	-0.000585463	-0.000539025	-0.000368252	-0.000250886	-0.000212595	-0.000163641	-0.000120329	-8.50239e-05	-6.64994e-05	-6.8166e-05
70342418		2.449e-06	1.27123e-05	9.00079e-06	-1.15218e-05	-6.36443e-05	-0.000145035	-0.000222059	-0.000273524	-0.00031897	-0.00040206	-0.000514649	-0.000548105	-0.000450581	-0.000421006	-0.000368984	-0.000387954	-0.000414932	-0.000453679	-0.000450779
70342725		6.02888e-06	5.16983e-06	1.7223e-06	-1.41741e-06	-8.04414e-06	-1.72298e-05	-2.5206e-05	-3.21844e-05	-4.29047e-05	-5.89187e-05	-8.3421e-05	-9.8329e-05	-0.000121638	-0.000144187	-0.000184235	-0.000239421	-0.000288369	-0.000313691	-0.000340303	-0.000373879	-0.000402509	-0.000451539	-0.000477336	-0.000568356	-0.000538442	-0.000448475
70342892		-9.47627e-07	-4.31491e-07	-7.69149e-07	-4.22343e-06	-7.12776e-06	-6.33993e-06	-6.10652e-06	-6.16013e-06	-6.82507e-06	-8.25138e-06	-1.04415e-05	-1.31316e-05	-1.57771e-05	-1.77208e-05	-1.81538e-05	-1.38262e-05	-8.95409e-06	6.48628e-07	1.14305e-05	1.57517e-05	1.28356e-05	2.97171e-05	3.04381e-05	3.37249e-05	3.29667e-05	2.80148e-05	1.51382e-05	-1.31835e-05	-3.41967e-05	-0.000126986
70342962		-2.77926e-05	-3.11661e-05	-2.92288e-05	-2.44508e-05	-2.7623e-05	-3.40484e-05	-5.44738e-05	-9.60435e-05	-0.000147648	-0.000206848	-0.000261212	-0.000315413	-0.000320582	-0.000351214	-0.000390501	-0.000456111	-0.000533366	-0.000533113	-0.000484893	-0.000477166	-0.00044537	-0.000488023	-0.00046176
70343883		1.35884e-05	1.12143e-05	6.99241e-06	3.34394e-06	2.03772e-06	-9.79281e-07	-6.10913e-06	-1.35237e-05	-2.22803e-05	-3.41336e-05	-7.07512e-05	-0.00010597	-0.000141591	-0.000175293	-0.000202108	-0.000227001	-0.000269471	-0.000291889	-0.000254273	-0.000271162	-0.000225063	-0.00020005	-0.000199747	-0.00020654	-0.000222329	-0.00024484	-0.000250697	-0.00025928	-0.0002265
70343953		2.90407e-06	6.53551e-06	1.0656e-05	1.47485e-05	2.13851e-05	2.44163e-05	2.51049e-05	1.95684e-05	1.57137e-05	8.31915e-06	1.75033e-06	-1.86896e-06	-3.01496e-06	-7.88801e-06	-3.54751e-05	-8.36617e-05	-0.000126734	-0.000145758	-0.000151779	-0.000185392	-0.000191304	-0.00025858	-0.000314197	-0.000431361	-0.000438019	-0.000439735	-0.000397714	-0.00035763	-0.000315198	-0.000275591
70344190		1.08807e-06	-5.74628e-06	-1.17506e-05	-1.63951e-05	-1.78521e-05	-1.8364e-05	-1.94463e-05	-3.7899e-05	-4.92201e-05	-5.00824e-05	-3.56822e-05	-1.72767e-05	-2.31469e-05	-2.55826e-05	-3.89724e-05	-0.000101409	-0.000186493	-0.000251841	-0.000313325	-0.000336746	-0.000426368	-0.000461543	-0.000422205	-0.000370664	-0.000332827	-0.000285055	-0.000264545	-0.000255155	-0.000237299	-0.000217264
70344944		1.20007e-05	1.55696e-05	1.54677e-05	1.33451e-05	8.12284e-06	3.03109e-06	-1.79909e-06	-6.21959e-06	-1.22726e-05	-1.15202e-05	3.86011e-06	1.6294e-05	1.46172e-05	1.39959e-05	-4.56459e-06	-3.19319e-05	-9.75529e-05	-0.000160863	-0.000214855	-0.000247867	-0.000260237	-0.000268369	-0.000292912	-0.000333858	-0.000392025	-0.000356857	-0.000419963	-0.000554655
70345014		-1.06198e-05	-4.36632e-06	-1.01647e-06	2.30502e-06	4.0436e-06	6.92595e-06	4.93144e-06	1.60179e-06	4.19676e-07	-6.46821e-07	-2.58454e-06	-6.04742e-06	-1.45526e-05	-2.53986e-05	-4.66266e-05	-7.14839e-05	-9.35664e-05	-0.000130078	-0.000189498	-0.000279099	-0.000385073	-0.000573557	-0.000635881	-0.000746996	-0.000677399	-0.000642371	-0.000529875	-0.00041747	-0.000367975	-0.000339946
70345795		-1.49067e-06	-6.12367e-06	-5.10815e-06	-4.52455e-06	-6.39534e-06	-8.2846e-06	-8.73367e-06	-8.26814e-06	-8.23252e-06	-8.35786e-06	-8.75498e-06	-1.13101e-05	-2.38995e-05	-5.26623e-05	-0.00010028	-0.000166984	-0.000261437	-0.000383974	-0.000467083	-0.000439113	-0.000422681	-0.00047167	-0.000571913	-0.0006413
70345865		-1.42705e-05	-1.28464e-05	-7.77365e-06	-6.2682e-06	-6.62471e-06	-1.01537e-05	-1.44001e-05	-1.37566e-05	-3.97061e-06	-9.46767e-07	9.48454e-06	-3.05297e-06	-2.12646e-05	-5.51347e-05	-6.69169e-05	-2.54277e-05	-5.06877e-05	-0.000131946	-0.000201823	-0.000233197	-0.000276313	-0.000295316	-0.000349786	-0.000406752	-0.000432425	-0.000450817	-0.00041715	-0.00033929	-0.00026944	-0.000206673
70345935		-5.34294e-06	-6.9047e-06	-8.17082e-06	-6.78022e-06	-1.42464e-06	5.48835e-06	9.82868e-06	1.13374e-05	8.5804e-06	3.47001e-06	-1.48595e-06	-1.89457e-06	-9.95265e-06	-2.89308e-05	-6.37693e-05	-8.90419e-05	-0.000139102	-0.000205919	-0.000262874	-0.00030581	-0.000322651	-0.000318793	-0.000340634	-0.000364935	-0.000388594	-0.000404689	-0.000412615
70346005		-3.60622e-06	-4.98597e-06	-1.73465e-06	-5.93187e-06	-1.12059e-06	1.22389e-06	-5.28614e-07	-4.39559e-06	-1.02101e-05	-1.36579e-05	-2.18186e-05	-2.73172e-05	-4.2629e-05	-4.77912e-05	-5.27872e-05	-8.73791e-05	-0.0001651	-0.000287023	-0.000370779	-0.000430139	-0.000404912	-0.000386637	-0.000361496	-0.000346761	-0.000333728	-0.000331272	-0.000246533	-0.000179591	-0.000137008	-0.00012004
70346312		-7.30839e-06	-8.28467e-06	-5.2882e-06	-1.29028e-05	-6.68539e-06	-2.93147e-06	4.10163e-06	-5.18758e-05	-0.000457574	-0.000458604	-0.000363096	-0.000209426	-0.000133579	-0.000128105	-0.000127787	-0.000184097	-0.00031503	-0.000455698	-0.00056855	-0.000676525	-0.000708155	-0.000674536	-0.000566964	-0.000464367	-0.000323445	-0.000447194	-0.000275144	-0.00025958
70346786		1.71885e-05	1.44255e-05	1.20408e-05	9.13911e-06	6.76443e-06	1.94498e-06	1.91314e-06	2.37623e-06	6.43342e-06	9.03329e-06	2.86084e-06	-1.27603e-05	-2.0898e-05	-2.78432e-05	-4.07008e-05	-6.1858e-05	-0.000185311	-0.000345303	-0.000491687	-0.000491458	-0.000436048	-0.000412318	-0.000367892	-0.000342055	-0.000314794	-0.000337682	-0.000380392	-0.00043968	-0.00052845	-0.000589385
70347610		-8.72208e-06	-1.07417e-05	-9.35199e-06	-8.60768e-06	-2.91378e-06	4.35832e-06	1.22995e-05	1.5873e-05	2.58578e-05	2.54642e-05	6.32752e-06	-3.20452e-05	-6.84514e-05	-0.000112469	-0.000152567	-0.000141569	-0.000171535	-0.00016907	-0.000176691	-0.00029959	-0.000483081	-0.000634694	-0.000622493	-0.000567128	-0.000515526
70347917		-1.47991e-05	-1.29035e-05	-1.57145e-05	-2.3987e-05	-3.00356e-05	-3.84989e-05	-5.01814e-05	-5.91711e-05	-7.8713e-05	-0.000103151	-0.000126566	-0.000151394	-0.000190264	-0.000248775	-0.000262306	-0.000314648	-0.000340582	-0.000404096	-0.000463307	-0.000441854	-0.000462656	-0.000418441	-0.000325723	-0.000279112	-0.00025903	-0.000238172	-0.000220896	-0.00019381
70348084		-2.29632e-06	-3.68179e-06	-2.79993e-06	4.81382e-07	6.72397e-06	1.07878e-05	1.52555e-05	1.1485e-05	6.52623e-06	1.56318e-06	-1.93973e-06	-2.8472e-06	-1.77416e-06	1.53132e-05	2.08876e-05	1.57094e-05	-4.00574e-06	-5.12675e-05	-0.000116409	-0.000227031	-0.000316267	-0.000360667	-0.000392564	-0.000371685	-0.000390172	-0.00039388	-0.000411493	-0.000437181
70348154		-3.09126e-06	-6.27916e-06	-7.46834e-06	-9.20419e-06	-1.19264e-05	-1.37088e-05	-1.29572e-05	-1.69727e-05	-2.33669e-05	-3.21003e-05	-4.36272e-05	-6.0814e-05	-8.72777e-05	-0.000124841	-0.000169917	-0.000217495	-0.000225152	-0.000219301	-0.000239455	-0.000273232	-0.000319256	-0.000337053	-0.000345758	-0.000326144	-0.000309928	-0.000281127	-0.000237886	-0.000204679
70348601		-3.88451e-06	-1.4025e-06	-1.18809e-06	-2.52021e-06	-3.68269e-06	-5.70135e-06	-8.20631e-06	-1.52562e-05	-2.68631e-05	-3.35104e-05	-3.32615e-05	-2.97418e-05	-3.74984e-05	-6.27894e-05	-8.76521e-05	-0.000102769	-0.000155799	-0.000240885	-0.000314729	-0.000353544	-0.000398838	-0.000515836	-0.000611107	-0.00073627	-0.00068572
70349145		-1.47372e-06	-2.50491e-06	-6.01852e-06	-8.44385e-06	-1.04919e-05	-1.19505e-05	-1.21655e-05	-1.28716e-05	-1.16482e-05	-7.31709e-06	-5.45809e-06	-7.94098e-06	-1.76642e-05	-3.59963e-05	-5.57329e-05	-6.85065e-05	-9.03744e-05	-0.000168326	-0.000237526	-0.000290155	-0.000362054	-0.000448709	-0.000491801	-0.000495389	-0.000499452	-0.000439825
70349215		1.25257e-05	1.50334e-05	1.6992e-05	1.84597e-05	1.95498e-05	2.26857e-05	2.54122e-05	2.62843e-05	1.23398e-05	-1.03698e-05	-4.59578e-05	-0.000109391	-0.000141103	-0.000127958	-0.000128088	-0.000214659	-0.00034138	-0.00041064	-0.000403418	-0.000497389	-0.000608298	-0.000743583	-0.00075401	-0.000788436
70349759		-3.36492e-05	-1.92562e-05	-8.01774e-06	-3.2996e-06	-3.33372e-06	-2.14622e-06	-4.45786e-06	-5.90282e-06	-5.57415e-06	-5.07282e-06	-6.33112e-06	-2.24663e-05	-3.64416e-05	-6.67812e-05	-8.80683e-05	-9.55163e-05	-0.000104599	-7.81338e-05	-0.000152407	-0.000230727	-0.000261151	-0.000311424	-0.000427303	-0.000431885	-0.000408307	-0.000493914	-0.000537977	-0.000633198
70350206		1.50097e-06	1.12317e-06	1.38566e-06	6.97278e-07	2.92386e-06	4.43694e-06	8.03359e-06	1.2229e-05	1.53137e-05	1.39187e-05	1.0129e-05	6.35801e-06	3.10522e-07	-1.07469e-05	-2.75313e-05	-3.65924e-05	-5.61055e-05	-0.000102656	-0.000163232	-0.00022382	-0.000308238	-0.000397437	-0.000490478	-0.000542293	-0.000560945	-0.000499297	-0.000450356	-0.000410079	-0.000406591	-0.000346019
70351504		-6.37576e-05	-6.52535e-05	-5.95833e-05	-4.55009e-05	-3.41265e-05	-3.1892e-05	-2.05844e-05	-1.15195e-05	-9.89539e-06	-1.05527e-05	-1.0231e-05	-1.24364e-05	-9.16081e-06	-4.60309e-06	-1.76931e-06	-4.97056e-06	-1.99342e-05	-4.2667e-05	-5.79852e-05	-6.97365e-05	-8.64298e-05	-0.000196381	-0.000512671	-0.000976599	-0.00116086	-0.00102415	-0.000813889
70352802		-1.65892e-06	-3.54245e-06	2.11174e-07	5.27352e-06	7.81875e-06	5.67646e-06	4.37437e-06	3.09184e-06	-1.12406e-06	-9.84227e-06	-2.81158e-05	-5.93523e-05	-0.000104274	-0.000183143	-0.000272721	-0.000364119	-0.000422221	-0.000463437	-0.000545402	-0.000612069	-0.000690693	-0.000685317	-0.000708143	-0.00060482	-0.000524874
70353346		3.85029e-06	5.38805e-06	6.23698e-06	6.34358e-06	5.23541e-06	5.43242e-06	6.20645e-06	6.85598e-06	7.0551e-06	6.70039e-06	2.64139e-06	-1.14369e-06	-1.69119e-06	-5.83234e-06	-2.4088e-05	-7.80749e-05	-0.000209346	-0.000344534	-0.000541681	-0.000665958	-0.000681183	-0.000592359	-0.000560078	-0.000458078	-0.000462267	-0.000443649	-0.000523751
70353960		-1.08576e-05	1.96665e-06	4.77808e-06	6.788e-06	4.40717e-06	1.1817e-06	1.41713e-05	9.80644e-06	-8.84246e-06	-2.16244e-05	-7.2603e-05	-0.000111067	-0.000138711	-0.000167414	-0.000218311	-0.00029308	-0.000374164	-0.000503514	-0.00058455	-0.000572917	-0.000536982	-0.000369981
70355021		-1.01046e-05	-1.33212e-05	-1.76584e-05	-1.78191e-05	-1.29582e-05	-1.09597e-05	-1.69699e-05	-4.35254e-05	-9.02681e-05	-0.000155033	-0.000187124	-0.00019279	-0.000148245	-9.24465e-05	-7.81593e-05	-0.000113131	-0.000217542	-0.000331599	-0.000298153	-0.000301953	-0.000103962	-1.52537e-05	-2.7892e-05	-1.99628e-05	-6.46748e-05	-9.98442e-05
70355328		-8.98087e-06	-1.063e-05	-1.3032e-05	-1.38527e-05	-1.36347e-05	-1.18735e-05	-9.43095e-06	-7.39455e-06	-3.84264e-06	-4.48563e-06	-6.49231e-06	-5.38016e-06	-4.23233e-06	9.9426e-07	-6.75827e-06	-5.72073e-07	-8.27947e-06	-6.38885e-06	7.50977e-06	2.22453e-05	1.13225e-06	1.11782e-05	-2.83801e-05	-8.58236e-05	-0.000123789	-0.000158526	-0.000200163	-0.000245327	-0.000391425	-0.000552069
70355872		-1.28448e-06	-8.24045e-07	-3.47959e-06	-7.18718e-06	-9.92046e-06	-1.56601e-05	-2.88715e-05	-4.73939e-05	-5.8876e-05	-6.71987e-05	-0.000116568	-0.00015771	-0.000215577	-0.000250543	-0.000303847	-0.000282493	-0.000265844	-0.000243978	-0.000260479	-0.000281972	-0.000306494	-0.000332687	-0.000275408	-0.000197147
70357170		-5.78445e-07	-1.47428e-06	-1.27599e-06	9.20851e-08	6.18305e-06	1.80277e-05	2.94026e-05	4.42571e-05	4.26135e-05	4.74156e-05	6.25277e-05	6.94786e-05	7.64577e-05	6.35272e-05	5.2116e-05	5.31465e-06	-3.78891e-05	-8.16352e-05	-0.000129398	-0.000114751	-0.000115178	-0.000157616	-0.000233354	-0.000282289	-0.000318327	-0.000362621	-0.000442083	-0.00057309	-0.0007868	-0.000928553
70357547		-1.48775e-06	-2.6655e-06	-4.25257e-06	-1.65891e-06	6.96983e-07	7.53904e-07	-9.50617e-07	-6.93281e-06	-1.98999e-05	-5.10206e-05	-0.000105336	-0.000188655	-0.000193026	-0.000239477	-0.00031686	-0.000409314	-0.000475483	-0.0005111	-0.000547496	-0.000531635	-0.000494077	-0.000444715	-0.00042016	-0.00039464
70358231		-6.58558e-06	-4.00416e-06	-1.81557e-06	-6.40775e-07	-1.19714e-06	-1.28383e-06	-8.57744e-07	-4.55554e-07	-4.43458e-08	-1.925e-06	3.87384e-07	-7.05483e-07	3.04991e-07	1.16361e-06	-1.54728e-06	-3.70887e-06	-9.05133e-06	-1.75659e-05	-3.13786e-05	-5.01032e-05	-6.12235e-05	-6.21107e-05	-6.80328e-05	-8.89055e-05	-0.000152676	-0.000253826	-0.000370189	-0.000430322	-0.000456061	-0.000473539
70358468		-1.17057e-05	-2.19021e-05	-2.4085e-05	-1.8815e-05	-1.02513e-05	-1.70854e-05	-1.36368e-05	-6.0945e-06	-6.54952e-06	-8.42575e-06	-1.06664e-05	-1.22686e-05	-1.95531e-05	-2.63385e-05	-3.27646e-05	-2.36122e-05	2.07985e-05	3.06184e-05	9.78506e-05	3.21287e-05	-7.17734e-05	-0.000209201	-0.000311244	-0.000492884	-0.000559686	-0.000520593	-0.000498129	-0.000451173	-0.000428582	-0.000409198
70359696		1.31698e-06	-1.55123e-06	8.48556e-07	-3.5038e-06	-9.35834e-06	-1.51482e-05	-1.99245e-05	-2.25013e-05	-2.18515e-05	-1.80481e-05	-1.4744e-05	-1.56898e-05	-9.46017e-06	-2.63818e-06	1.13056e-05	1.37198e-05	-1.14246e-05	-5.82123e-05	-9.42636e-05	-0.000115534	-0.000136659	-0.000190229	-0.00026241	-0.000336232	-0.000398597
70359766		-1.57501e-05	-1.28075e-05	-9.76193e-06	-8.69056e-06	-6.3365e-06	-7.37185e-06	-5.82085e-06	-1.13909e-05	-1.65793e-05	-1.82171e-05	-2.48177e-05	-2.62596e-05	-2.01362e-05	-1.53109e-05	-2.27327e-05	-4.06671e-05	-5.97085e-05	-0.000201537	-0.000289187	-0.000277627	-0.000161441	-0.000176221	-0.00033438	-0.000391018	-0.000514368	-0.000470707	-0.000472901	-0.000413198	-0.000359873	-0.000292456
70359836		-8.80014e-06	-3.17416e-06	-4.13414e-06	-2.51345e-06	-3.28918e-06	-5.06627e-06	-5.72467e-06	-6.51497e-06	-9.41367e-06	-1.76716e-05	-2.18839e-05	-2.79502e-05	-2.09248e-05	-1.76646e-05	-1.44356e-05	-3.61971e-05	-7.09598e-05	-9.60616e-05	-0.000157351	-0.000271699	-0.000374946	-0.000416276	-0.00039575	-0.000345766	-0.000312931	-0.000299367	-0.000252032
70359906		7.63787e-06	1.19767e-05	1.08407e-05	1.52788e-05	1.48853e-05	1.38386e-05	1.43389e-05	1.1227e-05	1.55447e-05	1.06797e-05	8.29414e-06	-5.59144e-07	-7.43942e-06	-1.13917e-05	-8.06176e-06	-5.29128e-06	2.00007e-05	-3.94803e-06	-9.22644e-05	-0.000142047	-0.000139229	-0.000107588	-9.9298e-05	-0.000130163	-0.000202956	-0.000294403	-0.000359677	-0.000467533	-0.000501845	-0.000566103
70360073		-2.02807e-05	-2.91904e-05	-3.37169e-05	-3.79977e-05	-4.03463e-05	-4.29045e-05	-4.91114e-05	-5.98326e-05	-7.15385e-05	-5.96713e-05	-5.96572e-05	-5.30557e-05	-6.33431e-05	-8.73449e-05	-0.000153085	-0.000230614	-0.000323597	-0.00042787	-0.000595102	-0.000709183	-0.000786757	-0.00087672	-0.000853608	-0.000734426	-0.000697254	-0.000580893	-0.000424713
70360520		1.23876e-05	2.15168e-05	2.90696e-05	2.01956e-05	1.20583e-05	1.13908e-05	6.11978e-06	3.50908e-06	1.26543e-06	-7.43563e-06	-2.21455e-05	-4.64651e-05	-8.26613e-05	-0.00014902	-0.000175968	-0.000209013	-0.000246674	-0.000272791	-0.000275657	-0.00026802	-0.000285068	-0.00029424	-0.000320912	-0.000320086
70360687		-1.89893e-06	1.38625e-06	-9.18001e-07	9.3181e-06	1.06853e-05	3.06343e-06	-3.49566e-05	-0.000112152	-0.00014594	-0.000206741	-0.000258005	-0.000305173	-0.000345321	-0.000437503	-0.000532792	-0.000644292	-0.000623519	-0.000487648	-0.00039683	-0.000309398	-0.000235317	-0.000177723
70361371		-1.77272e-05	-2.07911e-05	-2.14234e-05	-2.20856e-05	-2.63321e-05	-3.25139e-05	-4.09987e-05	-5.4033e-05	-7.2034e-05	-8.83938e-05	-0.000100208	-0.000103597	-0.000114591	-0.000159694	-0.000260707	-0.000389059	-0.000455842	-0.000417525	-0.000357606	-0.000220051	-0.000162318	-0.00016817	-0.000140363	-0.000115111	-0.000110255	-0.000100476
70363283		5.48398e-06	1.00609e-05	1.58214e-05	2.04387e-05	1.56668e-05	-3.44678e-06	-3.03398e-05	-6.92207e-05	-0.000128766	-0.000182381	-0.00017559	-0.00018452	-0.000226491	-0.000381142	-0.000555321	-0.000797458	-0.000638583	-0.00060252	-0.000545705	-0.000493325	-0.000466628	-0.000445248	-0.000399108	-0.000365889	-0.000314945	-0.00022304	-0.000163175	-9.88662e-05
70363423		-1.29017e-05	-1.13837e-05	-1.28026e-05	-8.66655e-06	-1.92454e-06	-6.17985e-06	-2.11633e-05	-4.2074e-05	-5.02201e-05	-4.42224e-05	-3.54993e-05	-9.22413e-05	-0.000149669	-0.000256748	-0.000325871	-0.000371678	-0.000446815	-0.000556425	-0.000626422	-0.000656448	-0.00056519	-0.00053552	-0.00044167	-0.000374825
70363660		-1.69818e-06	3.60858e-06	8.21757e-06	1.0376e-05	8.75882e-06	5.98603e-06	-3.84334e-06	-2.29509e-05	-4.2937e-05	-6.06173e-05	-8.334e-05	-0.00011553	-0.000174812	-0.000240769	-0.000307862	-0.000363952	-0.000406969	-0.00035863	-0.000284813	-0.000230001	-0.000164224	-0.000118735	-8.07987e-05	-8.89837e-05	-0.000110162	-0.000139379	-0.000232976	-0.000287437	-0.00036459
70364344		-4.89313e-05	-3.46937e-05	-2.9263e-05	-2.17455e-05	-1.26025e-05	-6.42678e-06	-4.53346e-06	-6.038e-06	-5.33602e-06	-4.61801e-06	-6.56236e-06	-1.12864e-05	7.13178e-08	-5.34693e-06	-9.22334e-06	-9.88693e-06	-1.16048e-05	-1.11207e-05	-1.09841e-05	-1.24569e-05	-1.63357e-05	-2.4265e-05	-3.87903e-05	-6.15941e-05	-9.04704e-05	-0.000119743	-0.000149134	-0.000173162	-0.000208673	-0.000233126
70364414		-9.77932e-06	-8.49705e-07	-6.27881e-08	-4.49915e-06	-1.04773e-05	-2.18806e-05	-2.14455e-05	-2.50911e-05	-2.64568e-05	-2.25907e-05	-2.01304e-05	-1.84111e-05	-1.63993e-05	-3.72082e-06	-1.20586e-06	1.53264e-05	2.73331e-05	2.26445e-05	-4.66042e-06	3.74699e-06	-2.98685e-05	-4.20382e-05	-3.57548e-05	-1.94185e-05	-4.45535e-05	-0.000107702	-0.000239457	-0.000307707	-0.000317689	-0.000329252
70364651		-1.01315e-05	-5.88689e-06	-2.57237e-06	-1.52604e-06	-1.24881e-06	-9.87843e-07	-6.08412e-07	6.82122e-08	1.30278e-06	2.78552e-06	4.1836e-06	-2.98265e-06	-1.1424e-05	-2.58373e-05	-4.5956e-05	-6.83257e-05	-9.47041e-05	-0.000134442	-0.000186967	-0.000235918	-0.000256184	-0.000255379	-0.000309247	-0.0004344	-0.000540374	-0.000679454	-0.000786511	-0.000713107	-0.000642269	-0.000500558
70364721		-1.40592e-05	-6.05934e-06	-3.4408e-06	5.21174e-06	6.71521e-06	7.58455e-06	1.08031e-05	1.27854e-05	1.60784e-05	2.24571e-05	2.83196e-05	2.93569e-05	1.66306e-05	1.90424e-05	5.0866e-06	-9.17966e-06	-1.90306e-05	-2.91367e-05	-4.73911e-05	-7.02123e-05	-0.000101432	-0.000153953	-0.0001993	-0.000237179	-0.00029608	-0.000345607	-0.000474803	-0.00054447	-0.000621444	-0.000647336
70364888		-1.26065e-06	-1.48452e-06	-1.56501e-06	-1.58607e-06	-2.62242e-06	-4.59889e-06	-4.63343e-06	-9.16934e-06	-7.44225e-06	-7.09521e-06	-1.32446e-05	-2.13997e-05	-2.21075e-05	-1.74778e-05	-1.56374e-05	-1.40979e-05	-6.81926e-05	-0.000151253	-0.000224925	-0.000282426	-0.000313555	-0.000374519	-0.000435405	-0.00050712	-0.000581663	-0.000614417	-0.000573218	-0.000566733	-0.000589958	-0.000579608
70364958		-4.26332e-06	-4.89977e-06	-5.05027e-06	-4.89109e-06	-8.22569e-06	-2.12455e-05	-3.26132e-05	-3.63255e-05	-4.31331e-05	-4.79388e-05	-5.58933e-05	-6.60938e-05	-8.08165e-05	-8.0782e-05	-0.000148133	-0.00029759	-0.000468352	-0.000555405	-0.00056603	-0.000421179	-0.000321321	-0.000324098	-0.000314859	-0.000369517	-0.000372514
70365572		8.64669e-08	-5.27829e-07	-1.31137e-06	-2.43468e-06	-5.01052e-06	-1.24498e-05	-2.34596e-05	-3.77534e-05	-5.05171e-05	-6.89732e-05	-8.49702e-05	-0.000111211	-0.000172654	-0.000287763	-0.000384497	-0.000439265	-0.000411718	-0.000359024	-0.000370147	-0.000289745	-0.000212619	-0.000168779	-0.000194817	-0.000222223	-0.000212902
70365949		-1.4104e-06	-2.99465e-06	-5.42687e-06	-7.9377e-06	-1.00287e-05	-7.51455e-06	-4.82637e-06	-4.011e-06	-7.72405e-06	-1.50477e-05	-2.97121e-05	-8.44875e-05	-0.000180273	-0.000266525	-0.000300858	-0.000337348	-0.000450834	-0.000443018	-0.000514609	-0.000472824	-0.000396256	-0.000320136	-0.000290529	-0.000273412
70366493		-6.19881e-06	-1.09417e-05	-1.37612e-05	-1.45941e-05	-1.3438e-05	-1.00078e-05	-1.51975e-06	1.18375e-05	2.60718e-05	3.52337e-05	2.31054e-05	6.47666e-06	-3.91342e-05	-0.000131668	-0.000238185	-0.000378292	-0.000415526	-0.000388171	-0.000348682	-0.000348547	-0.000438868	-0.000485485	-0.000495716	-0.000478934	-0.000477843
70367317		1.05739e-06	-1.02265e-07	-1.29549e-06	-2.07956e-06	-4.27825e-06	-6.96926e-06	-1.28711e-05	-2.85847e-05	-5.91607e-05	-0.000107977	-0.000180473	-0.000270143	-0.000363629	-0.000414483	-0.000403378	-0.00038629	-0.000371326	-0.000401402	-0.000417097	-0.000429141	-0.000388033	-0.000324123	-0.000268506	-0.000187051	-0.000153083
70367554		4.0222e-07	-1.12087e-06	-2.26396e-06	-6.43692e-06	-1.55306e-05	-3.06364e-05	-5.04567e-05	-8.14439e-05	-0.000120524	-0.000154274	-0.000225086	-0.000275356	-0.000335383	-0.00042358	-0.00039653	-0.000461965	-0.000570596	-0.000634366	-0.00067962	-0.00062916	-0.000514032	-0.000408173	-0.000274732
70367624		-6.33054e-06	-4.66718e-06	-7.09456e-07	4.00387e-06	-4.66828e-07	-7.27396e-06	-6.95356e-06	-1.57546e-05	-3.42506e-05	-5.92338e-05	-6.46846e-05	-8.81042e-05	-9.94315e-05	-0.000108499	-0.000119705	-0.000149715	-0.000230266	-0.000366204	-0.000491186	-0.000547102	-0.000531198	-0.000535242	-0.000540512	-0.000622925	-0.000674672	-0.000699494	-0.000620126
70367791		-6.17004e-07	-6.79479e-07	1.17349e-06	4.17852e-06	6.18496e-06	6.00658e-06	9.85874e-07	-1.67267e-06	-4.71585e-06	-1.02569e-05	-1.70271e-05	-2.53007e-05	-3.72155e-05	-6.28743e-05	-9.18522e-05	-9.93668e-05	-0.000116046	-0.000176631	-0.000276692	-0.00034178	-0.00040674	-0.000459628	-0.000614076	-0.000667075	-0.000660836	-0.000595298	-0.000546969
70367861		-1.03813e-05	-1.2942e-05	-1.89952e-05	-4.60394e-06	1.7159e-05	2.16588e-05	4.03234e-05	4.46399e-05	4.57115e-05	3.58495e-05	3.03959e-05	-2.47998e-05	-7.74802e-05	-0.00016805	-0.000244495	-0.000292743	-0.000314394	-0.000350884	-0.000414424	-0.000515839	-0.000602417	-0.00061731	-0.00060619	-0.000521319	-0.000436402
70368615		-1.74823e-05	-8.87046e-06	-8.28962e-07	-1.21877e-07	2.29654e-06	2.32603e-06	1.33779e-06	3.33727e-07	-1.1367e-06	-4.8187e-06	-1.29872e-05	-2.73045e-05	-4.74686e-05	-6.85323e-05	-0.000100133	-0.000154012	-0.000225003	-0.000376346	-0.000475053	-0.000496691	-0.000567047	-0.000568114	-0.000562666	-0.000532842	-0.000497916	-0.000453733
70369606		-7.24021e-06	-5.26792e-06	-2.12347e-05	-3.09896e-05	-4.36787e-05	-6.43594e-05	-5.87209e-05	-6.63733e-05	-7.81049e-05	-7.84178e-05	-9.74788e-05	-0.000174462	-0.00025178	-0.000288301	-0.000270657	-0.000255671	-0.000233243	-0.000232295	-0.000281328	-0.000366421	-0.000394554	-0.000335584	-0.000275417
70370387		1.0827e-06	1.94994e-06	-2.42712e-07	-3.92409e-06	-9.1781e-06	-1.50881e-05	-2.14784e-05	-3.34112e-05	-5.83607e-05	-6.50527e-05	-7.67861e-05	-5.08398e-05	-7.35158e-06	3.45268e-05	2.58402e-05	-9.67664e-06	-0.000112791	-0.000251883	-0.000307925	-0.000414803	-0.000432385	-0.000611024	-0.000709826	-0.000754735	-0.00072303	-0.000684371	-0.000574994	-0.000476064
70370694		-2.74804e-06	1.06458e-06	6.54841e-06	1.12381e-05	1.79616e-05	2.02974e-05	2.5244e-05	2.4322e-05	2.90986e-05	2.23181e-05	1.23232e-05	1.80428e-06	-9.08106e-06	-2.30484e-05	-4.66743e-05	-6.53215e-05	-0.000129608	-0.000290252	-0.000357867	-0.000423918	-0.000572376	-0.000685311	-0.000683473	-0.000720487	-0.000837065	-0.000897919	-0.00080796	-0.000644499	-0.000602904	-0.000404305
70371141		-9.41768e-06	-7.34614e-06	-7.04717e-06	-5.86858e-06	-4.64373e-06	-4.85691e-06	-4.37761e-06	-7.7061e-06	-1.91539e-05	-4.14305e-05	-7.31848e-05	-0.000110579	-0.000154379	-0.000213745	-0.000237704	-0.000323669	-0.000393279	-0.000396552	-0.000402033	-0.000479367	-0.000529902	-0.000686012	-0.00078461	-0.000641914	-0.000581343	-0.000465723	-0.000400628
70372509		-3.96142e-06	5.45583e-07	2.15659e-06	3.02879e-06	1.45579e-06	-1.68835e-06	-4.95557e-06	-6.69881e-06	-7.50972e-06	-6.65636e-06	-6.53591e-06	-1.06776e-05	-1.22639e-05	-2.01514e-05	-2.89166e-05	-3.53532e-05	-4.71248e-05	-7.41651e-05	-0.000133957	-0.000238268	-0.000411592	-0.000552954	-0.000582263	-0.000548456	-0.000464709	-0.000505781	-0.000563293
70372676		-2.05252e-05	-1.41894e-05	-9.43354e-06	-7.18306e-06	-6.80652e-06	-2.27541e-06	1.1884e-06	5.20197e-06	4.03946e-06	-7.75614e-06	-2.70371e-05	-5.54101e-05	-0.000119013	-0.000211734	-0.00029751	-0.000334301	-0.000323139	-0.000363289	-0.00049269	-0.00061937	-0.000665228	-0.000644146	-0.000604729	-0.000603675	-0.000542	-0.000465047	-0.00036269	-0.000278708
70373053		-7.78999e-06	-6.92781e-06	-6.73542e-06	-1.04078e-05	-1.2529e-05	-1.32363e-05	-1.32238e-05	-1.29497e-05	-1.39563e-05	-1.02628e-05	-5.02304e-06	-9.55666e-07	-1.48192e-06	-1.15003e-05	-3.59795e-05	-6.25455e-05	-8.54481e-05	-0.000105598	-0.00014063	-0.000202891	-0.000276838	-0.000328598	-0.000332788	-0.000312792	-0.000277778	-0.000228198	-0.000163048
70373667		3.60259e-07	-2.10194e-07	-2.94023e-06	-7.88777e-06	-1.70464e-05	-2.48927e-05	-4.57808e-05	-6.75104e-05	-9.54703e-05	-0.000156968	-0.000220075	-0.000259067	-0.000254127	-0.000244676	-0.000232011	-0.000302654	-0.000367283	-0.000448556	-0.000493895	-0.000407362	-0.000264189	-0.000192628
70374114		-8.04658e-06	-4.82904e-06	-3.24149e-06	-4.12111e-06	-4.29502e-06	-4.0456e-06	-4.47894e-06	-5.1664e-06	-4.2145e-06	-3.15703e-06	-4.84747e-06	-4.606e-06	-6.1996e-06	-5.74588e-06	-2.42507e-06	-4.21583e-06	-6.49327e-06	-2.35163e-05	-4.21488e-05	-4.18222e-05	1.96321e-05	1.88452e-05	-2.88866e-05	-0.000119152	-0.000220511	-0.000270544	-0.000286991	-0.00028964	-0.000369342	-0.000452986
70374281		3.14449e-05	4.36802e-05	3.96614e-05	3.45097e-05	2.11098e-05	2.41455e-05	3.06209e-05	2.7959e-05	2.28569e-05	1.77107e-05	-3.4689e-06	-5.59975e-05	-0.000121427	-0.000192431	-0.000192736	-0.000222714	-0.000256184	-0.000293923	-0.000407976	-0.000434433	-0.000454058	-0.000387225	-0.000416539	-0.000450286	-0.000433836	-0.000341308	-0.000221925
70374351		-1.68556e-06	-2.04894e-06	-4.00198e-06	-8.23069e-06	-1.22713e-05	-1.34109e-05	-1.10731e-05	-6.5211e-06	-2.37381e-06	-3.46473e-06	-1.63879e-05	-4.63367e-05	-6.25544e-05	-0.000111677	-0.000216416	-0.000336533	-0.000422332	-0.000482884	-0.000490905	-0.000513041	-0.000615955	-0.000618654	-0.00062304	-0.000579043	-0.000510449	-0.000444208	-0.000362083
70374588		-1.63756e-05	-9.05022e-06	-4.71258e-06	-3.44286e-06	-5.3864e-06	-8.78028e-06	-1.27142e-05	-1.63643e-05	-2.13124e-05	-2.63399e-05	-3.54709e-05	-5.09489e-05	-7.11263e-05	-7.96211e-05	-5.77859e-05	-6.19204e-05	-7.18234e-05	-0.00011275	-0.000148558	-0.000187279	-0.000261946	-0.000282463	-0.000264937	-0.000255933	-0.000240055	-0.000245465	-0.000277745	-0.000298759	-0.000288854
70374658		-3.90913e-06	-9.04299e-06	-1.14526e-05	-1.32246e-05	-7.61196e-06	-1.54615e-05	-3.63128e-05	-7.6706e-05	-0.000126639	-0.000159981	-0.000167644	-0.000183194	-0.000212629	-0.000249126	-0.000308435	-0.00034704	-0.000397333	-0.000479792	-0.000527798	-0.000577709	-0.000521608	-0.000357847	-0.000256245	-0.000186398
70374895		3.37685e-05	3.99669e-05	4.80161e-05	4.73582e-05	5.03902e-05	3.61448e-05	2.32618e-05	1.28346e-05	4.6539e-07	-1.46569e-05	-2.94625e-05	-6.62657e-05	-5.8251e-05	-9.97012e-05	-0.00019228	-0.000257229	-0.000279284	-0.000351788	-0.00044002	-0.000513995	-0.000550975	-0.000530234	-0.000498054	-0.000496918	-0.000455854	-0.000469106	-0.00044652	-0.00034803
70375035		3.35227e-06	6.55945e-07	6.00353e-07	9.32953e-06	3.07008e-05	5.8546e-05	7.9679e-05	7.74453e-05	6.33949e-05	3.84858e-05	5.63293e-06	-3.64666e-05	-8.47962e-05	-0.000145178	-0.000209784	-0.000322637	-0.000424546	-0.000553212	-0.000534636	-0.000678334	-0.000835369	-0.000910584	-0.000937372	-0.000830863	-0.000633622	-0.000482515
70375105		1.84424e-05	1.68869e-05	1.7957e-05	1.62062e-05	9.61313e-06	-4.05735e-06	-2.78617e-05	-6.47667e-05	-0.000121094	-0.000214428	-0.00035688	-0.00050019	-0.000564863	-0.000552859	-0.000485165	-0.000438666	-0.000437334	-0.000449803	-0.000483667	-0.0004867	-0.000443182	-0.00033331	-0.000234433	-0.000159451
70375342		4.29474e-07	-8.11926e-07	-9.0693e-08	3.03552e-06	7.7178e-06	1.18653e-05	2.02485e-05	2.16419e-05	1.97627e-05	1.58155e-05	7.98416e-06	-1.70195e-05	-3.56912e-05	-5.60468e-05	-8.58983e-05	-0.000117362	-0.000113423	-0.000104539	-0.000111671	-0.000151709	-0.000215419	-0.000283915	-0.000360825	-0.000388637	-0.000430684	-0.000440666	-0.000389378	-0.000308713	-0.000259491
70376877		1.12325e-05	1.14551e-05	1.09398e-05	9.87553e-06	4.57741e-06	-7.99969e-06	-1.68023e-05	-2.72309e-05	-6.88496e-05	-0.000138827	-0.000228276	-0.000375838	-0.000535838	-0.000686825	-0.000830727	-0.00083661	-0.000808201	-0.000699045	-0.000654168	-0.000579234	-0.000478584	-0.000359689	-0.000259723	-0.000184931
70377938		5.76206e-07	-4.86613e-06	-1.13606e-05	-1.42204e-05	-1.15776e-05	-1.22764e-05	-1.7886e-05	-1.9234e-05	-2.32797e-05	-3.75102e-05	-7.41933e-05	-0.000184546	-0.000376603	-0.000462627	-0.000434266	-0.000391816	-0.000310149	-0.000267836	-0.000299608	-0.000407648	-0.000500575	-0.000479427	-0.000486132	-0.000460465	-0.000442703
70378008		3.47591e-05	3.28799e-05	2.61569e-05	1.95663e-05	1.2547e-05	-2.111e-05	-0.000108968	-0.00018115	-0.000182805	-0.000118884	-9.02698e-05	-0.00010006	-0.000184118	-0.00020335	-0.00033686	-0.00038569	-0.000396294	-0.000369021	-0.000329852	-0.000310576	-0.000310516	-0.000308903	-0.000334623	-0.000301198
70378245		-3.72105e-06	-4.5433e-06	-4.62973e-06	-3.30036e-06	3.17414e-07	5.12502e-06	7.22483e-06	2.71075e-06	-7.81401e-06	-2.00433e-05	-3.08649e-05	-3.98179e-05	-5.13638e-05	-7.48817e-05	-0.000118695	-0.000184929	-0.00026529	-0.000339241	-0.000341645	-0.000400061	-0.000500381	-0.000569521	-0.000687921	-0.000776736	-0.000792601	-0.000752975	-0.00070762	-0.000678388	-0.000606503
70378552		3.24463e-06	4.42748e-06	1.18866e-05	2.34594e-05	2.22649e-05	1.75612e-05	-1.75242e-05	-3.83589e-05	-7.00101e-05	-0.000102854	-0.000105337	-0.000150296	-0.000253364	-0.000380858	-0.000626869	-0.000859887	-0.00092966	-0.000945051	-0.000888113	-0.000782643	-0.000656224	-0.0005393	-0.000433839
70378622		-3.80798e-06	-7.12706e-06	-8.79553e-06	-1.10226e-05	-1.2949e-05	-1.62047e-05	-2.01684e-05	-1.94332e-05	-1.41511e-05	-7.32702e-06	-4.116e-06	-1.52955e-06	-1.39775e-06	-1.22034e-06	-1.30142e-06	-4.00592e-06	-1.68039e-05	-5.19718e-05	-0.000109384	-0.000130051	-0.000191152	-0.000217097	-0.000230051	-0.000260179	-0.000382155	-0.000492097	-0.00062318	-0.000718699
70378789		6.24574e-06	8.77024e-06	1.08289e-05	1.1321e-05	1.44713e-05	1.7688e-05	2.45408e-05	3.24502e-05	3.74737e-05	3.77427e-05	2.90715e-05	9.4085e-06	-2.62318e-05	-6.29715e-05	-9.9947e-05	-0.000138667	-0.000162209	-0.000196617	-0.000223591	-0.000246575	-0.000293162	-0.000333069	-0.00037242	-0.000389755	-0.000444606
70380464		-8.24798e-06	-6.04693e-06	-4.79887e-06	-3.69173e-06	-3.64397e-06	-4.03486e-06	-6.20368e-06	-9.44671e-06	-1.37447e-05	-2.09689e-05	-3.17871e-05	-5.30212e-05	-7.8203e-05	-0.000115802	-0.000146223	-0.000207476	-0.0002272	-0.000295849	-0.000328342	-0.000384115	-0.000431819	-0.000454479	-0.000460601	-0.000427604	-0.000365521	-0.000314385	-0.000287374	-0.000274052	-0.000197881	-0.000143578
70380771		-1.09157e-07	-1.30396e-08	-8.96678e-07	-1.67459e-06	-3.37141e-06	-5.16786e-06	-6.40625e-06	-7.65788e-06	-9.71914e-06	-8.55979e-06	-1.0456e-05	-1.17649e-05	-1.67501e-05	-2.46146e-05	-3.612e-05	-5.60154e-05	-7.04904e-05	-0.000136103	-0.000227785	-0.000201224	-0.000277039	-0.000389706	-0.000522467	-0.000666589	-0.000735177	-0.000788251	-0.000815722	-0.000665452	-0.000634514
70381078		7.57258e-05	5.93395e-05	3.89186e-05	2.03965e-05	6.24828e-06	-3.01048e-06	-1.09452e-05	-2.65035e-05	-5.3209e-05	-7.53439e-05	-8.58936e-05	-0.000115742	-0.000127848	-0.000188203	-0.000210299	-0.000335704	-0.000452873	-0.000535167	-0.000620971	-0.000716193	-0.00077623	-0.000828713	-0.000800728	-0.000665445
70381148		-1.75303e-05	-1.95963e-05	-3.1231e-05	-3.17561e-05	-2.44423e-05	-1.63223e-05	-3.46223e-06	1.53229e-06	3.11441e-06	-5.59887e-06	-2.52279e-05	-6.68327e-05	-0.000136037	-0.000170916	-0.000159336	-0.000136845	-0.00016088	-0.000225094	-0.00031867	-0.00041974	-0.000478933	-0.000509645	-0.000557947	-0.00051754	-0.000496382	-0.000427947
70382139		4.97697e-06	9.23915e-06	1.24873e-05	1.22453e-05	1.25495e-05	8.47933e-06	5.50208e-06	7.99592e-06	1.37601e-05	8.41127e-06	-3.5085e-05	-7.57461e-05	-9.47139e-05	-0.000112972	-0.000145914	-0.000234934	-0.000286775	-0.0003258	-0.000298374	-0.000290538	-0.000298157	-0.000313359	-0.000292896	-0.000261081	-0.000205756	-0.000223021	-0.000219058	-0.000220092
70385112		1.73126e-05	1.10071e-05	3.34741e-06	-4.41001e-06	-1.0582e-05	-1.57845e-05	-1.18995e-05	-6.25112e-06	3.63766e-06	1.82604e-05	3.21406e-05	6.68489e-05	6.88909e-05	5.48815e-05	3.45143e-05	1.20691e-05	1.95014e-06	-7.35573e-05	-0.000149341	-0.000198352	-0.000218703	-0.000230832	-0.000270552	-0.000395529	-0.000488423	-0.000562635	-0.000585142	-0.000507204
70385419		8.80709e-06	9.83452e-06	9.52229e-06	8.48587e-06	6.29979e-06	4.30052e-06	3.60111e-06	1.96017e-06	9.47353e-07	4.41807e-07	2.96283e-06	2.51669e-06	1.55713e-06	-1.89742e-05	-4.68178e-05	-6.66052e-05	-8.95883e-05	-0.000133505	-0.000199337	-0.000233465	-0.000270759	-0.000294441	-0.000309822	-0.000315176	-0.000414752	-0.000447226	-0.000509439	-0.000570338	-0.000527767	-0.000455085
70386410		-8.80897e-06	-4.03256e-06	-7.45011e-07	-3.01827e-07	-1.15866e-06	-7.07676e-07	-1.91676e-07	-6.03338e-07	-5.71754e-07	-1.20416e-06	-1.54249e-06	-4.10272e-06	-8.80449e-06	-1.3449e-05	-2.10021e-05	-3.5574e-05	-4.32244e-05	-6.27678e-05	-8.38088e-05	-0.000127218	-0.000172549	-0.000226216	-0.000284996	-0.000374488	-0.000405291	-0.000396601	-0.000343361	-0.00029969	-0.000306568	-0.000286108
70386717		-5.93903e-06	-6.09846e-06	-5.93791e-06	-6.39623e-06	-3.40386e-06	-1.89025e-06	-8.36018e-06	-2.04391e-05	-4.2601e-05	-7.17482e-05	-8.88902e-05	-0.000194711	-0.000306958	-0.00044886	-0.000588008	-0.000784405	-0.00081793	-0.000727072	-0.000608063	-0.000543972	-0.000440883	-0.000398854	-0.000300283	-0.000227963
70386884		-1.4894e-06	-3.79096e-06	-7.15806e-06	-7.96698e-06	-4.52672e-06	-6.18625e-06	-8.76993e-06	-1.18559e-05	-1.59526e-05	-1.22055e-05	-1.92233e-05	-6.42948e-05	-0.000150507	-0.000239758	-0.000264556	-0.000287801	-0.00035352	-0.000398595	-0.000568403	-0.000643624	-0.00061975	-0.000483996	-0.000414254	-0.000364107	-0.000307939	-0.000285604	-0.000263818	-0.000265143	-0.000221595
70387261		1.73553e-06	9.53715e-07	9.73125e-07	1.62493e-06	2.75319e-06	-1.33429e-06	6.83573e-07	2.12323e-06	3.13407e-06	3.31162e-06	1.163e-06	-5.31601e-06	-1.98209e-05	-3.68155e-05	-3.66376e-05	-4.20947e-05	-4.06232e-05	-3.85463e-05	-3.67673e-05	-5.2727e-05	-9.62816e-05	-0.000165753	-0.000236084	-0.000321486	-0.000372817	-0.000375531	-0.000360144	-0.000455706	-0.000407853	-0.000489271
70387331		1.84171e-06	-6.62099e-07	-2.48032e-05	-7.43327e-05	-0.000110165	-0.000118132	-0.00019262	-0.000204656	-0.000207822	-0.000281117	-0.000349167	-0.00046074	-0.000648044	-0.000862073	-0.000961075	-0.00096318	-0.000935631	-0.000826346	-0.000758001	-0.000678518	-0.000562342	-0.00047409	-0.000308871	-0.000133414	-4.4138e-05
70387708		1.00162e-05	9.20732e-06	1.08737e-05	1.37869e-05	1.07151e-05	1.81699e-06	-6.41384e-06	-1.41528e-05	-1.46354e-05	-9.99963e-06	-1.02878e-05	-2.31614e-05	-4.0517e-05	-7.28675e-05	-0.000113488	-0.000118811	-0.000154361	-0.00019255	-0.000208181	-0.000202914	-0.00023227	-0.000233508	-0.000326597	-0.00042239	-0.000467421	-0.000411943	-0.000362043	-0.000389001
70388252		2.45295e-05	2.70563e-05	3.48102e-05	4.54446e-05	5.42779e-05	5.72339e-05	5.17399e-05	4.48531e-05	2.41409e-05	-3.67911e-05	-0.000110792	-0.000139759	-0.000131584	-0.000138666	-0.000189432	-0.000287011	-0.000392701	-0.000492347	-0.000532191	-0.000492301	-0.000480073	-0.000423479	-0.000404585	-0.000429082	-0.000439381	-0.000372867	-0.000348541	-0.000246063
70388559		-5.46433e-06	-1.3271e-06	1.42914e-06	5.86499e-06	1.12184e-05	1.21005e-05	1.44279e-05	8.47003e-06	-2.08615e-07	-2.90623e-06	-2.59362e-06	-3.1022e-07	-2.56956e-07	-1.51639e-06	-4.33838e-06	-8.70623e-06	-2.66122e-05	-7.94075e-05	-0.000102573	-8.6453e-05	-8.04837e-05	-0.00013817	-0.000242841	-0.000437309	-0.000652292	-0.000659351	-0.000825009	-0.00081513	-0.000735932	-0.00057829
70388796		-1.24122e-05	-1.17552e-05	-9.6551e-06	-8.32839e-06	-7.11126e-06	-5.7083e-06	-7.72621e-06	-5.51195e-06	-8.34527e-06	-6.9446e-06	-5.66664e-06	-1.13411e-05	-3.36881e-05	-6.91845e-05	-0.000110303	-0.000120879	-0.000130473	-0.000125563	-0.000125218	-0.000131245	-0.000145166	-0.00017318	-0.000186929	-0.000316284	-0.00048224	-0.000560638	-0.00052578	-0.000468482	-0.000420277
70389006		-1.96636e-05	-1.13467e-05	-6.61805e-06	-3.18385e-06	8.98044e-07	6.92469e-06	1.57504e-05	2.35682e-05	3.67632e-05	2.79546e-05	4.07772e-05	3.11359e-05	2.76293e-05	2.24885e-05	1.13443e-05	7.82334e-06	2.76792e-06	8.34838e-06	-3.92901e-06	-3.82768e-05	-0.00010213	-0.000193733	-0.000280078	-0.000350375	-0.00035	-0.00034357
70389313		-8.34332e-06	-7.29009e-06	-6.10639e-06	-4.1067e-06	-2.7431e-06	-1.53554e-06	-4.26462e-06	-8.31381e-06	-1.97997e-05	-3.99316e-05	-6.82793e-05	-8.65031e-05	-0.000126084	-0.00022147	-0.000314524	-0.000386102	-0.0004491	-0.000499612	-0.000541786	-0.000575915	-0.000526244	-0.00055814	-0.000474346	-0.000355867	-0.000310161	-0.000260487	-0.000248043	-0.000226647	-0.000200318	-0.000183634
70389927		3.20742e-06	1.41778e-05	1.1776e-05	-1.91105e-06	-2.08213e-05	-1.04086e-05	-2.59232e-05	-5.44973e-05	-0.000107699	-0.000188826	-0.000272764	-0.000326772	-0.000344992	-0.000322764	-0.000332644	-0.000401252	-0.000517585	-0.00049225	-0.000578206	-0.000475071	-0.000381864	-0.000247324	-0.000188834	-0.000172048	-0.000167238	-0.000151968	-0.000120705
70390304		-3.29102e-06	1.10053e-06	2.78025e-06	5.9109e-06	7.65847e-06	7.46499e-06	6.00663e-06	3.96875e-06	3.19787e-06	2.07622e-06	1.25391e-07	1.1789e-06	-1.00793e-06	-2.48889e-06	-2.78819e-06	-1.75268e-06	-1.75059e-06	-8.07287e-06	-1.99005e-05	-2.51117e-05	-5.14065e-05	-0.000100871	-0.000149407	-0.000171332	-0.000209702	-0.000232628	-0.000252583	-0.000279208	-0.000288259	-0.000376029
70391602		-1.46407e-05	-1.49763e-05	-1.14658e-05	-2.88095e-06	-6.44606e-07	-5.41021e-06	-1.60784e-05	-3.13181e-05	-4.29422e-05	-4.33428e-05	-3.93216e-05	-3.83738e-05	-4.68076e-05	-6.7443e-05	-0.000124015	-0.000226233	-0.000369151	-0.000459128	-0.000581597	-0.000629566	-0.000631765	-0.00063395	-0.000587631
70391769		-9.26599e-07	-1.32475e-06	-6.13457e-06	-8.64478e-06	-1.06693e-05	-8.44302e-06	-2.31898e-06	3.86484e-06	9.15912e-06	1.62057e-05	2.28034e-05	2.26838e-05	1.49091e-05	6.16875e-06	-4.46041e-06	-2.84407e-05	-8.42492e-05	-0.000144001	-0.00020855	-0.000279762	-0.000340563	-0.000397436	-0.000426185	-0.000438039	-0.000420954	-0.000385783	-0.000312191	-0.000269871
70391839		-1.52254e-05	-1.08329e-05	-5.5222e-06	1.42863e-07	4.42063e-06	7.66131e-06	9.2427e-06	7.69512e-06	3.49896e-06	2.33772e-07	-2.47177e-06	-6.2471e-06	-1.14826e-05	-2.29261e-05	-4.1347e-05	-6.02515e-05	-7.895e-05	-9.88334e-05	-0.00011533	-0.000147618	-0.000180166	-0.000157114	-0.000199666	-0.000299499	-0.000382667	-0.000388455	-0.000512264	-0.000635317	-0.000698528	-0.000717903
70392997		-7.89638e-06	-1.12641e-05	-1.73192e-05	-2.55445e-05	-3.65401e-05	-5.58701e-05	-9.35996e-05	-0.000131215	-0.000155026	-0.000172354	-0.000226653	-0.000280977	-0.000376551	-0.000465217	-0.000498877	-0.000494786	-0.000483261	-0.000414058	-0.000370614	-0.000341858
70393514		-2.29135e-05	-2.34909e-05	-2.44492e-05	-2.45279e-05	-2.38927e-05	-2.52808e-05	-2.90029e-05	-4.29464e-05	-4.63905e-05	-4.46997e-05	-3.85925e-05	-1.46023e-05	3.26149e-05	4.58525e-05	4.53376e-05	1.31496e-05	-4.45807e-05	-3.37358e-05	-6.22122e-05	-7.71057e-05	-7.57873e-05	-8.57571e-05	-0.000103779	-0.000112538	-0.000123917	-0.000145504	-0.000191585	-0.000246139	-0.000306982	-0.000345659
70394295		5.12426e-07	1.36889e-06	2.25652e-06	3.5507e-06	5.4722e-06	8.89542e-06	1.52049e-05	2.32415e-05	2.33918e-05	9.58074e-06	-2.89722e-05	-8.95996e-05	-0.00015694	-0.000188394	-0.000174085	-0.000158793	-0.000153954	-0.000153905	-0.000156733	-0.000203851	-0.000246488	-0.000298379	-0.000352554
70394672		-5.76345e-06	-8.07547e-06	-1.28371e-05	-2.08357e-05	-4.06066e-05	-7.60998e-05	-0.000108132	-0.000128727	-0.000127614	-0.00015933	-0.00017859	-0.000207246	-0.000244847	-0.000280868	-0.000303439	-0.000371415	-0.000414302	-0.000455797	-0.000409752	-0.000354898	-0.000308323	-0.000283467	-0.000296514	-0.000293282	-0.000269909	-0.000225272
70394742		1.49699e-06	-2.34026e-06	-2.04213e-06	-2.33249e-06	3.91952e-06	1.69588e-05	2.3326e-05	3.56706e-05	3.49688e-05	1.54902e-05	-2.31584e-05	-7.72288e-05	-0.000153244	-0.000261896	-0.000268131	-0.000381351	-0.000469323	-0.000409683	-0.00045564	-0.000390166	-0.000381756	-0.00035633	-0.0003726	-0.000370953	-0.000396933	-0.000380596	-0.000316327
70395593		-1.41147e-06	-3.75409e-06	-3.40154e-06	-1.21356e-06	5.23597e-06	1.01403e-05	1.46768e-05	1.96496e-05	1.84512e-05	1.88281e-05	-5.73914e-06	-4.04695e-05	-7.5405e-05	-0.000113633	-0.000189521	-0.000282357	-0.000367316	-0.000419768	-0.000506537	-0.000553198	-0.000576194	-0.000514186	-0.000462391	-0.000410294	-0.000354967	-0.000315145	-0.000284849	-0.000254858	-0.000183368
70395733		-1.0411e-05	-2.63674e-06	7.16445e-06	1.7792e-05	1.68257e-05	1.91852e-05	1.17226e-05	-3.14055e-06	-4.42019e-05	-0.000152635	-0.000326064	-0.000541308	-0.000727644	-0.000795849	-0.000725146	-0.000604691	-0.000551102	-0.000511985	-0.000544562	-0.000565527	-0.000552889	-0.00046242	-0.000341977	-0.000209592	-0.000122306
70395970		-2.11955e-05	-2.37213e-05	-2.70422e-05	-3.62302e-05	-5.40421e-05	-6.70583e-05	-8.8207e-05	-0.000116393	-0.000118826	-9.02705e-05	-5.17547e-05	-1.78397e-05	-1.29919e-05	-2.56041e-05	-0.000101427	-0.000202256	-0.00036479	-0.000553106	-0.000584178	-0.000620353	-0.000492816	-0.000443549	-0.000383888	-0.000291039	-0.000255939
70396654		6.8357e-07	3.20799e-07	-1.833e-07	1.16632e-06	3.21655e-06	2.83877e-06	2.04433e-06	1.12861e-06	1.62834e-06	4.92232e-06	6.44121e-06	9.04011e-06	4.72151e-06	-2.94135e-06	-2.42293e-05	-4.42434e-05	-4.67854e-05	-3.08546e-05	-1.47181e-05	-3.47283e-05	-7.77944e-05	-0.000126445	-0.000217171	-0.000319766	-0.000434631	-0.000463085	-0.000397237	-0.000346066	-0.000331505	-0.000295459
70397882		4.50837e-05	4.14822e-05	4.02853e-05	3.63905e-05	3.21893e-05	2.34003e-05	2.14996e-05	9.53578e-06	3.37479e-06	-6.27209e-06	-6.21128e-06	-1.0058e-05	-2.3054e-05	-6.39526e-05	-0.000121267	-0.000178091	-0.000183893	-0.000175563	-0.000252098	-0.000376293	-0.00042627	-0.000604195	-0.000730759	-0.000690286	-0.000691379	-0.000638061	-0.000642063	-0.000568008
70397952		9.38602e-06	5.93102e-06	-3.51998e-06	-1.65542e-05	-2.90876e-05	-3.81717e-05	-4.66043e-05	-6.2136e-05	-8.05274e-05	-9.78075e-05	-0.00011029	-0.000114045	-0.000123786	-0.000161875	-0.000225531	-0.000282791	-0.000318808	-0.000363337	-0.00035228	-0.000357478	-0.000376016	-0.000384486	-0.000383133	-0.000403492	-0.000413691	-0.00036897	-0.000379183
70398259		-7.92394e-07	-1.99874e-06	-2.9147e-06	-4.6742e-06	-7.09834e-06	-1.41314e-05	-1.77791e-05	-1.89663e-05	-4.30673e-05	-4.29249e-05	-7.44198e-05	-0.000100718	-0.000174371	-0.000275989	-0.000361407	-0.000419078	-0.000468682	-0.000507083	-0.00056879	-0.000560462	-0.000518175	-0.000420493
70398329		-7.78402e-06	-9.42108e-06	-9.88017e-06	-8.3512e-06	-5.58021e-06	-4.4782e-06	-4.05228e-06	3.38065e-07	9.73431e-06	1.78815e-05	1.05816e-05	-1.14487e-05	-4.30685e-05	-6.76823e-05	-7.02453e-05	-6.39138e-05	-8.57344e-05	-0.000158293	-0.000151433	-0.000186865	-0.000366795	-0.000467712	-0.000532851	-0.000625822	-0.000743365	-0.000835501
70398943		-5.07929e-06	-1.35235e-06	-6.53916e-09	1.75635e-07	-7.73332e-07	-3.86197e-06	-7.82066e-06	-1.12096e-05	-1.19197e-05	-1.94392e-06	-5.83427e-07	-1.20727e-06	-2.18188e-06	-6.85933e-07	2.08211e-06	8.48888e-06	2.72481e-05	4.83704e-05	4.20558e-05	1.01514e-06	-4.29219e-05	-5.55064e-05	-5.70113e-05	-6.90237e-05	-8.22442e-05	-8.50081e-05	-0.000113863	-0.000163996	-0.00022803	-0.00027051
70399180		8.74453e-06	5.07638e-06	-1.28363e-06	-1.27645e-05	-3.61573e-05	-8.51394e-05	-0.000143003	-0.0001795	-0.000177938	-0.00020101	-0.000250731	-0.000250805	-0.000333871	-0.000433692	-0.000575046	-0.000741554	-0.000682886	-0.000653555	-0.000505396	-0.000424205	-0.00032213	-0.000268707	-0.000223126	-0.000181256	-0.000118107
70399320		-2.11291e-06	-5.61541e-08	-2.15157e-06	-7.7258e-06	-1.21465e-05	-1.36846e-05	-1.6302e-05	-2.02317e-05	-3.63902e-05	-7.78597e-05	-0.000122516	-9.12649e-05	-7.70118e-05	-4.74371e-05	-4.819e-05	-5.08899e-05	-3.24202e-05	-6.21214e-06	-2.02413e-05	-9.31159e-05	-0.000205741	-0.000325394	-0.000409877	-0.000421973	-0.000420986	-0.000429795	-0.000452781	-0.000369849
70400171		-1.44138e-05	-8.16505e-06	-4.79591e-06	-8.13665e-07	1.73123e-06	1.74809e-06	1.91324e-07	2.31399e-06	8.45895e-07	-5.99324e-07	9.91775e-08	3.05235e-07	3.21123e-06	8.1351e-06	1.82181e-05	1.98461e-05	2.99051e-05	3.98447e-05	3.03049e-05	2.71643e-05	2.73502e-06	-9.67459e-06	-6.90671e-05	-0.000146465	-0.00022897	-0.000309475	-0.000378499	-0.000417342	-0.000429354	-0.000448138
70400618		7.14782e-06	8.23016e-06	6.46698e-06	3.76268e-06	5.98187e-07	-1.58488e-06	-4.02303e-06	-7.18567e-06	-1.36362e-05	-2.72377e-05	-4.31995e-05	-6.97646e-05	-8.37295e-05	-7.38592e-05	-6.02494e-05	-8.59007e-05	-0.000156127	-0.000229876	-0.000320727	-0.000427773	-0.000468029	-0.000581052	-0.000615306	-0.00064502	-0.000598457	-0.000532176
70401092		1.55473e-07	-8.51895e-07	-1.54877e-06	-1.64737e-06	-1.27884e-06	-8.55295e-07	-4.03267e-06	-8.66175e-06	-3.32625e-05	-7.77425e-05	-0.000125485	-0.000179609	-0.000250723	-0.000332422	-0.000403314	-0.000448169	-0.000444866	-0.000409708	-0.000360156	-0.000338435	-0.000339502	-0.000310932	-0.000316069	-0.000310497	-0.000283429
70401232		1.73321e-05	1.99297e-05	1.72987e-05	1.18169e-05	1.16513e-05	1.31504e-05	1.04167e-05	8.12965e-06	1.38244e-05	1.26088e-05	1.14343e-05	-4.56206e-07	-2.65132e-05	-5.53742e-05	-7.98189e-05	-9.98088e-05	-0.000164934	-0.000199689	-0.000256311	-0.000284685	-0.000309129	-0.000341833	-0.000351376	-0.000411934	-0.000412466	-0.000437828	-0.000476676
70401469		6.21176e-06	5.49614e-06	4.67488e-06	1.9389e-06	1.73891e-07	-8.59285e-06	-1.7616e-05	-2.07841e-05	-3.23133e-05	-5.20865e-05	-8.7985e-05	-0.000146769	-0.000222519	-0.00025523	-0.000291969	-0.000281054	-0.000286653	-0.000307633	-0.000328723	-0.000349655	-0.000379509	-0.000376355	-0.000339371	-0.000290059	-0.000244194	-0.000239689	-0.000168705	-0.000124606
70402460		2.34306e-05	2.18837e-05	1.15111e-05	-3.21994e-06	-1.90246e-05	-3.3712e-05	-5.01068e-05	-7.02308e-05	-9.11777e-05	-9.49056e-05	-0.000121667	-0.000137979	-0.000149862	-0.000176625	-0.000185838	-0.000202507	-0.000221961	-0.000238435	-0.000235695	-0.00025079	-0.000239653	-0.00022752	-0.000206104	-0.000185543	-0.000167923	-0.000168762	-0.000155236	-0.000120061
70402767		-1.84678e-06	-1.25007e-07	-2.39898e-06	-9.24849e-06	-1.24226e-05	-3.74339e-05	-5.4247e-05	-5.79632e-05	-9.47305e-05	-0.00014412	-0.000174431	-0.000207482	-0.00027139	-0.000385079	-0.000473974	-0.000604267	-0.000843388	-0.000881488	-0.000808248	-0.000655353	-0.000648376	-0.000506859	-0.000347406	-0.000232671
70403995		-2.23592e-06	-5.74628e-06	-9.09169e-06	-1.61045e-05	-2.3933e-05	-2.63421e-05	-2.05268e-05	-1.6856e-05	-3.79972e-05	-6.43794e-05	-0.000103678	-0.000155042	-0.000198704	-0.000244524	-0.0002753	-0.000293124	-0.000327496	-0.000338935	-0.000334063	-0.000305379	-0.000255504	-0.000260229	-0.000263098	-0.000250875	-0.000220877	-0.00017029	-0.000112958
70404442		-1.26494e-06	9.27854e-07	4.51448e-06	6.68601e-06	6.02074e-06	4.82764e-06	2.25073e-06	2.47903e-06	7.85229e-06	9.05831e-06	-6.79551e-06	-4.72988e-05	-0.000112713	-0.000177537	-0.000229014	-0.000278372	-0.000314818	-0.000333819	-0.000342604	-0.000311069	-0.000369352	-0.000380927	-0.000463144	-0.000462748	-0.000381081
70405433		-4.28687e-06	-2.04017e-06	-7.78032e-06	-1.29071e-05	-2.03575e-05	-3.43128e-05	-6.19192e-05	-7.09866e-05	-9.36111e-05	-0.000111007	-0.000132385	-0.000185956	-0.000195564	-0.000233487	-0.000317314	-0.000380097	-0.00034189	-0.000292968	-0.000163061	-0.000101331	-4.46191e-05	1.83981e-05	4.24532e-05	4.65111e-05	5.83995e-05
70405503		-1.01856e-06	-4.97227e-07	-4.54977e-07	-7.45758e-07	-9.20701e-07	-1.37885e-06	-2.07759e-06	-2.76454e-06	-3.29661e-06	-4.31173e-06	-6.46624e-06	-9.96349e-06	-1.3373e-05	-1.82555e-05	-2.36595e-05	-3.46536e-05	-4.80144e-05	-5.93782e-05	-7.01012e-05	-9.58952e-05	-0.000157313	-0.000270999	-0.000386195	-0.000416124	-0.000375731	-0.00035215	-0.000375346	-0.00041957	-0.000396811	-0.000378565
70405740		-6.7727e-06	-6.47916e-06	-8.93405e-06	-5.93813e-06	-2.47782e-06	-2.98534e-06	-4.50115e-06	-7.68116e-06	-1.81955e-05	-2.03059e-05	-2.79824e-05	-2.69643e-05	-5.66945e-06	7.35744e-06	-3.12791e-06	8.09703e-06	1.34751e-05	6.84108e-06	-1.63547e-05	-6.38712e-05	-0.000123907	-0.000126886	-0.000116808	-0.000138168	-0.000225314	-0.000303698	-0.000391078	-0.000448679	-0.000430111	-0.000469595
70406047		9.19525e-06	1.97603e-05	2.82209e-05	3.19299e-05	2.61872e-05	5.43099e-06	-2.519e-05	-5.56055e-05	-8.39004e-05	-0.000119306	-0.000148697	-0.000257989	-0.000400574	-0.000590472	-0.000747298	-0.000792129	-0.000762644	-0.000638487	-0.000504726	-0.000389232	-0.000325108	-0.000289177
70406354		-1.01522e-05	-1.07003e-05	-7.77138e-06	-2.51931e-06	2.11048e-06	2.15513e-06	-1.04912e-05	-2.65835e-05	-5.77277e-05	-0.000102564	-0.000155127	-0.000205281	-0.000242419	-0.000319886	-0.00037402	-0.000452128	-0.000482488	-0.000537625	-0.000570006	-0.000619734	-0.000665671	-0.000756839	-0.000701253	-0.000631358	-0.000558715	-0.000419071
70406424		-2.55336e-05	-2.05871e-05	-1.58438e-05	-1.6098e-05	-1.73396e-05	-2.08259e-05	-3.32999e-05	-4.66366e-05	-4.56075e-05	-2.52186e-05	1.29929e-05	4.68794e-05	3.3959e-05	8.724e-06	1.41973e-05	-3.13435e-05	-3.25706e-05	-2.06854e-05	-1.80828e-05	5.5029e-06	4.71298e-06	-3.4391e-06	-2.82196e-05	-4.59838e-05	-0.000120917	-0.000187837	-0.000282809	-0.000430067	-0.000395414	-0.000285894
70406731		-1.84975e-05	-9.77204e-06	-2.13367e-06	-3.3413e-07	8.22809e-07	1.07747e-06	1.64547e-07	-9.19818e-07	-2.73528e-06	-4.23383e-06	-8.81619e-06	-1.31419e-05	-1.88229e-05	-2.80601e-05	-4.80049e-05	-7.62309e-05	-8.98815e-05	-0.000123787	-0.000186297	-0.000250004	-0.000305707	-0.000320911	-0.000307096	-0.000298554	-0.000315396	-0.000299562	-0.000371947	-0.000398761	-0.000396191
70407108		2.53348e-06	2.15027e-06	1.76337e-06	-9.07651e-08	-2.31085e-06	-4.36656e-06	-5.46026e-06	-4.70352e-06	-2.14372e-06	8.68378e-07	7.22022e-07	-3.20566e-06	-1.28415e-05	-2.72658e-05	-4.32674e-05	-4.15631e-05	-6.2634e-05	-8.46911e-05	-0.000106671	-0.000102387	-0.00017092	-0.000201881	-0.000226012	-0.000261016	-0.000322676	-0.000410761	-0.000481951	-0.000504446	-0.00054503	-0.000556323
70407275		-3.35932e-07	4.93468e-07	1.43495e-07	-1.97202e-06	-5.9579e-06	-1.13864e-05	-1.87713e-05	-2.95514e-05	-4.14773e-05	-4.65372e-05	-3.91946e-05	-1.80057e-05	-1.85984e-05	-1.68154e-05	-5.26806e-05	-5.19968e-05	-0.000139797	-0.000319396	-0.000496183	-0.000564173	-0.000554278	-0.000573305	-0.000608006	-0.000602448	-0.000652082
70407959		-3.31325e-06	-4.46498e-06	-6.33505e-06	-1.17057e-05	-1.73444e-05	-1.58166e-05	-2.01201e-05	-1.08629e-05	9.19476e-06	2.40058e-05	1.47519e-05	-2.10242e-05	-6.44573e-05	-8.70937e-05	-6.39373e-05	-6.22436e-05	-3.1612e-05	-3.03548e-05	-5.38818e-05	-8.92105e-05	-0.000113927	-0.000143132	-0.000216434	-0.000293519	-0.000349985	-0.000362164	-0.000343667	-0.000275028
70408573		3.14581e-07	3.24267e-06	3.95561e-06	9.84545e-07	6.57756e-07	8.59987e-06	2.0229e-05	2.33633e-05	1.32746e-05	-1.45344e-05	-2.01745e-05	-2.07716e-05	-0.000105036	-0.000291072	-0.000406928	-0.000390046	-0.000276149	-0.000257175	-0.000246851	-0.000207764
70408643		-9.74866e-06	-1.24309e-05	-8.07606e-06	-2.82645e-06	1.17247e-05	6.91451e-06	1.81621e-05	2.4822e-05	3.20247e-05	3.90834e-05	4.15989e-05	3.83666e-05	2.30158e-05	-4.23638e-06	-3.18186e-05	-6.22232e-05	-0.000105515	-0.000152917	-0.000172769	-0.000180189	-0.000243808	-0.00033214	-0.0002671	-0.000367819	-0.000489087	-0.00053774	-0.00052525	-0.000521545	-0.000448951	-0.000352028
70408880		-8.40056e-06	-5.21801e-06	-2.74467e-06	-1.69814e-06	-1.67308e-06	-1.71678e-06	-1.92907e-06	-2.06707e-06	-1.27065e-06	-6.44392e-07	-4.89169e-06	-2.21276e-05	-6.70886e-05	-0.000111712	-0.000225699	-0.000379346	-0.000547695	-0.000698292	-0.000697009	-0.000734427	-0.000656152	-0.000559164	-0.000381374	-0.000272171	-0.000245167	-0.000285494	-0.000366859	-0.000398584	-0.000383893
70409020		-2.52043e-05	-2.3539e-05	-2.00971e-05	-1.0581e-05	3.98973e-06	1.4759e-05	1.2885e-05	-1.06016e-05	-7.25416e-05	-0.000168758	-0.000242175	-0.000263406	-0.000231559	-0.000241127	-0.000226982	-0.000284189	-0.000345273	-0.000431956	-0.000456225	-0.000411354	-0.000369532	-0.000360917	-0.000394945	-0.000415389	-0.00038392
70409187		-6.57212e-06	-8.81329e-06	-1.06122e-05	-1.18279e-05	-1.58133e-05	-1.89783e-05	-4.10895e-05	-6.89202e-05	-9.26061e-05	-0.000101861	-9.17915e-05	-6.4618e-05	-7.11209e-05	-9.75683e-05	-0.00015831	-0.000207441	-0.000239791	-0.000282379	-0.000321967	-0.000348066	-0.000351697	-0.000334111	-0.000287859	-0.000258799	-0.000249479	-0.000271652	-0.00022864	-0.000222353
70409257		-3.31325e-06	-4.46498e-06	-6.33505e-06	-1.17057e-05	-1.73444e-05	-1.58166e-05	-2.01201e-05	-1.08629e-05	9.19476e-06	2.40058e-05	1.47519e-05	-2.10242e-05	-6.44573e-05	-8.70937e-05	-6.39373e-05	-6.22436e-05	-3.1612e-05	-3.03548e-05	-5.38818e-05	-8.92105e-05	-0.000113927	-0.000143132	-0.000216434	-0.000293519	-0.000349985	-0.000362164	-0.000343667	-0.000275028
70409564		-4.93079e-07	-9.20893e-07	-3.04515e-06	-6.86142e-06	-1.06486e-05	-1.25191e-05	-9.6261e-06	-1.28291e-05	-1.07327e-05	-2.21632e-05	-5.58181e-05	-0.000120061	-0.00021701	-0.000329947	-0.000400483	-0.000434185	-0.000426902	-0.000398096	-0.000351178	-0.000324872	-0.000284477	-0.000337873	-0.000358825	-0.000403798	-0.000416839
70409634		6.8013e-06	5.27422e-06	2.43261e-06	-2.01344e-06	-7.09585e-06	-1.23454e-05	-1.86306e-05	-2.83278e-05	-4.62862e-05	-6.75934e-05	-9.81566e-05	-0.000143377	-0.000170457	-0.000264087	-0.000343806	-0.000374314	-0.00047674	-0.000595628	-0.000783264	-0.000809565	-0.000929699	-0.000846367	-0.000676554	-0.000535898	-0.000396904	-0.000336616
70410011		-1.21683e-05	-8.75535e-06	-2.47647e-06	6.91186e-07	-8.33309e-07	-3.76914e-06	-4.29348e-06	-2.79824e-06	-5.53641e-06	-9.75052e-06	-1.35167e-05	-2.15756e-05	-3.65578e-05	-6.06289e-05	-9.65253e-05	-0.000151786	-0.000240318	-0.000372146	-0.000532827	-0.000542782	-0.000644721	-0.000655132	-0.000659324	-0.000632309
70410178		-3.97591e-06	6.06543e-07	-2.01287e-06	-2.15409e-06	-8.97556e-07	-5.11495e-06	-9.01171e-06	-7.63094e-06	-5.15181e-06	-6.56459e-06	-1.15943e-05	-1.65674e-05	-1.86696e-05	-1.50942e-05	-7.3527e-06	-6.87213e-06	-1.28586e-05	-3.47278e-05	-9.24187e-05	-0.000134138	-0.000153455	-0.000176539	-0.000214005	-0.000253096	-0.000303364	-0.000340277	-0.000402465	-0.000390439	-0.000382379	-0.000400627
70410625		5.59908e-06	8.07051e-06	8.53988e-06	7.46782e-06	1.29427e-05	1.82173e-05	2.4659e-05	2.78647e-05	2.35681e-05	2.22594e-05	2.93873e-05	-2.35446e-06	-3.17616e-05	-3.60169e-05	-3.07011e-05	-5.41759e-05	-4.66549e-05	-0.000134511	-0.000255805	-0.000334411	-0.00038402	-0.000455118	-0.000547514	-0.000606296	-0.000619483	-0.00057761
70411309		1.96668e-06	-3.07586e-06	-9.26809e-06	-1.42905e-05	-1.23711e-05	-1.23497e-05	-2.42028e-05	-2.39247e-05	-2.07213e-05	-1.87598e-05	-2.56535e-05	-4.11717e-05	-5.41307e-05	-8.75804e-05	-0.000126459	-0.000144548	-0.000158792	-0.000239904	-0.000361971	-0.000464455	-0.000505716	-0.000474499	-0.00036118	-0.00027797	-0.000229045	-0.000235961
70411546		-2.55014e-06	-2.59572e-06	-3.79138e-06	-5.0621e-06	-5.32311e-06	-4.18841e-06	-3.90638e-06	-3.75253e-06	-5.34606e-06	-8.10627e-06	-9.7127e-06	-8.29137e-06	-4.19625e-06	-1.22621e-07	1.39358e-07	-9.76662e-06	-2.63777e-05	-4.54539e-05	-6.28105e-05	-7.12875e-05	-6.53039e-05	-3.62992e-05	-3.82838e-05	-5.01585e-05	-7.80457e-05	-9.13126e-05	-0.000126944	-0.000207229	-0.000360196	-0.000438265
70411616		-3.78875e-05	-1.66757e-05	-5.76863e-06	-1.50273e-06	1.73868e-06	2.1187e-06	-1.61017e-06	-7.39081e-06	-1.15052e-05	-1.54574e-05	-2.47504e-05	-3.80708e-05	-4.79745e-05	-5.17002e-05	-6.12872e-05	-7.54009e-05	-0.000122608	-0.000152774	-0.000154151	-0.000155351	-0.000284011	-0.000379578	-0.000415763	-0.000449289	-0.000469908	-0.000467532	-0.000466399	-0.000425361	-0.000345389	-0.000281779
70411783		-2.563e-06	-7.47793e-07	-7.69068e-07	-1.95298e-06	-3.42382e-06	-4.44796e-06	-8.35104e-06	-1.07926e-05	-1.88034e-05	-2.48904e-05	-2.88437e-05	-2.55092e-05	-1.82386e-05	-1.40668e-05	-1.0869e-05	-5.39955e-06	3.26709e-06	1.62663e-05	2.65936e-05	3.22517e-05	2.63179e-05	3.62737e-06	-2.76472e-05	-6.65445e-05	-0.000128754	-0.000174872	-0.000205158	-0.00020591	-0.000193962	-0.000197535
70412774		-1.96901e-05	-2.17484e-05	-2.54137e-05	-2.87831e-05	-3.13353e-05	-3.32922e-05	-3.42201e-05	-3.26424e-05	-2.76473e-05	-2.01426e-05	-1.37673e-05	-2.01179e-06	7.40108e-06	8.61055e-06	-4.46118e-06	-3.93753e-05	-0.00011021	-0.000219984	-0.000333424	-0.000349876	-0.000292703	-0.000225581	-0.000245027	-0.00022713	-0.000313727	-0.000459792
70413695		4.16185e-06	2.04552e-06	1.81169e-06	1.60208e-06	-3.75908e-06	-1.15961e-05	-2.37527e-05	-3.43293e-05	-5.33387e-05	-6.37712e-05	-8.29448e-05	-0.000108212	-0.000136036	-0.000154741	-0.000183791	-0.000214657	-0.000244741	-0.000241572	-0.000215042	-0.000188078	-0.000166143	-0.000192721	-0.000257443	-0.000350843	-0.000430592	-0.000468405	-0.000417012	-0.000353926	-0.000280839
70414756		4.79295e-06	4.42253e-06	3.76767e-06	3.95559e-06	5.05056e-06	6.42139e-06	7.64482e-06	6.13356e-06	5.73423e-06	4.73217e-06	3.96508e-06	2.74807e-06	-2.93524e-06	-1.40656e-05	-2.87233e-05	-4.29307e-05	-5.77599e-05	-6.05887e-05	-7.56468e-05	-0.000119067	-0.000167528	-0.000171177	-0.000192501	-0.000183333	-0.000175284	-0.000152117	-0.000210551
70414993		-9.86268e-06	-9.3169e-06	-6.71432e-06	-5.10632e-06	-3.70875e-06	-3.21733e-06	-4.23475e-06	-5.34034e-06	-8.27451e-06	-1.05676e-05	-1.20855e-05	-1.30179e-05	-1.14435e-05	-9.26881e-06	-6.54275e-06	-2.651e-06	-5.41243e-07	-2.72854e-06	-1.12299e-05	-4.63839e-06	-1.85212e-05	-3.41744e-05	-4.918e-05	-6.50843e-05	-8.53706e-05	-0.000108746	-0.000134821	-0.000182075	-0.000220327	-0.000249143
70415133		1.32272e-06	-1.35981e-05	-1.85512e-05	-1.68905e-05	-1.41849e-05	-8.14459e-06	5.81736e-06	2.21953e-05	2.17755e-05	-2.36064e-05	-0.000113049	-0.000210923	-0.000291491	-0.000320238	-0.000349852	-0.000364065	-0.000429129	-0.000361948	-0.00045276	-0.000385225	-0.000358524	-0.000335728	-0.000353208	-0.000351231	-0.000353363	-0.000321127	-0.000298691
70415203		-9.36069e-06	-1.21941e-05	-3.94959e-06	-7.50727e-06	4.53238e-06	1.48573e-06	6.7722e-06	-1.77808e-06	-1.18525e-05	-2.15437e-05	-4.02893e-05	-7.672e-05	-0.000133303	-0.00017618	-0.000236389	-0.000298039	-0.000409196	-0.000458953	-0.000484392	-0.000470777	-0.000418592	-0.000328337	-0.00027079	-0.000259091	-0.000262194	-0.000274151	-0.000286236
70415817		-9.47005e-06	-1.29866e-05	-1.63439e-05	-2.03907e-05	-2.38251e-05	-3.00183e-05	-3.4435e-05	-3.25752e-05	-2.53327e-05	-1.23243e-05	-7.52884e-06	-1.3914e-05	-6.40058e-05	-0.000121827	-0.000203953	-0.000294975	-0.000364543	-0.000364804	-0.000307898	-0.000319892	-0.000243729	-0.000204286	-0.00025992	-0.000345081	-0.000359602
70416668		-5.77933e-06	-5.93045e-06	-7.32069e-06	-8.96598e-06	-1.00223e-05	-9.29286e-06	-5.64129e-06	-4.26407e-07	1.66563e-06	-1.6784e-06	-8.06268e-06	-1.50414e-05	-2.2337e-05	-2.96645e-05	-4.73823e-05	-8.46592e-05	-0.000120896	-0.00016345	-0.000207815	-0.000290856	-0.000492614	-0.00064345	-0.000762037	-0.000760062	-0.000712768	-0.000673106
70416738		-5.35279e-06	-5.46774e-06	-4.03734e-06	-4.08312e-07	4.55882e-06	8.89726e-06	9.60972e-06	4.80565e-06	-5.73834e-06	-2.41108e-05	-5.60694e-05	-8.74331e-05	-0.000101507	-0.00010521	-0.000136332	-0.000143794	-0.000208536	-0.000272394	-0.000314441	-0.000333251	-0.000340169	-0.000366265	-0.000418127	-0.000479181
70417589		-1.84311e-05	-1.66837e-05	-1.51224e-05	-1.40487e-05	-1.24164e-05	-9.40483e-06	-5.89339e-06	-6.61638e-06	-6.74491e-06	-6.37696e-06	-3.79427e-06	1.00766e-06	5.83913e-06	8.31372e-06	7.87325e-06	3.85929e-06	-9.66754e-06	-3.64916e-05	-6.30275e-05	-7.14614e-05	-6.83094e-05	-8.60007e-05	-0.000175006	-0.000307832	-0.000410059	-0.000408871	-0.000354902	-0.000315016	-0.000311714	-0.000322819
70418273		-1.93003e-05	-1.29438e-05	-6.71056e-06	-1.77975e-06	6.21961e-08	-1.58893e-07	-4.85663e-06	-8.49507e-06	-1.29035e-05	-2.31868e-05	-4.34505e-05	-8.59141e-05	-0.00016942	-0.000294494	-0.000431822	-0.000566268	-0.000618729	-0.000665689	-0.000674152	-0.000697425	-0.00056996	-0.000499179	-0.00047752	-0.000519707
70418720		2.04169e-06	5.38969e-06	5.83819e-06	4.15425e-06	-1.545e-06	-2.57318e-06	-5.04969e-06	-8.41222e-06	-1.51403e-05	-2.49818e-05	-3.25319e-05	-4.14149e-05	-5.35452e-05	-7.42114e-05	-9.40592e-05	-0.000148505	-0.000210754	-0.000259988	-0.000296012	-0.00032719	-0.000326768	-0.000349501	-0.000364361	-0.000368268	-0.000418719	-0.000435699	-0.000483927	-0.000465498	-0.000399801	-0.000334541
70419194		2.52262e-06	2.50063e-06	3.33829e-06	3.12342e-06	1.3431e-07	-1.23871e-06	-3.6553e-06	-5.20132e-06	-7.5457e-06	-1.11266e-05	-1.76911e-05	-2.98401e-05	-5.59368e-05	-0.000100728	-0.00015171	-0.000236011	-0.000271363	-0.000282679	-0.000279141	-0.000282746	-0.000303501	-0.000414044	-0.000427444	-0.000430441	-0.000452123	-0.000442978	-0.000398098	-0.000378091	-0.000356263	-0.000301975
70420185		1.80783e-06	1.60536e-06	2.70313e-06	3.24229e-06	6.17721e-06	7.07457e-06	3.90249e-06	-1.55827e-06	-7.4905e-06	-1.02166e-05	-1.25092e-05	-1.70327e-05	-2.76739e-05	-2.78713e-05	-6.50885e-05	-0.000127468	-0.000201226	-0.000270798	-0.000324219	-0.000351408	-0.00041724	-0.000499119	-0.00056906	-0.000617411	-0.000587417	-0.00054469	-0.000416899
70420632		-1.50675e-06	-3.75313e-07	-3.62022e-07	-3.1114e-07	1.04801e-06	1.8114e-06	4.0959e-06	5.29233e-06	7.15611e-06	7.03503e-06	8.6567e-06	3.79741e-06	6.76336e-06	1.66783e-05	3.06097e-05	2.78278e-05	2.19748e-05	3.21407e-06	-3.39397e-05	-7.79126e-05	-0.000118158	-0.000165219	-0.00024156	-0.000313431	-0.000328349	-0.000405096	-0.000431871	-0.000508483	-0.00053054	-0.000560446
70421930		-1.55735e-05	-1.70753e-05	-1.61843e-05	-1.3721e-05	-1.1805e-05	-7.29206e-06	-1.39996e-05	-3.63829e-05	-7.17334e-05	-0.000122111	-0.000203415	-0.000245655	-0.000239647	-0.000219625	-0.000216968	-0.00023016	-0.000260083	-0.000281628	-0.000257481	-0.00021492	-0.000182098	-0.000156935	-0.000147549
70422237		-2.03346e-05	-1.21918e-05	-4.26946e-06	-4.10048e-06	-6.71824e-07	-1.92037e-06	-2.26279e-06	-3.21788e-06	-5.5896e-06	-7.57404e-06	-1.00079e-05	-1.22341e-05	-1.38838e-05	-1.2872e-05	-9.66784e-06	-5.25023e-06	-1.17991e-06	-3.13531e-06	-6.02341e-06	-5.42733e-06	-1.15923e-05	-2.75433e-05	-4.66603e-05	-8.27743e-05	-0.000114676	-0.000125758	-0.000181971	-0.000246766	-0.000297609	-0.000320413
70422474		-2.87386e-06	-1.46167e-06	-1.67076e-06	-3.45666e-06	-5.40011e-06	-6.77726e-06	-7.54707e-06	-7.50685e-06	-5.50388e-06	-8.96044e-07	8.38047e-06	1.08264e-05	2.25606e-05	1.19264e-05	-1.41507e-05	-6.58195e-05	-0.00010746	-0.000141154	-0.000164233	-0.000187867	-0.000197439	-0.000204608	-0.000218815	-0.000195719	-0.000217206
70422614		8.99288e-06	-1.16687e-06	1.16138e-05	2.55312e-05	3.45431e-05	3.09871e-05	4.59631e-05	4.50946e-05	2.49569e-05	2.5687e-06	-1.76511e-05	-3.10001e-05	-3.4378e-05	-6.87225e-05	-0.000128566	-0.000188786	-0.000233426	-0.000296205	-0.000379474	-0.000503605	-0.000726967	-0.000878283	-0.000850754	-0.000761284	-0.000693603	-0.000658944	-0.000656638	-0.000658248	-0.000648186	-0.000622894
70422781		5.48808e-07	2.4313e-06	1.56972e-06	-3.07383e-06	-7.29207e-06	-5.43342e-06	-3.55159e-06	-1.56433e-05	-4.05345e-05	-6.13358e-05	-5.16302e-05	-9.63392e-05	-0.000202279	-0.000294291	-0.000333369	-0.00034186	-0.000382872	-0.000410644	-0.000391895	-0.000408938	-0.000377972	-0.000321249	-0.000275129	-0.000233889	-0.000228344	-0.000260289
70423395		-5.94751e-05	-4.76689e-05	-4.22445e-05	-3.97389e-05	-3.70015e-05	-3.20316e-05	-2.63854e-05	-2.27428e-05	-1.94258e-05	-1.3886e-05	-6.65156e-06	-2.8239e-06	-4.26121e-06	-1.11436e-05	-1.83966e-05	-3.02382e-05	-4.39879e-05	-5.24455e-05	-5.5697e-05	-6.19095e-05	-8.87571e-05	-0.000141138	-0.000216318	-0.000236401	-0.000338693	-0.000405725	-0.00036431	-0.000348681	-0.000224764	-0.000179835
70423535		-3.49903e-06	-1.17194e-06	-3.99622e-06	-6.03005e-06	-5.99257e-06	-5.18049e-06	-3.80804e-06	1.11379e-06	1.06348e-05	1.77033e-05	1.81663e-05	2.22724e-05	1.73958e-05	7.60654e-06	7.43715e-06	5.00984e-06	4.90675e-06	-3.09187e-06	-1.2219e-05	-3.11179e-05	-5.14267e-05	-6.66904e-05	-9.36485e-05	-0.00016813	-0.000249193	-0.00027229	-0.000257561	-0.000292404	-0.0003747	-0.000458256
70423842		-9.44329e-06	-1.15952e-05	-1.43626e-05	-1.79863e-05	-2.02827e-05	-1.6792e-05	-1.20535e-05	-1.10178e-05	-3.09233e-06	-8.9363e-06	-2.60753e-05	-6.66276e-05	-0.000138371	-0.000231069	-0.00031744	-0.000387185	-0.000442075	-0.000498712	-0.000518644	-0.000545964	-0.000524967	-0.000481084	-0.000357522	-0.000302839	-0.00023323	-0.00024339
70424219		-2.25145e-06	-1.93385e-06	-2.59275e-06	-2.55635e-06	-3.38709e-06	-5.14535e-07	1.39619e-06	-2.39299e-06	-2.02079e-05	-6.03288e-05	-7.22168e-05	-0.000141246	-0.000205426	-0.000257631	-0.000296322	-0.000323701	-0.000344957	-0.000359259	-0.000313723	-0.000286721	-0.000238048	-0.000237967	-0.00031116	-0.000387008	-0.000425255	-0.000393457
70424386		-2.45789e-06	-2.55867e-06	-4.19761e-06	-3.41336e-06	-7.76678e-06	-8.12472e-06	-1.29119e-05	-1.65197e-05	-1.66898e-05	-1.09277e-05	-1.13902e-05	-1.76009e-05	-3.97771e-05	-8.25608e-05	-0.000139887	-0.000198811	-0.000238174	-0.000276519	-0.000323601	-0.000427269	-0.000545266	-0.000606363	-0.00059831	-0.000577327	-0.000507704	-0.000455784	-0.000429438	-0.00043506
70424456		1.51659e-06	3.39494e-06	2.02274e-06	-3.45972e-07	-3.58059e-06	-9.80163e-06	-1.46743e-05	-1.84555e-05	-2.36636e-05	-2.71858e-05	-3.13078e-05	-3.13816e-05	-3.18984e-05	-3.33403e-05	-3.438e-05	-3.73822e-05	-3.93616e-05	-3.49251e-05	-4.33207e-05	-5.38851e-05	-0.000118596	-0.000173937	-0.000221077	-0.000302299	-0.000324303	-0.000358812	-0.000354892	-0.000362473	-0.00038315	-0.000451768
70424526		-1.31595e-05	-1.10633e-05	-4.95314e-06	2.01534e-06	2.78251e-06	9.07978e-07	-4.86233e-06	-5.10063e-06	-5.15205e-06	-4.41666e-06	-4.93597e-06	-1.24818e-05	-3.36392e-05	-7.27486e-05	-0.000141401	-0.000245015	-0.000328929	-0.000431934	-0.000427677	-0.00042375	-0.000441981	-0.000478486	-0.000605187	-0.00068552	-0.000708448
70424693		-1.01629e-07	1.17294e-06	1.07294e-06	2.3958e-06	8.10857e-06	1.91415e-05	7.23625e-06	-4.76105e-06	-3.26895e-05	-6.36471e-05	-8.05694e-05	-0.000157289	-0.00020851	-0.000261328	-0.000316731	-0.000336656	-0.000334177	-0.000328903	-0.000337847	-0.00034912	-0.000389102	-0.000486076	-0.000559093	-0.000493557
70426131		-4.66404e-05	-3.27769e-05	-2.16832e-05	-9.6308e-06	-6.8933e-06	-3.26228e-06	-7.96674e-07	3.53579e-07	-2.07693e-06	-8.38043e-06	-1.43121e-05	-2.29648e-05	-3.31992e-05	-4.35546e-05	-4.91864e-05	-5.50458e-05	-9.3246e-05	-0.000115295	-0.000158591	-0.000167046	-0.000180068	-0.000237298	-0.000350246	-0.000514548	-0.000597166	-0.000620878	-0.000654875	-0.000583207	-0.00051615
70426438		2.2255e-06	2.1136e-06	-8.09678e-06	-1.6229e-05	-1.90244e-05	-1.73608e-05	-1.23599e-05	-3.85876e-06	3.33137e-06	2.43485e-06	-1.49694e-05	-3.07674e-05	-3.37517e-05	-7.30399e-05	-0.0001003	-0.000110014	-0.000172556	-0.00033226	-0.0004748	-0.000649866	-0.000792852	-0.000793512	-0.000667792	-0.000649091	-0.000705496
70427052		-5.27664e-07	7.89126e-07	3.31883e-06	9.07711e-06	1.06741e-05	8.67489e-06	4.71188e-06	-6.18012e-07	-8.6942e-06	-2.2752e-05	-4.05272e-05	-5.61986e-05	-7.02949e-05	-9.27047e-05	-0.000127948	-0.000167898	-0.000205421	-0.000237479	-0.000292764	-0.000362985	-0.000413338	-0.000438869	-0.000437758	-0.000419613	-0.000441303	-0.000422421	-0.000388545	-0.000355774	-0.000357374	-0.000309745
70427359		-7.36419e-06	-7.22177e-07	2.0792e-06	4.67866e-06	5.30891e-06	3.83918e-06	8.31357e-07	-4.21214e-06	-7.39858e-06	-9.9473e-06	-1.01339e-05	-6.28244e-06	2.43403e-06	1.66577e-05	3.33019e-05	4.19529e-05	-1.14909e-05	-5.74753e-05	-0.000115634	-0.000161097	-0.00024506	-0.000306519	-0.000365831	-0.000409355	-0.000545352	-0.000683041	-0.000630139	-0.000541773	-0.000495149	-0.000507687
70427596		1.82122e-06	2.17949e-07	9.88327e-08	-2.01143e-07	-9.94942e-07	-2.08863e-06	-4.41265e-06	-7.70263e-06	-1.14816e-05	-1.30433e-05	-1.6198e-05	-2.44104e-05	-3.92651e-05	-5.95925e-05	-7.96973e-05	-9.61247e-05	-7.52703e-05	-8.47465e-05	-0.00013143	-0.000192074	-0.000367518	-0.000747236	-0.0010489	-0.00113538	-0.00106147
70427736		1.45246e-06	-3.74511e-06	-5.55639e-06	-6.49992e-06	-9.18043e-06	-1.50907e-05	-2.02514e-05	-2.39817e-05	-2.76732e-05	-2.6748e-05	-2.22362e-05	-1.64261e-05	-1.08611e-05	-6.22294e-06	-8.60712e-07	-2.11329e-06	-9.28394e-06	-1.36579e-06	-2.23793e-05	-2.20415e-05	-0.000143299	-0.000157162	-0.000202558	-0.000234475	-0.000268202	-0.000286091	-0.000317672	-0.000334942	-0.000390769	-0.000478553
70428043		-2.04434e-05	-9.12335e-06	1.4795e-06	7.73453e-06	9.10483e-06	1.02509e-05	2.97943e-06	-3.68303e-06	-5.82048e-06	-3.08147e-06	2.3315e-06	8.95989e-06	1.31171e-05	2.25729e-05	3.26785e-05	1.47316e-05	-4.00599e-05	-0.000112017	-0.000178	-0.000218859	-0.000246046	-0.000283214	-0.000289026	-0.000320219	-0.000331049	-0.000351811	-0.000367435
70429955		-3.34221e-06	-6.43248e-07	2.25616e-06	4.43263e-06	7.42491e-06	7.46642e-06	6.20056e-06	-2.08804e-06	-5.38389e-06	-1.31417e-05	-3.67535e-05	-6.38093e-05	-0.000106075	-9.97341e-05	-0.000141912	-0.000201955	-0.000290769	-0.000416266	-0.000550403	-0.000728044	-0.000772282	-0.00075985	-0.000662319	-0.000545511	-0.000485257	-0.000512775	-0.000538742	-0.000487875	-0.000446121
70430262		1.58722e-05	2.01826e-05	1.97451e-05	1.04013e-05	4.49567e-06	1.57922e-06	-2.93324e-06	-1.52436e-06	-3.1895e-06	-5.20376e-06	-3.28466e-05	-9.79738e-05	-0.000172914	-0.000274434	-0.000496039	-0.000719926	-0.000858339	-0.000840524	-0.000808433	-0.000703501	-0.000578313	-0.000469958	-0.000382609	-0.000332555
70431630		-7.61975e-07	-1.26602e-06	-2.22475e-06	-3.08398e-06	-3.02408e-06	-4.2029e-06	-6.3147e-06	-6.38874e-06	-8.80625e-06	-9.45821e-06	-7.8109e-06	-5.71489e-06	-4.90016e-06	-4.77332e-06	-5.2599e-06	-7.59462e-06	-1.33897e-05	-2.32404e-05	-3.67492e-05	-5.20323e-05	-6.54748e-05	-8.67201e-05	-0.000122114	-0.000194243	-0.000290776	-0.000367884	-0.000402043	-0.000417404
70431937		-6.65719e-07	-1.59845e-06	-1.7835e-06	-4.62037e-07	-2.22807e-08	-3.7743e-06	-1.46343e-06	-1.91443e-06	-3.14231e-06	-4.38839e-06	-8.52684e-06	-7.69333e-06	-1.53828e-05	-1.95752e-05	-2.45652e-05	-3.20843e-05	-4.58877e-05	-7.40675e-05	-0.000123396	-0.000189989	-0.000253185	-0.000292905	-0.000304764	-0.000299865	-0.000418948	-0.000580989	-0.000821324	-0.000946927	-0.000905499	-0.000787166
70432621		-1.34481e-06	-1.77577e-06	-1.69127e-06	6.37708e-08	8.88642e-07	2.51948e-06	4.18855e-06	4.67128e-06	5.31188e-06	-3.3607e-07	-1.45441e-05	-3.67315e-05	-6.35331e-05	-9.34376e-05	-0.00012207	-0.000152686	-0.000237274	-0.000330126	-0.000404873	-0.000435604	-0.000412304	-0.000419895	-0.000403327	-0.000413501	-0.000397861	-0.000359423
70433235		1.07636e-06	3.89792e-06	5.97861e-06	1.086e-05	1.26249e-05	1.37835e-05	1.19712e-05	2.16922e-06	-9.341e-06	-7.30815e-06	7.20409e-06	2.95267e-05	3.98574e-05	-4.76507e-06	-9.61466e-05	-0.000200409	-0.000261801	-0.000301686	-0.0002747	-0.000245965	-0.000265127	-0.000295556	-0.000347157	-0.000371578	-0.000465704	-0.000484976	-0.000542698	-0.000503496
70434086		-1.40295e-05	-1.40888e-05	-1.20106e-05	-9.79237e-06	-9.64377e-06	-1.19817e-05	-1.4745e-05	-1.81924e-05	-2.56869e-05	-3.40136e-05	-3.8615e-05	-5.13513e-05	-7.58674e-05	-9.7183e-05	-0.000114042	-0.000112897	-0.000156172	-0.000263994	-0.000392015	-0.000434853	-0.000539006	-0.000522779	-0.000512157	-0.000501157	-0.000435954	-0.0003512	-0.000346462
70434156		-1.45036e-05	-1.34414e-05	-1.1314e-05	-6.63282e-06	-1.32528e-06	1.50106e-06	1.58957e-06	-2.75195e-06	-1.63731e-05	-4.50233e-05	-8.93448e-05	-0.000138363	-0.000179388	-0.000222582	-0.000300744	-0.000443865	-0.000604793	-0.000800547	-0.000936156	-0.000946997	-0.00082043	-0.000580888	-0.000515173	-0.000385948	-0.000304134
70434463		-5.03707e-06	-1.62885e-07	3.89281e-07	-3.94502e-06	-1.40971e-05	-2.88535e-05	-4.75972e-05	-7.58944e-05	-0.000112964	-0.000140484	-0.000146974	-0.000154872	-0.000202514	-0.000312878	-0.000392412	-0.000549803	-0.000616213	-0.000685709	-0.000701028	-0.000638996	-0.000624096	-0.000565196	-0.00042448	-0.000269043	-0.00018315	-0.000121373	-8.61498e-05	-7.74224e-05	-6.95825e-05	-7.10994e-05
70434603		-3.06753e-06	-3.23094e-06	-3.48119e-06	-3.70869e-06	-3.59155e-06	-3.20146e-06	-2.44059e-06	-5.7544e-07	1.82669e-07	-8.01415e-06	-2.4927e-05	-3.67519e-05	-5.3485e-05	-6.18022e-05	-6.08479e-05	-7.77878e-05	-0.000119903	-0.00017364	-0.000246321	-0.000328404	-0.00034001	-0.000289848	-0.000286171	-0.000324338	-0.000254668	-0.000317459	-0.000274303
70434840		-8.00736e-06	-1.30669e-05	-1.67013e-05	-1.83201e-05	-1.78895e-05	-1.41776e-05	-1.1279e-05	-7.82547e-06	-5.08913e-06	-4.66303e-06	-4.41637e-06	-6.74862e-06	-5.39075e-06	-4.77923e-06	-8.69487e-06	-2.18991e-05	-3.34379e-05	-4.07141e-05	-4.58356e-05	-7.13375e-05	-0.000138599	-0.00020761	-0.000210297	-0.000224777	-0.000226046	-0.000234511	-0.000232415
70435384		1.13573e-06	4.59499e-06	5.63292e-06	6.01932e-06	4.36757e-06	4.18893e-06	9.89734e-07	-2.95182e-07	6.73909e-08	-3.00489e-06	-1.88086e-05	-4.94321e-05	-0.000108497	-0.00016284	-0.000171945	-0.000286856	-0.00036095	-0.000448282	-0.00056381	-0.000620834	-0.000619532	-0.000579932	-0.000608571	-0.000612273	-0.000655547	-0.000654904
70435524		-1.88666e-06	1.00262e-06	1.13153e-06	-6.81865e-07	-6.71609e-06	-1.44931e-05	-2.14177e-05	-2.38301e-05	-2.26784e-05	-2.41765e-05	-3.3609e-05	-6.21467e-05	-8.68337e-05	-9.42106e-05	-0.000124292	-0.000197922	-0.000323906	-0.000467015	-0.000497301	-0.000437567	-0.000346193	-0.000262364	-0.000171096	-0.000154077	-0.0001395	-0.000142975	-0.000162325
70435901		7.06824e-06	9.23476e-06	6.03665e-06	9.0367e-06	6.23841e-06	5.78451e-06	5.79184e-06	5.36563e-06	3.3436e-06	-1.5382e-06	-9.00856e-06	-1.66352e-05	-1.799e-05	-1.45195e-05	-4.39535e-05	-7.83576e-05	-9.73975e-05	-0.000116516	-0.000186475	-0.000250312	-0.000393595	-0.000512662	-0.00057107	-0.000604474	-0.000530296	-0.000441258
70436682		-2.51042e-05	-2.61364e-05	-1.19301e-05	-6.37313e-06	-5.35417e-06	-3.59513e-06	-2.29124e-06	-9.09552e-07	-6.38513e-08	1.4638e-06	2.58805e-07	-3.72625e-08	5.00787e-07	1.23137e-06	3.91926e-06	6.61669e-06	8.46818e-06	7.9344e-06	4.70049e-06	6.32798e-06	2.69254e-06	2.18869e-06	1.68175e-06	1.87906e-06	7.74368e-07	-7.17161e-08	-1.01463e-05	-3.14901e-05	-6.04295e-05	-3.99599e-05
70436822		-3.43284e-05	-1.44018e-05	-1.25119e-05	-1.55299e-05	-1.65057e-05	-1.38226e-05	-1.09323e-05	-9.38204e-07	-3.54353e-06	-5.80443e-06	-6.90314e-06	-1.01175e-05	-8.37356e-06	4.07973e-06	1.88971e-05	3.35855e-05	3.22587e-05	3.79603e-05	3.88128e-05	4.90944e-05	4.59055e-05	3.96896e-05	1.72358e-05	-3.41322e-05	-7.98028e-05	-0.000139964	-0.000233962	-0.000290049	-0.000299951	-0.000250409
70436989		-1.00551e-05	-1.30375e-05	-1.26141e-05	-1.14319e-05	-1.03113e-05	-6.04195e-06	-6.14254e-06	-1.04135e-05	-2.06536e-05	-3.72417e-05	-6.50165e-05	-9.23758e-05	-0.000109966	-0.000135189	-0.000164553	-0.000197597	-0.000286405	-0.000301629	-0.000381055	-0.000366395	-0.000304908	-0.00021231	-0.000129989
70437129		-4.51472e-05	-4.60567e-05	-4.17265e-05	-3.91177e-05	-3.387e-05	-3.20251e-05	-2.63063e-05	-2.28976e-05	-2.09293e-05	-2.14392e-05	-2.49813e-05	-2.82221e-05	-2.74405e-05	-2.25345e-05	-1.5329e-05	-7.69335e-06	-1.43279e-06	1.83829e-06	1.3423e-06	-2.35056e-06	-7.89995e-06	-1.95346e-05	-3.30308e-05	-4.70598e-05	-8.05367e-05	-0.000150577	-0.000207199	-0.000233562	-0.000270115	-0.000308245
70437673		-1.17843e-05	-1.01833e-05	-9.15311e-06	-9.99406e-06	-1.39162e-05	-1.64593e-05	-1.41073e-05	-6.78281e-06	1.18356e-06	5.31399e-06	5.90762e-06	-1.7074e-06	-1.57518e-05	-3.89999e-05	-7.8563e-05	-0.00015253	-0.000273022	-0.000407042	-0.000492087	-0.000538177	-0.000643803	-0.000816501	-0.000995158	-0.00112946	-0.001074
70438050		-7.84797e-06	-1.69847e-05	-3.39372e-05	-4.40302e-05	-4.82115e-05	-5.76432e-05	-9.25053e-05	-0.000234648	-0.000445789	-0.000793895	-0.000961138	-0.00104684	-0.000933269	-0.000882927	-0.000763762	-0.000589653	-0.000451422	-0.00026265	-0.000182249	-0.000145202	-0.00012018
70438287		-1.11015e-05	-8.16556e-06	-8.63543e-06	-3.67625e-06	-1.47504e-05	-1.98212e-05	-2.64288e-05	-3.49636e-05	-4.36526e-05	-7.19097e-05	-0.000107879	-0.000147436	-0.000164103	-0.000154848	-0.000196438	-0.000249506	-0.000316023	-0.000298963	-0.000246623	-0.000232561	-0.000199783	-0.000233274	-0.00026114	-0.000269939	-0.000285271	-0.000278076
70438594		7.77172e-06	6.63162e-06	1.41101e-06	-1.05064e-05	-2.09249e-05	-2.60209e-05	-2.55698e-05	-1.99052e-05	-1.64472e-05	-2.10322e-05	-3.62443e-05	-6.44125e-05	-0.000105908	-0.000157376	-0.000225142	-0.000276245	-0.000242377	-0.000228031	-0.000212287	-0.000234281	-0.000296257	-0.000342753	-0.000319603	-0.000234054
70438664		4.33077e-07	2.72038e-06	1.32371e-06	-4.18355e-06	-1.85267e-05	-3.2749e-05	-5.35837e-05	-7.96373e-05	-0.000109323	-0.000106564	-9.7563e-05	-9.13627e-05	-8.88911e-05	-0.000102088	-0.000153347	-0.000246724	-0.000344715	-0.000383731	-0.000387822	-0.000385884	-0.000336333	-0.000297035
70439892		-1.10911e-05	-1.38735e-05	-1.95424e-05	-2.44148e-05	-2.29025e-05	-1.9429e-05	-1.30835e-05	-1.60082e-05	-1.12407e-05	-9.21338e-06	-6.82301e-06	-4.83707e-06	-2.75172e-06	-1.69086e-06	-1.89696e-06	-1.20651e-06	-1.84129e-05	-4.39505e-05	-6.48725e-05	-8.93481e-05	-0.000120293	-0.000160098	-0.000228589	-0.000322366	-0.000468036	-0.000524192	-0.000580765
70439962		-8.29984e-06	-8.84651e-06	-6.34814e-06	-1.86574e-06	2.17757e-06	4.10422e-06	2.97705e-06	2.95629e-07	-3.96118e-06	-6.26951e-06	-8.02401e-06	-9.04034e-06	-7.6631e-06	-2.31507e-06	5.66141e-06	1.20344e-05	9.63281e-06	4.03734e-06	-1.25593e-05	-8.63031e-05	-0.000191365	-0.000307903	-0.000350927	-0.000341891	-0.000358748	-0.000336127	-0.000387903	-0.000416815
70440576		-7.45742e-06	-8.85065e-06	-1.08017e-05	-1.21868e-05	-1.90733e-05	-2.50199e-05	-2.82536e-05	-2.99786e-05	-3.4858e-05	-4.17963e-05	-5.0912e-05	-6.56901e-05	-9.22408e-05	-0.000139089	-0.000210637	-0.000291394	-0.000344319	-0.000380225	-0.000417586	-0.000476629	-0.000517416	-0.000495482	-0.000392894	-0.000303868	-0.000272205	-0.000266785	-0.000229645
70440646		-9.12226e-06	-1.22743e-05	-9.85148e-06	-1.38192e-05	-1.28668e-05	-9.47933e-06	-6.24373e-06	-4.21983e-06	-2.91615e-06	-2.35204e-06	-2.87717e-06	-4.58478e-06	-6.17845e-06	-1.39865e-05	-3.69616e-05	-7.85986e-05	-0.000146389	-0.000243903	-0.000376426	-0.000554906	-0.000729145	-0.000753551	-0.000629998	-0.000496595	-0.000395049	-0.000392242
70441497		-7.21918e-06	-5.25386e-06	-7.17483e-06	-4.97222e-06	-4.51279e-06	-5.0765e-06	-6.55121e-06	-7.3994e-06	-7.44959e-06	-6.84369e-06	-5.25995e-06	2.77703e-06	1.44339e-06	7.45049e-06	1.52786e-05	1.08698e-05	1.68575e-05	1.54923e-05	1.06466e-05	-6.1573e-06	-5.41698e-05	-0.000120429	-0.000237999	-0.000303788	-0.000278892	-0.000328787	-0.000376406	-0.00040381	-0.000430746	-0.000512864
70441567		-8.39671e-06	-1.29781e-05	-1.98302e-05	-2.49903e-05	-2.37121e-05	-2.01966e-05	-2.02239e-05	-1.6394e-05	-5.88449e-06	-1.38897e-05	-5.31691e-06	-9.21144e-06	-2.79132e-05	-5.22711e-05	-9.48747e-05	-0.000146755	-0.000166156	-0.00014803	-0.000130001	-0.000102097	-0.00010635	-0.000136293	-0.000232698	-0.000300453	-0.000276368	-0.000296841	-0.00024128	-0.000183537	-0.000152891
70441637		-4.34613e-06	-5.53426e-06	-4.72745e-06	-8.10841e-06	-9.88171e-06	-1.09258e-05	-1.00292e-05	-7.84462e-06	-5.57007e-06	-6.9021e-06	-1.96042e-06	-4.92247e-06	-2.49508e-06	-1.39579e-06	-3.31332e-06	-6.27107e-06	-3.96678e-07	-2.43125e-06	-1.11876e-05	-3.27623e-05	-4.99767e-05	-6.53973e-05	-7.05836e-05	-6.38193e-05	-6.84083e-05	-9.76027e-05	-0.000135781	-0.000171676	-0.000191314	-0.000203897
70441707		-5.9693e-05	-5.47062e-05	-4.99839e-05	-4.50682e-05	-4.40743e-05	-3.62454e-05	-2.71534e-05	-1.23266e-05	-3.6089e-06	2.54936e-06	9.28381e-06	-6.8224e-06	-1.14806e-05	-2.21585e-05	-4.17416e-05	-7.21718e-05	-0.00010276	-0.000154644	-0.000229215	-0.000275061	-0.000284861	-0.000268599	-0.000291097	-0.00034419	-0.00049788	-0.000685034	-0.000653864	-0.000601357	-0.000467667	-0.000323207
70442014		4.09408e-06	6.10661e-06	6.31992e-07	-2.97011e-06	-1.13049e-05	-2.89125e-05	-5.3901e-05	-4.83452e-05	-8.54955e-05	-8.05484e-05	-0.000116995	-0.00012365	-0.000123934	-0.000158667	-0.000219601	-0.000323609	-0.000461825	-0.000545374	-0.000570985	-0.000627912	-0.000586086	-0.000536984	-0.00047105	-0.000438647	-0.000393818	-0.00034051	-0.000275428
70442181		-3.6093e-05	-3.49616e-05	-4.30005e-05	-2.99307e-05	-2.6005e-05	-2.86509e-05	-1.58493e-05	-9.76231e-06	-6.75691e-06	-2.3229e-05	-1.11961e-05	-1.18503e-05	-6.86482e-06	-9.06517e-06	-3.11019e-05	-5.61141e-05	-9.92227e-05	-0.000160473	-0.000261468	-0.000336209	-0.000474312	-0.000564113	-0.000707909	-0.000809672	-0.000800426	-0.00065419	-0.000575421	-0.000579539
70442251		-2.17372e-06	-2.16482e-06	-2.03403e-06	-2.29503e-06	-3.59619e-06	-6.79026e-06	-1.31298e-05	-2.03815e-05	-3.23215e-05	-4.34483e-05	-5.56949e-05	-7.49387e-05	-8.07174e-05	-0.000106935	-0.000131411	-0.000193189	-0.000256417	-0.000312928	-0.000376248	-0.00045155	-0.000507221	-0.000493038	-0.000457183	-0.000399756	-0.000375416	-0.000273716	-0.000237894	-0.000210968	-0.000170797
70442321		-1.81747e-06	6.31378e-06	1.05783e-05	4.39125e-06	-7.9116e-06	-1.76492e-05	-2.26976e-05	-2.57868e-05	-2.94251e-05	-2.99093e-05	-1.67399e-05	1.74922e-05	6.35915e-05	3.91724e-05	-6.2496e-05	-0.000133668	-0.00011372	-0.000154006	-0.0002056	-0.000172318	-0.000263876	-0.000347441	-0.000362637	-0.000334097	-0.000310523
70442488		-9.72566e-06	-1.17833e-05	-1.36566e-05	-1.68506e-05	-2.3901e-05	-2.50308e-05	-3.22966e-05	-5.15482e-05	-9.62728e-05	-0.000101883	-0.000167883	-0.00023852	-0.000289024	-0.000273873	-0.000315946	-0.000391697	-0.000470318	-0.0005366	-0.000499532	-0.000407784	-0.000392134	-0.000498767	-0.000485598	-0.000535547	-0.000518683	-0.000399457	-0.000321416	-0.000256465	-0.000196914
70442795		-1.84799e-05	-1.77891e-05	-9.54609e-06	6.77377e-06	4.97378e-06	2.72183e-05	2.47408e-05	3.20853e-05	2.40796e-05	-2.17643e-06	-3.23541e-05	-4.50827e-05	-0.000110327	-0.000206176	-0.000368533	-0.000648992	-0.000836028	-0.000832139	-0.000748848	-0.000683899	-0.000583924	-0.000430403	-0.00026868
70442935		-4.88025e-05	-2.80597e-05	-1.15177e-05	-1.06073e-05	-1.85708e-06	3.56726e-08	4.10269e-09	1.78102e-06	5.44625e-06	7.67588e-06	6.73315e-06	-1.59545e-05	-9.79908e-05	-0.000200065	-0.000288462	-0.000311811	-0.000264906	-0.000209807	-0.000230156	-0.000307076	-0.000358283	-0.000437817	-0.000510148	-0.00051734	-0.000511506	-0.000373753
70443479		-6.67854e-06	-8.1642e-06	-1.06243e-05	-1.58458e-05	-2.07626e-05	-2.90072e-05	-3.75823e-05	-3.95349e-05	-5.01499e-05	-6.32739e-05	-8.4784e-05	-0.000124781	-0.000161254	-0.000229082	-0.000334179	-0.000438605	-0.000500103	-0.000504272	-0.000441152	-0.000430827	-0.000386411	-0.000386204	-0.000339403	-0.000320013	-0.000297632	-0.000260869	-0.000226864	-0.000194122	-0.000151769
70444163		4.01941e-06	5.08527e-06	4.97794e-06	2.19636e-06	-1.30206e-06	-3.94775e-06	-1.00319e-05	-1.51775e-05	-1.94886e-05	-2.25463e-05	-2.1974e-05	-2.29653e-05	-2.09745e-05	-2.01049e-05	-2.32825e-05	-2.73041e-05	-3.19821e-05	-4.53387e-05	-6.4366e-05	-9.34955e-05	-0.000120612	-0.000133031	-0.000156323	-0.000156102	-0.000130214	-7.87174e-05	-8.56851e-05	-0.000184951	-0.000201095
70444470		-1.07594e-06	1.0628e-06	6.56392e-08	-2.25567e-06	-4.03651e-07	9.68744e-06	2.77105e-06	1.87946e-05	3.55735e-05	4.17936e-05	4.18772e-05	5.23307e-05	5.36008e-05	6.55861e-05	5.1711e-05	2.84927e-05	-2.5424e-05	-6.9715e-05	-0.000178044	-0.000272942	-0.000476002	-0.00058599	-0.000710491	-0.000588317	-0.000420319	-0.000311474	-0.000231654	-0.00018014	-0.000184689
70445154		-1.07061e-05	-2.67215e-05	-4.78773e-05	-6.72021e-05	-5.4164e-05	-6.32393e-05	-8.63646e-05	-0.000120398	-0.000177197	-0.000223622	-0.000249496	-0.000264191	-0.000262838	-0.00029245	-0.000319421	-0.000355323	-0.000416189	-0.000478354	-0.000417521	-0.000301705	-0.000243111	-0.000190093
70445601		-2.0727e-05	-2.59594e-06	4.90995e-06	2.85863e-06	-3.74944e-06	-7.95189e-06	-1.8346e-05	-1.8384e-05	-3.93246e-05	-9.53344e-05	-0.000104307	-0.000141401	-0.000162233	-0.000124625	-7.71693e-05	-7.9749e-05	-5.90228e-05	-8.22315e-05	-9.00764e-05	-0.000109288	-0.000120756	-0.000177075	-0.000233363	-0.000321791	-0.0004068	-0.000423872	-0.000401646	-0.000358173	-0.000333591	-0.000335208
70445908		-5.12922e-05	-4.19091e-05	-4.43222e-05	-6.68556e-05	-0.000102783	-0.000115648	-0.000110476	-0.000119125	-0.000114215	-0.000151604	-0.00022733	-0.000305003	-0.000356473	-0.000353327	-0.00040171	-0.000354227	-0.000336964	-0.000305497	-0.000311233	-0.000322762	-0.000320618	-0.000269643	-0.000215487	-0.000193969	-0.000180706	-0.000167298	-0.000148776	-0.000118271	-8.05518e-05
70446075		2.37189e-07	-2.49947e-08	-1.59632e-07	-1.19637e-06	-1.16349e-06	6.66954e-06	9.36012e-06	1.45754e-05	2.26758e-05	2.31154e-05	-4.63126e-05	-8.60217e-05	-9.76224e-05	-0.000121974	-0.000194394	-0.000282567	-0.000351934	-0.000381544	-0.000365693	-0.00038251	-0.000449184	-0.000481333	-0.000565858	-0.000571347	-0.00045741	-0.000375999	-0.000247592
70446145		9.20625e-06	6.94007e-06	5.41151e-06	3.27618e-07	-3.95036e-06	-5.45125e-06	-5.70871e-06	-1.04732e-05	-1.33041e-05	-1.36977e-05	-1.3155e-05	-1.54456e-05	-2.62148e-05	-5.04425e-05	-8.68892e-05	-0.000128519	-0.00016705	-0.000197896	-0.000246334	-0.000269208	-0.000271602	-0.000247806	-0.00023391	-0.000278514	-0.000356845	-0.000441081	-0.000467697	-0.000431222	-0.00034547	-0.000227927
70446759		-1.41341e-05	-1.10339e-05	-8.19078e-06	-1.13781e-05	-1.78026e-06	1.05931e-05	2.52271e-05	2.39616e-05	1.28188e-05	-1.5043e-06	-3.85915e-05	-9.30899e-05	-0.000193528	-0.00028687	-0.000409343	-0.000543108	-0.000611605	-0.000598327	-0.000571584	-0.000519748	-0.000605612	-0.000594596
70446996		-6.09452e-06	-2.7028e-06	1.01023e-07	1.10744e-06	1.3046e-06	-7.22615e-07	-9.44421e-07	-1.78033e-06	-4.04259e-06	-7.83595e-06	-1.22142e-05	-1.62892e-05	-1.92945e-05	-2.0165e-05	-2.0715e-05	-2.15186e-05	-2.01895e-05	-3.04444e-05	-5.2745e-05	-7.82907e-05	-0.000101926	-0.000113354	-0.000110538	-0.000139224	-0.000183119	-0.000224954	-0.000270139	-0.00032553	-0.000430537	-0.000468958
70447750		-8.93306e-07	-7.7623e-07	-1.19013e-06	-2.46184e-06	-4.55021e-06	-8.59751e-06	-1.26232e-05	-1.15838e-05	-1.43402e-05	-1.65391e-05	-1.63791e-05	-1.57872e-05	-1.2968e-05	-1.48567e-05	-3.70477e-05	-7.27716e-05	-0.000125027	-0.00023276	-0.000424587	-0.000543959	-0.000573833	-0.000655241	-0.00071547	-0.000743477
70448434		-5.64844e-05	-6.01689e-05	-4.80517e-05	-1.37392e-05	5.55805e-05	9.31542e-05	6.85626e-05	3.4552e-05	-6.02453e-05	-0.000162934	-0.000242577	-0.000320586	-0.000413296	-0.000483133	-0.000532038	-0.000477203	-0.000479642	-0.000446868	-0.000418936	-0.000340897	-0.000243099	-0.000254263	-0.000213885	-0.000227361	-0.000217401
70448671		1.12101e-05	1.44641e-05	1.53482e-05	1.53315e-05	1.54607e-05	1.54752e-05	1.89505e-05	3.01939e-05	3.81156e-05	5.90362e-06	2.29404e-05	-7.0735e-05	-0.000113169	-0.000230152	-0.000323764	-0.000369944	-0.000401598	-0.00040229	-0.000423787	-0.00040424	-0.00036808	-0.000311979	-0.000287363	-0.000260587	-0.00023261	-0.000194117	-0.000169
70449802		3.3947e-06	5.94073e-06	5.77521e-06	2.06096e-06	-3.56418e-06	-8.61612e-06	-1.35078e-05	-2.47988e-05	-5.94603e-05	-0.000116906	-0.000189064	-0.000264904	-0.000331677	-0.000389246	-0.000433239	-0.000503327	-0.000631069	-0.000773849	-0.000877847	-0.000902387	-0.000781996	-0.00068009	-0.000574851	-0.000525068	-0.000476331	-0.000374421	-0.000268973
70450276		7.99484e-06	8.03637e-06	8.08702e-06	9.45373e-06	8.16727e-06	8.72139e-06	8.15427e-06	3.35429e-06	-2.43392e-06	-8.5088e-06	-1.21644e-05	-1.1956e-05	-1.04423e-05	-1.16722e-05	-1.78611e-05	-1.62687e-05	-2.88499e-05	-2.95211e-05	-3.63572e-05	-5.62232e-05	-0.00011534	-0.000224147	-0.00035706	-0.000479831	-0.000544178	-0.000509933	-0.000460742	-0.000413593	-0.000403877	-0.000395388
70450346		-1.80326e-07	5.38355e-07	4.39886e-07	-2.05248e-06	-5.5243e-06	-8.23104e-06	-8.81066e-06	-1.4984e-05	-2.77268e-05	-5.18566e-05	-9.08037e-05	-0.000139499	-0.000182114	-0.000211598	-0.000217768	-0.00025636	-0.000220853	-0.00024261	-0.00018167	-0.00019336	-0.000277025	-0.000316467	-0.000434681	-0.000415677	-0.000423937
70451881		-5.55716e-06	-5.88315e-06	-1.25835e-06	-2.79929e-06	-1.1737e-06	-1.65396e-07	-6.43131e-07	1.74438e-06	5.13857e-06	4.84355e-06	8.13939e-06	1.03979e-05	1.09522e-05	1.63018e-05	8.61277e-06	1.80115e-05	-1.51784e-06	-5.95731e-05	-0.000148935	-0.000199356	-0.000210745	-0.000185659	-0.000195398	-0.000269448	-0.000433701	-0.00055553	-0.000627105	-0.000691251	-0.000730192	-0.000669205
70452021		-6.47844e-06	-3.35271e-06	-7.00103e-06	-8.46336e-07	-6.11188e-06	-2.65912e-06	-2.73886e-06	-5.95056e-06	-1.38507e-05	-2.35341e-05	-3.49331e-05	-4.17336e-05	-5.50949e-05	-8.64358e-05	-0.000153664	-0.000232839	-0.000288421	-0.000334184	-0.000355353	-0.000361898	-0.000386854	-0.000383771	-0.000400055	-0.000362462	-0.000326775	-0.000308981	-0.000250734	-0.000220724	-0.000215355	-0.000207392
70452495		9.09176e-06	8.37428e-06	6.48206e-06	4.41315e-06	2.32685e-06	-4.43116e-06	-7.41923e-06	-1.37316e-05	-2.47532e-05	-4.13358e-05	-6.32811e-05	-9.20283e-05	-0.000137629	-0.000239165	-0.000346186	-0.000462651	-0.000580346	-0.000727396	-0.000837796	-0.000993697	-0.00112766	-0.000988685	-0.000739028	-0.000512376	-0.00037279	-0.000323654	-0.000245768
70454547		2.14588e-05	2.51622e-05	3.70943e-05	4.70413e-05	4.93761e-05	4.29536e-05	3.33754e-05	1.86338e-05	-9.37083e-06	-3.42294e-05	-4.98627e-05	-5.59456e-05	-9.7479e-05	-0.0001565	-0.000294676	-0.000440431	-0.000512242	-0.000564304	-0.000563089	-0.000524725	-0.000532148	-0.000554047	-0.000578946	-0.000484409	-0.000420388	-0.000343306	-0.00027987
70454784		3.10587e-05	4.09645e-05	3.28586e-05	8.94925e-06	-2.89678e-06	-1.24506e-05	-3.88198e-05	-7.97751e-05	-0.000118258	-0.000144037	-0.000218161	-0.000387177	-0.000523943	-0.000558394	-0.000544703	-0.000631235	-0.000688079	-0.000729687	-0.000676025	-0.000490314	-0.000326258	-0.000190529	-0.000119187
70455538		-1.15351e-05	-1.60522e-05	-2.05744e-05	-1.80038e-05	-2.53065e-05	-1.78447e-05	-1.69768e-05	-1.27034e-05	-1.03208e-05	-1.6239e-05	-2.25469e-05	-2.2901e-05	-1.69819e-05	-7.4494e-06	1.76464e-06	5.11197e-06	-3.77324e-07	-1.89778e-05	-4.60499e-05	-7.36508e-05	-7.57141e-05	-8.92975e-05	-0.000113503	-0.000157614	-0.000267386	-0.000408934	-0.000508199	-0.000525911	-0.00049846	-0.000533819
70455775		-4.9875e-07	-1.44403e-06	-4.80951e-06	-1.26496e-05	-2.12534e-05	-2.73225e-05	-2.94474e-05	-2.8765e-05	-2.82953e-05	-3.03584e-05	-3.52687e-05	-4.19448e-05	-4.71922e-05	-4.25299e-05	-4.25119e-05	-4.43938e-05	-6.06286e-05	-0.000107297	-0.000150374	-0.000231228	-0.000384492	-0.00046898	-0.000486368	-0.000425872	-0.000426515
70455845		-1.68192e-06	-3.55752e-06	-7.40513e-06	-1.10565e-05	-1.14841e-05	-8.3027e-06	-6.29709e-06	-8.4764e-06	-1.15778e-05	-1.16618e-05	-8.38931e-06	-5.63087e-06	-5.99408e-06	-1.0484e-05	-2.6154e-05	-4.95349e-05	-8.01345e-05	-0.00011927	-0.000169822	-0.000240929	-0.00028248	-0.00037027	-0.000460621	-0.000506578	-0.000584994	-0.000601469	-0.000597813	-0.000495305	-0.000348892	-0.000246526
70455915		-5.95832e-06	-1.99901e-06	-5.79596e-08	8.54909e-07	4.84628e-07	1.54394e-07	-3.94936e-07	-9.79746e-07	-9.96757e-07	-5.28783e-06	-1.66564e-05	-2.39678e-05	-3.37009e-05	-4.17672e-05	-5.64068e-05	-7.82807e-05	-8.95998e-05	-0.000116249	-0.000113859	-0.000109932	-0.000151698	-0.000181198	-0.00026172	-0.000273848	-0.000332434	-0.000346285	-0.000273072	-0.000278004	-0.000285457	-0.000305822
70456906		7.13104e-06	5.77095e-06	4.5552e-06	6.41173e-06	1.08412e-05	1.41052e-05	9.22178e-07	-1.76997e-05	-5.02356e-05	-0.000102536	-0.00014233	-0.000162905	-0.00016224	-0.000127476	-0.000117611	-0.000144796	-0.000170293	-0.000197982	-0.000295211	-0.000356134	-0.000520168	-0.000603655
70457450		-4.27208e-05	-4.46543e-05	-3.54059e-05	-2.25552e-05	-8.09406e-06	-2.73589e-06	7.63557e-06	8.4092e-08	-3.34493e-06	-4.42164e-06	-1.49897e-06	4.43559e-06	1.04022e-05	1.56324e-05	1.83657e-05	2.86572e-05	2.42088e-05	-8.01391e-06	-3.79496e-05	-0.00010956	-0.000247227	-0.000351325	-0.000501104	-0.000563577	-0.000547463	-0.00049124
70457520		-5.91554e-06	-1.89988e-06	5.0526e-07	3.08231e-06	5.99913e-06	7.21305e-06	6.80036e-06	6.14344e-06	7.75276e-06	9.64927e-06	1.32308e-05	1.73231e-05	1.92817e-05	1.52712e-05	4.655e-06	-1.49694e-05	-4.13346e-05	-8.82792e-05	-0.00016596	-0.000289043	-0.000389785	-0.000455236	-0.00060022	-0.000858739	-0.00103212	-0.00115003	-0.00122627	-0.00106542	-0.000950241	-0.000716747
70457994		1.56018e-06	4.97055e-06	5.72269e-06	1.72641e-06	-3.71182e-06	-8.42422e-06	-1.21527e-05	-1.1796e-05	-1.14925e-05	-1.62101e-05	-2.47724e-05	-3.26768e-05	-5.26033e-05	-7.91757e-05	-0.000133779	-0.000217231	-0.000227929	-0.000291306	-0.000237403	-0.000172117	-0.000129447	-0.000131978	-0.000118796	-0.000140676	-0.000194546	-0.00026606
70458371		-4.22909e-06	-2.53034e-07	-1.82297e-07	-2.36198e-06	-5.29075e-06	-5.85029e-06	-1.11545e-06	-2.93577e-06	6.99795e-06	1.60969e-05	1.38757e-05	-1.72166e-05	-5.31775e-05	-0.00010401	-0.000156904	-0.000217598	-0.000261321	-0.000311943	-0.000346735	-0.000379202	-0.000400482	-0.000442065	-0.000427869	-0.000476762	-0.000452424	-0.000414359
70459432		-1.1569e-05	-6.39633e-06	-2.54113e-06	-4.19138e-07	-2.33592e-07	-2.33913e-06	-6.4101e-06	-9.56337e-06	-1.74156e-05	-3.80095e-05	-7.21994e-05	-0.000112895	-0.000155657	-0.000204385	-0.000254216	-0.000298057	-0.000349475	-0.000395967	-0.000468407	-0.000508647	-0.000517476	-0.000513781	-0.000535905	-0.000453782	-0.000377912
70459502		-5.29655e-05	-6.4342e-05	-6.81677e-05	-9.49439e-05	-9.93663e-05	-7.09477e-05	-3.63321e-05	-2.04254e-05	1.31309e-05	3.666e-05	1.35981e-05	-5.94776e-05	-7.25212e-05	-0.000169557	-0.00022767	-0.000247539	-0.000255846	-0.000250643	-0.000241768	-0.000300886	-0.000318202
70460046		-7.20924e-06	-5.74903e-06	-3.67087e-06	-1.66735e-06	-6.77302e-07	-7.75072e-07	-1.54284e-06	-4.48627e-06	-1.1567e-05	-1.97773e-05	-3.21746e-05	-1.82613e-05	-4.33911e-05	-7.55289e-05	-0.000116922	-0.000176474	-0.00021977	-0.00024827	-0.000283666	-0.000330557	-0.000322263	-0.000299352	-0.000342505	-0.0003435	-0.000375754	-0.000460682	-0.000483293	-0.000430705	-0.000353882	-0.000303971
70460283		-1.32335e-05	-1.46009e-05	-1.75389e-05	-2.24671e-05	-2.68006e-05	-2.21033e-05	-2.10299e-05	-1.53796e-05	-4.85697e-06	1.31288e-05	3.65286e-05	6.61516e-05	9.23544e-05	9.34834e-05	0.000109634	0.0001166	0.000117048	0.000106294	8.84214e-05	3.37205e-05	-2.14202e-05	-5.15896e-05	-8.23858e-05	-0.00013644	-0.000197025	-0.000232984	-0.000239802	-0.000337512
70460590		-2.40256e-06	-7.33462e-06	-1.32474e-05	-1.76741e-05	-2.04026e-05	-2.82832e-05	-4.93804e-05	-8.13491e-05	-0.000150479	-0.000242451	-0.000298735	-0.000295561	-0.000256265	-0.000206206	-0.000215004	-0.000277385	-0.000288961	-0.00035223	-0.000374732	-0.000404235
70460967		-7.5556e-06	-1.35748e-05	-1.11286e-05	-7.84088e-06	-3.23511e-06	7.90286e-06	2.49555e-05	1.08675e-05	1.6656e-05	-4.56836e-06	-4.42361e-05	-6.35996e-05	-3.93172e-05	-7.54218e-05	-0.000151332	-0.00025156	-0.000310968	-0.000361443	-0.000288395	-0.000333021	-0.000352004	-0.000426269	-0.000467876	-0.000518068	-0.000617188	-0.000612827	-0.000625743
70461037		-5.63149e-06	3.30905e-06	2.29476e-05	4.32191e-05	5.33783e-05	5.84932e-05	5.03464e-05	3.97889e-05	2.00312e-05	3.10477e-06	-1.20553e-05	-1.64883e-05	-9.4416e-06	-2.3417e-05	-5.84538e-05	-0.000114672	-0.000172472	-0.000204264	-0.000200198	-0.000122834	-0.000140769	-0.000206335	-0.000162792	-0.000214012	-0.000293373	-0.000348751	-0.000399231	-0.000428665	-0.000451827
70463563		-3.40143e-06	-2.29488e-06	-3.57019e-07	-1.93929e-07	9.66937e-07	4.43803e-06	4.489e-06	1.84405e-06	3.35914e-07	-3.29433e-06	-6.43561e-06	-1.19796e-05	-2.15588e-05	-6.08855e-05	-0.000137971	-0.000201371	-0.000219839	-0.000209447	-0.000199063	-0.000230886	-0.000285981	-0.000345814	-0.00037401	-0.000388025	-0.000428359	-0.000410727	-0.000467625	-0.000500118
70463703		-3.31325e-06	-4.46498e-06	-6.33505e-06	-1.17057e-05	-1.73444e-05	-1.58166e-05	-2.01201e-05	-1.08629e-05	9.19476e-06	2.40058e-05	1.47519e-05	-2.10242e-05	-6.44573e-05	-8.70937e-05	-6.39373e-05	-6.22436e-05	-3.1612e-05	-3.03548e-05	-5.38818e-05	-8.92105e-05	-0.000113927	-0.000143132	-0.000216434	-0.000293519	-0.000349985	-0.000362164	-0.000343667	-0.000275028
70463940		-1.00413e-05	-8.92103e-06	-2.22774e-05	-4.90425e-05	-8.66021e-05	-0.00012922	-0.000170882	-0.000210112	-0.000246038	-0.000280946	-0.000284991	-0.000280898	-0.000315702	-0.000368134	-0.000403902	-0.000416663	-0.000320459	-0.000240729	-0.00022503	-0.000244109	-0.000250522
70464791		6.99663e-06	9.0642e-06	1.02157e-05	1.23436e-05	1.44033e-05	5.87062e-06	-7.87377e-06	-2.10526e-05	-3.0098e-05	-2.2931e-05	-3.28432e-05	-4.84084e-05	-8.16901e-05	-0.000105851	-0.00011991	-0.000139615	-0.000155778	-0.000210607	-0.00027971	-0.000387164	-0.000424571	-0.000397665	-0.000310415	-0.000280324	-0.000304625	-0.000358885	-0.000387106	-0.000432055	-0.000410979	-0.000370679
70465308		-9.34545e-06	-1.34489e-05	-1.74347e-05	-1.3978e-05	-1.42615e-05	-1.22085e-05	-1.02996e-05	-1.12644e-05	-1.08712e-05	-9.33866e-06	-4.46451e-06	4.2979e-07	-8.9e-06	-2.43891e-05	-4.68299e-05	-7.62631e-05	-0.00012689	-0.000211788	-0.000316322	-0.000428479	-0.000526663	-0.000609326	-0.00068153	-0.000753266	-0.000834925	-0.000893162	-0.000922293	-0.000920524	-0.000802069
70465545		-3.07454e-05	-2.00947e-05	-1.03011e-05	-4.34789e-06	-2.61622e-06	-3.08096e-06	-3.61437e-06	-2.0094e-06	-3.77862e-07	8.59809e-07	1.84436e-06	3.21575e-06	3.18411e-06	3.58672e-06	9.48027e-06	1.64645e-05	8.91259e-06	-3.76283e-05	-8.5183e-05	-0.000111357	-0.000137724	-0.000197616	-0.000259979	-0.000335225	-0.000404833	-0.00043321	-0.000392551	-0.000361463	-0.000385042	-0.000422025
70465615		-2.88059e-06	-2.53356e-06	-2.49851e-06	-4.30388e-06	-6.15828e-06	-6.14638e-06	-3.55041e-06	-1.24127e-06	1.38144e-07	1.38427e-06	2.97073e-06	4.95256e-06	6.67496e-06	6.57647e-06	1.76002e-06	-8.79463e-06	-2.14569e-05	-3.37091e-05	-4.65918e-05	-6.85985e-05	-0.000133658	-0.00019758	-0.000268495	-0.000327298	-0.000369892	-0.000418001	-0.000407251	-0.0003985	-0.000398383	-0.000456227
70466159		-4.41143e-06	-4.5869e-06	-3.7067e-06	-2.37915e-06	-1.55393e-06	-2.93678e-06	-4.77031e-06	-4.74113e-06	-2.83199e-06	-2.84112e-06	-5.03878e-06	-2.02884e-05	-3.98514e-05	-7.00413e-05	-0.000120187	-0.000189269	-0.000249518	-0.000275936	-0.000272517	-0.000257657	-0.000271446	-0.000407857	-0.000532623	-0.000610253
70466396		-1.79798e-06	-8.63719e-06	-1.22091e-05	-1.31865e-05	-5.46312e-06	-4.75171e-06	-3.57928e-06	-2.39539e-06	-3.46828e-06	-9.08572e-06	-7.78136e-06	-1.83949e-05	-2.83928e-05	-4.39404e-05	-7.80807e-05	-0.000141084	-0.000214641	-0.00020368	-0.000222862	-0.00024599	-0.000218874	-0.000226541	-0.000240722	-0.000231533	-0.000264417	-0.000324416	-0.000402033	-0.000430428
70466536		4.77498e-06	6.50483e-06	9.24475e-06	1.07044e-05	5.83626e-06	4.57003e-06	1.81378e-06	-7.61745e-06	-1.38653e-05	-4.03992e-05	-9.66853e-05	-0.000190059	-0.00028228	-0.000330324	-0.000339482	-0.000323716	-0.000345918	-0.000336678	-0.000361089	-0.000382995	-0.00036923	-0.0003117	-0.000237293	-0.000185621	-0.000131736
70467150		-1.20909e-05	-9.49844e-06	-8.95129e-06	-6.66335e-06	-4.95553e-06	-4.37515e-06	-4.80416e-06	-5.56676e-06	-5.84361e-06	-4.9931e-06	-3.60671e-06	-2.51586e-06	-1.10792e-06	1.34595e-06	5.9354e-06	9.48927e-06	8.19472e-06	-3.64009e-06	-2.02302e-05	-2.07443e-05	-4.20094e-05	-7.07092e-05	-9.3772e-05	-0.00010077	-9.38937e-05	-0.000148471	-0.000270866	-0.000384498	-0.000393576	-0.000300072
70467220		6.47693e-06	-1.67529e-06	-6.47419e-06	-9.79165e-06	-7.27002e-06	-2.26373e-06	3.57072e-06	1.9702e-06	-1.58574e-05	-3.41898e-05	-4.1172e-05	-3.78597e-05	-5.11837e-05	-0.000109389	-0.000226884	-0.000351657	-0.000409172	-0.000407716	-0.000393646	-0.00038287	-0.000339304	-0.00027672	-0.000257395	-0.000208856	-0.000200316	-0.000187739
70467387		-5.93355e-06	-1.6746e-06	4.35586e-06	7.70386e-06	4.1313e-06	-7.09445e-06	-2.6519e-05	-6.64253e-05	-0.000116968	-0.000180257	-0.000261621	-0.000320429	-0.000404435	-0.000517239	-0.000644918	-0.000787138	-0.000855731	-0.000828828	-0.00071109	-0.00055156	-0.00042385	-0.000336396	-0.000274702	-0.000211878	-0.000159495
70467764		2.16262e-07	1.67173e-06	-2.826e-06	-8.44396e-06	-5.8328e-06	-9.97269e-06	-1.16398e-05	-1.12465e-05	-9.36611e-06	-6.23332e-06	-7.76707e-06	-1.66336e-05	-3.70397e-05	-8.03248e-05	-0.000124437	-0.000179144	-0.000240841	-0.000243	-0.000261182	-0.000307065	-0.000287181	-0.000333391	-0.000330267	-0.00045649	-0.00049961	-0.000509646	-0.000500723	-0.000437607	-0.000348825
70469062		-1.16968e-06	8.74093e-07	5.59521e-07	2.35357e-07	1.73129e-07	-1.20087e-07	-1.10006e-06	-2.97568e-06	-5.83607e-06	-9.17746e-06	-1.16152e-05	-1.16379e-05	-9.14229e-06	-4.27611e-06	4.41414e-06	1.54942e-05	2.06126e-05	1.10655e-05	-1.53419e-05	-4.272e-05	-4.3345e-05	-1.25403e-05	1.293e-05	5.58775e-06	-4.9305e-05	-0.000114408	-0.000196161	-0.000323094	-0.000405583	-0.000547154
70469132		-4.04351e-06	-3.63802e-06	-2.84051e-06	-2.46917e-06	-1.49981e-06	2.09033e-07	-1.20123e-05	-2.94947e-05	-4.89703e-05	-7.10799e-05	-0.000105693	-0.00015658	-0.000231929	-0.000254551	-0.000285291	-0.000358865	-0.000489088	-0.000625617	-0.00068477	-0.000630898	-0.000535074	-0.000415354	-0.000327049	-0.000258871	-0.000213594	-0.000200148	-0.000188333	-0.000185195
70470667		-5.14651e-07	2.62903e-07	3.58326e-08	-1.60618e-06	-2.26378e-06	-6.01904e-06	-1.03777e-05	-1.40464e-05	-1.58549e-05	-1.57351e-05	-1.53588e-05	-1.5058e-05	-2.02091e-05	-2.42223e-05	-2.85891e-05	-6.21474e-05	-0.000103037	-0.000146458	-0.000171511	-0.00019409	-0.00021828	-0.000244451	-0.000312798	-0.000381263	-0.000384313
70470974		-3.39551e-06	-1.76388e-05	-3.18725e-05	-4.13623e-05	-3.04002e-05	-3.58921e-05	-3.92952e-05	-3.96078e-05	-3.63587e-05	-3.1905e-05	-3.2618e-05	-3.96002e-05	-8.35557e-05	-0.000147866	-0.000218053	-0.00026361	-0.000315761	-0.000353924	-0.000382611	-0.00042654	-0.000456903	-0.000520009	-0.000491742	-0.000426234	-0.000387339	-0.000357757
70471044		-7.07556e-06	-4.14744e-07	3.31863e-06	3.71623e-06	9.35382e-07	-5.50123e-06	-1.64418e-05	-3.26656e-05	-5.79324e-05	-0.000100106	-0.000186578	-0.000262032	-0.000367354	-0.000489339	-0.000492962	-0.000395693	-0.000332253	-0.000283673	-0.00027749	-0.000316081	-0.000372332	-0.00033483	-0.000350834
70471895		5.39036e-06	3.96117e-06	2.0166e-06	2.19922e-07	-1.86182e-06	-6.2308e-06	-1.42338e-05	-3.15986e-05	-4.8224e-05	-6.41798e-05	-8.49241e-05	-0.000129499	-0.000217652	-0.000306877	-0.000344935	-0.000341557	-0.000382004	-0.000474471	-0.000584463	-0.000626361	-0.000537123	-0.000462997	-0.000378474	-0.000325948	-0.000246863	-0.000167081
70472035		-5.90628e-06	-8.91137e-06	-1.38806e-05	-1.8621e-05	-2.75542e-05	-5.16363e-05	-8.6404e-05	-9.37091e-05	-0.000123407	-0.00012712	-0.000150913	-0.000185932	-0.000219706	-0.000284485	-0.00040857	-0.000560909	-0.000697166	-0.000753066	-0.000702974	-0.000565411	-0.000510593	-0.000436907	-0.000303063	-0.000230706	-0.000209953	-0.000177985
70472342		-2.85947e-06	-1.58261e-06	-1.44446e-06	1.68878e-06	7.1986e-06	1.35964e-05	2.24401e-05	3.28046e-05	2.90999e-05	3.33029e-05	3.76599e-05	3.44445e-05	3.32712e-05	2.30199e-05	1.0435e-05	-4.71762e-06	-3.74272e-05	-0.000106322	-0.000187291	-0.000232539	-0.000302421	-0.000367293	-0.000454759	-0.000500673	-0.000558492	-0.0006053	-0.000693876	-0.000775444	-0.000720241
70472649		-8.1671e-06	-7.41939e-06	-7.74075e-06	-7.25609e-06	-6.69746e-06	-8.02498e-06	-1.07859e-05	-1.31191e-05	-1.61795e-05	-1.658e-05	-1.50176e-05	-1.51952e-05	-1.79625e-05	-1.71109e-05	-7.44128e-06	5.04735e-06	-2.74124e-05	-6.12915e-05	-0.000208007	-0.000356324	-0.000463219	-0.000445624	-0.000388893	-0.000321345	-0.000344983	-0.000325221	-0.000358463	-0.000405145
70472886		-7.26025e-06	-4.07744e-06	-2.83847e-06	-2.35245e-06	-1.81193e-06	-1.14916e-06	-6.97883e-07	-6.39726e-07	-4.04875e-07	-3.74686e-07	1.98248e-07	-5.3142e-07	-1.18465e-06	-3.34329e-06	-1.25707e-05	-2.28785e-05	-2.61353e-05	-3.41706e-05	-4.89919e-05	-6.25392e-05	-0.000101215	-0.000145237	-0.000227347	-0.000327103	-0.000401775	-0.000438929	-0.000469648	-0.00049281	-0.000434623	-0.000366476
70473026		-5.19046e-06	-3.74446e-07	1.21578e-06	1.55802e-06	1.98783e-06	1.66151e-06	4.27132e-07	-5.99829e-07	-6.6867e-07	-5.15208e-07	8.8307e-07	3.147e-06	5.87634e-06	6.31916e-06	6.01631e-06	7.11186e-06	7.59608e-06	-4.48325e-06	-3.887e-05	-8.134e-05	-0.000134745	-0.00018183	-0.000201798	-0.000199691	-0.000191468	-0.000213921	-0.000234786	-0.000307179	-0.000362599
70473263		-3.31325e-06	-4.46498e-06	-6.33505e-06	-1.17057e-05	-1.73444e-05	-1.58166e-05	-2.01201e-05	-1.08629e-05	9.19476e-06	2.40058e-05	1.47519e-05	-2.10242e-05	-6.44573e-05	-8.70937e-05	-6.39373e-05	-6.22436e-05	-3.1612e-05	-3.03548e-05	-5.38818e-05	-8.92105e-05	-0.000113927	-0.000143132	-0.000216434	-0.000293519	-0.000349985	-0.000362164	-0.000343667	-0.000275028
70474561		2.18877e-05	3.16288e-05	3.71195e-05	2.68761e-05	8.82654e-06	-1.31655e-05	-4.54567e-05	-9.69483e-05	-0.000161366	-0.00021191	-0.000229214	-0.000227886	-0.000244924	-0.000297491	-0.000419012	-0.000592064	-0.000810302	-0.00101056	-0.00107544	-0.000979205	-0.000812261	-0.000707066	-0.000530385
70474701		-8.81234e-06	-3.82087e-06	2.23359e-06	6.9779e-06	1.58645e-06	-2.2372e-05	-7.75233e-05	-0.000154115	-0.000220699	-0.000333338	-0.000413622	-0.000359895	-0.000402332	-0.000442845	-0.000501352	-0.000814546	-0.000934746	-0.00123872	-0.00121692	-0.000970055	-0.000810292	-0.000521468	-0.000339451	-0.000185621
70474868		-1.35503e-05	-1.62865e-05	-1.74383e-05	-1.68826e-05	-1.62292e-05	-2.90587e-05	-4.36547e-05	-6.9297e-05	-0.000100399	-0.000130163	-0.000157942	-0.000188299	-0.00021539	-0.000209098	-0.000202485	-0.000208936	-0.000235448	-0.000301149	-0.000425604	-0.000487233	-0.000501285	-0.000481381
70476543		9.11427e-06	5.22309e-06	5.07298e-06	1.73878e-05	4.73186e-06	-9.39419e-06	-1.70493e-05	-9.58448e-05	-0.000218784	-0.000281538	-0.000323207	-0.000347069	-0.000340548	-0.000203922	-9.94232e-05	-9.00198e-05	-0.000123758	-0.000150879	-0.000169042	-0.000200494	-0.000220651	-0.000252392	-0.000306362	-0.000303917	-0.000241345
70476613		-4.01158e-06	-4.14158e-06	-5.11525e-06	-6.37014e-06	-8.08165e-06	-1.11777e-05	-1.70543e-05	-2.87987e-05	-4.41643e-05	-7.77244e-05	-0.000130359	-0.000194445	-0.000225353	-0.000284856	-0.000332184	-0.000368571	-0.00042885	-0.000502057	-0.000557524	-0.000584947	-0.000513936	-0.000432657	-0.000411765
70477227		2.62405e-07	5.04386e-06	7.63473e-06	1.03509e-05	6.52573e-06	-7.45373e-07	-6.59462e-06	-8.40509e-06	-7.58311e-06	-6.83378e-06	-7.15306e-06	-5.97365e-06	5.84355e-07	1.24043e-05	2.79498e-05	4.30819e-05	5.37776e-05	5.13955e-05	5.59054e-05	5.69977e-05	4.28067e-05	-1.11551e-05	4.87999e-06	-6.92352e-05	-0.000107369	-0.00012453	-0.000126049	-0.000185379	-0.000264124	-0.000359366
70478078		-1.66918e-05	-1.6417e-05	-1.29937e-05	-6.50572e-06	1.39009e-06	2.87776e-06	4.30372e-06	-7.83451e-07	-7.23591e-06	-1.34381e-05	-2.07833e-05	-2.94671e-05	-3.88898e-05	-3.85899e-05	-2.75083e-05	-1.84141e-05	-2.84235e-05	-2.99023e-05	-6.66867e-05	-9.81458e-05	-0.0001371	-0.000176026	-0.000195244	-0.00019393	-0.000237197	-0.00026704	-0.000312703	-0.000311843	-0.000268676	-0.000235065
70478455		4.53729e-06	6.79541e-06	6.80791e-06	6.15385e-06	5.17712e-06	6.12838e-06	3.06253e-06	-9.39975e-07	-4.72391e-06	-7.61855e-06	-1.19978e-05	-1.39277e-05	-1.9841e-05	-3.3332e-05	-4.71726e-05	-4.76454e-05	-3.69109e-05	-2.34288e-05	-2.173e-05	-4.4733e-05	-0.000120639	-0.000224276	-0.000299044	-0.000304184	-0.000272365	-0.000256549	-0.00027688	-0.000301258	-0.000316787	-0.000293712
70478902		-1.83162e-07	4.58701e-07	2.4349e-06	2.95585e-06	1.60389e-06	-4.47759e-06	-1.39375e-05	-2.76513e-05	-4.9751e-05	-9.07829e-05	-0.000129631	-0.000148535	-0.000142863	-0.000162129	-0.000191553	-0.000245581	-0.000317731	-0.000391902	-0.000366938	-0.000462211	-0.000511841	-0.000431991	-0.000314421	-0.000246793	-0.000219406	-0.000217932
70479683		2.23709e-05	2.48057e-05	2.46534e-05	2.20767e-05	1.84361e-05	1.3791e-05	7.88092e-06	9.31178e-07	-7.77631e-06	-2.4179e-05	-6.77962e-05	-0.0001004	-0.00010533	-9.86628e-05	-0.000108593	-0.000151619	-0.000184051	-0.000238519	-0.000274157	-0.000294455	-0.00028529	-0.00029809	-0.000337451	-0.000395321	-0.000455347	-0.000441985	-0.000412681
70480130		-6.5156e-08	2.08441e-06	-5.67278e-06	-1.20444e-05	-3.62076e-05	-9.08749e-05	-0.000135981	-0.000156021	-0.000190325	-0.000294946	-0.000390812	-0.000506437	-0.000615953	-0.000579001	-0.000628135	-0.000623373	-0.000682567	-0.000594361	-0.000468033	-0.000354602	-0.000291606	-0.000226187	-0.000180574	-0.000137148
70480297		-4.48577e-06	-2.71679e-06	-1.38102e-06	-9.99371e-07	-7.33708e-08	1.13363e-06	3.60695e-06	-4.13115e-06	-2.79524e-05	-6.42852e-05	-9.31038e-05	-0.000105988	-0.00012941	-0.000202056	-0.000316831	-0.000555362	-0.000650828	-0.000683508	-0.000653518	-0.000578892	-0.000504375	-0.000452477	-0.000414331	-0.000353513	-0.000310853	-0.000231053	-0.000187308	-0.000149034
70480507		5.67496e-06	8.12864e-06	7.6357e-06	2.20591e-06	-1.231e-05	-3.99124e-05	-6.76369e-05	-8.40094e-05	-9.2135e-05	-0.000112295	-0.000148443	-0.000175901	-0.0001757	-0.000186841	-0.000192319	-0.000223215	-0.000223338	-0.000235995	-0.000236492	-0.000237855	-0.000251743	-0.000306779	-0.000343462	-0.000372501	-0.000349064	-0.000310811	-0.000252672	-0.000189059	-0.000129636	-8.13954e-05
70481358		-1.53491e-05	-1.75077e-05	-1.90227e-05	-1.65474e-05	-1.65559e-05	-1.47168e-05	-1.03022e-05	-5.91823e-06	-3.17093e-06	-5.71122e-06	-1.10864e-05	-2.09515e-05	-4.14281e-05	-7.95471e-05	-0.000131076	-0.000176303	-0.000200772	-0.000201901	-0.000177799	-0.000136969	-0.000103897	-0.000108557	-0.000146957	-0.000210897	-0.000246254	-0.000316364
70481665		-3.80931e-06	-8.5355e-06	-1.36296e-05	-1.62604e-05	-1.5327e-05	-1.18339e-05	-7.82119e-06	-5.25918e-06	-7.98069e-06	-2.39952e-05	-6.28178e-05	-0.000103839	-0.00012311	-0.000132086	-0.000161043	-0.000236627	-0.000337237	-0.000409673	-0.000435207	-0.000433797	-0.000389695	-0.000376567	-0.000400062	-0.000432741	-0.000455055	-0.000407578	-0.00032643	-0.000221495	-0.000154786
70483410		-3.86233e-05	-1.28862e-05	-6.29388e-07	1.37514e-05	2.8018e-05	1.47693e-05	3.00326e-05	3.88342e-05	4.29217e-05	4.48201e-05	4.8374e-05	4.62148e-05	3.71314e-05	2.51617e-05	1.3546e-05	8.03115e-06	1.29717e-05	2.18482e-05	1.7636e-05	-2.7255e-05	-7.93337e-05	-0.000126616	-0.000146973	-0.00017508	-0.000161555	-0.000170542	-0.000147747	-0.000130265	-0.000119922	-0.000126517
70483647		-1.50817e-05	-1.78463e-05	-3.18256e-05	-3.39531e-05	-4.16905e-05	-6.01796e-05	-8.48279e-05	-0.000132757	-0.000189672	-0.000257712	-0.00033684	-0.000420411	-0.0004401	-0.000388482	-0.000314315	-0.000250291	-0.000255538	-0.000244789	-0.000300817	-0.000284106	-0.000336812	-0.000369103	-0.00028873	-0.000276587	-0.000237448	-0.000196186
70483884		-8.3598e-07	-3.67197e-06	-6.92455e-06	-1.248e-05	-1.7052e-05	-1.83384e-05	-1.74836e-05	-1.86332e-05	-2.29301e-05	-3.26989e-05	-4.97157e-05	-7.34544e-05	-0.000103045	-0.000136526	-0.000164738	-0.000176786	-0.000170832	-0.000189055	-0.000225517	-0.000265341	-0.000323116	-0.000414503	-0.00057007	-0.000692237	-0.000678258	-0.000672465
70484191		2.27675e-05	1.22589e-05	-4.07441e-06	-2.57024e-05	-5.04399e-05	-7.56667e-05	-9.92224e-05	-0.000120138	-0.00015215	-0.000213414	-0.000284718	-0.000263308	-0.000343519	-0.000337615	-0.00034081	-0.000333388	-0.000332871	-0.000300657	-0.000262401	-0.000227499	-0.000218766	-0.000224491
70484261		9.61794e-07	-2.61841e-06	-6.57829e-06	-8.12081e-06	-1.02276e-05	-1.09149e-05	-9.1849e-06	-6.57596e-06	-6.88431e-06	-3.62102e-06	-1.17195e-06	1.66125e-06	-9.72955e-06	-1.85765e-05	-5.77492e-05	-0.000105577	-0.000154452	-0.00020079	-0.000224873	-0.000219523	-0.000222419	-0.000258799	-0.000275389	-0.000300513	-0.00032759	-0.000441742	-0.000534056	-0.00057221
70484638		2.46499e-06	7.05115e-06	1.58025e-05	2.17524e-05	2.10969e-05	1.68122e-05	1.48513e-05	1.582e-05	1.39095e-05	8.19167e-06	1.42144e-05	1.0144e-05	3.38566e-06	-1.01015e-05	-3.31382e-05	-5.43805e-05	-7.5786e-05	-0.000129929	-0.000291927	-0.000430077	-0.000534208	-0.000739452	-0.000867069	-0.000897744	-0.000880683
70484875		3.38999e-07	1.00359e-06	8.25969e-07	3.7178e-07	-1.73621e-07	-5.21025e-07	-2.24592e-07	-6.98556e-07	-2.10225e-06	-1.00976e-06	1.30215e-05	9.1907e-06	9.98222e-06	-6.01415e-06	-1.58142e-05	-3.33038e-05	-6.82552e-05	-0.000106357	-0.000199571	-0.000207096	-0.000278185	-0.000321486	-0.00029762	-0.000226791	-0.000181662	-0.000204197	-0.000204282	-0.0002642	-0.000331846	-0.000385883
70485015		-1.95329e-06	-1.65118e-06	-2.0939e-06	-3.17959e-06	-3.13824e-06	-1.18992e-07	3.74515e-06	1.2537e-06	-9.2967e-06	-2.46007e-05	-3.96666e-05	-7.57355e-05	-0.000136173	-0.000203591	-0.000253071	-0.000277526	-0.000297315	-0.000361403	-0.000447412	-0.000476577	-0.00058357	-0.000628286	-0.000715623	-0.000714307	-0.000629779	-0.000558763	-0.000416947	-0.00029726
70485489		-2.20409e-05	-2.16131e-05	-1.50533e-05	-7.36272e-06	-2.71499e-06	1.05977e-06	-9.35705e-07	-7.70049e-07	-1.00312e-06	-2.16361e-06	-4.18009e-06	-6.86533e-06	-9.72389e-06	-1.34835e-05	-1.48035e-05	-1.5873e-05	-1.83507e-05	-3.4919e-05	-3.3707e-05	-2.42314e-05	-1.43224e-05	6.59413e-06	-3.89153e-05	-9.66286e-05	-0.000156834	-0.000173546	-0.000183789	-0.000217837	-0.000296878	-0.000365958
70485796		-7.60486e-06	-1.25407e-05	-1.15581e-05	-4.79312e-06	1.12096e-06	-1.22961e-06	-7.28885e-06	-2.03191e-05	-3.61019e-05	-4.52581e-05	-5.10801e-05	-6.95558e-05	-0.000117361	-0.000185619	-0.000299492	-0.000390513	-0.000458247	-0.000420991	-0.000416458	-0.000408053	-0.000377044	-0.000336092	-0.000321493	-0.000281656	-0.000248185	-0.000217204	-0.000208124
70485866		3.0781e-06	-3.13391e-06	-5.8013e-06	-5.53328e-06	-4.17255e-06	-3.54968e-06	-1.37615e-06	-3.41619e-06	-4.34238e-06	-1.90075e-06	3.87501e-06	9.50325e-06	1.14482e-05	2.20553e-05	2.05335e-05	1.48052e-05	3.05477e-06	-9.34752e-06	-3.84103e-05	-7.02572e-05	-6.87588e-05	-4.43664e-05	-5.73316e-06	2.06877e-05	-6.69975e-06	-6.52522e-05	-0.000160615	-0.000238694	-0.00032183	-0.000342416
70486173		-3.24759e-06	-2.01453e-06	-1.3614e-06	-1.33526e-06	-8.29587e-07	-2.26445e-06	-2.09589e-06	-2.7526e-06	-1.76814e-06	5.73943e-06	1.1188e-05	1.36496e-05	1.2877e-05	4.42618e-06	-6.51068e-06	-2.79949e-05	-4.41611e-05	-5.51765e-05	-7.31391e-05	-8.72477e-05	-0.000118689	-0.00013042	-0.000180342	-0.000247168	-0.000279424	-0.000310985	-0.000339972	-0.000332301	-0.000379644	-0.000407039
70486787		-1.06359e-06	-2.69229e-07	-2.94665e-07	-2.294e-06	-4.13654e-06	-9.15808e-06	-1.77135e-05	-3.05883e-05	-5.00278e-05	-7.86528e-05	-0.000118113	-0.000167223	-0.000223824	-0.000309861	-0.000314887	-0.0003324	-0.000297375	-0.000256986	-0.000258187	-0.0002395	-0.000239245	-0.000260638
70487094		-1.45497e-05	-1.34415e-05	-1.29125e-05	-1.89881e-05	-1.51898e-05	-1.85869e-05	-1.90314e-05	-2.00617e-05	-1.81439e-05	-1.46314e-05	-1.23862e-05	-5.43312e-06	1.73635e-06	-1.85487e-05	-4.27761e-05	-8.54547e-05	-0.000187787	-0.000279106	-0.000367386	-0.000437309	-0.000635011	-0.000843986	-0.000950571	-0.000926219	-0.000657693	-0.00041063
70487304		8.32313e-06	1.69829e-05	1.95632e-05	2.00954e-05	2.08194e-05	2.28036e-05	2.64241e-05	3.09672e-05	3.57645e-05	3.44408e-05	3.50289e-05	2.25947e-05	-5.76842e-06	-4.74603e-05	-8.51793e-05	-0.00011214	-0.000203381	-0.000306952	-0.000376571	-0.000386469	-0.00040478	-0.000433334	-0.000433411	-0.000391151	-0.000361781
70487471		-1.41983e-06	1.45081e-07	2.99304e-06	6.76567e-06	1.00172e-05	1.15647e-05	1.20394e-05	1.17143e-05	7.80863e-06	-2.14102e-05	-7.1725e-05	-0.000142552	-0.000216817	-0.000276797	-0.000313698	-0.000326228	-0.000329487	-0.000307801	-0.000328659	-0.000341334	-0.000309499	-0.000278898	-0.000276813
70488155		-1.82741e-05	-1.13161e-05	-9.67939e-06	-1.36897e-05	-3.36506e-05	-9.37063e-05	-0.000222713	-0.000363165	-0.000508915	-0.000617179	-0.000592282	-0.000527085	-0.000487318	-0.000522932	-0.000582784	-0.000585054	-0.00053126	-0.000500168	-0.000453038	-0.000326617	-0.000254343	-0.000263981
70488225		6.47868e-06	8.60719e-06	8.54821e-06	4.23294e-06	8.06348e-06	6.06763e-06	1.48708e-06	-8.68293e-06	-2.82636e-05	-4.69542e-05	-6.71032e-05	-8.60181e-05	-0.000109318	-0.000132185	-0.000166669	-0.000188192	-0.000205556	-0.000221951	-0.000222752	-0.000207428	-0.000198167	-0.000197466	-0.000179665	-0.000174989	-0.000217527
70489076		-3.30726e-06	-8.3069e-06	-1.11217e-05	-1.25092e-05	-1.36499e-05	-1.40927e-05	-1.14355e-05	-6.46326e-06	-2.63699e-06	-4.28688e-06	-1.53833e-05	-4.10236e-05	-7.66917e-05	-9.52067e-05	-7.70632e-05	-5.08374e-05	-4.47379e-05	-0.0001645	-0.000376862	-0.000586032	-0.000651028	-0.000602234	-0.000534937	-0.000457164	-0.000457038	-0.000450042	-0.000488902	-0.000438519
70489383		-7.50445e-06	-5.27872e-06	-2.14709e-06	-5.26709e-07	-2.30014e-07	-1.33084e-06	-5.51512e-06	-1.76617e-05	-4.49427e-05	-9.17575e-05	-0.000152769	-0.00021256	-0.000248514	-0.000225477	-0.000213974	-0.000206983	-0.00023366	-0.000294358	-0.00032242	-0.000390631	-0.000476775	-0.000477691	-0.000440652	-0.000385424	-0.000382881	-0.000385374	-0.000439053	-0.000437908	-0.000463142	-0.00042995
70489690		-1.33721e-05	-1.24853e-05	-9.29356e-06	-6.67347e-06	-8.60456e-06	-1.91021e-05	-4.1443e-05	-7.39454e-05	-0.000108075	-0.000142092	-0.000176888	-0.000242678	-0.00034255	-0.000423814	-0.000482096	-0.000479718	-0.000518868	-0.000498577	-0.000537727	-0.000469527	-0.000371882	-0.000219683	-0.000139188	-0.000137574	-0.000183419	-0.000192117	-0.000215165
70489760		-9.27139e-06	-1.98333e-05	-2.85809e-05	-3.08419e-05	-2.77303e-05	-4.91145e-05	-9.04318e-05	-0.000130033	-0.000210642	-0.000297704	-0.000331485	-0.000315202	-0.000328297	-0.000379477	-0.000408952	-0.000397988	-0.000367475	-0.000341468	-0.000303877	-0.000304512	-0.000276496	-0.000229402	-0.000185589	-0.000144272	-0.000108101	-8.39225e-05
70489830		-5.09417e-06	9.13827e-07	8.78401e-06	9.38486e-06	1.07445e-05	1.20002e-05	1.15283e-05	1.09433e-05	3.9716e-06	-8.46413e-06	-2.48341e-05	-5.40238e-05	-0.000100579	-0.000158881	-0.000206877	-0.000222227	-0.000202679	-0.000248048	-0.000386056	-0.000512444	-0.00060595	-0.000712321	-0.000654084
70490137		-1.88089e-05	-1.20511e-05	-6.30004e-06	-3.88852e-06	-3.1683e-06	-2.42015e-06	-1.44832e-06	-3.36788e-07	2.64482e-07	2.04848e-07	-1.0323e-06	-4.03283e-06	-8.53394e-06	-9.7853e-06	-2.83218e-05	-4.85184e-05	-6.07602e-05	-8.80876e-05	-9.85908e-05	-0.000140468	-0.000254415	-0.00046273	-0.000635314	-0.000766082	-0.000679265
70492286		-7.53613e-06	-4.99612e-06	1.68711e-06	1.17545e-05	1.74654e-05	1.15897e-05	-1.17922e-05	-5.90979e-05	-0.000123304	-0.000197038	-0.000265209	-0.000276332	-0.000340462	-0.000431296	-0.000476584	-0.000503768	-0.000548115	-0.000682011	-0.000780896	-0.000735594	-0.000687697	-0.000579301	-0.000470285
70492593		-5.13163e-06	1.75863e-06	3.69495e-06	5.45464e-06	6.67717e-06	6.85706e-06	3.96368e-06	-5.05064e-06	-1.30116e-05	-2.04185e-05	-2.36206e-05	-2.30331e-05	-1.9962e-05	-2.33153e-05	-3.20073e-05	-3.41723e-05	-4.55239e-05	-6.36337e-05	-6.5542e-05	-8.53303e-05	-0.000101884	-0.00011579	-0.000130334	-0.000175853	-0.000204431	-0.000251409	-0.000317303	-0.000306442	-0.000348335	-0.000370446
70492970		-2.95157e-06	-7.73076e-06	-1.70339e-05	-2.89605e-05	-3.97597e-05	-4.68871e-05	-4.93329e-05	-6.87778e-05	-5.03149e-05	-5.15711e-05	-6.43663e-05	-8.95963e-05	-0.000142602	-0.000214959	-0.000277143	-0.000320934	-0.000371266	-0.000392934	-0.00035782	-0.000347029	-0.000273489	-0.000250404	-0.00025702	-0.000306554	-0.000367055
70493417		-5.29992e-06	-4.23425e-06	-2.92684e-06	-2.26698e-08	-3.64246e-06	-1.18306e-05	-1.79093e-05	-2.23759e-05	-3.52538e-05	-5.3956e-05	-9.85603e-05	-0.000149614	-0.000221395	-0.000268097	-0.000355471	-0.000452079	-0.00058124	-0.000715619	-0.000700905	-0.000535612	-0.000476811	-0.000425273	-0.000370744	-0.000299144
70493654		-8.8089e-07	-4.28865e-06	-7.63236e-06	-1.09643e-05	-9.57558e-06	-5.27412e-06	-1.42729e-06	-6.68503e-07	-1.56354e-07	3.55338e-07	1.55021e-06	2.10431e-06	-1.93317e-06	-4.62321e-06	-1.09768e-05	-1.29001e-05	-1.34016e-05	-2.10306e-05	-3.60747e-05	-4.92052e-05	-6.89435e-05	-0.00010015	-0.00016756	-0.000309895	-0.000425588	-0.000510051	-0.000622313	-0.000676368	-0.000713574	-0.000733183
70493891		1.8208e-06	2.13292e-06	8.61242e-07	1.02195e-06	-4.48744e-07	-9.03574e-06	-1.7207e-05	-1.94119e-05	-1.60709e-05	-9.64613e-06	-1.6062e-06	5.91479e-06	8.22424e-06	7.16053e-06	-2.46475e-06	-2.4061e-05	-5.785e-05	-8.56054e-05	-0.000117495	-0.000133826	-0.000132885	-8.75209e-05	-6.97037e-05	-7.33514e-05	-0.000111555	-0.000243371	-0.000429383
70493961		-4.01379e-05	-3.17212e-05	-2.33572e-05	-1.45419e-05	-5.70487e-06	-6.57834e-07	1.32391e-06	2.14406e-06	1.45206e-06	-5.9357e-06	-2.04548e-05	-3.2577e-05	-3.53418e-05	-2.90708e-05	-2.219e-05	-2.03364e-05	-1.92409e-05	-2.64324e-05	-4.18649e-05	-6.00742e-05	-8.69799e-05	-0.000105419	-0.000121878	-0.000129717	-0.00014902	-0.000198278	-0.000312455	-0.000467784	-0.000513136	-0.00052259
70494338		8.09116e-06	3.95243e-06	8.9541e-06	1.87609e-05	1.9908e-05	9.63859e-06	7.75475e-07	-1.11977e-06	3.82649e-06	1.15353e-05	1.80296e-05	2.15394e-05	2.18634e-05	2.13015e-05	1.71451e-05	9.57878e-06	7.25726e-06	-1.54943e-05	-5.79802e-05	-0.000102138	-0.000179042	-0.000226663	-0.000259489	-0.000245488	-0.000260033	-0.000379266	-0.000507356	-0.000589443	-0.000617736	-0.000623189
70494575		1.83632e-06	2.92878e-06	5.8345e-06	9.62959e-06	9.12781e-06	2.96109e-06	-6.04939e-06	-1.80376e-05	-3.13919e-05	-4.48114e-05	-7.12297e-05	-0.000137567	-0.000239526	-0.000338266	-0.000396576	-0.000417131	-0.000379441	-0.000363126	-0.000314828	-0.000282177	-0.000283706
70494715		2.78442e-07	-7.29974e-06	-1.5878e-05	-2.15786e-05	-2.18939e-05	-1.81599e-05	-1.56286e-05	-1.97037e-05	-2.96098e-05	-5.29321e-05	-0.000103823	-0.000158382	-0.000252951	-0.000284011	-0.000253576	-0.000212106	-0.000194958	-0.000216722	-0.000275126	-0.000310494	-0.000304168	-0.000284614	-0.000280192
70496320		-1.43452e-06	-1.96169e-06	-7.98093e-06	-1.5191e-05	-2.15781e-05	-2.30212e-05	-1.76868e-05	-6.99133e-06	4.14815e-06	9.3638e-06	-2.58463e-06	-1.60862e-05	-3.41189e-05	-4.87432e-05	-6.48137e-05	-0.000107536	-0.000173806	-0.000226903	-0.000271641	-0.000252776	-0.00019024	-0.000144798	-0.000185345	-0.000132391	-0.000187951	-0.00030066	-0.000374634
70496627		1.06726e-05	1.0972e-05	7.96518e-06	4.20621e-06	-5.21849e-07	-7.54566e-06	-1.90765e-05	-3.35848e-05	-4.8834e-05	-6.03853e-05	-6.70148e-05	-8.43316e-05	-0.000126902	-0.000188536	-0.000222982	-0.000267823	-0.000301088	-0.000409049	-0.000505656	-0.000567763	-0.000555043	-0.000567771	-0.000522668	-0.000463416	-0.000412386	-0.000394321	-0.000365028
70496864		-2.99623e-05	-1.95698e-05	-9.55092e-06	-2.76848e-06	-8.66068e-08	-3.98571e-07	-2.17446e-06	-3.12782e-06	-6.96357e-06	-1.51496e-05	-2.2838e-05	-2.77284e-05	-2.56249e-05	-2.64612e-05	-3.31499e-05	-4.96404e-05	-7.49853e-05	-0.000104962	-0.00014079	-0.000194392	-0.000295398	-0.000457102	-0.000611715	-0.000599153	-0.000521408	-0.000480743	-0.000479612	-0.000545097	-0.000577312	-0.000581289
70497171		-3.75454e-06	-1.1754e-05	-1.74855e-05	-1.7747e-05	-2.31432e-05	-2.42539e-05	-2.3648e-05	-1.62727e-05	-5.54312e-07	1.64545e-05	2.35681e-05	-8.6603e-07	-3.70725e-05	-2.58234e-05	-6.67504e-05	-9.81819e-05	-0.000113456	-0.000129069	-0.000178981	-0.000262067	-0.00029033	-0.000276103	-0.000264552	-0.000265001	-0.000269419	-0.000240492
70497618		8.39607e-07	-2.53039e-06	-2.56421e-06	-4.3347e-06	-8.0175e-06	-1.37551e-05	-1.91253e-05	-2.9858e-05	-4.84152e-05	-7.71695e-05	-0.000119625	-0.000153815	-0.000181494	-0.000228501	-0.000285947	-0.000366033	-0.000363313	-0.000374821	-0.000359352	-0.000296531	-0.000288194	-0.00025498	-0.000245121	-0.000253752	-0.000237939
70497785		4.38154e-06	-2.83005e-06	-4.43179e-06	-4.65741e-06	-2.10596e-06	-1.06888e-06	1.78739e-06	-4.37818e-06	-5.31555e-06	-1.33773e-05	-1.32526e-05	-4.52244e-06	3.50762e-06	1.7611e-06	1.8412e-06	-3.47428e-06	-1.55622e-05	-2.83566e-05	-6.40472e-05	-0.000103318	-0.000193245	-0.000282773	-0.000333215	-0.000336998	-0.000367022	-0.000394125	-0.000423691	-0.000446285	-0.000452158	-0.000471109
70499767		-3.28205e-07	-1.24394e-06	-3.42864e-06	-5.9491e-06	-9.0538e-06	-1.04806e-05	-1.01525e-05	-8.74744e-06	-6.75334e-06	-3.91306e-06	-8.17768e-07	1.4535e-06	-4.583e-06	-1.76154e-05	-3.41605e-05	-3.74026e-05	-5.61214e-05	-7.92501e-05	-6.72868e-05	-7.00377e-05	-8.37712e-05	-0.000111192	-0.000132739	-0.000145281	-0.000137761	-0.000135279	-0.000155358	-0.000213683	-0.00030306	-0.000395521
70500758		-6.96411e-06	-9.27462e-06	-1.30222e-05	-1.24102e-05	-8.32783e-06	-4.75465e-06	-3.91767e-06	-4.57893e-06	-4.63739e-06	-9.65097e-06	-2.9131e-05	-8.26091e-05	-9.98346e-05	-0.000175931	-0.000197936	-0.00015624	-0.000130452	-0.000142295	-0.000151013	-0.000160223	-0.000174157	-0.000214853	-0.000243687	-0.000224397	-0.000211732	-0.000128839	-0.000103089	-8.32845e-05	-9.95834e-05	-0.000129182
70502056		1.10954e-07	2.87575e-07	3.848e-07	-2.34565e-06	-2.86431e-06	-5.09299e-06	-8.07065e-06	-1.18112e-05	-1.47636e-05	-1.79601e-05	-1.16654e-05	-2.80979e-06	-9.32139e-07	1.33554e-05	5.12998e-06	1.73009e-05	6.85424e-06	-2.66646e-05	-4.90299e-05	-6.02978e-05	-4.74463e-05	-3.99531e-05	-5.17169e-05	-0.000104808	-0.000165681	-0.000230663	-0.000270936	-0.000381931	-0.000459442	-0.000428148
70502433		-6.10008e-05	-4.57858e-05	-2.64315e-05	-2.0934e-05	-6.67376e-06	9.44176e-07	7.47355e-07	-4.79028e-06	-1.5379e-05	-2.51288e-05	-3.11488e-05	-4.29189e-05	-5.9626e-05	-9.16243e-05	-0.000125911	-0.00013077	-0.000125716	-9.75492e-05	-0.000117714	-0.000137032	-0.000190144	-0.000282802	-0.00040331	-0.000537895	-0.000625219	-0.000672929	-0.000681098	-0.000602571
70502670		-3.50279e-05	-2.81894e-05	-1.33571e-05	-3.38217e-06	2.49333e-06	6.22382e-06	1.07433e-05	1.4303e-05	1.6364e-05	1.67958e-05	1.55924e-05	1.3959e-05	1.15028e-05	9.03705e-06	7.54792e-06	5.18441e-06	2.01616e-06	1.92212e-06	2.10406e-06	3.14877e-06	1.5479e-05	1.99354e-05	4.16636e-06	-1.44023e-05	-2.66783e-05	-2.75971e-05	-5.61225e-05	-8.03998e-05	-0.000195854	-0.000391101
70503047		-5.60243e-06	-9.12022e-06	-1.64693e-05	-2.39129e-05	-2.94994e-05	-3.08523e-05	-2.97107e-05	-2.5834e-05	-1.9224e-05	-1.4338e-05	-1.64939e-05	-2.48688e-05	-3.95627e-05	-4.30048e-05	-5.08043e-05	-6.67455e-05	-0.000108276	-0.000196049	-0.000318335	-0.000415167	-0.000444671	-0.000439255	-0.0004259	-0.000406763	-0.000371231	-0.000330797	-0.000319492	-0.000308407	-0.000293423
70503117		-4.57457e-06	-1.6359e-06	-9.40325e-07	2.71562e-07	2.93932e-06	5.51344e-06	7.46472e-06	9.05463e-06	8.79043e-06	8.02475e-06	1.07384e-05	1.33665e-05	1.25192e-05	-3.21194e-06	-3.09203e-05	-7.47039e-05	-9.7048e-05	-0.000126432	-0.000176552	-0.000260362	-0.000267114	-0.000345439	-0.000432733	-0.000477669	-0.000486313	-0.000487614	-0.000422084	-0.000239782	-0.000201588
70503591		-3.78288e-06	-1.32574e-06	-1.16515e-06	-4.07191e-06	-6.67075e-06	-4.93498e-06	-6.78357e-06	-6.30857e-06	-9.69245e-06	-1.8506e-05	-3.6779e-05	-6.71241e-05	-0.00010173	-0.00012437	-0.000143941	-0.000140625	-0.000169972	-0.000201518	-0.000242222	-0.000296302	-0.000326546	-0.00035768	-0.00035799	-0.000301478	-0.000233594	-0.000189327
70504108		-1.42431e-06	-2.76342e-06	-4.61455e-06	-2.2124e-06	8.90641e-06	2.06886e-05	2.701e-05	2.14623e-05	1.34127e-05	-1.64631e-07	-1.60826e-05	-3.42768e-05	-5.50024e-05	-7.50505e-05	-8.9149e-05	-9.76048e-05	-0.000111852	-0.000136027	-0.00017157	-0.000212655	-0.000206161	-0.000205342	-0.000188481	-0.000169755	-0.000180134	-0.000148055	-0.000228352	-0.000252206
70504652		-1.43853e-06	-1.51086e-06	-1.21279e-06	-1.03117e-06	-3.44e-06	-1.47917e-05	-3.96218e-05	-7.57027e-05	-0.00011488	-0.000152006	-0.000189825	-0.000211072	-0.000208724	-0.000192271	-0.000173717	-0.000159125	-0.000158786	-0.000168233	-0.000170825	-0.000173094	-0.000184787	-0.000176863	-0.000164647	-0.00014562	-0.000138236	-0.000140167	-0.000156721
70504722		-6.19392e-06	-4.47078e-06	-3.08452e-06	-7.94146e-06	-1.77155e-05	-3.21816e-05	-5.35639e-05	-8.299e-05	-0.000118124	-0.000153547	-0.00018934	-0.000223378	-0.000250955	-0.000268219	-0.000272871	-0.000275466	-0.000225901	-0.000173796	-0.000141524	-0.000135993	-0.000165625	-0.000216459	-0.000239507	-0.000235687
70505196		-4.87206e-08	-4.41575e-07	-9.36267e-07	7.62725e-07	5.91909e-06	1.22693e-05	1.74014e-05	1.17338e-05	3.23555e-06	-7.37748e-06	-2.03857e-05	-3.6708e-05	-8.64184e-05	-0.000120041	-0.000135542	-0.000154961	-0.000169737	-0.000188524	-0.000230007	-0.000238343	-0.000235289	-0.000264169	-0.000340339	-0.000435426	-0.000532683	-0.000597115	-0.000615414	-0.000588665
70505643		4.69532e-06	3.93208e-06	-7.58025e-07	-4.44744e-06	-8.38305e-06	-1.2421e-05	-2.26477e-05	-2.01444e-05	-3.15859e-05	-4.4804e-05	-5.84413e-05	-7.40519e-05	-0.000111259	-0.000184452	-0.000270297	-0.000359692	-0.000439807	-0.000490235	-0.000511288	-0.000560264	-0.000565589	-0.000597624	-0.000537086	-0.000460809	-0.000374428	-0.000289038
70505880		-1.92392e-06	-1.06143e-06	3.65821e-07	1.76113e-06	3.6959e-06	6.42158e-06	8.06778e-06	6.18842e-06	1.85298e-06	-1.39615e-06	-3.55235e-06	-1.406e-05	-4.00635e-05	-0.000106477	-0.000181683	-0.000244453	-0.000282753	-0.000308903	-0.000337096	-0.000373098	-0.000372493	-0.000381571	-0.000380141	-0.000381125	-0.00037438	-0.000360145	-0.000324478	-0.000294975	-0.000260432
70506704		-1.06715e-06	-3.52675e-06	-9.92593e-06	-2.62893e-05	-5.24733e-05	-8.60421e-05	-0.000119281	-0.000150932	-0.000201739	-0.000254865	-0.000281952	-0.000258052	-0.000225096	-0.000216385	-0.000219928	-0.000257551	-0.000310196	-0.000340433	-0.000329375	-0.00030369	-0.00029007
70507178		4.55957e-06	2.91941e-06	3.33036e-06	2.55285e-06	7.98835e-07	-4.24828e-07	-1.16568e-06	-1.76589e-06	-3.46439e-06	-8.46694e-06	-6.47282e-06	-2.18976e-05	-5.05226e-05	-9.83382e-05	-0.000164721	-0.000237345	-0.000300093	-0.00033564	-0.000364444	-0.000384272	-0.00044762	-0.000499523	-0.000463124	-0.000350672	-0.000239228	-0.000195942
70507248		-2.09175e-05	-3.03557e-05	-2.94368e-05	-4.95667e-05	-8.49912e-05	-0.00011869	-0.000134145	-0.000152747	-0.000206072	-0.000232399	-0.000260203	-0.000358785	-0.000275982	-0.000316625	-0.000275386	-0.000289654	-0.000349142	-0.000373504	-0.000361342	-0.000362648	-0.000323408	-0.000297054	-0.000265207	-0.000260098	-0.000229286
70507485		-1.22512e-05	-8.82037e-06	-6.84642e-06	-6.64747e-06	-4.27541e-06	-1.24305e-06	1.53452e-07	-3.30807e-07	5.96342e-07	1.331e-07	1.23699e-06	4.87141e-06	8.19034e-06	1.40448e-05	1.33083e-05	-1.95681e-06	-2.58334e-05	-7.22709e-05	-0.000121687	-0.000160127	-0.00016677	-0.000188304	-0.000320608	-0.000355202	-0.000397384	-0.000449671	-0.000442367
70507792		5.03333e-06	4.62869e-06	4.84232e-06	5.1904e-06	4.99845e-06	3.06055e-06	-1.58863e-06	-1.51433e-05	-4.46667e-05	-0.000112454	-0.000204149	-0.000322164	-0.000364282	-0.000492897	-0.000561367	-0.000560267	-0.000510089	-0.000473958	-0.000473104	-0.000507346	-0.000499674	-0.000440667	-0.000425415	-0.000371246	-0.000283387
70507862		-2.58769e-06	-4.25137e-06	-1.21498e-05	-1.11192e-05	-5.63512e-06	1.9715e-06	-9.46752e-07	-4.51884e-06	-1.44229e-05	-2.9743e-05	-4.82163e-05	-6.59815e-05	-8.23582e-05	-9.8384e-05	-0.000130162	-0.000176297	-0.000233976	-0.000262678	-0.000281807	-0.000277915	-0.000345289	-0.000306182	-0.000361524	-0.000322702	-0.000293142
70508853		-2.84667e-06	-2.26997e-06	-1.97472e-06	-2.11258e-06	2.41986e-06	7.69776e-07	-6.96849e-06	-2.19746e-05	-2.51582e-05	-4.51588e-05	-6.13629e-05	-8.20841e-05	-0.000103471	-0.000151984	-0.000180426	-0.000173212	-0.000208538	-0.000213557	-0.000301846	-0.000389372	-0.000479358	-0.00045242	-0.000311277	-0.000221292	-0.000197141	-0.000189416	-0.000203564
70509230		-9.85265e-06	-1.23723e-05	-1.55328e-05	-1.63497e-05	-1.38344e-05	-1.1439e-05	-1.43633e-05	-2.81463e-05	-3.44923e-05	-1.96379e-05	1.52853e-05	3.47788e-05	7.2877e-05	0.000100638	0.000106414	0.000120543	0.000117137	0.000104641	6.15402e-05	2.666e-05	-3.2093e-05	-0.000144582	-0.000142151	-0.00018396	-0.000165741	-0.000246301	-0.000336514	-0.000406914	-0.000451299
70509537		-2.0171e-05	-1.95321e-05	-3.80722e-06	-3.45565e-06	-4.26094e-06	-4.8798e-06	-4.78984e-06	-4.3953e-06	-2.90629e-06	4.96161e-06	1.51627e-05	2.94358e-05	3.81471e-05	3.38256e-05	1.24856e-05	-3.79652e-05	-0.000118695	-0.000214104	-0.000281618	-0.000270011	-0.000221638	-0.000187568	-0.000193521	-0.0001724	-0.000152735	-0.000149889	-0.000188522	-0.00019684	-0.000265498
70510221		4.70416e-06	4.09898e-06	6.64945e-07	-4.56092e-06	-9.67749e-06	-1.22215e-05	-1.18923e-05	-8.86057e-06	-6.05706e-06	-9.47494e-06	-1.22039e-05	-1.52833e-05	-1.40697e-05	-1.89736e-05	-3.96819e-05	-9.39915e-05	-0.0001639	-0.000312355	-0.000482694	-0.000598623	-0.000593231	-0.000550967	-0.000529211	-0.000522889	-0.000527254	-0.000574303	-0.000683784	-0.000737103	-0.000622078	-0.000437434
70510835		-6.01124e-06	-6.59202e-06	-7.2653e-06	-7.17715e-06	-6.01465e-06	-4.41863e-06	-6.57737e-06	-5.66167e-06	-5.00963e-06	-6.33549e-06	-1.28847e-05	-2.90801e-05	-5.54903e-05	-9.43055e-05	-0.00014311	-0.000182621	-0.000246315	-0.000307106	-0.000363065	-0.000398123	-0.000392581	-0.000387271	-0.000376479	-0.000388713	-0.000386912	-0.000429344	-0.000406061	-0.000416465	-0.000339953	-0.000288583
70511379		-1.48912e-05	-2.7077e-05	-3.95492e-05	-5.38392e-05	-7.23787e-05	-9.48039e-05	-0.000109896	-0.000100779	-7.8242e-05	-5.2531e-05	-4.46473e-05	-5.4402e-05	-8.26495e-05	-0.000104017	-0.000139121	-0.000168261	-0.000188773	-0.000224633	-0.000229044	-0.000205213	-0.000247769	-0.000249671	-0.000279043	-0.000264078	-0.000205662
70511519		-1.11338e-06	-3.99171e-06	-5.77786e-06	-6.43146e-06	-5.58458e-06	-1.42899e-06	4.03653e-07	6.72163e-06	1.14094e-05	-8.2412e-06	-1.45605e-05	-9.68297e-06	1.64272e-05	3.12688e-05	1.14509e-05	-1.93604e-05	-5.18897e-05	-0.000108645	-0.000180475	-0.000285166	-0.000433918	-0.000647889	-0.000877462	-0.000977044	-0.000897803	-0.000767729	-0.000702171	-0.000615447	-0.00055884	-0.000495127
70511686		-8.25626e-06	-1.26858e-05	-1.51368e-05	-1.50396e-05	-1.1782e-05	-5.2088e-06	3.09529e-06	6.50896e-06	-7.76536e-06	-4.59715e-05	-7.37274e-05	-7.81453e-05	-6.74035e-05	-5.06485e-05	-7.93664e-05	-0.000122631	-0.000223551	-0.00031033	-0.00037436	-0.000443137	-0.000449123	-0.000467198	-0.000493795	-0.000486509	-0.000432981	-0.000357307	-0.000298758
70512063		-9.39337e-06	-9.33991e-06	-8.8619e-06	-8.30705e-06	-9.44343e-06	-1.41537e-05	-2.26949e-05	-3.50377e-05	-5.08361e-05	-7.17337e-05	-0.000104489	-0.000153535	-0.000219647	-0.000307925	-0.000372034	-0.000402197	-0.000411839	-0.000390846	-0.000442301	-0.000481782	-0.000563594
70512133		-7.36859e-06	-2.20722e-06	-7.27703e-07	-1.2444e-06	-2.3906e-06	-4.52757e-06	-9.56022e-06	-1.90956e-05	-2.95561e-05	-3.30519e-05	-2.84596e-05	-2.02946e-05	-2.38591e-05	-2.22253e-05	-2.31056e-05	-3.40876e-05	-3.5933e-05	-4.7548e-05	-7.32011e-05	-9.83088e-05	-0.000115485	-0.000143649	-0.00015998	-0.000229704	-0.000292686	-0.000362715	-0.000407383
70512370		-1.85383e-06	-2.22063e-06	-2.1289e-06	-2.80339e-06	-2.41425e-06	-1.52926e-06	-1.4004e-06	-1.77747e-06	-5.56756e-06	-1.66643e-05	-3.55033e-05	-5.63588e-05	-7.54059e-05	-9.96568e-05	-0.000134627	-0.000173566	-0.000219978	-0.000267696	-0.000290643	-0.000362371	-0.000406295	-0.00043421	-0.000432391	-0.000439552	-0.000385651	-0.000311371	-0.000286099	-0.000259185	-0.00029443	-0.000325712
70513054		4.30432e-06	2.76055e-06	3.33396e-07	-1.6937e-06	-3.56722e-06	-3.91664e-06	-2.11572e-06	5.1027e-07	2.44839e-06	6.98579e-06	8.1851e-06	3.64495e-06	-5.10128e-06	-2.12475e-05	-5.04182e-05	-9.16178e-05	-0.000160578	-0.000227085	-0.000288877	-0.000311825	-0.000329171	-0.00040947	-0.000518251	-0.000617641	-0.000655365	-0.000637158	-0.000629726	-0.000577049	-0.000499953	-0.000390245
70513668		-3.62626e-06	-1.02781e-07	2.13728e-06	2.42774e-06	2.15524e-06	5.38866e-07	-2.39061e-06	-7.85596e-06	-1.36187e-05	-1.73027e-05	-1.87262e-05	-1.73316e-05	-1.66928e-05	-2.23633e-05	-2.94233e-05	-3.49637e-05	-3.55467e-05	-4.92696e-05	-8.65275e-05	-0.000149381	-0.000251412	-0.000373584	-0.000429254	-0.000462488	-0.000513574	-0.000534453	-0.000560579	-0.000534468	-0.00045012
70514045		-2.04098e-06	-3.97725e-06	5.78697e-07	4.05161e-06	2.84735e-06	-5.32981e-06	-1.93994e-05	-2.88293e-05	-5.31556e-05	-8.884e-05	-0.000137711	-0.000187757	-0.000237746	-0.000277491	-0.000305993	-0.000361091	-0.000336151	-0.000379084	-0.000394199	-0.000363727	-0.000360853	-0.000394557	-0.000422283	-0.000440578	-0.000495793	-0.000489023	-0.000436115	-0.00034491
70514896		-5.22599e-06	-4.29439e-07	-2.87584e-06	-2.89397e-06	-3.26734e-06	-4.16665e-06	-5.25109e-06	-5.6249e-06	-4.87199e-06	-4.59113e-06	-6.40379e-06	-1.51088e-05	-3.81423e-05	-7.93574e-05	-0.000136113	-0.000235698	-0.000389898	-0.000559742	-0.000731156	-0.000926339	-0.0009838	-0.000956471	-0.000935135	-0.000811979	-0.00076345	-0.000695521	-0.000549176
70514966		-4.38418e-06	-1.59435e-06	-8.68252e-06	1.22591e-05	9.07801e-06	1.91104e-05	1.74836e-05	1.47443e-05	1.08006e-05	-1.05842e-05	-2.82571e-05	-3.17565e-05	-3.4433e-05	-4.4524e-05	-5.23533e-05	-9.40125e-05	-0.000153104	-0.000202064	-0.000294261	-0.000381803	-0.000497519	-0.000460225	-0.000452719	-0.000571549
70515036		-1.74093e-06	-2.43438e-06	-2.87344e-06	-2.88572e-06	-1.24518e-06	-1.38401e-06	-1.68986e-06	-1.68173e-06	-1.32379e-06	-1.28077e-06	-2.07756e-06	-3.52168e-06	-5.01927e-06	-3.9945e-06	-6.34074e-06	-1.30995e-05	-2.7387e-05	-4.84585e-05	-5.72421e-05	-8.22305e-05	-0.00013031	-0.000180464	-0.000184548	-0.000181771	-0.000170928	-0.000174583	-0.000177679	-0.000214743	-0.000200858
70515273		-1.4994e-06	-3.21435e-07	-5.48722e-07	-1.25653e-06	-2.62818e-06	-5.20924e-06	-9.11932e-06	-1.33438e-05	-1.7784e-05	-2.39495e-05	-3.2561e-05	-4.33123e-05	-5.57007e-05	-6.93451e-05	-8.49087e-05	-0.000104723	-0.000134492	-0.000175328	-0.000278328	-0.000346814	-0.000414399	-0.000425325	-0.00047073	-0.000441569	-0.000485174	-0.000413101	-0.000376936	-0.000346446
70515343		-5.73197e-07	-1.29113e-06	-3.34024e-06	-4.83643e-06	-4.68968e-06	-1.90567e-06	4.42708e-06	1.52426e-05	2.97863e-05	4.18744e-05	4.10212e-05	2.07332e-05	-1.18529e-05	-4.09419e-05	-6.05884e-05	-8.66581e-05	-0.000137833	-0.000200283	-0.000241046	-0.000259643	-0.000257002	-0.000339358	-0.000357857	-0.000391108	-0.000410891	-0.000403086	-0.000404012	-0.000383629
70515580		-6.46304e-06	-2.75811e-06	-1.5316e-06	-2.89915e-07	2.57705e-06	4.79907e-06	2.15586e-06	-1.45713e-06	-1.17269e-06	1.79445e-06	-1.02505e-06	-1.43491e-06	-1.74814e-05	-3.34372e-05	-5.31786e-05	-8.38901e-05	-0.000121845	-0.000152124	-0.000153048	-0.000225533	-0.000337394	-0.000425497	-0.000458533	-0.000450678	-0.000461821	-0.000443666	-0.000492828	-0.000453035
70515720		-2.38703e-05	-2.92954e-05	-3.61673e-05	-4.22893e-05	-4.30111e-05	-3.72973e-05	-3.10754e-05	-3.72462e-05	-4.45461e-05	-5.70504e-05	-7.11861e-05	-8.69449e-05	-0.000115046	-0.000146133	-0.000129542	-0.000109452	-0.000200038	-0.000157753	-0.000219106	-0.000263911	-0.00031018	-0.000295644	-0.000221406
70516194		-2.15175e-06	-3.02096e-07	-1.43021e-06	-3.1584e-06	-9.47807e-06	-2.13637e-05	-3.71793e-05	-4.69464e-05	-5.30832e-05	-9.58893e-05	-0.000145504	-0.000180745	-0.000197167	-0.00021611	-0.000238225	-0.000203818	-0.000140031	-0.000141978	-0.000278053	-0.000420834	-0.000648126	-0.000689447
70516334		-4.32639e-06	-3.551e-06	-1.15093e-06	-4.56655e-06	-2.12084e-05	-4.80144e-05	-0.000104876	-0.000158179	-0.000180862	-0.000198813	-0.000231845	-0.00019538	-0.000261563	-0.000288455	-0.000357608	-0.000432179	-0.000498567	-0.000527693	-0.000526689	-0.000490971	-0.000355323	-0.0002585	-0.000194987	-0.000137037
70516571		-4.4117e-07	3.02436e-06	5.53879e-06	3.54198e-06	2.17448e-06	-5.36221e-07	-8.56991e-06	-3.35138e-05	-5.42206e-05	-7.24134e-05	-0.000124388	-0.000210437	-0.000323384	-0.000418335	-0.00043483	-0.000372083	-0.000278864	-0.000240824	-0.000264211	-0.000296259	-0.000377874	-0.00048179	-0.000592282	-0.00061532	-0.00059948	-0.000553166
70516878		-7.27331e-06	-2.624e-06	-6.89791e-07	-1.69812e-06	-6.82873e-06	-1.39605e-05	-1.58767e-05	-1.30523e-05	-1.30031e-05	-1.67125e-05	-5.94509e-06	6.83367e-06	-4.97729e-06	-3.34589e-05	-0.000118311	-0.000201568	-0.000277752	-0.000349364	-0.000399209	-0.000396983	-0.000421778	-0.000443933	-0.000443909	-0.000443396	-0.000386781
70518316		-1.74536e-06	-4.57331e-06	-7.8049e-06	-1.01404e-05	-5.89725e-06	-3.19245e-06	4.73979e-06	1.79198e-05	2.74817e-05	3.44722e-05	4.03185e-05	6.67208e-05	5.80193e-05	4.07452e-05	-6.99744e-06	-5.3135e-05	-7.39204e-05	-6.77508e-05	-5.48703e-05	-8.62162e-05	-0.000162333	-0.000251425	-0.000318215	-0.000340545	-0.000395716	-0.000402087
70518553		-7.12923e-06	-4.33316e-06	1.03004e-06	6.39408e-06	7.27692e-06	7.47569e-06	1.25063e-05	1.80091e-05	1.76188e-05	1.408e-05	1.31709e-05	1.77461e-05	2.18384e-05	1.70396e-05	-1.24841e-06	-2.56876e-05	-5.82101e-05	-0.000119065	-0.000193345	-0.000264082	-0.000284029	-0.000233193	-0.000230651	-0.00020856	-0.000288005	-0.000297954	-0.000423518	-0.000514034
70518860		-3.77803e-05	-3.56994e-05	-3.29907e-05	-3.15457e-05	-3.86706e-05	-7.12838e-05	-0.000139478	-0.000243266	-0.00037602	-0.000501295	-0.000562667	-0.000548434	-0.000489651	-0.000455354	-0.000422881	-0.000387192	-0.000392316	-0.000342056	-0.000294242	-0.000270546	-0.000199581
70519167		1.83545e-05	1.25141e-05	8.58908e-06	2.58253e-06	-9.54736e-06	-2.34595e-05	-4.15623e-05	-7.19235e-05	-0.000126558	-0.000210833	-0.000300642	-0.00035476	-0.000375459	-0.00042215	-0.000439928	-0.000465949	-0.000422822	-0.000431266	-0.00036617	-0.000389185	-0.000333295	-0.000371589	-0.000320026
70519474		-3.13505e-06	-4.15731e-06	-4.92004e-06	-4.8624e-06	-3.43889e-06	-1.59203e-06	-9.99529e-07	-4.03682e-06	-1.29646e-05	-2.88426e-05	-4.98275e-05	-7.12438e-05	-9.01921e-05	-0.000106047	-0.000123867	-0.000155683	-0.000213649	-0.000214629	-0.000311765	-0.000409619	-0.000448043	-0.000430318	-0.000408161	-0.000412929	-0.000438753	-0.000428019
70519781		-1.29112e-05	-8.71367e-06	-1.11663e-05	-7.21053e-06	-3.93332e-06	-7.27609e-06	-2.5011e-05	-5.85466e-05	-5.90956e-05	-8.11767e-05	-8.53801e-05	-9.09002e-05	-9.81239e-05	-0.000141984	-0.000246396	-0.000356441	-0.000361148	-0.00030089	-0.000270523	-0.000204115	-0.000172613	-0.000186384	-0.000210493	-0.000248075	-0.000274866	-0.000293994	-0.000287986
70520228		-1.83181e-05	-1.33747e-05	-4.90482e-06	1.5707e-06	5.09572e-06	3.85683e-06	4.42006e-06	6.06478e-06	8.87737e-06	7.25623e-06	-2.58679e-06	-1.96515e-05	-2.54527e-05	-2.86047e-05	-2.7182e-05	-4.51585e-05	-8.89242e-05	-0.000126752	-0.00017161	-0.000193739	-0.000226561	-0.000244581	-0.000279615	-0.000302345	-0.000335406	-0.00034907
70520605		2.56199e-06	1.27823e-06	-3.26576e-06	-1.47364e-05	-3.29693e-05	-6.49085e-05	-0.000115269	-0.000179896	-0.000242592	-0.000260757	-0.00028499	-0.000307312	-0.000290762	-0.000265131	-0.000215324	-0.000167907	-0.000150932	-0.000160073	-0.000207988	-0.000260267	-0.0002733	-0.000271206	-0.000234084	-0.00022566
70520842		-8.26672e-06	-4.7497e-06	-6.62023e-06	-6.76288e-06	-8.91485e-06	-9.07163e-06	-6.91951e-06	-4.55556e-06	-2.6597e-06	7.20985e-07	-4.47588e-06	-1.92087e-05	-4.74381e-05	-3.86792e-05	-8.26237e-05	-0.000139951	-0.000200228	-0.000244617	-0.000270182	-0.000308738	-0.000360391	-0.000464507	-0.000587818	-0.000594917	-0.000626451
70521079		-1.97968e-05	-1.33724e-05	-1.12865e-05	-8.28754e-06	-7.09153e-06	-6.45969e-06	-4.8834e-06	-1.77189e-06	1.58206e-06	3.03558e-06	-2.0965e-06	-1.93136e-05	-4.61886e-05	-9.14703e-05	-0.000152173	-0.00021368	-0.000252187	-0.000272712	-0.000260081	-0.000301196	-0.000396267	-0.000422716	-0.000443876	-0.000471731
70521149		-3.31325e-06	-4.46498e-06	-6.33505e-06	-1.17057e-05	-1.73444e-05	-1.58166e-05	-2.01201e-05	-1.08629e-05	9.19476e-06	2.40058e-05	1.47519e-05	-2.10242e-05	-6.44573e-05	-8.70937e-05	-6.39373e-05	-6.22436e-05	-3.1612e-05	-3.03548e-05	-5.38818e-05	-8.92105e-05	-0.000113927	-0.000143132	-0.000216434	-0.000293519	-0.000349985	-0.000362164	-0.000343667	-0.000275028
70521763		-6.00043e-06	-3.55813e-06	-3.72625e-06	-1.11903e-06	-2.73264e-06	-1.12281e-05	-2.43245e-05	-3.98026e-05	-6.35605e-05	-8.86566e-05	-0.0001399	-0.000183008	-0.000194162	-0.000187147	-0.000193316	-0.000234417	-0.000284668	-0.000367526	-0.000394422	-0.000385554	-0.000397964	-0.000436592	-0.000498852
70521833		-1.00368e-05	-6.93353e-06	-6.76875e-06	-3.71356e-06	-1.15435e-06	4.7797e-07	9.28859e-07	1.31318e-06	-1.12945e-06	-1.62601e-06	-9.22846e-06	-1.68168e-05	-3.59203e-05	-6.65503e-05	-9.80126e-05	-0.000132603	-0.000148263	-0.000180815	-0.000207444	-0.00025785	-0.000307536	-0.00032102	-0.000310882	-0.00031805	-0.000337616	-0.000399744	-0.000392491	-0.000373915	-0.000285725	-0.000268015
70522517		-3.43087e-06	-4.172e-06	-5.46903e-06	-5.93311e-06	-4.03098e-06	-7.59372e-07	-1.69442e-06	-3.58542e-06	-6.76167e-06	-1.30458e-05	-2.26208e-05	-3.33694e-05	-4.62883e-05	-6.78982e-05	-0.000108945	-0.000174892	-0.000233236	-0.000265947	-0.000299594	-0.000327566	-0.000374565	-0.000425836	-0.000442826	-0.000433462	-0.000396122	-0.000319048	-0.000249605	-0.000242997	-0.00028408
70522684		-2.56263e-05	-1.75112e-05	-1.57106e-05	-1.1508e-05	-6.32347e-06	-3.87479e-06	-4.19625e-06	-4.22153e-06	-6.42033e-06	-1.02693e-05	-1.49479e-05	-1.74354e-05	-1.47618e-05	-9.32352e-06	-9.23949e-06	-2.32683e-05	-2.54811e-05	-3.27838e-05	-2.72557e-05	-2.31542e-05	-2.69942e-05	-4.79433e-05	-6.80708e-05	-7.68045e-05	-9.00118e-05	-0.000131015	-0.000131398
70522754		-2.65091e-06	-4.21067e-06	-5.31002e-06	-5.83254e-06	-1.01302e-05	-1.06221e-05	-1.17308e-05	-1.05842e-05	-4.89039e-06	5.88574e-06	1.5838e-05	1.54758e-05	-6.98437e-06	-4.96125e-05	-0.000107163	-0.000284314	-0.000353121	-0.000493947	-0.000659323	-0.000765984	-0.000811736	-0.000822294
70523061		-4.38436e-06	-8.78884e-06	-6.02283e-06	-8.93723e-06	-3.02902e-05	-8.34458e-05	-0.000154702	-0.00020556	-0.000223695	-0.000266508	-0.000297201	-0.000352266	-0.000382089	-0.000405824	-0.000457979	-0.000531689	-0.000608337	-0.000684646	-0.000637099	-0.00052309	-0.000406537	-0.000301333	-0.000246681	-0.000243202	-0.000266974	-0.000269737	-0.000227253	-0.000161396	-0.00011703
70523131		4.48126e-07	-3.87183e-06	-1.10716e-05	-1.59212e-05	-1.68394e-05	-1.58137e-05	-1.26354e-05	-1.35854e-05	-1.49053e-05	-2.09081e-05	-4.05434e-05	-5.9288e-05	-8.1214e-05	-0.000102221	-0.000131112	-0.000123149	-0.000181539	-0.000265667	-0.000334345	-0.000372784	-0.000365811	-0.000395725	-0.000374886	-0.000408355	-0.000488903	-0.000473166
70523201		-1.66201e-05	-1.24495e-05	-1.33599e-05	-1.38368e-05	-1.99746e-05	-2.64989e-05	-3.18655e-05	-3.54384e-05	-3.34532e-05	-2.79236e-05	-2.44302e-05	-1.79353e-05	-2.09806e-05	-3.93437e-05	-7.4186e-05	-8.90881e-05	-0.000118327	-0.000192938	-0.000315373	-0.000452342	-0.000498692	-0.00053624	-0.000624558	-0.000722937	-0.000828052
70523745		-8.2935e-07	-2.8982e-06	-6.30495e-06	-9.43192e-06	-1.06801e-05	-9.97025e-06	-9.05844e-06	-5.70338e-06	-4.3065e-06	-5.99557e-06	-1.54024e-05	-3.48343e-05	-6.55256e-05	-0.000105554	-0.000154043	-0.000185411	-0.000282045	-0.000313588	-0.000350452	-0.000325881	-0.000302834	-0.000282958	-0.000250101	-0.000227731	-0.000248749
70524359		-1.22044e-05	-7.95392e-06	-3.75558e-06	-1.91116e-06	-2.27621e-06	-5.97073e-06	-1.25289e-05	-2.06691e-05	-2.84433e-05	-3.69262e-05	-4.07686e-05	-4.52754e-05	-6.25868e-05	-0.000110085	-9.34901e-05	-0.000166166	-0.000234043	-0.000265258	-0.000333697	-0.00034476	-0.000376041	-0.000379629	-0.00041226	-0.000494991	-0.000555191	-0.000561249	-0.000455781	-0.000289064
70525727		-2.63427e-05	-2.16772e-05	-2.16162e-05	-2.45972e-05	-2.40778e-05	-1.49652e-05	-9.01301e-06	1.78229e-06	2.26605e-05	1.33461e-05	3.51897e-05	2.17436e-05	3.60385e-05	2.02295e-05	-0.000108902	-0.000182598	-0.000170808	-0.00020584	-0.000277301	-0.000288865	-0.000380974	-0.000354394	-0.000376983	-0.000296033
70525894		-1.30144e-06	-3.41502e-06	-7.64564e-06	-1.31755e-05	-2.53105e-05	-4.25797e-05	-4.69972e-05	-6.04681e-05	-6.4121e-05	-6.61332e-05	-8.02987e-05	-0.000107886	-0.000158035	-0.000206394	-0.000257601	-0.000282347	-0.000261545	-0.000254044	-0.000228271	-0.000225421	-0.00025237	-0.000258096	-0.000226749	-0.000196904	-0.000168944	-0.000137785	-0.000105632	-7.67068e-05
70525964		-4.299e-06	-1.51494e-06	-7.4461e-07	-3.17408e-06	-9.8639e-06	-1.73241e-05	-2.17466e-05	-2.31161e-05	-2.72944e-05	-2.85616e-05	-2.8765e-05	-1.95738e-05	-4.75936e-06	8.32329e-06	-4.59228e-06	-2.16706e-05	-8.16915e-05	-0.000157463	-0.000234395	-0.000301521	-0.00034823	-0.000358826	-0.000355631	-0.000379577	-0.000414231	-0.00043467	-0.000459561	-0.000459835	-0.000436741	-0.000436992
70526104		-7.44943e-06	-4.21624e-06	-3.29835e-06	-2.46986e-06	-4.57112e-06	-5.02078e-06	-1.3506e-05	-3.93862e-05	-0.000101516	-0.000162619	-0.000214573	-0.000327181	-0.000460585	-0.000521125	-0.000427148	-0.000311374	-0.000334939	-0.000370661	-0.000511026	-0.000604404
70526271		-2.25257e-06	-2.73731e-06	-2.84195e-06	-2.83113e-06	-5.59864e-06	-1.13516e-05	-1.48514e-05	-1.00112e-05	1.90014e-06	1.19459e-05	5.62991e-06	-2.95182e-06	-5.23601e-06	-5.11578e-06	-1.57694e-05	-4.72824e-05	-4.70228e-05	-7.96737e-05	-0.000131351	-0.00023858	-0.000399072	-0.00065236	-0.000806871	-0.000762601
70526718		-7.70845e-06	-7.48441e-06	-4.38808e-06	1.36711e-06	4.09419e-06	-3.86522e-06	-2.38907e-05	-5.81616e-05	-9.62494e-05	-0.000152119	-0.000201063	-0.00025786	-0.000316982	-0.000387264	-0.000492835	-0.000643911	-0.000595311	-0.00053802	-0.000480002	-0.000388465	-0.000326529	-0.000283217	-0.000263373	-0.000249732	-0.000220095	-0.000185059	-0.000135238
70527262		-3.14465e-06	1.81868e-06	3.92607e-06	7.48517e-07	-2.21566e-06	-4.59692e-06	-6.46229e-06	-9.88777e-06	-1.72865e-05	-3.03107e-05	-5.06595e-05	-6.44632e-05	-0.000118441	-0.000196782	-0.000287811	-0.000356756	-0.000379812	-0.000389739	-0.000393339	-0.000388486	-0.000390645	-0.00043044	-0.00048579	-0.000476769	-0.000464637	-0.000363275
70527569		-4.68167e-06	-9.02372e-06	-1.04818e-05	-7.87055e-06	-2.00152e-06	6.41925e-06	1.10359e-05	1.36191e-05	1.90819e-05	2.5882e-05	3.06996e-05	3.50541e-05	3.94299e-05	2.76868e-05	3.84223e-06	-2.66124e-05	-6.5804e-05	-0.000128135	-0.000194167	-0.000250538	-0.000309699	-0.000369685	-0.000411988	-0.000438197	-0.000425806	-0.000380221
70527639		3.56452e-05	2.79549e-05	4.31641e-05	4.54028e-05	4.39543e-05	4.04147e-05	3.41302e-05	3.28962e-05	3.67003e-05	4.24777e-05	3.55009e-05	2.75333e-05	1.81648e-05	7.56484e-06	-3.60205e-06	-1.50212e-05	-2.76235e-05	-4.45262e-05	-7.09427e-05	-0.000112811	-0.000173005	-0.000228983	-0.000242614	-0.000270655	-0.000261451	-0.00029804	-0.000345206	-0.000385985	-0.000386913	-0.000367216
70527709		-6.58215e-06	-8.92126e-06	-1.19496e-05	-1.40473e-05	-1.41825e-05	-1.19314e-05	6.14783e-07	9.0972e-06	1.61276e-05	1.66801e-05	6.07137e-06	-1.9802e-05	-5.78945e-05	-9.60698e-05	-0.000119891	-0.000126283	-0.000125142	-0.000137146	-0.000181844	-0.000272098	-0.000403004	-0.000649151	-0.000886953	-0.0010053	-0.000993129	-0.00102262	-0.000833876
70527876		5.78285e-06	6.93799e-06	6.29908e-06	2.86139e-06	-5.46624e-06	-1.88278e-05	-4.39259e-05	-7.58469e-05	-0.000108727	-0.000135179	-0.000160463	-0.000194609	-0.000220287	-0.000291369	-0.00033022	-0.000403282	-0.000401781	-0.000360642	-0.000351066	-0.000336883	-0.000387771	-0.000432072	-0.000341371
70528323		-3.06894e-06	-2.01871e-06	-1.36961e-06	-1.54522e-06	-1.98755e-06	-1.50115e-06	4.97348e-07	3.62102e-06	6.97004e-06	1.00986e-05	2.79931e-06	4.91646e-07	-3.42935e-06	-1.65025e-05	-1.77731e-05	-1.23824e-05	-6.81132e-06	5.19901e-06	-4.22723e-06	-3.58918e-05	-8.55571e-05	-0.000138603	-0.000195133	-0.000195309	-0.000233583	-0.000292226	-0.00037458	-0.000427547	-0.000428237	-0.000391998
70528560		-1.07803e-05	-8.47534e-06	-4.98886e-06	-6.24035e-07	-5.5375e-06	-2.73413e-06	-3.22437e-06	2.6656e-06	2.70462e-06	2.58508e-06	3.40679e-06	-3.29471e-06	-3.02242e-05	-9.7613e-05	-0.00019958	-0.000360756	-0.00061312	-0.000840738	-0.00101105	-0.00101094	-0.000841377	-0.000689869	-0.000565523	-0.000586882
70529551		-2.41088e-05	-2.94603e-05	-3.82512e-05	-5.49607e-05	-9.20635e-05	-0.000170678	-0.000287233	-0.000395279	-0.000466641	-0.000502106	-0.00052516	-0.000489919	-0.000599295	-0.000529241	-0.00052908	-0.000551277	-0.000445302	-0.000381467	-0.000322838	-0.000247598
70530235		-6.04153e-06	-4.582e-06	-2.89329e-06	-2.88283e-06	1.7724e-08	-4.20438e-07	-8.21044e-07	-3.17769e-06	-6.6595e-06	-8.08913e-06	-6.19e-06	-4.89301e-06	-5.15166e-06	-9.63355e-06	-2.78069e-05	-6.63103e-05	-0.000110073	-0.000143092	-0.000157369	-0.000218896	-0.000289142	-0.000298012	-0.000332985	-0.000338961	-0.000344696	-0.000336463	-0.0003146	-0.000301824	-0.00028306	-0.000265499
70530542		8.63128e-06	1.59242e-05	2.15581e-05	2.25446e-05	2.17354e-05	9.20291e-06	-1.92218e-05	-5.57191e-05	-0.000102091	-0.00016505	-0.000180296	-0.000262138	-0.000385549	-0.0004897	-0.000545104	-0.000528074	-0.000454493	-0.000356986	-0.000289577	-0.000322465	-0.000335521	-0.000414544
70530919		-1.94738e-06	-8.11676e-06	-1.25207e-05	-1.43625e-05	-1.2219e-05	-1.36209e-05	-1.33656e-05	-1.39863e-05	-1.344e-05	-1.82566e-05	-1.60255e-05	-2.15594e-05	-9.29476e-06	-5.69385e-05	-8.4546e-05	-0.000236323	-0.000478089	-0.000577931	-0.000824999	-0.00091064	-0.000950636	-0.000885308	-0.000779241	-0.000648707	-0.000554863	-0.000454017	-0.000351588
70531156		-9.88372e-06	-6.88867e-06	-3.70391e-06	-1.26906e-06	-1.27352e-07	-1.05311e-07	-7.84698e-07	-4.14822e-07	-5.32369e-08	1.86044e-06	3.41153e-06	-3.39083e-07	-5.47966e-06	-7.07753e-06	-3.56231e-06	-1.19008e-06	1.44592e-06	-9.19912e-08	-1.64907e-06	-1.17986e-06	3.53959e-07	-5.93415e-07	-5.94418e-06	-1.55776e-05	-2.76013e-05	-4.1768e-05	-6.19492e-05	-9.62206e-05	-0.000149924	-0.000227716
70531393		-1.34086e-05	-1.25419e-05	-1.38002e-05	-6.03592e-06	-3.02057e-06	1.59732e-06	-1.58184e-05	-4.50401e-05	-9.10107e-05	-0.000124597	-0.000103985	-5.62494e-05	-5.97038e-05	-9.92042e-05	-0.000124333	-0.00016049	-0.000242454	-0.000511141	-0.000661959	-0.000650976	-0.000491983	-0.000375078	-0.000332357	-0.000286601
70532384		-7.96422e-07	-4.69063e-06	-8.9208e-06	-1.22427e-05	-1.15449e-05	-8.66914e-06	-3.17795e-06	-4.64794e-08	1.12319e-06	-4.11333e-07	-4.09248e-06	-9.73632e-06	-2.99011e-05	-5.82426e-05	-9.87137e-05	-0.000145016	-0.000187491	-0.000217469	-0.000233371	-0.000236596	-0.000227091	-0.00021754	-0.000213926	-0.000220868	-0.000233651	-0.00026549	-0.000270344	-0.000226032	-0.000159024	-0.000210313
70532524		-1.42554e-05	-1.427e-05	-1.60781e-05	-1.89283e-05	-2.4168e-05	-2.90225e-05	-3.60245e-05	-4.97802e-05	-7.40741e-05	-8.64486e-05	-0.000114544	-0.000134952	-0.000148178	-0.000158092	-0.000158325	-0.000217254	-0.000279312	-0.000374962	-0.000381481	-0.000548231	-0.000635533	-0.00067957
70533138		-5.73525e-06	-2.3307e-06	5.09038e-07	3.28377e-06	5.92083e-06	9.85101e-06	1.49557e-05	1.85161e-05	1.94193e-05	1.33788e-05	3.11922e-06	-1.26387e-05	-4.38121e-05	-8.55329e-05	-0.000111428	-0.000116982	-0.000139313	-0.000197871	-0.00027064	-0.000302643	-0.000315937	-0.00030976	-0.000273785	-0.00031678	-0.00035695	-0.000401429
70533445		-8.03065e-06	-7.46634e-06	-6.15781e-06	-6.67215e-06	-5.3684e-06	-4.17207e-06	-2.8791e-06	-1.4759e-06	7.73582e-07	2.16571e-06	3.49933e-06	6.48641e-06	5.20178e-06	-1.30895e-05	-3.92871e-05	-5.2278e-05	-4.07268e-05	-3.87676e-05	-4.0608e-05	-5.7554e-05	-0.000111124	-0.000134464	-0.000170235	-0.00022776	-0.000309852
70533752		1.01913e-05	8.14275e-06	7.86238e-06	2.94574e-06	-2.39707e-06	-6.95409e-06	-9.8086e-06	-1.03745e-05	-5.73238e-06	4.30145e-06	1.35821e-05	2.2268e-05	1.06037e-05	6.99297e-06	-1.94095e-05	-5.81466e-05	-0.000105762	-0.000202359	-0.000263413	-0.000288371	-0.000295423	-0.000320076	-0.000405321	-0.000457726	-0.000511624	-0.000510479	-0.000514023
70533989		4.70417e-06	5.96562e-06	4.18597e-06	3.85937e-06	3.20259e-07	-1.80928e-06	-3.82894e-06	-1.10495e-05	-6.17347e-06	-2.11043e-05	-4.63644e-05	-8.28632e-05	-8.09875e-05	-6.42393e-05	-7.55536e-05	-0.00013524	-0.000234838	-0.000355729	-0.000494323	-0.000541447	-0.000534275	-0.000516102	-0.000470113	-0.000446375	-0.000426775	-0.000362629	-0.000314161	-0.000274009	-0.000233543
70535050		-5.68902e-07	-3.09391e-06	-4.78416e-06	-4.20555e-06	-2.30108e-06	-3.06293e-06	-9.38074e-06	-2.20342e-05	-4.12647e-05	-5.68631e-05	-8.69082e-05	-0.000123531	-0.000155572	-0.000169914	-0.00018411	-0.000219409	-0.000234742	-0.000278078	-0.00026991	-0.000237628	-0.000205126	-0.000164561	-0.000129919	-0.000151936	-0.00014071	-0.000171993	-0.000234266
70535120		-3.67699e-06	-2.77579e-07	-4.49282e-07	-3.08386e-06	-7.08913e-06	-1.279e-05	-2.01579e-05	-2.72775e-05	-3.02351e-05	-2.95766e-05	-3.26573e-05	-4.51499e-05	-8.47538e-05	-0.000139548	-0.000194342	-0.000214709	-0.000234247	-0.000270951	-0.000343489	-0.000468609	-0.000561528	-0.000586883	-0.000577859	-0.000603574	-0.000531666	-0.000521192	-0.000477268
70535427		4.61582e-06	-2.85399e-06	-1.54261e-05	-2.20154e-05	-1.40447e-05	1.83111e-06	1.04606e-05	8.84411e-06	8.82925e-06	9.02445e-06	-3.56285e-06	-3.25366e-05	-7.70162e-05	-0.000131003	-0.00015174	-0.00020943	-0.000333431	-0.000407949	-0.00045161	-0.000463648	-0.000424241	-0.00038688	-0.000394857	-0.000419754
70535664		-9.61164e-06	-1.10371e-05	-1.20021e-05	-1.20742e-05	-1.11841e-05	-9.89558e-06	-9.65269e-06	-9.70634e-06	-1.33601e-05	-1.97207e-05	-3.13747e-05	-5.20311e-05	-8.9135e-05	-0.000121068	-0.000145266	-0.000168229	-0.000189549	-0.000222968	-0.000256323	-0.000294783	-0.000230255	-0.000216687	-0.000220495	-0.000181554	-0.000211015
70535734		1.62739e-05	1.46131e-05	1.13874e-05	5.66454e-06	-4.75275e-06	-9.17439e-06	-7.22643e-06	-3.3158e-06	-1.47261e-06	-8.62554e-06	-2.20995e-05	-2.58002e-05	-2.83854e-05	-5.19086e-05	-0.000132979	-0.000268346	-0.000399925	-0.00047398	-0.000419924	-0.00042919	-0.000469286	-0.000417556	-0.000368364	-0.000289265	-0.000333413	-0.000267585	-0.000294952	-0.000313724
70535804		1.0617e-07	3.6169e-06	5.7258e-06	4.49534e-06	3.11367e-06	-5.40235e-08	-1.72485e-06	-2.12405e-06	-3.89249e-06	-9.75459e-06	-2.08711e-05	-3.73061e-05	-6.2148e-05	-0.000103045	-0.000145803	-0.000169744	-0.000192545	-0.000213435	-0.0002075	-0.000236785	-0.000308954	-0.0003506	-0.000381633	-0.000440347	-0.000451899	-0.000410575
70536278		-2.42684e-05	-2.27052e-05	-1.64634e-05	-1.03207e-05	-6.56513e-06	-5.57838e-06	-6.74619e-06	-9.12347e-06	-1.39034e-05	-1.71196e-05	-1.84115e-05	-1.76545e-05	-1.24813e-05	-6.70316e-06	-3.4701e-06	-6.69816e-06	-5.14102e-06	-5.58803e-06	-1.52721e-05	-3.16e-05	-6.26338e-05	-0.000119521	-0.000174733	-0.000212471	-0.000251423	-0.000349055	-0.000388118	-0.000440836	-0.000448776	-0.000440958
70536348		-1.47855e-05	-1.33346e-05	-1.20574e-05	-1.15189e-05	-1.26547e-05	-1.68001e-05	-2.77258e-05	-5.47314e-05	-0.000104444	-0.000183315	-0.000289153	-0.000397051	-0.000470509	-0.000504238	-0.000528794	-0.000564403	-0.000658406	-0.000671995	-0.000786781	-0.000914431	-0.000881254	-0.000758968	-0.000594108	-0.000560374	-0.000373267	-0.000242892	-0.000171583	-0.000133866	-9.27493e-05
70536655		-1.0577e-05	-8.46029e-06	-8.18253e-06	-1.04628e-05	-1.33214e-05	-1.44278e-05	-1.33652e-05	-1.09909e-05	-8.74641e-06	-8.8188e-06	-1.67338e-05	-3.10456e-05	-5.35159e-05	-9.12501e-05	-0.000159815	-0.000274922	-0.000370204	-0.0004433	-0.000465518	-0.000417184	-0.000395918	-0.000345403	-0.00032538	-0.000329122	-0.000330853	-0.000409815	-0.000497685	-0.000563459	-0.00055903
70536725		-3.87757e-05	-4.83154e-05	-5.59642e-05	-5.96006e-05	-5.81726e-05	-5.28403e-05	-4.63515e-05	-4.14232e-05	-4.144e-05	-5.33075e-05	-8.90003e-05	-0.000159209	-0.000269819	-0.000431906	-0.000582641	-0.000713526	-0.000773691	-0.000690655	-0.000575756	-0.000580789	-0.000647471	-0.00083993	-0.000851755	-0.000659348
70537576		-4.54887e-06	-4.04457e-06	-4.49878e-06	-4.64991e-06	-4.99134e-06	-1.28283e-05	-3.25751e-05	-7.50769e-05	-0.000132133	-0.000175414	-0.000186913	-0.000166171	-0.000155687	-0.000213819	-0.000348878	-0.00048923	-0.000565159	-0.000560221	-0.0005939	-0.000535033	-0.000541388	-0.000502632	-0.000434134	-0.000358377	-0.000269357
70537716		-2.41385e-06	-1.83395e-06	-5.40126e-07	2.8764e-06	7.80304e-06	1.30469e-05	1.34372e-05	1.21934e-05	1.02637e-05	1.12193e-05	6.05256e-06	-3.41195e-06	-1.05698e-05	-1.77435e-05	-3.08009e-05	-5.79375e-05	-0.000130067	-0.000195251	-0.000316432	-0.000457837	-0.000465266	-0.000540054	-0.000821053	-0.000894344	-0.000961243	-0.000921046	-0.000867157	-0.000781287	-0.000647637
70538023		1.3546e-05	1.54522e-05	7.11366e-06	2.76619e-06	-2.73074e-06	-6.14883e-06	-6.7934e-06	1.56554e-06	4.77873e-06	7.49574e-06	9.46039e-06	1.24416e-05	4.73234e-06	-2.44458e-06	-7.48663e-06	-8.66348e-06	-3.72236e-06	4.32119e-07	2.62892e-06	-3.26997e-06	-2.12859e-05	-5.19428e-05	-6.20177e-05	-0.000107967	-0.000153029	-0.000188396	-0.000225936	-0.000295965	-0.000402433	-0.000484947
70538330		3.52877e-06	3.37429e-06	3.65466e-06	4.47335e-06	2.69159e-06	-2.37008e-06	-1.0999e-05	-2.21992e-05	-3.31142e-05	-4.31322e-05	-5.97622e-05	-8.56953e-05	-0.000105513	-0.000122285	-0.000153027	-0.000186196	-0.000238765	-0.000286816	-0.000296906	-0.000286333	-0.000251335	-0.000232992	-0.000262151	-0.000326718	-0.000390226	-0.000417507	-0.000498707	-0.00055994
70538637		3.94659e-07	-1.14673e-06	-4.59072e-06	-7.98979e-06	-9.42701e-06	-8.48385e-06	-6.07868e-06	-3.38636e-06	-6.43417e-07	1.86979e-06	2.02332e-06	-3.03616e-06	-1.61186e-05	-3.69303e-05	-5.45229e-05	-5.58977e-05	-3.63655e-05	-2.61703e-05	-3.3632e-05	-7.17665e-05	-0.000170693	-0.000324658	-0.00045447	-0.000479926	-0.000436338	-0.00036154
70539014		2.02531e-06	1.78129e-07	-6.93307e-07	-1.02254e-06	-1.74119e-06	-2.79967e-06	-3.23684e-06	-3.00821e-06	-4.14144e-06	-6.20371e-06	-1.13224e-05	-1.67899e-05	-2.53253e-05	-5.02155e-05	-9.46168e-05	-0.000155117	-0.000211828	-0.000246694	-0.000273351	-0.000239629	-0.000249342	-0.000219554	-0.000240205	-0.000379055	-0.000523314	-0.000616735	-0.000660709
70539181		-1.94947e-05	-1.98334e-05	-2.06204e-05	-2.40416e-05	-2.68209e-05	-2.57896e-05	-2.01906e-05	-1.11624e-05	-7.98771e-07	1.10525e-05	-1.41347e-06	-2.2856e-05	-6.72913e-05	-0.000114061	-0.00015023	-0.000144212	-0.000166577	-0.000227382	-0.000277714	-0.000320138	-0.00033257	-0.000385545	-0.000442753	-0.000675937	-0.000839106	-0.00090406	-0.000808569	-0.000781563
70541777		-3.03369e-05	-2.53972e-05	-2.04765e-05	-1.67977e-05	-1.75742e-05	-1.0216e-05	-4.99796e-06	3.1993e-06	1.01909e-05	9.10936e-06	-5.03617e-06	-2.37666e-05	-4.62207e-05	-7.57324e-05	-0.000113154	-0.000179206	-0.000241889	-0.000306484	-0.000332354	-0.000340737	-0.000349455	-0.000317228	-0.000311505	-0.000277266	-0.000282823	-0.000294723	-0.000327695
70541917		-1.46008e-05	-1.64639e-05	-1.42539e-05	-4.01144e-06	-1.49336e-06	4.22949e-07	1.80775e-06	3.08583e-06	3.64492e-06	5.4468e-06	8.52338e-06	1.0066e-05	4.80362e-06	-9.00228e-06	-3.57222e-05	-6.60303e-05	-8.99438e-05	-0.00012145	-0.000128863	-0.00015119	-0.000177038	-0.000248927	-0.000346932	-0.00035559	-0.000440299	-0.000462762	-0.000459077	-0.000531223	-0.000534821	-0.000498043
70542224		-4.17135e-06	-3.62637e-06	-2.84854e-06	-1.73718e-06	-1.10028e-06	-8.61836e-07	-1.16346e-06	-1.28308e-06	-9.37234e-07	-3.85385e-07	-6.46047e-07	-2.51695e-06	-5.20199e-06	-7.6005e-06	-9.87437e-06	-1.34639e-05	-1.9227e-05	-4.08922e-05	-9.56126e-05	-0.00018868	-0.000256677	-0.000215346	-0.000180492	-0.000163924	-0.000151222	-0.000141174	-0.000163965	-0.000188428	-0.00019711	-0.000250618
70542461		-6.57094e-06	-1.26289e-06	-6.10896e-06	-1.71632e-05	-4.86797e-05	-9.90936e-05	-0.00011152	-8.09803e-05	-3.71037e-05	-2.46976e-06	-9.24316e-06	-2.56176e-05	-6.18603e-05	-7.91159e-05	-7.87519e-05	-5.62191e-05	-8.1506e-05	-0.000121346	-0.000182559	-0.000202414	-0.000205704	-0.000188206	-0.0001682	-0.000154344	-0.000154482	-0.000162678	-0.000195165	-0.000251365	-0.000286199	-0.000286918
70542838		6.14498e-07	1.90671e-07	-2.57961e-06	-7.20028e-06	-1.0844e-05	-8.74046e-06	2.33604e-06	1.85323e-05	2.70662e-05	2.70458e-05	2.66154e-05	2.68679e-05	3.3026e-05	3.70375e-05	3.43549e-05	1.82841e-05	2.11707e-06	5.64587e-06	2.79239e-06	-1.50588e-05	-3.65128e-05	-2.66318e-05	-7.64431e-05	-0.000154394	-0.000229994	-0.00028851	-0.000305262	-0.000353041	-0.000415828	-0.000427447
70543215		1.78934e-05	2.19042e-05	2.40792e-05	2.70968e-05	3.01043e-05	3.10649e-05	3.00444e-05	2.88581e-05	1.89009e-05	1.3474e-05	5.70902e-06	-8.80877e-06	-4.39694e-05	-9.68803e-05	-0.000166269	-0.00021904	-0.00022386	-0.000222805	-0.000227008	-0.000304648	-0.000437755	-0.000568638	-0.000635433	-0.000487026
70544066		-6.66273e-05	-5.81336e-05	-3.67722e-05	-2.13882e-05	-8.0699e-06	-5.82101e-06	-1.09516e-06	-1.32455e-05	-3.25805e-05	-6.62535e-05	-9.57519e-05	-0.000140969	-0.000188775	-0.00025891	-0.000357338	-0.000416684	-0.000438099	-0.000422024	-0.000434474	-0.000430906	-0.000470395	-0.00053698	-0.000605817	-0.000633331	-0.000656099	-0.000695942	-0.000691107	-0.000583244
70544136		-1.95845e-06	-7.52039e-06	-1.21794e-05	-1.15005e-05	-9.13725e-06	-4.81935e-06	-1.18581e-06	7.7168e-06	4.23315e-06	-1.04088e-05	-3.5333e-05	-6.74334e-05	-0.000110435	-0.000160301	-0.000199892	-0.000244265	-0.000258822	-0.000281482	-0.000341494	-0.000427181	-0.000459305	-0.000434615	-0.000418977	-0.000386516	-0.000351123	-0.000292513
70544206		-1.21707e-06	1.68806e-07	4.21204e-07	-4.43623e-08	-2.29419e-07	1.35873e-06	-1.14729e-07	2.73823e-06	2.07839e-06	-3.12526e-06	-1.70423e-05	-3.78939e-05	-4.74751e-05	-6.16778e-05	-8.97725e-05	-0.000113212	-0.000115606	-0.000144783	-0.000209354	-0.000259132	-0.000333694	-0.000508331	-0.000664129	-0.000715684	-0.000649215	-0.000495748	-0.000364738	-0.000311555
70544373		9.05152e-06	5.08116e-06	1.08172e-06	-1.20592e-06	-1.32719e-06	-1.8296e-06	-3.53156e-06	-3.09721e-06	-6.91985e-06	-1.76227e-05	-3.32881e-05	-5.64751e-05	-9.59935e-05	-0.000154749	-0.000216282	-0.000254276	-0.000306723	-0.000343568	-0.000374815	-0.000401057	-0.000437358	-0.000441711	-0.000508909	-0.000626019	-0.000705347
70545127		6.23277e-06	7.34985e-06	3.51532e-06	-7.69391e-07	-2.92162e-06	-3.77105e-06	-2.69219e-06	7.61147e-07	2.44483e-06	-1.19906e-06	-1.56586e-05	-3.82432e-05	-7.07368e-05	-0.000132908	-0.000203713	-0.000279736	-0.000309684	-0.000331803	-0.000386249	-0.000450535	-0.000463489	-0.00045696	-0.000402692	-0.000394791	-0.000377825	-0.000348524
70545811		5.3658e-06	3.20107e-06	9.57529e-08	-3.17949e-06	-5.80615e-06	-7.40601e-06	-7.27399e-06	-6.3591e-06	-7.03607e-06	-1.31984e-05	-1.69263e-05	-1.75591e-05	-1.92233e-05	-1.76066e-05	-4.39521e-05	-7.88825e-05	-0.000131577	-0.000217105	-0.000224581	-0.000321687	-0.000378955	-0.000374471	-0.000343071	-0.000287203	-0.000217232	-0.000170788	-0.000131205	-0.000132717	-0.000114225
70546425		-5.75821e-05	-5.37132e-05	-4.19157e-05	-2.8097e-05	-2.88811e-05	-1.50929e-05	-6.13224e-06	-2.84109e-06	-1.45601e-06	-1.26627e-06	-1.46418e-06	8.76604e-07	2.97341e-06	6.70191e-06	1.25467e-05	2.16531e-05	4.55924e-05	3.60401e-05	5.52082e-05	4.72679e-05	1.47856e-05	-3.26721e-05	-7.74337e-05	-0.00010905	-0.00012416	-0.000151056	-0.000168327	-0.000250273	-0.000263512	-0.000304773
70546662		-1.37761e-05	-1.90691e-05	-3.22646e-05	-3.70953e-05	-3.03873e-05	-2.16613e-05	-2.79746e-05	-3.3924e-05	-4.42794e-05	-5.63948e-05	-0.00010506	-0.000158289	-0.000184266	-0.000176276	-0.000151907	-0.000127347	-0.000156412	-0.000189961	-0.000238075	-0.000324491	-0.000416813	-0.000471297	-0.000452695	-0.000396876	-0.000366355	-0.000381519
70546732		-1.12515e-05	-1.40215e-05	-1.17584e-05	-6.45079e-06	-1.22134e-05	-6.77931e-06	-1.9763e-06	8.06141e-07	3.61446e-06	7.23345e-06	8.71492e-06	8.60566e-06	3.80951e-06	-5.29613e-06	-1.83755e-05	-3.32026e-05	-5.66435e-05	-8.52812e-05	-0.000119447	-0.000163711	-0.000182654	-0.00026297	-0.000301403	-0.000355012	-0.000467868	-0.000514465	-0.000589918	-0.000697726	-0.000881034	-0.000833115
70547039		-2.00192e-05	-1.77493e-05	-2.14909e-05	-1.56797e-05	-2.06188e-05	-2.09805e-05	-1.76296e-05	-1.43995e-05	-1.49889e-05	-1.80947e-05	-1.91405e-05	-1.62681e-05	-1.1026e-05	-5.45453e-06	-6.55832e-07	2.46983e-06	2.68987e-06	-7.96897e-07	-9.29515e-06	-2.59264e-05	-5.33599e-05	-9.47982e-05	-0.000162216	-0.000217514	-0.000261335	-0.000332942	-0.000415439	-0.000462713
70547276		-2.95093e-05	-2.98791e-05	-2.7865e-05	-3.10876e-05	-3.40924e-05	-3.11035e-05	-2.14311e-05	-1.13156e-05	-6.39167e-06	-5.70544e-06	-8.29791e-06	-1.60427e-05	-2.57524e-05	-3.66388e-05	-5.0342e-05	-7.29281e-05	-0.000115201	-0.000179903	-0.000245455	-0.000294524	-0.000338707	-0.000371787	-0.00040635	-0.000408128	-0.000497507	-0.00047061	-0.000394098	-0.000385489	-0.000373211	-0.000345018
70547416		8.76571e-07	-2.41478e-06	-4.33612e-06	-7.28349e-06	-8.49228e-06	-9.16478e-06	-1.38535e-05	-2.0759e-05	-3.22862e-05	-3.8424e-05	-3.95744e-05	-4.15395e-05	-5.62341e-05	-9.92571e-05	-0.000153811	-0.000206576	-0.000212412	-0.000253829	-0.000286514	-0.000270503	-0.000282257	-0.000317895	-0.000343116	-0.000329922	-0.000273555	-0.000226668	-0.000179454	-0.000157477
70548197		-1.89527e-05	-1.73201e-05	-1.49312e-05	-1.54331e-05	-1.70563e-05	-1.55964e-05	-1.19449e-05	-8.64043e-06	-8.39718e-06	-9.43944e-06	-1.10555e-05	-1.22235e-05	-1.36527e-05	-1.64579e-05	-1.98544e-05	-2.02619e-05	-1.3183e-05	1.30385e-06	1.31221e-05	1.62964e-05	1.47154e-05	1.43588e-06	-1.79357e-05	-3.48731e-05	-6.07514e-05	-0.000129984	-0.000248428	-0.000304199	-0.000419519	-0.000478609
70548644		-2.17146e-05	-2.20026e-05	-2.20969e-05	-1.72324e-05	-8.78181e-06	1.4267e-06	8.88788e-06	8.5377e-06	-1.19198e-05	-3.6861e-05	-9.25185e-05	-0.000142038	-0.000203786	-0.000285355	-0.000328945	-0.000324998	-0.000355035	-0.000356579	-0.000369434	-0.000369863
70549021		8.23664e-07	1.15538e-06	4.86811e-07	2.23799e-06	3.31246e-06	3.59339e-06	3.57124e-06	2.83457e-06	2.37592e-06	-4.80697e-06	-7.71225e-06	-2.1769e-05	-3.73892e-05	-6.07002e-05	-7.99758e-05	-9.57413e-05	-0.000125612	-0.000186897	-0.000301267	-0.000286266	-0.000266717	-0.000305462	-0.00033809	-0.000413819	-0.000461928	-0.000478291	-0.000421174	-0.000370467	-0.000309577
70549495		1.20057e-05	8.58293e-06	1.51014e-05	2.17509e-05	2.81621e-05	2.79694e-05	3.43899e-05	4.07071e-05	3.14017e-05	1.67622e-05	1.59905e-05	6.93912e-07	-4.58572e-06	-3.97043e-06	-2.01536e-06	3.26432e-07	-4.49127e-07	-1.02357e-05	-2.66298e-05	-5.76645e-05	-0.000107515	-0.000175806	-0.000238221	-0.000267575	-0.000298985	-0.000379538	-0.000467841	-0.000578098	-0.000547408	-0.000451155
70550249		-1.50088e-05	-1.77202e-05	-2.01369e-05	-2.16538e-05	-2.27955e-05	-2.15237e-05	-2.31508e-05	-2.21601e-05	-2.83045e-05	-2.9671e-05	-4.52879e-05	-7.18804e-05	-0.000117677	-0.000158577	-0.000218922	-0.000296789	-0.000350946	-0.000429777	-0.000509283	-0.000546566	-0.000516431	-0.000416925	-0.00035869	-0.000348066	-0.000297718
70550793		-5.1911e-06	6.17203e-06	2.37829e-05	3.23392e-05	3.03353e-05	1.61946e-05	1.48373e-05	-2.52644e-05	-1.74374e-05	-8.0209e-05	-0.000180798	-0.000417684	-0.000721313	-0.000577723	-0.00072873	-0.000771772	-0.000774452	-0.000789804	-0.000836551	-0.000802102	-0.000757847	-0.000736508	-0.000570973	-0.000324186	-0.000162976	-0.000105908	7.19234e-05	0.000100898	8.308e-05
70551784		-1.34045e-05	-1.4334e-05	-1.54822e-05	-1.4476e-05	-9.51242e-06	-3.49214e-06	2.97294e-07	4.59013e-07	-1.33161e-06	-6.10324e-06	-2.16846e-05	-5.59152e-05	-0.000104187	-0.000148421	-0.000185113	-0.000223878	-0.000265391	-0.000288648	-0.000287989	-0.000301545	-0.00035792	-0.000406499	-0.000410885	-0.000370304	-0.000309335	-0.000276255
70551854		-8.82887e-06	-8.97835e-06	-6.3102e-06	-3.71438e-06	-1.63963e-06	1.92954e-06	8.66671e-06	1.55002e-05	1.29045e-05	-1.85791e-05	-5.22462e-05	-9.12276e-05	-9.30845e-05	-0.000165884	-0.000253794	-0.000348701	-0.000429654	-0.000437436	-0.000422961	-0.000374316	-0.000357309	-0.000347264	-0.000354208	-0.000377446	-0.000379353	-0.000398685
70552161		-3.31325e-06	-4.46498e-06	-6.33505e-06	-1.17057e-05	-1.73444e-05	-1.58166e-05	-2.01201e-05	-1.08629e-05	9.19476e-06	2.40058e-05	1.47519e-05	-2.10242e-05	-6.44573e-05	-8.70937e-05	-6.39373e-05	-6.22436e-05	-3.1612e-05	-3.03548e-05	-5.38818e-05	-8.92105e-05	-0.000113927	-0.000143132	-0.000216434	-0.000293519	-0.000349985	-0.000362164	-0.000343667	-0.000275028
70552301		-6.65444e-06	-1.94173e-06	-6.78789e-08	-1.46474e-06	-2.40795e-06	-2.69952e-06	-9.05228e-07	9.14935e-07	6.4284e-06	1.04579e-05	1.17388e-05	8.69478e-06	4.70556e-06	4.41895e-06	1.02187e-05	1.93601e-05	2.75666e-05	3.41014e-05	3.88229e-05	3.86843e-05	1.62259e-05	-3.17831e-05	-7.51224e-05	-0.000107985	-0.000117155	-9.50595e-05	-5.82757e-05	-0.000105496	-6.76776e-05	-0.000146714
70552468		-1.11826e-05	-9.0427e-06	-5.67653e-06	-2.41999e-06	-4.61726e-07	-8.27383e-07	-3.12166e-06	-7.58595e-06	-1.12256e-05	-1.66118e-05	-2.48573e-05	-3.80241e-05	-2.75469e-05	1.10861e-06	4.05662e-05	7.42867e-05	9.50474e-05	3.76237e-05	-6.27553e-05	-0.000159607	-0.000200818	-0.000184295	-0.000187547	-0.000216813	-0.000276379	-0.000330543	-0.00033342	-0.000333646	-0.000332975	-0.000341877
70552608		-1.98775e-06	-2.65234e-06	-1.49733e-06	1.06109e-06	3.1886e-06	3.69963e-06	3.88596e-06	1.10625e-06	-2.53284e-06	-2.45609e-06	2.68047e-07	-3.31577e-06	-1.05121e-05	-4.39237e-05	-9.62323e-05	-0.000153051	-0.000194692	-0.000230689	-0.000288586	-0.000368222	-0.000462745	-0.000574958	-0.000528394	-0.000602236	-0.000881917	-0.000843246	-0.00105074
70552775		-3.58614e-06	-1.55507e-06	1.80892e-06	4.71916e-06	6.12423e-06	6.07128e-06	5.78929e-06	6.09451e-06	5.09482e-06	-3.80599e-07	-1.35593e-05	-3.57712e-05	-6.33751e-05	-8.80828e-05	-0.000113296	-0.000145584	-0.000193088	-0.0002228	-0.000224976	-0.000231465	-0.000239898	-0.000255487	-0.000262305	-0.000279778	-0.000335826	-0.000426678
70553152		-1.34971e-05	-1.38131e-05	-1.34375e-05	-1.08534e-05	-6.45213e-06	-2.98517e-06	-1.89592e-06	1.94191e-06	-1.43453e-06	-1.24766e-05	-3.46677e-05	-7.21811e-05	-0.00013214	-0.0002287	-0.000366709	-0.000470848	-0.000473831	-0.000520983	-0.000485971	-0.000456738	-0.000386291	-0.000390195	-0.000359062	-0.000372542	-0.000340214	-0.000340647	-0.000371245
70553529		9.76812e-07	-4.17099e-07	-3.53182e-06	-1.24994e-05	-2.37968e-05	-3.83981e-05	-7.00418e-05	-0.000147139	-0.000225849	-0.000276769	-0.000301586	-0.000320247	-0.000355204	-0.000410953	-0.000418867	-0.000466918	-0.000432595	-0.000435853	-0.000492472	-0.000491894	-0.000482891	-0.000464156	-0.000387304	-0.000301394	-0.000240413
70553696		-8.14495e-06	-5.78652e-06	-6.17967e-06	-7.58174e-06	-5.17636e-06	-3.29276e-07	-2.79782e-06	1.61208e-06	5.92857e-07	-3.48977e-07	-4.84547e-06	-1.60954e-05	-1.97673e-05	-3.43371e-05	-5.49266e-05	-6.35601e-05	-7.23966e-05	-0.000107527	-0.000187622	-0.000318127	-0.000391367	-0.000476799	-0.000609301	-0.000610373	-0.000607843
70553836		-3.19321e-06	4.7137e-07	2.61622e-06	5.53041e-06	1.08558e-05	1.94899e-05	2.99031e-05	4.44891e-05	5.23961e-05	5.46706e-05	6.13655e-05	5.42874e-05	4.87565e-05	4.64057e-05	5.35377e-05	3.23884e-05	5.26902e-05	3.09506e-05	1.18276e-05	-4.72423e-05	-2.59417e-05	-0.000173281	-0.000272215	-0.000490224	-0.000502338	-0.000541599	-0.000484009	-0.00046933	-0.00046076	-0.000452257
70554073		-1.26132e-05	-1.03106e-05	-8.48582e-06	-6.04783e-06	-1.54404e-06	-1.79448e-06	-6.59062e-06	-1.3286e-05	-2.50654e-05	-4.12951e-05	-5.94431e-05	-7.38227e-05	-0.00010599	-0.000143027	-0.000168438	-0.00018526	-0.000223147	-0.000299062	-0.000330208	-0.00040367	-0.000449954	-0.000397764	-0.000310729	-0.000272184	-0.00024041	-0.000249165	-0.000270677	-0.000295012
70554827		-3.209e-06	-9.94769e-06	-1.67272e-05	-1.78851e-05	-1.52052e-05	-9.80097e-06	-3.03759e-06	1.96487e-06	3.04066e-07	-1.35507e-05	-4.94208e-05	-0.000128962	-0.000222714	-0.000303363	-0.000351884	-0.000398766	-0.000466575	-0.000503498	-0.000564371	-0.000545664	-0.000539109	-0.000504449	-0.000464384	-0.00037768	-0.000310745	-0.000242764
70555134		-7.43076e-06	-1.12554e-05	-1.61248e-05	-2.0944e-05	-2.38857e-05	-2.3308e-05	-1.96257e-05	-1.55338e-05	-1.67885e-05	-1.60492e-05	-2.03192e-05	-2.70906e-05	-4.25621e-05	-7.48021e-05	-0.000125309	-0.000187703	-0.000237763	-0.000246723	-0.000263862	-0.000294574	-0.0003409	-0.00042047	-0.000476917
70555204		1.0252e-05	1.23435e-05	1.22672e-05	3.24242e-06	-3.37724e-06	-1.33668e-06	-1.75156e-05	-2.83645e-05	-3.57253e-05	-4.51089e-05	-7.29308e-05	-0.000118154	-0.000166859	-0.000240142	-0.000265348	-0.000286397	-0.00028776	-0.000285484	-0.000301803	-0.000351842	-0.000414521	-0.000465085	-0.00042288	-0.000329547	-0.000271493	-0.000194041	-0.000156813	-0.000145083	-0.000139994	-0.000136279
70555371		-3.30208e-06	-5.38084e-06	-9.02793e-06	-4.72684e-06	-6.7424e-06	-5.64187e-06	1.88572e-06	7.01311e-06	6.61665e-06	-1.3277e-06	-1.42228e-05	-4.68855e-05	-0.000114963	-0.000209203	-0.000241369	-0.000246522	-0.000264682	-0.000353862	-0.000457512	-0.000381423	-0.000473718	-0.000509739	-0.000492921	-0.000470964	-0.000475717	-0.000448877	-0.00042679
70555511		-5.05329e-05	-6.75771e-05	-0.000120947	-0.000155664	-0.000180905	-0.00017953	-0.000218235	-0.00027335	-0.000323513	-0.000319416	-0.000289466	-0.000233725	-0.000174331	-0.000140184	-0.000114844	-0.000115249	-0.000127741	-0.000150823	-0.000190559	-0.000228661	-0.000243926	-0.000213656	-0.000147311	-0.000105682	-6.36085e-05	-4.71637e-05	-3.81274e-05
70556125		-1.57967e-05	-4.36028e-06	1.51257e-06	1.93551e-06	2.64533e-06	-7.38696e-07	-2.00765e-06	-2.28891e-06	-9.28038e-07	-1.15423e-06	3.94702e-07	-6.26776e-07	-6.56414e-07	-8.8683e-06	-3.35566e-05	-8.39261e-05	-0.00014527	-0.000197266	-0.00023317	-0.000263487	-0.000372308	-0.000542008	-0.000686256	-0.000720746	-0.000710675	-0.000650564	-0.000630032	-0.000562154	-0.000496028	-0.000429092
70556739		9.04819e-06	4.16007e-06	3.94893e-06	-1.21319e-06	-5.88865e-06	-9.86998e-06	-1.29711e-05	-1.42428e-05	-1.32936e-05	-1.16962e-05	-1.14002e-05	-1.2331e-05	-1.24183e-05	-1.0625e-05	-9.07389e-06	-1.01999e-05	-1.53578e-05	-2.61551e-05	-4.40223e-05	-6.12254e-05	-0.000102732	-0.00015645	-0.000200069	-0.00020757	-0.000215881	-0.000195653	-0.000271053
70557046		-1.38358e-05	-8.01504e-06	-6.72067e-06	-6.33467e-06	-9.06783e-06	-1.30987e-05	-1.7071e-05	-2.16346e-05	-2.54499e-05	-2.78099e-05	-2.84066e-05	-2.77437e-05	-2.67293e-05	-2.27691e-05	-1.66328e-05	-6.91587e-06	3.46254e-06	9.53217e-06	2.61298e-06	-1.67608e-05	-1.9083e-05	-4.0332e-05	-7.25735e-05	-0.000121985	-0.000204916	-0.000307608	-0.000378627	-0.000372529	-0.000327496	-0.000327014
70557353		-8.25601e-06	-1.35379e-05	-2.20541e-05	-2.95713e-05	-3.41058e-05	-3.34451e-05	-3.03273e-05	-2.88552e-05	-2.79607e-05	-2.68864e-05	-2.5531e-05	-1.94213e-05	-9.59178e-06	-9.06716e-07	1.16154e-06	-6.5646e-07	-4.60459e-06	-7.58389e-06	-1.79613e-05	-3.98925e-05	-7.75654e-05	-0.000125416	-0.000165515	-0.000186448	-0.000197047	-0.000221055	-0.000270961	-0.000303745	-0.000396356
70557730		-5.8366e-06	-5.64081e-06	-3.79529e-06	-9.66076e-07	1.37792e-06	2.75266e-06	2.84547e-06	2.23362e-06	1.2949e-06	9.85237e-07	1.61694e-06	4.00067e-06	7.72032e-06	1.78451e-05	1.37422e-05	1.82144e-05	1.33079e-05	-8.25964e-06	-4.37171e-05	-7.73988e-05	-9.62624e-05	-0.000147541	-0.000162465	-0.000199726	-0.000269784	-0.000337363	-0.000354652	-0.000322464	-0.000299606	-0.000258129
70558414		2.13708e-05	2.94293e-05	3.47288e-05	3.41795e-05	2.84168e-05	3.27155e-05	3.4405e-05	3.91684e-05	3.83973e-05	1.62814e-05	6.46896e-07	-1.15049e-05	-8.50242e-06	-1.36002e-05	-1.86552e-05	-2.88531e-05	-1.35401e-05	-4.39878e-05	-8.92037e-05	-0.000131561	-0.000121632	-0.000128397	-0.000142257	-0.000197529	-0.000233069	-0.000298956	-0.000460072	-0.000520044	-0.000677352	-0.000785809
70558651		-4.11598e-05	-3.2052e-05	-2.24631e-05	-1.22809e-05	-9.88922e-06	-8.6479e-06	-7.13871e-06	-6.09476e-06	-8.55964e-06	-1.12126e-05	-7.85531e-06	-7.43115e-06	-5.11874e-06	-2.35348e-06	-2.11051e-06	-1.97307e-06	-2.45674e-07	-3.20121e-06	-1.01029e-05	-2.52466e-05	-5.23227e-05	-8.04409e-05	-0.000109595	-0.000137958	-0.000183625	-0.000189974	-0.000187277	-0.000211	-0.00030772	-0.000419149
70559195		-2.15577e-05	-2.34168e-05	-2.43503e-05	-2.38794e-05	-2.00383e-05	-1.28844e-05	-5.96163e-06	-7.31086e-06	-2.96735e-05	-8.17586e-05	-0.000166137	-0.000248163	-0.000333178	-0.000390654	-0.000380161	-0.000318266	-0.000258054	-0.000250283	-0.00027274	-0.000333324	-0.00038677
70559405		-1.06871e-05	-8.50652e-06	-5.03222e-06	-2.43301e-06	-8.46565e-07	-1.66785e-06	-3.07053e-06	-6.36216e-06	-8.00937e-06	-1.74574e-05	-4.05296e-05	-7.89013e-05	-0.000148831	-0.000249678	-0.000305185	-0.000350918	-0.000477998	-0.000567741	-0.00052059	-0.000474009	-0.000414241	-0.000392905	-0.000402224	-0.000374662	-0.000326503
70559572		-7.09778e-06	-1.0766e-05	-1.35068e-05	-1.68544e-05	-2.02195e-05	-2.22805e-05	-2.2752e-05	-2.26605e-05	-2.59277e-05	-3.81401e-05	-6.02931e-05	-8.66885e-05	-0.000118387	-0.000158954	-0.000253467	-0.00040293	-0.000543604	-0.000576825	-0.000567643	-0.000516885	-0.000473175	-0.000513681	-0.000583008	-0.000693396
70559642		1.1013e-06	2.77515e-06	8.66226e-06	6.58359e-06	2.99818e-06	-3.10845e-06	-7.92039e-06	-1.15897e-05	-1.55115e-05	-1.67931e-05	-2.02975e-05	-3.25522e-05	-5.07305e-05	-8.0703e-05	-0.000121861	-0.000174646	-0.000214024	-0.000278419	-0.000292261	-0.000356464	-0.000457278	-0.000527	-0.000588326	-0.000618323	-0.000677217	-0.000713752	-0.000659541	-0.000572969	-0.000410418	-0.000287047
70560186		-1.4491e-06	1.4101e-05	5.10676e-05	4.66255e-05	0.000102032	0.000114423	0.000121046	0.000120678	0.000112636	9.91978e-05	0.000127138	9.72903e-05	5.07846e-05	-2.36807e-05	-7.79503e-05	-6.95772e-05	-5.96357e-05	-8.14685e-05	-7.66314e-05	-0.000124269	-0.000203006	-0.000348506	-0.000430453	-0.000439723	-0.000352773	-0.000244113	-0.000208347	-0.000158352
70560493		4.47762e-06	4.47582e-06	-6.74374e-07	-1.54392e-05	-3.38801e-05	-5.34687e-05	-4.81646e-05	-8.58658e-05	-0.000167187	-0.000280846	-0.000386422	-0.00046467	-0.000533672	-0.000543731	-0.000479795	-0.000376553	-0.000289405	-0.000220275	-0.000153784	-0.000154316	-0.000173493	-0.000176038	-0.000195047	-0.000214044	-0.000217355	-0.000166069	-0.000141356
70561247		1.18359e-06	4.64032e-06	8.371e-06	1.06675e-05	1.04966e-05	5.46009e-06	-3.4906e-06	-1.09762e-05	-1.87052e-05	-3.7104e-05	-6.96756e-05	-9.34531e-05	-0.000137817	-0.000145736	-0.000183048	-0.000208079	-0.000274144	-0.00036313	-0.000478868	-0.000569228	-0.00046173	-0.000328107	-0.000275336	-0.000251525	-0.000184501	-0.000150946	-0.000114838
70561317		-1.25192e-05	-1.16411e-05	-1.23095e-05	-1.10725e-05	-8.58505e-06	-5.8455e-06	-4.12936e-06	-4.89055e-06	-6.72e-06	-1.36828e-05	-2.4288e-05	-3.97679e-05	-4.69935e-05	-6.85516e-05	-0.000111165	-0.000165327	-0.000215755	-0.000352478	-0.000436939	-0.000544709	-0.000563429	-0.000575162	-0.000501658	-0.000393177	-0.000302665	-0.00026855
70561931		-1.79865e-05	-2.55914e-05	-3.67232e-05	-4.29904e-05	-4.20633e-05	-3.65982e-05	-2.99258e-05	-2.31529e-05	-1.61532e-05	-4.65628e-06	2.9691e-06	4.17083e-06	-3.73169e-06	-1.18523e-05	-2.20891e-05	-3.95355e-05	-6.08426e-05	-8.04652e-05	-0.000147459	-0.000230465	-0.000228599	-0.000296466	-0.000370657	-0.000418243	-0.000423711	-0.000436991	-0.000410066	-0.000418307	-0.000428591	-0.000423882
70562238		3.91259e-06	3.88815e-06	1.00589e-06	-1.53392e-06	-5.79773e-06	-1.87917e-06	-1.22423e-05	-1.64915e-05	-1.49798e-05	-2.17924e-05	-3.70437e-05	-6.45888e-05	-0.00011437	-0.000188288	-0.000231919	-0.000239013	-0.000220688	-0.000192247	-0.000183217	-0.000183436	-0.000212773	-0.000174497	-0.000174502	-0.00020214
70562308		-1.03571e-05	-1.05174e-05	-1.13714e-05	-1.23607e-05	-1.26503e-05	-1.22999e-05	-1.18745e-05	-1.14383e-05	-1.12315e-05	-1.09924e-05	-9.29979e-06	-6.94707e-06	-5.21657e-06	-6.61712e-06	-3.48862e-06	-2.25816e-06	1.54607e-06	4.3365e-06	3.72688e-06	3.76765e-06	-1.56523e-05	-6.77116e-05	-0.000153082	-0.000182522	-0.000191306	-0.000225328	-0.000299438	-0.000345994	-0.000404185	-0.000457094
70562475		-1.39907e-05	-8.39479e-06	-1.07501e-05	-1.31835e-05	-1.64218e-05	-2.01552e-05	-2.30107e-05	-2.28192e-05	-1.78669e-05	-5.60264e-06	-1.70151e-06	6.40083e-06	2.06736e-05	4.3445e-05	7.32182e-05	9.48875e-05	8.16898e-05	2.93654e-05	-2.67935e-05	-4.92649e-05	-6.67691e-05	-0.000135647	-0.000186139	-0.000215872	-0.000267384	-0.000337053	-0.000419987	-0.00044441	-0.000436433	-0.000406361
70562615		1.04925e-07	2.14629e-06	4.82433e-06	7.25261e-06	5.99635e-06	-1.97867e-06	-2.40346e-05	-4.47471e-05	-5.71244e-05	-6.85061e-05	-0.000111862	-0.000209013	-0.000308579	-0.000314929	-0.000364485	-0.000382226	-0.000459454	-0.000478558	-0.000436515	-0.000377015	-0.000329347	-0.000352467	-0.000343563	-0.000317001	-0.000269385
70562852		-2.42965e-06	-2.18316e-06	-1.16919e-06	8.64833e-08	-4.68368e-07	-3.72936e-06	-1.92574e-05	-3.25469e-05	-5.12338e-05	-7.56734e-05	-9.78882e-05	-0.000141052	-0.000188505	-0.000224181	-0.000222855	-0.000258012	-0.000329801	-0.000384337	-0.000376234	-0.000304972	-0.000244616	-0.000261507	-0.000324383	-0.000410853	-0.000470186	-0.000380802	-0.000355734
70562922		-7.82572e-06	-1.93625e-05	-2.58138e-05	-2.65333e-05	-2.31073e-05	-1.87881e-05	-1.6446e-05	-1.8479e-05	-1.97197e-05	-1.7433e-05	-1.31647e-05	-2.14785e-06	1.32925e-06	-1.27428e-06	-9.53789e-06	-2.77976e-05	-5.17019e-05	-9.35767e-05	-0.000164001	-0.000271815	-0.000391846	-0.000475629	-0.000496534	-0.00049264	-0.000511858	-0.000502377	-0.000520154
70563089		-3.99508e-06	-3.96134e-06	-2.95382e-06	1.59459e-07	5.03085e-06	1.07986e-05	1.60161e-05	1.82689e-05	1.22287e-05	-1.89718e-05	-9.30275e-05	-0.000170783	-0.000224946	-0.000248367	-0.000260126	-0.000272172	-0.000295866	-0.000292614	-0.000281834	-0.000298667	-0.000313176	-0.000331556	-0.000332883	-0.000326172
70563229		-3.35784e-05	-2.07813e-05	-1.57197e-05	-7.35062e-06	-4.50413e-06	-1.87267e-06	-2.71572e-07	8.69697e-08	-4.18122e-07	-9.95327e-07	-7.03724e-07	3.87068e-07	-6.86769e-07	-1.16395e-05	-4.0403e-05	-8.38012e-05	-0.000123796	-0.000156256	-0.000215527	-0.000298409	-0.000382655	-0.000456736	-0.000479036	-0.000516775	-0.000506433	-0.000431067	-0.000433869	-0.000410053	-0.000350566
70563466		-1.75831e-05	-1.52101e-05	-1.45099e-05	-1.82052e-05	-1.97912e-05	-2.19339e-05	-2.24772e-05	-1.29063e-05	2.13689e-06	1.39678e-05	6.13177e-06	-2.81791e-05	-6.08021e-05	-8.52807e-05	-0.000104117	-0.000130108	-0.000190231	-0.000255216	-0.000332233	-0.000427569	-0.000564375	-0.000661591	-0.000676755	-0.000591735	-0.000511598	-0.000448823
70563843		6.27865e-06	7.87059e-06	4.67006e-06	4.00186e-06	-1.33828e-06	-6.12526e-06	-1.02643e-05	-1.36296e-05	-1.63697e-05	-2.64856e-05	-5.17367e-05	-8.02966e-05	-0.000130612	-0.000184935	-0.000240273	-0.000284097	-0.000299382	-0.000313085	-0.000360244	-0.00034862	-0.000405431	-0.000454634	-0.000471303	-0.00043202	-0.000409552	-0.000350504	-0.000344431	-0.000290591	-0.0002226
70564220		-6.57329e-06	-1.15009e-05	-1.07854e-05	-7.5043e-06	-6.73366e-06	-2.59845e-06	-3.86734e-06	-2.93782e-06	-1.69411e-06	-1.0097e-06	-1.36926e-06	-1.10872e-05	-3.33075e-05	-6.46012e-05	-0.000100733	-0.000147078	-0.000200502	-0.000285378	-0.000358521	-0.000420952	-0.000503875	-0.000548087	-0.000634761	-0.000681627	-0.000653407	-0.000645266
70564764		-2.70392e-05	-2.77995e-05	-2.87368e-05	-2.71341e-05	-2.11928e-05	-1.22728e-05	-4.66736e-06	-2.05823e-06	3.45994e-07	3.85309e-07	-1.44718e-06	-3.16046e-06	-4.99582e-06	-6.48418e-06	-9.51463e-06	-1.62889e-05	-2.63676e-05	-3.72956e-05	-5.50539e-05	-8.49519e-05	-0.000119247	-0.00013255	-0.00013946	-0.000177874	-0.000249212	-0.000329747	-0.000406815	-0.000427282	-0.000400916	-0.000378369
70565141		-2.58477e-05	-2.9518e-05	-2.87878e-05	-2.23057e-05	-9.5414e-06	1.22116e-06	5.49072e-06	3.52609e-06	-2.0073e-06	-1.48538e-05	-4.13847e-05	-8.77979e-05	-0.000137413	-0.00018751	-0.000255244	-0.000314117	-0.00036066	-0.000382149	-0.000367989	-0.000332877	-0.000300236	-0.000287618	-0.000310918	-0.000312417	-0.000368847	-0.000340511	-0.000279126
70565448		-6.91276e-06	-9.74607e-06	-1.21371e-05	-1.28694e-05	-1.21626e-05	-1.21288e-05	-1.29717e-05	-1.57339e-05	-2.20748e-05	-3.40555e-05	-5.39327e-05	-7.86843e-05	-0.000126005	-0.000197364	-0.000268308	-0.000310478	-0.000321189	-0.000371361	-0.000458271	-0.000529751	-0.000504107	-0.000422827	-0.000374771
70565685		-7.68472e-06	-5.90457e-06	-3.2331e-06	-1.21158e-07	-9.09706e-07	1.86024e-07	-5.61012e-07	-1.35015e-06	-1.05038e-06	-3.48181e-07	-2.35501e-07	-1.01388e-06	-1.97774e-06	-2.13451e-06	-3.37975e-06	-4.07811e-06	-5.39574e-06	-9.84701e-06	-1.9329e-05	-3.95717e-05	-8.00706e-05	-0.000163238	-0.000266973	-0.000346257	-0.000502308	-0.000603082	-0.00062526	-0.000588855	-0.000521851	-0.000432833
70565755		-1.95282e-05	-3.74589e-05	-5.93263e-05	-7.36346e-05	-7.65345e-05	-8.93055e-05	-0.000125986	-0.00023794	-0.000372629	-0.000326884	-0.000390458	-0.000343987	-0.000381099	-0.000418307	-0.000454549	-0.000556938	-0.000699062	-0.000739575	-0.000585343	-0.000507833	-0.000411357	-0.000385493	-0.000304619	-0.000223381	-0.000141323	-8.99515e-05
70567430		-7.76395e-08	5.5175e-08	-9.52962e-07	-3.43528e-06	-5.31436e-06	-6.17151e-06	-8.07749e-06	-1.07445e-05	-1.41004e-05	-1.73174e-05	-2.29519e-05	-2.75605e-05	-1.75347e-05	6.97908e-07	2.02928e-05	2.04997e-05	-2.66565e-06	-2.52387e-05	-2.86872e-05	6.92223e-06	-3.00434e-05	-0.000120021	-0.000222745	-0.000217787	-0.000296543	-0.000306217	-0.000421155	-0.000488907	-0.000643035	-0.000732529
70567807		-5.95957e-07	-2.58427e-06	-3.89631e-06	-8.18751e-06	-2.10024e-05	-4.28394e-05	-7.14241e-05	-0.000105912	-0.000149003	-0.000197267	-0.00023172	-0.000260593	-0.000291281	-0.000308384	-0.00034519	-0.000411215	-0.00042487	-0.00055693	-0.000595658	-0.000444771	-0.000270603	-0.000168491	-9.12512e-05
70568588		7.49444e-06	5.45933e-06	3.33791e-06	9.98247e-08	-2.29015e-06	-5.15687e-06	-7.37286e-06	-8.89838e-06	-1.06825e-05	-1.45475e-05	-3.01434e-05	-5.92713e-05	-0.000105111	-0.000161173	-0.000203964	-0.000237738	-0.00028808	-0.000389931	-0.000443089	-0.000461146	-0.000419263	-0.000435722	-0.000455231	-0.00044912	-0.000449634	-0.000381885	-0.000329196
70568965		-7.06631e-06	-1.57024e-05	-2.80812e-05	-3.25301e-05	-3.28251e-05	-3.33725e-05	-3.47502e-05	-3.23022e-05	-2.41286e-05	-2.08853e-05	-3.77802e-05	-4.40932e-05	-7.80243e-05	-9.59723e-05	-0.00011911	-0.000227498	-0.000298733	-0.000324222	-0.00036273	-0.000411038	-0.000575122	-0.000659635	-0.000840814	-0.000957928	-0.00113797	-0.000896959	-0.000791042
70569035		-7.34127e-07	-1.86942e-06	-3.17489e-06	-4.2989e-06	-7.66787e-06	-1.06558e-05	-1.09274e-05	-4.97886e-06	-4.75344e-06	-7.56748e-06	-1.34788e-05	-3.18123e-05	-6.53301e-05	-9.43376e-05	-0.00012819	-0.000154598	-0.000179798	-0.000200393	-0.000225446	-0.000272752	-0.00032563	-0.000384695	-0.000332551	-0.000343893	-0.000336502	-0.000297125
70570333		-1.28144e-05	-3.71938e-06	-8.05949e-07	1.6741e-06	3.04257e-06	5.26163e-06	9.59923e-06	1.57587e-05	2.20551e-05	2.56639e-05	1.83891e-05	-1.66718e-05	-6.33959e-05	-6.99129e-05	-0.000108196	-0.000147588	-0.000203701	-0.000267644	-0.000354549	-0.000476382	-0.000535193	-0.000575494	-0.000655187	-0.000667276	-0.000627707	-0.000555707
70570403		1.36249e-06	4.44681e-06	6.32415e-06	6.77809e-06	6.44954e-06	4.64551e-06	3.17686e-06	-1.39951e-06	-7.70071e-06	-1.46882e-05	-2.07737e-05	-2.48652e-05	-2.71647e-05	-2.84546e-05	-3.36258e-05	-3.82425e-05	-3.33188e-05	-3.80591e-05	-5.15475e-05	-7.61557e-05	-0.000104145	-0.00013557	-0.000127692	-0.000172986	-0.000208587	-0.000223315	-0.00022913	-0.000206174	-0.000208812	-0.000211478
70570640		-1.82048e-05	-2.89064e-05	-3.88054e-05	-4.73045e-05	-5.38722e-05	-5.68262e-05	-5.59189e-05	-5.72597e-05	-7.29356e-05	-0.000108962	-0.000194376	-0.000286025	-0.000361908	-0.000408298	-0.000385158	-0.000412096	-0.00044911	-0.000470584	-0.00045567	-0.000392746	-0.000355685	-0.000290732	-0.000249271	-0.00021785
70570710		-5.62388e-06	-4.67706e-06	-3.02366e-06	-1.70081e-06	-1.59359e-06	-2.18899e-06	-4.62779e-06	-8.67737e-06	-1.15114e-05	-1.10715e-05	-1.40865e-05	-1.31037e-05	-1.69815e-05	-2.78368e-05	-4.36474e-05	-4.78872e-05	-3.51955e-05	-3.2936e-05	-3.04604e-05	-4.73329e-05	-0.000111559	-0.000163035	-0.000222725	-0.000260502	-0.000258406	-0.000291064	-0.000294757	-0.000305724	-0.000324178	-0.000431232
70571491		-5.07753e-06	-4.82515e-06	-5.69208e-06	-5.08612e-06	-6.76383e-06	-8.57358e-06	-1.04596e-05	-1.36701e-05	-1.5265e-05	-1.68054e-05	-1.83622e-05	-2.01493e-05	-2.17473e-05	-2.50407e-05	-2.93484e-05	-3.45878e-05	-3.69894e-05	-4.36333e-05	-5.14933e-05	-6.0579e-05	-5.96693e-05	-6.6117e-05	-6.67554e-05	-6.44388e-05	-5.22822e-05	-6.04602e-05	-8.7557e-05	-0.000106969	-0.0001414	-0.000171782
70571561		-1.81832e-05	-6.37141e-06	-7.81722e-06	-8.42182e-06	-4.54363e-06	-1.1456e-06	-5.14203e-07	-1.19134e-05	-3.77501e-05	-7.6045e-05	-0.000122308	-0.000148249	-0.000154464	-0.000177289	-0.000219488	-0.000253081	-0.000294165	-0.000299618	-0.000343362	-0.000376554	-0.000377049	-0.000349515	-0.000343078	-0.000335671	-0.000342712	-0.000349991	-0.000317623	-0.00027836	-0.000239954
70571631		-3.27963e-06	-5.6902e-06	-9.40656e-07	5.85659e-07	1.36728e-06	-2.36346e-06	-2.05243e-06	1.14814e-06	1.10817e-06	3.13738e-07	-4.48467e-07	-5.32162e-06	-1.87487e-05	-4.1653e-05	-8.14907e-05	-0.000132687	-0.000197225	-0.000233026	-0.000235735	-0.000285407	-0.000406246	-0.000457867	-0.000538787	-0.000562679	-0.000565384	-0.000526166	-0.000524252	-0.00055078	-0.000580562	-0.000549629
70571938		-4.57585e-05	-4.75145e-05	-4.02245e-05	-3.27123e-05	-3.43674e-05	-3.69062e-05	-3.92738e-05	-4.89251e-05	-7.36303e-05	-0.000104054	-0.000211644	-0.000310385	-0.000385024	-0.000433586	-0.000416551	-0.000462529	-0.000508224	-0.000533671	-0.000565393	-0.000554782	-0.000502562	-0.000431167	-0.000293357
70572552		-2.12224e-05	-3.12344e-05	-5.06276e-05	-7.52152e-05	-8.73626e-05	-8.00322e-05	-9.24434e-05	-0.000162449	-0.000258757	-0.00034187	-0.000392389	-0.000432719	-0.00047496	-0.000491581	-0.0004724	-0.000377796	-0.000311433	-0.000284986	-0.000251118	-0.000244891	-0.00027624	-0.000305325
70572789		4.49406e-06	3.02735e-06	-7.58022e-07	-2.65133e-06	2.2054e-06	1.3002e-05	2.36252e-05	2.82736e-05	3.02954e-05	2.93242e-05	1.98273e-05	-6.63334e-07	-3.11631e-05	-5.00643e-05	-0.000110458	-0.000217221	-0.000309249	-0.000371205	-0.00048758	-0.000520525	-0.000512364	-0.000396218	-0.000391131	-0.000382989	-0.000401521	-0.000465036	-0.000536854
70573236		-3.28995e-05	-3.57845e-05	-4.87401e-05	-5.08887e-05	-3.8504e-05	-2.35445e-05	-1.4782e-05	-1.58781e-05	-1.99831e-05	-2.27006e-05	-2.33522e-05	-2.89432e-05	-3.84187e-05	-4.02845e-05	-3.72413e-05	-3.30098e-05	-2.82686e-05	-2.09243e-05	-1.04067e-05	1.16548e-06	2.5766e-06	-1.11861e-05	-3.66376e-05	-4.13491e-05	-4.61607e-05	-7.20538e-05	-0.000111303	-0.000170692	-0.000249653	-0.000305846
70573780		-3.76373e-05	-3.25996e-05	-5.05256e-05	-4.28335e-05	-3.25073e-05	-2.41136e-05	-1.80118e-05	-2.88081e-05	-1.72907e-05	-4.82338e-06	-1.43504e-06	-1.13173e-05	-3.13157e-05	-7.80972e-05	-0.000109307	-0.000141791	-0.000229709	-0.00032621	-0.000361059	-0.000356118	-0.000309215	-0.000308706	-0.000283895	-0.000340179	-0.00046104	-0.000455517	-0.000459597	-0.000386928	-0.000292879	-0.0002085
70573920		-8.54342e-06	-1.76893e-05	-2.9758e-05	-4.36774e-05	-6.23957e-05	-8.59747e-05	-0.000116469	-0.000136454	-0.000161731	-0.000193153	-0.000222973	-0.000285421	-0.000346859	-0.000405619	-0.000397789	-0.00043881	-0.000480577	-0.000464957	-0.000472542	-0.000484667	-0.000442531	-0.000375203	-0.000305445	-0.000228376	-0.000161803
70574087		-4.03119e-06	-9.61907e-06	-1.27488e-05	-1.3041e-05	-1.27288e-05	-1.65464e-05	-3.81253e-05	-9.68026e-05	-0.000215916	-0.000313412	-0.000419971	-0.000501158	-0.0005766	-0.000676851	-0.000786774	-0.000736498	-0.000691439	-0.000587338	-0.000505175	-0.000420551	-0.000354126	-0.000247674	-0.000225801	-0.000129363	-8.0006e-05
70574841		-4.55681e-05	-4.86904e-05	-5.43461e-05	-6.28923e-05	-6.81302e-05	-7.5105e-05	-6.08285e-05	-6.51615e-05	-4.91616e-05	-4.73177e-05	-2.83509e-05	-4.35786e-05	-4.50763e-05	-7.46076e-05	-0.000123511	-0.000161198	-0.00021106	-0.000230244	-0.000218759	-0.000196359	-0.000193166	-0.0001962	-0.000207913	-0.000230784	-0.000219996	-0.000211536	-0.000235976	-0.000227263	-0.000248305
70575692		-4.70753e-05	-4.02609e-05	-3.41651e-05	-2.36551e-05	-1.59272e-05	-9.33812e-06	-6.36062e-06	-7.1459e-06	-8.88129e-06	-9.86004e-06	-9.25679e-06	-5.55793e-06	-2.20294e-07	3.08332e-06	-1.63748e-07	-4.46216e-06	-1.30728e-05	-3.50727e-05	-4.96579e-05	-5.82655e-05	-6.04136e-05	-6.81677e-05	-7.30207e-05	-6.39731e-05	-4.64786e-05	-5.14522e-05	-3.66909e-05	-5.464e-05	-7.76001e-05	-7.70309e-05
70575762		-4.66074e-06	-7.13962e-06	-1.8439e-06	-2.39003e-06	8.41156e-07	2.13388e-06	1.6792e-06	-2.33194e-06	-9.58659e-06	-1.87094e-05	-2.95513e-05	-4.71028e-05	-8.14161e-05	-0.000150517	-0.000211288	-0.000229436	-0.000240089	-0.00032237	-0.000413526	-0.000440205	-0.000439961	-0.000414766	-0.00043055	-0.000420299	-0.000388188	-0.000410776	-0.000382478	-0.000315727	-0.000253419
70576139		-8.87095e-06	-4.17598e-06	-1.58692e-06	-1.08663e-06	-7.26088e-07	-3.89176e-07	-1.72894e-06	-3.68352e-06	-4.87622e-06	-1.41627e-06	-8.92171e-07	3.47729e-06	2.29834e-06	-2.95288e-06	-1.25042e-05	-4.05585e-05	-7.93085e-05	-0.000115945	-0.000154805	-0.000211371	-0.000251099	-0.000281967	-0.000299554	-0.000332017	-0.000312058	-0.000338878	-0.000329623
70576823		1.21558e-05	1.62358e-05	1.80044e-05	1.92068e-05	2.09408e-05	2.28216e-05	2.39474e-05	3.41387e-05	2.81295e-05	1.39813e-05	-3.76993e-06	-1.55455e-05	-2.37153e-05	-4.33056e-05	-0.000120558	-0.000262597	-0.000519642	-0.000724931	-0.000848648	-0.00103736	-0.00115552	-0.00117828	-0.00114494	-0.00104359	-0.000759095	-0.00048423	-0.000331137	-0.000218667
70577060		-6.65004e-06	-3.82761e-06	-2.70605e-06	-2.61339e-06	-4.4047e-06	-7.05746e-06	-9.30651e-06	-1.13855e-05	-1.23642e-05	-1.15094e-05	-7.08173e-06	5.84937e-07	7.34566e-06	1.06501e-05	1.02313e-05	1.03247e-05	1.08479e-05	-8.30536e-06	-7.72141e-05	-0.000202372	-0.000296141	-0.000321639	-0.000418599	-0.000506114	-0.000589051	-0.000564895	-0.000597553	-0.000526332	-0.000558265	-0.00060698
70577437		-7.84366e-06	-1.21652e-05	-1.15617e-05	-5.11544e-06	4.89359e-06	1.41468e-05	1.8871e-05	1.39055e-05	-1.30451e-06	-2.55575e-05	-5.1036e-05	-6.74987e-05	-9.74543e-05	-0.00014497	-0.000182675	-0.000413671	-0.000550242	-0.000603791	-0.00060763	-0.000592704	-0.000585902	-0.00057609	-0.000524857	-0.000507339	-0.000413556	-0.000393016	-0.000341839	-0.000281642
70577507		-1.0569e-05	-2.11409e-05	-3.02689e-05	-3.39798e-05	-3.82907e-05	-5.80479e-05	-0.000121046	-0.00020745	-0.000300685	-0.000374879	-0.000421653	-0.000487442	-0.000463183	-0.000492619	-0.000512345	-0.000477377	-0.000527058	-0.000518738	-0.000454725	-0.000420724	-0.000430549	-0.000367024	-0.0002647	-0.000191053
70577814		-1.04409e-05	-7.09074e-06	-6.42398e-06	-5.98911e-06	-4.69712e-06	-3.38945e-06	-3.57042e-06	-7.48184e-06	-1.14004e-05	-2.33403e-05	-4.81487e-05	-0.000112603	-0.000183594	-0.000211809	-0.00032581	-0.000373599	-0.00042361	-0.000501025	-0.000529136
70578121		-6.85577e-06	-1.10309e-05	-1.49707e-05	-1.66524e-05	-1.69005e-05	-1.42716e-05	-1.26793e-05	-1.00414e-05	-7.72881e-06	-2.6293e-06	4.95828e-06	6.60985e-06	-2.03792e-06	-2.54346e-05	-7.87768e-05	-0.000154234	-0.000221048	-0.000261005	-0.000277224	-0.000358376	-0.000394707	-0.000459479	-0.00045736	-0.000504983	-0.000527655	-0.0005826	-0.000492528	-0.000364116
70578358		-4.57903e-07	-5.16378e-07	-1.77128e-06	-3.09471e-06	-8.19272e-07	8.60023e-07	5.80564e-06	5.66388e-06	7.81662e-06	4.26461e-06	2.82217e-07	-3.85603e-06	-1.87613e-05	-4.71097e-05	-8.59772e-05	-0.000134049	-0.000152117	-0.000158009	-0.000161368	-0.000184267	-0.000199257	-0.000206468	-0.00021028	-0.000220923	-0.000231951	-0.000248276	-0.000215003	-0.000197981
70578805		-2.21025e-05	-1.16525e-05	-2.15896e-05	-1.87676e-05	-7.36132e-06	-3.91208e-06	-3.45671e-06	-1.0198e-05	-2.7367e-05	-6.2866e-05	-0.000123006	-0.000197275	-0.000265397	-0.00029883	-0.000329304	-0.000360459	-0.00038539	-0.000373938	-0.000394796	-0.000410563	-0.000406563	-0.00041856	-0.000370717	-0.000314404	-0.000236183	-0.000180293
70578972		-1.70187e-05	-1.4959e-05	-6.23803e-06	-6.1237e-06	-5.67844e-06	-5.14605e-06	-6.32549e-06	-6.93945e-06	-1.33747e-05	-5.18958e-05	-0.000106514	-0.000152474	-0.000186999	-0.000244741	-0.000337524	-0.000536651	-0.000656331	-0.000739658	-0.0006248	-0.000634003	-0.000661995	-0.000738031	-0.000753942	-0.000590345	-0.00037019	-0.000234501
70579112		-6.75814e-06	-1.08945e-05	-1.0103e-05	-6.48821e-06	2.43739e-06	1.53438e-05	1.06516e-05	1.12495e-05	-3.85615e-06	-3.30599e-05	-0.000124453	-0.000246301	-0.000329576	-0.000379126	-0.000418606	-0.000450344	-0.000424671	-0.000479819	-0.000442584	-0.000446581	-0.000463817	-0.000458269	-0.000409866
70579419		-5.49856e-05	-4.34309e-05	-4.73127e-05	-7.15039e-05	-9.14448e-05	-0.00015018	-0.000201222	-0.000248587	-0.000302254	-0.000333528	-0.000343	-0.000316491	-0.000302511	-0.00029551	-0.000240429	-0.00022685	-0.000195198	-0.000181741	-0.000178113	-0.000180536	-0.000206139	-0.000229079
70579656		-4.34617e-06	-8.88049e-06	-1.40917e-05	-8.48473e-06	-1.02284e-05	-1.38279e-05	-1.12934e-05	-1.5652e-05	-2.68088e-05	-3.49735e-05	-6.57223e-05	-0.000106017	-0.000155305	-0.000215602	-0.000285191	-0.000362313	-0.000410239	-0.000452439	-0.00035513	-0.000273082	-0.000187886	-0.000155616	-0.000190392	-0.000196458	-0.000258227	-0.000297651	-0.000257471	-0.000277809	-0.000260495	-0.000235115
70579726		1.33606e-05	1.47253e-05	1.95843e-05	2.32052e-05	2.41e-05	2.79893e-05	3.08131e-05	2.48747e-05	1.39132e-05	1.32052e-05	2.1746e-05	2.94956e-05	2.92477e-05	2.5161e-05	1.15873e-05	-5.47588e-06	-3.00185e-05	-8.19543e-05	-0.000204045	-0.000416356	-0.000664402	-0.000868541	-0.000997384	-0.000774197	-0.00051132	-0.000452829	-0.000460678
70580717		-5.16206e-06	-3.36904e-06	-1.43382e-06	-4.26934e-06	-2.8775e-06	-2.683e-06	-4.16935e-06	-8.0995e-06	-1.45109e-05	-2.31406e-05	-3.12556e-05	-3.52032e-05	-3.64334e-05	-3.80506e-05	-4.26275e-05	-5.28383e-05	-6.87308e-05	-0.000102527	-0.000171463	-0.000233511	-0.000278788	-0.000297458	-0.000298182	-0.000315822	-0.000342049	-0.000375802	-0.000393793	-0.000345705	-0.000300669	-0.000278969
70581331		-4.11407e-05	-4.70514e-05	-5.88024e-05	-9.19943e-05	-0.0001621	-0.000260841	-0.000341276	-0.000367715	-0.000342248	-0.000355014	-0.000355576	-0.000414991	-0.000438549	-0.000440408	-0.000381552	-0.000363562	-0.000360179	-0.000371666	-0.000360644	-0.000315292	-0.000234882	-0.000161959
70581638		-2.08582e-06	-1.53715e-06	-1.32808e-06	-1.00671e-06	-1.86352e-06	-3.08749e-06	-4.62076e-06	-8.68589e-06	-1.31658e-05	-1.49516e-05	-1.52875e-05	-1.01895e-05	-8.21671e-06	-5.91981e-06	-3.96009e-06	-2.60842e-06	-3.08529e-06	-7.42924e-06	-1.87566e-05	-4.26034e-05	-7.6398e-05	-0.000104851	-0.000154885	-0.000183759	-0.000185182	-0.000166758	-0.000156422	-0.000156266	-0.000188591	-0.000285132
70582015		1.19784e-07	-5.79742e-07	-2.23338e-06	-4.4087e-06	-5.64793e-06	-7.05212e-06	-8.94237e-06	-1.36633e-05	-2.80223e-05	-5.09474e-05	-7.54253e-05	-0.000103239	-0.00012013	-0.000167733	-0.000246268	-0.000471378	-0.000695874	-0.000770138	-0.000790319	-0.000817282	-0.000886282	-0.000756571	-0.000645555	-0.000424429	-0.000314947
70582559		-2.14114e-05	-1.1192e-05	-3.36271e-06	1.78124e-06	4.48565e-06	4.46367e-06	2.07697e-06	-8.05776e-07	-6.95125e-06	-1.39725e-05	-2.02254e-05	-2.41364e-05	-2.5277e-05	-2.49086e-05	-2.4473e-05	-2.3817e-05	-2.19412e-05	-1.90112e-05	-1.08956e-05	-8.05591e-06	-1.37719e-06	1.51361e-05	2.9072e-05	3.58861e-05	1.52372e-05	-2.49694e-05	-4.78785e-05	-7.42634e-05	-8.14994e-05	-9.15269e-05
70582629		-1.09088e-05	-3.63475e-06	-1.68866e-07	8.23868e-08	-2.0021e-07	-3.18827e-07	1.53846e-07	2.39356e-06	5.58076e-06	6.42976e-06	4.82668e-06	-1.19558e-05	-5.07312e-05	-9.00063e-05	-0.000116674	-0.000147445	-0.000177462	-0.000267485	-0.000354326	-0.000434909	-0.000596432	-0.00077247	-0.000831384	-0.000756895	-0.000629089	-0.000471873	-0.000381504	-0.000332447
70583480		9.95151e-06	2.12146e-06	-7.63469e-06	-1.12486e-05	-1.26961e-05	-2.67064e-05	-4.62161e-05	-6.82549e-05	-9.61429e-05	-9.38614e-05	-0.000145751	-0.000225733	-0.000278284	-0.0002879	-0.000295007	-0.000269872	-0.000259933	-0.000315086	-0.000389744	-0.000553287	-0.000629505	-0.000584145	-0.000509312	-0.000482412	-0.000425108
70583620		1.68588e-05	2.26226e-05	3.05211e-05	4.00875e-05	4.94126e-05	4.16742e-05	4.18209e-05	2.6809e-05	9.1386e-06	-8.67789e-07	-3.9328e-06	-1.88063e-06	8.74486e-07	-4.10809e-06	-1.99403e-05	-4.65742e-05	-8.64179e-05	-0.000126076	-0.000145047	-0.000191116	-0.000292534	-0.000377851	-0.000404564	-0.000414246	-0.000391464	-0.000420596	-0.00054036	-0.000609203	-0.000618431
70583787		-2.42579e-05	-2.14068e-05	-1.93917e-05	-1.77401e-05	-1.2589e-05	-9.95516e-06	-7.13519e-06	-9.11444e-06	7.11557e-06	3.57563e-06	6.80422e-06	2.08545e-06	-1.23658e-06	-3.97296e-05	-8.30458e-05	-0.000127543	-0.000174164	-0.000225348	-0.00027417	-0.000312631	-0.000365572	-0.000424905	-0.000422568	-0.000393933	-0.000352674
70584541		-4.57329e-06	-5.17157e-06	-5.91435e-06	-6.17879e-06	-8.01186e-06	-8.94074e-06	-1.02121e-05	-1.10902e-05	-1.01783e-05	-2.29509e-05	-4.43186e-05	-8.48272e-05	-0.000152917	-0.000248542	-0.000416756	-0.000545878	-0.000546156	-0.000551339	-0.00047694	-0.000551887	-0.000586918	-0.000586909
70585392		-2.30758e-05	-1.62188e-05	-1.08436e-05	-6.28259e-06	-4.227e-06	-5.11483e-06	-5.75446e-06	-5.63991e-06	-7.25097e-06	-8.05186e-06	-7.92554e-06	-1.50998e-06	3.34173e-06	1.48309e-05	3.32505e-05	5.46239e-05	7.20283e-05	8.78567e-05	9.26954e-05	8.70322e-05	7.26911e-05	4.86603e-05	1.32692e-05	-2.85357e-05	-0.000107517	-0.000127105	-0.000176104	-0.000243421	-0.00033369	-0.000384406
70586453		-3.7498e-06	-5.67557e-06	-6.65851e-06	-6.25684e-06	-1.59724e-06	-2.22053e-06	-5.49838e-06	-1.21232e-05	-2.3999e-05	-7.15144e-05	-0.00011002	-0.000162045	-0.000217804	-0.00028777	-0.000324579	-0.000388901	-0.000434262	-0.000442214	-0.000444093	-0.000378493	-0.000296293	-0.000284222	-0.000335239	-0.000321507	-0.000280387	-0.000209023	-0.00016893	-0.000155836	-0.000146266	-0.000120344
70586760		-3.50069e-05	-3.96492e-05	-4.33071e-05	-4.48712e-05	-3.80203e-05	-4.29964e-05	-3.26693e-05	-3.71578e-05	-2.42526e-05	-1.84727e-05	-1.24864e-05	-1.1244e-05	-1.72446e-05	-3.35391e-05	-6.37473e-05	-0.000107847	-0.000158834	-0.00020618	-0.000262329	-0.000288565	-0.000287128	-0.000309839	-0.000316098	-0.000357396	-0.000390852	-0.00036353	-0.000332737	-0.000291643	-0.000285293	-0.000275883
70587067		8.82153e-06	9.53719e-06	9.93713e-06	1.06059e-05	1.19523e-05	1.37333e-05	1.41935e-05	1.07164e-05	3.54319e-06	-3.28584e-06	-6.8539e-06	-5.54475e-06	-1.27054e-05	-3.16963e-05	-6.25229e-05	-7.35842e-05	-0.000123179	-0.000166038	-0.000236117	-0.000291247	-0.0003514	-0.000416546	-0.000478929	-0.000474611	-0.000453581	-0.000434858
70588365		-1.09747e-05	-8.5968e-06	-6.81921e-06	-3.53617e-06	-3.70538e-06	-4.57966e-06	-5.7071e-06	-5.99432e-06	-6.19759e-06	-1.00695e-05	-1.97263e-05	-2.30086e-05	-2.75702e-05	-2.96035e-05	-3.18843e-05	-3.68085e-05	-4.51792e-05	-5.71888e-05	-7.26126e-05	-0.0001086	-0.000152187	-0.000210195	-0.000232655	-0.000212839	-0.000191268	-0.00014858	-0.00015098	-0.000175825	-0.000203438	-0.000211273
70588742		-3.16055e-05	-1.96285e-05	-1.12707e-05	-8.62343e-06	-1.04563e-05	-1.52195e-05	-2.5467e-05	-3.34739e-05	-3.43672e-05	-3.36507e-05	-3.026e-05	-2.35447e-05	-8.77623e-06	-3.50161e-06	-4.87516e-06	-1.21962e-05	-4.1473e-05	-8.57713e-05	-0.000129712	-0.000159829	-0.000167889	-0.000161441	-0.000129608	-0.000113756	-0.000144349	-0.000199269	-0.00025191	-0.000247224
70589119		5.38475e-06	1.10061e-05	1.55494e-05	1.09092e-05	-2.32388e-05	-6.42664e-05	-0.000107536	-0.000178116	-0.000302691	-0.000416989	-0.000536627	-0.000574586	-0.000544151	-0.000521959	-0.000538579	-0.000552244	-0.000639133	-0.000610611	-0.000527213	-0.000378447	-0.000217643	-0.000133356
70589356		7.78916e-06	8.49293e-06	-2.02975e-06	-9.17782e-06	-1.98615e-05	-3.26932e-05	-4.46876e-05	-5.7463e-05	-7.18142e-05	-9.50364e-05	-0.000143532	-0.00022383	-0.000291287	-0.000311225	-0.000293885	-0.00026274	-0.000216338	-0.000210505	-0.000221211	-0.000254233	-0.000231387	-0.000203619	-0.000253843	-0.000186605	-0.000153919
70589593		-7.8073e-06	-5.18429e-06	-3.08851e-06	-1.48326e-06	1.74671e-07	1.46828e-06	1.68192e-06	-4.97459e-06	-1.2016e-05	-2.35274e-05	-4.29967e-05	-7.44506e-05	-0.000112204	-0.000142546	-0.000203104	-0.000271716	-0.000316614	-0.000381765	-0.000438272	-0.00043814	-0.000378923	-0.000317775	-0.000285939	-0.000280869	-0.000337391	-0.000377541	-0.000415382	-0.000406307	-0.000346275
70589970		-3.94473e-06	-4.92831e-06	-2.84349e-06	-6.00877e-06	-1.11699e-05	-1.78337e-05	-2.39946e-05	-3.35784e-05	-5.37652e-05	-0.000102873	-0.000148608	-0.000169657	-0.000176129	-0.000192632	-0.000210586	-0.000220285	-0.000215084	-0.000222112	-0.000274747	-0.000375872	-0.000411855	-0.000325324	-0.000290725	-0.000232032	-0.000232621	-0.000237707
70590347		6.15536e-06	8.20063e-06	1.20332e-05	6.70081e-06	7.87473e-06	3.94852e-06	1.72122e-06	3.31181e-06	7.21407e-06	9.89551e-06	1.22626e-05	1.43039e-05	1.43955e-05	1.08242e-05	1.09667e-05	6.0043e-06	-8.03246e-06	-4.23125e-05	-8.40096e-05	-0.000142019	-0.000224544	-0.000223285	-0.000249474	-0.000314287	-0.000315562	-0.000288607	-0.00026867
70590417		8.62591e-06	-1.6908e-05	-2.15496e-05	-1.9809e-05	-1.51038e-05	-1.2091e-05	-9.15487e-06	-8.68995e-06	-6.00334e-06	-4.19872e-06	-4.17116e-06	-2.52874e-06	-2.26153e-06	-2.49913e-06	-2.91233e-06	-3.9451e-06	-3.57728e-06	-2.95072e-06	3.00866e-06	1.55643e-05	1.25392e-05	2.62526e-05	2.25683e-05	1.32262e-05	1.40384e-05	1.66015e-05	4.71108e-06	-6.33022e-05	-0.000155821	-0.00022107
70590654		5.69333e-06	7.74921e-06	9.08759e-06	9.73499e-06	9.09927e-06	7.4882e-06	6.65528e-06	8.77705e-06	1.45744e-05	2.56959e-05	2.99438e-05	2.96421e-05	3.30795e-05	4.62567e-05	3.87859e-05	4.42541e-05	3.84654e-05	2.7517e-05	2.67376e-05	2.07225e-05	1.69923e-05	1.69661e-05	6.73922e-06	-5.7935e-06	-2.26307e-05	-6.53399e-05	-0.000129612	-0.000206044	-0.000374485	-0.000396086
70590961		-1.00389e-05	-6.92609e-06	-3.51105e-06	-4.40038e-07	1.93806e-06	7.52369e-07	-2.12024e-06	-1.95448e-05	-5.67819e-05	-0.000108273	-0.000170968	-0.000247472	-0.000337709	-0.000424509	-0.000449913	-0.000517436	-0.000577945	-0.000665386	-0.000698187	-0.000703732	-0.000656675	-0.000563902	-0.000468217
70592329		-1.73516e-05	-2.37673e-05	-1.80347e-05	-8.49759e-06	-5.2529e-06	-2.86843e-06	-1.23389e-06	-2.05929e-07	-3.95659e-07	-2.92529e-06	-8.10545e-06	-1.34297e-05	-1.30005e-05	-2.9562e-06	9.83546e-06	1.00393e-05	-2.81369e-05	-9.27723e-05	-0.000164437	-0.000223731	-0.000228776	-0.000199804	-0.00016505	-0.000199659	-0.000386884	-0.00058472	-0.000783253
70592706		-1.14916e-05	-1.59857e-05	-1.89524e-05	-1.5301e-05	-6.51285e-06	5.32631e-06	2.04462e-05	3.95694e-05	5.5944e-05	7.2465e-05	5.01574e-05	1.14274e-05	-3.74497e-05	-8.53739e-05	-0.000124611	-0.00018177	-0.000259169	-0.000335739	-0.000371047	-0.000317298	-0.000253189	-0.000199066	-0.000165747	-0.000149996	-0.000141449	-0.000144909	-7.15764e-05
70592873		-1.58777e-06	1.67492e-07	-2.08025e-06	-1.10435e-05	-2.44424e-05	-3.7809e-05	-3.95114e-05	-2.22465e-05	7.10705e-06	1.4447e-05	1.56104e-05	-1.29635e-06	-2.4042e-05	-3.91636e-05	-6.00029e-05	-9.10248e-05	-8.66854e-05	-4.33981e-05	-8.15863e-05	-0.000134425	-0.000196725	-0.000220729	-0.000245344	-0.000289402	-0.000331401	-0.000350702	-0.000373225
70593934		-1.96206e-06	-2.68379e-06	-4.59149e-06	-6.72102e-06	-7.99666e-06	-7.82943e-06	-4.64482e-06	1.12826e-06	7.76569e-06	1.23082e-05	1.06656e-05	1.75409e-06	-1.62664e-05	-3.62267e-05	-6.23311e-05	-8.20093e-05	-0.000100553	-0.000108059	-0.000119894	-0.000136496	-0.000138662	-0.000166819	-0.000198094	-0.000273002	-0.000316498	-0.000348926	-0.000400253	-0.000456591	-0.000466743	-0.000461311
70594004		-1.60968e-05	-1.51942e-05	-1.65572e-05	-1.64028e-05	-1.57198e-05	-1.33716e-05	-9.97699e-06	-7.06668e-06	-6.13361e-06	-4.85829e-06	-3.55961e-06	-2.96835e-06	-3.37169e-06	-4.53929e-06	-7.02426e-06	-1.282e-05	-2.47101e-05	-3.70604e-06	2.43275e-05	3.79494e-05	3.30045e-05	1.76807e-06	-4.66858e-05	-5.63138e-05	-6.31197e-05	-0.000104173	-0.00012866	-0.000142244	-0.000214802	-0.000267689
70594311		-2.82244e-06	-4.43032e-06	-2.94831e-06	-5.0427e-06	-7.84078e-06	-9.98621e-06	-1.18888e-05	-1.04549e-05	-1.17975e-05	-1.18419e-05	-1.15539e-05	-1.36747e-05	-9.57958e-06	-2.02339e-05	-3.7789e-05	-6.415e-05	-7.35501e-05	-0.000115321	-0.000155298	-0.000196732	-0.000250761	-0.000369472	-0.000548929	-0.00070596	-0.000766942	-0.00055947	-0.000421823	-0.000259005	-0.000183657	-0.000135158
70594618		-9.33609e-06	-4.84236e-06	-1.89881e-06	-4.73278e-07	1.28088e-06	1.78345e-06	2.97166e-06	5.2438e-06	1.22704e-05	2.97439e-05	3.00816e-05	2.40707e-05	2.7099e-05	2.0763e-05	1.00376e-05	-7.80186e-06	-3.2611e-05	-5.74219e-05	-7.41948e-05	-8.99228e-05	-0.000114497	-0.000179629	-0.000275633	-0.000363616	-0.000405017	-0.000392062	-0.000366677	-0.000362421	-0.000352229	-0.000377724
70595092		-1.83424e-06	-3.01334e-06	-5.00007e-06	-9.06179e-06	-1.18331e-05	-1.23946e-05	-1.17238e-05	-1.2931e-05	-1.12807e-05	-1.09787e-05	-1.20411e-05	-1.00179e-05	-7.27307e-06	-6.01939e-06	-1.0889e-05	-2.92402e-05	-6.56331e-05	-0.000114711	-0.000163337	-0.000204273	-0.000240906	-0.000275637	-0.000295074	-0.000294417	-0.000299692	-0.000331775	-0.000377596	-0.000444224	-0.000498931	-0.000514027
70595302		-3.84232e-05	-3.08188e-05	-2.18603e-05	-1.02288e-05	9.6396e-07	4.5873e-06	9.64354e-06	1.05501e-05	8.61262e-06	5.47167e-06	1.82522e-06	-1.35923e-06	-6.11925e-06	-1.56678e-05	-2.73519e-05	-6.42107e-05	-0.00011115	-0.000161512	-0.000209786	-0.000260237	-0.000335521	-0.000366933	-0.000318109	-0.000233082	-0.000210958	-0.000175316	-0.000174058	-0.000213617	-0.000223776	-0.000246035
70595539		-6.67822e-06	-7.30171e-06	-7.87095e-06	-2.31909e-06	-1.28419e-05	-7.83133e-06	-1.53003e-05	-2.08136e-05	-2.24798e-05	-1.99243e-05	-1.40807e-05	-7.41622e-06	-1.384e-06	4.74414e-06	1.17011e-05	1.69402e-05	1.45422e-05	-2.7555e-06	-1.20281e-05	-4.6914e-05	-9.18069e-05	-9.87241e-05	-0.000115901	-0.000140349	-0.000131019	-0.000194797	-0.00025391	-0.000306749	-0.000349467	-0.000352056
70597144		-2.25963e-06	-7.88721e-06	-1.29133e-05	-1.81392e-05	-2.50609e-05	-1.78339e-05	-2.15841e-05	-2.54214e-05	-3.12205e-05	-5.56633e-05	-0.000118071	-0.000207496	-0.00026282	-0.000289844	-0.000287363	-0.000241131	-0.000220017	-0.000281398	-0.000336174	-0.00044235	-0.00038623	-0.000360699	-0.000295989	-0.00027129	-0.000248957
70597995		-1.20017e-06	7.38112e-07	-7.54726e-07	-2.45543e-06	-6.54592e-06	-9.47447e-06	-1.0909e-05	-1.84983e-05	-2.48215e-05	-3.09119e-05	-3.72242e-05	-4.63814e-05	-4.78858e-05	-6.93173e-05	-0.000111434	-0.000172721	-0.000240627	-0.000302989	-0.000351193	-0.000357363	-0.000370621	-0.000397506	-0.000397124	-0.000451838	-0.000444773	-0.000542097	-0.000511401	-0.000547335	-0.000495176	-0.000504556
70598512		-1.02476e-05	-1.3203e-05	-1.81436e-05	-2.14666e-05	-2.11185e-05	-1.00988e-05	1.74065e-06	-2.49024e-06	-6.33523e-07	-2.91048e-05	-8.07831e-05	-0.000158284	-0.000247509	-0.000322081	-0.000369506	-0.000373207	-0.000395154	-0.000414743	-0.000412902	-0.000422482	-0.000436159	-0.000442915	-0.000432808	-0.000466081	-0.000466815	-0.000474347	-0.000452866
70598679		-6.31656e-07	-6.21779e-06	-1.34743e-05	-2.20935e-05	-1.97058e-05	-1.8073e-05	-1.18643e-05	-8.80459e-06	-5.21332e-06	-6.01737e-06	-8.35613e-06	-6.06266e-06	3.47213e-05	6.95961e-05	9.04556e-05	8.1023e-05	5.3922e-05	3.32387e-05	7.88479e-06	-7.32013e-05	-0.000133186	-0.000198973	-0.000184311	-0.000292663	-0.000334846
70598819		1.01043e-05	2.09939e-05	2.86086e-05	3.25318e-05	3.33461e-05	1.9095e-05	-7.2426e-06	-2.48843e-05	-3.22089e-05	-3.75404e-05	-7.27571e-05	-0.00013977	-0.000255699	-0.000335837	-0.00035606	-0.000368765	-0.000338635	-0.000322643	-0.000344548	-0.000382231	-0.00033207	-0.000347523	-0.000371288	-0.000403092	-0.000413331	-0.000303559
70598986		-2.87718e-06	-2.26191e-06	-7.01502e-07	1.42729e-06	3.10891e-06	3.57118e-06	4.26531e-06	8.58858e-06	1.72089e-05	1.24879e-05	-5.55908e-06	-9.45016e-06	-3.18751e-05	-5.87857e-05	-9.56307e-05	-0.000171203	-0.000294192	-0.000370062	-0.000358786	-0.000347639	-0.000339752	-0.000379294	-0.000359967	-0.000370686	-0.000407305	-0.00040573	-0.000379615	-0.000344282	-0.000314452	-0.000276491
70599433		-2.39687e-06	3.30705e-06	4.69722e-06	1.71289e-06	-3.79087e-06	-7.64645e-06	-1.13622e-05	-9.45484e-06	-3.32394e-06	-2.41089e-06	-1.5716e-06	-1.63193e-06	-1.8395e-06	-7.49842e-07	-1.0364e-05	-9.79165e-06	-1.25095e-05	-3.26509e-05	-1.95058e-05	-4.25708e-06	-6.83751e-06	-1.71751e-05	-6.66226e-05	-0.000158179	-0.000348157	-0.000629676	-0.000982876	-0.001148	-0.00141563	-0.00151154
70599810		-7.74209e-06	-7.13983e-06	-2.50156e-06	-2.53972e-06	-2.02647e-06	-1.30185e-06	-1.46927e-06	-2.42265e-06	-3.81383e-06	-7.21674e-06	-1.5196e-05	-2.8342e-05	-4.42968e-05	-6.59304e-05	-7.34624e-05	-0.000105016	-0.000134147	-0.000149977	-0.000167485	-0.000187236	-0.000207243	-0.000212601	-0.000177597	-0.000172144	-0.000168278	-0.000154014	-0.000122769	-0.000119224
70600047		6.57062e-06	4.79046e-06	1.8957e-06	2.80721e-06	-1.39195e-07	-2.47413e-06	-3.4713e-06	-3.08042e-06	-2.00129e-06	-7.83136e-07	-1.62112e-07	-5.33645e-07	-2.34911e-06	-6.5993e-06	-2.58852e-05	-4.16828e-05	-6.23732e-05	-7.19989e-05	-8.25691e-05	-0.000120631	-0.000159968	-0.000191854	-0.000164992	-0.000171367	-0.000130454	-0.000134757	-0.000148724	-0.000135564	-8.20463e-05
70600591		-2.21204e-06	-8.1546e-06	-3.2919e-06	3.4071e-06	4.42382e-06	2.11581e-05	4.36814e-05	6.49544e-05	3.86618e-05	7.67668e-05	7.56513e-05	5.94668e-05	2.83771e-05	-0.000243579	-0.000730983	-0.000994908	-0.000801172	0.000375199	0.000578096	0.00147198	0.00084859	0.000631886	-0.00114846	-0.00180376	-0.00180433	-0.00149911	-0.00106998	0.000274874	0.000920659
70600661		1.49807e-05	1.92579e-05	2.23427e-05	2.37245e-05	1.71385e-05	1.13337e-05	-5.11746e-06	-1.63379e-05	-2.00614e-05	-1.63807e-05	-3.65431e-05	-6.91372e-05	-0.000130469	-0.000204715	-0.000279512	-0.000323376	-0.000328468	-0.000292656	-0.000303774	-0.00030146	-0.000284809	-0.000289092	-0.000287432	-0.000283481	-0.000278131	-0.000261499	-0.000206735	-0.000158067	-0.000103298
70600801		-1.46273e-05	-1.49379e-05	-1.1102e-05	-6.58999e-06	-2.76787e-06	-1.6592e-06	-1.03449e-06	-6.77165e-07	-6.9192e-07	-1.52669e-06	-2.08181e-06	-2.90465e-06	-5.94242e-06	-1.5387e-05	-2.93763e-05	-4.93599e-05	-7.56963e-05	-0.000103317	-0.000126974	-0.000151359	-0.000178966	-0.0002054	-0.000212344	-0.000229642	-0.000230336	-0.000297559	-0.000297544	-0.000349331	-0.000358697	-0.000314924
70601415		-1.085e-05	-1.59748e-05	-1.7662e-05	-1.9538e-05	-1.74507e-05	-1.00513e-05	-1.24295e-06	7.55777e-06	1.61219e-05	7.50989e-06	-8.20387e-06	-2.40063e-05	-4.24016e-05	-5.97238e-05	-8.50097e-05	-0.000116437	-0.000190649	-0.000226816	-0.000323537	-0.000400998	-0.000377478	-0.00037305	-0.000388408	-0.000408944	-0.000416028	-0.000393551
70601722		-7.62633e-06	-7.74904e-06	-9.22473e-06	-1.02144e-05	-9.07327e-06	-7.55733e-06	-3.5653e-06	-2.13427e-06	-3.83913e-06	-1.04523e-05	-2.73809e-05	-4.97295e-05	-7.0786e-05	-7.93081e-05	-0.000110869	-0.000178654	-0.000243875	-0.000284979	-0.000313387	-0.000351235	-0.000442308	-0.000537015	-0.000572536	-0.000503105	-0.000409212	-0.000361293	-0.000319624	-0.000287601
70601889		-1.11711e-05	-1.32738e-05	-1.11129e-06	4.61395e-06	1.09739e-05	1.30885e-05	1.59297e-05	1.44858e-05	-1.95277e-06	-1.02234e-05	-5.41465e-05	-0.000119342	-0.000129268	-0.000114704	-0.000117794	-0.000135985	-0.000200683	-0.000314958	-0.000424942	-0.000474355	-0.000436247	-0.000375938	-0.000297508	-0.000251169	-0.000249097	-0.000233048	-0.000233086
70602643		-1.60662e-05	-1.68914e-05	-1.08565e-05	-5.40083e-06	-1.0292e-05	-4.26288e-05	-8.49405e-05	-0.000142684	-0.00013246	-0.000200226	-0.000229474	-0.000241817	-0.000270382	-0.000311317	-0.000348707	-0.000334896	-0.000313685	-0.000273592	-0.000270914	-0.000335446	-0.00037631	-0.000424748
70602713		-5.01402e-06	-8.25657e-06	-7.23861e-06	-2.52807e-06	2.39407e-06	1.11772e-05	1.32825e-05	9.01394e-06	-3.34226e-06	-2.38241e-05	-4.36694e-05	-5.96342e-05	-8.29174e-05	-0.000126309	-0.000172324	-0.000241633	-0.000268082	-0.000272102	-0.000245416	-0.000227512	-0.000219743	-0.000291282	-0.000361128	-0.000344228
70604485		3.89733e-06	4.7726e-06	5.23436e-06	4.92422e-06	-2.90868e-06	-4.83059e-06	-6.76697e-06	-5.22277e-06	-8.2498e-06	-1.17596e-05	-2.01445e-05	-2.00255e-05	-4.00837e-05	-6.56976e-05	-0.000102399	-0.000175007	-0.000287649	-0.000392611	-0.000453905	-0.000446795	-0.000481471	-0.000501897	-0.00053403	-0.000564508	-0.000591131	-0.000624623	-0.00069719	-0.000696381	-0.000746457	-0.000694196
70604792		9.19266e-07	-6.28268e-07	-2.74221e-06	-9.07858e-06	-1.59137e-05	-2.03114e-05	-2.25038e-05	-2.56282e-05	-2.12052e-05	-2.00411e-05	-1.87854e-05	-1.93821e-05	-1.43305e-05	-2.70804e-05	-5.17898e-05	-9.08101e-05	-9.70754e-05	-0.000126895	-0.000144062	-0.000143592	-0.000145797	-0.000168741	-0.000180414	-0.000204504	-0.000269639	-0.000295252	-0.000333706	-0.0003375	-0.000302054	-0.00027445
70605239		-8.1546e-06	-1.60392e-05	-2.48867e-05	-3.22222e-05	-3.56164e-05	-3.64175e-05	-3.67838e-05	-4.95377e-05	-7.96668e-05	-0.000119056	-0.000166984	-0.000211085	-0.000266953	-0.000310037	-0.000304891	-0.000327076	-0.000366168	-0.000392985	-0.00039251	-0.000398825	-0.000384041	-0.000335455	-0.000319938	-0.000293223	-0.000272918	-0.000253926
70605309		-1.62714e-06	-1.90573e-07	7.70401e-08	-3.39918e-06	-1.07227e-05	-2.01621e-05	-3.14444e-05	-3.64993e-05	-3.75405e-05	-2.89807e-05	-4.56615e-06	4.93097e-06	6.80208e-05	8.76332e-05	7.42687e-05	5.74836e-05	6.86238e-05	7.72573e-05	6.2746e-05	5.57402e-05	3.04992e-05	-5.54039e-05	-9.53468e-05	-0.000205157	-0.000276042	-0.000322132	-0.000468499	-0.000498331	-0.000708582	-0.000728509
70605476		-3.64253e-05	-7.43991e-05	-0.000117439	-0.000168973	-0.000206137	-0.000264164	-0.000326064	-0.00042949	-0.000476526	-0.000527402	-0.000539598	-0.000547268	-0.000509893	-0.00047565	-0.000457422	-0.000432794	-0.00028071	-0.000163433	-0.00012853	-0.000127038	-0.000107998	-8.19327e-05
70606844		-7.87494e-06	-4.97848e-06	-9.51498e-06	-1.91454e-05	-1.75429e-05	-1.97565e-05	-2.71719e-05	-4.26084e-05	-7.16467e-05	-0.000116815	-0.000158318	-0.00018592	-0.000220801	-0.000272843	-0.000289348	-0.000394505	-0.000545301	-0.000640322	-0.000549044	-0.000552116	-0.000620989	-0.000593614	-0.000513619	-0.000438549	-0.00034906	-0.000292729
70607081		-7.01414e-06	-5.19076e-06	-1.5787e-05	-2.18949e-05	-2.71927e-05	-3.09577e-05	-3.58441e-05	-4.10078e-05	-4.32547e-05	-4.91298e-05	-7.57947e-05	-0.000149159	-0.000204762	-0.000207742	-0.000152696	-8.47493e-05	-4.87356e-05	-1.38121e-05	-2.88417e-05	-2.84058e-05	-0.000101374	-0.000240264	-0.000380189	-0.000392108	-0.000439188	-0.000417029
70607388		1.02801e-05	6.81604e-06	2.39315e-06	-2.36673e-06	-5.55496e-07	-6.56492e-06	-1.21678e-05	-1.79041e-05	-2.7441e-05	-4.24542e-05	-6.13808e-05	-8.53798e-05	-0.000120345	-0.000167377	-0.000211199	-0.000226929	-0.000222823	-0.000209586	-0.000241691	-0.000373015	-0.000452195	-0.000423353	-0.000350836	-0.000291043
70607905		5.03427e-07	-6.11819e-06	-1.20555e-05	-1.64351e-05	-3.16355e-05	-4.64005e-05	-5.30762e-05	-6.40076e-05	-5.02065e-05	-5.79289e-05	-5.19578e-05	-6.37416e-05	-9.34616e-05	-0.000155979	-0.000223527	-0.000308618	-0.000347899	-0.000367287	-0.000337371	-0.000333264	-0.000370313	-0.000396728	-0.000392924	-0.000374664	-0.000357505	-0.000327962	-0.000250252	-0.000208265	-0.0001697	-0.000133138
70608072		-8.83827e-07	-1.87179e-06	-2.03961e-06	-3.10084e-07	3.1175e-06	9.16085e-06	1.58337e-05	2.20118e-05	1.65921e-05	2.20577e-05	1.52274e-05	4.72133e-06	-6.27446e-06	-1.49015e-05	-3.19849e-05	-6.50354e-05	-8.79489e-05	-0.000118026	-0.000136397	-0.000133325	-0.000152905	-0.000197694	-0.000229391	-0.000283301	-0.000302037	-0.000321953	-0.000334516	-0.000350681	-0.000363558	-0.00034558
70608519		-4.26686e-07	5.14693e-06	8.34653e-06	1.39215e-05	1.0639e-05	3.18327e-06	-2.92066e-06	2.02285e-06	3.46771e-06	3.88004e-06	5.56379e-06	9.25543e-06	6.18167e-06	-3.18889e-06	-1.89179e-05	-4.37358e-05	-7.36905e-05	-0.000122583	-0.000153757	-0.000221408	-0.000298365	-0.000340166	-0.000297225	-0.000239975	-0.000224104	-0.000239611	-0.00028189
70608686		-9.24655e-06	-7.76993e-06	-8.15584e-06	-7.22736e-06	-1.43011e-05	-2.68712e-05	-3.60977e-05	-4.23477e-05	-5.66459e-05	-8.44129e-05	-0.000112311	-0.000112252	-0.000148152	-0.000174449	-0.000187871	-0.000166073	-0.000151673	-0.000143189	-0.000179052	-0.000257661	-0.000315266	-0.000337441	-0.000351861	-0.000375509	-0.000369435	-0.000391728
70609133		-2.74404e-06	-4.17389e-06	-4.85785e-06	-5.03482e-06	-6.44976e-06	-7.59262e-06	-5.74175e-06	-7.90262e-06	-9.74907e-06	-1.00884e-05	-1.11247e-05	-5.91079e-06	-1.97419e-05	-3.87138e-05	-3.13235e-05	-5.91742e-05	-0.000112712	-0.000191403	-0.000271567	-0.000339932	-0.000390802	-0.000433501	-0.000468007	-0.000517068	-0.00053836	-0.000547119	-0.000513494	-0.000392813	-0.00029609	-0.000222336
[truncated: 3,627 more rows]
