# Supplementary material for: An automatic approach for classification and categorisation of lip morphological traits
Source: PLoS One. 2019 Oct 29;14(10):e0221197. doi: 10.1371/journal.pone.0221197 (PMC6818784; doi:10.1371/journal.pone.0221197)
Supplement: S10 Table — (XLS) [file pone.0221197.s010.xls]

## Sheet: Sheet1
Individual ID
70118187		0.00230561	0.00251312	0.00373984	0.00518888	0.00647011	0.00661619	0.00878369	0.0102656	0.00889781	0.0113997	0.0135651	0.0146045	0.0139561	0.0149146	0.0132109	0.0115896	0.012643	0.0126507	0.0135501	0.0132607	0.0129514	0.0112158	0.00976747	0.00776186	0.00628828	0.0053399
70118634		0.000523503	0.00101928	0.00133081	0.00155004	0.00178565	0.00169512	0.00220763	0.00301539	0.00258019	0.00381997	0.00508019	0.00616818	0.00595405	0.00664211	0.00716236	0.00793229	0.0093324	0.0104103	0.011606	0.0117853	0.0115669	0.0108777	0.0100558	0.00996034	0.00950663	0.00928405	0.00890909
70118704		0.00327235	0.00338379	0.00318009	0.00294738	0.00304109	0.00352284	0.00429119	0.00520169	0.00633805	0.00694809	0.00788038	0.00725049	0.00894984	0.0102608	0.0110228	0.0110381	0.0115264	0.0116957	0.0119869	0.0114169	0.010958	0.0108835
70119011		-0.00380667	-0.00519061	-0.00573437	-0.00603002	-0.00626076	-0.0076843	-0.00948321	-0.0106754	-0.011803	-0.0128834	-0.0156857	-0.0164685	-0.018178	-0.0167507	-0.01428	-0.0123985	-0.00965266	-0.00753121	-0.00683349	-0.00777334	-0.0121669	-0.0159028	-0.0154471	-0.0154261	-0.0149113
70119862		0.000793739	0.000231599	5.78973e-05	0.00120946	0.00184416	0.00358457	0.0057222	0.00766826	0.00912138	0.0103139	0.00913109	0.00812712	0.00873532	0.00793958	0.00804036	0.00785032	0.00896267	0.00981535	0.0079819	0.00874752	0.00773362	0.00643239	0.00543848	0.00468179
70120239		0.00124797	0.00168708	0.00197604	0.0020725	0.00194242	0.00224648	0.00270138	0.00319263	0.00331416	0.0027655	0.00292507	0.00293289	0.00298071	0.00354794	0.00344771	0.00429261	0.002868	0.00391179	0.00498214	0.00412088	0.00487642	0.00593473	0.00680554	0.00592349	0.00681388	0.00733021	0.00793257	0.00813542	0.00899912	0.00936942
70120476		0.000897493	0.00251981	0.00359449	0.0051471	0.00419606	0.00663889	0.00693914	0.00725789	0.00856035	0.00933596	0.0115452	0.0132105	0.0125897	0.0122408	0.0108262	0.0080326	0.00520988	0.00401317	0.00128497	0.000563635	-0.000297086	-0.00109944	-0.00152548	-0.00181418	-0.00168244	-0.00111457	-0.000191011	0.0015171
70121914		-0.00647388	-0.00610955	-0.0053541	-0.00398899	-0.00317836	-0.00179646	-0.00121413	-0.000836895	-0.000613929	-0.00108434	-5.67005e-05	0.000165799	-0.00140806	-0.0011877	0.000917011	0.00328065	0.00550174	0.00401918	0.00577653	0.0082766	0.00681266	0.00971004	0.00842252	0.00875447	0.0102627	0.00653354	0.00648406	0.00624806	0.00658372	0.00764458
70122151		-0.000373406	-0.000982833	-0.000250898	0.000294817	0.0018577	0.00091349	0.000811391	0.00173175	0.00168049	0.00370475	0.00455633	0.00578648	0.00400103	0.00522071	0.00880906	0.00804643	0.00878877	0.0114969	0.0123689	0.0119078	0.0129823	0.0121488	0.0115301
70122458		0.00246297	0.00261958	0.00271101	0.0034198	0.00391751	0.00434392	0.00441574	0.00443916	0.00405363	0.00383398	0.00426031	0.00477203	0.00546715	0.00774296	0.0093502	0.00980072	0.00884995	0.0086098	0.00863561	0.00854762	0.00937596	0.00920739	0.0100502	0.00867411	0.00744563	0.0058336	0.00450101
70122765		-0.00155768	-0.00164888	-0.00172111	-0.00170395	-0.0015404	-0.000909334	-7.14113e-05	0.00101613	0.00240237	0.00406564	0.00590769	0.00652638	0.00671725	0.0066604	0.00663051	0.00655351	0.00702775	0.00692728	0.0068046	0.00612995	0.00621356	0.00566743	0.00438195	0.00364795	0.00474153	0.00402207	0.00288985
70123379		0.00012025	0.000599193	0.000962318	0.00181251	0.0014158	0.00176678	0.00276186	0.00574713	0.00543291	0.00809407	0.00879147	0.00935284	0.00967833	0.0100511	0.00914845	0.0093487	0.00819661	0.00783549	0.00816238	0.0080179	0.00825411	0.00811125	0.00792722	0.00748009	0.00707107	0.0067196	0.00674388	0.00674577	0.00683058
70123686		-0.00283001	-0.00252263	-0.00187092	-0.00037607	0.00226566	0.00223564	0.00414281	0.00620607	0.00471464	0.00554213	0.00618386	0.00669297	0.00698169	0.00861307	0.00860645	0.00938203	0.00976342	0.00957428	0.00937279	0.00850522	0.00816673	0.00703475	0.00567391	0.00430816	0.00379672
70124063		0.00211243	0.00291279	0.00383611	0.0049615	0.00821768	0.00962396	0.0106996	0.0117512	0.0123658	0.0121108	0.0109544	0.00921958	0.00752015	0.00475642	0.00322514	0.00254567	0.00187891	0.00222454	0.002435
70124510		0.00429098	0.00508037	0.00566979	0.00679441	0.00786652	0.00821613	0.00913375	0.00985337	0.00958365	0.0100465	0.0103922	0.0104946	0.0110466	0.0106433	0.0107169	0.0108626	0.0112284	0.0119778	0.0113049	0.0117551	0.00989737	0.0087155	0.00692569	0.00405139	0.00121383	-0.00068319	-0.00129946
70124747		0.00397583	0.00457452	0.00519406	0.00573086	0.00484066	0.00569661	0.00614347	0.00697003	0.00830114	0.00887889	0.00883677	0.00937682	0.00815729	0.00877541	0.0106646	0.0104986	0.011114	0.0118314	0.0120313	0.0108813	0.00909214	0.00716425	0.00592773	0.00519033	0.00468858	0.00451021	0.00420403
70126422		0.00281634	0.00224976	0.0019625	0.00202826	0.00253702	0.00339508	0.00318233	0.004569	0.00552085	0.00657411	0.00765279	0.00543142	0.00663199	0.00788205	0.00864751	0.00826429	0.00869782	0.00817495	0.00789768	0.00919988	0.00969958	0.0108283	0.0103849	0.0103434	0.00952946	0.0087
70127036		-0.000882188	-0.000649752	0.000154152	0.00139321	0.00260182	0.00272928	0.00340803	0.00417668	0.00453784	0.00478372	0.00470962	0.00460526	0.00400325	0.00430413	0.00463887	0.0057989	0.00550099	0.00518168	0.00472891	0.00329689	0.00141744	0.00115432	0.000468432	7.07188e-06	-0.000450195	-0.000203692	0.000464556	0.00146608	0.00226885
70127273		-0.00307688	-0.00322302	-0.00293409	-0.00203334	-0.000874076	0.000208528	0.001269	0.00266026	0.00186092	0.00255079	0.00473851	0.00661723	0.00803046	0.00891328	0.00949325	0.00995675	0.0101507	0.0100101	0.0107616	0.0103715	0.00963693	0.00899647
70127887		0.00162666	0.00161959	0.00206065	0.00314429	0.00418628	0.00437924	0.00409727	0.00434948	0.00333287	0.00343848	0.0041731	0.00603239	0.00799107	0.00698341	0.00781164	0.00863292	0.00890154	0.00952829	0.0103907	0.0113332	0.011832	0.0127293	0.011426	0.0110958	0.00996193	0.00887395
70128404		0.000143676	-0.000140689	-0.000219348	-0.000165514	6.40222e-05	0.00195549	0.00275086	0.00373231	0.00489377	0.00511953	0.00649908	0.00781873	0.0087886	0.00993291	0.0112375	0.0119332	0.0117925	0.0110815	0.0103165	0.00801697	0.0066276	0.00466235	0.00185404	-0.000286919	-0.00103169	-0.0035645	-0.00387831
70128571		-0.00137705	-0.00131098	-0.00094014	-0.000578221	-0.000129142	0.0004734	0.000846024	0.00127968	0.00214161	0.00326189	0.00450354	0.00582071	0.00851799	0.0108064	0.0123502	0.0136537	0.0141396	0.0137758	0.0127655	0.0111767	0.010204	0.00880043	0.00822132	0.00740742	0.00716048	0.00656621
70128948		0.000619467	0.000884315	0.0012638	0.00188424	0.00204887	0.00304774	0.00540096	0.00685155	0.00804115	0.00877886	0.00917675	0.00921843	0.00986076	0.00964753	0.00933954	0.00868098	0.0109473	0.0109757	0.0122122	0.0120004	0.0119675	0.011419	0.0110525	0.0105072	0.00940582	0.00809121	0.00741767
70129185		0.00111335	0.00166461	0.0020652	0.00173052	0.0025085	0.00198982	0.00334925	0.00522415	0.00679002	0.00749138	0.00770524	0.00798718	0.00847743	0.00948661	0.0088125	0.0097698	0.0101102	0.00987626	0.00922265	0.00875192	0.00864249	0.00830978	0.00788543	0.00729262	0.0075265	0.0077887	0.00805831
70129325		0.00494902	0.00523053	0.00489839	0.00512422	0.00488839	0.00467322	0.00521822	0.00527681	0.0065633	0.00663067	0.00665309	0.00466614	0.00463472	0.00339145	0.00285967	0.00281286	0.00317557	0.00264601	0.00145964	0.000593479	9.5808e-05	-6.08276e-05	0.000233968	0.00100539	0.00193011	0.00272749
70129632		0.00338228	0.00324956	0.00313046	0.00323489	0.0036439	0.00447811	0.00578725	0.00753802	0.00841296	0.00942755	0.00918219	0.0101096	0.00962718	0.00919728	0.00951934	0.00945525	0.0116473	0.0119814	0.0120585	0.0130666	0.0128331	0.0128441	0.0123557
70129702		0.0023871	0.002513	0.00227688	0.00210262	0.00224441	0.00166538	0.00167092	0.00161759	0.00171631	0.00212314	0.00283	0.00377715	0.00484078	0.00587163	0.0066858	0.00693807	0.00823547	0.00925567	0.0109746	0.0128117	0.0145642	0.0157468	0.0163748	0.0164357	0.0150677
70130316		-0.00558716	-0.00486424	-0.00551294	-0.00391767	-0.0034158	0.000256661	0.00256102	0.00611064	0.00471484	0.00796895	0.00933153	0.0127268	0.0148023	0.0160574	0.0176893	0.016342	0.0172195	0.0157972	0.0142658	0.0123269	0.0100462	0.00785469	0.00644607	0.00522995	0.00460486	0.00384571
70130483		0.00136088	0.000895624	0.00123658	0.00174559	0.00249214	0.00346742	0.00456884	0.00571801	0.00681883	0.00804174	0.00756701	0.00781239	0.00789665	0.0080642	0.00774398	0.00649183	0.0057349	0.00394095	0.00252274	0.00182399	0.0012248	0.000919698	0.000981682	0.000711239
70130790		0.00189879	0.00248421	0.00300316	0.00326106	0.00368713	0.00483631	0.00608455	0.00623777	0.00567106	0.0062879	0.00549422	0.00595147	0.00478445	0.0048726	0.00370924	0.00248579	0.00138132	0.000881901	0.000329756	-0.000251494	-0.000522203	-0.000636489	-0.000438997	-0.000174575	-7.75095e-06	0.000353497	0.000894609	0.00100908	0.00212954
70131097		0.00124139	0.0018335	0.00251751	0.00343758	0.00269567	0.00366206	0.0046704	0.00585951	0.00748553	0.00805694	0.00716003	0.00626238	0.00600451	0.00497812	0.00405451	0.00330332	0.00363261	0.00404327	0.00320528	0.00487737	0.00521901	0.00371934	0.00343826	0.002189	0.000256896	-0.00081784
70131167		-0.00134637	-0.00134722	-0.00183243	-0.00208515	-0.0023102	-0.00244486	-0.00148408	-0.000200758	-0.000433288	0.000843548	0.00255988	0.0046875	0.00699963	0.00606123	0.00863255	0.0108298	0.0108021	0.0102068	0.00999195	0.00909476	0.00924062	0.00905372	0.00904296	0.00841416	0.00769949	0.00583389
70131307		-0.00118849	-0.00202065	-0.00288614	-0.00328674	-0.00332344	-0.00193776	0.0010335	0.00571945	0.00532198	0.00873937	0.00783984	0.0105254	0.00773214	0.0105855	0.0116665	0.0130802	0.0141373	0.0132093	0.0105742	0.0086667
70132772		-1.69205e-05	0.000755922	0.00154525	0.00224137	0.0019289	0.0025137	0.00328804	0.00447503	0.00556437	0.00678215	0.00807712	0.00890589	0.00953398	0.0105322	0.0115996	0.0124639	0.0132173	0.0132051	0.0129684	0.013357	0.0124369	0.0118548	0.0109557	0.00982352	0.00845825	0.00852175	0.00878194	0.0101955	0.01176	0.0128245
70134070		6.57636e-05	-8.58632e-05	-0.000343413	-0.000627426	-0.000896125	-0.000964327	-0.000645269	0.00029659	0.0020021	0.00373416	0.00299345	0.00424234	0.00546896	0.00675302	0.00816695	0.0095261	0.0103455	0.0109262	0.0105465	0.0101841	0.010135	0.00998787	0.00899915	0.00726462	0.00628386	0.00531176	0.00434379	0.00381714	0.0033444
70134684		-0.00284096	-0.00270728	-0.00262283	-0.00268173	-0.00311825	-0.00372374	-0.00381453	-0.00366196	-0.00323641	-0.00254944	-0.00121954	0.000330481	-0.00129335	-0.00125039	-0.00071327	0.000746271	0.00220842	0.00438019	0.00562834	0.00727521	0.00753907	0.00747025	0.00654886	0.00603542	0.00561015	0.00481418	0.00445449	0.00436891	0.00358145	0.00277765
70134824		0.00263966	0.00230253	0.00201662	0.00190816	0.00224733	0.00279597	0.00352775	0.00531966	0.00672759	0.00624581	0.00461221	0.0057418	0.00421074	0.00580197	0.00398368	0.00431742	0.00643817	0.00682013	0.00682856	0.00682334	0.00675988	0.00616458	0.00652965	0.00688257	0.00711844	0.00713972	0.00723827	0.00744713	0.00739532
70134991		0.000383359	0.000208845	0.000203863	0.000486308	0.000982749	0.00174918	0.00244934	0.00297097	0.00366125	0.00438252	0.00508623	0.00570985	0.00624432	0.00562585	0.00624074	0.00691596	0.00816172	0.00840026	0.00927275	0.0113464	0.0135263	0.0153294	0.0153459	0.0142375	0.0132504	0.0124307	0.0121012	0.0110785	0.0101761	0.00839265
70135201		-0.00165385	-0.00121431	-0.0015243	-0.000641094	0.000724215	0.0016679	0.00187798	0.00470432	0.00487472	0.00695663	0.00809647	0.00663422	0.00807925	0.00890452	0.00850216	0.00713423	0.00591256	0.0055933	0.00487586	0.00516017	0.00534931	0.0054946	0.00494992	0.0036814
70136052		-0.00224292	-0.00176689	-0.00127151	-0.000399888	0.000860303	0.00241555	0.00119398	0.00252977	0.0040042	0.00280833	0.00528988	0.00425478	0.00634957	0.00873963	0.00957174	0.0103734	0.0100245	0.00925411	0.0089924	0.00885004	0.00884878	0.0096235	0.00982393	0.00980698	0.0104176	0.0111496	0.0118859	0.012352
70136289		-6.5265e-05	0.000103932	0.000723644	0.00133794	0.00193651	0.00305771	0.00403271	0.00487504	0.0059108	0.00472277	0.00596725	0.00678233	0.00818005	0.00947017	0.0105963	0.0112059	0.0115353	0.0118606	0.0115095	0.0121713	0.0114869	0.01222	0.0113912	0.0113075	0.0105508	0.00973952	0.00970796	0.00910845	0.00782963
70136359		-0.000469222	-0.000447271	-0.000375997	0.000506293	0.00122108	0.00190259	0.00262262	0.00381645	0.00465059	0.00568723	0.00737943	0.0054311	0.00680653	0.00756817	0.00790411	0.0083835	0.00860494	0.00979595	0.00984643	0.0109121	0.0112437	0.0119345	0.0126435	0.0129661
70136736		0.00115183	0.00180937	0.00228056	0.00246467	0.00232082	0.00189414	0.00260564	0.00287782	0.00455066	0.0062054	0.00576319	0.00624351	0.00684103	0.00761003	0.00813702	0.00799021	0.00816208	0.00785593	0.00796524	0.00830991	0.00855306	0.00821454	0.00838113	0.00759336	0.00647659	0.00541613	0.00459408	0.00490285
70136806		0.0016876	0.00176085	0.00215508	0.00233637	0.00295763	0.00307229	0.00351745	0.00407682	0.00333671	0.00363654	0.00459271	0.00577603	0.00721825	0.00554103	0.00748902	0.00611568	0.00690251	0.00729738	0.00736931	0.00743626	0.00743927	0.007169	0.00618751	0.00550634	0.00439668	0.0036856	0.00320397	0.00270493	0.00217372	0.00156059
70136973		0.000498052	0.000211931	2.28944e-05	-8.29289e-05	-9.47244e-05	-5.77024e-05	-3.88254e-05	-0.000133108	-2.66249e-05	0.000147497	0.000451409	0.000979952	0.00184923	0.00293368	0.00379826	0.00389129	0.00487389	0.00578682	0.00731753	0.00792138	0.00834703	0.0104372	0.00989753	0.0102291	0.011027	0.0109402
70137043		0.00103316	0.000771845	0.00121593	0.0018319	0.00275707	0.00334128	0.0043204	0.00361948	0.00535354	0.00449675	0.00710603	0.00842568	0.00918434	0.00954656	0.00918849	0.00952753	0.00909553	0.00878336	0.0084793	0.00764052	0.00737322	0.00668624	0.00629806	0.00499007	0.00391128	0.00354766	0.00335524
70137113		0.0018292	0.00201777	0.00230082	0.0026622	0.00244962	0.00318179	0.00394024	0.00459557	0.0050102	0.00474084	0.0054524	0.00408282	0.00392608	0.00545512	0.00457138	0.00514663	0.00615655	0.00583981	0.00775612	0.00731442	0.0086421	0.011054	0.0119775	0.0120577	0.0116725	0.0125966	0.0115643	0.0111529	0.0119232
70137587		0.00548809	0.00603445	0.00574628	0.00662012	0.007964	0.00839169	0.0094126	0.00974622	0.00872426	0.0105879	0.0100115	0.0107922	0.0112296	0.0112419	0.0113815	0.0111485	0.0103117	0.00899103
70137657		-0.000700181	-0.00116039	-0.00135428	-0.00177554	-0.00203849	-0.00210705	-0.00183274	-0.0018167	-0.00134199	-0.000770365	-0.000886506	5.55935e-05	0.00127652	0.00141497	0.00231291	0.003336	0.00364239	0.00464558	0.00436255	0.00647812	0.0050358	0.00606222	0.0064825	0.00571509	0.00641494	0.00578038	0.00549237	0.00661406	0.00638998	0.00878292
70137964		-0.00083732	-0.000714054	-0.000134226	0.000411066	0.000761277	0.000577001	0.000553523	0.00088916	0.00107837	0.00193379	0.00261735	0.00271979	0.0021042	0.00325576	0.00554294	0.00823955	0.00964965	0.0110164	0.00974232	0.0113891	0.0105732	0.0119599	0.0132887	0.0136996	0.0138694	0.0142297	0.0123988	0.0113625	0.00880734	0.00723701
70138271		-0.000807455	-0.000493735	0.000352007	0.00139924	0.00203226	0.00228208	0.00271541	0.0034829	0.00436607	0.0061164	0.00827183	0.00896519	0.0101943	0.0104283	0.0111733	0.0110366	0.0103037	0.00919366	0.0084016	0.00643527	0.00421795	0.00303557	0.0018435	0.000391344	-0.000975718	-0.00201967	-0.00170674	-0.000859641
70138411		-0.00189965	-0.00181368	-0.00188567	-0.00209775	-0.00227217	-0.00167847	-0.000516696	0.000872543	0.00249852	0.00430244	0.00617932	0.008082	0.00984569	0.0116244	0.0124177	0.012721	0.0128713	0.0126896	0.0120404	0.0113381	0.010626	0.0100145	0.00941012	0.00852819	0.00881203	0.00748416	0.0048174	0.00320203
70139402		-0.0017188	-0.00253414	-0.00325364	-0.00356163	-0.0039204	-0.00393799	-0.00350369	-0.0026239	-0.0015277	-8.52087e-06	0.00109978	0.000863776	0.00277246	0.00224861	0.00358996	0.004486	0.00648784	0.0072038	0.00764115	0.00661478	0.00545327	0.00435021	0.00393866	0.00455557	0.00527703	0.00611378	0.00690601	0.00697112	0.0066192
70139709		0.00048537	0.00088963	0.00133389	0.00127223	0.00125231	0.000640619	0.00111731	0.00135339	0.00142975	0.0034742	0.00576052	0.00696846	0.0068458	0.0067672	0.00697636	0.00646286	0.00616724	0.00719376	0.00728601	0.00776606	0.00931076	0.00935242	0.00890014	0.00903659	0.00814863	0.00851333	0.00795093	0.00641331
70140490		-0.00174632	-0.00212382	-0.00204301	-0.00165738	-0.00155836	-0.00134509	-0.00118055	-0.00145005	-0.00107478	-0.000682189	-0.000284232	0.000143626	0.00052212	0.0017064	0.00332827	0.00202862	0.00435415	0.00558289	0.00632715	0.00877372	0.0096859	0.0102783	0.0130869	0.0117407	0.0126253	0.0112686	0.00835379	0.00683252	0.0066676
70140630		-0.00112538	-0.000142711	0.000639732	0.00114674	0.000767317	4.70621e-05	-0.000308519	-0.000148237	8.32422e-05	0.00115219	0.00347103	0.00549365	0.00599076	0.00525784	0.0054859	0.00626554	0.00550323	0.00669424	0.0078865	0.00887567	0.00861098	0.00899509	0.00968995	0.0109719	0.0106344	0.0125677	0.010333	0.0114137	0.0103794	0.0106817
70140867		-0.0034988	-0.00299408	-0.00253142	-0.00198104	-0.000691568	0.00085775	0.00258108	0.00484301	0.00657819	0.00766062	0.00790354	0.00817832	0.00865253	0.00777737	0.00751617	0.00720277	0.00685931	0.00652145	0.00633252	0.00628696	0.00572251	0.0050727	0.00477017	0.00416613
70140937		-0.00102944	-0.00118838	-0.00102032	-8.46935e-05	0.000968745	0.00218167	0.0032546	0.00483925	0.00714679	0.0063359	0.00863092	0.00707177	0.00873659	0.00669863	0.00648387	0.00812797	0.00801439	0.00937442	0.00829231	0.00837883	0.00873132	0.00799583	0.00842678	0.00799384
70141007		-0.00537899	-0.00467036	-0.00351149	-0.00174506	-0.00106308	0.000371145	0.0013024	0.00195379	0.00217055	0.00136439	0.00110259	0.00203624	0.00245525	0.00371731	0.00602763	0.00544936	0.00594551	0.00774236	0.00680959	0.00773997	0.00846526	0.00761574	0.00813419	0.00786567	0.00799456	0.00620554	0.0036971	0.00450936	0.0032238	0.00304157
70141174		-0.000596553	-0.00115855	-0.00146367	-0.00254903	-0.002582	-0.00232001	-0.00337356	-0.00238502	-0.0015557	0.00107258	0.0028228	0.00458024	0.00540799	0.00817778	0.00811187	0.0086345	0.00686115	0.00549926	0.00432737	0.00331408	0.00274127	0.00267339	0.00245725
70142542		-3.02599e-06	0.000426464	0.00123675	0.00177327	0.00254617	0.00301412	0.00300407	0.00289837	0.00291157	0.00331627	0.00425951	0.00523813	0.00724491	0.00872183	0.0107169	0.0119983	0.0133242	0.0131538	0.0127884	0.0121183	0.0110355	0.0107036	0.0105888
70142612		0.00113333	0.00153141	0.00188128	0.00262071	0.00387265	0.00556074	0.00673635	0.00692547	0.00697878	0.00719445	0.00640412	0.0065685	0.00664535	0.00697369	0.00779481	0.00854463	0.00939224	0.00990729	0.00884597	0.00835329	0.00758487	0.00646819	0.00585109	0.00569752
70142849		0.0021629	0.00264443	0.00339695	0.00398249	0.00536681	0.00612189	0.0071578	0.00671909	0.00806122	0.00791199	0.00790289	0.00878445	0.00851135	0.00930022	0.0102716	0.0103508	0.0111624	0.010982	0.0113603	0.0113217	0.011125	0.0107845	0.010689	0.0102842
70143603		0.00651901	0.00712876	0.00710434	0.00682675	0.00667157	0.00661849	0.00668839	0.00701123	0.00740079	0.00719707	0.00676218	0.00769274	0.00839455	0.0100235	0.0118546	0.0122011	0.0104556	0.00999984	0.00908505	0.00964229	0.010104	0.0105667
70143910		-0.00369637	-0.00123389	0.00138046	0.00110956	0.00369978	0.0056293	0.00791003	0.00989361	0.011052	0.0117298	0.0125167	0.0110982	0.0117079	0.0120346	0.0117887	0.0112428	0.0110683	0.0106269	0.00935723	0.00820148	0.00686308	0.00585073	0.00482303	0.00435243	0.00444639	0.00415877	0.003895
70144454		0.00171599	0.00253287	0.00257735	0.00352255	0.00364697	0.00440259	0.0042285	0.0048385	0.00584628	0.00693226	0.00788456	0.00875052	0.00917501	0.00813218	0.00767138	0.00653356	0.0066985	0.00656866	0.0066771	0.00794716	0.00758554	0.00740238	0.00648952	0.00601962	0.00618279	0.00586605
70144524		-0.00114358	-0.00119379	-0.00156391	-0.00114723	-0.00171172	-0.00103243	-3.99934e-05	0.0012045	0.000326218	0.00178359	0.00364061	0.00599529	0.00620792	0.00675841	0.00733905	0.00794468	0.00660402	0.007423	0.00753152	0.00748246	0.00813783	0.00824732	0.00714054	0.00845645	0.00898846	0.0104306	0.0109929	0.00964951
70145138		-0.00240231	-0.00245818	-0.00191756	-0.00137205	-0.000682031	0.000907719	0.00347986	0.00493536	0.00591729	0.00650019	0.00809867	0.00861618	0.0067528	0.00655348	0.00758552	0.00684533	0.00810712	0.00772043	0.00839238	0.00894253	0.00822788	0.00838708	0.00782078	0.00735928	0.00637916
70145208		-0.000188546	0.000275835	0.000586176	0.000841235	0.00188984	-6.62912e-05	0.00123246	0.00313547	0.00538458	0.00796857	0.00936962	0.00979255	0.00793405	0.00884555	0.0111767	0.0116841	0.0105811	0.0119637	0.0118069	0.0116227	0.0107928	0.00973794	0.00903282	0.00833952	0.0072502
70146129		-0.00111349	-0.000993264	-0.00100458	-0.000321784	-0.000445207	-0.000445884	-0.000320811	0.000191995	0.00111821	0.00189816	0.00216512	0.00193055	0.00102999	0.00119465	0.00218667	0.00379802	0.00584837	0.00829718	0.00735107	0.0094467	0.0110321	0.0123213	0.014539	0.0166428	0.0171372	0.0170929	0.016565	0.0137944	0.011489	0.00993717
70146296		-0.000895582	-0.00105951	-0.000526196	0.000206236	0.000703758	0.000772641	0.00116855	0.0016316	0.00196979	0.00212904	0.00197459	0.00258921	0.00399712	0.00422102	0.00404275	0.00623196	0.00830191	0.00955354	0.0114674	0.0117418	0.011954	0.0120033	0.0129246	0.0131295	0.0122405	0.0107571	0.00876424	0.00746339	0.00712204
70146436		0.0019125	0.00214334	0.00200616	0.00183966	0.00160418	0.00116102	0.00132956	0.00254723	0.00347693	0.00443229	0.00441699	0.0048861	0.00512983	0.00680007	0.00471823	0.00578934	0.00661137	0.00849335	0.00870493	0.00725292	0.00649599	0.00570555	0.00509465	0.00472012	0.00463795
70147357		-0.000438455	-0.000445004	0.000508038	0.00226271	0.00394104	0.00676081	0.00868814	0.0106677	0.0124303	0.0136393	0.0136779	0.0144773	0.0138319	0.0138699	0.0130137	0.0112383	0.00881153	0.00731786	0.00737889	0.00634201	0.00647304	0.0051168	0.00393856	0.0021213	0.000417392	-0.000355102
70147427		-0.00109132	-0.00153954	-0.0018159	-0.00213023	-0.00250187	-0.00280402	-0.00298812	-0.0027894	-0.00205463	-0.00174166	-0.00143387	-0.00106689	0.000107307	0.0020339	0.00255792	0.0031691	0.00329424	0.00525267	0.00613386	0.00614461	0.00668313	0.00687175	0.00889238	0.00980409	0.00992804	0.00932201	0.00836542	0.00703866	0.00623263
70147971		0.0060321	0.00683729	0.00795269	0.00942104	0.00849327	0.0100174	0.0116316	0.0116208	0.01042	0.0098027	0.010154	0.00973505	0.00925221	0.00956265	0.0108384	0.00967784	0.0116169	0.0115013	0.0102993	0.0102213	0.0100317
70148278		0.000944701	0.00119606	0.00125176	0.00147507	0.00192182	0.00259365	0.00347891	0.00453742	0.00526097	0.00545595	0.00625469	0.0076457	0.00890504	0.00907855	0.00984451	0.00896925	0.00905116	0.00941461	0.00974208	0.00989794	0.0101744	0.0112305	0.0114853	0.0116134	0.0113774	0.0116506	0.0114511	0.0118679
70148655		0.000373917	0.000528461	0.000824853	0.000203875	0.000584476	0.00120586	0.00149036	0.00375162	0.00701589	0.00951034	0.0103328	0.0110273	0.012225	0.0121984	0.0121446	0.0113348	0.010181	0.00897183	0.00750945	0.00563839	0.00453632	0.00427253
70149032		0.00235776	0.00182276	0.00271566	0.00212579	0.00255526	0.0031412	0.0040162	0.00460506	0.00568253	0.00627192	0.00722456	0.00665279	0.00717312	0.00728374	0.00781185	0.00741261	0.00739752	0.00758304	0.00769114	0.00762242	0.00723732	0.00634952	0.00530971	0.00401666
70149102		0.00196779	0.00259666	0.00314872	0.00456542	0.00513768	0.00571518	0.00588455	0.00611628	0.00676806	0.00756825	0.00865067	0.00958064	0.00961529	0.00914441	0.00864616	0.00831729	0.00796923	0.00760476	0.00699032	0.00635577	0.00556477	0.00491907	0.00426347
70149269		-0.00345784	-0.00265758	-0.00149743	-0.00240314	-0.00194768	0.000360288	0.00195949	0.00561571	0.0087082	0.00935406	0.00910819	0.0100328	0.0119057	0.013088	0.0124017	0.0102203	0.00861441	0.00841997	0.00680208	0.00586541	0.00535793	0.00511006	0.0049049	0.00482192	0.00488693
70149953		0.00151838	0.0018389	0.000993249	0.000564679	0.00117313	0.000520519	0.00158755	0.00216283	0.00152068	0.00329815	0.00454113	0.00354403	0.00709731	0.00848602	0.0104107	0.0117279	0.011069	0.0123056	0.0120733	0.0125473	0.0116816	0.0111718	0.0091192
70150497		-0.000312647	0.000118938	0.000277527	0.000391409	0.000653375	0.00102311	0.0013212	0.00143581	0.00144546	0.00133852	0.0010979	0.000793085	0.000978311	0.0016943	0.00248115	0.00309246	0.00348297	0.00461333	0.00651935	0.00723528	0.00839312	0.00778474	0.00652631	0.00483083	0.0043979	0.00316728	0.00239156	0.0016826	0.00115028	0.000580923
70150567		-0.00326557	-0.00238689	-0.00141415	-0.000546568	-0.000680508	-0.000152507	0.000315589	0.000778475	0.00113267	0.00124963	0.00133305	0.00167072	0.00215478	0.00257613	0.00263367	0.00240272	0.00223859	0.00307031	0.00345188	0.00397019	0.00394688	0.00478238	0.00559323	0.00627969	0.00661867	0.00753462	0.00698121	0.00730213	0.00681687	0.00670395
70150637		0.00451598	0.00624568	0.00828038	0.00721875	0.00959932	0.0117219	0.013686	0.0145974	0.011585	0.0145389	0.0134221	0.0117458	0.0120024	0.0122023	0.0109368	0.0099406	0.00967639	0.0103062	0.00960588	0.00865771	0.0065826
70150944		0.00221423	0.00224811	0.00252883	0.00281568	0.00268197	0.00245799	0.00232634	0.00237098	0.0024762	0.00233237	0.00270602	0.00319053	0.00370835	0.00409413	0.00471694	0.00513133	0.00505569	0.00509077	0.00597844	0.00636047	0.00653771	0.00620887	0.00698844	0.00726914	0.00763155	0.00810949	0.00794842	0.00815706	0.00732607
70151014		0.000876853	0.00105803	0.00116397	0.00109902	0.000782034	0.00144398	0.00225651	0.00199814	0.00349329	0.00484108	0.00671175	0.006223	0.00761947	0.0088669	0.00782714	0.00729793	0.00812745	0.0077028	0.0076596	0.00837852	0.00824326	0.00973397	0.00961313	0.00991024	0.00938836	0.00870553	0.00902038	0.00986069	0.0101602
70153540		0.00277229	0.0019153	0.00207018	0.002597	0.00367476	0.00275065	0.00361578	0.00420171	0.00397112	0.00420567	0.00488325	0.00420214	0.00443679	0.00494345	0.00488764	0.00490654	0.00502515	0.00513195	0.00579538	0.00571894	0.00614447	0.00603511	0.00619459	0.00647225	0.00710224	0.00702261	0.00705828
70155075		0.000372805	0.000709305	0.00121747	0.00190108	0.00245829	0.0031039	0.00368535	0.00399002	0.00411658	0.00425732	0.00466197	0.00528428	0.0059848	0.0063681	0.00690511	0.00675223	0.00663387	0.00659456	0.00659686	0.00677952	0.00779861	0.00758829	0.0075853	0.00760703	0.00859682	0.0096133	0.00969325	0.00986083
70155829		-2.75772e-05	-0.000424619	0.000373907	0.000639012	0.00203041	0.00212588	0.0023758	0.00321305	0.0060569	0.00756681	0.0079181	0.00702964	0.00534466	0.00498916	0.00433391	0.00374279	0.00279751	0.00267464	0.00180162	0.00107779	0.00148691	0.00102524	0.0010145	0.000951221
70156136		0.000359406	0.000648395	0.00106215	0.00136355	0.00119785	0.00181995	0.0022783	0.00291159	0.00418533	0.00518533	0.00558708	0.00546443	0.00484948	0.00476055	0.00528427	0.00592885	0.00688719	0.00810033	0.00778553	0.0057246	0.00466854	0.00382362	0.00292904	0.00262169
70156206		-0.000178469	-0.00100265	-0.00210667	-0.00241588	-0.00261766	-0.00226746	-0.00128355	-0.000120702	0.00116106	0.00260218	0.00402382	0.00514341	0.00536541	0.00523618	0.00340921	0.00405537	0.00405594	0.00270735	0.00444449	0.0046002	0.00462963	0.00637368	0.00537386	0.00314901
70156680		0.000406239	0.000553122	0.000580075	0.000678123	0.000539661	0.00108941	0.00190667	0.00164277	0.00252662	0.00429277	0.0061103	0.00751242	0.00737092	0.00866853	0.0102943	0.0105802	0.0114482	0.011122	0.0111102	0.0114886	0.011821	0.0115256	0.0103021	0.00801195	0.00530033	0.00315275	0.00253664
70157057		0.00274302	0.0030396	0.00331204	0.00340002	0.00380304	0.00454808	0.00523178	0.00644106	0.00781415	0.00874795	0.00971306	0.0104912	0.0100315	0.0109026	0.0105153	0.00910163	0.00785701	0.00686339	0.00635593	0.00624891
70157127		0.000355856	0.00111245	0.00115316	0.000937585	-4.66914e-05	-0.00167825	-0.000764309	0.000305358	0.00144457	0.00208979	0.00269859	0.00316541	0.00413418	0.00536975	0.00672249	0.00805824	0.00836838	0.00923483	0.0101555	0.0109802	0.0117076	0.0130136	0.0129472	0.0118771	0.0104683	0.00988065	0.00922858	0.00861684	0.00801615	0.00746603
70157504		0.000481856	0.000492016	0.000712916	0.00148297	0.00244808	0.00401366	0.00541717	0.00544351	0.00636742	0.00570254	0.00683984	0.00800121	0.00869597	0.00881058	0.00876653	0.00972935	0.00893293	0.00859594	0.00862921	0.00866701	0.00968233	0.00871047	0.00874959	0.0088384	0.00789896	0.00735146	0.00702684	0.00593515	0.00558523	0.00521402
70157671		0.0046108	0.0048805	0.00508523	0.00612674	0.00704047	0.00843932	0.00729534	0.00808721	0.00825818	0.0080056	0.00677676	0.00587115	0.00570842	0.00525	0.00501859	0.00454655	0.00391145	0.0034307	0.00363493	0.00326119	0.00333081	0.00359437	0.00396228	0.00420772	0.00421729
70157811		0.000260703	0.00133373	0.00161803	0.00222756	0.00293153	0.00404133	0.00489448	0.00537486	0.00557047	0.00511693	0.0058345	0.0049573	0.00554121	0.00569731	0.00564602	0.0056472	0.00667208	0.00819714	0.00887363	0.00814778	0.0080628	0.00780242	0.00695648	0.0060851
70158048		0.00193257	0.0024299	0.00330615	0.00364482	0.00530556	0.00657955	0.00855955	0.00949198	0.0100859	0.011544	0.0131406	0.0140996	0.012608	0.010741	0.00862299	0.00619875	0.00573	0.00480836	0.00429866	0.00366668
70158355		0.00414856	0.00418843	0.00433026	0.0045784	0.00455414	0.00393911	0.00525454	0.00482439	0.00593943	0.007312	0.00498344	0.00612935	0.00735975	0.00990797	0.00929983	0.0102424	0.0133815	0.0147537	0.0169764	0.0175896	0.0175989
70159416		0.00407267	0.00461061	0.00477857	0.00493687	0.00546365	0.00539505	0.0062647	0.00564689	0.00732259	0.00799362	0.00772934	0.00957448	0.00953978	0.0103423	0.0106793	0.00959082	0.0100267	0.00854436	0.00681852	0.00580316	0.00686242	0.00629236	0.00805209	0.00781481	0.00925037	0.00993283	0.00854837	0.00755526
70159890		0.00207236	0.00181015	0.00181245	0.000881522	0.00137419	0.00227378	0.00352732	0.00501005	0.00638647	0.00736865	0.00794698	0.0074672	0.00767393	0.00776345	0.00876347	0.00886363	0.00797794	0.0089769	0.00932899	0.0102006	0.00881841	0.00932147	0.00977227	0.00977849	0.0110176	0.0123693
70160197		-0.00066311	-0.000705022	-0.000717905	-0.000744868	-0.000990978	-0.00136277	-0.00144165	-0.000924316	0.000100703	0.00146924	0.00305793	0.00484068	0.00632901	0.00744839	0.00863296	0.00958736	0.00967303	0.00989404	0.010054	0.0101778	0.0108712	0.0102102	0.00980847	0.00866338	0.00797469	0.0071392	0.00728785	0.005737	0.00384067	0.0028177
70160267		-5.1497e-05	0.000322702	0.00049497	0.00101504	0.00271582	0.00483884	0.00718795	0.00662574	0.011002	0.00876675	0.0120084	0.0105635	0.0117182	0.0118092	0.0115791	0.0110002	0.00986751	0.00908438	0.00893449	0.00834216	0.00784522	0.00769475	0.00724185	0.00620225	0.00544323	0.00490792
70161258		0.00378538	0.00363726	0.00260659	0.000841386	-0.00102613	-0.00193898	-0.00322529	-0.00285612	-0.00376533	-0.0036669	-0.00183571	-0.00396464	-0.00246045	-8.20235e-05	0.00451675	0.00556197	0.0067588	0.00797947	0.0082262	0.00816412	0.00799273	0.00703978	0.00526633	0.0038745	0.00299241
70161705		0.000149619	0.000769202	0.00135146	0.00183254	0.00211584	0.00204184	0.00152325	0.00108904	0.000925769	0.0011584	0.00174472	0.00254183	0.00461212	0.00577214	0.00686011	0.00777785	0.00847506	0.00892415	0.00922763	0.00922095	0.00981367	0.0091524	0.009281	0.00871852	0.00873217	0.00852853	0.00832764	0.00856071	0.00918279	0.00869644
70162249		0.00209968	0.00286456	0.00335755	0.00386141	0.00395668	0.00409181	0.00437748	0.00443445	0.00582762	0.00647879	0.00790189	0.00790815	0.00816827	0.00848775	0.00857962	0.00813051	0.00782306	0.00699674	0.00707928	0.00611725	0.00494973	0.00522937	0.00460227	0.00446305	0.00456931	0.0039746	0.00331173	0.00250947	0.00249846	0.00244333
70162556		-0.00260242	-0.00272435	-0.00284653	-0.00306536	-0.00314805	-0.00281324	-0.00293558	-0.00199089	-0.00220251	-0.000983706	0.000449241	0.00127327	0.00466691	0.00536752	0.00793791	0.00919048	0.00992376	0.0099808	0.0104691	0.00837056	0.00948487	0.0101034	0.0106534	0.0115973	0.0122037	0.0142818	0.0159228	0.0170509	0.0165343
70162933		0.00212547	0.00208482	0.00216108	0.0024698	0.00290531	0.00313383	0.00331901	0.00339842	0.00326369	0.00347956	0.00385799	0.00461556	0.00550323	0.00643309	0.00721558	0.00791847	0.00869677	0.0097426	0.0094803	0.010196	0.00975861	0.00908475	0.0078543	0.00675748	0.00616658	0.00517725
70166213		-0.000269589	-0.000259914	-0.000527093	-0.000603653	-0.000825845	-0.000827936	-0.000973281	-0.000360342	0.000369327	-0.000146618	0.00053646	0.00188587	0.00290194	0.0056291	0.00613218	0.00670495	0.00797325	0.00788511	0.00948689	0.00801341	0.00825673	0.00767237	0.00687888	0.00632962	0.00627901	0.00591677	0.00537881	0.00524054
70166687		0.00235418	0.00421234	0.00462595	0.00662775	0.00584155	0.00612256	0.00642936	0.00804498	0.00900481	0.0105379	0.0113424	0.0109878	0.0109021	0.0101968	0.00872296	0.00801298	0.00667395	0.00525067	0.00445234	0.00406708	0.00324283	0.00298601	0.00260517	0.00238632
70167134		0.00013816	-2.24636e-05	0.000114504	1.53032e-05	0.000114426	0.000422407	0.000709315	0.00263613	0.0018401	0.00254689	0.00295175	0.00303504	0.00330949	0.00403972	0.00464237	0.00499816	0.00511555	0.00465648	0.0047273	0.00501367	0.00655422	0.00691026	0.00683373	0.00720792	0.00684074	0.00601312	0.00598968	0.00523598	0.0036349
70167748		-0.00157286	-0.00116616	-0.000846708	-0.000431751	7.58273e-06	0.000302314	0.000345935	0.000391214	0.000970941	0.00240867	0.00248225	0.00376498	0.00313386	0.00348714	0.00435297	0.00553371	0.00407514	0.00512923	0.00644843	0.00724568	0.00778324	0.00832256	0.00938952	0.0104792	0.0104333	0.012564	0.0129068	0.0127018	0.011972	0.0114616
70169046		0.00237166	0.00266946	0.00285376	0.00277442	0.00292467	0.00299114	0.00343907	0.00425765	0.00597549	0.00731418	0.00868699	0.00973787	0.0105123	0.0105583	0.00889565	0.00778702	0.00642171	0.00485679	0.00319199	0.00199749	0.00166285	0.000968023	4.91709e-05	-7.87125e-05	0.000314093
70170344		-0.000489549	-0.000529906	-0.000518746	-0.000507731	-0.000371515	-0.000141962	0.000122068	0.00118185	0.00157573	0.0036752	0.00324809	0.00584659	0.00848936	0.00756497	0.00943412	0.0111181	0.0123655	0.012954	0.0128713	0.0128008	0.0128953	0.0121613	0.0112861	0.0110716	0.0105554	0.0099787	0.00927344	0.00928253	0.00842717	0.00834151
70170414		-0.00221353	-0.0009534	-0.000652349	0.000115765	0.00117809	0.000735294	0.00307772	0.00522483	0.00462268	0.00560416	0.00613039	0.00748124	0.00729506	0.00786477	0.00943221	0.0100503	0.0103605	0.0105044	0.0122821	0.0120516	0.0123278	0.0120422	0.0118289	0.0108471	0.00960211	0.00800684	0.00627674	0.00504251
70170651		-0.00198348	-0.002073	-0.00154144	-0.000769423	0.00126949	0.00206271	0.0025488	0.00300886	0.00358702	0.0042997	0.00789788	0.0085095	0.0088761	0.0075435	0.0062453	0.00636744	0.00621044	0.00512825	0.00552644	0.00500405	0.00486262	0.00488321	0.00491289	0.00394604	0.0028006	0.00179255
70171028		0.00166912	0.00113193	0.000949746	0.0013655	0.00209386	0.00237088	0.00183349	0.000783295	-8.5758e-05	-0.000391211	-0.00021512	0.000407254	0.00112581	0.00181266	0.00257065	0.00450812	0.00569224	0.00805456	0.0102287	0.0120631	0.0132039	0.0117499	0.0117348	0.011187	0.0102254	0.0103039	0.00995458	0.009495	0.00898907	0.00797442
70171405		0.00314359	0.00344714	0.00368816	0.00373189	0.00434352	0.004427	0.00526132	0.00621643	0.00729514	0.00724331	0.00885243	0.00736293	0.00663279	0.00697505	0.00778676	0.0113656	0.00922559	0.0128946	0.011387	0.01384	0.0146908	0.0143986	0.0131246	0.0133558	0.0131606	0.0130315	0.0130485	0.0129066	0.011688
70172870		-5.65389e-05	0.00012874	-7.45524e-05	-0.000662715	-0.000859193	-0.000627732	-0.000612294	-0.00027929	0.000556702	0.00164337	0.00302658	0.0044247	0.00363745	0.00551859	0.00700014	0.00705762	0.00718516	0.00508903	0.00419784	0.00500101	0.00395177	0.00427829	0.00319308	0.00238964	0.00125839	0.000577338	-6.59393e-05	-0.000722915
70173484		0.000223128	0.000362711	0.00120413	0.00124661	0.000578955	-0.000453589	-0.00132876	-0.00250934	-0.00230669	-0.000570386	0.00146147	0.000155257	0.00121758	0.00256695	0.00231974	0.00449514	0.00376025	0.00415187	0.00563099	0.00777623	0.0100752	0.0117776	0.0136048	0.0126392	0.0117593	0.0113869	0.0103181
70173931		0.00361879	0.00382333	0.00538272	0.00547101	0.00523427	0.00683186	0.00696154	0.00634365	0.0082228	0.00718978	0.00725215	0.00916608	0.00942699	0.00867485	0.0101836	0.0106272	0.010201	0.0099824	0.00830537	0.00630875	0.00451288	0.0034178	0.00296061
70174238		0.00616683	0.00607663	0.0078077	0.00769521	0.00773524	0.00488444	0.00541694	0.00513631	0.00431146	0.00469811	0.00385267	0.00429061	0.00340936	0.00364189	0.0032387	0.00253341	0.00199175	0.00211302	0.00216154	0.0024379	0.00278722
70174545		0.00042627	0.000327739	0.000965533	0.00237303	0.0042379	0.00653721	0.00822455	0.00921896	0.0099897	0.0105043	0.0109966	0.0103708	0.00948747	0.00871887	0.0091647	0.00850043	0.00883806	0.0100293	0.0100626	0.00944463	0.00896098	0.00821846
70174615		0.00322406	0.00260582	0.00295618	0.00359799	0.00461827	0.00526886	0.00568537	0.00622408	0.00696888	0.00792817	0.00942976	0.00934741	0.00948809	0.009276	0.00959642	0.0111331	0.0114961	0.0120453	0.0123045	0.0123643	0.0118419	0.0118413	0.0107715
70174852		-0.00119163	-0.00118917	-0.000972867	-0.000628484	0.000111771	0.00072357	0.00184217	0.00323778	0.0043812	0.00609774	0.00805274	0.0080421	0.00968013	0.0117289	0.0112341	0.0129529	0.0145921	0.0155295	0.0144957	0.0141123	0.0131174	0.0118521	0.0133303	0.0116861	0.0128461	0.0123102	0.0132168	0.0126831	0.0124575	0.0112983
70174922		0.00459977	0.00514011	0.00586101	0.00674755	0.0078646	0.00868331	0.00988251	0.00982534	0.0093499	0.00975925	0.00862925	0.00826658	0.00901104	0.00929131	0.0101773	0.0102332	0.010759	0.0113227	0.0122431	0.0129342	0.0129101	0.0123867	0.0109461
70175229		0.00271999	0.00289887	0.0029623	0.00284923	0.00264664	0.00244839	0.00241613	0.00184707	0.000933694	0.000609723	0.000864655	0.00144568	0.00195246	0.00309266	0.00412767	0.00491039	0.0055464	0.00639547	0.00738269	0.00846413	0.0131475	0.0100395	0.0130601	0.0127049	0.0139654	0.016088	0.0166257	0.017912	0.0178492	0.0171146
70175466		0.00166701	0.00199136	0.00248767	0.00305554	0.00363412	0.00282657	0.00304266	0.00244655	0.00228567	0.00148935	6.46143e-05	-2.7508e-05	-0.00058748	-0.000165512	-0.000100764	0.00114527	0.00119096	0.00197675	0.00312871	0.00302788	0.0032187	0.00234873	0.0027266	0.00179463	0.00115649	0.00198879	0.00206672	0.00217767	0.00246964
70175536		-0.000821157	-0.00107991	-0.000705324	-0.000745537	-0.000590837	-6.25168e-05	0.000881419	0.00226073	0.00398999	0.00588576	0.00758407	0.0066215	0.00746805	0.00950332	0.00954138	0.0096776	0.0092711	0.00958954	0.00927154	0.00916829	0.00850438	0.00780246	0.00698301	0.0064269	0.00565613	0.00515025	0.00472815	0.00402867
70175606		0.00100881	0.00215393	0.00203444	0.00109418	0.00233214	0.00327177	0.00550654	0.00761618	0.00523076	0.00753744	0.00991629	0.0119268	0.0127309	0.0125776	0.0117765	0.0102931	0.00944792	0.00916241	0.00882942	0.00711862	0.00541437	0.00417975	0.00345903	0.00297873	0.00282492
70176150		0.00605288	0.0069243	0.00690594	0.00807546	0.00950916	0.00996827	0.00960796	0.0100817	0.00976875	0.00923275	0.00744006	0.00580904	0.00515468	0.00395013	0.00328223	0.00411902	0.00458296	0.0043174	0.00556997	0.0069173	0.0080582	0.00867167	0.00916909	0.0093826
70176764		0.00653488	0.00637525	0.0059121	0.00572394	0.00597042	0.00579265	0.00740534	0.00691296	0.00669532	0.00671863	0.00811015	0.00808349	0.00830848	0.00782096	0.00719397	0.00602983	0.00439334	0.00351451	0.00307148	0.00230216	0.0019592
70177448		0.00243701	0.00272523	0.00414084	0.00595365	0.00359923	0.00529503	0.00626513	0.00646681	0.00779897	0.006665	0.00591672	0.00740454	0.00642466	0.00676939	0.00605067	0.00528222	0.00415874	0.00298392	0.0024724	0.0024015	0.00270125
70177518		0.0012846	0.00243195	0.00353751	0.00438242	0.00499224	0.00526701	0.00526955	0.00543587	0.00589017	0.00623452	0.00613234	0.00670347	0.00752441	0.00745503	0.00721927	0.00678962	0.00589543	0.00486273	0.0032793	0.00156283	0.000822219	0.000930103	0.0013658	0.00195099	0.00195255	0.00216861	0.00253826	0.00314892	0.0039054
70177685		-0.000241614	-0.000586093	-0.000334637	-0.00116473	-0.00089472	-2.94188e-05	0.00156646	0.00382965	0.00313999	0.00538616	0.00723132	0.00837109	0.00992961	0.0105238	0.0100668	0.00795182	0.0060888	0.00390377	0.00118902	-0.00124026	-0.00227444	-0.00290129	-0.00219053	-0.00078426
70177755		-0.0018909	-0.00189984	-0.00164774	-0.000728529	0.000627023	0.00101037	0.0018563	0.00313985	0.00456811	0.00396496	0.00337895	0.00496862	0.00594157	0.00702028	0.00642218	0.00767005	0.00867829	0.00915064	0.010528	0.0104101	0.0108276	0.0109882	0.00954467	0.00782801	0.00668196	0.00578862	0.00477332	0.00344234	0.0025561
70177825		0.00135572	0.000884491	-0.000394679	-0.00106701	-0.00108099	-0.00135668	-0.00144683	-0.00123473	-0.000564832	-0.000396375	0.00119356	0.00347154	0.00603432	0.0046396	0.00705419	0.00834739	0.0106741	0.0119976	0.0121384	0.0100914	0.0101463	0.00939739	0.00662057	0.00539846	0.00408968	0.00388122
70178202		0.0025392	0.00324916	0.00345616	0.00381895	0.00428235	0.00505029	0.00596684	0.00632788	0.0064771	0.00751849	0.00837654	0.00924166	0.0104492	0.0120841	0.0127636	0.012585	0.0132142	0.0133454	0.0132454	0.0130178	0.0129852	0.0125279	0.0120575	0.0119275	0.0107964	0.00917518	0.0077672	0.00669402
70179667		0.00149717	0.00132945	0.00109673	0.00104812	0.00231213	0.00235236	0.00342313	0.00406637	0.00515037	0.00557161	0.00575776	0.00611595	0.00642957	0.00626799	0.00640625	0.00590835	0.00570598	0.00453309	0.00388291	0.00409408	0.00332443	0.00278248	0.00288938
70179737		-0.00257957	-0.00259905	-0.00233048	-0.00158685	-0.000705989	0.000750482	0.00250588	0.0043452	0.00416811	0.00573273	0.00500958	0.0063464	0.00815704	0.00922183	0.00952572	0.00984548	0.00808456	0.00867253	0.00930824	0.00978958	0.0110561	0.0114054	0.0116893	0.0121376	0.012017	0.0122623	0.0110866	0.0087121	0.00826493	0.005916
70179807		-0.00181655	-0.00238371	-0.00283818	-0.00265694	-0.00168866	-0.000164854	0.00203258	0.00503172	0.00807622	0.00981111	0.0126153	0.0136407	0.013017	0.0112899	0.0115876	0.0114803	0.00946829	0.00699987	0.00444486	0.00241642	0.000826303	-0.000836457	-0.00183571	-0.00208469	-0.00148693	-0.00123637
70179974		-0.000511853	0.00023738	0.00109728	0.00220139	0.00243093	0.00287676	0.00222812	0.00267993	0.0022442	0.00251477	0.00286149	0.00355488	0.0033068	0.0043895	0.00412966	0.00470137	0.00491264	0.00664005	0.0067158	0.00763314	0.00757684	0.0084282	0.00806075	0.00771955	0.00763072	0.00795332	0.00904999	0.0087538
70180281		0.000167952	0.000292766	0.000286393	0.000191105	-0.000110103	-7.30977e-05	0.000289277	0.000290895	0.0010158	0.00197879	0.00338142	0.00545378	0.00416926	0.00670104	0.00868944	0.00953655	0.0104484	0.0104904	0.0103519	0.0101609	0.00998835	0.0094566	0.00773735	0.00698588	0.00533488	0.00428117
70181035		-0.000504945	0.00193327	0.00343116	0.00416678	0.00422974	0.00389177	0.00334768	0.00310709	0.00351876	0.00459793	0.00610955	0.00761983	0.00858238	0.00899083	0.0100364	0.0104707	0.0110015	0.0100792	0.0112408	0.0117238	0.0115498	0.0132895	0.013588	0.0127521	0.0125926	0.0119201	0.0108609	0.00921552
70182026		-0.000344481	0.00016138	0.000759463	0.00141819	0.00215909	0.00305765	0.00295023	0.00415041	0.00463107	0.00557065	0.00497248	0.00580964	0.00675786	0.00764944	0.00865813	0.00978357	0.0110861	0.0114964	0.0117904	0.0117639	0.0111488	0.0115176	0.0101957	0.00842009	0.00777558	0.00773325	0.00670368	0.00468313
70182263		0.000807869	-9.44098e-05	-0.00115527	-0.00150102	-0.000862154	0.000448861	0.00209184	0.00360986	0.00526273	0.00667028	0.00740475	0.00728506	0.00686758	0.00662267	0.00677168	0.00735836	0.00728103	0.00806259	0.00865887	0.00873141	0.0085188	0.00814013	0.0077219
70182877		-0.000803376	-0.000498892	-0.000100798	0.000105416	0.000886457	0.00179402	0.00273536	0.00360714	0.00436188	0.00524596	0.00581215	0.00631859	0.00718327	0.00805779	0.00907763	0.0100801	0.00998194	0.0113586	0.0129738	0.0128568	0.0125349	0.0127258	0.0120473	0.0105455	0.00928852	0.00808439	0.0073975	0.00645992	0.00614762	0.0066419
70183017		-0.00164568	-0.0017346	-0.00230074	-0.00251261	-0.00244982	-0.00208821	-0.00196928	-0.00151989	-0.00114806	-0.000837253	0.00092614	0.00202658	0.00354461	0.00549013	0.00905723	0.011662	0.0143059	0.0169734	0.0215639	0.0209355	0.0183476	0.0157986	0.0146646	0.0141931	0.0137832	0.0127935	0.0122466	0.0119543	0.0117211	0.0114956
70183184		-0.00058707	-0.000485788	-0.000650622	-0.000294962	-0.00146702	-0.00114134	-0.00110261	-0.000816413	-0.000121343	0.000956049	0.00233104	0.00458861	0.00899214	0.00968864	0.0115288	0.0149799	0.0155607	0.0164458	0.0153173	0.0136736	0.0130323	0.0105383	0.00814657
70184008		0.00272177	0.00185676	0.0021809	0.00210194	0.00269466	0.00261054	0.00204186	0.00145869	0.00076731	0.00018203	0.00101652	0.00173024	0.00268092	0.00548323	0.00644002	0.00827695	0.00824522	0.0104027	0.0105905	0.0109782	0.0103754	0.0109228	0.010572	0.0103862	0.00996071	0.00942179	0.00910693	0.00870677	0.00860168	0.008556
70184245		0.00422755	0.00430047	0.0043936	0.00461647	0.005147	0.00590649	0.00687087	0.00796695	0.00859828	0.00833142	0.00734247	0.00626305	0.00571948	0.00506568	0.00381006	0.00319853	0.00293696	0.002955	0.00288579	0.00208771	0.00145188	0.000944397	-0.000223557	-2.69039e-05	-0.00026323	0.000205412	0.00105093
70184622		-0.00228664	-0.00225541	-0.00257453	-0.00289642	-0.00322527	-0.00326175	-0.00335264	-0.00333476	-0.00323787	-0.00304387	-0.00277169	-0.00235285	-0.00205224	-0.00174012	-0.00107527	0.000255679	0.00218006	0.00596428	0.00617895	0.00934444	0.0110044	0.0124419	0.0137834	0.0148508	0.0147116	0.0139155	0.0126296	0.012282	0.0115021	0.010271
70184789		0.000143554	0.00150241	0.00391146	0.00654582	0.00833624	0.00948925	0.00988531	0.0107739	0.0104652	0.00901343	0.00736778	0.00633941	0.00579554	0.00548918	0.00568367	0.00596377	0.00624698	0.0057979	0.00588307	0.00590526	0.00480133	0.00325279	0.0023838	0.00112275	0.000694348	0.000703949
70185236		8.69668e-05	7.57817e-05	-0.000296515	-0.000750786	-0.000917195	-0.000284437	-0.000638616	1.46837e-05	0.00196743	0.00400453	0.00377727	0.00621576	0.00839048	0.0110851	0.0143074	0.0151951	0.0168995	0.0164173	0.0165076	0.0139121	0.0122092	0.00922525	0.00763684	0.0064469	0.00603109	0.00582901
70185306		-0.000834836	-0.00160677	-0.0033622	-0.00389844	-0.00514947	-0.00584186	-0.00599716	-0.00550895	-0.0035844	-0.00264751	-0.00152441	-0.000165369	0.00314051	0.00390082	0.00499274	0.0060885	0.00798591	0.0084766	0.00841494	0.0079648	0.00737672	0.00836608	0.00808352	0.00839559	0.00835101	0.00957997	0.0118542	0.0126286	0.0151474	0.0133693
70185473		0.00180793	0.00316723	0.00176209	0.00270034	0.00348573	0.00423229	0.00511037	0.00613168	0.00741856	0.00872178	0.00912616	0.00863068	0.00856089	0.00844216	0.00802574	0.00748386	0.00662243	0.0061371	0.00531633	0.00472415	0.00441783
70186087		0.00269177	0.00367239	0.00502223	0.00578932	0.00704313	0.00887966	0.0106842	0.0121943	0.013151	0.0133695	0.0134788	0.0125767	0.0108761	0.00900355	0.00716391	0.00490351	0.00317863	0.0023714	0.0019465	0.00197354	0.00182188	0.00172547	0.00172858	0.00165204	0.00142651
70186604		0.00195055	0.00238512	0.00291545	0.00343073	0.00391044	0.00435139	0.00468912	0.0036111	0.00362986	0.00398061	0.0043559	0.00468865	0.0054856	0.0067449	0.00731379	0.00682288	0.00661608	0.00627717	0.00653683	0.00592977	0.00431277	0.00296221	0.00205022
70186911		0.00124413	0.00101841	0.000855067	0.000168577	-0.000213911	0.000285477	0.000561816	-0.000664621	0.000291249	0.00228444	0.00320407	0.0045664	0.006188	0.00674705	0.00829237	0.0102544	0.0111125	0.0112524	0.0104865	0.00974363	0.00944932	0.0101728	0.0102671	0.0101996	0.0101442
70187692		0.00090936	0.00113238	0.00137343	0.000832885	0.000572084	0.00160659	0.00246849	0.00285197	0.00383341	0.0048423	0.0029109	0.00347751	0.00480022	0.00473591	0.00602677	0.00919191	0.010159	0.0101904	0.0105731	0.00896595	0.00690605	0.00406894	0.00343914	0.00263683	0.00355887	0.00458775	0.00483428	0.00448418	0.00427946
70188139		0.00256854	0.00245786	0.00198337	0.00160082	0.00209273	0.00269788	0.00453061	0.0064626	0.00575472	0.0073299	0.00879743	0.00933639	0.00816524	0.00821634	0.00783757	0.00815526	0.00838822	0.00939363	0.0102812	0.0103729	0.0108085	0.0101447	0.00912362	0.00732253
70188753		-0.00224791	-0.00236886	-0.0024631	-0.00198873	-0.000702591	0.000545934	0.00241573	0.00294872	0.00407598	0.00521513	0.00589703	0.00658861	0.00753539	0.0081839	0.00837007	0.00703074	0.00786254	0.00763021	0.00740905	0.00771324	0.00735469	0.00712365	0.00626628	0.00556769	0.00394829
70189507		0.00243659	0.0020575	0.00257574	0.00311156	0.00391553	0.00507085	0.00641513	0.00772514	0.00779385	0.00872809	0.00800803	0.00827669	0.00693858	0.00507799	0.00399016	0.00510608	0.00337229	0.00155845	0.000246718	-0.000725201	-0.00140165	-0.00154267	-0.00155325	-0.00133091	-0.000548487
70189981		0.00269784	0.00316996	0.00425844	0.00497151	0.0057812	0.00678667	0.00782505	0.00809799	0.00833129	0.00815518	0.00742778	0.00707513	0.00583241	0.00538355	0.00489539	0.00441777	0.00315088	0.00385902	0.00389325	0.00463332	0.00369318	0.00369104	0.00247794	0.00151977	0.00107101
70190051		-0.000618765	-0.000223358	0.000218784	0.000645695	0.001136	0.00184588	0.00330037	0.00478393	0.00645158	0.00815101	0.00952312	0.0104738	0.0105565	0.0102111	0.00972029	0.00908984	0.0102713	0.00823115	0.0076221	0.0068054	0.00649698	0.00644403	0.0059519	0.00493837	0.00373221
70190595		-0.000794791	-0.00150221	-0.00155025	-0.00197552	-0.00201988	-0.000917478	0.000498455	0.00186924	0.00348654	0.00520018	0.00597406	0.00719701	0.00832276	0.00949231	0.0108583	0.0122141	0.0123987	0.0129331	0.0119892	0.01288	0.0120293	0.0116619	0.0109579
70191042		-0.000113002	-0.000763245	-0.000855067	-0.0017241	-0.00105293	-0.00108484	-0.000875424	-0.000381144	0.000670617	0.00228472	0.00390684	0.00544619	0.00697161	0.00846302	0.0095329	0.0100397	0.0105753	0.00952292	0.00837086	0.00701508	0.00709086	0.00619634	0.00563481	0.00528291
70192340		0.000952365	0.000427463	-5.99712e-05	-8.43638e-05	-0.000262548	-0.000159327	0.000228899	0.000936437	0.00202604	0.00209983	0.00333426	0.00447472	0.00629404	0.00823649	0.00823449	0.00998412	0.0116485	0.012245	0.0128556	0.0136324	0.0144878	0.0146679	0.0141032	0.0137199	0.0128669	0.0114654
70192577		-0.000605685	-0.000860348	-0.000745056	-0.000391743	-6.84393e-05	0.000442687	0.00163098	0.000861795	0.00163409	0.00244873	0.00338219	0.00454922	0.00581288	0.00693412	0.00740566	0.00578981	0.00646204	0.00731466	0.00890378	0.00891602	0.0102702	0.0100174	0.00983394	0.00990341	0.0109993
70193024		0.000927218	0.00121733	0.0018414	0.00212028	0.00248489	0.00279002	0.00362277	0.00324131	0.00401208	0.00489177	0.00587511	0.00711995	0.00831798	0.00925	0.00891757	0.00925948	0.00815764	0.0065258	0.00740273	0.0078064	0.00849285	0.0081889	0.00835485	0.0096166	0.00808971	0.00820493	0.00803233
70193261		-0.000396116	-0.000238528	-0.000151014	0.000432629	0.00135251	0.00224966	0.00326016	0.00415555	0.00423517	0.00471393	0.00458113	0.00458535	0.00516515	0.00568733	0.00637707	0.00722985	0.00662185	0.00637482	0.0057732	0.00487305	0.00422805	0.00440455	0.00434235	0.00414337	0.00354222
70194015		0.00183844	0.00264908	0.00308204	0.00386596	0.00434248	0.00477475	0.00532554	0.00564648	0.00509646	0.00504944	0.00534796	0.00616905	0.0070208	0.00802	0.00869421	0.00865076	0.00908134	0.0078225	0.00741746	0.00532662	0.00530006	0.0033654	0.00312691	0.00232993	0.00228929	0.00261816	0.00301286	0.00362505
70194252		0.00098383	0.0018174	0.00251928	0.00297714	0.00302199	0.00332795	0.00361554	0.00348758	0.00356841	0.00402664	0.00472593	0.00607245	0.00773457	0.00931091	0.0104558	0.0124287	0.0106149	0.0125252	0.0126312	0.0133971	0.0130271	0.0126202	0.0105857	0.00898326	0.00831396	0.00776086
70194322		0.00300327	0.00375696	0.00292362	0.00354317	0.00457589	0.00556639	0.00828243	0.00863736	0.0125043	0.0143568	0.0135608	0.012093	0.0107299	0.0107473	0.0109676	0.0111375	0.0108913	0.0106934	0.00989026	0.00879807	0.0081807	0.00801663	0.00790541
70194629		0.00439279	0.00422977	0.00418037	0.00405415	0.00394641	0.0039136	0.00397692	0.00420208	0.00449917	0.00457577	0.00524698	0.00536278	0.00579094	0.00601678	0.00554357	0.00548321	0.00577485	0.00625082	0.00693463	0.00898063	0.00868306	0.00967547	0.0106241	0.0099714	0.00858273	0.00741529	0.00668303	0.00553418	0.00503185	0.0046982
70195480		-0.0040627	-0.00372666	-0.00345723	-0.00316884	-0.00253505	-0.00327114	-0.00308016	-0.00154921	0.0011552	0.00342905	0.00219734	0.00495179	0.00695956	0.00862901	0.0102909	0.0115523	0.0106927	0.0118123	0.0131598	0.0129438	0.012635	0.0125613	0.0135738	0.0129039	0.0124887	0.0108545	0.00982777	0.00812096
70195550		-0.00116691	-0.000832405	-0.000573052	-0.000114715	0.000424666	0.000470384	0.000343275	0.00163081	0.00249868	0.00317622	0.00374202	0.00423361	0.00453378	0.00540256	0.00578306	0.00681091	0.0079829	0.00811552	0.00729166	0.00558549	0.00500451	0.00317743	0.00228493	0.00184009
70196611		0.00297971	0.0034807	0.00381409	0.00430841	0.00491221	0.00562153	0.00615595	0.00579237	0.0067968	0.00717453	0.00806036	0.00905971	0.00923096	0.00966325	0.0103772	0.0118043	0.0130142	0.013923	0.0140413	0.013318	0.0116631	0.0107013	0.00966834	0.00781268	0.00684298	0.00668496	0.00664881	0.00856379	0.0102176
70196778		0.000348562	0.000904039	0.00100601	0.00151376	0.00237577	0.00322825	0.00495178	0.00578598	0.00665399	0.00737251	0.00772805	0.00627573	0.00761172	0.00738761	0.00644639	0.00744291	0.00605159	0.00661969	0.00557407	0.00513698	0.00517262	0.00520777	0.0044549	0.00308854	0.00178977	0.00141969
70196918		-0.000476949	-5.83694e-06	0.000558419	0.000881767	0.00113986	0.00152427	0.001922	0.00228189	0.00269907	0.00360774	0.00578786	0.00746135	0.00857429	0.0103827	0.00927631	0.00838281	0.00656657	0.00403303	0.00292434	0.000145975	-0.00201309	-0.00189469	-0.00257855	-0.0028994	-0.00256407	-0.00187854	0.000118153
70197085		0.00184449	0.00215961	0.00287182	0.00392964	0.00495413	0.00566339	0.00590227	0.00584476	0.00635983	0.00736744	0.00768442	0.0078312	0.0085974	0.00820027	0.00762888	0.00815924	0.00750154	0.00670008	0.0074875	0.00894398	0.0104156	0.0111531	0.01222	0.0138993	0.0145452	0.0142731	0.0132001	0.0109907
70198076		-0.00211452	-0.00133179	-0.000192041	0.00113	0.00204376	0.0028559	0.00377621	0.00429552	0.00456728	0.00466362	0.00518694	0.00587563	0.00655343	0.00811569	0.00867788	0.00834756	0.00842655	0.00850885	0.00733782	0.00636656	0.00595402	0.00530085	0.00436823	0.00352218	0.00262749	0.00184599
70198453		0.00222528	0.00161985	0.00167711	0.00200303	0.00143174	0.00311097	0.00472061	0.008046	0.00993717	0.0111299	0.0127173	0.0142445	0.0148608	0.0141643	0.0140676	0.0123743	0.0116859	0.0107901	0.00940981	0.00783163	0.00593166	0.00560636	0.00557787
70198690		0.00254382	0.00264804	0.00268148	0.00232068	0.00235486	0.00208054	0.00132077	0.00281309	0.00123398	0.00276027	0.00167775	0.00261497	0.00335678	0.00367214	0.0054199	0.00461572	0.00523144	0.00759966	0.00920188	0.0118953	0.0112089	0.011205	0.010062	0.00943551
70198830		0.00659158	0.00726689	0.00714013	0.00670798	0.00544896	0.0051855	0.00325968	0.00316933	0.0024185	0.00158745	0.00037618	-0.000411838	-0.000919406	-0.0014942	-0.00132868
70199067		0.00445829	0.00456072	0.00514696	0.00617379	0.0067963	0.00718074	0.00751335	0.00816674	0.00846853	0.0102886	0.010378	0.0102221	0.00989059	0.0108705	0.00917356	0.00736501	0.00649163	0.00648937	0.00626242	0.00511187	0.00366316
70199681		0.00282394	0.00318378	0.00378558	0.00371035	0.00411171	0.00448049	0.00496079	0.00341816	0.00375803	0.00505078	0.00580641	0.00618329	0.00656159	0.00692196	0.00854772	0.00821019	0.00906384	0.00889128	0.00832431	0.00791619
70199821		0.00105157	0.00138838	0.00200745	0.00291855	0.00177744	0.00236616	0.00291784	0.00321617	0.00522932	0.00613817	0.00316921	0.00424397	0.00607646	0.00628895	0.00804823	0.00666519	0.00542099	0.00487686	0.00408583	0.00310137	0.00229083	0.00158113	0.00128584	0.00119057
70201356		0.00154775	0.00205397	0.00221404	0.00247876	0.00296217	0.00390961	0.00476568	0.00382657	0.00448	0.00485278	0.0045621	0.00437801	0.00523152	0.00346206	0.00492245	0.00549612	0.00574193	0.00762315	0.00833181	0.0103686	0.00982177	0.0111226	0.010564	0.0100695	0.00971517	0.00975917	0.00958779	0.00901146	0.00806651
70203408		0.00152138	0.00182345	0.00216471	0.00260738	0.00203658	0.00262639	0.00349028	0.00473995	0.00616053	0.00771394	0.00934876	0.0109606	0.0116148	0.00968228	0.0106644	0.0110955	0.0103986	0.00910264	0.00780439	0.0071252	0.00680208	0.00519862	0.00365344	0.002316
70203575		0.0015208	0.00133784	0.00149538	0.0020275	0.00292675	0.00335081	0.0031215	0.00296056	0.00298994	0.00328886	0.00410697	0.00506169	0.00624737	0.00765967	0.00922859	0.0106289	0.0112832	0.0107073	0.00907228	0.00723469	0.00635361	0.00589322	0.00531949	0.00500267	0.0049916	0.00440386	0.00454774	0.0039472	0.0032859	0.00293386
70205320		-0.003523	-0.00374409	-0.00434157	-0.00529068	-0.0039679	-0.00501152	-0.00323108	-0.00110296	-0.000687615	-0.00194371	0.00100603	0.00484184	0.00944472	0.00868319	0.0107022	0.0122743	0.0132119	0.012255	0.0116041	0.0112182	0.0119269	0.0112239	0.0120774	0.0120801	0.0117544	0.0116059	0.00891728	0.00911803	0.00804635	0.00842982
70205557		0.00210198	0.00219602	0.0022147	0.00239737	0.00317705	0.0044994	0.00651093	0.00631001	0.00688569	0.00878337	0.0099698	0.00961967	0.0106379	0.00998867	0.00803396	0.00877889	0.00829408	0.00761425	0.00763477	0.00666738	0.00625531	0.00501716	0.00449279	0.00371241	0.00362739	0.00402879
70206004		-0.000222409	-0.000597938	-0.000103157	0.00061133	0.00109352	4.34482e-05	0.000901864	0.00185145	0.00261251	0.00174172	0.00139483	0.00181703	0.00253193	0.00584805	0.00933708	0.0122768	0.0125764	0.0136943	0.0107258	0.00989929	0.00853088	0.00854714	0.00885965	0.00935238	0.00913888	0.00914877
70206171		0.00276496	0.00331962	0.00395058	0.00467923	0.00550048	0.00627038	0.00693091	0.00739996	0.00783436	0.00833439	0.00766672	0.00881114	0.00785971	0.00795971	0.00871968	0.0096218	0.010897	0.0121966	0.010147	0.0129656	0.0117046	0.0117708	0.0122234	0.0111037	0.00943631	0.00802602	0.00650436	0.00602888	0.00559195	0.00607386
70206855		-0.000674364	-0.000705904	-0.000712385	-0.000544625	-0.000291394	-9.74966e-05	0.000201789	0.000503679	0.000402153	0.000561153	0.00169258	0.00186734	0.0028897	0.00403306	0.00502029	0.0068252	0.00801016	0.0100098	0.011597	0.0119645	0.0122345	0.0116824	0.0109794	0.0103436	0.00990353	0.00911638	0.00829337	0.00783863
70207539		-0.00149014	-0.00149949	-0.00183864	-0.00216294	-0.00201943	-0.000398307	0.00161022	0.000919809	0.00283142	0.00224651	0.00350023	0.00518246	0.0067699	0.00809567	0.00638426	0.00780018	0.00882176	0.00919874	0.0103314	0.00934583	0.00981663	0.00888212	0.00826755	0.00749709	0.00773917	0.00728729	0.00603721	0.00549051
70208530		0.00081666	0.000919732	0.00154097	0.00198368	0.00238892	0.00290897	0.00359714	0.00442914	0.00535978	0.00635383	0.00739227	0.00898917	0.0109507	0.013347	0.0148387	0.0149791	0.0172562	0.0175068	0.0167604	0.0158175	0.0134861	0.0102225	0.0077824	0.00575676
70208697		0.00270482	0.00256639	0.00202234	0.00226544	0.00262831	0.00303661	0.00247172	0.00283007	0.00344116	0.00518452	0.00721905	0.00766686	0.00818487	0.0080253	0.00693703	0.0049247	0.00241146	0.00275659	0.00104509	-0.00111177	-0.00240972	-0.00322544	-0.00334537	-0.00301323
70208767		-0.00112225	-0.00104102	-0.000866634	-0.000664898	-1.32552e-05	-7.38471e-05	-0.000341869	-5.62568e-05	-1.596e-06	0.000214572	0.000473575	0.000800359	0.00145321	0.00271245	0.0020677	0.00414931	0.00647624	0.00835802	0.00987681	0.010987	0.0113587	0.011851	0.0107979	0.00940197	0.00819832	0.00722369	0.00600135	0.00471511	0.00334181	0.00199214
70209758		0.0063027	0.00846087	0.00752213	0.00850313	0.0104782	0.0115588	0.013269	0.014141	0.0126261	0.01313	0.0124567	0.0136885	0.0114474	0.00955871	0.00879208	0.0089071	0.00861432	0.0083613	0.00796278	0.00683194
70209828		0.00373647	0.00416413	0.00421441	0.00451089	0.00498074	0.00564483	0.00633782	0.00672192	0.00650255	0.00564776	0.00520707	0.00451176	0.00381119	0.00356765	0.00363534	0.00352236	0.00410121	0.00375196	0.00306633	0.0024219	0.00152735	0.00092899	0.000891481	0.000995372	0.00150843	0.00245704
70209995		0.00214679	0.00210845	0.00210102	0.00248066	0.00319828	0.00363086	0.00317522	0.00239496	0.00216757	0.00270761	0.00405852	0.00599868	0.00799984	0.00961636	0.0106743	0.00966252	0.0115531	0.0105937	0.00859848	0.00740348	0.00617294	0.00498441	0.00484375	0.00397072
70210679		0.00206859	0.00268502	0.00294737	0.00254529	0.000902214	-0.0010993	-0.00139395	-0.000370182	0.000917615	0.00262812	0.00531394	0.0036565	0.00631063	0.00878043	0.00976053	0.00904265	0.00824987	0.00644029	0.00538171	0.00642422	0.00713069	0.00834086	0.00959001
70210986		-0.00162206	-0.000643639	-0.000223932	-0.000386339	0.000271694	-0.00132918	1.448e-06	0.00187726	0.00152917	0.00282634	0.00269746	0.0040164	0.00550004	0.0069191	0.00822976	0.00818024	0.00896785	0.00841326	0.0074837	0.00599594	0.00382225	0.00147993
70211056		-0.000597964	-0.000144757	0.000214469	0.000414107	0.00140362	0.00322994	0.00456137	0.00458336	0.00537523	0.00711735	0.00862814	0.00978259	0.0104731	0.00829461	0.00876444	0.00810831	0.00933854	0.00882125	0.0101371	0.00872536	0.0090072	0.00679595	0.00514169	0.00416872	0.00383715
70211670		0.00140703	0.000616837	0.000330089	-0.000267681	-0.000724504	-0.00122141	-0.00172541	-0.00205738	-0.00197477	-0.00164748	6.76222e-05	0.00247834	0.00499402	0.00733561	0.00914538	0.00992227	0.012077	0.0120165	0.0119821	0.0120862	0.0120876	0.0114316	0.00991086	0.00842431	0.00808456	0.00617065	0.00543471	0.00526326	0.00593392
70212047		-3.85483e-06	-2.67975e-05	0.00014328	0.000163951	0.000580169	-0.000808713	0.000321658	0.00184923	0.0036618	0.00468579	0.00516456	0.0053943	0.00604925	0.00576832	0.00619575	0.00581166	0.00564275	0.00543036	0.00541321	0.00406657	0.0031969
70212424		-0.000304696	0.000773765	0.000222287	0.000260791	0.000327214	0.00119004	0.00253797	0.00429926	0.00619254	0.00794923	0.00700179	0.00905248	0.0108075	0.012955	0.0143096	0.0160312	0.0142277	0.0133022	0.00999153	0.0102529	0.00842993	0.00850045	0.00684358	0.00444864	0.00266013	-0.000236379	-0.000660206
70212591		0.00263123	0.00285686	0.00341937	0.00399708	0.00454526	0.00512988	0.00567065	0.00564338	0.00608099	0.0060262	0.00653164	0.00680669	0.00671945	0.00685006	0.00670733	0.00671305	0.00657928	0.00657029	0.00733102	0.00780336	0.00939543	0.00887075	0.00878238	0.00838631	0.00890525	0.00899624	0.00891632	0.00926683	0.00942386	0.0102079
70212968		0.00112754	0.00170879	0.00269347	0.00351952	0.00432827	0.00418806	0.00401557	0.00391488	0.0040833	0.00461415	0.0041972	0.00457182	0.00543931	0.0033565	0.0038133	0.00305691	0.00426003	0.00571547	0.00550748	0.00619986	0.00555036	0.0056483	0.00485683	0.00399798	0.00372933	0.00407976	0.0042822
70213275		0.000797994	0.00124311	0.00052247	0.00061207	0.000785965	0.00133138	0.00194168	0.00253882	0.00444464	0.00624441	0.00708355	0.00789707	0.00906956	0.00944477	0.0102197	0.0100906	0.0103771	0.0102285	0.0103223	0.00959009	0.00881858	0.00831732	0.00692323	0.00593661
70213582		0.00290657	0.00333493	0.00340715	0.00349186	0.00354352	0.00345332	0.00389962	0.00445307	0.00408547	0.00383434	0.00283653	0.00407401	0.00360996	0.00403001	0.00413386	0.00479681	0.00707596	0.00552048	0.00793235	0.00697161	0.00800825	0.00821688	0.00876063	0.00859745	0.00948057	0.0088702	0.00834008	0.0077161	0.00712609	0.00581456
70213652		0.001579	0.00128579	0.00146805	0.00270953	0.00390694	0.00286168	0.00240124	0.00350344	0.00384498	0.00509936	0.00273488	0.00452423	0.00278035	0.000707715	0.000331009	-0.00088668	-0.0022335	-0.00185217	-0.000898284	1.63635e-05	0.00100029	0.00175527	0.00267931	0.00324193
70214196		-0.00180648	-0.00117535	-0.000310242	0.000182189	0.00172314	0.00116882	0.00288422	0.00258311	0.00476882	0.00521753	0.00834726	0.00770274	0.00866755	0.0112801	0.0139063	0.0157855	0.0155683	0.0152356	0.0144574	0.013805	0.0110265	0.00905547	0.00818017	0.00876469	0.00901451	0.00942449	0.00951385
70214336		-0.00236251	-0.00229418	-0.00229983	-0.00252533	-0.00260014	-0.0026918	-0.00269765	-0.00114619	-0.000458956	0.000410174	0.00106545	0.0017698	0.00294385	0.00412726	0.00516836	0.00723249	0.00829468	0.00921027	0.00978567	0.0092541	0.00856502	0.00818261	0.00811929	0.00838147	0.00872687	0.00946543	0.0104	0.0102653	0.0103604	0.00909911
70215494		0.00381359	0.00401187	0.00394679	0.00425423	0.00272436	0.00271057	0.00257701	0.00276941	0.00276023	0.0025102	0.00256539	0.00237906	0.00217068	-0.000129751	0.000442109	0.00126402	0.00177935	0.00489227	0.00572519	0.00593436	0.00546787	0.00459913	0.00403499	0.0045789	0.00420838	0.00404416	0.00371478	0.00344863	0.00359394
70217002		0.0014498	0.000933543	0.00115677	0.00119759	0.00168409	0.00206085	0.00235587	0.00397538	0.0054842	0.00620403	0.00752366	0.00792452	0.00797124	0.00939675	0.00855479	0.0100712	0.0092361	0.0089557	0.0097142	0.00897339	0.00760782	0.00664145	0.00434122	0.00376655	0.00429243	0.00453227	0.00457805
70217169		-0.00276006	-0.00268844	-0.00249294	-0.0023897	-0.00259221	-0.00232463	-0.00162021	-0.000651802	0.00168558	0.00323517	0.00415958	0.00683672	0.00867913	0.0116015	0.0136987	0.0134735	0.012372	0.0107649	0.00957571	0.00901024	0.00919722	0.00918886	0.00901737	0.00803251
70217476		-0.000621302	-0.000499736	-8.44391e-05	0.000570516	0.0010074	0.000344092	0.00124425	0.00252405	0.00332532	0.00459365	0.00355334	0.00605316	0.0061965	0.0038885	0.0040446	0.00476553	0.00619875	0.00659995	0.0075631	0.00810462	0.00829567	0.00784787
70217546		0.00246767	0.00244527	0.00223301	0.00222472	0.00210307	0.00268515	0.00319587	0.00363728	0.00443218	0.00507619	0.00630583	0.00666144	0.00684256	0.00676757	0.00722943	0.00788326	0.00926944	0.0107269	0.0113607	0.0114414	0.0100651	0.00891904	0.00861531	0.00850188	0.00782822	0.00734835
70218160		0.000934435	0.000221195	-0.000219449	-0.00150237	-0.00491173	-0.0120681	-0.00836572	-0.0142902	-0.0204922	-0.0185057	-0.0187069	-0.0183993	-0.0192326	-0.0209125	-0.0245086	-0.0246382	-0.0257812	-0.0240799	-0.0274376	-0.0299112	-0.0332591	-0.0382697	-0.0370561	-0.0361288	-0.0337853	-0.0357199	-0.0353995	-0.0316294	-0.0269756
70218607		-0.000222123	0.000354552	0.00136923	0.00268545	0.00404277	0.00526067	0.00632962	0.00739589	0.00853733	0.0101705	0.0114625	0.0122372	0.0124781	0.0126135	0.0122889	0.0119715	0.0112217	0.01032	0.00979364	0.00895714	0.00781133	0.00654136	0.00519581
70219835		0.000996536	0.00155477	0.00190538	0.00190376	0.00214781	0.00139282	0.00101656	0.00103577	0.000849176	0.00154151	0.00254369	0.00366273	0.0047535	0.00574769	0.00654885	0.00610252	0.00670625	0.00723777	0.00790529	0.00870732	0.00944781	0.00982805	0.00994867	0.00996928	0.00998833	0.00929376	0.00854443	0.00866069
70219905		-0.00145646	-0.00183582	-0.00150478	-0.0011533	-0.00106431	-0.000711921	-0.000805146	-0.000543686	0.000241078	0.00110181	0.00042268	0.00142853	0.00247753	0.00299434	0.00325785	0.0036416	0.00451069	0.00701163	0.00984753	0.0107111	0.0104041	0.0102519	0.00998313	0.00838658	0.00666365	0.00645134	0.00640635	0.00717535	0.00674382
70220142		0.000555588	0.000564819	0.00113855	0.00177534	0.00243272	0.00258957	0.00181681	0.00102003	0.00167397	0.000573122	0.00215723	0.00310248	0.00428311	0.00521172	0.00597205	0.00659884	0.0106037	0.0114081	0.0115131	0.0111743	0.0108597	0.0108257	0.0110749	0.0117748	0.0112227	0.0107127	0.0120084	0.00978969
70220379		0.00418099	0.00405826	0.00401018	0.00346055	0.00328904	0.00268943	0.00296777	0.00196432	0.00175357	0.00350926	0.00245194	0.00333492	0.00559909	0.00788914	0.00942973	0.00879751	0.0117243	0.0106223	0.0151643	0.0122611	0.0137591	0.0148279	0.0151982	0.0143272	0.0149891	0.0142554	0.0151648	0.0145411	0.0148021	0.0143107
70220686		0.00120739	0.00100532	0.000754309	0.000932969	0.00224474	0.00270562	0.00323607	0.00422154	0.00577067	0.00763157	0.00912177	0.00960331	0.0089418	0.0075522	0.00559836	0.00367532	0.00241205	0.000102918	-0.000431164	-0.00103785	-0.00113282	-0.000771295	-0.000584197	5.98834e-05	0.000210692	0.000998796	0.00155857
70220826		0.00283154	0.00315124	0.00306982	0.00370231	0.00352831	0.00434589	0.00537923	0.0062458	0.00675617	0.00673062	0.00683256	0.00699007	0.00681225	0.00676294	0.00670382	0.00658813	0.00615712	0.00581022	0.00503099	0.00418398	0.00334012	0.00254881
70221203		0.00113512	0.00127414	0.0015849	0.00212501	0.002812	0.00342535	0.00373378	0.00370677	0.00369696	0.0042165	0.00568682	0.00648648	0.0050897	0.00746777	0.0093915	0.009591	0.00827849	0.00654741	0.00478996	0.00334704	0.00268958	0.00256484	0.00230349	0.00250301
70221677		0.00123713	0.00114137	0.000804568	0.000824133	0.0011029	0.00194555	0.00297159	0.000683044	0.000999611	0.00244995	0.00210946	0.00353199	0.00409891	0.00559109	0.00726204	0.00817441	0.00766464	0.00781884	0.00851023	0.00932823	0.00964786	0.0102742	0.0100045
70221747		-0.000626837	-0.000372832	8.32346e-05	0.000999134	0.00216957	0.00319813	0.00318007	0.0043733	0.00475081	0.00523915	0.0057925	0.00629908	0.00637037	0.00819489	0.00840016	0.00819784	0.00714197	0.00645454	0.00652008	0.00605835	0.00665483	0.00583968	0.00496169	0.00433249	0.00418825	0.00406345	0.00372036	0.00329647	0.00305687
70221817		-0.00134165	-0.000237551	0.00131729	0.0010882	0.00273059	0.00403487	0.0062362	0.00894575	0.0111349	0.0137358	0.0139853	0.0141442	0.0134855	0.0126484	0.0130597	0.0125091	0.0121548	0.0119816	0.0108733	0.0102786
70221984		0.00103669	0.00122217	0.00126433	0.000773434	0.000947566	0.00119689	0.00212553	0.00307809	0.00319607	0.00225099	0.00360472	0.00382952	0.005623	0.00496322	0.00671513	0.00789959	0.0111134	0.0107955	0.0123083	0.0144344	0.01537	0.0164778	0.0152787	0.0157226	0.0140327
70222431		0.00135537	0.00147504	0.00172855	0.00227406	0.00261603	0.00338334	0.00386925	0.0044264	0.00481713	0.00517792	0.00557814	0.00476638	0.00490388	0.00512523	0.00539561	0.00566078	0.00341083	0.00523922	0.0023954	0.00423073	0.00248376	0.00176626	0.00285962	0.00225165	0.00253895	0.0017701	0.00104551	0.000540934	0.00077431	0.00156628
70222501		0.000643282	0.00065887	0.00101449	0.00170182	0.00262722	0.00244929	0.00246983	0.00260799	0.00246195	0.00263333	0.00330917	0.00385714	0.00439618	0.00515462	0.0049296	0.00566816	0.00505451	0.00561365	0.00479545	0.0044735	0.00354727	0.00475048	0.0040811	0.00413314	0.00452394	0.00432758	0.0038685	0.00346694	0.00240793	0.0016995
70222668		0.000196543	0.000249599	0.000753687	0.00163003	0.00295567	0.00366903	0.00481673	0.00616374	0.00754374	0.0075773	0.00885561	0.0101355	0.00993875	0.00932535	0.00791849	0.00528495	0.00360095	0.0030393	0.00197728	0.00188752	0.00234605	0.00234558	0.00297243	0.00309017	0.00273237	0.0028171	0.0031104
70223352		-0.000147084	0.000585485	0.00240784	0.00363207	0.0049625	0.00633072	0.00517623	0.00645539	0.00573177	0.00608741	0.00698298	0.00737267	0.00592584	0.00544371	0.00629322	0.00660946	0.0057738	0.0059898	0.00636241	0.00740703	0.00755451	0.00805202	0.00762824	0.00761328	0.00703999	0.00641059	0.00582299
70223589		-0.00016626	0.00019784	0.000398913	0.000551997	0.000542182	0.000675417	0.00103957	0.00173428	0.00317856	0.00485028	0.00638868	0.00784926	0.00794127	0.00777924	0.00806838	0.0083984	0.0073174	0.00735091	0.00640007	0.00722585	0.0067615	0.00795072	0.00900099	0.00941836	0.00830626	0.00748535	0.00659102	0.00599548	0.00587766
70223659		0.00147248	0.00119389	0.00144933	0.00216953	0.00348928	0.00332901	0.00363642	0.00549783	0.00678436	0.00932256	0.00763452	0.00900438	0.0104663	0.0115223	0.011828	0.0119651	0.0106942	0.00938689	0.00826821	0.00759167	0.00746776	0.00764509
70226702		0.000188768	0.000811825	0.00209412	0.00400695	0.00414362	0.00675115	0.00872832	0.0120584	0.0121858	0.0149016	0.0157209	0.0177189	0.0186969	0.0196937	0.0179586	0.018887	0.0170926	0.0158678	0.0144757	0.0125579	0.0105726	0.00782996	0.00572523	0.00380659
70226869		0.00463024	0.00519484	0.00710781	0.00828557	0.00919027	0.00897055	0.00991908	0.00955185	0.0114558	0.011391	0.0114812	0.0140486	0.0151684	0.0153042	0.0148277	0.0136178	0.0119732	0.011217
70226939		0.00397079	0.0044452	0.0046375	0.00438175	0.00386419	0.00333148	0.0031167	0.00294122	0.00320369	0.00218036	0.00106673	0.000126502	-0.00109869	-0.00151676	-0.0018097	-0.000684206	2.55023e-05	0.00515072	0.00825666	0.0116437	0.0115498	0.0119784	0.0129823	0.0131669	0.0116717
70227176		0.00443783	0.00491303	0.00540585	0.00560836	0.00521935	0.00451259	0.00452405	0.00473626	0.00576008	0.0070266	0.00785373	0.0083958	0.00605421	0.00700523	0.00713016	0.00737546	0.0076184	0.00795656	0.00839828	0.0090879	0.00940183	0.0116316	0.0126824	0.0137772	0.0131371	0.0120808	0.00979328	0.00814171	0.00704854
70227553		0.00418377	0.0053601	0.0068115	0.00775832	0.00773492	0.00894349	0.009512	0.00887883	0.0106618	0.0127609	0.015217	0.0126921	0.015808	0.0155076	0.0152355	0.0132911	0.0114278	0.0102194	0.00920496	0.00861938	0.00892145	0.00832882	0.00707441	0.00549955	0.00471972	0.00458877	0.00449144
70228474		-0.000342435	0.000424364	0.000612726	0.000592387	0.000513147	0.000546164	0.000494123	-4.50463e-05	0.00108317	0.00171742	0.00287396	0.00402677	0.005312	0.00389937	0.00539083	0.0065553	0.00766925	0.00855531	0.00919227	0.0095849	0.00979436	0.00990287	0.00992303	0.00984676	0.010339	0.0107014	0.0112061
70229158		0.00229529	0.00277336	0.00315701	0.00268776	0.00280904	0.00340304	0.00439092	0.00558609	0.00678022	0.0077702	0.00762632	0.00733726	0.00652846	0.0072622	0.00619965	0.00584735	0.00521306	0.00380777	0.00176447	0.000721051	0.000233039
70229605		0.00537765	0.00622597	0.00778953	0.00957536	0.0104529	0.0115113	0.0104949	0.0105707	0.00923435	0.00772536	0.0078855	0.0071544	0.00686662	0.00575476	0.0048702	0.00375429	0.00367592	0.00317546	0.00300575	0.0034061	0.00334387	0.00365545	0.00397731	0.00400308
70229842		0.000249686	0.000319564	0.000327826	0.000141121	-2.60292e-06	-7.20404e-05	-0.000183179	-0.000144126	0.000187571	0.000595871	0.001304	0.00196945	0.002695	0.0033613	0.00328212	0.00422045	0.00433796	0.00515323	0.00611291	0.0067562	0.00851358	0.00978225	0.0113077	0.0124674	0.0114259	0.0119553	0.0108886	0.0103987	0.00931569	0.00885562
70230079		0.00210831	0.00278761	0.00261547	0.00142337	0.00436713	0.00192701	0.00254278	0.00541108	0.00477752	0.00665177	0.00670276	0.00745802	0.00608428	0.00543545	0.00461519	0.00351672	0.00187853	0.000576002	-0.000419739	-0.00128259	-0.00191613	-0.00272838	-0.00284696	-0.00240826	-0.00193395
70230149		0.000275501	-0.000152955	-0.000620985	-0.00111157	-0.000688877	-0.0012488	-0.000392792	0.000599472	-0.00017098	0.000671441	0.0018357	0.00347335	0.00268574	0.00484121	0.00583681	0.0070457	0.00526569	0.00635065	0.00704916	0.00696387	0.00684437	0.00679683	0.0068173	0.00743162	0.00683673	0.00570933	0.00449624	0.00189737	0.00146129	0.000663592
70230526		0.00291788	0.00337959	0.00392414	0.00445309	0.00481782	0.00494042	0.00448174	0.00487147	0.00623923	0.00768368	0.00847209	0.00922483	0.00945671	0.00976439	0.00991128	0.0100791	0.0100302	0.00892738	0.00728896	0.00644995	0.00643108	0.00753473	0.00781864	0.0073873	0.00798306	0.00876443	0.00841061	0.00677385
70232675		1.07033e-05	0.000604906	0.00149413	0.00214499	0.00266957	0.00349059	0.00302608	0.00238814	0.00225654	0.00246659	0.00228092	0.00242828	0.00271175	0.00301426	0.00198552	0.0043993	0.00389587	0.00421367	0.00460961	0.00528522	0.00694295	0.00869664	0.00995241	0.00821966	0.0097943	0.0107408	0.0114286	0.0110425	0.00968974
70233052		-0.000251799	-2.05815e-05	0.000295343	0.000388398	0.000515904	0.0006114	0.000677237	0.00099628	0.000985408	0.00140278	0.00262511	0.0032348	0.00251705	0.00555428	0.00610976	0.00767461	0.0101593	0.0113427	0.013059	0.0131857	0.0122334	0.0109418	0.00961927	0.00881977	0.00841711	0.00785185	0.00763134	0.00830436
70233122		-0.00255898	-0.00290226	-0.0030869	-0.00306498	-0.00252639	-0.00193059	-0.000866283	0.000685906	0.00271203	0.00505864	0.00737676	0.01126	0.0114414	0.0111196	0.0104185	0.00937766	0.00849759	0.00769468	0.00730675	0.00738888	0.00770021	0.00812468	0.00883038	0.00968874	0.0101424	0.010385
70233359		0.000274414	0.00136918	0.00320401	0.0047086	0.00601524	0.00717222	0.00839661	0.0096686	0.0105429	0.0113865	0.0113391	0.0116899	0.0129204	0.0133483	0.0133362	0.0135058	0.0129726	0.0120447	0.0108582	0.0104774	0.00956015	0.00900548	0.00845565
70233596		-0.0061852	-0.00549369	-0.00340728	-0.00371305	-0.00167553	0.000832798	0.0028878	0.0011433	0.00274794	0.00442016	0.00544348	0.00593734	0.00725413	0.00946233	0.0115069	0.0100354	0.00978781	0.0107318	0.00966522	0.00832243	0.00728882
70233736		-0.00246105	-0.000761369	0.000377206	0.00209711	0.00378628	0.00182712	0.00437086	0.00731316	0.00847977	0.00903507	0.008895	0.00878379	0.00811297	0.00875688	0.00803376	0.00778644	0.00674537	0.00519454	0.00354129	0.00276443	0.00236124
70234280		-0.00272464	-0.00280717	-0.00292044	-0.00282178	-0.00263934	-0.00253625	-0.00227881	-0.00015498	0.00256133	0.00524608	0.00460704	0.00737993	0.00817965	0.0100031	0.0105409	0.01114	0.0112217	0.0115819	0.0112359	0.0110461	0.0107826	0.0109351	0.0108523	0.0107195	0.0103917	0.010119	0.00964296
70234350		0.00384251	0.00426997	0.00410712	0.0041827	0.00453475	0.00486215	0.00486104	0.00518924	0.00567117	0.00607908	0.00738434	0.00696107	0.00710667	0.0069579	0.00617694	0.00598698	0.00501006	0.00354021	0.00184929	0.0012124	0.000612227	0.000405899
70234894		0.00329697	0.00342023	0.00394265	0.00401176	0.00391764	0.00423905	0.00462248	0.00519577	0.00576929	0.00644275	0.00629078	0.00701878	0.00681757	0.0067056	0.00604208	0.00447627	0.00520193	0.00470878	0.00549072	0.00601489	0.00660688	0.00718674	0.00666376	0.00702482	0.00673907	0.005985	0.00576193	0.00581926	0.00594889
70235104		0.00207724	0.00293089	0.00385847	0.00431513	0.00427411	0.00439219	0.00448105	0.00445354	0.00480231	0.00566693	0.00581676	0.00715566	0.00821119	0.00777267	0.00808512	0.0103671	0.0111198	0.0104446	0.0111525	0.0111117	0.0104176	0.0111558	0.0109653	0.0108615	0.00963903	0.00866946	0.00800819	0.00727895
70235271		0.00288446	0.0028525	0.0026189	0.00225252	0.00194968	0.00190483	0.00223081	0.00291951	0.00383514	0.00480628	0.00582369	0.00678691	0.00744425	0.00774666	0.00791938	0.00814466	0.00864648	0.00950363	0.0103522	0.010574	0.00981371	0.00766093	0.00543031	0.00447373	0.00364866	0.00371751	0.00142877	-0.000342036
70236025		-0.0012625	-0.00143768	-0.00142506	-0.000943269	-0.000221822	0.000523207	0.000796662	0.00134868	0.0019447	0.00431994	0.00773412	0.0068738	0.00988753	0.0114459	0.0125847	0.0138118	0.0147516	0.013968	0.0141208	0.0147099	0.0142159	0.0145558	0.0142629	0.0138751	0.0132653	0.0122775
70236639		0.0016502	0.00210168	0.00181432	0.00116122	0.0017949	0.00165895	0.00211017	0.00286353	0.00367277	0.00448976	0.00545066	0.00655454	0.00740981	0.00976547	0.0117303	0.0125348	0.0142705	0.012975	0.0139386	0.0144027	0.0133593	0.0101573	0.00811968	0.00687647	0.00513934	0.00496704
70237937		0.00192254	0.00223671	0.00241322	0.00246087	0.00203803	0.00208506	0.00205748	0.00175266	0.00168238	0.00187838	0.00246133	0.00322016	0.00406467	0.00525302	0.00696052	0.00900218	0.0109435	0.0125783	0.0118983	0.0104575	0.00895377	0.00796204	0.0075458	0.00716182	0.00675419	0.00696881
70238244		0.001143	0.0021119	0.00247193	0.0015758	0.00151417	0.00247365	0.00224046	0.00514062	0.00725704	0.00702178	0.00765656	0.00792476	0.00788746	0.00756098	0.0062888	0.00672425	0.00670416	0.00669074	0.0064056	0.00598739	0.00510961	0.00434635	0.00392586	0.00363121	0.00316479
70239542		0.00113728	0.00140715	0.00157765	0.00164797	0.000872972	0.00104931	0.00144762	0.00132144	0.0026435	0.00210253	0.00351977	0.00391441	0.00568284	0.00408265	0.00499801	0.00777503	0.00817789	0.00923223	0.00887979	0.00807773	0.00750727	0.00730908	0.00711223	0.00719035	0.00695824	0.00638976	0.00512662	0.00288039
70239612		0.00193404	0.00156277	0.000825003	0.000199825	-0.000221507	-0.000526928	-0.000567775	1.08468e-05	0.00028732	0.00124916	0.00243012	0.00399783	0.00274116	0.00387415	0.00517951	0.00666367	0.00812512	0.00916557	0.00852401	0.00948371	0.008031	0.00697141	0.00546584	0.00448931	0.00347713	0.00226467	0.000545948	-0.000616735	-0.00107516	-0.00200775
70239919		0.00176507	0.00226692	0.00271637	0.00309207	0.00341367	0.0037983	0.00440241	0.00496416	0.00444864	0.00486203	0.00516268	0.00647831	0.00699836	0.00872708	0.00892643	0.00959145	0.0103053	0.0109651	0.0122145	0.0115859	0.0114354	0.0106926	0.0095941	0.00959177	0.0100053	0.0109151
70240463		-0.000675029	0.000183238	0.00103809	0.00144541	0.00091018	0.000566102	0.000511671	0.000433011	0.000442974	0.00152234	0.000709594	0.00133895	0.00158035	0.00224803	0.00354032	0.00608511	0.00857441	0.0110974	0.0122739	0.0129009	0.0106835	0.00901759	0.00642334	0.00346619	-0.00296291	-0.00968278	-0.0118465	-0.0133084	-0.0144576	-0.0130297
70240770		-0.00254984	-0.00230489	-0.00197731	-0.00156432	-0.00117887	-0.000689445	-0.00174447	-0.000963688	0.000501933	0.00237284	0.00387173	0.00637841	0.00740316	0.00790485	0.00833062	0.00834119	0.00805751	0.00805574	0.00836985	0.00861623	0.00844081	0.00808118	0.00760973	0.00813414	0.00761694	0.00763245	0.00870392	0.00922901	0.00910703
70240910		-0.0003859	-0.000462741	-0.000595751	-0.000736454	-0.000541453	-3.60402e-05	0.00108964	0.00300416	0.00548606	0.00748575	0.00999938	0.0100784	0.0121348	0.0128271	0.0136808	0.015204	0.0148176	0.0154016	0.0149222	0.0135132	0.0137037	0.012538	0.0116759	0.0106867	0.00945275	0.00795921	0.00656345	0.00566401
70241077		0.00838435	0.00712273	0.00897684	0.0114895	0.0141777	0.0162891	0.0149857	0.0166705	0.0160354	0.0152261	0.0150443	0.0138914	0.0135373	0.0121629	0.0111036	0.0101833	0.00886357	0.00741337
70241524		-0.000975304	5.19414e-05	-0.000522055	0.000319145	0.00111569	0.00176263	0.00240429	0.00293157	0.00503519	0.00747411	0.00975878	0.00799158	0.00956168	0.0105174	0.0107789	0.0105203	0.0110765	0.00927951	0.00950841	0.00752246	0.00570731	0.00510603	0.00459292	0.00391944	0.0033162	0.00342357	0.00382901	0.00433556	0.00432649
70241761		0.00293946	0.00257091	0.00229901	0.00142226	0.000695704	0.000332741	0.000215675	0.000176737	0.00043717	0.00161553	0.00278158	0.00252285	0.00383774	0.00560455	0.00379868	0.00555432	0.00674652	0.00701894	0.00830689	0.00818717	0.00684306	0.00667794	0.00748543	0.00722348	0.0071613	0.00738196	0.007981	0.00807722	0.00826878
70242682		0.00176459	0.00202458	0.00201054	0.00287982	0.00204335	0.00419672	0.00340264	0.00550539	0.0066033	0.00708948	0.00889296	0.0120161	0.0115358	0.0124083	0.0120347	0.0120492	0.0119487	0.0118891	0.0108376	0.00937962	0.00796865	0.00656304	0.00617673	0.00590132	0.0057228	0.00558486	0.00528262	0.00493317
70242822		0.00338169	0.00418839	0.00467782	0.00518612	0.00538671	0.00490917	0.00425372	0.00383816	0.00396445	0.00433333	0.00488245	0.00540814	0.00584271	0.0062339	0.00845092	0.00890436	0.00924237	0.0109686	0.0115451	0.0116401	0.0121988	0.0116201	0.0108896	0.0103308
70242989		0.00110958	0.00148842	0.00173342	0.00174056	0.00241268	0.00247216	0.00270471	0.00316889	0.00283285	0.00356151	0.00556127	0.00643045	0.00897926	0.0117204	0.0107947	0.011492	0.0112439	0.0110446	0.0108018	0.0105159	0.0101104	0.00954669	0.00812749	0.006708	0.00596036	0.0055884	0.00517024
70243059		0.00211133	0.00166797	0.00134799	0.000742741	0.00029844	1.73798e-05	-0.000109503	-0.000130713	-0.000123982	0.000347872	0.000103745	2.94009e-05	-0.000201065	-0.00053954	-0.000481077	-0.000291149	0.000551363	0.00213758	0.00135508	0.00237011	0.00360642	0.00440406	0.00624937	0.00785792	0.0108346	0.0112344	0.0110369	0.0113163	0.0101322	0.0102668
70244804		0.000126744	1.28834e-05	-8.93017e-05	0.000537009	6.94841e-05	0.000143155	0.000975733	0.00148211	0.00103639	0.00262758	0.00234258	0.0011825	0.00268549	0.00369731	0.00602521	0.00842039	0.00899161	0.00779191	0.00706796	0.00714332	0.00699918	0.00736222	0.00766625	0.00781766	0.00726513	0.00647243	0.00550828	0.00477911	0.00440413
70245041		0.00137042	0.0012818	0.00116207	0.00108959	0.00100384	0.00110105	0.00126653	0.00153597	0.00223171	0.00244848	0.00299837	0.00541524	0.00607983	0.0075753	0.0102168	0.0107675	0.0110168	0.01271	0.0143096	0.0143077	0.0129778	0.0135813	0.0127144	0.013264	0.0127182	0.0126992	0.0129619	0.0129273	0.012901
70245111		-0.000739158	-0.000251772	9.48008e-05	0.00181413	0.00119345	0.0013308	0.00138979	0.00246618	0.00262577	0.00269482	0.00394161	0.00487713	0.00520214	0.00618833	0.00663391	0.00608561	0.00520384	0.00427023	0.00310484	0.00262072	0.00323206	0.00416267
70246032		0.00207229	0.00226125	0.00258711	0.0027751	0.00274539	0.00254313	0.0025355	0.002413	0.00236895	0.00222565	0.00175011	0.00217918	0.00233085	0.00256177	0.00363098	0.00522685	0.00825386	0.00890605	0.00952075	0.0101562	0.0124734	0.0120275	0.0139816	0.014234	0.0142996	0.0132971	0.0117374	0.0099657	0.00838036	0.0064792
70247260		-0.00162527	-0.00011283	0.00178394	0.00278605	0.00506157	0.00621525	0.00716591	0.00675089	0.00834994	0.00895611	0.00843243	0.0086395	0.00780393	0.00727781	0.00653386	0.00600852	0.00510198	0.00432577	0.00371176	0.00349321	0.00364353
70248628		0.00220973	0.00179074	0.00110465	0.000371089	-0.000214148	-0.000599861	-2.81716e-05	0.000151165	0.00057439	0.00171292	0.00225108	0.00335196	0.00412787	0.00453074	0.0054704	0.00813032	0.00737462	0.0104319	0.0110195	0.0107139	0.0107127	0.0101179	0.0096608	0.00909759
70249479		0.00436279	0.00456392	0.00483478	0.00408966	0.00518511	0.00415073	0.00462039	0.00508415	0.00569501	0.0074702	0.00633923	0.00950768	0.00767856	0.00785794	0.00747585	0.00726996	0.00733363	0.00746967	0.00816545	0.0077817	0.00806028	0.00874978	0.0104438	0.0109495
70249549		0.000951022	0.000579351	0.000302251	0.000261193	0.000417984	-0.000386954	0.00063548	0.00151199	0.00275607	0.00450553	0.00579437	0.00942514	0.0106209	0.0111981	0.0111669	0.012965	0.0123793	0.0118594	0.0111964	0.00971314	0.00787647	0.00627766	0.00592544	0.00532881	0.00442722
70249786		-0.000686975	-0.000265601	0.000232118	0.000629974	0.000743844	0.000672057	0.000750878	0.00120088	0.00202088	0.00300514	0.00392693	0.00462835	0.00563026	0.00644229	0.00645614	0.0074378	0.0080356	0.00920231	0.0101928	0.00849855	0.00898567	0.00862884	0.00890046	0.00866384	0.00871092	0.00802523	0.00726558
70250303		-0.00118454	-0.000915751	-0.000967875	-0.000633938	-0.000322946	-0.000125115	2.94567e-05	9.26204e-05	0.000575205	0.00147972	0.00283845	0.00472589	0.00707805	0.00954961	0.0117097	0.013564	0.0153258	0.0163323	0.015668	0.0143811	0.0130804	0.0115641	0.00931762	0.00667608	0.0045412	0.00324036	0.00311053	0.0034807	0.00399173	0.00457367
70250917		0.00352323	0.00352777	0.00348826	0.00355843	0.00382964	0.00496182	0.00717709	0.00836567	0.00910119	0.0111717	0.0133616	0.0131261	0.0147857	0.0152442	0.0152366	0.0143333	0.0134974	0.0128623	0.0126335	0.0120793	0.0127136	0.0114996	0.00881625	0.00738493	0.006783
70251224		-0.00255133	-0.00182262	-0.000775818	0.000523897	-0.000502222	0.000927249	0.00241828	0.00233429	0.00414263	0.0070456	0.00944997	0.0111131	0.0117004	0.0113041	0.00859154	0.00502454	0.00409771	0.00111792	-0.000731134	-0.00157354	-0.00246135	-0.00298114	-0.00330666	-0.00381459
70251531		0.00807132	0.010031	0.0116973	0.0129413	0.015616	0.015617	0.0147569	0.01289	0.0105204	0.00903592	0.00717001	0.00601479	0.00501358	0.00410526	0.00375327	0.00371206	0.00379615	0.00378075	0.00425072
70251768		0.00244194	0.00308494	0.00395851	0.0047192	0.00554079	0.00571828	0.00616525	0.00635318	0.00704609	0.00574116	0.00622262	0.00688435	0.00719342	0.00784758	0.00874072	0.00924845	0.0100383	0.00874272	0.00750991	0.00768334	0.00702876	0.00695398	0.00642816	0.0059463	0.00563133	0.00496094	0.00380619	0.00264863
70252075		0.00285932	0.0026759	0.00242966	0.00217174	0.00140844	0.00106813	0.00117727	0.00172051	0.00356505	0.00536724	0.00664245	0.00623955	0.00678105	0.00768077	0.00891916	0.0105347	0.0109102	0.0119828	0.0123894	0.0125875	0.0121831	0.0121073	0.011689
70252215		0.00590918	0.00615098	0.0067668	0.00702655	0.00736775	0.00698655	0.00698038	0.0063308	0.00696622	0.00704693	0.00751912	0.00828678	0.00861312	0.0085712	0.00835153	0.0104622	0.00949172	0.0111164	0.0123746	0.0119457	0.0113836	0.0108291	0.0110174	0.0114651	0.0117495	0.011706
70252452		0.000899686	0.00156399	0.00219707	0.0023558	0.0032888	0.00378344	0.00466063	0.00586176	0.00726058	0.0112161	0.0124858	0.013224	0.0129773	0.0118198	0.0103226	0.00930839	0.00949419	0.0091457	0.0087817	0.00862888	0.00782916	0.00669182	0.00547961	0.0042864	0.0031169	0.00217961	0.00209426
70252522		0.0013446	0.00125506	0.00138701	0.00188179	0.00254981	0.00317054	0.00412999	0.00425941	0.00480914	0.00555415	0.00496319	0.00582692	0.00811857	0.00818758	0.00989334	0.00941879	0.00933706	0.00987294	0.00940437	0.00902651	0.00873285	0.00843185	0.00817	0.0083729
70253136		0.00253566	0.00271936	0.00288517	0.00316142	0.00366771	0.00462531	0.00559683	0.0067363	0.00769737	0.00825733	0.00843256	0.00825932	0.00791748	0.00877439	0.0087587	0.00849576	0.00856099	0.00878416	0.00860153	0.00811635	0.0076465	0.0068138	0.0059523	0.00550216	0.00488097	0.00443143
70253443		-0.00149536	-0.00143285	-0.000635998	-0.000185878	0.000412519	0.00159425	0.00206221	0.00258083	0.00325644	0.00520424	0.00621683	0.00714528	0.00837039	0.00998931	0.0117433	0.015047	0.0159747	0.0160162	0.0171031	0.0168202	0.0158353	0.0147357	0.013774	0.0128167	0.011561	0.0105816	0.00865928	0.00612581	0.00699744	0.00436689
70253750		-0.00386997	-0.00368552	-0.00344876	-0.00304088	-0.00225191	-0.000690262	0.00160255	0.00428742	0.006914	0.00917866	0.0109044	0.0119234	0.0123907	0.0118094	0.0109721	0.0107225	0.00982095	0.00826273	0.00698677	0.00639195	0.00568041	0.00481769	0.00298134
70253987		-0.00346904	-0.00293008	-0.00234093	-0.00166199	-0.00106741	-0.00232432	-0.00120754	-5.02917e-05	0.00249747	0.00474269	0.0072472	0.0092687	0.00770213	0.0071793	0.00896534	0.00709163	0.0069566	0.00438678	0.00281482	0.00257089	0.001506	-0.000171193	-0.00142633	-0.00195549
70254057		-0.000246039	0.000685676	0.00185624	0.002565	0.0030421	0.00273759	0.00276715	0.00290316	0.00342995	0.00567501	0.0077474	0.00935727	0.0143581	0.00883335	0.0131248	0.00956024	0.00799081	0.00842006	0.00664812	0.00654838	0.00659578	0.00422335
70254127		0.0021953	0.00208431	0.00162663	0.000846455	0.000152718	-0.000998445	-0.00132421	-0.00117262	-0.000519736	0.000912524	0.00220708	0.000196689	0.00198749	0.00303826	0.00456452	0.00521813	0.00583315	0.00585439	0.00656254	0.00707992	0.00558118	0.00573457	0.00625416	0.00669525	0.00564271	0.00550194	0.00652078	0.00660167
70254504		0.000605966	0.00140027	0.00182493	0.00187089	0.00198454	0.00177248	0.00216529	0.00289831	0.00310708	0.0036373	0.00392803	0.00512281	0.00613624	0.00675779	0.00694414	0.00624039	0.00700707	0.00704457	0.00677454	0.00714906	0.00761249	0.00814771	0.00852652	0.00858918	0.00942938	0.00995888	0.0104223	0.0097399	0.0101536	0.00971778
70254671		-0.00188458	-0.00121393	-6.3414e-05	0.000169794	0.00175231	0.00276965	0.00366642	0.00449624	0.00599245	0.00716298	0.00797212	0.00851171	0.00901493	0.00939671	0.0096721	0.00934131	0.00841009	0.00698471	0.00541231	0.0047553	0.00435631	0.00420152	0.00425666	0.00437987
70254741		0.00751369	0.00895266	0.0105562	0.00850446	0.0113978	0.0128277	0.0135138	0.0136357	0.0137288	0.0129715	0.0120926	0.0115686	0.0114797	0.0105215	0.00954089	0.00855351	0.00789723	0.00777985
70255118		0.00293977	0.00361391	0.00399138	0.00366867	0.00366663	0.00421371	0.00450864	0.00541693	0.00626845	0.00567031	0.00587726	0.00674352	0.00648237	0.00713784	0.00597015	0.00564212	0.00562533	0.0056609	0.00607165	0.00784403	0.00879361	0.00731758	0.00596001	0.00560195	0.00460907	0.00429236	0.00396218
70255592		0.000345035	-0.000864758	-0.00111908	-0.0005524	0.001144	0.00323693	0.00256863	0.00523847	0.00594144	0.00624702	0.00534539	0.00700121	0.00815677	0.00754996	0.0068473	0.0058593	0.00468593	0.00393653	0.00264459
70255969		0.00173091	0.000955833	0.00156676	0.00293741	0.00455674	0.00628043	0.00812118	0.00967099	0.0109952	0.0106395	0.0100991	0.00946241	0.00889654	0.00823117	0.0083677	0.00829779	0.00826301	0.00918047	0.00930137	0.00902732	0.00814491	0.00662957
70256039		0.00127954	0.00104934	0.0020196	0.00214347	0.00262177	0.0038273	0.00557717	0.00680854	0.00755703	0.00888169	0.011207	0.0137702	0.015039	0.0147915	0.0149395	0.0159932	0.0170315	0.017781	0.016647	0.015711	0.0143167
70258328		-0.00177872	-0.0015698	-0.00140991	-0.00123749	-0.00100591	-0.000546052	0.000287612	0.00144543	0.00342936	0.00524667	0.00743702	0.00989134	0.0121482	0.0136054	0.0140648	0.0139052	0.0135644	0.012988	0.0118204	0.0101635	0.00883704	0.00753477	0.00675277	0.00568218
70258565		0.000690008	0.00050295	0.000405656	0.00038037	0.000577055	0.00103811	0.00198542	0.00360768	0.00464942	0.00340261	0.00503256	0.00401996	0.00552745	0.00668058	0.00722456	0.00759749	0.0074119	0.00672539	0.00555921	0.00586801	0.0055878	0.00564951	0.00673499	0.00688332	0.00742328	0.0074308	0.00678461	0.00618376	0.00522604
70259012		-0.00114956	-0.0014158	-0.00142066	-0.00102259	0.000633922	0.00279456	0.00524618	0.00812534	0.00795729	0.0106858	0.0124149	0.013438	0.0132318	0.0119795	0.0110895	0.0100499	0.00951085	0.00908674	0.0089304	0.00880424	0.00863713	0.00898862	0.0101966
70259486		0.00120456	0.00154732	0.00169362	0.00166589	0.00240703	0.00369539	0.00322364	0.00411393	0.0047029	0.0051579	0.00342542	0.0038676	0.00454331	0.00549113	0.00652409	0.00742386	0.00748813	0.00819063	0.00765288	0.00746655	0.00663558	0.00437764	0.00323775	0.00237031	0.00081758	3.96013e-05	-0.000253022	-0.000476813
70259556		0.00288993	0.00281898	0.00260222	0.00235565	0.00287847	0.00329598	0.00363479	0.00405785	0.00311896	0.00349725	0.00431898	0.00590429	0.00718981	0.00860064	0.00871597	0.00929428	0.00883591	0.00831033	0.00766683	0.00656341	0.00426849	0.000544137
70259626		0.000768699	0.00172602	0.00266781	0.00339299	0.0032688	0.0031796	0.0029907	0.00309502	0.00371854	0.00413447	0.00457862	0.00480481	0.00498046	0.00473027	0.0055278	0.00510717	0.00420539	0.00422483	0.00323754	0.00317177	0.00244496	0.00241643
70259863		0.0045831	0.00540397	0.006178	0.00699692	0.00740188	0.00786101	0.00801272	0.00892511	0.0086957	0.00860452	0.00671022	0.00739846	0.00868119	0.0103641	0.0113121	0.0112788	0.0134951	0.0129688	0.0138072	0.0125347	0.013217	0.0133319	0.0135758
70260310		0.000433887	0.0018615	0.000997827	0.00228107	0.00360457	0.00304174	0.00489045	0.00364559	0.00416664	0.00267374	0.00212367	0.00198104	0.00172156	0.00188427	0.0025785	0.00317255	0.00292511	0.00317847	0.00371785
70260477		0.000423825	0.00108588	0.00174888	0.000329289	0.000671151	0.0010607	0.00081084	0.00119971	0.0010222	0.00117267	0.0018228	0.00243243	0.00371642	0.00531049	0.00615401	0.00738317	0.00865009	0.00557175	0.00727284	0.00824261	0.00998696	0.00891757	0.0100097	0.00902351	0.00838505
70260547		-0.00140481	-0.00127816	-0.00134742	-0.00159964	-0.00197319	-0.00228321	-0.00283712	-0.00312839	-0.00331312	-0.0032241	-0.0028309	-0.00215158	-0.00128373	6.47993e-05	0.00213364	0.00297336	0.00440293	0.00585317	0.00771089	0.00914506	0.0104911	0.0116	0.0122156	0.0123888	0.0121573	0.0113274	0.0101406	0.0096333	0.00866204	0.00701786
70260617		0.00348112	0.00328568	0.00335174	0.00382561	0.00434284	0.0047187	0.00498263	0.00546928	0.00646465	0.00774146	0.00875601	0.0099772	0.0097483	0.00944383	0.0088963	0.00835972	0.00797497	0.00683196	0.00628949	0.00483843	0.00366778	0.00244882	0.00169128	0.00117928
70260784		0.00261071	0.00380731	0.00476435	0.00523484	0.00528553	0.0059135	0.00493304	0.00623405	0.00742909	0.00792452	0.00882588	0.00898341	0.00906619	0.00692035	0.005588	0.0049414	0.00489723	0.00599807	0.00545967	0.0065301	0.00651864	0.00586338	0.00499681	0.00480576
70261091		0.000243716	0.000502084	0.00081793	0.000545233	0.0028488	0.00275045	0.00600591	0.00779608	0.00960802	0.0108284	0.0108982	0.0119717	0.0125493	0.0112477	0.0125732	0.0130727	0.0129049	0.0126255	0.0127347	0.0126928	0.0127389	0.0124818	0.0119384	0.0116398
70261231		0.00623338	0.00681506	0.00888507	0.00934739	0.00778763	0.009879	0.0104562	0.0106548	0.011586	0.0106392	0.0115432	0.010983	0.0109421	0.00937943	0.0089446	0.00872412	0.00675198	0.00521524	0.00412899
70262222		-0.00263466	-0.00210425	-0.00211604	-0.00175346	-0.00134991	-0.00144712	-0.000809766	-0.000191133	0.0002844	0.000535059	0.000533301	0.000430918	0.000335093	0.000338121	0.000167386	0.00024271	0.000524188	0.001031	0.00180302	0.00308853	0.00301615	0.0037375	0.00411294	0.00408063	0.00502027	0.0060285	0.0074339	0.00716427	0.00869303	0.00837183
70262389		-0.00316864	-0.00242668	-0.00191294	-0.00194841	-0.00129206	0.000300053	0.00254595	0.00545518	0.00518608	0.00650707	0.00786878	0.00955028	0.01076	0.0119735	0.0121664	0.0127741	0.0127737	0.0122317	0.0108757	0.0106707	0.00916831	0.00752921	0.00637309
70262836		-0.00334225	-0.00215042	-0.00123362	9.29655e-05	0.00201203	0.00431942	0.00652724	0.00824925	0.0095407	0.0105128	0.010951	0.0107615	0.0111952	0.0111088	0.0107731	0.0103811	0.00976798	0.0100407	0.00996964	0.0102374	0.0100232	0.00963671	0.00889093	0.00815069	0.00728548
70262906		-0.000981783	0.000574124	-0.00125172	0.00228777	-0.000770734	0.00271043	0.00394121	0.00502646	0.00690005	0.00874193	0.00712052	0.00782574	0.00875791	0.00972853	0.0108721	0.0115719	0.011765	0.0114991	0.0108126	0.0102595	0.0108061	0.00990563	0.00793358	0.00510045	0.0031715
70263073		0.000917161	0.0010662	0.000951289	0.000683873	0.000595466	0.000425241	0.000500716	0.000656908	0.000857334	0.00101078	0.00114281	0.00124071	0.00131096	0.00156297	0.00229752	0.00330036	0.00447378	0.00618906	0.00802634	0.00985061	0.0115037	0.0129096	0.0138116	0.0143446	0.0139816	0.0128371	0.0113985	0.0112844	0.00826107	0.00461837
70263687		0.00226144	0.00204337	0.00110794	0.000608705	0.000696163	0.00129837	0.00207372	0.00277161	0.00314728	0.00362249	0.00413684	0.00441203	0.00469244	0.00513363	0.00643147	0.00764108	0.00836972	0.00875684	0.00902121	0.00833867	0.00903586	0.00820875	0.00842319	0.0078935	0.00777041	0.00673178	0.00639473	0.00532886	0.00417802
70263757		-0.00132496	-0.00112521	-0.000396982	0.000540221	0.00128468	0.00386302	0.00614119	0.0080269	0.00891978	0.00814071	0.00907307	0.00927111	0.00950147	0.00979971	0.00994978	0.00996173	0.0106087	0.0103813	0.0100922	0.0101997	0.0107488	0.0122056	0.0128963	0.0133756	0.0128651	0.011902
70264134		-6.22983e-05	0.000752554	0.00105569	0.00121929	0.00129689	0.0013655	0.00143966	0.00154616	0.00128728	0.00139911	0.00193807	0.00287072	0.00295159	0.00402543	0.00508424	0.00580328	0.00510959	0.00618025	0.00707539	0.00827866	0.00937204	0.0098003	0.00910677	0.00863789	0.00879759	0.0096674	0.0112896	0.0123285
70264204		0.00113836	0.00130437	0.00152027	0.00183673	0.00230144	0.00294561	0.00320623	0.00329259	0.00441127	0.0050037	0.00622854	0.00574212	0.00708288	0.00826717	0.00642114	0.00759294	0.00823323	0.0083163	0.0076487	0.00646223	0.00543727	0.00562994	0.00469918	0.00531997	0.00520862	0.00520781	0.00546601	0.00578575
70264985		-0.00146441	-0.00185104	-0.00257011	-0.00292828	-0.00317279	-0.00310114	-0.00244408	-2.35603e-05	0.00222832	0.00466184	0.00697684	0.0101499	0.0116727	0.0130029	0.0137357	0.0130648	0.0122953	0.0121931	0.0108237	0.0100915	0.00940017	0.00835309	0.00671564	0.00491433	0.00351043	0.00212616	0.00106571	0.000667783
70265669		0.00118734	0.00171925	0.00254582	0.00363159	0.00499491	0.0065552	0.00802817	0.00721418	0.00774957	0.00866947	0.00860956	0.00785791	0.00828123	0.00799963	0.00786722	0.00802267	0.00794169	0.00810762	0.00766267	0.00711512	0.00668732	0.00646759	0.00640204
70265739		0.00241385	0.00199708	0.00158084	0.00128079	0.000734505	-0.00012821	-0.000872001	-0.00167951	-0.00160573	-0.000346782	0.0052419	0.00804996	0.0101863	0.0112055	0.0111377	0.0103654	0.00963219	0.00903713	0.00861187	0.00848731	0.00804689	0.00784821	0.00770995
70265809		0.000290049	-0.000112766	-0.00012327	4.34534e-05	0.000373917	0.000872401	0.000612243	0.00210306	0.00355557	0.00501719	0.0057201	0.00621969	0.00651451	0.0062796	0.00567247	0.00441798	0.00411869	0.00384184	0.00465159	0.00477818	0.00551402	0.00648636	0.008921	0.00927561
70265976		-0.000233188	0.000583127	0.000933388	0.00128176	0.00108307	0.000716281	0.00108517	0.000409589	0.000914761	0.00180765	0.00212592	0.00371797	0.00539582	0.00752753	0.00805066	0.00938137	0.0104137	0.0099045	0.0110198	0.00971371	0.00986686	0.00648467	0.00825038	0.00707966	0.00585983	0.00644058	0.00564381	0.00577673	0.00528759	0.004854
70266660		0.00291124	0.00302656	0.00333197	0.00333603	0.00327676	0.00251693	0.0019149	0.00227417	0.00259175	0.003709	0.0034667	0.00509711	0.00696512	0.00944346	0.0112316	0.0122454	0.0132024	0.0127222	0.011782	0.0116231	0.0100977	0.0094707	0.00777693	0.0071245	0.00745778	0.0084182	0.00923658	0.00995899
70267581		0.0035507	0.0038106	0.0036629	0.00370417	0.00403707	0.00408237	0.00483874	0.00499819	0.00550597	0.00513753	0.00603122	0.00474507	0.0058992	0.00683194	0.00811683	0.00749504	0.00761607	0.00736953	0.00650256	0.00465861	0.0037251	0.00270906	0.00219944	0.0023217
70268028		-0.00287565	-0.00137596	-0.000291752	0.000654586	0.00139879	0.00194132	0.000463296	0.00103864	0.002439	0.00484308	0.00805791	0.0108362	0.0122017	0.0115748	0.010628	0.00967985	0.00908356	0.00916259	0.0089246	0.0086581	0.00902355	0.00851304	0.00794872	0.00712445	0.00623339	0.00594355	0.00456263	0.00287035
70268405		0.0014587	0.0011949	0.00222154	0.00310552	0.00373388	0.00354888	0.00421436	0.00535571	0.00612273	0.00629917	0.0075931	0.00846252	0.00947104	0.0104325	0.0106609	0.011262	0.0120777	0.012264	0.0127323	0.0110359	0.00927097
70268572		0.00170607	0.00111275	0.000189377	0.000416557	0.00124042	0.00226103	0.00315618	0.00392112	0.00470185	0.00571987	0.00500896	0.00610714	0.00718044	0.0080841	0.00867437	0.00954187	0.0106306	0.0100741	0.0101534	0.0107731	0.0118165	0.012058	0.0116735	0.0107497	0.00957831	0.00953833	0.00839882	0.0074364	0.00656656	0.00581282
70268712		0.00489177	0.00603841	0.00651745	0.00696671	0.00548973	0.00718794	0.00709582	0.00584902	0.00527304	0.00701293	0.00524144	0.00627029	0.00497987	0.00481028	0.00525481	0.00601455	0.00823232	0.00916309	0.00959053	0.0101799	0.01084	0.0122603	0.0125322	0.0121181	0.0114545	0.0106606	0.0102822
70269633		0.00331041	0.00390238	0.00471043	0.00472024	0.00497233	0.00473918	0.00401772	0.00476731	0.00528671	0.004355	0.00509172	0.0057178	0.00592901	0.00628587	0.00593373	0.00643114	0.00555495	0.00513921	0.00438383	0.00368463	0.00305443	0.00247808	0.00185112	0.00156256	0.00130828	0.00106336	0.000762447
70270010		0.00574738	0.00633679	0.00750296	0.00783428	0.00882914	0.0086056	0.00882749	0.00831617	0.00822228	0.00836026	0.00643781	0.00671986	0.00855957	0.00946452	0.00916396	0.00911139	0.00882196	0.00852663	0.00819278	0.00695899	0.00570236	0.00461441
70270177		0.0010935	0.00145028	0.00133382	0.00157488	0.00209418	0.00277371	0.00342536	0.00311092	0.00334188	0.00397908	0.00481906	0.00510646	0.00557953	0.00606128	0.00456898	0.002992	0.00281756	0.00360167	0.00390939	0.00424875	0.00600161	0.00603793	0.00703215	0.00818621	0.00858227	0.00831134	0.00807879	0.00796429
70270317		-0.00106261	-0.00105475	-0.0013901	-0.00141429	-0.000857074	0.000429731	0.00257154	0.00471878	0.00665411	0.00842272	0.0101209	0.0115022	0.0122869	0.0134067	0.0126327	0.0123184	0.012643	0.0118351	0.0112655	0.0101771	0.00892513	0.00594105	0.00308717	0.000940144	-0.00113502	-0.00242332	-0.00304175	-0.00308432
70271238		0.00189614	0.00218573	0.00226933	0.00224239	0.00221364	0.0023749	0.00294087	0.00335717	0.00471733	0.00575944	0.00689123	0.00820197	0.00768093	0.00834607	0.00823389	0.00600883	0.0066233	0.00742392	0.00781646	0.00775363	0.00841468	0.00675386	0.0069238	0.0082119	0.0080489	0.00879184	0.0096222	0.00977296
70272466		0.00111029	0.00191836	0.00254798	0.00310785	0.00371488	0.00490628	0.0055861	0.00476632	0.00553307	0.00647782	0.00866883	0.00936612	0.00962853	0.0100414	0.00929841	0.0105676	0.0102104	0.0111467	0.0108226	0.0103242	0.00909829	0.00811809	0.00722522	0.00650715
70274378		-0.00226639	-0.00257687	-0.00289592	-0.00397969	-0.00379987	-0.00283146	-0.00113705	-0.00198082	0.000914638	0.002957	0.00483301	0.0066537	0.00814694	0.00597597	0.00753781	0.00777077	0.00776341	0.00940642	0.00923735	0.00802897	0.0101721	0.0104685	0.00982958	0.00896319	0.00754391	0.00645137	0.00581387	0.00569431
70275132		0.00326143	0.00392136	0.00470153	0.00548854	0.00598082	0.0061013	0.00518369	0.00542848	0.0051398	0.00611089	0.00550924	0.00461244	0.00482294	0.00612785	0.00686051	0.00919267	0.0115485	0.0123466	0.0120103	0.0117357
70275369		0.0012551	0.00136682	0.00160828	0.00229892	0.00334732	0.00468898	0.00563508	0.00647224	0.00759925	0.00818852	0.00922671	0.00933582	0.00900977	0.00837904	0.00789067	0.00702692	0.00692385	0.00658876	0.00691663	0.0077539	0.00796545	0.00755913	0.00726013	0.00684374	0.00597119	0.00481582
70275439		0.00170815	0.0010526	0.000584359	0.00032113	0.000847328	0.00115238	0.00174998	0.00259182	0.00349233	0.00431688	0.0052582	0.00600739	0.00629477	0.00715098	0.00804739	0.00888108	0.00983748	0.00978785	0.00999422	0.0108535	0.00970099	0.00904479	0.00772687	0.00645589	0.00526562	0.00347722
70275509		0.00322478	0.00365683	0.00370529	0.00332549	0.00259813	0.00282712	0.0025033	0.00327169	0.0046398	0.0061204	0.00726259	0.00951599	0.00969477	0.0097209	0.00967935	0.0094444	0.0090239	0.00816551	0.00842882	0.00695838	0.00568684	0.0046062	0.00387471
70275746		-0.00200797	-0.0016665	-0.001155	-0.00136103	0.000754506	-0.00114322	-0.000814315	0.000436634	0.00246171	0.00434541	0.00691875	0.00539357	0.00839225	0.0122046	0.0127042	0.0133235	0.0129633	0.0131632	0.0114516	0.012125	0.0102068	0.00752587	0.00604929	0.00601917	0.00570226	0.00524016	0.00491674	0.00480052	0.00458654
70275816		0.00181464	0.00154892	0.00120973	0.00126732	0.00185828	0.003027	0.00468796	0.00640661	0.00809976	0.009329	0.00963698	0.00893597	0.00805474	0.0078109	0.00724748	0.00728423	0.00699675	0.00648457	0.0063473	0.00779664
70276053		-0.000719874	-0.000842225	-0.000285308	-0.00101388	-0.00124498	-0.00132797	-0.00109571	-6.60085e-05	0.00152511	0.00347275	0.00268429	0.00431686	0.00612159	0.00703213	0.007795	0.00851171	0.0097693	0.00871884	0.010019	0.0108245	0.0108359	0.0106354	0.010133	0.010275	0.00979973	0.00957905
70276597		-0.0027285	-0.00219826	-0.00175733	-0.00141192	-0.00130432	-0.00084238	-0.00208945	-0.00211136	-0.00166092	-0.000638993	-0.00153697	-0.000817985	-0.00194705	-0.00110342	-0.00148242	-0.000142895	-0.00106446	-0.00127225	-0.000681413	-0.00128931	-0.00115478	-0.000706806	-0.00036941	0.000193766	0.000612078	0.00163413	0.00210944	0.0029323	0.00292955	0.00265455
70276974		-0.00315946	-0.00310684	-0.00292353	-0.0028193	-0.00275377	-0.00255035	-0.00199409	-0.000976563	0.000482668	0.00236342	0.00471941	0.00678744	0.00872131	0.0114705	0.0120323	0.0117782	0.0105064	0.0103048	0.00805895	0.00556757	0.00420385	0.0031915	0.00302642	0.00290375	0.00274033	0.00263044	0.00236789
70277728		0.00112663	0.000816204	0.000580685	8.61358e-05	-0.000157005	0.000201744	0.000506472	0.000685444	0.000522536	0.00123624	0.0020235	0.00125458	0.00317081	0.00256748	0.00321985	0.00494638	0.00658244	0.00862872	0.0069246	0.00897857	0.01125	0.0134067	0.0121523	0.0124588	0.0104379	0.0090949	0.00738328	0.00659053	0.00683626	0.00658398
70278105		-0.000942793	-0.000169943	-9.19837e-05	0.000470189	0.000937478	0.00132879	0.00181043	0.00274583	0.0037602	0.0043626	0.00484601	0.00483265	0.00599328	0.00703279	0.00782661	0.00923609	0.0101464	0.00883949	0.00855762	0.00887702	0.00926269	0.00731024	0.0067635	0.0054018	0.00425467	0.00267392	0.00397327	0.00456538	0.00454297	0.00540612
70278649		0.00406668	0.00490354	0.00330534	0.00408278	0.00548781	0.00757314	0.00704055	0.00827517	0.0085878	0.00887683	0.00916712	0.00917757	0.00903059	0.00859224	0.00855874	0.00860712	0.00823998	0.0080972	0.00821223	0.00930473	0.00879572	0.00899978	0.00806964	0.00775608	0.00731624	0.00752532	0.00741488
70278956		-0.000781251	0.00127173	-0.00048486	0.000937055	0.00186308	0.00351843	0.00578473	0.0076792	0.0122253	0.0139782	0.0134308	0.0122141	0.0117421	0.0110597	0.0100059	0.0080767	0.00687616	0.00628934	0.00580316	0.0056835	0.00585727	0.00592485	0.00597315	0.00579523	0.00541047
70279193		0.00339512	0.00429605	0.00532231	0.00625045	0.00732674	0.00844518	0.0075142	0.00846782	0.00879915	0.00952255	0.00940619	0.00925122	0.00911813	0.00881956	0.00876415	0.00989962	0.00983194	0.0100886	0.00985265	0.00962751	0.00850508	0.0076361	0.00627963	0.00588024	0.00597708	0.0058745
70280184		0.00201182	0.00355538	0.00548432	0.00665195	0.00724771	0.0094897	0.00795771	0.0103327	0.00971597	0.011719	0.0103562	0.0112585	0.0107655	0.0112413	0.00994828	0.00904663	0.00808928	0.00820248	0.00879085	0.00851695	0.00909618	0.0088821	0.00891075	0.00792422	0.00862648	0.00750855
70281175		-0.000988945	-0.0014853	-0.00169904	-0.000754563	0.000776808	0.00321409	0.0055539	0.00676256	0.00723867	0.00834466	0.00951976	0.0111602	0.0128513	0.0116962	0.0133197	0.0141568	0.0158621	0.0148794	0.0135872	0.0131142	0.0113108	0.00946281	0.00793189	0.00866232	0.00795417	0.00793192	0.00754965
70281552		0.000290926	0.000837175	0.000706988	-0.000287623	-0.000975519	-0.0012399	-0.000878087	-0.000466075	0.0001977	0.000781665	0.00141975	0.00229664	0.00350348	0.00491457	0.00632017	0.00766693	0.00908186	0.0111897	0.0127962	0.0135751	0.0134096	0.0124602	0.0100681	0.00768785	0.00626616	0.00646893	0.00536967	0.00507533	0.00489675	0.00451219
70282096		0.00049967	0.000693718	0.001302	0.00197935	0.0027839	0.00361092	0.00566904	0.00805075	0.00735539	0.00752812	0.00774015	0.00823054	0.0088124	0.00904749	0.00853363	0.00974661	0.00947571	0.00947488	0.00955958
70282166		0.00227026	0.00319766	0.00356995	0.00441586	0.00508254	0.00578774	0.00428203	0.00490283	0.00683364	0.00695335	0.00689387	0.00781474	0.00652962	0.00393368	0.00340052	0.00146653	5.18047e-05	-0.000270687	2.74295e-05	0.000392223	0.000739756	0.00115062	0.00150036
70282543		0.00602238	0.00587533	0.00758077	0.00610355	0.00734956	0.00668155	0.00949724	0.008818	0.010035	0.0120853	0.0127151	0.01247	0.0118302	0.0113324	0.0101259	0.00938344	0.00950832	0.00889108	0.00920416	0.00950532	0.00884642	0.00832887	0.00773508	0.00689674	0.00626139	0.0062108
70282613		0.00352069	0.00267811	0.00293563	0.0023444	0.00180336	0.00153566	0.00138764	0.00148953	0.00211057	0.00349794	0.00438058	0.00422875	0.00513214	0.00674906	0.00828479	0.00828938	0.00624371	0.00652425	0.00725826	0.00726786	0.00819838	0.00677664	0.00507191	0.0035745	0.00121449
70283227		-0.0012357	-0.00157464	-0.0018529	-0.00184452	-0.00160416	-0.000765974	0.000188242	0.00102147	0.00154461	-0.000119293	0.000226298	0.000899844	0.00178511	0.00285823	0.00381364	0.00777651	0.00909376	0.0095633	0.01074	0.00908697	0.00870648	0.0081968	0.00738469	0.00742259	0.00725027	0.00722034
70283534		0.00327804	0.00407564	0.00438332	0.00553154	0.00669741	0.00777233	0.008194	0.00843789	0.0085512	0.00869052	0.00904506	0.00968753	0.0096056	0.00847411	0.009987	0.00993232	0.0109262	0.0111217	0.0114909	0.0115546	0.0114128	0.01136
70283911		0.00073436	-5.86285e-05	-0.000875171	-0.00127229	-0.00165744	0.00133526	0.0028697	0.00236086	0.00413766	0.00686353	0.00773743	0.00992372	0.0113583	0.010584	0.0116309	0.0125423	0.0129048	0.0135887	0.012831	0.0128106
70284078		0.00157532	0.00232259	0.00335524	0.00130255	0.00226577	0.00361282	0.00255641	0.00467635	0.00594384	0.00649867	0.00854451	0.0100846	0.011033	0.0107272	0.0101379	0.00973346	0.00962173	0.00966875	0.00960952	0.00959715	0.0093979	0.00868858
70284218		-0.000216625	-0.00054035	-0.00100864	-0.00147276	-0.00172748	-0.00162454	-0.00118298	-0.000742456	-0.000484596	-0.000304744	-5.10099e-05	0.00040652	0.00160607	0.0024179	0.00331455	0.0043095	0.00535111	0.00921572	0.0102493	0.0108315	0.0110604	0.0109821	0.0108931	0.0115518	0.0118572	0.0114396	0.0106911	0.00909243
70284762		0.00310476	0.0029913	0.00363047	0.00415033	0.00358387	0.0027041	0.00218711	0.00141724	0.00122927	-0.000217262	-0.000603978	-0.000106986	-4.74806e-05	-0.000230517	-0.00038499	-0.00109691	-0.00184689	-0.0022825	-0.0021277	-0.00191049	-0.00135115
70284832		0.00192938	0.00144042	0.00115121	0.000690236	0.000284458	0.00025253	0.000842727	0.00203687	0.00428467	0.00440906	0.00646952	0.0086258	0.0109109	0.0125882	0.0138878	0.0144013	0.0145767	0.0143254	0.0132796	0.0118814	0.0103395	0.00986625	0.00939072	0.00908309	0.00901968
70285069		0.00276182	0.00298183	0.00323543	0.0031328	0.00343006	0.00326433	0.00245752	0.00347497	0.00485117	0.00724213	0.00966673	0.0117955	0.011781	0.0125246	0.0134066	0.0130757	0.0125997	0.0119248	0.0112379	0.0109773	0.0101271	0.0095605	0.00929193	0.00877641	0.00760014
70285516		0.000993108	0.00155186	0.00227344	0.00336735	0.0047843	0.00636484	0.00794378	0.00898161	0.00907954	0.00845581	0.00873375	0.00777432	0.00751759	0.00679341	0.00672875	0.00690617	0.00691317	0.00631349	0.00511693	0.00371987	0.00286358	0.00245657
70286437		0.00316435	0.00277782	0.0026764	0.00331521	0.00398666	0.00389223	0.00302982	0.00225857	0.00214198	0.000312881	0.00137082	0.00308198	0.00512346	0.00724832	0.00777042	0.00787887	0.00685088	0.00547195	0.00433985	0.00363783	0.00417782	0.0030217	0.00303085	0.00272288	0.0029987
70287288		0.00180576	0.00118176	0.00109247	0.00181477	0.00197454	0.00333164	0.00495599	0.00604488	0.00666461	0.00656141	0.007003	0.0079957	0.00872633	0.00792834	0.0106581	0.0116569	0.0108726	0.00986889	0.0109248	0.00936185	0.00922993	0.00771736	0.00806261	0.00738145	0.00763213	0.00688422	0.00565623
70289033		0.00452241	0.00601318	0.00643854	0.00705996	0.0079276	0.00772652	0.00846871	0.00787748	0.00843063	0.00879508	0.0084504	0.00807677	0.00773298	0.00732645	0.006856	0.00607581	0.00513951	0.00404714	0.00317543	0.00269866	0.00278876	0.00337077	0.00438448	0.00530643	0.00639563	0.0074003	0.00801508	0.00826443
70291559		0.000263047	6.49059e-05	-0.000114766	0.000249539	0.000698702	0.0011496	0.00179813	0.00274527	0.0039852	0.00535928	0.00660742	0.00784996	0.00904289	0.00979335	0.00986164	0.00910758	0.00790425	0.00691615	0.00661235	0.00670461	0.00682534	0.00707064	0.00765338	0.00663199	0.00691353	0.00635136	0.00632041
70292550		-0.00786706	-0.00744362	-0.00699508	-0.004759	-0.00297546	-0.00080697	3.01191e-05	0.000713393	0.00162809	0.00247736	0.00340643	0.00425991	0.00422667	0.00479644	0.00508261	0.00565919	0.00682593	0.00883596	0.00996835	0.0104088	0.0110368	0.011422	0.0100398	0.00999896	0.00980606	0.00886969	0.00875768	0.00817274	0.00884326	0.00799159
70292927		0.00140202	0.00191087	0.0022971	0.00245415	0.00250075	0.00246327	0.00253333	0.00286819	0.0031248	0.00406023	0.00502886	0.00449764	0.00509219	0.0057492	0.00630184	0.00679113	0.00751139	0.00863862	0.0101934	0.0118926	0.0133724	0.013995	0.0144523	0.0155931	0.0154597	0.0154281	0.0142669	0.0125261	0.011618
70293541		0.00210524	0.00174916	0.00158406	0.00169199	0.00201706	0.00241348	0.00259216	0.00265242	0.00268366	0.00261021	0.00247943	0.00212448	0.00162231	0.00130292	0.00143199	0.00242555	0.00437793	0.00685685	0.00928883	0.0111561	0.0122784	0.0128319	0.0130703	0.0130636	0.012729	0.0119725	0.0115833	0.0108878	0.0103445
70293918		-3.41136e-05	0.000536855	0.00139566	0.0024923	0.00297713	0.00430996	0.00541334	0.00606594	0.00632566	0.00651571	0.00704037	0.00803563	0.00973913	0.011128	0.0112747	0.0128637	0.01376	0.0135693	0.0122833	0.0105754	0.00901158	0.00826829	0.00699054	0.00602301	0.00576601
70294085		-0.00254585	-0.00300964	-0.00299772	-0.00240972	-0.00138453	-0.000310625	0.000605294	0.00186579	0.00304957	0.00424686	0.00689655	0.00778191	0.00818837	0.00804355	0.00784077	0.00704914	0.00627599	0.00577274	0.00664827	0.00629259	0.00577062	0.00659162	0.00679687	0.0074283	0.00789725	0.00819346
70295076		-0.000494201	-0.00063239	-0.000724874	-0.00119257	-0.00138067	-0.00115049	-0.00144385	-0.00112187	-0.000496086	0.000533424	0.00204189	0.00389296	0.00165755	0.00179142	0.00266017	0.00358285	0.00484623	0.00530708	0.0058596	0.00593588	0.00539324	0.00555424	0.00711103	0.00642046	0.00734615	0.00519506	0.00507232	0.00566567	0.00576488	0.00626778
70296067		-0.00394657	-0.00393211	-0.00251911	-0.000202221	0.00223864	0.00443528	0.00620331	0.00761435	0.00872036	0.0098625	0.0113077	0.0120612	0.013402	0.0136332	0.0138343	0.0132094	0.0136093	0.0128524	0.0116327	0.0108263	0.00993261	0.00952453	0.00941172	0.00930646	0.00894338
70297742		0.000120744	0.000692499	0.00120518	0.00164328	0.00201591	0.0022703	0.00238097	0.00221077	0.00212641	0.00229938	0.00295174	0.00420782	0.00597954	0.00797283	0.00985917	0.01143	0.0125383	0.0130421	0.0120757	0.0125046	0.0121898	0.0119742	0.0124795	0.0112109
70297812		-0.0018933	-0.00278446	-0.00174168	-0.00133106	-0.00074104	-1.00115e-05	0.00111882	0.00259796	0.00380574	0.00634805	0.00891718	0.0111126	0.0126398	0.0138518	0.0127978	0.0135036	0.0128019	0.0147564	0.0138749	0.0134161	0.0130377
70297979		0.000900872	0.00109236	0.00108623	0.00143942	0.00180147	0.00401368	0.00409273	0.00218724	0.0040027	0.00454901	0.00539276	0.00647867	0.00775595	0.00884562	0.00968346	0.00926382	0.00809668	0.00693238	0.00471686	0.00312798	0.000934781	-0.000529372	-0.000984501	-0.00109613	-0.000533675
70298663		0.00105529	0.000913351	0.00119354	0.00131081	0.0014112	0.00125261	0.00147573	0.00128667	0.00165594	0.000179177	0.000976715	0.00247614	0.00417549	0.00606229	0.00528438	0.00751395	0.00729721	0.00892221	0.00971749	0.00991477	0.00989132	0.00932389	0.0112045	0.0107356	0.0103701	0.00962963	0.00797501	0.00675435
70299654		-0.00111901	-0.000383775	-0.000265982	-0.000335035	-0.000291818	-3.93684e-05	-0.000312165	-0.000327099	-1.15793e-05	0.000604021	0.00151354	0.00297915	0.00512843	0.00778497	0.010679	0.0131993	0.0149365	0.0145555	0.0133232	0.0114556	0.0091091	0.00671204	0.00451653	0.00366929	0.00302718	0.00323673
70300338		0.000332371	0.000756376	0.00123732	0.00219009	0.00306933	0.00387281	0.00526628	0.00602867	0.00667979	0.00726528	0.00927022	0.00960219	0.00973643	0.012286	0.0120256	0.011904	0.0119309	0.0130372	0.0124543	0.0123703	0.011538	0.0106681	0.0102061	0.00913369	0.0082178	0.00689311	0.00639261
70300408		0.00360932	0.00380934	0.00407421	0.00429546	0.00455504	0.00468241	0.00447762	0.00396683	0.00475474	0.00464103	0.00489586	0.00540729	0.00543518	0.00579728	0.00635693	0.00671534	0.00657137	0.00578932	0.00524289	0.00493212	0.00531326	0.00582892	0.00647258	0.00802081	0.00922225	0.00978029	0.0100106	0.00945672	0.00851377	0.00730879
70301189		0.000135776	0.000537204	0.000454259	0.000617035	0.000656731	0.000743511	0.00118546	0.000864325	0.00108455	0.00152277	0.0022629	0.00293954	0.00403215	0.00585658	0.00704403	0.00740349	0.00708926	0.00645997	0.00534565	0.00460144	0.00439783	0.00486959	0.00537528	0.00607246	0.00452137	0.00498968	0.00330774	0.00357562
70301496		-0.00200772	-0.00193081	-0.00176263	0.00016877	0.00140211	0.00298736	0.00475467	0.00646428	0.00926478	0.00994277	0.00998512	0.00933787	0.00846275	0.00759287	0.00686693	0.0064321	0.00633745	0.00624969	0.00674087	0.00707665	0.00664666	0.00670189	0.00623213	0.00632853
70301706		-0.000363766	-7.29601e-06	0.000828301	0.000480351	0.00160471	0.00261736	0.0034917	0.00404523	0.00496637	0.00620242	0.00477098	0.00696994	0.00886768	0.00904703	0.00986975	0.00987965	0.008632	0.0104249	0.0101416	0.0100219	0.00985796	0.00951893	0.00872225	0.00847486	0.00788382	0.00710988	0.00643729	0.00613966	0.00560106	0.0048429
70301943		0.00307009	0.00437878	0.00563915	0.00666755	0.00734896	0.00792735	0.00867273	0.00969094	0.0109579	0.0123327	0.0153083	0.0152991	0.0162197	0.0160258	0.0153011	0.0144185	0.0130072	0.0115273	0.00987614	0.0086892	0.0070171	0.00476584	0.00252504	0.00116769	0.000702047
70302557		0.000198297	0.000137538	0.000526185	0.000568175	0.000452195	0.000808384	0.00127306	0.00202455	0.00300167	0.00400254	0.00475134	0.00655156	0.00572311	0.00789248	0.00820167	0.00763624	0.00897155	0.00930298	0.0102056	0.010417	0.0104833	0.0108234	0.0105733	0.0101915	0.00936812	0.00862329	0.00780132	0.006199	0.00543912
70302864		0.163968	0.184528	0.201728	0.215499	0.211548	0.20684	0.192648	0.196058	0.19821	0.211638	0.214891	0.208318	0.186411	0.166925	0.162183	0.142736	0.119308	0.0771956	0.0110914	-0.0616199	-0.12435	-0.174423	-0.15129	-0.132884	-0.0892602	-0.0664403
70303311		0.00254363	0.00238013	0.00229947	0.00309363	0.00402931	0.00464225	0.00489705	0.00448575	0.00420754	0.00442253	0.0050995	0.00596912	0.00677308	0.00741146	0.00790367	0.00813424	0.00779238	0.00650659	0.00615303	0.0054	0.00477238	0.00394777	0.00294844	0.00244436	0.00224338	0.00240033
70303618		0.000340612	0.00106994	0.00211063	0.000764348	0.00198445	0.00347754	0.00484805	0.00576111	0.00625349	0.00671995	0.00783447	0.00721677	0.00885572	0.0107409	0.0126487	0.0133991	0.0127639	0.0116093	0.00982126	0.00926876	0.00861543	0.00802955	0.00795803	0.00733688
70304162		0.000300555	-0.000122074	-0.000576261	-0.0014689	-0.00231964	-0.00298629	-0.00325653	-0.00292097	-0.0019616	0.000873147	0.00285588	0.00448761	0.00647305	0.00829451	0.00967465	0.0103099	0.0105131	0.0110634	0.0132338	0.0110239	0.0100054	0.00963915	0.00953578	0.0091565	0.0096013	0.00970233	0.0106321	0.0107749	0.0100864
70305153		0.00414224	0.00388152	0.00313527	0.00276324	0.00278122	0.0021928	0.00177573	0.0012916	0.00112026	0.000423482	0.00055044	0.000590559	0.000366286	6.05233e-05	-0.000480774	-0.00138517	-0.00220782	-0.00145068	-0.000909342	0.000415445	0.00243528	0.00488636	0.00733689	0.00838326	0.00917266	0.0112703	0.0118263	0.012455	0.0132639	0.0140403
70305390		0.000957947	0.000784473	0.000148654	-0.000485149	-0.00070874	0.000730534	0.00131097	0.00202442	0.00278045	0.00361173	0.00455079	0.00574716	0.00585964	0.00838243	0.00982086	0.0111926	0.0120868	0.0116812	0.0105098	0.00882938	0.00705761	0.00565442	0.00419915	0.00291125	0.002029	0.00143945	0.0012227
70305460		-0.000715129	-0.000462622	-0.000433725	-2.7811e-05	0.00117835	0.001609	0.00184803	0.0022099	0.00355861	0.00531892	0.00557432	0.00617595	0.00630579	0.00865579	0.00732922	0.00850686	0.00945712	0.00846503	0.00982839	0.00880087	0.00957239	0.00865006	0.0084824	0.0076693	0.00715987	0.0065196	0.00626334
70307205		-0.000708664	-0.000153162	0.000110035	0.000609611	0.00115158	0.000793874	0.00211682	0.0038595	0.00395706	0.00661557	0.00419687	0.00644249	0.00595454	0.00711065	0.00799774	0.0102183	0.00981864	0.00938903	0.00885116	0.00967577	0.00943336	0.0095928	0.00831855	0.00651314	0.00526186
70307442		-0.00169142	-0.00214755	-0.00244919	-0.00194836	-0.00176648	-0.000669789	0.000249826	0.00123214	0.00215894	0.00335651	0.00413077	0.00543208	0.00552265	0.00642171	0.00658807	0.00740387	0.00782882	0.00867888	0.00835481	0.00863016	0.0080772	0.00745247	0.00686538	0.00626158	0.00607321	0.00602467	0.00655866	0.00726522	0.00714268	0.0070037
70307512		-0.00212587	-0.00194362	-0.00152463	-0.000967731	-0.000365296	0.000180072	0.000618349	0.000916853	0.00111681	0.000732791	0.000646948	0.00113864	0.00211236	0.00352518	0.00517211	0.00670639	0.00786957	0.00851403	0.00879171	0.00889891	0.00926101	0.00929575	0.00923504	0.00870071	0.00776707	0.00678852	0.00559882
70307679		0.000285396	0.000328761	0.000666518	0.000565077	-7.77412e-05	-0.000901406	-0.00156916	-0.00193818	-0.00200612	-0.00176095	-0.00109626	2.49049e-05	0.00142303	0.00289723	0.0044089	0.00591725	0.00732082	0.00820273	0.00903266	0.00983403	0.0104483	0.0102888	0.0100401	0.0103927	0.00948879	0.00864212	0.00834474	0.00788516	0.00760714	0.00741334
70308126		0.00346866	0.00324576	0.00286655	0.00244355	0.00212925	0.00230544	0.00232495	0.0018662	0.00255908	0.00377403	0.00557749	0.00765349	0.00984613	0.0110546	0.0115009	0.0116673	0.0122715	0.0129012	0.0129701	0.0130008	0.0128045	0.0119801
70308363		-0.00434139	-0.00371885	-0.00193842	-0.000814847	-0.000900458	0.00135413	0.00387489	0.00617164	0.00627722	0.00505606	-0.000867078	-0.0094108	-0.0070456	-0.000895969	0.00117203	0.00775605	0.00952363	0.0080833	0.00864794	0.0093957	0.010378	0.0109049
70308433		-0.000954608	-0.00116134	-0.000784009	-0.000739437	-0.000562351	-9.55243e-05	0.000380293	0.00136489	0.0012064	0.00269701	0.00166522	0.00292522	0.00500344	0.00843249	0.0108571	0.0129541	0.0146034	0.0141494	0.0152473	0.0145644	0.0155609	0.0149439	0.014215	0.013885	0.0133374
70308503		0.00131336	0.00176717	0.00233228	0.00481757	0.00540937	0.00599884	0.00679129	0.00792	0.00921258	0.00959864	0.0104581	0.0103032	0.0101349	0.00946926	0.0086706	0.00812205	0.00767036	0.00733859	0.00690482	0.00622937	0.00546772	0.00498137	0.00480161
70308740		-0.000331759	-0.000283395	-0.000273843	-5.94336e-05	0.000300594	0.000671304	0.000200794	0.000580081	0.00137688	0.00278095	0.00443776	0.00614392	0.00637664	0.00846315	0.0102527	0.0110588	0.0106416	0.00979536	0.0084444	0.007635	0.00820891	0.00764047	0.00753333	0.00730021	0.00703718	0.00677631
70308977		-0.00502748	-0.00537883	-0.00543288	-0.00550511	-0.00569342	-0.00524865	-0.00551902	-0.00588652	-0.00642379	-0.00696368	-0.00608354	-0.00557845	-0.0044536	-0.00264351	-0.000451859	0.0024598	0.0044758	0.00493468	0.00645532	0.00657152	0.00605895	0.00604171	0.00521996	0.00514372	0.00498292	0.00476047	0.00492759	0.00474132	0.00336372	0.00256386
70309047		-0.00145204	-0.000914633	0.000122111	0.000468033	0.00123627	0.00251655	0.00441757	0.00613189	0.00837642	0.00767452	0.00971379	0.0109312	0.0118519	0.01148	0.00865691	0.00766427	0.00775845	0.00638536	0.00535877	0.00580499	0.00592363	0.00611266	0.00643375	0.00645188	0.00482584	0.00489385
70309117		0.000435087	0.00122177	0.00244225	0.00399697	0.00697655	0.0082815	0.00914591	0.00978232	0.0103013	0.0107572	0.0107414	0.0119634	0.011141	0.0102336	0.0104383	0.0100045	0.0100558	0.00937936	0.00882975	0.00912859	0.00883881	0.00975342	0.00983388	0.0097259	0.00876458	0.0077685	0.00733949
70309354		-0.000561227	-0.000560686	-0.000268208	-0.000341783	0.000233604	0.00112711	0.00232167	0.0014437	0.00283372	0.00462167	0.00495567	0.00521251	0.00627582	0.00620239	0.00525432	0.00344027	0.00226079	0.00112461	0.000930515	0.000526586	0.000428824	0.000676323
70310108		0.00290903	0.00292887	0.00281897	0.00273305	0.00278637	0.0027057	0.00284338	0.00310462	0.00332482	0.00366482	0.0040253	0.00278799	0.00317654	0.00388483	0.00475544	0.00566865	0.00659034	0.00711663	0.00617003	0.00751562	0.00753631	0.00831302	0.00899544	0.00763608	0.0077173	0.00811547	0.00766135	0.00696019	0.00659645	0.00683976
70310275		-0.00121073	-0.00133009	-0.000694985	0.000709792	0.00211479	0.00375131	0.00503817	0.0055905	0.005548	0.00497113	0.00448548	0.00446219	0.00445691	0.00563767	0.00758373	0.00819682	0.00802665	0.00739611	0.00681583	0.00611091	0.00559916	0.00522944	0.00481108	0.0044288
70310889		-0.0021885	-0.00256144	-0.00279731	-0.00303699	-0.00295191	-0.00236553	-0.00116135	0.00069331	0.00164954	0.00291454	0.00393744	0.0044836	0.00482379	0.00514576	0.00675855	0.00695594	0.00854278	0.00879475	0.00917326	0.00923195	0.00925747	0.00887211	0.00750095	0.00592021	0.00499278	0.00475398
70311029		-8.04557e-05	-0.000192853	-0.000179446	0.000442851	0.00188218	0.00225713	0.00185745	0.000321147	-7.25247e-05	0.000220414	0.00259798	0.000860158	0.0025787	0.0045323	0.00472272	0.00544	0.00519222	0.00624679	0.00591208	0.00496979	0.00915403	0.0116397	0.0106803	0.0107073	0.011458	0.0105105	0.00913976	0.0077576
70311266		-0.00161482	-0.00129442	-0.000674453	7.64164e-05	0.000760936	0.00129277	0.00167053	0.00198679	0.00243374	0.00317829	0.00424303	0.00561579	0.00956878	0.00915991	0.0108465	0.0116665	0.0115199	0.0113402	0.0109719	0.0103525	0.00946296	0.0093943	0.00915778	0.00918967	0.00935217	0.010067	0.0109242	0.0115438	0.0126842	0.0126133
70311573		0.00117321	0.000298178	-0.00021012	-0.000970463	-0.00107116	-0.00105992	-0.000420398	0.00024372	0.000726007	0.00124171	0.00228959	0.00341606	0.0042529	0.00409895	0.0042666	0.00485252	0.00629116	0.00468834	0.00556844	0.00629995	0.00695089	0.00840727	0.00844976	0.00860082	0.00971458	0.0102059	0.0104984	0.00839297	0.00884388
70311950		0.00431183	0.00413692	0.00430067	0.00463312	0.00481717	0.00583878	0.00631807	0.0060595	0.00651539	0.00728013	0.00846176	0.00802764	0.00830617	0.007764	0.00759782	0.00664747	0.00577104	0.00522606	0.00490491	0.0045687
70313318		0.00223794	0.00295116	0.00375607	0.00448348	0.00443621	0.00431058	0.00386937	0.00360766	0.00286739	0.00131743	-0.00139246	-0.010443	-0.0296512	-0.0402514	-0.0647242	-0.0968157	-0.109316	-0.120591	-0.146103	-0.146961	-0.136093	-0.119291	-0.130584	-0.120154	-0.114084	-0.0999817	-0.0752931	-0.0413467	-0.0198274	-0.00925087
70314309		-0.00502746	-0.00441827	-0.0037944	-0.0030017	-0.00185997	-0.000259359	0.00170583	0.0035851	0.005741	0.0075954	0.00908098	0.0104216	0.0119115	0.0134605	0.0151903	0.0164237	0.0174984	0.0179001	0.0177427	0.0170161	0.0159709	0.0144275	0.0132262	0.0129067	0.0123091	0.0110853	0.0102766	0.00849365	0.00806999
70314476		-0.000202882	-0.000590129	-0.000570818	-0.000206888	0.000555064	0.00147523	0.00137237	0.000435621	0.00023947	0.000217886	0.00178567	0.0034273	0.00484911	0.00578027	0.00723346	0.0052754	0.00739435	0.00595622	0.00398543	0.000287755	-0.00314579	-0.004581	-0.0062335	-0.00642671	-0.00617795	-0.00503562
70314783		0.00200872	0.00214931	0.00187316	0.00139328	0.00104389	0.00112896	0.000359501	0.00218148	0.00250016	0.00418645	0.00664164	0.00964872	0.00688613	0.00807336	0.00880888	0.00946851	0.00977239	0.010134	0.0107249	0.0113334	0.0114132	0.0107765	0.0115777	0.0115051	0.0109387	0.0102295	0.00969382
70315397		0.00508962	0.00498968	0.00491172	0.00487169	0.0047015	0.00458822	0.00330557	0.00304455	0.00320492	0.00336437	0.00287678	0.00255935	0.00200739	0.00233452	0.00252228	0.0023258	0.00279122	0.00348918	0.00315622	0.00268113	0.0026161	0.00188628	0.00204051	0.00156647	0.00197617	0.00168527	0.000978079	0.000734249	0.00127234	0.00245807
70315914		0.00110362	0.000734885	0.000786165	0.000984235	0.00129804	0.00147592	0.00150437	0.00157398	0.00183497	0.00318309	0.00385783	0.00452905	0.00411474	0.00492344	0.00545473	0.00593432	0.00648629	0.00647054	0.0059416	0.00504431	0.00386941	0.00357193	0.00297111	0.00303054	0.00290591	0.00212061	0.00152297	0.0014323
70316151		-0.000199669	-0.000524122	-0.000797508	-0.00123686	-0.00163928	-0.0017802	-0.00138923	-0.000656436	0.00061738	0.00165555	0.00263402	0.0036031	0.00460857	0.00561103	0.00651053	0.0071932	0.00751185	0.00890127	0.00856665	0.00830365	0.00825229	0.00861127	0.00816933	0.00766152	0.00683065	0.00732345	0.00644104
70316905		-1.57887e-05	0.000222859	0.000484968	0.000630454	0.000664373	0.00218327	0.001369	0.00263243	0.00305659	0.00254814	0.00323289	0.00553326	0.00638235	0.00715812	0.00839979	0.0080688	0.00868284	0.010241	0.00943336	0.0106828	0.0101943	0.00960452	0.0104877	0.00971503	0.00914521	0.0094946	0.00878116	0.00752628
70317142		0.00151103	0.00226111	0.00266178	0.00305175	0.00393954	0.00555028	0.00789121	0.0102871	0.0121824	0.013279	0.0134343	0.0127838	0.0124701	0.0111788	0.0106826	0.00984944	0.00952532	0.00868794	0.00833114	0.00757262	0.00640614
70318370		0.00373503	0.00453945	0.00487978	0.00503397	0.00552263	0.00541218	0.00642391	0.00694475	0.00807574	0.0096633	0.0111756	0.0130198	0.012954	0.0143401	0.0150713	0.014993	0.0142532	0.0139238	0.013222	0.012877	0.0123911	0.0121708	0.0114986	0.010487
70318747		-0.000403229	1.35558e-05	0.00118603	0.00195843	0.00324134	0.00432614	0.00344734	0.00551647	0.00635087	0.00631911	0.0075387	0.00762631	0.0060544	0.00678074	0.00792531	0.0071279	0.00811264	0.00697092	0.00526944	0.004931	0.00323738	0.00178259	0.000419615
70319361		-0.00125863	-0.000561184	0.000286946	0.00165014	0.00265607	0.0038646	0.00400906	0.00305331	0.00453558	0.00492011	0.00645662	0.00756796	0.00870431	0.0060606	0.00721603	0.00824888	0.00959866	0.0118996	0.0131126	0.0115389	0.0118441	0.0116464	0.0113372	0.00964697	0.00726186	0.00621653	0.00594923	0.00528162
70319501		0.00126016	0.000802091	0.000289768	-0.000107195	-0.000329862	-0.000303078	0.000195213	0.00215653	0.00308103	0.00290205	0.00293831	0.00327662	0.00465117	0.00699442	0.00680673	0.00617904	0.00582663	0.00520397	0.00400962	0.00321939	0.00164372	7.67519e-05	-0.000914475	-0.00169866	-0.00154531	-0.00131268	-0.00100332	-0.000272813	0.00031059
70320045		0.00344824	0.00309937	0.00211424	0.000978751	0.000274474	-1.81794e-05	0.000143357	0.000692482	0.0015632	0.00275562	0.00428152	0.0059963	0.00766448	0.00923419	0.0108765	0.012615	0.0140682	0.0144898	0.0132005	0.0107844	0.00788935	0.005385	0.00464131	0.00531881	0.00670334	0.00741125	0.00740299	0.00729465	0.00685664	0.0065746
70321106		0.000609896	0.00116883	0.00203553	0.00318724	0.00446679	0.00718556	0.00557966	0.00867499	0.01051	0.0125644	0.0113989	0.0144953	0.0138072	0.013875	0.0130137	0.0135813	0.0128884	0.0109386	0.0092785	0.00926007	0.00900505	0.0098917	0.00983104	0.00867159
70321273		-0.00633016	-0.0051745	-0.00371197	-0.0027441	-0.00178032	0.00059879	0.00306796	0.00530583	0.00719883	0.00860849	0.00923984	0.00890807	0.0077848	0.00744059	0.00578415	0.00413466	0.00384802	0.00250949	0.00163825	0.00134558	0.000841551	0.000555411	0.000512929
70321343		0.000504137	0.00132812	0.00195408	0.00219045	0.00282196	0.00374124	0.00493363	0.00629432	0.00769797	0.00887204	0.00891459	0.0103027	0.0116253	0.012615	0.0124627	0.0120614	0.0117468	0.0115826	0.0114098	0.0104898	0.0103197	0.0102163	0.00954571
70322027		-0.00356802	-0.00289837	-0.002602	-0.000615597	0.000424935	0.00285472	0.00524831	0.00631087	0.0070138	0.00716118	0.00640842	0.00717036	0.0078689	0.00855374	0.00905444	0.00853522	0.00938433	0.00839936	0.00878816	0.00841835	0.00687433	0.0050998	0.00254212	0.000647742	-0.000411023
70323255		0.00382614	0.00399773	0.00461354	0.00456106	0.00352524	0.00254732	0.00190185	0.00166571	0.00213029	0.003166	0.0025098	0.00370054	0.00487251	0.00575686	0.00540464	0.00635482	0.00741155	0.00832335	0.00873924	0.00885915	0.00871781	0.00761159	0.00635765	0.0048288	0.00387667	0.00343173	0.0031562
70323869		0.00143096	0.0019633	0.00227956	0.00231563	0.00232548	0.00226123	0.00207553	0.00214212	0.00234028	0.00117624	0.00176303	0.00238381	0.00393203	0.00421952	0.00535638	0.00761579	0.00780681	0.0094693	0.00930041	0.00943272	0.00973861	0.00885667	0.00745452	0.00621295	0.00543423
70324790		0.00101526	0.00131204	0.00146963	0.00152419	0.00143076	0.00144058	0.00158448	0.00183562	0.0021715	0.00250486	0.00309375	0.00432084	0.00434731	0.00483944	0.00321444	0.00387831	0.00426979	0.00485728	0.00519181	0.00715283	0.00762166	0.00931729	0.00878027	0.00789191	0.00777125	0.00725594	0.00657037	0.00633167	0.00634863
70324930		-0.0018104	-0.00203854	-0.00276034	-0.00329154	-0.00319762	-0.00330883	-0.00328402	-0.00293646	-0.00318129	-0.00259515	-0.00161006	-0.000608535	2.36426e-05	0.000799892	0.00250342	0.00423215	0.00566287	0.00523498	0.00589107	0.00777348	0.00787141	0.00711751	0.00627835	0.00519963	0.0036946	0.00335941	0.00197494	0.000723315	0.000126834	-0.000281398
70325097		0.00287686	0.0030757	0.00329364	0.00326034	0.00363587	0.00455484	0.00574012	0.00584102	0.00720396	0.00810438	0.00784507	0.00785438	0.00699224	0.00758457	0.00737741	0.00730882	0.00765846	0.00725938	0.00650665	0.00575193	0.0052	0.00464647
70325167		-0.00133949	-0.0009078	-0.000150592	0.000226414	0.0012956	0.00142618	0.00110396	0.00236143	0.00466933	0.00745676	0.00939809	0.00975706	0.00953351	0.0112189	0.012714	0.013559	0.0142004	0.0144703	0.0158112	0.015517	0.0146944	0.0127561	0.0108581	0.00981403
70325237		0.00365534	0.00383967	0.00408354	0.00330377	0.00243782	0.00220094	0.00258774	0.00274678	0.00374702	0.00513741	0.00590106	0.00701555	0.00822878	0.0120343	0.0124135	0.0123415	0.0109267	0.0103322	0.00939157	0.00954008	0.00910752	0.00834801	0.00830594	0.00760431	0.00688538	0.00685602	0.00623968	0.00596747
70325781		-0.00143874	-0.00160151	-0.00180111	-0.00213143	-0.00245511	-0.0026965	-0.00282089	-0.00291828	-0.00316018	-0.00356051	-0.00302176	-0.00320022	-0.00254476	-0.00184018	-0.00107168	-0.000659759	-3.24133e-05	0.000764093	0.00153998	0.00283697	0.00347069	0.00505311	0.00480667	0.0065683	0.00811251	0.00873444	0.0100147	0.0104744	0.0102136	0.00955375
70325921		-0.000345357	-0.000492269	-0.000539682	-0.000470142	-8.99931e-05	0.000430216	0.00115621	0.00191216	0.00251964	0.00330667	0.00385219	0.00424915	0.00409057	0.00396379	0.00353591	0.00389445	0.00412817	0.0042853	0.00484844	0.0056116	0.00687961	0.00674707	0.00707507	0.00732196	0.00664966	0.00563143	0.00454058
70327079		-0.000375677	-0.000607049	-0.000308275	-3.63431e-05	0.00114924	0.0025558	0.0037735	0.00559477	0.00684237	0.00747191	0.00794248	0.00824662	0.00838296	0.00859882	0.0102407	0.00912504	0.00894175	0.0093718	0.00917373	0.00858928	0.00764121	0.00698093	0.00640818	0.00603971	0.00598994	0.00595415
70327386		0.00296218	0.00343163	0.00427563	0.00523758	0.00622321	0.00548816	0.00665184	0.00740971	0.00787946	0.0083683	0.00852481	0.00936774	0.00921369	0.00920113	0.00928096	0.00922974	0.00861511	0.00913802	0.0082025	0.00663089	0.00564261	0.00527204	0.00481574	0.0042144
70327456		-0.0043161	-0.00390308	-0.00514576	-0.00445435	-0.00303725	-0.00225618	-0.00270339	-0.000579771	-0.00157068	-5.41268e-05	0.000958798	0.00141604	-1.66185e-07	0.00287832	0.00406128	0.00554484	0.00700264	0.00515073	0.00731462	0.00919541	0.0103668	0.0107784	0.0105378	0.0094178	0.00962929	0.00979881	0.00915579	0.00811685	0.00760044	0.00772441
70327526		0.000811593	0.000281484	0.000546392	0.000262964	0.000195797	0.000368346	0.000553027	0.000896717	0.00136353	0.0019533	0.00263922	0.00327151	0.00173384	0.00278102	0.00329206	0.00381648	0.00428431	0.00490466	0.0041349	0.005961	0.0046496	0.00453042	0.00397888	0.00422948	0.00455936	0.00440186	0.00393769	0.0035809
70328377		0.000411277	9.16889e-05	6.03211e-05	0.000377059	0.000998834	0.00183251	0.00296131	0.00413765	0.00550827	0.00658788	0.00719814	0.00756047	0.00596909	0.00442344	0.00517925	0.00550092	0.00550165	0.00603539	0.00780493	0.00854376	0.00780994	0.00741377	0.00612161	0.00491805	0.00427312
70328684		0.00109918	0.00207774	0.00344751	0.00338298	0.00659994	0.00863651	0.00959309	0.00922583	0.00985499	0.00876919	0.00867972	0.00922492	0.00827551	0.0073656	0.00620785	0.00482601	0.003577	0.00264128	0.00213751	0.00139978	0.000949603	0.000495725	0.000140275
70330973		0.000919218	0.000584158	0.00159521	0.000992218	0.00149458	0.00185378	0.00267174	0.00375533	0.00483451	0.00843245	0.00555433	0.00898499	0.00627888	0.00626221	0.00674127	0.00688891	0.00687253	0.00694709	0.00604871	0.00492242	0.00388312	0.00251155	0.00056567	-0.000522751	-0.00162659	-0.00175302	-0.00133049	-0.00095868
70331113		0.000599308	0.000727881	0.000978336	0.0012671	0.00198895	0.00280714	0.00130124	0.00381947	0.00445109	0.00585619	0.00747487	0.00950067	0.0117727	0.0133641	0.0110852	0.0104918	0.0092339	0.00689384	0.00462929	0.00227683	-0.000622747	-0.000385439	-0.000597137	-0.000947988	0.00198165	0.00269798	0.00278909
70333332		0.00585561	0.00613288	0.00617272	0.00582412	0.00629522	0.00601744	0.00572047	0.00681447	0.0075825	0.00747477	0.00855567	0.00883385	0.0082097	0.00882116	0.00776485	0.00673773	0.00630879	0.00551769	0.00632909	0.00595692	0.00586256	0.00635904	0.00666713	0.00682941	0.00668542
70334323		-0.00218503	-0.00165499	-0.00113503	0.000711679	0.00154994	0.0028041	0.00374397	0.00458134	0.00521702	0.00562544	0.00627564	0.00716734	0.00804813	0.00838021	0.00826231	0.00785694	0.00587119	0.00500424	0.00471287	0.00511219	0.00698127	0.00840713	0.00851061	0.00744645
70334867		0.000141881	-2.89576e-05	-4.90082e-05	0.000108787	0.000174866	0.000358695	0.000620041	0.00101736	0.00135719	0.00218535	0.00299447	0.0038045	0.00437167	0.00505745	0.00522343	0.00588189	0.00694143	0.00833983	0.00856418	0.0101149	0.0100155	0.0115893	0.0123811	0.0119196	0.0117105	0.0122888	0.0117032	0.01244	0.0123069	0.0143035
70335007		0.00393262	0.00357657	0.00408988	0.00415681	0.00433989	0.00443646	0.00456137	0.0043211	0.00419399	0.00385158	0.00320503	0.0026236	0.00257466	0.00200437	0.00165751	0.00208208	0.00256299	0.0041203	0.00592276	0.00656599	0.00702888	0.00783133	0.00859942	0.00869222	0.00969318	0.00987205	0.010657	0.0105519	0.0113501
70335174		0.00640947	0.00733757	0.0081722	0.00867851	0.00899753	0.00963418	0.010427	0.0110607	0.0112532	0.0118482	0.0108425	0.00921999	0.0071891	0.00531729	0.00388513	0.00435194	0.00340952	0.00308555	0.00397349	0.00509402	0.00499664	0.00561278	0.00565943	0.00605669	0.0059132
70337533		-0.00146293	-0.00198899	-0.00125786	-0.000621007	0.000561987	0.00140716	0.00206121	0.00273971	0.00396705	0.00471328	0.00565011	0.00685676	0.00788448	0.0081826	0.00897425	0.00977359	0.0112521	0.0118375	0.011845	0.0116405	0.0109598	0.00960322	0.00879772
70337603		0.00381206	0.00380937	0.00364657	0.00390982	0.00465619	0.00573761	0.00683846	0.00749956	0.00655468	0.00750357	0.00656232	0.00638496	0.00698507	0.00617204	0.00526027	0.00616466	0.00620292	0.00742725	0.00745673	0.00718141	0.00715394	0.00663931	0.00622239
70337910		0.00591545	0.00714575	0.00717712	0.00685455	0.00677799	0.00674178	0.00684844	0.00708011	0.00767701	0.00702844	0.00767545	0.00804773	0.00794389	0.00748938	0.00644841	0.00527053	0.00419715	0.0024407	0.00140468	0.000166683	-0.000632698	-0.00124177	-0.00139384	-0.000659933	6.17418e-05	0.000801814
70338147		0.00370166	0.00415603	0.0048814	0.00495654	0.00410208	0.00345859	0.00320807	0.00342511	0.00379162	0.00449024	0.00348372	0.00432244	0.00566099	0.00736559	0.00933397	0.0113538	0.0129395	0.013404	0.0127584	0.0120176	0.0118294	0.0107807	0.00933593	0.0070989	0.00483866	0.00314407
70338524		-0.000414503	5.63292e-05	0.000363809	0.000971019	0.00215769	0.00288227	0.00507926	0.00735385	0.00913132	0.0101469	0.0110526	0.0101368	0.010415	0.00922037	0.0084624	0.00782714	0.00728988	0.00721077	0.00718924	0.00691654	0.00729813	0.0070522	0.00663003
70338831		0.00207146	0.0023731	0.00237541	0.00261191	0.00224266	0.00217322	0.00198028	0.00140533	0.00083726	0.00132595	0.00389839	0.00527095	0.00481415	0.00740808	0.0090505	0.00856913	0.0107355	0.0121593	0.0119669	0.0130188	0.0140641	0.0138732	0.0136718	0.0123548	0.0104608	0.00832994	0.0072695	0.00579647	0.00503333
70339068		0.000466343	0.000254586	-5.82545e-05	-0.00040916	-0.000810775	-0.00106958	-0.000795295	-0.000736878	0.000184548	-0.000198288	0.000811556	0.0021051	0.0024168	0.00272256	0.000164315	0.00135225	0.00195498	0.00333192	0.00355854	0.00905269	0.00950735	0.0107154	0.0102026	0.00852615
70339138		-0.000685669	8.12117e-05	0.000815837	0.000346464	0.000768538	0.00101305	0.00204531	0.00238055	0.00319917	0.00433792	0.00610797	0.0067996	0.00645166	0.00653709	0.00638037	0.00602066	0.00667124	0.00603644	0.00641965	0.00568498	0.00587727	0.00553268	0.0048828	0.00413137	0.00363819
70339822		0.00203419	0.00154789	0.00173886	0.00129765	0.000861365	0.000615307	0.00199481	0.002338	0.00263464	0.00457558	0.0048362	0.00527631	0.00567989	0.00800904	0.00813978	0.00808858	0.00787519	0.0074189	0.00914693	0.00769937	0.00750737	0.0067763	0.00818483	0.00804746	0.00762745	0.0083145	0.00871481	0.00757761	0.0091824	0.0103639
70340436		0.000702426	0.000865398	0.00131258	0.00191019	0.0025826	0.00333591	0.00428596	0.00544862	0.00666035	0.00762727	0.00799295	0.00797574	0.0075953	0.0079513	0.00771951	0.00818405	0.0081214	0.00793306	0.00819179	0.00785298	0.00673672	0.00681058	0.0055352	0.0041159	0.0042829	0.00318093
70340980		0.00158463	0.00136507	0.00203604	0.00139378	0.00120867	0.00111518	0.000994197	0.000941076	0.0011335	0.00167552	0.00242671	0.00291881	0.00309653	0.00368788	0.00485124	0.00617454	0.00625781	0.00765085	0.00937858	0.0115743	0.0145814	0.0155078	0.0140218	0.0118568	0.0113722
70341050		-0.00201517	-0.00172213	-0.00105451	-6.17521e-05	0.000842241	0.000711077	0.00219777	0.00520845	0.00576124	0.00835393	0.0103861	0.0116792	0.0125929	0.0118122	0.0124751	0.0118818	0.00994949	0.0086209	0.00722086	0.00675384	0.00659047	0.00654879	0.00650369	0.00636306	0.00635526	0.00550062
70341357		-0.000499081	-0.000291968	0.000207424	0.000398784	0.000667711	0.00106412	0.00167816	0.00213058	0.00264459	0.00322111	0.00329171	0.00577953	0.00652753	0.00645376	0.0058304	0.00483122	0.00534614	0.00546043	0.00605717	0.00615248	0.00578171	0.00510912	0.00452454
70341664		-0.00235455	-0.000208085	-0.000661497	0.00162362	0.00373644	0.0055848	0.00722698	0.00775797	0.00691286	0.00765815	0.0084458	0.00906605	0.00880525	0.00858603	0.007387	0.00724604	0.00650984	0.00608813	0.00566984	0.00544616	0.00543197	0.00500719
70341734		0.00542319	0.00554153	0.00530218	0.00538416	0.00480012	0.00435252	0.00445837	0.00493007	0.0046747	0.00483036	0.00527534	0.00545612	0.00543471	0.00572727	0.00613927	0.0071763	0.00749227	0.00843475	0.00910203	0.0095512	0.00953349	0.0089907	0.00820635
70341971		0.00149988	0.00138854	0.00136243	0.00136886	0.00118105	0.00114329	0.000542315	-0.000208336	-0.000726558	-0.000764385	-0.000410888	0.000163995	0.00138712	0.00115903	0.00149413	0.00254717	0.00321191	0.00390411	0.00462142	0.00550798	0.00660772	0.00755447	0.00774229	0.00676761	0.00500312	0.00405524	0.00428851	0.0049073	0.00555242	0.00639617
70342278		0.00165749	0.00235956	0.00346351	0.00542298	0.0067931	0.00770258	0.00674435	0.00761401	0.00934201	0.00871938	0.00762485	0.00619026	0.0072215	0.00649775	0.00634598	0.00578906	0.00626339	0.00590919	0.00558607	0.00557899	0.00578961	0.00608111	0.00590672	0.00556538	0.00516938	0.00427049
70342418		0.00492762	0.00606293	0.00719707	0.00789079	0.00926426	0.0104049	0.0117697	0.0133223	0.0142702	0.014159	0.0129239	0.0101469	0.00914631	0.0080387	0.00762529	0.0072849	0.00687263	0.0061348
70342725		0.00289139	0.00277493	0.00284264	0.00308554	0.0038179	0.00498281	0.00659424	0.00835183	0.00960337	0.0101182	0.00951774	0.00925892	0.00865837	0.00906732	0.00856752	0.00869188	0.00799184	0.00832804	0.0102956	0.00967242	0.0102551	0.00950151	0.00918154	0.00867336	0.00828986
70342892		-0.00212972	-0.00176545	-0.000756822	0.000435533	0.000548954	0.000696519	0.000534659	0.000238891	-8.01287e-05	-0.000394826	-0.000710147	-0.000976933	-0.00105852	-0.000830862	-0.000334362	0.000835192	0.00221841	0.00354988	0.00408811	0.00383559	0.00652732	0.00765446	0.0093682	0.0112984	0.0129864	0.0141494	0.0147139	0.015965	0.0143379	0.0147225
70342962		0.000431489	0.00101054	0.00177048	0.000914451	-0.000569946	-0.000134945	0.00199705	0.00431012	0.00692962	0.00946292	0.0105935	0.0143469	0.0156311	0.0151523	0.0147948	0.0129908	0.0107173	0.00927073	0.00796362	0.00570663	0.0040357	0.00169102
70343883		-0.00361313	-0.00285777	-0.00222129	-0.0021958	-0.00176151	-0.00137296	-0.00100327	-0.000532235	0.000296533	0.00286755	0.00434268	0.0055325	0.00653822	0.00756255	0.00767062	0.00880081	0.00900949	0.00831933	0.00890999	0.00836436	0.00781714	0.00705222	0.0058568	0.0043352	0.00290315	0.0016522	0.000447712	-0.00107829
70343953		0.00278136	0.00343339	0.00400888	0.00476952	0.00511709	0.00514408	0.00455164	0.0042834	0.0039349	0.00385082	0.00373352	0.00378292	0.00395344	0.00344124	0.00341146	0.00361405	0.00373891	0.00353622	0.0048858	0.00491259	0.00648325	0.00667511	0.00775399	0.00684366	0.00667548	0.00629876	0.00567142	0.00559371	0.00526907	0.0045318
70344190		0.00241127	0.0029284	0.00256539	0.0023986	0.00276424	0.00399867	0.00470856	0.00680824	0.00465031	0.00691883	0.00847897	0.00825235	0.00941992	0.0100328	0.00949176	0.0095217	0.00952747	0.00974689	0.0099932	0.00944289	0.00806586	0.00650166	0.00570208	0.00499255	0.00419023	0.00319806	0.00286057	0.002691	0.0022983
70344944		0.0043528	0.0041395	0.00418946	0.00369365	0.00310798	0.00266222	0.00240577	0.00258769	0.00376184	0.00601859	0.00654255	0.00754027	0.00814427	0.00815044	0.00877169	0.00954056	0.00975649	0.0105334	0.0103311	0.0103148	0.0103145	0.0113534	0.0109827	0.0104454	0.010168	0.00897573	0.00725343
70345014		-0.00183922	-0.00199149	-0.00218021	-0.00226561	-0.00264859	-0.0024509	-0.0020445	-0.00140143	-0.000719425	-4.35834e-05	0.000429227	0.00317608	0.00465401	0.00706409	0.00730358	0.00802741	0.00887114	0.0107416	0.00980666	0.0107851	0.0111611	0.00945656	0.00923712	0.00853032	0.00757565	0.00686258	0.00462842	0.00320838	0.00223466	0.00159233
70345795		0.00276108	0.0025409	0.00203472	0.00119539	0.000278064	-0.000414159	-0.000442291	7.61768e-05	0.00102363	0.00128479	0.000336741	0.00152128	0.00326066	0.00523261	0.00734234	0.00947382	0.0105012	0.0105278	0.0102312	0.00973074	0.00938827	0.00874812	0.00880184
70345865		-0.00175544	-0.00197087	-0.00141841	-0.000823294	-0.000504108	-0.000866525	-0.000356557	0.00162218	0.00125006	0.00470511	0.00425247	0.0049099	0.0067526	0.00917709	0.0125352	0.0125392	0.0127506	0.0113979	0.0134332	0.0122892	0.0116976	0.0118908	0.0108187	0.00997173	0.0095632	0.00921194	0.0086557	0.00830023	0.00773393	0.00743417
70345935		0.00167801	0.00135749	0.00140379	0.00186096	0.00254008	0.00318922	0.00361603	0.00338533	0.00294818	0.00255061	0.00279753	0.00277199	0.00342169	0.00444482	0.00569534	0.00656379	0.00794534	0.00948249	0.0111324	0.0121178	0.0128981	0.0125138	0.012654	0.0127364	0.0128827	0.0127293
70346005		0.000615547	0.00160455	0.00144287	0.00154665	0.0015738	0.00186386	0.0025177	0.00336086	0.00267965	0.00446435	0.00326934	0.00513807	0.0065533	0.00796406	0.00951547	0.00967882	0.00930813	0.00838267	0.00820035	0.0072847	0.00673176	0.0060855	0.00564774	0.00547636	0.00490923	0.00361725	0.00382116	0.0033719	0.00346655	0.00354406
70346312		0.00074141	0.00150318	0.00110055	0.00131701	0.000307483	-0.00399167	-0.0123014	-0.0326343	-0.0327061	-0.0219928	-0.00607098	0.00406315	0.00864705	0.0110386	0.0126264	0.0127906	0.012603	0.0121325	0.0133619	0.013486	0.0134407	0.0133747	0.0132704	0.0133521	0.0124371	0.0121789	0.0115967
70346786		0.00408771	0.00350472	0.00309584	0.00289309	0.00254473	0.00308925	0.00265683	0.0034771	0.0043667	0.0041093	0.00476328	0.0055369	0.00565621	0.00702036	0.00976919	0.0103474	0.0113929	0.0107299	0.00859693	0.00819176	0.00900028	0.00883241	0.00871281	0.00889988	0.00924322	0.00899196	0.00818268	0.00747781	0.00727582	0.00698872
70347610		-0.00125621	-0.000219924	0.000361721	0.00195385	0.00348078	0.00485527	0.00533029	0.00731904	0.00936157	0.0114817	0.0133166	0.0148168	0.0130506	0.0126502	0.0120177	0.0104162	0.0101383	0.0102288	0.00942301	0.00816182	0.00636542	0.0050095	0.00480365	0.00469199
70347917		-0.00141208	-0.000811877	-0.00039548	0.000138594	0.000935651	0.00183767	0.00355225	0.00454542	0.00542417	0.00606789	0.00630391	0.00632784	0.00614965	0.00694096	0.00632675	0.00651545	0.00595861	0.00492898	0.00480908	0.00334482	0.0028391	0.00347065	0.00357515	0.00377601	0.00387425	0.00384042	0.00321387
70348084		0.000876652	0.0013921	0.00216308	0.00314872	0.0037438	0.00415175	0.0038905	0.00368967	0.00361785	0.00376192	0.00419279	0.00485076	0.00690679	0.00792343	0.00773867	0.00880797	0.00899419	0.00974617	0.0103497	0.0105217	0.0100815	0.00884064	0.00775075	0.00688697	0.00637618	0.00655798	0.00659883
70348154		-0.000932548	-0.000906483	-0.000992855	-0.00106965	-0.000927725	0.000905418	0.00211589	0.00339863	0.00498012	0.00664139	0.0081502	0.00958272	0.0107299	0.011245	0.0104401	0.00922938	0.00772366	0.00672421	0.00627144	0.00593663	0.00583827	0.00554867	0.00566519	0.0053983	0.00484309	0.00451354	0.00403166
70348601		0.00196044	0.00195044	0.00158917	0.001449	0.0012424	0.00145345	0.00122109	0.00182364	0.00243473	0.00373456	0.00320448	0.00272075	0.00566082	0.00753417	0.00973715	0.0123487	0.012188	0.0122977	0.0120851	0.0128774	0.0123335	0.0134851	0.0122884	0.0130588
70349145		0.00147141	0.00160136	0.00157092	0.00143672	0.00118902	0.00105397	0.00100658	0.00106268	0.00142315	0.00186716	0.00267976	0.00382096	0.00515788	0.0064231	0.00730685	0.00768829	0.00799191	0.00811729	0.00829725	0.00922245	0.00999604	0.0107928	0.0108784	0.010126	0.00946517
70349215		0.00410563	0.00434918	0.00470434	0.00521345	0.00587678	0.00644581	0.00693102	0.00649366	0.0062885	0.00689856	0.00758552	0.00862275	0.00970488	0.0105584	0.0112228	0.0109532	0.0104069	0.0101535	0.0100073	0.0104616	0.0100486	0.00923507	0.00907548
70349759		-0.000243824	-0.000350778	-3.02691e-05	0.000601436	0.000869837	0.00174311	0.00271438	0.00375747	0.00494814	0.00558188	0.00717805	0.00681552	0.00769219	0.00889586	0.010302	0.0116837	0.0130268	0.0124289	0.0122342	0.0115553	0.0100735	0.00790283	0.0068488	0.00633444	0.00418437	0.0044458	0.00328897
70350206		0.00207222	0.00223315	0.00228852	0.00246382	0.00271518	0.00312443	0.00359404	0.00398108	0.00388124	0.00362397	0.0033955	0.00306956	0.00288108	0.00292943	0.00335408	0.00409754	0.00541336	0.00669655	0.0078869	0.0082945	0.008282	0.00777532	0.00770141	0.00821406	0.00839792	0.00866841	0.00838916	0.00823157	0.00732239
70351504		-0.00176119	-0.00131602	-0.000945331	-0.000929496	-0.000473458	-0.000989084	-0.00111596	-0.00130966	-0.0014324	-0.00175533	-0.00207071	-0.00169423	-0.000792529	4.74426e-05	0.00163097	0.00393149	0.00662985	0.00938906	0.0123064	0.0144408	0.0163975	0.0147097	0.0124804	0.0105787	0.00924255	0.00815165
70352802		0.00366108	0.0035935	0.00365386	0.00359505	0.00335259	0.00338305	0.00367072	0.004099	0.00466556	0.00541447	0.00651858	0.00808403	0.00919289	0.0100172	0.0102652	0.00990737	0.00896475	0.00800092	0.00749283	0.0070127	0.00738729	0.00667037	0.00706347	0.00728368
70353346		0.00238117	0.0025305	0.00253173	0.00233589	0.0025182	0.00291792	0.00329416	0.0035893	0.00449245	0.00465202	0.00521059	0.00591463	0.0063021	0.00670833	0.00608472	0.0062722	0.00575769	0.00568576	0.00562139	0.00573257	0.00591708	0.00659348	0.00694215	0.007386	0.00771549	0.00748798
70353960		0.00249016	0.00229534	0.00274727	0.00319524	0.00249515	0.00549176	0.00538973	0.00582227	0.00922271	0.0097065	0.0081251	0.00941191	0.010487	0.00936801	0.0100609	0.00846488	0.00913661	0.0090816	0.0083604	0.00658609	0.00459254
70355021		-0.00423433	-0.00352919	-0.0024492	-0.00069488	0.0022355	0.0017542	0.00372223	0.0048785	0.00553191	0.00531792	0.00696574	0.00840207	0.00688412	0.0083363	0.009573	0.00980076	0.0111744	0.0104292	0.0121874	0.0125753	0.0131649	0.0128805	0.0131427	0.0127602	0.0125179
70355328		0.000142707	0.000315095	0.00050037	0.000583896	0.000583757	0.000407018	0.000173724	-0.000748969	-0.000426709	0.000154499	0.000742292	0.00126795	0.00237181	0.00139933	0.00320639	0.00275943	0.00411741	0.00616292	0.00857052	0.00766921	0.0102374	0.00844511	0.00889835	0.00953682	0.00910946	0.00838955	0.00807595	0.00640647	0.00498959	0.0060956
70355872		-0.000486641	-0.000406741	-5.98239e-05	0.000632035	0.00166839	0.0037082	0.00655555	0.00962942	0.0114405	0.00836658	0.0100918	0.00990349	0.00854581	0.00518197	0.00171875	-0.000150724	-0.00155563	-0.0028597	-0.00404639	-0.0047582	-0.00494881	-0.00471359	-0.00387036
70357170		0.00115493	0.00193511	0.00213326	0.00352636	0.00487949	0.00584468	0.00686949	0.00678064	0.00709987	0.0082304	0.00913446	0.0105232	0.011038	0.011125	0.010884	0.0114068	0.0126409	0.0124971	0.0126831	0.0121904	0.0114531	0.0105924	0.0084694	0.00706897	0.00802105	0.00791327	0.00807394	0.0090648	0.00877285
70357547		-0.00103603	-0.000993028	-7.0747e-05	0.000925875	0.00186259	0.00314051	0.00452303	0.00648484	0.00824023	0.0100732	0.0105638	0.00921012	0.00909984	0.00854655	0.00833356	0.00785269	0.0083578	0.00801791	0.00830818	0.00789866	0.00653398	0.00526228	0.00432993
70358231		0.00133663	0.000787874	0.000408211	0.000217741	0.000236815	0.000550593	0.00102311	0.00135476	0.00124434	0.00158438	0.00138664	0.00146368	0.00197482	0.0021768	0.00371205	0.00299468	0.00297356	0.00422325	0.00529733	0.00630957	0.00610848	0.00680862	0.00679666	0.00622564	0.00508698	0.00393754	0.00332189	0.00342154	0.00369237	0.00496224
70358468		-0.00400031	-0.00314163	-0.00237405	-0.00170804	-0.00217095	-0.00250485	-0.00164557	-0.00131962	-0.000443405	0.000437276	0.00014409	0.00274021	0.00407428	0.00730341	0.00976364	0.0121819	0.0112313	0.0139061	0.0128441	0.0134405	0.0133908	0.0132773	0.0116846	0.0103137	0.00931951	0.00892378	0.00832458	0.00768796	0.00725186	0.00629877
70359696		-0.00215387	-0.0023864	-0.00246019	-0.00255171	-0.00254987	-0.0022658	-0.00145599	-0.000110192	0.00156424	0.0034214	0.00534146	0.00957707	0.0110602	0.0123535	0.0132625	0.013245	0.0120807	0.0111601	0.0103506	0.010194	0.0102449	0.0104964	0.0116424	0.00994457
70359766		-0.000598311	-0.000743341	-0.00101437	-0.00143644	-0.00156673	-0.00183034	-0.00199189	-0.00233004	-0.00229717	-0.00217889	-0.00140733	-4.57933e-05	0.00101169	0.00268896	0.00381536	0.00263144	0.00931425	0.012312	0.0144241	0.0137888	0.01276	0.00964215	0.00751443	0.00576935	0.00467725	0.00337634	0.00272886	0.00187566	0.000917541	0.000956443
70359836		-0.00054901	-0.000479886	-0.00158541	-0.00225686	-0.00231755	-0.00200671	-0.00133045	-0.000233968	0.00112216	0.00144554	0.00307623	0.00605744	0.00443023	0.00735241	0.0099011	0.0123178	0.0144284	0.0151361	0.0143896	0.0133107	0.0122526	0.0112106	0.00986844	0.00830901	0.00720929	0.00676398
70359906		0.0044283	0.0040135	0.0046298	0.00428408	0.00390328	0.00409106	0.00357792	0.00496789	0.00440128	0.00495739	0.00479432	0.00472053	0.00520737	0.00564086	0.00641249	0.00929286	0.0103172	0.0102691	0.00970662	0.0104994	0.0112536	0.0117042	0.0114959	0.01027	0.00854925	0.00809546	0.00763897	0.00658333	0.00633624	0.00719532
70360073		0.000419791	-2.31072e-05	-0.000161423	-0.000115533	0.000219076	0.000895624	0.0018897	0.0031429	0.00620562	0.00766869	0.00873333	0.00811649	0.00857933	0.00894295	0.00923592	0.00939869	0.00992764	0.0101861	0.0103171	0.00973143	0.00908045	0.00740518	0.00612649	0.00708784	0.00747123	0.00747322
70360520		-0.00616252	-0.00693815	-0.00642255	-0.00581279	-0.00487274	-0.00400446	-0.00324893	-0.00242676	-0.00037921	0.00216836	0.00516507	0.0082786	0.0134359	0.0143009	0.0139393	0.0131179	0.0121343	0.0112088	0.0103495	0.00938808	0.0090726	0.00794335	0.0077399
70360687		0.00254992	0.00216698	0.00482232	0.00573286	0.00608446	0.00750677	0.00994516	0.00928742	0.010272	0.00974339	0.0090499	0.00855427	0.0105683	0.010432	0.0119552	0.0126407	0.0123398	0.0117194	0.0106007	0.00953333	0.00914141
70361371		-0.00228655	-0.00256264	-0.00233621	-0.00254429	-0.0028446	-0.00304084	-0.00224985	-0.000956068	0.00196933	0.00420354	0.00629062	0.00787377	0.00919656	0.0107233	0.0124228	0.0138338	0.013534	0.0131474	0.0123986	0.0115003	0.0106256	0.00992026	0.00896638	0.00775528	0.006543
70363283		0.00319304	0.0040575	0.00503826	0.0059879	0.00424783	0.00474304	0.00576217	0.00708161	0.00911503	0.0073915	0.00950316	0.00996088	0.0102928	0.00946521	0.0091134	0.00912764	0.00988581	0.0109462	0.0125712	0.0129584	0.0127922	0.0117421	0.0107049	0.00933747	0.00864384	0.00848697	0.00858724
70363423		0.000753613	0.00122984	0.00227589	0.00305501	0.00296363	0.00352134	0.00539976	0.00766244	0.00983464	0.0111081	0.0121298	0.0107386	0.00907896	0.00825875	0.00950464	0.00912196	0.00985084	0.0109895	0.0102942	0.00834454	0.0072198	0.00551198	0.00382569
70363660		0.00273596	0.00327514	0.00356646	0.00353956	0.00365774	0.0031724	0.00310635	0.00365381	0.00493382	0.00672831	0.00927857	0.0119924	0.0142683	0.0157331	0.0163383	0.0156735	0.0142955	0.0116873	0.0106845	0.00881428	0.00753095	0.00748711	0.00709924	0.00698396	0.0068313	0.00633892	0.00439534	0.00403123
70364344		-0.00441765	-0.00398432	-0.0033821	-0.0030615	-0.00284237	-0.00271445	-0.00215651	-0.00202881	-0.00236728	-0.00294104	-0.00357575	-0.00418246	-0.00455562	-0.00462315	-0.00411436	-0.00293214	-0.0015747	-0.000206309	0.00102012	0.00209528	0.00308597	0.00406714	0.00505857	0.0060403	0.00698704	0.00788809	0.0091291	0.0102163	0.0112251	0.0114483
70364414		-0.00103574	-0.000732744	2.54035e-05	-0.000663894	-0.0011978	-0.00164683	-0.00133271	-0.00108199	-0.000407707	0.000184187	0.000684533	0.00127541	0.00354625	0.00388665	0.00617439	0.00834634	0.00982848	0.0106568	0.0133577	0.0137499	0.0140869	0.0143755	0.0149831	0.01519	0.0157297	0.015104	0.0136184	0.0120832	0.0109129
70364651		-0.00204605	-0.00184883	-0.0015289	-0.00109095	-0.000842678	-0.00083347	-0.000914218	-0.00116794	-0.00180378	-0.00230643	-0.000282172	0.00118723	0.00248629	0.00349919	0.00462145	0.00546522	0.00642126	0.00816947	0.0083698	0.00807338	0.00721714	0.00686507	0.00722058	0.00891968	0.0102355	0.0093367	0.00860628	0.00872259	0.00795749
70364721		0.00268169	0.00275687	0.0029668	0.00281992	0.00296215	0.00336613	0.00379598	0.00430963	0.00496424	0.00552686	0.00570517	0.00471095	0.00504748	0.00425456	0.00371264	0.0035836	0.00403201	0.00534777	0.00744779	0.00982885	0.010999	0.0113191	0.0107244	0.00962607	0.00972975	0.00818214	0.00694024	0.00535088	0.00398786	0.00162318
70364888		-0.000334038	-0.000222142	-0.000387039	-0.000472834	-1.31665e-05	0.00104363	0.000836705	0.0015991	0.00209199	0.00256993	0.00348141	0.00200283	0.00310058	0.00373774	0.00645743	0.00801358	0.00624935	0.00686282	0.00765521	0.00801653	0.00886767	0.00873026	0.00912512	0.00902484	0.00817749	0.00668273	0.00595339	0.00575163	0.00537036	0.00500098
70364958		0.000774337	-0.000137167	0.000286676	0.000644784	0.0031266	0.00158113	0.00347966	0.00301036	0.00270556	0.00343583	0.00468272	0.00612342	0.00749525	0.00818301	0.00907489	0.00916642	0.00866046	0.00701786	0.00665218	0.00613883	0.00570874	0.00626456	0.00576236	0.00611079
70365572		0.00122091	0.00100158	0.000855565	0.000583289	-0.0001107	-0.00133942	-0.00160805	-0.00122743	0.000840718	0.00232868	0.00371493	0.00526787	0.00607184	0.00690767	0.00976393	0.00976571	0.0101597	0.0107532	0.0103096	0.00980331	0.00928821	0.00911322	0.00897048	0.00842385
70365949		-0.00326227	-0.00323377	-0.00298787	-0.00259511	-0.00195018	-0.00130522	-0.0022969	-0.00162415	-0.000562011	0.00132779	0.00246353	0.00358434	0.00488234	0.00612515	0.00744501	0.0087808	0.00802287	0.0090145	0.00852686	0.00769165	0.00703643	0.00642724	0.00567283
70366493		-0.00208774	-0.00165292	-0.00112866	-0.000458579	0.000407416	0.00184045	0.00366368	0.00586424	0.00785908	0.00841849	0.0101798	0.0122475	0.0132393	0.0139343	0.0126883	0.0123041	0.0112985	0.0110038	0.00997551	0.00733816	0.00484654	0.00393088	0.00345951	0.00329194
70367317		-0.0011564	-0.000957449	-0.000919985	-0.000314412	0.000649488	0.00215612	0.00425532	0.00656715	0.00889825	0.010834	0.0121828	0.0127185	0.0116954	0.0105569	0.0096817	0.00860629	0.00718785	0.00644168	0.00559664	0.00534461	0.0052334	0.00486035	0.00406851	0.00308144
70367554		0.00180711	0.00183776	0.00215746	0.0027293	0.00336842	0.00412949	0.00481713	0.00465732	0.00490746	0.00307966	0.00215675	0.00103835	-0.00128675	-0.000203172	-0.00107178	-0.00266017	-0.00337368	-0.00273874	-0.00267943	-0.00201221	-0.000559953	0.0011004
70367624		0.000565649	0.00151234	0.00238573	0.00182324	0.00105277	0.00141041	0.00142048	0.00170345	0.00225415	0.00402431	0.00508938	0.00650797	0.00834694	0.0104038	0.0105055	0.0103743	0.00953691	0.00858565	0.00773717	0.00648552	0.00677675	0.00625417	0.00611735	0.0059572	0.00594308	0.00587987
70367791		0.000933123	0.00149119	0.00225327	0.00286917	0.00326976	0.00290966	0.00306269	0.00332245	0.00401694	0.00509212	0.00654213	0.00817857	0.00764738	0.0103009	0.00910717	0.0104117	0.0107109	0.0112249	0.0111067	0.0104673	0.00889722	0.00804264	0.00731612	0.00719876	0.00668303	0.00666579
70367861		-0.000574015	0.000554083	0.00282171	0.00478745	0.0054765	0.00647454	0.0066819	0.00680232	0.00631063	0.00652869	0.0058452	0.00649843	0.00645502	0.00680596	0.00588038	0.00682604	0.00751413	0.00872213	0.0090055	0.0105989	0.00956687	0.0103875	0.0101306	0.0100302
70368615		-0.000885005	-0.00158138	-0.00154746	-0.00255091	-0.00317286	-0.00334627	-0.00315654	-0.00263527	-0.00167718	-0.00020403	0.00175595	0.00409835	0.00631713	0.00580133	0.00686206	0.00770294	0.00745012	0.00730956	0.00744687	0.00645719	0.00560884	0.00501641	0.00398066	0.00274238	0.00183931
70369606		0.00321275	0.00448627	0.003766	0.00572572	0.00695851	0.00539964	0.00721339	0.00632314	0.00776371	0.0083657	0.00864999	0.00916604	0.00972294	0.0100264	0.0101239	0.00968908	0.00935093	0.00998737	0.0100316	0.0101496	0.00977446	0.00912649
70370387		-0.00141977	-0.00137595	-0.00121975	-0.000875883	-0.000217319	0.000406415	0.00181756	0.00323527	0.00241587	0.004769	0.00763573	0.00949212	0.0122443	0.0122443	0.0142608	0.0156386	0.0149132	0.0165793	0.0158604	0.0154918	0.0132753	0.0103653	0.00773388	0.00692805	0.0073351	0.00823528	0.00947599
70370694		0.00210059	0.00269717	0.00352439	0.00461978	0.00573336	0.00567487	0.00608897	0.00622271	0.00573139	0.00518941	0.00476127	0.00441423	0.00406131	0.00365022	0.00432031	0.00347645	0.00266712	0.0010934	0.00105087	-0.000382581	-0.00339104	-0.00307116	-0.00347162	-0.00613034	-0.00728082	-0.00860227	-0.0091405	-0.00943748	-0.00832344	-0.00808448
70371141		-0.00125895	-0.00124447	-0.00118197	-0.00115761	-0.000928176	-0.00159944	-0.00227101	-0.00261197	-0.00244708	-0.00161488	-0.000199489	0.00160876	0.00353332	0.00678073	0.00821257	0.0092326	0.0102395	0.0104047	0.0104437	0.0110918	0.00988709	0.00850697	0.00808847	0.00686306	0.0060181	0.0052848
70372509		-0.0013946	-0.00152903	-0.00177555	-0.00159737	-0.00117452	-0.000519269	0.0003803	0.00164786	0.00284841	0.00287392	0.00405001	0.00547345	0.00512037	0.00663257	0.0082996	0.00985481	0.0117679	0.0134232	0.0140691	0.0129387	0.0108384	0.00872895	0.00649712	0.00459666	0.00304304	0.00124814
70372676		0.000753748	5.5057e-05	-0.000200247	0.000191136	0.000659419	0.00169093	0.00258907	0.00332739	0.00409577	0.00495801	0.00600318	0.00575444	0.00582958	0.00377966	0.00359217	0.00390623	0.00436604	0.00410915	0.00380397	0.00376379	0.00454901	0.00513992	0.00569814	0.00584545	0.00570783	0.00575323	0.00540347
70373053		-0.0011641	-0.00164357	-0.00203626	-0.00223862	-0.0021871	-0.00201462	-0.0012702	0.00029961	0.00113889	0.0021391	0.00338923	0.00497454	0.00688196	0.00783683	0.00891432	0.0101389	0.011522	0.0127144	0.0133151	0.0131579	0.01217	0.0102335	0.0083928	0.00795493	0.00840148	0.00938224
70373667		0.00114315	0.00200048	0.00270793	0.00347413	0.00305912	0.00433985	0.00541948	0.00591625	0.0060617	0.0057444	0.00577007	0.00513789	0.00702686	0.0053928	0.00453592	0.00410264	0.00456771	0.00484174	0.00505003	0.00703158	0.00822461
70374114		0.00239337	0.00224003	0.00161623	0.000149735	-0.000720892	-0.00101196	-0.000704191	-8.88838e-05	0.000400042	-7.84748e-05	0.000728501	0.00172118	0.000656879	0.00231769	0.00150755	0.0030342	0.00480805	0.00605126	0.00853561	0.0110104	0.0124174	0.012813	0.0108465	0.0102146	0.00978866	0.00988596	0.0112061	0.0113029	0.012089	0.0125005
70374281		0.00677104	0.00658141	0.00689377	0.00576696	0.00633577	0.00701177	0.00685705	0.00710182	0.00760803	0.00720951	0.00754516	0.00722199	0.0078347	0.0056232	0.00613176	0.00605545	0.00639973	0.00464616	0.00318083	0.00145578	0.00138189	0.00299524	0.00479091	0.00599718	0.00649858	0.00675478
70374351		0.000404809	8.66058e-06	-0.00042256	-0.000600379	-0.000398805	0.000124908	0.000879183	0.00185016	0.00309698	0.00459886	0.00618554	0.00752619	0.00833424	0.00941747	0.00971535	0.00944367	0.00811859	0.00691667	0.00580522	0.00413075	0.00390511	0.00334717	0.00307138	0.00247921	0.00207186	0.00174999
70374588		0.00124942	0.000999631	0.000722374	0.000500841	0.000507412	0.000828017	0.00146378	0.002169	0.00286893	0.00364418	0.00433828	0.00504704	0.00677168	0.00870465	0.00853993	0.0106146	0.0123935	0.0131464	0.0126367	0.0112546	0.0100198	0.00936743	0.00855399	0.0083031	0.00797985	0.00699786	0.00609842	0.00601436
70374658		-0.0022515	-0.0012431	-9.89013e-05	-0.00192664	-0.00120738	-0.00053606	0.000294967	0.00136884	0.00279165	0.00473665	0.0057002	0.00672092	0.00850043	0.00881428	0.00895148	0.00902261	0.0100061	0.00926363	0.00919706	0.00820095	0.00726401	0.00677375	0.00634159
70374895		0.00695251	0.00730856	0.00714198	0.00729676	0.00630436	0.00542266	0.00469113	0.00444847	0.00309728	0.00222916	0.00338802	0.00205851	0.00230332	0.00269271	0.00188363	0.000704318	0.000105907	-2.8911e-05	0.000784256	0.00213741	0.00295259	0.00437974	0.00618062	0.00606612	0.00557953	0.00504029	0.00470423
70375035		0.00342312	0.00386935	0.00467391	0.00597295	0.00765167	0.00920582	0.00961218	0.00978577	0.00995576	0.0101044	0.010044	0.00966233	0.00851285	0.00780232	0.00708745	0.00570971	0.00266371	0.00304931	0.00240894	0.000779601	0.00176743	0.00121606	0.00122094	0.00122744	0.00174061
70375105		-0.00499478	-0.00488004	-0.00434515	-0.00339373	-0.00212763	-0.000523175	0.00149424	0.00368788	0.00559064	0.00677715	0.00718959	0.00699441	0.00599236	0.0058277	0.00468248	0.00446665	0.00379053	0.00332414	0.00325384	0.00331978	0.00317158	0.00298371	0.00284874
70375342		-0.000299742	0.000701968	0.00179306	0.00278927	0.00355357	0.00511622	0.00553048	0.00563222	0.00565329	0.00589651	0.00455867	0.00689265	0.00685343	0.00676743	0.00773786	0.00975873	0.0098787	0.00947477	0.00866702	0.00840929	0.00820793	0.00747963	0.00659175	0.00582301	0.00391067	0.00259923	0.0017818	0.0010239
70376877		0.00385636	0.0041293	0.00488741	0.00584904	0.00644179	0.00703904	0.00713736	0.00573132	0.00559081	0.00544884	0.00446528	0.00361599	0.00305985	0.00160671	6.13356e-05	-0.00177861	-0.00169867	-0.00267057	-0.00270454	-0.00349863	-0.00355614	-0.00228535	-0.00069385
70377938		-0.00190796	-0.00151099	-0.000465417	0.000818542	0.00230204	0.00414806	0.00236432	0.0043515	0.00577985	0.0043422	-0.00199062	-0.0118902	-0.0175602	-0.016398	-0.00978746	-0.00182913	0.00667649	0.0117182	0.0126072	0.0120738	0.0129929	0.0128583	0.0115662	0.0113526
70378008		0.00745639	0.00857102	0.00955434	0.00922711	0.00969881	0.0105218	0.0115577	0.0124807	0.0129645	0.012841	0.0116283	0.00972322	0.00819749	0.00646198	0.00530535	0.00458844	0.00402194	0.00361817	0.00347909	0.00320353	0.00312284	0.00254955	0.00233131
70378245		0.000159002	0.000656104	0.00129425	0.00196798	0.00256061	0.00297412	0.0032452	0.00381571	0.00493796	0.00637161	0.00788073	0.0093373	0.010767	0.0121436	0.0132156	0.0136382	0.012611	0.0111171	0.0108186	0.00884456	0.00821422	0.00689698	0.00538257	0.00468795	0.0055851	0.00548136	0.00537094	0.00544955
70378552		0.00293697	0.00408713	0.00563763	0.00569884	0.00607181	0.00393477	0.00481545	0.00458048	0.00462742	0.00567393	0.00496847	0.00542753	0.00699247	0.00664501	0.00609643	0.00507467	0.00550973	0.00491402	0.00372943	0.00217613	0.00105169	0.000129722
70378622		-0.000810149	-0.000725009	-0.000836735	-0.00116648	-0.00159083	-0.00180242	-0.00140142	-0.000585222	0.000559806	0.000981005	0.00116924	0.00106701	0.0012504	0.00182506	0.00278572	0.00469362	0.00667562	0.00830477	0.0111165	0.0114419	0.0111586	0.0106159	0.00919681	0.00827427	0.00756727	0.00766368	0.00741354
70378789		0.00320685	0.00345197	0.00342267	0.00385323	0.0042568	0.00497398	0.00588611	0.00665522	0.00730842	0.00773501	0.00804272	0.00815607	0.00750164	0.0074981	0.00716443	0.00699799	0.00702766	0.00699992	0.00683913	0.00664645	0.00603061	0.00568566	0.00552574	0.00498948
70380464		0.0010225	0.000540433	-8.37885e-05	-0.000417293	-0.000741676	-0.00129821	-0.00178164	-0.00191141	-0.00147958	-0.000247683	0.00182256	0.00424531	0.00481392	0.00721099	0.00779671	0.00636759	0.00629266	0.00784278	0.00777286	0.00770992	0.00806807	0.0070046	0.00587718	0.00449314	0.00274231	0.00180653	0.00196769	0.00123435	0.0015719
70380771		0.000379738	0.000220831	0.000351066	0.000689829	0.00128313	0.00190605	0.00252286	0.00310576	0.00401305	0.00422204	0.00458606	0.0049428	0.00545466	0.00620106	0.00717611	0.00829176	0.00798914	0.00780564	0.00940019	0.00878203	0.00722338	0.00538128	0.00360715	0.00220512	0.000527171	-0.000709974	-0.00107694	-0.00263734
70381078		-0.0103905	-0.00847626	-0.00596534	-0.00287111	0.000694456	0.00437635	0.00755697	0.00955487	0.00999769	0.00900701	0.0080193	0.00847158	0.00754131	0.00925883	0.0104199	0.0106338	0.00948319	0.00753449	0.00578955	0.00416439	0.00323505	0.00273151	0.0029257
70381148		0.00209154	0.00123798	0.000625806	0.000339894	0.000398903	0.00200259	0.0027728	0.00363704	0.00444927	0.00632186	0.00811348	0.00865904	0.00888205	0.00882631	0.00891463	0.00833639	0.00721778	0.00635039	0.0056401	0.00446495	0.00321985	0.00264576	0.00136001	0.00101618	0.000440342
70382139		0.00542164	0.00642644	0.00719399	0.00723403	0.0079072	0.00874159	0.00976519	0.0111019	0.0124217	0.0124407	0.0118825	0.0112829	0.0102917	0.00868045	0.00797797	0.00755414	0.00750907	0.00788792	0.00797012	0.00769211	0.00686358	0.00580338	0.0048757	0.00372487	0.0023503	0.000863246	-0.000345791
70385112		-0.00451444	-0.00404841	-0.00319352	-0.00211796	0.000707713	0.00184197	0.00319819	0.00481659	0.00648031	0.00817471	0.0117057	0.013332	0.0145912	0.0152098	0.0155039	0.0163041	0.0155518	0.0156608	0.0145309	0.0140404	0.0128026	0.0121055	0.0103728	0.00906366	0.00802261	0.00746394	0.00728732
70385419		0.00326285	0.00314612	0.00314321	0.00291082	0.00267884	0.00270075	0.00267431	0.00269635	0.00277937	0.00342427	0.00412291	0.00585878	0.00662092	0.00738166	0.00920448	0.00804715	0.00833618	0.00816675	0.00844011	0.00828191	0.00831518	0.00846917	0.00897177	0.00925864	0.00996773	0.0101147	0.00896331	0.00755242	0.00652281
70386410		-0.00108819	-0.000869209	-0.000608051	-0.000428511	-0.0001107	0.000370266	0.000202877	0.000655014	-0.00010563	0.00074201	0.000788752	0.000375983	0.000179496	0.000474956	0.00115383	0.00281913	0.00282122	0.00638709	0.00773627	0.00873597	0.00933484	0.00972803	0.00916817	0.00889675	0.00988883	0.00958149	0.00904567	0.00833641	0.00726121	0.00646439
70386717		-0.00107671	-4.4104e-05	-0.000156468	0.000773545	0.00134365	0.00199109	0.000682368	0.00114226	0.0026001	0.00509886	0.00599542	0.00862287	0.00975842	0.0122224	0.0121651	0.0107787	0.0103573	0.0102107	0.00966245	0.0095467	0.00813846	0.00652999	0.00456284
70386884		0.00123938	0.00151719	0.0021254	0.00341956	0.00390359	0.00445203	0.00555638	0.00737181	0.0105723	0.0116425	0.0118293	0.0118829	0.0113068	0.0119651	0.0121847	0.0115048	0.0114302	0.00997055	0.00879013	0.00777986	0.00725673	0.00701358	0.00674765	0.00570087	0.00464853	0.0042977	0.00357693	0.00286786
70387261		0.00289001	0.00256237	0.00235237	0.00226964	0.00198682	0.0020318	0.00209839	0.00216452	0.00209584	0.00171954	0.00104745	0.000278335	-6.41273e-06	0.000573002	0.00111662	0.00212325	0.00347374	0.00439975	0.00488635	0.00568651	0.00636283	0.00678142	0.00626656	0.00486437	0.00296055	0.00206907	0.00148275	0.000690366	-0.00179779	-0.00517111
70387331		0.00249529	0.0029888	0.00415464	0.00476323	0.00285053	0.00484499	0.00478096	0.00441402	0.00575764	0.00510636	0.0045665	0.00469091	0.0053833	0.00557498	0.00655771	0.00786094	0.00562717	0.00514131	0.00492672	0.00527275	0.00611558	0.00714827	0.00849474	0.00926876
70387708		0.00377154	0.00418659	0.00478836	0.00512399	0.00547731	0.0050041	0.00538931	0.00604956	0.00697133	0.00788213	0.00807085	0.00785714	0.00724382	0.00691453	0.00712682	0.006461	0.00609006	0.0057172	0.00665771	0.00610815	0.00784235	0.00610615	0.00766657	0.00671039	0.00591232	0.00574509	0.00596453
70388252		0.00597383	0.0070514	0.00832873	0.0094177	0.010292	0.0105423	0.0110986	0.0112612	0.0112388	0.0109255	0.0104758	0.00999373	0.0095083	0.00976512	0.00947205	0.00978173	0.00964664	0.00909994	0.00934716	0.00854136	0.00851555	0.0082882	0.00733106	0.00559622	0.00391646	0.0035573	0.0024499
70388559		-0.00330736	-0.00336622	-0.00362425	-0.00399284	-0.0046247	-0.00468019	-0.0042172	-0.00278419	-0.00113837	-0.00117239	0.000275424	-0.000330392	0.00121039	0.00271379	0.00556065	0.00489765	0.00723356	0.0100644	0.012289	0.0132837	0.0123824	0.0131597	0.0115019	0.00909185	0.0101961	0.00739285	0.00594446	0.00673346	0.00700268	0.00842601
70388796		0.000930481	0.00111431	0.00117692	0.00121752	0.00140156	0.00108139	0.00169323	0.000828488	0.00143137	0.00231929	0.00311014	0.00325289	0.00398526	0.00508861	0.00422055	0.00556458	0.00685896	0.00800528	0.00871954	0.00948852	0.0106082	0.010656	0.0108698	0.0106866	0.0108504	0.0104993	0.0106938	0.0108106
70389006		0.000555992	0.000684686	0.00106017	0.00168013	0.0028627	0.00415177	0.00501838	0.00635167	0.0054185	0.00688471	0.00624182	0.00647488	0.00630642	0.00555422	0.00619708	0.00660412	0.00750588	0.00773829	0.00732293	0.00793093	0.00789412	0.00764815	0.00730505	0.00749382	0.00705078
70389313		-0.000358059	-0.00065489	-0.00123489	-0.00139396	-0.00167347	-0.000439674	-0.00035762	-7.03025e-05	0.000446732	0.00116261	0.00194774	0.00242511	0.00404026	0.00540106	0.00637467	0.00720076	0.00731798	0.00710233	0.0064373	0.00542608	0.00458787	0.00366389	0.00323221	0.00270448	0.00278625	0.00285532	0.00281553	0.00292185	0.00299374
70389927		0.00534487	0.00523246	0.00455576	0.00465058	0.00670021	0.00794879	0.00932555	0.0107832	0.0117045	0.0119545	0.012229	0.011676	0.011936	0.0111242	0.0106036	0.0104962	0.0109074	0.0104102	0.00972726	0.00856468	0.00698557	0.00576322	0.00394654	0.0018409	0.00019218	-0.000851527
70390304		0.00304584	0.00315302	0.00315482	0.00301552	0.00282756	0.00258456	0.00228889	0.00219964	0.00206282	0.00176276	0.00216754	0.00227221	0.00259347	0.00311297	0.00380679	0.00453	0.00544857	0.00688269	0.00538929	0.00648356	0.00672012	0.00667312	0.00840354	0.00786019	0.00888108	0.00889144	0.00934583	0.0102252	0.010823	0.011848
70391602		-2.66296e-05	0.000762998	0.000884325	0.000959465	0.00104292	0.00140482	0.00249841	0.00405237	0.00557836	0.00727782	0.00891973	0.00952149	0.010391	0.0110731	0.0117157	0.0115046	0.0108984	0.0115759	0.0111107	0.0108589	0.0111258	0.0109554
70391769		-0.00118862	-0.00139313	-0.00123274	-0.00078773	7.60553e-05	0.00124797	0.00235209	0.00337666	0.00462905	0.00604974	0.00711882	0.00770997	0.00818448	0.00900639	0.0101228	0.00944869	0.0103255	0.0109831	0.0112092	0.0107696	0.00971896	0.00893479	0.00853195	0.00822506	0.00774035	0.0078226	0.00786546
70391839		0.00169616	0.00212457	0.00266493	0.00316913	0.00357548	0.00375064	0.00344784	0.00305364	0.00279766	0.00267362	0.00263963	0.00274946	0.00242708	0.00247529	0.00300897	0.00427075	0.0057949	0.00734391	0.00811054	0.00898427	0.0109535	0.0103806	0.00801378	0.00672881	0.00642363	0.00501113	0.00346494	0.00244159	0.000495602	-0.00116673
70392997		-0.0001993	0.000554526	0.00189913	0.00371519	0.00582955	0.00740917	0.00887742	0.00961714	0.00986828	0.00891666	0.00878247	0.00760035	0.00654585	0.00575383	0.00529066	0.00548159	0.00596367	0.0059569	0.00617137
70393514		0.00140104	0.000803654	8.34378e-05	-0.000385187	-0.000448607	-0.00010839	0.000946846	0.00194865	0.00289729	0.00408083	0.00585702	0.00899453	0.00929815	0.00973192	0.0101549	0.0101768	0.0111849	0.0112386	0.0113051	0.0115231	0.0113494	0.0111337	0.0107931	0.0107456	0.0105055	0.0100279	0.00925526	0.00781415	0.00572311	0.00437379
70394295		0.00125113	0.00159694	0.00221767	0.00314912	0.00449917	0.0064429	0.00841697	0.00910293	0.00958877	0.0109764	0.0113763	0.0105942	0.00939858	0.00797244	0.00690244	0.00589701	0.00532453	0.00554873	0.00550036	0.0056089	0.00563013	0.00593724
70394672		0.00330524	0.00471631	0.00573006	0.00562788	0.00526493	0.00525866	0.00526485	0.00711083	0.00725351	0.00790765	0.00822231	0.00910936	0.00868508	0.00944885	0.00986716	0.00935	0.0094477	0.00898862	0.00839747	0.00850352	0.0083218	0.00766466	0.00672508	0.00561139	0.00478574
70394742		-3.53441e-05	0.000838016	0.00207267	0.00328677	0.00468256	0.00542608	0.00702811	0.00830137	0.00926506	0.0101535	0.0108101	0.0111616	0.010954	0.0120891	0.0104016	0.00971328	0.0102912	0.00804378	0.0054396	0.00308444	0.000712364	-0.00124261	-0.00250806	-0.00337219	-0.0033716	-0.00267247
70395593		0.000999132	0.00159506	0.00205563	0.00387612	0.00479766	0.00545194	0.00600667	0.00651546	0.00747518	0.00688574	0.00657606	0.00644458	0.00635261	0.00555009	0.00482111	0.00396374	0.00435804	0.00454347	0.00397468	0.00449093	0.00279797	0.00262645	0.00389209	0.00417973	0.00459232	0.00519357	0.00585225	0.00669646
70395733		0.00145744	0.00309817	0.00470122	0.00465217	0.00570673	0.00656837	0.00709767	0.00771309	0.00804884	0.00833924	0.00867942	0.00893217	0.00917832	0.00931652	0.0103741	0.0110389	0.010493	0.0111577	0.0110355	0.0107293	0.00997346	0.0099168	0.0102328	0.010487
70395970		0.000989576	0.000705669	0.000983549	0.00147007	0.00242191	0.00406679	0.00654678	0.00907104	0.0113075	0.0129059	0.0139243	0.0139185	0.0135644	0.0125	0.0109963	0.00884898	0.00603294	0.00406011	0.00200396	0.000279713	-0.0012935	-0.00246688	-0.00319076	-0.00359772
70396654		-0.000599961	0.000416817	0.0015869	0.00219064	0.00217355	0.00184929	0.00170972	0.00196627	0.00255557	0.00273901	0.00320951	0.00269337	0.00284216	0.00318231	0.00381786	0.00494247	0.00634811	0.0076217	0.0084313	0.00802183	0.00854576	0.00932475	0.0102632	0.00906362	0.00741604	0.00574693	0.00458716	0.00389838	0.00314295
70397882		0.0065208	0.00646226	0.00629886	0.00610444	0.00531908	0.00541395	0.00472384	0.00455745	0.00310951	0.00392209	0.00469232	0.00628451	0.00773411	0.00962124	0.0102828	0.0107888	0.0109125	0.0111264	0.010612	0.0103582	0.00773974	0.00578508	0.00562822	0.00370047	0.00158773	-0.000222616	-0.000823022
70397952		-0.00359123	-0.00333304	-0.00266679	-0.00156428	-6.06774e-05	0.0018693	0.0037932	0.0064977	0.00870201	0.0106148	0.0120839	0.0128179	0.012809	0.0115253	0.00985411	0.00841437	0.00720817	0.00712333	0.00609572	0.00472206	0.00347911	0.00199651	7.42048e-05	-0.00150041	-0.00237526	-0.00356364
70398259		0.00318822	0.00382745	0.00478401	0.00596732	0.00731584	0.00629131	0.00712872	0.0088595	0.00822606	0.00811292	0.00911837	0.00897297	0.00943638	0.00974291	0.0107754	0.0119236	0.0134941	0.013769	0.0122418	0.0110848	0.0100494
70398329		0.000138658	-7.86175e-05	-0.00018569	-6.34892e-05	0.00019511	0.000641136	0.00203745	0.00377609	0.00500897	0.00509444	0.00598276	0.00729962	0.00916321	0.0113895	0.0122135	0.0119293	0.010458	0.0107488	0.0100517	0.00659445	0.00465268	0.00302894	0.00235278	0.00113659	-0.000348434
70398943		-3.76531e-05	-0.000227353	-0.000645884	-0.000593225	-0.000206409	0.000331036	0.000943188	0.00161834	0.00202644	0.00313046	0.00428917	0.00554936	0.00693328	0.00788208	0.00872245	0.0106607	0.0127125	0.0140099	0.0138867	0.0121149	0.00916334	0.0072575	0.0061498	0.00447654	0.00503015	0.00621849	0.00777152	0.00910953	0.0102402	0.00998232
70399180		0.0059582	0.00690413	0.0081131	0.00938968	0.00995501	0.0102001	0.0102235	0.0108397	0.009992	0.00915606	0.0102374	0.00860239	0.00778218	0.00634074	0.00469702	0.00404901	0.00333259	0.00292934	0.0026867	0.00263353	0.00277721	0.00314061	0.00360373	0.00422794
70399320		-0.00243489	-0.00251229	-0.00219409	-0.00172814	-0.00112397	0.000606834	0.00231163	0.0033933	0.00523296	0.00697847	0.00572917	0.00791331	0.00952362	0.0102676	0.0105598	0.01105	0.0115914	0.0114139	0.0113269	0.0111167	0.0112246	0.0111028	0.013512	0.0124346	0.0133728	0.0130536	0.0119287
70400171		0.00216961	0.0025902	0.00289149	0.00297437	0.00274909	0.00227299	0.00271966	0.00243732	0.00191911	0.00200772	0.00184909	0.00271896	0.00363777	0.00508761	0.00515858	0.00652286	0.00829975	0.00828076	0.00943652	0.00939057	0.0125593	0.0134185	0.014196	0.0148875	0.0152852	0.0149048	0.0136315	0.0121289	0.0099681
70400618		0.00309352	0.00294881	0.00282533	0.00251243	0.00331532	0.00456591	0.00551279	0.00640068	0.00763322	0.00838033	0.00873673	0.0086229	0.00823315	0.00815042	0.00835652	0.00850555	0.0090209	0.00807256	0.00784763	0.00581894	0.00643945	0.00539138	0.00564211	0.00466639	0.00490449
70401092		-0.00183086	-0.00181758	-0.00165449	-0.00120797	-0.000421836	0.000718158	-0.000632176	0.000230073	0.0021428	0.00390548	0.0056085	0.00716841	0.00838038	0.0088898	0.00829499	0.00695028	0.00566341	0.00392699	0.0030737	0.00361104	0.00247041	0.00222552	0.00152163	0.00164609
70401232		0.00511595	0.004932	0.00431756	0.00408349	0.00395357	0.00357199	0.00337793	0.00447072	0.00469363	0.0052315	0.0055254	0.00483825	0.00710906	0.00885873	0.0110223	0.0114047	0.0101001	0.0103154	0.00927666	0.00816848	0.00743788	0.00776631	0.00709423	0.00674707	0.00611331	0.00520562
70401469		-0.00259447	-0.00244806	-0.00197812	-0.00183635	-0.000490202	0.000759253	0.00106827	0.00227563	0.00352966	0.00451129	0.0054312	0.00658679	0.00617288	0.00770272	0.00761557	0.00908901	0.00971302	0.0094648	0.00891341	0.00804625	0.00741219	0.00731596	0.00743085	0.00735917	0.00710798	0.00678217	0.00653975
70402460		-0.00479626	-0.00392954	-0.00272871	-0.00135431	1.47125e-05	0.0014464	0.00275301	0.00473253	0.00394837	0.00525078	0.00643666	0.00658999	0.00692255	0.00742787	0.00693857	0.00739817	0.00683908	0.00643293	0.00644169	0.00653097	0.00661022	0.00663869	0.00641312	0.00597239	0.00534917	0.00467543	0.0041315
70402767		-0.000147848	0.000485181	0.00123027	-0.000686567	-2.13927e-05	0.000489714	1.37063e-05	0.000321292	0.000568336	0.00118579	0.000608324	-0.000894407	0.000893133	0.00257679	0.00307484	0.0040108	0.00266283	0.00228344	0.00237091	0.00250547	0.00274704	0.00313524	0.00335882
70403995		-0.000584366	0.000400755	0.000484274	0.00128815	0.00239963	0.00359646	0.00435076	0.00434754	0.00418146	0.0033093	0.00334031	0.00396633	0.00412701	0.00396107	0.00485762	0.00381773	0.00296176	0.00286316	0.00290872	0.00195182	0.00247558	0.00227164	0.00198788	0.00183809	0.00183186	0.00198321
70404442		0.00136739	0.00264317	0.00319571	0.00310807	0.00305934	0.00308997	0.00339203	0.00395871	0.00415237	0.00397543	0.0050314	0.0063588	0.00842413	0.010807	0.0131885	0.0146583	0.0153134	0.0158608	0.0148564	0.0162527	0.0146831	0.0147747	0.0140254	0.0128911
70405433		0.000225367	0.000529155	0.00127876	0.00102418	0.00216359	0.0038211	0.00224781	0.00394396	0.00556274	0.00704645	0.0086175	0.00762773	0.00686945	0.00646251	0.00548595	0.00386509	0.00341392	0.000954217	-0.000847005	-0.00283107	-0.00580847	-0.00732435	-0.00746284	-0.00806128
70405503		0.000270427	2.46291e-06	-0.00031726	-0.000434641	-0.0005708	-0.000679008	-0.000794426	-0.00148812	-0.0015298	-0.00178056	-0.00188574	-0.00186199	-0.000984918	-0.000819786	0.000130621	0.00167454	0.00363852	0.00648248	0.00982969	0.0123332	0.0136327	0.0137304	0.0127048	0.0115775	0.0111717	0.0110884	0.0105582	0.0104645	0.0100505
70405740		0.00165715	0.00130579	0.00148858	0.00175897	0.00155898	0.00161961	0.0018322	0.00200635	0.00066651	0.00196046	0.00401572	0.00473016	0.00607095	0.00460176	0.00648188	0.00837039	0.00962053	0.0112963	0.0111665	0.0133159	0.0115048	0.0127524	0.01358	0.0130361	0.0123661	0.011507	0.0106191	0.0102008	0.00920123	0.00982778
70406047		0.00515875	0.00566189	0.00619605	0.00687158	0.00758238	0.00829053	0.00876788	0.00846805	0.00700127	0.00553746	0.00492283	0.00514955	0.00579567	0.00543465	0.00592267	0.00542509	0.005272	0.00424296	0.0035219	0.00300503	0.00262425
70406354		0.00140327	0.00223078	0.00292709	0.00337335	0.00350433	0.00154187	0.000834226	0.00168896	0.0026385	0.0035988	0.00460577	0.00573469	0.00835499	0.00804879	0.00712545	0.00877632	0.00705809	0.00551988	0.00573952	0.00405151	0.00410949	0.00307518	0.00303511	0.00324932	0.00310727
70406424		0.000629953	0.00119478	0.00170366	0.00258182	0.00358888	0.00496782	0.00675918	0.008277	0.00932164	0.00982796	0.00986678	0.0075204	0.00866916	0.00650563	0.00542008	0.00110067	-0.0017257	-0.0026437	-0.003908	-0.00389188	-0.0027826	0.000781945	0.0035942	0.00909611	0.00974968	0.01101	0.0123553	0.01277	0.0132549	0.0134974
70406731		-0.000335349	-0.000428721	-0.001223	-0.00107593	-0.00113363	-0.000899376	-0.000832364	-0.000667086	-0.000828256	1.80426e-05	0.00130814	0.00321895	0.00477209	0.00614881	0.00692991	0.00756717	0.00731048	0.0066151	0.00618371	0.00567206	0.00556551	0.00471017	0.00424396	0.0036828	0.00357632	0.00274167	0.00278254	0.0023579
70407108		0.00148158	0.00134368	0.000768229	0.000163238	-0.000247868	-0.000262085	8.49814e-05	0.000658159	0.00133813	0.0015569	0.00179344	0.00220807	0.00293939	0.0049995	0.00272841	0.00391331	0.00510606	0.00730821	0.00713734	0.00718507	0.00673757	0.0067996	0.00762259	0.00899517	0.0104206	0.0108115	0.0106966	0.00984473	0.00901631	0.00793187
70407275		0.000987042	0.000720336	0.000328732	7.79159e-05	-8.88979e-06	0.000120293	0.000601914	0.0015151	0.00283139	0.00441167	0.00764627	0.00886249	0.00936249	0.00801264	0.00905207	0.00907163	0.0100261	0.0101086	0.00972424	0.00778386	0.00617425	0.00464259	0.00299034	0.00237651
70407959		-0.00146441	-0.00185104	-0.00257011	-0.00292828	-0.00317279	-0.00310114	-0.00244408	-2.35603e-05	0.00222832	0.00466184	0.00697684	0.0101499	0.0116727	0.0130029	0.0137357	0.0130648	0.0122953	0.0121931	0.0108237	0.0100915	0.00940017	0.00835309	0.00671564	0.00491433	0.00351043	0.00212616	0.00106571	0.000667783
70408573		0.00192349	0.00233415	0.00245235	0.0029029	0.00390579	0.00499585	0.00680998	0.0088593	0.0109183	0.0116325	0.012819	0.0145869	0.0138615	0.0141575	0.0141709	0.0139003	0.0131213	0.0123062	0.0115879
70408643		0.00149717	0.00200491	0.00292341	0.0045105	0.00436545	0.00542239	0.00649503	0.00781141	0.00925085	0.0104636	0.0110575	0.010989	0.0108341	0.0109146	0.0112345	0.0105533	0.00904118	0.00767836	0.00628707	0.00520089	0.00492616	0.00493211	0.00525207	0.00581764	0.00593857	0.00691086	0.00655441	0.00576993	0.00522548
70408880		0.000601736	0.0006513	0.000527838	0.000153079	-1.5722e-05	-0.000233819	-0.000503757	-0.000409997	0.000169739	0.00114027	0.00249123	0.00425233	0.00397027	0.00662172	0.00940979	0.0117162	0.0129066	0.0123183	0.0125458	0.0110926	0.00966599	0.00795186	0.00694364	0.00635727	0.00583865	0.0056651	0.00531312	0.00555747
70409020		0.00139682	0.00224522	0.0036773	0.00542023	0.00616677	0.00769164	0.00898951	0.00938417	0.00911222	0.00825499	0.0075613	0.00621329	0.00597833	0.00464363	0.00540518	0.00528809	0.00569321	0.00555643	0.00526775	0.00579855	0.00564261	0.00535207	0.00504802	0.00494272
70409187		-6.99371e-05	0.000304572	0.000734631	0.00108852	0.00228012	0.00256945	0.00288555	0.00346369	0.0043541	0.00535647	0.00511276	0.00626573	0.00626123	0.00621428	0.00628682	0.007109	0.00706207	0.00700347	0.00790764	0.0075107	0.00747709	0.00722956	0.00617089	0.00543628	0.00479939	0.00410226	0.0036932
70409257		-0.00146441	-0.00185104	-0.00257011	-0.00292828	-0.00317279	-0.00310114	-0.00244408	-2.35603e-05	0.00222832	0.00466184	0.00697684	0.0101499	0.0116727	0.0130029	0.0137357	0.0130648	0.0122953	0.0121931	0.0108237	0.0100915	0.00940017	0.00835309	0.00671564	0.00491433	0.00351043	0.00212616	0.00106571	0.000667783
70409564		4.90739e-05	-8.29028e-05	-0.00029003	-0.000428915	-0.000241347	0.0025397	0.00240568	0.00475199	0.00700584	0.00914903	0.0107389	0.0115586	0.0116634	0.0113766	0.0105231	0.0101094	0.00918047	0.00802813	0.00748447	0.00646451	0.0051992	0.00521819	0.00476741	0.00414257
70409634		0.00236662	0.00169615	0.000905018	0.000235795	-0.000220889	-0.000454304	-0.000568822	0.001288	0.00118601	0.00093957	0.00222206	0.00325645	0.00333349	0.00379747	0.00430568	0.00359113	0.00322834	0.00296358	0.00383212	0.00398519	0.00499746	0.00615768	0.00639308	0.00617757	0.00624599
70410011		0.00144734	0.00194015	0.00221916	0.0020155	0.00159552	0.00124789	0.00103283	0.00042425	-8.55776e-05	0.000151793	0.00073659	0.00155437	0.00245842	0.00335287	0.00424019	0.00515105	0.00602391	0.00661677	0.00816927	0.00784239	0.00658701	0.00606027	0.00572506
70410178		-0.00567517	-0.00566632	-0.0054559	-0.00513549	-0.00448797	-0.00295275	-0.00133706	0.00027091	0.00191322	0.0036768	0.00559925	0.00906349	0.0110094	0.0127667	0.0140116	0.0145306	0.0142844	0.0138266	0.0132099	0.0125936	0.012884	0.0124272	0.0117216	0.0114506	0.0117108	0.0107324	0.00999652	0.00957246	0.0088598	0.00812438
70410625		0.00311576	0.00351837	0.00380063	0.00431699	0.00479991	0.00530133	0.00587758	0.0062452	0.00688712	0.00975744	0.00998268	0.00999265	0.0101015	0.0105564	0.0113548	0.0124531	0.0117906	0.0116206	0.0110033	0.00992125	0.00814597	0.00637682	0.00570801	0.00497901	0.00550912
70411309		-0.00270655	-0.00254614	-0.00226011	-0.00219763	-0.00200888	-0.00128974	-0.000743848	-0.000235402	0.000549359	0.00163174	0.00215321	0.00414062	0.00523899	0.00530761	0.00576676	0.00627779	0.00635457	0.00678313	0.00718365	0.00740248	0.00796929	0.00788448	0.00764426	0.00739553	0.00591759
70411546		-0.00207992	-0.00198427	-0.00185579	-0.00168106	-0.00153918	-0.00141475	-0.00130596	-0.00119987	-0.000840896	-0.000323928	0.000210901	0.000673472	0.00114003	0.00205133	0.00302375	0.00441554	0.00571874	0.0066234	0.00722824	0.00780098	0.00982929	0.0094145	0.00956996	0.0101071	0.0112588	0.011345	0.0111465	0.0116767	0.0128047	0.0135362
70411616		0.000545919	0.000590919	0.00104685	0.00176837	0.0022022	0.00260427	0.00335496	0.00462952	0.0062902	0.00799871	0.00939074	0.0105711	0.0117902	0.0129752	0.013332	0.0134866	0.0125224	0.0110897	0.00946891	0.00855636	0.00764198	0.00697556	0.00614495	0.00491528	0.00420863	0.00426768	0.00422446	0.00462557	0.00503235
70411783		5.85695e-05	0.000111318	0.000274045	0.000338427	0.00050443	0.000374651	-0.000270718	-0.000520743	-0.000818131	-0.000986568	-0.000880683	-0.00044162	0.000239529	0.00128252	0.00274095	0.00455915	0.00692922	0.00891174	0.00956259	0.0101168	0.0104448	0.0105895	0.0103491	0.00932945	0.00771349	0.00685918	0.00644957	0.00629631	0.00633159	0.00705007
70412774		-0.00152228	-0.00186122	-0.00219554	-0.00253828	-0.00288972	-0.00319467	-0.00331254	-0.00304201	-0.00220948	-0.000783758	0.001137	0.00341105	0.00597271	0.00891041	0.0118873	0.0143119	0.0157695	0.0157066	0.0137831	0.0119432	0.00991702	0.00909045	0.00899567	0.00866889	0.00845114
70413695		-0.00296255	-0.00301441	-0.00318745	-0.00182107	-0.00142986	-0.000894025	-0.000167879	0.0019764	0.00293306	0.00429674	0.00538699	0.00651471	0.00729798	0.0092216	0.00923737	0.00863413	0.00880464	0.00756518	0.00852308	0.0086328	0.00888421	0.00909337	0.00896228	0.00830981	0.00791582	0.00670709	0.00594297	0.00512193
70414756		0.00237949	0.00218221	0.00221321	0.00244943	0.00275648	0.00315745	0.00306172	0.00367599	0.00444234	0.00482566	0.00518207	0.00586487	0.00679626	0.00752947	0.00779328	0.00759345	0.00759662	0.00767438	0.00757347	0.00656241	0.00823506	0.0072464	0.00875993	0.0106998	0.0121426	0.0116836
70414993		0.000585916	0.000515586	0.000303597	-3.36142e-05	-0.000408382	-0.000776094	-0.00107685	-0.00152906	-0.00167411	-0.00182199	-0.00193441	-0.00166652	-0.000349958	0.000726091	0.00203656	0.00334489	0.00445431	0.00528089	0.0069502	0.00729573	0.00755011	0.00779141	0.00795325	0.00784711	0.0074317	0.00691913	0.00663015	0.00660628	0.00707082	0.00735245
70415133		0.00241421	0.00235744	0.00278591	0.00328623	0.00406234	0.00584347	0.00849628	0.011711	0.0145193	0.0162718	0.0168691	0.0161286	0.0138907	0.01233	0.00910091	0.0077316	0.00712306	0.0056599	0.00401777	0.0027868	0.00259018	0.00179712	0.00148445	0.000354575	0.00116404	0.000741225
70415203		-0.000170226	0.00138396	0.00112719	0.00283058	0.00239715	0.00366698	0.00433987	0.00483525	0.0052985	0.00593234	0.0063307	0.00663371	0.00656119	0.00743111	0.00686932	0.00846028	0.00731398	0.00809668	0.00742874	0.00720155	0.00689408	0.00669578	0.00557376	0.00495979	0.00389049	0.00307366
70415817		0.000736222	0.00100555	0.00120066	0.00140888	0.00178857	0.00260947	0.00398408	0.00573338	0.00817431	0.00996675	0.0114788	0.010608	0.0123845	0.0140484	0.0152301	0.0157269	0.0155195	0.0146488	0.0140973	0.0117604	0.00918869	0.00792864	0.00691726	0.00602613
70416668		0.000920131	0.000570028	0.000313797	0.000168972	0.000211812	0.000585054	0.00127572	0.00174616	0.00161697	0.00145758	0.00162777	0.00211356	0.00341474	0.00382223	0.0050774	0.00585711	0.0047828	0.00508366	0.00472321	0.00644504	0.00624564	0.00754209	0.00717843	0.00660638	0.00571763
70416738		0.000926705	0.00144178	0.00201017	0.00253105	0.00299453	0.00342436	0.00400438	0.00482061	0.00588283	0.00650155	0.00693077	0.00714206	0.00734668	0.00823452	0.00693619	0.00774862	0.00872284	0.00865203	0.00917409	0.00991495	0.0108826	0.0100314	0.0106443
70417589		0.000240794	0.000405548	0.000663604	0.000927535	0.00110148	0.00109142	0.000519878	0.000210138	0.000337912	0.00107364	0.00235695	0.00390298	0.00545048	0.00686989	0.00818527	0.00946424	0.0110756	0.0121015	0.0121638	0.011341	0.0105085	0.0104774	0.010151	0.0089024	0.00808691	0.00724027	0.00719295	0.00759915	0.0076082	0.00926728
70418273		-0.00135493	-0.000625509	0.000110724	0.000840838	-0.000684557	0.000244668	0.000910852	0.00136957	0.00225627	0.00373572	0.00564726	0.00783912	0.0100677	0.012102	0.0137495	0.0135223	0.0142518	0.0140109	0.0127598	0.0115138	0.0102512	0.00944065	0.00846445
70418720		-0.00241015	-0.00263005	-0.0024716	-0.00171025	-0.0014869	-0.00122891	-0.0012009	-0.000889771	0.000795267	0.00188852	0.00323437	0.00467837	0.00597406	0.00845036	0.00906341	0.00933951	0.00912495	0.00844358	0.00945548	0.00826822	0.00869111	0.00777787	0.00780326	0.00723151	0.00589446	0.00494214	0.00354209	0.00200696	0.000583324	7.6291e-05
70419194		-0.00367525	-0.00338076	-0.00315698	-0.00132811	-0.00120524	-0.00022546	0.000896799	0.00262497	0.00576919	0.00625064	0.00891264	0.0101535	0.0100114	0.00999094	0.00808115	0.0091553	0.00668436	0.00779174	0.00666809	0.0055364	0.00584524	0.00468453	0.00386049	0.00439013	0.00526415	0.00586517	0.00624779	0.00693454	0.00710548	0.007579
70420185		0.00160773	0.00225942	0.00218208	0.00278278	0.00298855	0.00267159	0.00235711	0.0014574	0.00148866	0.00198871	0.00278277	0.00359915	0.00611083	0.00692434	0.00750868	0.00785652	0.0075941	0.00634376	0.00465163	0.00291763	0.00245603	0.0024144	0.0010529	0.00126945	0.000679268	0.000864002
70420632		0.000543063	0.000317568	0.000628864	0.0012531	0.00199304	0.00235177	0.00273865	0.00298292	0.00314752	0.00351354	0.00366447	0.00448517	0.00559076	0.00683268	0.00708876	0.00808981	0.00901452	0.0086226	0.00855682	0.00857511	0.00863465	0.00771323	0.00737156	0.00822929	0.00702954	0.00721379	0.00536045	0.00473974	0.00363719
70421930		2.89195e-05	0.000734216	0.00168815	0.00276928	0.00486924	0.00612846	0.0072122	0.00809848	0.00922975	0.00960207	0.00955363	0.009194	0.00822935	0.00748269	0.0066063	0.00632457	0.00646966	0.00635713	0.00617576	0.00603938	0.00556786	0.00578335
70422237		-0.00181792	-0.0015479	-0.00197287	-0.00176879	-0.00189208	-0.00192631	-0.00193116	-0.00187766	-0.0017384	-0.00164874	-0.00159202	-0.00176562	-0.00103648	-0.000211353	0.00109425	0.00199977	0.00160135	0.00259839	0.00359042	0.00503903	0.0061728	0.0097099	0.0141342	0.0175734	0.018809	0.0181059	0.0183861	0.0173461	0.016933	0.0154102
70422474		0.00211959	0.00200503	0.00171826	0.00141868	0.00126512	0.00124189	0.00131608	0.00156096	0.00210542	0.00365059	0.0041585	0.00753848	0.00862264	0.00966798	0.0097807	0.00980877	0.00950069	0.00888081	0.00914703	0.00912733	0.00915074	0.00929729	0.0103875	0.0100313
70422614		0.00346057	0.00452824	0.0054871	0.00605797	0.00577459	0.00681057	0.00672059	0.00549927	0.00536993	0.00647627	0.00693787	0.00627874	0.00612532	0.00651341	0.00825723	0.00827248	0.00836088	0.00797123	0.0069483	0.00689185	0.00837205	0.00844165	0.00913657	0.00988125	0.010031	0.010456	0.00968168	0.00810097	0.00638778
70422781		0.00157544	0.00203227	0.00272823	0.00372418	0.0048879	0.00583352	0.00627892	0.00680956	0.00809613	0.00854354	0.00846894	0.00880237	0.00917551	0.00934603	0.00930038	0.0102499	0.0109904	0.0106627	0.0118858	0.0122638	0.0122182	0.0116031	0.010245	0.00918421	0.00655196
70423395		-0.00351521	-0.00321725	-0.00280347	-0.00237123	-0.0020633	-0.00200614	-0.00165869	-0.00168287	-0.00133382	-0.00152367	-0.000640257	0.000310906	0.00145265	0.00317124	0.00442943	0.00614641	0.00785987	0.00911487	0.00919361	0.010121	0.0108206	0.0110382	0.0115927	0.01158	0.0116834	0.0120636	0.0116889	0.0123669	0.0126604
70423535		-0.00143719	-0.000739614	-5.28702e-05	0.000505958	0.00102033	0.00169045	0.00271245	0.00403355	0.00444302	0.00432213	0.00485286	0.0044792	0.00383185	0.00420375	0.00419417	0.00480929	0.00604161	0.00746715	0.00697959	0.00811768	0.0092617	0.0101835	0.0105438	0.0104063	0.0110898	0.00888352	0.00842064	0.00817055	0.00791383	0.00721925
70423842		0.00294258	0.00209861	0.00180296	0.00183589	0.0017558	0.00143822	0.000964999	0.00257824	0.0029264	0.00425642	0.00647315	0.00883424	0.0108531	0.0125827	0.0141056	0.0154661	0.0156329	0.01566	0.0139509	0.0105908	0.00871503	0.00647901	0.00558629	0.00399979	0.00410455
70424219		-0.00170479	-0.00100048	-0.000129555	0.00177085	0.00274209	0.00378035	0.0047963	0.00555811	0.00585609	0.00812043	0.00769012	0.00729648	0.00696871	0.00665533	0.00676412	0.00810127	0.00860932	0.00861452	0.00940159	0.00908948	0.00834707	0.00731965	0.0063132	0.00555788	0.00549572
70424386		0.000457966	0.000835257	0.000644739	4.23174e-05	-0.000336343	-0.000572924	-0.000540581	6.45999e-05	0.00161866	0.00141894	0.00191919	0.00369502	0.00534158	0.0063842	0.00697753	0.00665963	0.00661251	0.00590006	0.00521813	0.00503767	0.0052802	0.00526073	0.00579972	0.00534298	0.00498611	0.00419254	0.00389715
70424456		0.00264194	0.00234305	0.0020313	0.0015038	0.000642178	6.50947e-05	-0.000437532	-0.000924763	-0.000939551	-0.00101879	-0.000246169	0.00106226	0.00210234	0.00332756	0.00552784	0.00801039	0.00940387	0.00906384	0.0102118	0.0103117	0.0117387	0.0119887	0.0109597	0.00958271	0.00865621	0.0077658	0.0071664	0.00621878	0.00518062
70424526		0.00103975	0.00162449	0.00221845	0.00214639	0.00174875	0.000572379	-0.000920945	-0.00136887	-0.000947237	0.000610577	0.00343846	0.00691975	0.0103452	0.0125398	0.0145768	0.0139469	0.0152696	0.0152231	0.0161766	0.0159924	0.0169383	0.0171695	0.0175463	0.0169944
70424693		0.00228489	0.00267448	0.00321328	0.00409048	0.00512069	0.00513102	0.00631504	0.00702776	0.00762887	0.0080295	0.0088522	0.00858398	0.00821509	0.00947358	0.00999817	0.00947933	0.0100425	0.00892908	0.0088514	0.00870503	0.00838311	0.00760374	0.00689547
70426131		-0.000809791	-0.000550594	-0.000148576	-0.000438237	-0.000112406	0.00030543	0.00109523	0.00219795	0.00324844	0.00321979	0.00454812	0.00627632	0.00781072	0.00866075	0.0089423	0.00744006	0.0065651	0.00437817	0.00396482	0.00425148	0.0040052	0.00530116	0.00577813	0.00717953	0.00783234	0.00601694	0.0055238	0.00461637
70426438		0.00259877	0.000838514	-0.000590816	-0.000749305	-0.000176028	0.000821402	0.00247534	0.00440698	0.00670653	0.00333073	0.00494499	0.0077623	0.00978913	0.0109981	0.0102909	0.0109293	0.0107399	0.0107428	0.00907834	0.00923771	0.00912825	0.0092032	0.0065335	0.00227765
70427052		0.00178389	0.00247553	0.00324259	0.00327641	0.00307899	0.00293262	0.00298674	0.00336955	0.00396164	0.00456473	0.00497765	0.00519236	0.00540706	0.00574617	0.00622944	0.00683256	0.00772403	0.00806509	0.00785793	0.00778311	0.00745421	0.00634077	0.0056648	0.00614716	0.00545155	0.00490045	0.00455971	0.00519585	0.00533086
70427359		-0.00370572	-0.00438833	-0.00455732	-0.00459417	-0.00477238	-0.0042849	-0.00323028	-0.00339152	-0.00251731	-0.000487897	0.00154772	0.00384562	0.00633213	0.00891141	0.0114501	0.0101856	0.0130617	0.0147118	0.0154677	0.0149191	0.014485	0.0138258	0.0129314	0.0111175	0.00890523	0.00799644	0.00827855	0.00715856	0.00598515
70427596		0.00249062	0.00248319	0.00256309	0.00266543	0.00269784	0.00244633	0.00203084	0.000804191	-0.000328495	0.00105175	-0.000239459	0.000282759	0.00186459	0.00355427	0.00650517	0.00807174	0.00976389	0.0104963	0.0108484	0.0111179	0.0102296	0.00788071	0.00587762	0.00434517
70427736		0.00210783	0.00212161	0.00197062	0.0018365	0.00119372	0.00113285	0.000715503	0.000126572	-0.000168081	-0.000250081	-4.96694e-05	0.000297206	0.00102544	0.00261187	0.00348347	0.00331833	0.00575502	0.00656002	0.00775329	0.0059442	0.00833961	0.00656038	0.00677946	0.00621766	0.00577279	0.00470064	0.00538908	0.00474898	0.00456972	0.00449551
70428043		-0.00258198	-0.00293807	-0.00307972	-0.00333253	-0.0033818	-0.0024708	-0.00110924	0.000518584	0.00217413	0.00422856	0.00670312	0.00800603	0.0100907	0.0115971	0.0125847	0.0130819	0.0136103	0.0138549	0.0134254	0.0121408	0.0105597	0.00981839	0.00932067	0.00908693	0.00961061	0.0105997
70429955		-0.00257497	-0.00307506	-0.0032361	-0.00352283	-0.00315513	-0.00281501	-0.00140239	-0.00102562	-0.000230933	0.00155097	0.00173909	0.00458756	0.00242505	0.00382393	0.00647761	0.0074948	0.008691	0.00747467	0.00670868	0.00404295	0.00016748	-0.00271347	-0.00331167	-0.00282049	-0.00271635	-0.00177246	0.000639006	0.00374554
70430262		0.00462089	0.00449391	0.00393321	0.00352961	0.00384033	0.00449734	0.0045746	0.00604795	0.00797861	0.00782498	0.00765056	0.00881785	0.00845468	0.00946796	0.00854382	0.00772331	0.00597146	0.00581367	0.00528651	0.00470185	0.00390407	0.00279384	0.00231029
70431630		0.000263041	-6.00745e-05	-0.000172992	-0.000242334	-0.000298376	-0.000564704	-0.000383401	-0.000498272	-0.000517348	-0.000380924	-0.000972457	-0.000299189	-0.000409429	-0.000403581	-7.77238e-05	0.000860895	0.00254007	0.00472767	0.00687902	0.00889432	0.00998076	0.0107847	0.0114445	0.0121594	0.0129994	0.0129436	0.012884
70431937		-0.00100823	-0.000426319	-0.000153227	-0.000296144	2.63247e-05	-0.000764017	-0.000710977	-0.000341117	-3.1577e-05	0.00109871	0.000766183	0.00225575	0.00309568	0.00407898	0.00534406	0.00704317	0.00904053	0.010889	0.0121922	0.012893	0.0129725	0.0122936	0.012088	0.00981548	0.00939591	0.00724705	0.00606176	0.00528411	0.00514153
70432621		0.000402082	0.000289457	0.000949511	0.00124371	0.00168045	0.00215057	0.00258191	0.00300086	0.00272452	0.00273125	0.00297421	0.00461592	0.00641168	0.00714643	0.00795151	0.00800073	0.0077593	0.0070476	0.00590636	0.00573315	0.00509562	0.00545522	0.00547546	0.00541283	0.00433025
70433235		0.00313362	0.00350465	0.00412732	0.00423125	0.00421353	0.00392879	0.0030675	0.00239464	0.00354228	0.00560002	0.0078611	0.00976624	0.00999703	0.0101686	0.0104487	0.00810841	0.00882235	0.00959135	0.00977231	0.00934221	0.00982538	0.00994728	0.00980908	0.00889054	0.0076641	0.00653256	0.00517678
70434086		-0.00119759	-0.00122476	-0.00109949	-0.000835815	-0.000476102	-0.000131101	0.000484279	0.00186522	0.00369456	0.00447886	0.00378188	0.005542	0.00724379	0.00869491	0.00952298	0.00953026	0.00913438	0.00834258	0.0071087	0.00571354	0.00488848	0.00362592	0.0035737	0.00281661	0.00251723	0.00297237
70434156		-0.0019502	-0.00240867	-0.00264382	-0.00276058	-0.00269665	-0.00250309	-0.00211017	-0.00148529	-0.000884044	-0.00043915	-2.01574e-05	0.000470691	0.00116242	0.00233057	0.00409759	0.00465769	0.00735916	0.0102581	0.00945412	0.00834616	0.00662627	0.00522461	0.00384994	0.00327313
70434463		0.00120577	0.00112071	0.00112555	0.00133092	0.00183218	0.00279911	0.00471931	0.0063341	0.00764909	0.00900281	0.00891601	0.00822	0.00775311	0.00793848	0.00716867	0.0066368	0.00549803	0.00470271	0.00470909	0.00392007	0.00308346	0.00252904	0.00217688	0.00208054	0.00234535	0.00240391	0.0026507	0.002538	0.00231911	0.00205108
70434603		0.000889545	-9.1672e-05	-0.00109101	-0.00196213	-0.00266759	-0.00323717	-0.00359778	-0.00340411	-0.00192788	4.00451e-05	0.000461291	0.00237973	0.00409291	0.00492459	0.00586096	0.00771427	0.00970307	0.0114543	0.0126082	0.0128302	0.0131107	0.0129528	0.0120345	0.0120193	0.0108672	0.00996157
70434840		0.000228446	0.000575415	0.000811417	0.00078573	0.000324905	-0.000614695	-0.00158291	-0.0021479	-0.00196324	-0.00119336	-0.00161691	-0.00100635	0.000177543	0.0009225	0.00235135	0.00286033	0.00556348	0.00455292	0.00704299	0.00864521	0.00970304	0.0104918	0.0101993	0.009407	0.00865606	0.00866132
70435384		-0.00230874	-0.00257055	-0.00291507	-0.00310247	-0.00299818	-0.00284114	-0.000778775	0.000655665	0.00208631	0.0030572	0.00442146	0.0064202	0.00770417	0.00670966	0.00871769	0.00926555	0.00971719	0.00935624	0.00836344	0.00691629	0.00565555	0.0049211	0.00427855	0.00422941	0.00431292
70435524		-0.00134806	-0.0013051	-0.00132724	-0.000900465	0.000426673	0.00251545	0.00472112	0.00702711	0.00899725	0.0102089	0.0114095	0.0124729	0.0135201	0.0139286	0.0142942	0.0139282	0.0130406	0.012133	0.0107848	0.00981421	0.00889109	0.00837307	0.00798881	0.00781977	0.00764523	0.00738215
70435901		0.00321677	0.00309964	0.0033536	0.00328419	0.00353749	0.00400401	0.00467589	0.00552308	0.00653793	0.00761081	0.00851918	0.0092781	0.00975975	0.00808388	0.00599443	0.00461881	0.00385715	0.0013311	-0.000486608	-0.000367198	0.00149195	0.00283355	0.00289893	0.00340348	0.00302111
70436682		0.00399598	0.0034759	0.00292272	0.00267908	0.00217699	0.00185211	0.00169891	0.00157249	0.00147017	0.00121216	0.00143216	0.00182808	0.00223426	0.00247866	0.0030387	0.00336346	0.00335956	0.00299625	0.00315219	0.00259384	0.00242551	0.00228156	0.0024071	0.00256991	0.00326538	0.00420983	0.00535194	0.00566672	0.00685562	0.00739787
70436822		-0.0012692	-0.000619356	-1.0902e-05	0.000776359	0.0014794	0.00176522	0.00220407	0.001893	0.00169037	0.00169961	0.00147378	0.00180149	0.0031957	0.00450174	0.0058144	0.00578729	0.00675365	0.00773054	0.00988663	0.0108435	0.0113784	0.011879	0.0126393	0.0131391	0.013319	0.0146382	0.0133958	0.0117565	0.0116311	0.0108673
70436989		-0.00151392	-0.00145317	-0.00154742	-0.00153663	-0.000618616	0.000237545	0.00126808	0.0022241	0.00278763	0.0036615	0.00447309	0.00449516	0.00558261	0.00645207	0.00733482	0.0097483	0.0105343	0.0125276	0.0126937	0.0133176	0.0126832	0.0109803
70437129		-0.00105852	-0.000492082	-0.000215807	-3.04104e-05	0.000233112	0.000299433	0.0003716	0.000320619	8.34957e-06	-0.00051655	-0.00101406	-0.00122996	-0.00106452	-0.000559434	0.000151695	0.000887327	0.00149668	0.00192394	0.00218483	0.00293136	0.00404581	0.00519974	0.00632556	0.00677906	0.00780925	0.0089995	0.0101401	0.0111065	0.0122601	0.0125384
70437673		0.00255144	0.00219612	0.00157848	0.000843275	0.000534514	0.000755743	0.00137834	0.00217692	0.00304877	0.00399743	0.00440706	0.00549978	0.00703674	0.00874173	0.0103161	0.0114329	0.011682	0.0108091	0.00914199	0.00710543	0.00473213	0.00206642	-0.000262767	-0.00322754
70438050		0.00135803	0.00224177	0.00202562	0.00376272	0.00548047	0.00548236	0.00720537	0.00603517	0.00573029	0.00438187	0.00329568	0.00075339	1.5705e-05	-0.000683177	-0.000747335	-0.000606407	-5.47767e-05	0.000222454	0.000643085	0.00100033
70438287		-0.00422597	-0.00407647	-0.00473863	-0.00354659	-0.00225993	-0.000492712	0.00128601	0.000689484	0.000597985	0.00202864	0.00350661	0.00521596	0.00658745	0.00701129	0.00542799	0.00547855	0.00714248	0.00723505	0.0073762	0.00803381	0.00856689	0.00871738	0.00809625	0.00663949	0.00552322
70438594		0.00320717	0.00245972	0.00179171	0.00184026	0.00229146	0.0034294	0.00479581	0.00569364	0.00699695	0.00753543	0.00784343	0.00888699	0.00825269	0.00848102	0.00850594	0.00883212	0.00877566	0.00893199	0.00903417	0.00898036	0.00871474	0.00805787	0.00718258
70438664		-0.00173756	-0.00157191	-0.00128026	0.00025802	0.000903043	0.00265396	0.00409788	0.00607935	0.00580769	0.0070799	0.00802777	0.00774275	0.00811083	0.00902156	0.0102229	0.00964422	0.009829	0.00998792	0.00969998	0.00874905	0.00892844
70439892		-0.00140547	-0.00147209	-0.00101718	-0.000838365	-0.000754584	-0.000665725	-0.00135028	-0.000674626	-0.000353998	0.000443313	0.00144031	0.00253406	0.00374745	0.00476595	0.00530952	0.00507413	0.00453298	0.00490341	0.0060281	0.00760655	0.00934587	0.0105842	0.0108931	0.00951868	0.00888196	0.00779448
70439962		-0.00258255	-0.00246128	-0.00241439	-0.00237296	-0.00224399	-0.0019529	-0.0013633	-0.00113797	-0.000345069	0.000613168	0.00180728	0.00329941	0.00509757	0.00705658	0.00897894	0.0103024	0.0114856	0.012517	0.0127567	0.0122278	0.0111104	0.01011	0.00925179	0.00704823	0.00707509	0.00685709	0.00762293
70440576		-0.00135414	-0.00161754	-0.00181818	-0.00201089	-0.0023025	-0.0024499	-0.00201487	-0.000881867	0.00054574	0.002177	0.00394884	0.00577981	0.00759866	0.00937484	0.0110729	0.0124652	0.0135492	0.0128352	0.0120565	0.0113557	0.0108217	0.00987478	0.00897259	0.00833435	0.00742583	0.00699744
70440646		-0.000258629	1.12935e-05	-0.000814209	-0.00168563	-0.00245037	-0.00278833	-0.00266117	-0.00216597	-0.00141202	-0.00052172	0.00035296	0.00135435	0.00262342	0.00522589	0.00794691	0.0103726	0.0121732	0.0133915	0.0139454	0.0133946	0.0114022	0.0104165	0.00856026	0.00833827	0.00858965
70441497		0.00233468	0.0013034	0.000964144	0.000863059	0.000698735	0.00067582	0.000770183	0.000935046	0.00110356	0.00129214	0.00234896	0.00223731	0.00339066	0.00501574	0.00466026	0.00666097	0.00858899	0.0115338	0.0135475	0.0149189	0.0162998	0.0162876	0.0155539	0.0146331	0.0129063	0.0112612	0.0104743	0.00949695	0.00857183
70441567		-0.00191554	-0.00198225	-0.00186712	-0.00185231	-0.00183756	-0.000933218	0.0010689	0.0030935	0.00225163	0.00359972	0.00455792	0.0049871	0.00627274	0.00715	0.00779765	0.00843744	0.00897893	0.0101499	0.0108916	0.0117665	0.0130888	0.0133	0.0128805	0.0129314	0.0120316	0.0111286	0.00973185	0.00821257
70441637		0.000164132	-0.000252756	-0.00031528	-0.000368078	1.42283e-05	0.000686766	0.00147107	0.00201676	0.00194751	0.00240621	0.00196736	0.00209292	0.0025323	0.00286249	0.0025733	0.00444033	0.00497858	0.00711397	0.00820594	0.00994055	0.00938367	0.0112815	0.0125519	0.0137679	0.0141427	0.0136871	0.0136921	0.0134628	0.0119853	0.0116304
70441707		-0.00125681	-0.00137251	-0.0019139	-0.00186046	-0.00252348	-0.00327376	-0.00469077	-0.00543191	-0.00579593	-0.00607669	-0.00364083	-0.00272975	-0.00155061	-8.1346e-05	0.00141553	0.00477716	0.00743353	0.00929108	0.010731	0.0116369	0.0132085	0.0130174	0.0130007	0.0124088	0.0115767	0.0114645	0.0107377	0.00959088	0.00875468	0.00738635
70442014		-0.00263115	-0.00173657	-0.00124336	0.000175792	0.00264521	0.00483004	0.00385718	0.00615648	0.00445915	0.00697304	0.00832699	0.0094986	0.009833	0.00935681	0.00794214	0.0085548	0.00928644	0.0112624	0.0103858	0.0107815	0.00910389	0.0079314	0.00697366	0.00602935	0.00498743	0.00414765
70442181		0.00346287	0.00255985	0.00276545	0.00278395	0.00244172	0.00331835	0.00404418	0.00536505	0.00458078	0.00760409	0.00946043	0.0117411	0.0129804	0.0129788	0.0139353	0.0135055	0.0119774	0.0109415	0.0117943	0.0111172	0.0116234	0.0107441	0.0104675	0.00948703	0.00868453	0.00862204	0.00838077
70442251		0.000619847	0.000237864	-0.000152595	-0.000471734	-0.00064786	-0.000640656	0.000707254	0.00103592	0.00160009	0.0024883	0.00347862	0.00475026	0.00460436	0.006269	0.00626546	0.00597118	0.00569754	0.00572816	0.00619176	0.00683045	0.00802693	0.00863588	0.00920526	0.00903145	0.00950224	0.00816723	0.00760956	0.00649282
70442321		0.00312901	0.00376542	0.00349142	0.00335774	0.00391756	0.00532033	0.00734617	0.00967643	0.0120595	0.0142859	0.0161167	0.0174416	0.0168945	0.0155103	0.0144895	0.0130217	0.0126127	0.0111111	0.0102409	0.00853194	0.00708451	0.00562155	0.00404883	0.00286758
70442488		-0.000829751	-0.000627209	9.85927e-06	0.000553458	2.81623e-05	-2.22135e-05	2.11337e-05	4.87656e-05	-0.001128	0.00102202	0.00399879	0.00716704	0.00619105	0.0086115	0.00975336	0.00965798	0.0087537	0.00717512	0.00607191	0.00519424	0.00429955	0.00270693	0.00132423	0.000512277	-0.000388883	-0.000677521	-0.00102424	-0.00107329
70442795		0.000556269	0.00193175	0.00366931	0.00378045	0.00577712	0.00567486	0.00704438	0.00857554	0.00973791	0.00768482	0.00918022	0.00863886	0.00962634	0.00846293	0.00722148	0.00651601	0.00601658	0.00671876	0.00733296	0.00688056	0.00562464	0.00423171
70442935		-0.00123517	-0.00105039	-0.00154658	-0.00134174	-0.0006876	0.000120541	0.00168458	0.00304204	0.00471746	0.00591015	0.0072215	0.00705416	0.00824195	0.00945494	0.0105203	0.0112952	0.0115988	0.0101189	0.00959717	0.010553	0.0102325	0.0101931	0.00986364	0.0090984	0.00812356
70443479		0.00056764	0.000663789	0.00079965	0.00118643	0.0013801	0.0021542	0.00348781	0.00401639	0.00449231	0.00567762	0.00639819	0.00629088	0.00601962	0.0060381	0.00579822	0.0057741	0.00513647	0.0051903	0.00520587	0.00506526	0.00483433	0.00395195	0.00336299	0.00219471	0.00155359	0.000753993	0.000633657	0.000608421
70444163		0.00234122	0.00250561	0.00242241	0.00212959	0.00182543	0.00113152	0.000541648	0.000194753	-0.000713024	0.000711509	-0.00040527	2.02075e-05	0.00208241	0.00359757	0.00287156	0.00536637	0.00612844	0.00838054	0.00924938	0.00989971	0.010457	0.0107175	0.011175	0.0116553	0.0126927	0.0129462	0.0128672	0.0125095
70444470		-0.00123406	-0.000494475	0.00080389	0.0021505	0.00376609	0.00336358	0.00479106	0.00658212	0.00836546	0.00987317	0.0111434	0.00978743	0.0117517	0.0103463	0.0113581	0.0119614	0.013105	0.0127762	0.013841	0.012826	0.012664	0.0109551	0.00846856	0.0059518	0.00459535	0.00335517	0.00192469	0.000656211
70445154		0.0031702	0.0040032	0.00507256	0.00299851	0.00410377	0.00527573	0.0048579	0.00590647	0.00547001	0.00470108	0.0058072	0.00582372	0.00692082	0.00828055	0.00914487	0.00832762	0.00863209	0.0072686	0.00543923	0.00471449	0.00458703
70445601		-0.00193235	-0.00222326	-0.00225866	-0.00169599	-0.000951973	0.00120136	0.00133124	0.00284871	0.00450117	0.00317205	0.00503641	0.00712516	0.00896845	0.0102136	0.0114641	0.0113686	0.0113511	0.0102785	0.00891643	0.00799511	0.00630714	0.00515721	0.00382961	0.00262973	0.00191985	0.00148074	0.000925571	0.000933694	0.00183955
70445908		0.00135451	0.00143447	0.00155368	0.00195263	0.00273424	0.00367019	0.00350256	0.00464465	0.00444103	0.00520669	0.00604375	0.00652287	0.00623433	0.00706665	0.00672872	0.00767574	0.00766075	0.00748536	0.00787074	0.00805741	0.00653474	0.00748267	0.00684616	0.00688169	0.00689119	0.00683449	0.00662065	0.00622514
70446075		0.000552464	0.000825916	0.00164408	0.0026681	0.00397347	0.00333384	0.00399606	0.00511726	0.00618683	0.00454564	0.00623788	0.00842817	0.00948393	0.0101214	0.00989481	0.0091852	0.00873154	0.00916618	0.00871461	0.00782884	0.00754184	0.00797589	0.00814815	0.00803856	0.00734634	0.00610428
70446145		-0.00279717	-0.00258287	-0.00184442	-0.0008257	0.00029052	0.000809177	0.0010585	0.00133989	0.00202465	0.00300799	0.00403245	0.00474053	0.00514772	0.00550629	0.00594323	0.00656147	0.00673466	0.00867735	0.00859441	0.00926045	0.00970696	0.0096044	0.00905122	0.00858451	0.00826968	0.00793729	0.00776519	0.007552	0.00728138	0.00707346
70446759		0.00105079	0.00178554	0.000946135	0.00224731	0.00357639	0.00510623	0.00535317	0.00517782	0.00648545	0.00856153	0.0103484	0.0104561	0.0106328	0.00868467	0.00690026	0.00579904	0.00544589	0.00572137	0.0062679	0.00516353	0.00289479
70446996		-0.000125068	-0.000722583	-0.00125132	-0.00157963	-0.00151323	-0.00170019	-0.001703	-0.0015371	-0.00128536	-0.00101102	-0.000611452	0.000146069	0.000541275	0.00198084	0.00362521	0.00449871	0.0052366	0.00705587	0.00870047	0.0102414	0.0113815	0.0107142	0.0105	0.0104919	0.00986285	0.00910165	0.00886535	0.00876458	0.00864889	0.00910886
70447750		0.000634721	0.000503721	0.000294527	5.62355e-05	7.81884e-05	-0.000432558	-0.000423459	-0.00019876	0.000836499	0.00256609	0.00460824	0.00714623	0.00979263	0.0118865	0.0131761	0.0132958	0.0123004	0.0114282	0.0103212	0.0112225	0.0101169	0.00964997	0.00950662
70448434		0.0016402	0.00426361	0.0064352	0.00955237	0.0108331	0.00991796	0.0106284	0.0114224	0.0123086	0.0127578	0.0128079	0.0127751	0.0127386	0.0140321	0.0140601	0.0148834	0.0145976	0.0133642	0.010975	0.00895541	0.00984837	0.00828344	0.007689	0.00609077
70448671		0.0041088	0.00455583	0.00484362	0.00518802	0.00611507	0.00744892	0.00865549	0.00942848	0.00890784	0.00984684	0.00832903	0.008532	0.00730459	0.00621871	0.0058656	0.00531298	0.00610941	0.00509104	0.00513476	0.00404007	0.00411637	0.00430849	0.00411213	0.0038529	0.00364458	0.0035981
70449802		-0.00248252	-0.00256454	-0.00243924	-0.00183675	-0.000902961	0.000371375	0.00221335	0.00393735	0.00581276	0.00754741	0.00897066	0.0099928	0.0106259	0.00992123	0.0108063	0.0106809	0.0105529	0.0103762	0.00992886	0.00848182	0.00785272	0.0073744	0.00706863	0.00700298	0.00697507	0.00705966
70450276		-0.0031226	-0.00338346	-0.00347036	-0.00294179	-0.00306534	-0.00319828	-0.00275459	-0.00207819	-0.00106695	0.000154532	0.0014175	0.00276121	0.00446231	0.00625057	0.00824655	0.00835324	0.0116311	0.0129565	0.0138431	0.0142359	0.014114	0.0134982	0.0125367	0.0118125	0.0111772	0.01035	0.00958108	0.00839806	0.00750685	0.00702848
70450346		0.00104263	0.00137486	0.00145212	0.00166801	0.00216124	0.0033435	0.0043364	0.00544306	0.0067608	0.0083264	0.00994843	0.0113338	0.0122355	0.0128449	0.0119378	0.0105051	0.00988725	0.00888363	0.00813088	0.00739764	0.00584174	0.00413131	0.0033273	0.00173145
70451881		0.00160057	0.00166318	0.00157038	0.00164322	0.00180536	0.00192834	0.00254673	0.00313965	0.00317841	0.0038074	0.00426138	0.00416947	0.00473884	0.00388856	0.00510124	0.0039906	0.0031173	0.00351878	0.00344571	0.00426794	0.0055162	0.00613972	0.00525427	0.00438935	0.0037054	0.00309598	0.00306683	0.00263421	0.00187991	0.000947133
70452021		0.0018015	0.00162987	0.00194783	0.001477	0.00157332	0.00120921	0.000524141	0.0012621	0.00160059	0.00307587	0.00366568	0.00467159	0.00592193	0.0064075	0.00718391	0.00789642	0.00966015	0.00990526	0.00992131	0.0109997	0.0100329	0.009454	0.00838013	0.00798312	0.00767577	0.00751927	0.00787932	0.00860302	0.00906029
70452495		-0.00296445	-0.00263471	-0.00215642	-0.00156134	0.000753024	0.001544	0.0022055	0.00281589	0.00345511	0.00411362	0.00471757	0.00520568	0.00921703	0.0101035	0.0112357	0.011658	0.0104595	0.0107994	0.00791231	0.00638147	0.00415011	0.00240793	0.00104485	0.000451357	0.00095285	0.00221394
70454547		0.00549796	0.00659729	0.00758819	0.00840365	0.00758697	0.00794036	0.00804282	0.00798834	0.00771407	0.00759095	0.00763799	0.00691939	0.0076355	0.00769251	0.00782063	0.00771308	0.00886774	0.00887544	0.0077549	0.00770948	0.00770578	0.00807081	0.0072662	0.00716588	0.00700043	0.00694268
70454784		0.00660876	0.00659157	0.0060718	0.00698389	0.00725316	0.00672767	0.00858626	0.0106088	0.011259	0.0120837	0.0111818	0.00893869	0.0063724	0.00556346	0.0056587	0.00540355	0.00508834	0.00435715	0.00351136	0.00342734	0.00370069	0.00435158
70455538		-0.000653008	-0.000941093	-0.0011679	-0.000785472	-0.000387565	0.000613278	0.00170577	0.00250318	0.00231405	0.00181551	0.00135622	0.00105609	0.00191057	0.0022595	0.00242952	0.00301815	0.00381211	0.00452444	0.00681195	0.0050441	0.0067512	0.00654113	0.00640159	0.00636884	0.00670736	0.00737993	0.00815706	0.00782868	0.00875967	0.00708711
70455775		-0.000231362	-8.32525e-05	6.26192e-05	0.000441106	0.00123386	0.00253274	0.00429578	0.00632871	0.00842543	0.0105103	0.012666	0.0149422	0.0169651	0.0178808	0.0169387	0.0146272	0.012786	0.0113888	0.0109091	0.0107303	0.0105099	0.00953581	0.00819455	0.00749272
70455845		0.000218058	3.75855e-05	7.85209e-05	0.00038028	0.000424139	0.00104172	0.000549795	-0.000132541	-0.000803826	-0.00117445	-0.00117325	-0.000651199	3.98806e-05	0.00199486	0.0040409	0.00606772	0.00788821	0.00930294	0.0102336	0.0128359	0.0118912	0.011094	0.0119129	0.0112477	0.011711	0.0118559	0.0120597	0.0119532	0.0117097	0.0109747
70455915		0.000523682	0.000799157	0.00109114	0.00141429	0.00129151	0.0014053	0.00190799	0.00303596	0.0043086	0.00524379	0.00480782	0.00567019	0.00490739	0.00647014	0.00886264	0.0104788	0.0119453	0.00971468	0.0109076	0.0113508	0.0127555	0.0122667	0.0131251	0.0126145	0.0123524	0.010599	0.0100217	0.00827203	0.00728375
70456906		0.002505	0.00279466	0.00356909	0.00453822	0.0056478	0.00555629	0.0070207	0.0084572	0.00813999	0.00916667	0.00937943	0.00927079	0.00945054	0.00881254	0.00816411	0.00747661	0.00709108	0.00617288	0.00565677	0.00380501	0.00233106
70457450		-0.000589137	-0.000585241	-0.00100142	-0.00182777	-0.00209846	-0.00331356	-0.00314858	-0.0025103	-0.00112199	0.00101181	0.00364449	0.00631138	0.00865714	0.0106214	0.0121444	0.0127272	0.0122077	0.0117796	0.0110604	0.0108495	0.00954697	0.00906118	0.00856531	0.00815842	0.00780992
70457520		0.00140432	0.00162065	0.00209056	0.00255293	0.00268742	0.00269591	0.00277968	0.00326711	0.00388673	0.00467839	0.00548158	0.00593741	0.00608263	0.00621188	0.0062752	0.00724651	0.00820538	0.00842405	0.00707642	0.00501602	0.00340283	0.00138762	-0.000518464	-0.00114904	-0.00164118	-0.00205749	-0.00126355	-0.00101925	-0.00055009	0.00010275
70457994		-0.00247365	-0.00292451	-0.00313904	-0.00297242	-0.00222819	-0.000464366	0.00169512	0.0018362	0.00388774	0.00545854	0.00757182	0.00943758	0.0087901	0.0121289	0.0119883	0.0114435	0.00972624	0.00808705	0.00662556	0.00514006	0.00488415	0.00473805	0.00489736	0.00564622	0.00615825
70458371		0.000414137	0.000456236	0.000905636	0.00169387	0.0028265	0.00414796	0.0051022	0.0064435	0.00768977	0.0081073	0.00953186	0.0105268	0.0115315	0.0121907	0.0119481	0.0116601	0.011317	0.0113393	0.0110362	0.00987704	0.00935969	0.00775504	0.00687121	0.00597141	0.00570159
70459432		0.000333317	0.000210059	-5.69529e-05	-0.000415186	-0.000588066	-0.000407193	6.73998e-05	0.00112397	0.00319196	0.0058536	0.00871658	0.0114472	0.0135498	0.0144085	0.014283	0.0136772	0.0127615	0.0119861	0.0103928	0.00919899	0.00836783	0.00830131	0.00795014	0.00787877
70459502		0.00215416	0.00199654	0.00384453	0.00599927	0.00807224	0.00956256	0.0112096	0.0121761	0.0131551	0.0135367	0.0132741	0.0141629	0.0125525	0.0105394	0.00891878	0.00734769	0.00595827	0.00551546	0.00415217	0.00352253
70460046		-0.00120844	-0.00123938	-0.00116594	-0.000905021	-0.000600556	7.51744e-05	0.00134641	0.00277794	0.00378956	0.00493805	0.00186056	0.00376889	0.0057203	0.00757865	0.00818978	0.008733	0.00944686	0.0100588	0.0100714	0.00947173	0.00887825	0.00741777	0.0070213	0.00610253	0.0048761	0.00388072	0.00357337	0.00395077	0.00449955	0.00521374
70460283		0.00198835	0.00246164	0.00280119	0.00306477	0.00376106	0.00456745	0.0056822	0.00702497	0.00874488	0.010823	0.0132089	0.0149871	0.0152773	0.0163201	0.0169912	0.0173764	0.0174062	0.0171082	0.0155351	0.0136151	0.0118947	0.0104806	0.00997563	0.0103657	0.0112176	0.0115531	0.00997871
70460590		0.000915316	0.00203875	0.00378875	0.00500542	0.00750474	0.0105987	0.0130639	0.0139248	0.0151337	0.0149619	0.0137637	0.0120106	0.0101811	0.00892289	0.00791911	0.0070964	0.0053182	0.00422898	0.00283405
70460967		0.000869639	0.00114797	0.00153704	0.00243272	0.00416019	0.0059633	0.00402457	0.00535934	0.00609472	0.00689595	0.00806172	0.00973618	0.0103542	0.00903551	0.0102684	0.0104994	0.0107078	0.0103608	0.0104447	0.0101183	0.010013	0.00863087	0.00856044	0.00802725	0.00700789	0.00560201
70461037		0.00488038	0.00598358	0.00695581	0.0074949	0.00788637	0.00771729	0.00753133	0.007156	0.0075214	0.00787014	0.00838884	0.00904867	0.00971032	0.0102895	0.010546	0.0103579	0.00977013	0.00895287	0.00824061	0.00795776	0.0077782	0.00786889	0.00823399	0.00876378	0.00903963	0.00871231	0.0087065	0.00818902
70463563		0.000955455	0.00131204	0.00144507	0.00150417	0.0021104	0.00238979	0.00185935	0.00305861	0.004151	0.00561096	0.00531336	0.00684821	0.00892598	0.00905544	0.00946785	0.0118889	0.0112126	0.0107668	0.0113961	0.0104614	0.0106404	0.00951386	0.0085491	0.00784607	0.00734458	0.00678123	0.00631632
70463703		-0.00146441	-0.00185104	-0.00257011	-0.00292828	-0.00317279	-0.00310114	-0.00244408	-2.35603e-05	0.00222832	0.00466184	0.00697684	0.0101499	0.0116727	0.0130029	0.0137357	0.0130648	0.0122953	0.0121931	0.0108237	0.0100915	0.00940017	0.00835309	0.00671564	0.00491433	0.00351043	0.00212616	0.00106571	0.000667783
70463940		0.000989585	0.00173803	0.00296883	0.00458941	0.00644223	0.00831103	0.00982838	0.0107525	0.0110539	0.0106769	0.0102607	0.0099054	0.00915178	0.00849522	0.00791821	0.00719668	0.00684623	0.00650681	0.00558697	0.00437135
70464791		0.00347095	0.00373583	0.00407476	0.00443602	0.00418224	0.00372124	0.0033424	0.00344751	0.00573175	0.0066767	0.00799232	0.0088315	0.00931991	0.00925502	0.00926355	0.00967174	0.00908402	0.00932743	0.00962591	0.00946745	0.00999074	0.00904381	0.00894036	0.00900502	0.00907727	0.00907289	0.00899342	0.00872785	0.00799973	0.00706805
70465308		0.00102374	0.000692399	0.000275855	0.000220006	0.00038955	0.00055036	0.000590149	0.000567871	0.000746439	0.00119491	0.00196424	0.00108541	0.00149908	0.00253385	0.00392452	0.00542573	0.00637151	0.00681182	0.00666545	0.00604921	0.00514242	0.00395085	0.00279476	0.00349417	0.00292759	0.00310638	0.00246275	0.00264722
70465545		-0.00256015	-0.00292143	-0.00288245	-0.00229387	-0.00124827	-0.000617325	0.000290309	0.000781696	0.00109181	0.00141625	0.00179896	0.00196513	0.00233519	0.00326888	0.00463238	0.00610164	0.00841568	0.0086407	0.00916038	0.0100761	0.0104329	0.0101913	0.00972116	0.00879031	0.00765291	0.00673002	0.00602593	0.00568693	0.00601407	0.00596569
70465615		0.00174623	0.00180518	0.00133915	0.000330849	-0.00095743	-0.00265991	-0.00357502	-0.00399292	-0.00434038	-0.00442573	-0.00434936	-0.00417361	-0.0037468	-0.00277548	-0.00125578	0.000551575	0.00233562	0.00310513	0.00217913	0.00421393	0.00370974	0.00437612	0.00554608	0.00761223	0.0082537	0.00899227	0.00799103	0.00766855	0.00676159	0.00416184
70466159		0.00117614	0.00106201	0.000932804	0.000948824	0.000770075	0.000742541	0.000931426	0.00133587	0.00191575	0.00398953	0.00528672	0.00712288	0.00934317	0.0115636	0.0133346	0.0143513	0.0146368	0.0143951	0.014076	0.0142084	0.0125064	0.0112583	0.00954224
70466396		-0.00203033	-0.0014306	-0.000957467	7.0208e-05	0.000830633	0.0016025	0.00252426	0.00346769	0.00431821	0.00624847	0.00722609	0.00824987	0.00935791	0.0106877	0.0119686	0.0128275	0.0140558	0.0138795	0.0135024	0.0118228	0.00985683	0.00836498	0.00631105	0.00465057	0.00287963	0.00124165	9.94383e-07
70466536		0.00378483	0.0044358	0.00486558	0.00413509	0.00445803	0.0048972	0.00470963	0.00544031	0.0055089	0.00570105	0.00617801	0.00603168	0.00614175	0.0063515	0.00736891	0.00749933	0.00795628	0.00804988	0.0077049	0.00715127	0.00623594	0.0055607	0.00541899	0.00540657
70467150		0.000336838	0.000480439	0.00072302	0.000860572	0.000850575	0.000761566	0.000732154	0.000840336	0.00106614	0.00130821	0.00148274	0.00165913	0.00191893	0.00257914	0.00351437	0.00474152	0.00385675	0.00782749	0.00539792	0.00723749	0.00882085	0.0105963	0.0123299	0.0131776	0.0132477	0.013256	0.0131166	0.0126057	0.0116212	0.0104805
70467220		-0.00223046	-9.72569e-05	-0.000415718	0.001157	0.00257413	0.00356391	0.00444963	0.00323573	0.00443102	0.00632532	0.00853069	0.010838	0.0127372	0.0138245	0.0141377	0.0139677	0.0138153	0.0132876	0.0122806	0.00996771	0.00785576	0.00643431	0.0052961	0.00473052	0.00449256
70467387		-0.00338946	-0.00337461	-0.00302719	-0.00246483	-0.00187678	-0.00120784	0.00069306	0.00263572	0.00463935	0.0064912	0.00657075	0.00776142	0.0078317	0.00688668	0.00583246	0.00490337	0.00496294	0.00504445	0.00533003	0.00538789	0.00503857	0.00413307	0.00428808	0.00477099
70467764		-0.00254139	-0.00258734	-0.00259555	-0.00265176	-0.00229188	-0.00184988	-0.00152273	-0.00100618	0.000778198	0.00182325	0.00319223	0.00466635	0.00812992	0.00837159	0.0080425	0.00721826	0.00807559	0.00785632	0.00605149	0.00654748	0.00545437	0.00561065	0.00483575	0.00426468	0.0030956	0.00123875	0.0007435	-0.000716006
70469062		-0.00134379	-0.00104887	-0.00070203	-0.00043652	-0.000258931	-9.31942e-05	0.000157376	0.000544106	0.00107307	0.00174322	0.00254429	0.00344252	0.00446608	0.00575274	0.007379	0.00917927	0.0108248	0.0120138	0.0126305	0.012787	0.0127327	0.0130238	0.0123758	0.0120378	0.0123491	0.0123371	0.0103151	0.00863025	0.00675982	0.00537272
70469132		-0.0022176	-0.00233327	-0.00224242	-0.00212086	-0.00138787	0.000511126	-0.000319622	-0.00120995	-0.00170117	-0.00151117	-0.00085407	0.00220528	0.00261779	0.00321536	0.00408279	0.00536763	0.00687619	0.00785554	0.00885175	0.00834544	0.00752267	0.00692616	0.00573415	0.00470508	0.00512415	0.00453107	0.00362254
70470667		-0.000734771	-0.000471877	-0.000289471	-0.000647248	-0.000357027	0.000235225	0.00122304	0.00257377	0.00419047	0.00594766	0.00609816	0.00772481	0.0097493	0.0113538	0.0111333	0.0115423	0.0113411	0.0110129	0.0104634	0.00919516	0.00753782	0.00635756	0.00572387	0.00620331
70470974		0.00133156	0.000654551	0.000258168	0.00091048	0.00126896	0.0019047	0.00293971	0.00457968	0.00680892	0.00910629	0.0116459	0.0136288	0.014674	0.0146602	0.0138021	0.0122713	0.0108704	0.00928812	0.00784792	0.00716286	0.00688021	0.00708942	0.00720812	0.00703203	0.00630154
70471044		-0.00186273	-0.00220168	-0.00218605	-0.00176077	-0.000962039	0.000106123	0.00138245	0.00294774	0.00491526	0.0112279	0.0131881	0.0131983	0.0118381	0.0101074	0.00873953	0.00773252	0.00691193	0.00560392	0.00482575	0.00395286	0.00345754	0.00308121
70471895		0.00246521	0.00239296	0.00246859	0.00271255	0.00308305	0.00391261	0.00451725	0.00495285	0.00511155	0.00499616	0.00489919	0.00496376	0.00559785	0.00578983	0.00764545	0.00763162	0.00712553	0.00685988	0.00545777	0.00454263	0.00540022	0.00548728	0.00592353	0.00607329	0.00582789
70472035		0.00127529	0.00219169	0.00406602	0.00517359	0.00360405	0.00469717	0.00745287	0.0060506	0.00800569	0.00833421	0.00905252	0.00906004	0.00925608	0.0103343	0.0106098	0.00978892	0.0097337	0.00870019	0.0069795	0.00612522	0.00538933	0.00420547	0.00359257	0.00338936	0.00280365
70472342		0.000498904	0.00159473	0.00292123	0.00386612	0.00446232	0.0050754	0.00579731	0.00546979	0.00578269	0.00640129	0.00666988	0.00753694	0.00767465	0.00833544	0.00860887	0.00775209	0.00825529	0.00762791	0.00916896	0.0081326	0.00894097	0.00817795	0.00873706	0.00859481	0.00847902	0.00782555	0.00723371	0.00689291
70472649		-0.000517811	-0.000825271	-0.00131353	-0.00172493	-0.0022778	-0.00231625	-0.00203144	-0.000970682	-0.000354553	0.00041393	0.00169344	0.00381493	0.00620862	0.00860796	0.0104728	0.00862683	0.00884524	0.00995592	0.010789	0.0116615	0.0120752	0.0118419	0.0114669	0.0115036	0.0112841	0.0110217	0.0103498
70472886		0.00129454	0.00064503	0.000660266	0.000948072	0.00125114	0.00144319	0.00146453	0.00145471	0.00143836	0.00165894	0.0016939	0.00208069	0.00249348	0.00235825	0.00211153	0.00223629	0.0024878	0.00358434	0.0048192	0.0045343	0.00539551	0.00579985	0.00603163	0.00661315	0.00670814	0.00718574	0.00700233	0.00645032	0.00647764	0.00605102
70473026		-0.00102836	-0.00134702	-0.00132146	-0.00142095	-0.00133037	-0.000884021	-0.000147947	0.000142572	0.000950615	0.00156744	0.00196346	0.00247325	0.00296838	0.00374466	0.0048334	0.005945	0.00626729	0.00554168	0.00637351	0.00734129	0.008074	0.00839107	0.00812335	0.00827156	0.00844229	0.0101843	0.0120004	0.0125437
70473263		-0.00146441	-0.00185104	-0.00257011	-0.00292828	-0.00317279	-0.00310114	-0.00244408	-2.35603e-05	0.00222832	0.00466184	0.00697684	0.0101499	0.0116727	0.0130029	0.0137357	0.0130648	0.0122953	0.0121931	0.0108237	0.0100915	0.00940017	0.00835309	0.00671564	0.00491433	0.00351043	0.00212616	0.00106571	0.000667783
70474561		0.00595202	0.00668944	0.00606091	0.00540775	0.00515345	0.00532719	0.00566134	0.00584699	0.00574943	0.00556773	0.00505094	0.00719809	0.0085185	0.0100339	0.0109446	0.0103204	0.0106818	0.0103298	0.00962534	0.00886259	0.00821448	0.00734948
70474701		0.000693077	0.00168643	0.0030899	0.00455704	0.006877	0.00895493	0.0127194	0.0124862	0.0154349	0.0174801	0.018537	0.0156097	0.0112244	0.0076412	0.00473196	-0.000599367	-0.00208258	-0.00432447	-0.00617909	-0.00595929	-0.00520237	-0.00425698	-0.00193215
70474868		-0.00052623	0.000497315	0.00179266	0.00339009	0.00408516	0.00607917	0.00780535	0.00904152	0.00992025	0.0107232	0.0114609	0.0117426	0.0115557	0.0104853	0.00985212	0.00966047	0.00960736	0.00877091	0.00819845	0.00662378	0.00564496
70476543		0.00521651	0.00551645	0.00815489	0.00655475	0.00761107	0.0104129	0.00805726	0.00977554	0.00949311	0.0104123	0.0101076	0.010165	0.0114656	0.0116527	0.00910799	0.00511449	0.00238607	-0.000127721	-0.00243662	-0.0029287	-0.00287127	-0.00131674	-0.000109934	0.0018961
70476613		-1.33159e-05	0.000252965	0.000857494	0.00183333	0.0030991	0.00453228	0.00599837	0.00756142	0.008578	0.00962554	0.00961452	0.0108606	0.0115581	0.0120158	0.0123178	0.0117571	0.0111711	0.0108078	0.00973248	0.00968567	0.00873062	0.00772834
70477227		0.00266569	0.00282605	0.00336264	0.00317195	0.00282029	0.00262236	0.00267141	0.0029014	0.00311217	0.00323619	0.00356124	0.00415107	0.00499709	0.00616876	0.00757371	0.00881638	0.00907091	0.0102113	0.0116207	0.0129282	0.013292	0.0150141	0.0140774	0.0131119	0.0121202	0.011878	0.010347	0.00853075	0.00770193	0.00755099
70478078		-0.000563247	-0.000412568	-0.000789715	-0.00170201	-0.00172297	-0.00254833	-0.00252285	-0.00226492	-0.00192952	-0.00128314	-0.000369526	0.00134026	0.00351199	0.00592455	0.00832702	0.0105257	0.0130893	0.0129944	0.0131336	0.0133236	0.0130482	0.0124721	0.0120998	0.0118253	0.0118108	0.0114574	0.0104722	0.0106036	0.0101589
70478455		-0.0032043	-0.00300638	-0.00287356	-0.00283799	-0.00265667	-0.00237035	-0.00190087	-0.00108388	0.000214402	0.00233421	0.0041575	0.00586095	0.00728433	0.00835048	0.00911935	0.0119936	0.012737	0.0116413	0.0124386	0.0124807	0.0125708	0.0125897	0.0125128	0.0124611	0.0124498	0.0124992	0.0123764	0.0116055	0.0110383	0.010958
70478902		0.000879298	0.00174471	0.00220482	0.00279149	0.00322304	0.00410613	0.0045617	0.00629232	0.00777574	0.00840646	0.00882156	0.00912459	0.00840418	0.00753766	0.0065786	0.00573497	0.00517258	0.0058073	0.00548306	0.00511769	0.00528288	0.00561564	0.00552221	0.00526716	0.00487385
70479683		0.00521541	0.00549915	0.00564966	0.00578421	0.00586704	0.00581242	0.00571127	0.00561188	0.00605121	0.00662361	0.00736849	0.00818425	0.00910562	0.0102056	0.0102111	0.00979331	0.0101365	0.0112147	0.0107402	0.0115029	0.0105086	0.0116125	0.0120958	0.0114151	0.0108822	0.010343
70480130		0.00196877	0.00297393	0.0043942	0.00386829	0.00420916	0.00435308	0.00505261	0.00464558	0.00467738	0.00373533	0.00502123	0.00499819	0.00423481	0.00505865	0.00553102	0.00650873	0.00641618	0.00771589	0.00783447	0.0073345	0.00627926	0.00540205	0.00537122
70480297		-0.000237705	-0.000103729	0.000275004	0.0010675	0.00209132	0.00356302	0.00406221	0.00554993	0.00689961	0.00774858	0.00789712	0.00731864	0.00617098	0.00552676	0.00406556	0.00195934	0.00243291	0.000313119	0.00080961	0.000176868	0.000536171	0.000525405	0.000490975	0.000992072	0.000728684	0.000866356	0.00108102
70480507		0.00326454	0.00359429	0.003814	0.00390586	0.00427478	0.004512	0.00460354	0.00471804	0.00525818	0.00555892	0.00569741	0.00559177	0.00583861	0.00599955	0.00711742	0.00748914	0.00730612	0.0081006	0.00814075	0.00790973	0.00711523	0.00706039	0.00658292	0.00607731	0.00560274	0.00537797	0.00540808	0.00545238	0.00527863
70481358		-0.00129794	-0.000973841	-0.000345203	7.51496e-05	0.000632909	0.00137573	0.00222378	0.00308906	0.00364697	0.00469763	0.00592463	0.00732057	0.00901694	0.0104455	0.0110861	0.0112893	0.0116296	0.012703	0.0143367	0.0154385	0.0156107	0.0152872	0.0147681	0.0133382	0.0116309
70481665		-0.000945056	-0.00132232	-0.00114961	-0.000565738	0.000310005	0.00142514	0.00274518	0.004226	0.00588107	0.00780458	0.00963487	0.0113097	0.0119588	0.0118807	0.0116092	0.0120758	0.0117694	0.0110571	0.00988683	0.00900819	0.00876374	0.00854188	0.00755868	0.0072435	0.00649303	0.00585781	0.00526909	0.00474267
70483410		0.00398845	0.00481979	0.00577485	0.0065687	0.00614479	0.00678496	0.00705041	0.00721004	0.00729227	0.00747961	0.00738138	0.00711676	0.00711884	0.00740236	0.00793848	0.00878558	0.00978406	0.0104636	0.010296	0.0098924	0.00947122	0.0097843	0.00805152	0.00892542	0.00751645	0.00844044	0.00827173	0.00877766	0.009304	0.00897419
70483647		0.00150803	0.00411457	0.00567532	0.00745855	0.00801943	0.00975793	0.0107689	0.0115393	0.0118886	0.0131895	0.014277	0.0145581	0.0145573	0.0133547	0.0117072	0.0104329	0.010529	0.00899137	0.00810904	0.00712197	0.0062847	0.00564879	0.00488306	0.00435564	0.00403685
70483884		0.000621524	-0.000164619	-0.000260397	-0.000384894	-0.00042575	-0.000185103	0.000483218	0.00158858	0.00290821	0.0043224	0.00583687	0.00749721	0.00915721	0.0105044	0.0114299	0.0119077	0.0117425	0.0113393	0.0119407	0.0118235	0.011629	0.0113862	0.0106735	0.00939814	0.00756127
70484191		-0.00441143	-0.00314243	-0.00141362	0.000874699	0.00370896	0.00689305	0.00985163	0.0115438	0.0114681	0.0107911	0.00805687	0.0088049	0.00587452	0.00541712	0.00545427	0.00628698	0.00626127	0.00638244	0.0065511	0.00681156	0.00635887
70484261		0.00104377	0.000824099	0.000714472	0.000411497	0.000200771	0.00022169	0.000431905	0.000126185	0.00185015	0.00315252	0.00510643	0.00465528	0.00869625	0.00976334	0.0103345	0.0105563	0.0103929	0.00858802	0.00880037	0.00819807	0.00685182	0.0053057	0.0043792	0.0053052	0.00569081	0.00589836	0.00553167
70484638		0.00276357	0.00402586	0.00498063	0.0051074	0.00512656	0.00511303	0.0053655	0.00536252	0.00519255	0.00558312	0.00564463	0.00602344	0.00699491	0.00806079	0.00798093	0.00885373	0.0103445	0.0103231	0.0100695	0.00913709	0.00846637	0.00635152	0.004494	0.00419907
70484875		-0.00163112	-0.00124294	-0.000750018	0.000106342	-7.71384e-05	0.000284503	0.000418967	0.00103141	0.00209519	0.00431254	0.00444205	0.0069581	0.00839291	0.00999139	0.0102458	0.0110983	0.0117576	0.0116874	0.00951899	0.0104919	0.00957428	0.00824642	0.00656238	0.0047759	0.00239306	0.00325813	0.00325424	0.0024201	0.00341007	0.0045723
70485015		0.00108107	0.000558861	0.000173798	0.000424103	0.0013961	0.00278891	0.00402534	0.00532677	0.0061314	0.00670892	0.00653114	0.00643974	0.00622023	0.00594194	0.00573797	0.00579069	0.00562938	0.0059366	0.00792954	0.00748854	0.00673321	0.00651291	0.00601887	0.00579273	0.00587879	0.00615429	0.00642438
70485489		-0.00172267	-0.00175955	-0.00196244	-0.00219774	-0.00212838	-0.00239112	-0.00202324	-0.00151161	-0.00099662	-0.000856599	-8.77665e-05	0.000678126	0.00143733	0.00257826	0.00381201	0.0049554	0.00717864	0.00831183	0.00953447	0.0111324	0.0143072	0.0145934	0.01558	0.0150326	0.0134851	0.0124637	0.0113906	0.0100548	0.0101338	0.00910096
70485796		0.000468448	0.00145514	0.00260839	0.00339751	0.00336836	0.00372108	0.0041354	0.00460128	0.00520886	0.00599626	0.0077175	0.00926255	0.0100701	0.00977734	0.00898021	0.00881779	0.00776341	0.00757047	0.00783316	0.00803848	0.00808819	0.00758044	0.00743629	0.00603729	0.00565239	0.00455567
70485866		-0.00171315	-0.000952479	-0.000490585	-0.000314577	-0.000259011	7.44538e-05	0.000385274	0.0010629	0.00201748	0.00304345	0.00385419	0.00427991	0.00570726	0.00592673	0.00618654	0.00656246	0.00720821	0.00731946	0.00769916	0.00961954	0.0104227	0.0110368	0.0117824	0.01107	0.0106028	0.0105273	0.0105278	0.00985632	0.00848105	0.00615885
70486173		0.00205717	0.00161741	0.00122639	0.000781094	0.0012616	0.00140153	0.00165063	0.00199876	0.00291563	0.00379058	0.00462009	0.0052935	0.00528383	0.00606655	0.00669427	0.00810152	0.00809783	0.00778473	0.00794424	0.00742278	0.00792624	0.00761723	0.00732531	0.00852884	0.00920264	0.00857267	0.00864357	0.00762377	0.00681648	0.00519658
70486787		-0.00145248	-0.00103453	-0.000788249	-0.000243149	0.0004197	0.00125696	0.00237068	0.00377565	0.00532497	0.00669902	0.0077177	0.00850903	0.00878833	0.00789255	0.00831432	0.00673726	0.0064614	0.00546066	0.0053022	0.00527825	0.00457229
70487094		0.00056801	0.000774921	0.000817693	0.00114244	0.00138015	0.00149022	0.00121401	0.00113475	0.00127731	0.00106885	0.002159	0.00395896	0.00380756	0.00610466	0.0085532	0.00844232	0.0105047	0.0118171	0.0123447	0.0111646	0.0098688	0.00790355	0.00517508	0.00306716	0.00229768
70487304		0.00502269	0.00499709	0.00479327	0.00473341	0.004922	0.00531415	0.00579004	0.0063243	0.0064758	0.00708284	0.00702711	0.00678379	0.00647371	0.00653597	0.00697242	0.00815255	0.00845277	0.00871908	0.00896154	0.00933713	0.0102207	0.0117268	0.0120639	0.0115451
70487471		0.00155417	0.00212318	0.00276301	0.00335696	0.00384054	0.00430162	0.00490941	0.00573733	0.0049141	0.00607824	0.00756472	0.00897047	0.00986962	0.00987599	0.00940531	0.00888372	0.00823151	0.00765128	0.00733734	0.00701043	0.00672094	0.00647867
70488155		-0.00162967	-0.00204446	-0.00400531	-0.00382244	-0.00537501	-0.0049665	-0.00273682	-0.0018148	0.00113687	0.00415363	0.00681088	0.00803778	0.00917519	0.00929195	0.00922935	0.00972011	0.0103334	0.010217	0.00880887	0.00744799	0.00648787
70488225		-0.00481413	-0.00476386	-0.00350908	-0.00426694	-0.00303583	-0.00148041	0.000208925	0.00251073	0.00357473	0.00578671	0.00823899	0.0102226	0.0118284	0.011597	0.0105375	0.00908872	0.00746964	0.00581858	0.0045381	0.00409691	0.00456448	0.00616833	0.00819602	0.00948446
70489076		-0.00263518	-0.00224176	-0.00207514	-0.00193683	-0.00169248	-0.00124983	-0.000487836	0.000682677	0.00221328	0.00422636	0.00670687	0.00924345	0.0116446	0.0138923	0.0158686	0.0171203	0.0167144	0.0157845	0.0144716	0.0134505	0.0124114	0.0114725	0.0102838	0.00875219	0.00729031	0.00555375	0.00422504
70489383		0.000174039	0.000154417	0.00014438	0.000410015	0.000908187	0.00191153	0.00341924	0.00510326	0.00660175	0.00764923	0.00820133	0.00831903	0.00761985	0.00758165	0.00775634	0.00736825	0.00675573	0.00650015	0.00629312	0.00620842	0.0059847	0.00646158	0.00642924	0.00644025	0.00589931	0.00508364	0.00466406	0.00265147	0.000713233	-0.000668705
70489690		0.0017758	0.00255079	0.00339034	0.00435934	0.00548757	0.00671162	0.00784321	0.00884501	0.00696308	0.00872696	0.00868658	0.00953279	0.00986964	0.0101118	0.0118193	0.0107986	0.0125721	0.012273	0.0114874	0.0117647	0.0113969	0.0110667	0.0106892	0.010155	0.00935509	0.00851342
70489760		-0.000107639	0.00170357	0.00364107	0.00472809	0.00523694	0.00562524	0.00475715	0.00455675	0.00550158	0.00577191	0.00498157	0.00455015	0.00436513	0.00333688	0.0025668	0.00248211	0.00186484	0.00164564	0.00127594	0.00138303	0.00162923	0.00181832	0.00174005	0.00143573	0.00106011
70489830		0.00191453	0.00309395	0.00323878	0.00362841	0.00404541	0.00448962	0.0057406	0.00697493	0.00808712	0.00905402	0.00988274	0.0117354	0.0133844	0.0137206	0.014305	0.0150022	0.0148764	0.0144315	0.0139886	0.0135932	0.0134353	0.0121789
70490137		-0.000386461	-0.000584875	-0.000517859	-0.000187055	0.000324406	0.000382227	0.00088356	0.00152143	0.00177277	0.00293026	0.00467548	0.0066912	0.00931712	0.00974828	0.0112471	0.0125902	0.0128615	0.0126995	0.0127667	0.0116938	0.0108507	0.0107523	0.0088578	0.00862541
70492286		0.002905	0.00446562	0.00607785	0.00765805	0.00940456	0.0110995	0.0123165	0.0125684	0.0128044	0.0127405	0.0135697	0.0127614	0.0121163	0.0110843	0.0101606	0.00939946	0.00845615	0.00800545	0.00749858	0.00677769	0.0062842	0.00574892
70492593		-0.00340182	-0.00342518	-0.00340696	-0.0033843	-0.0033822	-0.00328502	-0.00302625	-0.00224937	-0.00100736	0.000622217	0.00224759	0.00329583	0.00491148	0.00598381	0.0072386	0.00812669	0.0082411	0.00882682	0.0093957	0.00995309	0.00969711	0.0104671	0.00992086	0.01043	0.0100769	0.00934521	0.00932987	0.00860419	0.00769271	0.00665489
70492970		0.00126132	0.00192004	0.00259022	0.00333142	0.00404352	0.00445096	0.00384584	0.00465747	0.00500312	0.00536902	0.0056181	0.00589431	0.00653941	0.0069042	0.00697127	0.00579585	0.00468412	0.00517417	0.00380721	0.00341998	0.00324555	0.00335409	0.00346681	0.00407476
70493417		-0.000244796	-0.000403555	0.000611869	0.00101748	0.00110339	0.000876707	0.000521923	-1.7552e-05	0.00166976	0.00211748	0.00391234	0.00591404	0.0075422	0.00813151	0.00857964	0.00891939	0.00874538	0.00834897	0.00795505	0.00749356	0.00707777	0.00548378	0.00472746
70493654		-0.0020985	-0.00156391	-0.000853978	1.4117e-05	0.000433413	0.000470415	0.000405736	0.000570661	0.0011301	0.00214378	0.0035816	0.00512338	0.00491643	0.00595298	0.0068839	0.00783145	0.00888837	0.00999302	0.0107189	0.0105167	0.00988691	0.0087268	0.00670612	0.00467408	0.00234022	0.000956934	-0.000788368	-0.00184124	-0.00226514	-0.00203156
70493891		0.00271445	0.0028569	0.00290281	0.00264615	0.00177268	0.000831625	0.000215541	0.000114435	0.000611353	0.00160962	0.00274238	0.00364212	0.00507182	0.00613884	0.0069631	0.00728226	0.00844965	0.0102851	0.0121702	0.0128263	0.0107856	0.008995	0.00828434	0.00822959	0.00879147	0.0092542
70493961		0.0018604	0.00114789	0.000345049	-0.000546404	-0.00120221	-0.00161382	-0.0020487	-0.00218886	-0.00151267	-0.000271151	0.00119522	0.00278099	0.00443612	0.00453844	0.00539466	0.00662971	0.00736976	0.00699399	0.00561288	0.00315298	0.00149271	0.00128718	0.00212269	0.00333648	0.00470713	0.00618505	0.00640082	0.00519908	0.00439642
70494338		-0.00569132	-0.00591435	-0.00634858	-0.00594378	-0.00391634	-0.00122502	0.00160791	0.00415805	0.00619536	0.00768706	0.0088371	0.00761299	0.00858988	0.00971018	0.0110137	0.0118707	0.0116709	0.0114369	0.0106744	0.00914421	0.00626961	0.00420268	0.00335967	0.00284996	0.00217742	0.0015071	0.00116484	0.00104741	0.00114516	0.00148037
70494575		0.00208046	0.00295715	0.00395039	0.00444985	0.00461667	0.00495577	0.0054713	0.00612051	0.00693711	0.00832539	0.00957697	0.00937252	0.0102453	0.00920793	0.00984318	0.00885852	0.00768314	0.00589877	0.00472338	0.00434493
70494715		0.00173372	0.00121974	0.000920064	0.00101182	0.00158351	0.002567	0.00371429	0.00737004	0.00903339	0.00801539	0.0114298	0.0114001	0.0108005	0.0094972	0.0082834	0.00720541	0.00620452	0.00565954	0.0055734	0.00643585	0.00656034	0.0065551
70496320		-0.000487195	-0.00109146	-0.00171872	-0.001924	-0.00149167	-0.00043004	0.00115186	0.00300108	0.00478171	0.0039461	0.00511076	0.00614744	0.00732587	0.00880191	0.00994392	0.0128076	0.0143619	0.0149035	0.014232	0.0127542	0.01161	0.0111668	0.0103237	0.00915461	0.00788865	0.00715042
70496627		0.0037179	0.00349545	0.00298224	0.00224969	0.00137715	0.000299563	7.06342e-05	-8.34102e-05	-0.000332985	-0.000734953	-0.000423131	-0.000335224	0.00177403	0.0020899	0.00273157	0.00471486	0.00553498	0.00589411	0.00566755	0.00594652	0.00507476	0.00502101	0.00550725	0.00517367	0.0041983	0.00398784
70496864		-0.000219755	-0.000496569	-0.000680466	-0.000698483	-0.00056217	-0.000374273	-0.000153642	-0.000332165	-0.000391804	-0.000214907	0.000298429	0.00309956	0.00453507	0.00605975	0.00766934	0.00942338	0.0114337	0.0136915	0.0158113	0.017007	0.0168768	0.0151319	0.0126922	0.0108178	0.00874917	0.00722728	0.00627843	0.00490081	0.0037261
70497171		0.000831699	0.000314377	0.000301938	0.000658006	0.000790444	0.00112379	0.00180156	0.00295689	0.00453012	0.00598451	0.00592157	0.00630088	0.00756867	0.00827271	0.00897768	0.00974694	0.0107406	0.0117589	0.0121544	0.0115279	0.0104999	0.00997482	0.0102116	0.0109146	0.00961646
70497618		0.000638718	0.000384389	0.000301282	-0.000359073	-0.00101801	-0.000723616	0.000695654	0.00250183	0.00430815	0.00598331	0.00735066	0.00878957	0.00978372	0.0100588	0.00933679	0.00872683	0.0077737	0.00704504	0.00653351	0.00521839	0.00604411	0.00497988	0.00375749	0.00340879
70497785		0.00310342	0.00310532	0.00268404	0.00283304	0.00262827	0.00277485	0.00212934	0.00230278	0.00223356	0.00254838	0.00318964	0.00413674	0.00436392	0.00550965	0.00684465	0.00815074	0.010377	0.0106749	0.0112194	0.0111991	0.0101177	0.00849438	0.0068214	0.00559871	0.00397068	0.00231354	0.00172269	0.000858832	0.000940544	0.000189002
70499767		-0.00167531	-0.00154222	-0.00140331	-0.000994943	-0.00047941	-1.16144e-05	0.000293908	0.000467917	0.000659741	0.0010218	0.00245586	0.00263068	0.00373801	0.00490836	0.00595495	0.00597631	0.00679844	0.00788459	0.00786597	0.00741673	0.00621614	0.00506035	0.00415652	0.00433662	0.00400289	0.00467744	0.00580712	0.00719915	0.00681777	0.00814039
70500758		-0.000929949	-0.00105675	-0.000784106	-0.000437315	-0.00018636	-0.000130547	-0.000126134	-0.000213753	-0.000303023	-0.00036868	-0.00056725	0.000587046	0.000712962	4.07602e-05	-0.00127134	-0.00239035	-0.00212399	-0.00169146	-0.000709471	-0.000335125	-0.00084637	-0.0017579	-0.00201517	-0.00479397	-0.00858191	-0.00968916	-0.00974593	-0.00793353	-0.00308871
70502056		0.000568703	0.000838806	0.00122779	0.00115197	0.00127283	0.00117565	0.0013064	0.00192549	0.00187495	0.00254791	0.00334451	0.00336417	0.00484884	0.00418857	0.00642808	0.00899178	0.00729512	0.00814454	0.0109058	0.0124773	0.0133413	0.0126785	0.0129654	0.0124115	0.0123072	0.0127707	0.0119171	0.0103317	0.00849082	0.00651708
70502433		-0.00106492	-0.00122395	-0.00149215	-0.00156055	-0.00156024	-0.00139239	-0.0010717	-0.000591623	-0.00045371	-0.000744566	-0.000102257	0.000391329	0.0018797	0.00422245	0.00648478	0.00853565	0.0113901	0.0122095	0.0107572	0.0103232	0.00905302	0.00892379	0.00779588	0.00812032	0.00747807	0.00442811	0.00522551
70502670		0.000548918	0.00167407	0.00235464	0.00282431	0.00323742	0.00384528	0.00425275	0.00444248	0.00445894	0.00410032	0.00378926	0.00344113	0.00317004	0.00306832	0.00301838	0.00305551	0.00351969	0.00390021	0.00409055	0.00550392	0.00626519	0.00585529	0.0054989	0.00493769	0.00411563	0.00361309	0.00400449	0.00416567	0.00475148	0.00327271
70503047		5.03828e-05	-0.000310531	-0.000589147	-0.000609273	-0.000310574	-0.000941987	-0.00065828	-0.000193174	0.000394008	8.87006e-05	0.00157482	0.00317081	0.00218213	0.00331488	0.00629842	0.0085261	0.00944456	0.00926003	0.00903997	0.00893736	0.00874872	0.0085924	0.00931851	0.00992775	0.00939408	0.00950407	0.00953891	0.00932401
70503117		0.00170411	0.00157552	0.00200014	0.00238864	0.00288856	0.00309873	0.00311836	0.00297816	0.00298227	0.0037432	0.00471155	0.00643994	0.00814559	0.00961286	0.010593	0.0102573	0.0104723	0.00944296	0.00936245	0.00968004	0.00879064	0.00857186	0.00803537	0.00820894	0.00872979	0.00914662	0.0096109	0.00931429
70503591		-0.000581467	-0.00107194	-0.00124548	-0.00128695	-0.000587653	-0.000397854	0.0006267	0.00171971	0.00290663	0.00436023	0.00619639	0.00844603	0.011058	0.0136774	0.0134102	0.0140493	0.0132556	0.0124293	0.0109329	0.0102919	0.00978742	0.009647	0.0102507	0.0103556	0.00994221
70504108		-0.00553431	-0.00578917	-0.00611451	-0.00658589	-0.00693441	-0.00689694	-0.00521414	-0.00400525	-0.00200269	0.000655982	0.00372679	0.0067268	0.00931026	0.0114227	0.0130742	0.014734	0.0158319	0.0164579	0.016521	0.0164317	0.0153837	0.0142804	0.0139254	0.0126508	0.01049	0.00913156	0.00848678
70504652		0.000621549	0.00106845	0.00144162	0.00204365	0.00297196	0.00436544	0.00616183	0.00791863	0.00954735	0.0108387	0.0114759	0.0105117	0.0104444	0.00958327	0.00885306	0.00790276	0.0060503	0.00484313	0.00462383	0.00412287	0.0039184	0.00367172	0.00379201	0.00396251	0.00427757	0.0046867
70504722		0.000641526	0.00131053	0.00220526	0.00272058	0.00361001	0.00427846	0.00470299	0.00505463	0.00543619	0.00595633	0.00645518	0.00682939	0.00713567	0.00810517	0.00830836	0.00790441	0.00746119	0.00698845	0.00667893	0.00668127	0.00616122	0.00583912	0.00533367
70505196		0.000114407	0.000650454	0.0016047	0.00288191	0.00415397	0.00519885	0.00463048	0.00464321	0.004977	0.00570159	0.0067964	0.008572	0.00960727	0.00967457	0.0116547	0.0121713	0.0126385	0.0120741	0.0113745	0.010987	0.0105365	0.0107564	0.0101926	0.0096085	0.00958416	0.00985325	0.00941446
70505643		0.00313535	0.00205755	0.00129424	0.000758422	0.000385941	0.000600962	0.000893405	0.00201622	0.00429401	0.00746405	0.00792963	0.00889863	0.00914434	0.00857212	0.00779486	0.00653701	0.00537136	0.00413379	0.00347883	0.00254278	0.00235391	0.00217783	0.00229813	0.00238495	0.00301514
70505880		0.000941686	0.00141405	0.00190753	0.00242855	0.00295446	0.00330985	0.00338267	0.0033713	0.00362476	0.00446133	0.00573448	0.00758335	0.00901942	0.00991808	0.0103155	0.0105042	0.010633	0.0106887	0.0103936	0.00974371	0.00862192	0.00740497	0.00714508	0.00652993	0.00634296	0.00647719	0.00650666	0.00623831
70506704		0.000469978	0.00125862	0.00218851	0.00363832	0.00554217	0.00762385	0.00909345	0.00979905	0.0104246	0.0108769	0.0108451	0.0106972	0.0105119	0.010035	0.00960138	0.00953495	0.00915643	0.0095999	0.00925436	0.00886639
70507178		0.00219023	0.00200551	0.00164743	0.000913573	0.000180312	-0.000468755	-0.00107604	-0.0018439	-0.00229195	-0.00372532	-0.00360236	-0.00305255	-0.00214516	-0.00102092	0.000263454	0.00180956	0.00361174	0.00356898	0.00553051	0.00696715	0.00879598	0.00923516	0.0089174	0.00721908	0.00534917
70507248		0.00226148	0.00155961	0.0022738	0.0035134	0.00512413	0.00704431	0.00907668	0.00999039	0.00984014	0.00971196	0.0106705	0.00980726	0.00977163	0.00855056	0.00740433	0.00639862	0.00576822	0.00570579	0.0056559	0.00445396	0.0036405	0.00265903	0.0020339	0.00194546
70507485		0.00218717	0.00172935	0.00158741	0.00106366	0.000798388	0.000841627	0.000663183	0.000939072	0.000964395	0.00144297	0.00231432	0.00290059	0.00444442	0.0056515	0.00570123	0.00650062	0.0080449	0.00799467	0.00699347	0.00879952	0.0105376	0.00950349	0.009913	0.00843115	0.00601592	0.00445182
70507792		0.00252225	0.00290965	0.00348421	0.00406011	0.00457269	0.00521443	0.00607859	0.00703847	0.00722617	0.00749604	0.007644	0.00994832	0.00945527	0.00870157	0.0083033	0.0068617	0.00627815	0.00585955	0.00570709	0.00534706	0.00526732	0.00518897	0.00521421	0.00525554
70507862		-0.000704302	-0.000635509	8.27294e-05	0.00129845	0.00263208	0.00338721	0.0047277	0.00600689	0.00721407	0.00839833	0.00961897	0.0108792	0.0120804	0.0126275	0.0129	0.0126341	0.0119484	0.0105949	0.00875555	0.00789171	0.00722647	0.00664112	0.00583543	0.00561009
70508853		0.00148531	0.00170922	0.00184139	0.00259988	0.00278477	0.0028872	0.0029007	0.0045492	0.00467244	0.00486894	0.0055527	0.00705026	0.00972921	0.0106558	0.0118659	0.0113458	0.0121683	0.0121491	0.0123391	0.0118971	0.0108819	0.0108034	0.0103947	0.0100881	0.00933656	0.00849087
70509230		0.00167465	0.00203449	0.00235775	0.002555	0.00260993	0.00257301	0.00283275	0.00344085	0.00464067	0.00638813	0.00736401	0.00922778	0.0109585	0.0121106	0.0137259	0.0147831	0.0156309	0.0159299	0.0162782	0.0161631	0.0147369	0.0138755	0.0118197	0.0109848	0.00858234	0.00685987	0.00581064	0.0048143
70509537		-0.00148254	-0.00159598	-0.00150318	-0.00109398	-0.000463815	0.000185988	0.000765328	0.00147283	0.00316149	0.00472833	0.0067496	0.00814547	0.00876385	0.009816	0.0109247	0.0120104	0.0128019	0.0130584	0.0124107	0.0118358	0.0115834	0.0112656	0.0110414	0.0102501	0.0095969	0.00867223	0.00827324	0.0072805
70510221		0.00204776	0.00134359	0.000310522	-0.000280094	-0.000295152	0.000137051	0.00127461	0.00181911	0.00189404	0.00294427	0.00431654	0.00616753	0.0075537	0.00915683	0.00955366	0.0104241	0.00966847	0.0079213	0.00669576	0.00603209	0.00564567	0.0062255	0.0051394	0.00510033	0.00460342	0.00370342	0.00271256	0.00182816	0.00137325	0.00166404
70510835		-0.000532806	-0.000877382	-0.00125947	-0.00160234	-0.00178243	-0.000912365	-0.000679118	-0.000266164	0.000289779	0.00078356	0.00186588	0.00302979	0.00438901	0.00577952	0.00901795	0.00991102	0.0108304	0.0113968	0.0125698	0.0133622	0.0142122	0.0139944	0.0139171	0.0146146	0.0134728	0.011776	0.0111987	0.00969475	0.00881837
70511379		0.000672595	0.00165216	0.00298495	0.00459051	0.0065442	0.00887225	0.0112225	0.0128962	0.0142287	0.014455	0.0139154	0.0128866	0.0113239	0.00913444	0.00723494	0.00644374	0.0056666	0.00576666	0.00789652	0.00673964	0.00495172	0.006743	0.00653257	0.00598859
70511519		0.00058003	0.000627501	0.00088454	0.00127683	0.00269929	0.00321686	0.00450313	0.0059083	0.00473131	0.00591193	0.00744895	0.00935678	0.0105258	0.0112792	0.0116249	0.0114339	0.0101651	0.00945503	0.00764663	0.00713743	0.00467644	0.00301615	-2.0213e-05	-0.00378616	-0.00720385	-0.00814119	-0.00897313	-0.00909948	-0.0076591	-0.00384548
70511686		0.000555879	0.000353177	0.000518445	0.00104082	0.00187751	0.00310523	0.00487842	0.00733886	0.00890715	0.01072	0.012651	0.0144861	0.015472	0.014949	0.014531	0.0134743	0.0127864	0.0123386	0.0113568	0.0107154	0.00985749	0.00939647	0.00875177	0.00821139	0.00789734	0.00720074
70512063		-0.00159857	-0.00188658	-0.00197823	-0.0016616	-0.000974182	-7.03064e-05	0.00103776	0.00249573	0.00450959	0.0070762	0.00957235	0.0116104	0.0124081	0.0119288	0.0101795	0.00846128	0.00758396	0.00618064	0.00580817	0.00536024
70512133		0.00147587	0.00138095	0.00137732	0.0014717	0.00167945	0.00202229	0.00249156	0.00308085	0.00390196	0.00509218	0.00677035	0.00739875	0.00825156	0.00846391	0.00821444	0.00832379	0.00817824	0.00732428	0.00688202	0.00721101	0.00703733	0.00764283	0.00726689	0.00702421	0.00676977	0.00622565
70512370		-0.000338986	-5.61344e-06	6.65206e-06	0.00026766	0.000664227	0.000696296	0.00124433	0.00201158	0.00289745	0.00390957	0.00507534	0.00637684	0.00764352	0.00867396	0.00948775	0.0102895	0.0113006	0.0120479	0.0119447	0.0114972	0.0120784	0.0114627	0.0116195	0.0108249	0.00945781	0.00948011	0.00847991	0.00754978	0.00718978	0.00713732
70513054		0.00184174	0.00166669	0.00157703	0.0016148	0.00185937	0.00254914	0.00283864	0.00305531	0.00397443	0.00441529	0.00431739	0.0040454	0.0041545	0.00350356	0.00352505	0.00369019	0.00378515	0.00688202	0.00574134	0.00432756	0.0060097	0.00462246	0.00417817	0.00380171	0.00341556	0.00243195	0.000967907	0.000305994	0.000740496	0.00152279
70513668		0.00150975	0.00175498	0.00193061	0.00186563	0.001755	0.00132142	0.000864416	0.000229904	-0.000235247	-0.000246291	0.000105235	0.000693196	0.00112742	0.00158836	0.00214122	0.00250495	0.00281076	0.00407771	0.00582495	0.00809734	0.0103985	0.0116869	0.0116952	0.0109384	0.00926441	0.00755664	0.00663731	0.00520227
70514045		0.00292253	0.0040834	0.00503018	0.0057233	0.00617078	0.00643392	0.00920498	0.00950931	0.00979414	0.00999099	0.00999651	0.00937538	0.00905059	0.0078577	0.00737965	0.00649394	0.00638205	0.00542922	0.00426869	0.00376301	0.00394518	0.00375164	0.00442866	0.00452338	0.00476112	0.00519915	0.00590829
70514896		-0.00147717	-0.00144464	-0.00105791	-0.000765683	-0.000588972	-0.00043001	-8.98497e-05	0.000682284	0.00234427	0.00420519	0.00664255	0.00891751	0.00726701	0.00848016	0.00920604	0.0111579	0.0124633	0.0129061	0.0111662	0.00807622	0.00549599	0.00355944	0.00329891	0.00334753	0.00407898	0.00525768
70514966		0.00384078	0.00298631	0.00429924	0.00345085	0.00439849	0.00438749	0.00441	0.00542032	0.00598521	0.00713473	0.00900726	0.0110041	0.0092703	0.0121962	0.013539	0.0133058	0.0126777	0.013309	0.0129646	0.0150259	0.0163309	0.0175719	0.0205141
70515036		0.00021858	0.000388424	0.000481023	0.000582961	0.000512206	0.000390179	0.000399097	0.000628593	0.00103179	0.0015301	0.00207216	0.00258586	0.00407237	0.00386508	0.00431702	0.00580917	0.0077404	0.01094	0.0110683	0.0121041	0.0124251	0.0122603	0.0117816	0.0112089	0.0110485	0.0111979	0.0106814	0.0108194
70515273		-0.000369959	-0.000440049	-0.000174966	8.21964e-05	0.00019949	0.000146862	2.88624e-05	-1.83796e-05	0.000153976	0.000671075	0.00157068	0.00284176	0.00448772	0.00645512	0.00865145	0.00934579	0.00974947	0.0069826	0.00648605	0.00475814	0.00358127	0.00241728	0.00124068	-0.000378646	-8.52941e-05	0.000328368	-0.000659613
70515343		-0.00131278	-0.000905782	-0.000264522	0.000594948	0.00161349	0.00279412	0.00430212	0.00617194	0.00832585	0.0105756	0.0125277	0.0138324	0.0120716	0.0127354	0.01309	0.0128834	0.0119028	0.01058	0.00900997	0.00809665	0.00613766	0.00488287	0.00381413	0.00338181	0.00350183	0.0035655	0.00415412
70515580		0.000846653	0.0010725	0.00148991	0.00211138	0.00246692	0.00238873	0.0023899	0.00261923	0.00306484	0.00356479	0.00458197	0.00483712	0.00553361	0.00648698	0.00744139	0.00826207	0.00899088	0.0110125	0.0115119	0.011083	0.0102706	0.00893314	0.00776955	0.00482119	0.00366806	0.00459537	0.00474896
70515720		-0.000287919	-0.000876592	-0.00132402	-0.00128419	-0.000572643	0.000621443	0.00103585	0.0037949	0.00689711	0.00985704	0.0122823	0.0138428	0.0146456	0.0151032	0.0149957	0.0139759	0.0140441	0.013881	0.0132138	0.0123003	0.0116972	0.0121873
70516194		0.000156921	0.000711472	0.000722161	0.00135215	0.00205625	0.00279446	0.00298871	0.00222255	0.00347952	0.00504117	0.00668299	0.00850488	0.0105517	0.0113202	0.0116064	0.0107888	0.0113413	0.0093967	0.00867576	0.00648967	0.00570709
70516334		0.00181752	0.0025528	0.00294132	0.00486922	0.00302133	0.00381767	0.0051363	0.00526849	0.00571691	0.00698365	0.00578969	0.00788342	0.00828309	0.00872317	0.0100987	0.00973536	0.010251	0.00951654	0.00908552	0.0073749	0.00687308	0.00633114	0.00585494
70516571		0.00215473	0.00253547	0.00225744	0.00245811	0.00300572	0.00372844	0.00726776	0.00822268	0.00936069	0.0100545	0.0114599	0.0129794	0.014041	0.0144403	0.0142574	0.0133129	0.011828	0.0103737	0.00926224	0.00841894	0.00607955	0.00399562	0.00259407	0.00225724	0.00143276
70516878		0.00302883	0.00330089	0.0035599	0.0037835	0.00410868	0.00461961	0.00522899	0.00583239	0.00652011	0.00860698	0.0106758	0.0112776	0.0118387	0.0114301	0.0108743	0.0102209	0.00945235	0.00888161	0.00842106	0.00748217	0.00631525	0.00542277	0.0043762	0.00419385
70518316		0.000132033	0.00029952	0.000643291	0.00104842	0.00199849	0.0031593	0.00448561	0.00547663	0.00630231	0.00713437	0.00978154	0.01	0.0105097	0.0105407	0.0110485	0.0120661	0.0133721	0.0143905	0.0141829	0.0135666	0.0131538	0.0129969	0.0129307	0.0123288	0.0118906
70518553		0.00176051	0.00243597	0.00321782	0.00371432	0.00409419	0.00446979	0.00465671	0.00452989	0.0043042	0.0042102	0.00461378	0.00537436	0.00638251	0.0073528	0.00831218	0.00922366	0.010248	0.00806406	0.00961239	0.0103321	0.00827422	0.00962863	0.00852481	0.00706674	0.00807289	0.00633383	0.00519919
70518860		0.00352827	0.00436428	0.00543921	0.00686686	0.00835	0.00965778	0.0108612	0.0120605	0.0131686	0.0138097	0.0137165	0.0126124	0.0112872	0.0104351	0.00919849	0.00874474	0.00774104	0.00696759	0.00663169	0.00640014
70519167		0.00431977	0.00424633	0.0039714	0.00360896	0.00354995	0.0039082	0.00469744	0.00569263	0.0070039	0.00859301	0.00999831	0.0109254	0.0102165	0.00958206	0.00770266	0.0073861	0.00618648	0.00545884	0.00435064	0.00343461	0.0024166	0.00189353
70519474		-0.0008353	-0.000789973	-0.000408407	0.000432506	0.00138903	0.00219426	0.00285269	0.00344186	0.00407778	0.00481991	0.00563502	0.00646302	0.00724798	0.00747417	0.00897004	0.0110023	0.0124699	0.0139265	0.0144727	0.014016	0.0129651	0.0120215	0.0112267	0.0108613	0.0107452
70519781		0.00150114	0.00298173	0.00424057	0.00565229	0.00690836	0.00790468	0.00871899	0.0105779	0.0109622	0.0112016	0.0110528	0.011184	0.0112459	0.0113679	0.0111395	0.0106326	0.00934566	0.00905121	0.00837028	0.00781046	0.00800084	0.00760766	0.00692851	0.00654428	0.00632301	0.00619644
70520228		0.0022545	0.00256081	0.00267148	0.00264864	0.00328493	0.00368813	0.00416745	0.00459794	0.0045516	0.00383359	0.00373303	0.00441199	0.00527051	0.00640069	0.00706931	0.00797358	0.00917862	0.0108746	0.0110866	0.0107846	0.0110351	0.0106479	0.0107318	0.0106822	0.00965902
70520605		0.00196223	0.00206178	0.00164901	0.00221201	0.00348347	0.00528104	0.007216	0.00892972	0.0106922	0.0102083	0.0109135	0.0114474	0.0101337	0.00894522	0.00785	0.0070428	0.006464	0.00530919	0.00457807	0.00337544	0.00281094	0.00365991	0.00325573
70520842		0.00134549	0.00107142	0.00125263	0.00164884	0.002423	0.00321291	0.00384821	0.00437047	0.00508527	0.0054901	0.0059504	0.00628751	0.00818941	0.00846131	0.00891555	0.00931145	0.00925717	0.00902722	0.00791416	0.00769377	0.00666022	0.00571426	0.00564738	0.00485065
70521079		0.000536365	0.000382251	0.000344423	0.000355117	0.000397479	0.000498243	0.000811511	0.00140366	0.00247965	0.00403588	0.00616705	0.00590259	0.00875053	0.0106435	0.0120759	0.0126603	0.0127611	0.012516	0.0120146	0.0120033	0.012095	0.0126823	0.0130033
70521149		-0.00146441	-0.00185104	-0.00257011	-0.00292828	-0.00317279	-0.00310114	-0.00244408	-2.35603e-05	0.00222832	0.00466184	0.00697684	0.0101499	0.0116727	0.0130029	0.0137357	0.0130648	0.0122953	0.0121931	0.0108237	0.0100915	0.00940017	0.00835309	0.00671564	0.00491433	0.00351043	0.00212616	0.00106571	0.000667783
70521763		0.000819054	0.000356708	0.000893677	0.00133932	0.00277434	0.00414002	0.00441944	0.00646751	0.00603789	0.00875085	0.0103813	0.0117953	0.0128261	0.0128801	0.013354	0.0138867	0.0143777	0.0143338	0.0139354	0.0135257	0.013074	0.012151
70521833		-4.86741e-05	-0.000283102	-0.000593927	-0.000989906	-0.00121729	-0.00126439	-0.00128015	-0.000910804	-0.00104424	-0.000231881	-0.000386853	0.00100337	0.00243084	0.00313395	0.00558428	0.00557283	0.00713081	0.0074219	0.00864141	0.0100211	0.0112742	0.00994102	0.0105679	0.0111336	0.0106049	0.00940991	0.00852243	0.00816568	0.00746941	0.00698234
70522517		0.000850688	0.000823686	0.000830612	0.00106805	0.0014991	0.0013135	0.000729747	-0.000251504	-0.000590658	-0.00071326	-0.000643327	-0.00027155	0.000570021	0.00231997	0.00427274	0.00608141	0.00863488	0.0097901	0.0100758	0.00983841	0.00952178	0.0080055	0.00728514	0.00728999	0.00747548	0.00792906	0.00790377	0.00739617
70522684		-0.00137269	-0.00129413	-0.000718892	0.000156439	0.000763454	0.000551896	0.00178204	0.00261273	0.00342037	0.00432214	0.00537585	0.00657627	0.00780379	0.00884709	0.00945519	0.00968199	0.0102852	0.0112111	0.0120815	0.0119634	0.0108631	0.00873857	0.00735341	0.00728269	0.00746942	0.00696655
70522754		0.000999575	0.00107144	0.00115594	0.000810128	0.0010486	0.00142988	0.00226683	0.00380736	0.00597194	0.00840595	0.0107118	0.012518	0.0140789	0.0155476	0.0155393	0.0157079	0.0150679	0.0134681	0.0102681	0.0077737	0.00659468
70523061		0.00301992	0.00486115	0.00659975	0.00796609	0.00840475	0.0082304	0.00813935	0.00814412	0.0103785	0.0101826	0.00945238	0.00843211	0.0090079	0.00847165	0.00813191	0.00857509	0.00847091	0.00788365	0.0073485	0.00735012	0.00667398	0.00634731	0.00608774	0.00635273	0.00628939	0.0061832	0.00634824	0.00645504
70523131		0.00159838	0.00109534	0.000869224	0.000964161	0.00146526	0.00255306	0.00323194	0.00467172	0.00574747	0.00532454	0.00613525	0.00715457	0.00830451	0.00981467	0.0111453	0.011032	0.0114272	0.0113247	0.0105536	0.0101187	0.0104686	0.0099499	0.00868899	0.00761775	0.00659017
70523201		0.00133779	0.00147813	0.00161341	0.00141904	0.00121226	0.00107666	0.000927596	0.00131288	0.00199248	0.00231721	0.00423288	0.00641411	0.00875135	0.009807	0.0106039	0.0109108	0.0109797	0.010321	0.00822117	0.00546095	0.00280955	0.000897045	0.00104514	0.00131825
70523745		0.000268617	0.00036808	0.000855913	0.00186074	0.00323764	0.00467818	0.00670841	0.00789734	0.00883922	0.00959892	0.0103194	0.010858	0.0112439	0.0110425	0.0110044	0.0101302	0.00992011	0.00915898	0.00863011	0.00834795	0.00783441	0.00759619	0.00709199	0.00615694
70524359		-2.97808e-05	-2.88303e-05	8.58522e-05	0.000273441	0.000783426	0.0016878	0.00309625	0.00480959	0.00700682	0.00935425	0.0112042	0.0123252	0.0119779	0.0110193	0.0103906	0.00950828	0.00916673	0.00823685	0.00732618	0.00551438	0.00415692	0.00343421	0.00287802	0.00297491	0.00330865	0.00382986	0.00439084
70525727		-0.00246571	-0.00277776	-0.00243188	-0.00145023	0.000138116	0.000252134	0.00298484	0.00745188	0.0061261	0.0102447	0.00763473	0.0109065	0.0143519	0.0146754	0.0147348	0.014697	0.014871	0.0139713	0.0128711	0.0111594	0.0094625	0.00795892	0.00678957
70525894		0.00142059	0.00228619	0.00261884	0.00345162	0.00366064	0.00258795	0.00310325	0.00358756	0.00392224	0.00475976	0.00473493	0.00478189	0.00623338	0.0063914	0.0075214	0.00764438	0.00848556	0.00855675	0.00817431	0.00772332	0.00733552	0.0067756	0.00611281	0.00557458	0.00544217	0.00590097	0.00640093
70525964		-0.000334844	-0.000876664	-0.0014274	-0.00166237	-0.00109716	1.84336e-05	0.00137021	0.00295563	0.00447677	0.00593207	0.00743756	0.0088838	0.00985979	0.0094814	0.00989005	0.010268	0.0105326	0.0105135	0.00985467	0.00857696	0.00720311	0.00627674	0.00605983	0.00598673	0.00587629	0.00582054	0.00542189	0.00487842	0.00403219	0.00378443
70526104		0.000784126	0.00172258	0.00305454	0.00291682	0.00487242	0.00696438	0.00903164	0.0103015	0.011434	0.012002	0.0129254	0.014243	0.0145862	0.0146084	0.0139356	0.0138574	0.0143053	0.0138436	0.0129297
70526271		0.00127499	0.00141884	0.00148185	0.00133746	0.00114337	0.00130814	0.00212042	0.00354364	0.00509664	0.00548515	0.00581286	0.00645545	0.00740313	0.00802303	0.00799035	0.0106492	0.0118464	0.0118393	0.0111315	0.0104648	0.00909541	0.00738897	0.00544118
70526718		0.00180066	0.0027902	0.00400823	0.00504768	0.00572158	0.0065474	0.00745384	0.00872796	0.00936724	0.00983182	0.0100282	0.00971417	0.0100213	0.00931999	0.00828955	0.00817728	0.00699404	0.00606106	0.0052366	0.00472262	0.00367261	0.00296883	0.00183109	0.00128477	0.00162216	0.0023049
70527262		0.0022864	0.00224587	0.0010333	-5.28366e-05	-0.000924376	-0.00118319	-0.000656352	0.000395269	0.00160914	0.00282428	0.00382798	0.00566647	0.00652131	0.00739745	0.00813814	0.00861457	0.00827661	0.00789244	0.00779317	0.00780203	0.00628666	0.00639937	0.00458812	0.0051581	0.00383537
70527569		0.00127676	0.00165322	0.00219185	0.00287109	0.00376599	0.00422737	0.0045564	0.00501614	0.0055205	0.00609097	0.00704745	0.00836882	0.00968308	0.0108675	0.0108995	0.0123931	0.0141108	0.0151225	0.0148751	0.0134617	0.0117843	0.0105169	0.00941249	0.00798883	0.00632283
70527639		-0.00615643	-0.00714381	-0.00721127	-0.00713302	-0.0069972	-0.00665148	-0.00669678	-0.00720542	-0.00762087	-0.00697316	-0.00585184	-0.00449764	-0.00296099	-0.0012963	0.000417708	0.00216171	0.00406913	0.00625213	0.00840644	0.0096907	0.00957352	0.00836071	0.00685264	0.00570819	0.00546	0.00623178	0.0069279	0.00752142	0.00741566	0.00700999
70527709		-0.00253623	-0.00242075	-0.00217201	-0.0017523	-0.00107775	0.00140765	0.00306002	0.00471938	0.00609227	0.00706523	0.00744346	0.00719223	0.00648653	0.00563562	0.00492816	0.0050681	0.00547955	0.006106	0.00581587	0.00567212	0.00479795	0.00290474	0.00040199	-0.00332331	-0.00518082	-0.00559524
70527876		0.00271068	0.00299224	0.00258625	0.00276713	0.00319305	0.00428726	0.00545078	0.00655424	0.00752019	0.00833687	0.00878474	0.00880327	0.0099819	0.00989471	0.0115447	0.0124157	0.0123512	0.0139526	0.014122	0.014074	0.0133249	0.012219
70528323		0.000204044	0.000179933	0.000285465	0.000705626	0.00137569	0.0021882	0.00296991	0.00355518	0.00384742	0.0030515	0.00276134	0.00302896	0.0031653	0.00441359	0.00545631	0.00655079	0.00771635	0.00850879	0.0093499	0.0101877	0.0104781	0.011875	0.0115444	0.011074	0.0113202	0.0113755	0.0115934	0.0111669	0.00999997
70528560		0.000584872	0.00116629	0.00195952	0.00148057	0.00189969	0.00137721	0.00198033	0.00180825	0.00292062	0.00505651	0.00646777	0.00610408	0.00739932	0.00706828	0.00780777	0.00906535	0.00794718	0.00832914	0.00775229	0.00615285	0.0057143	0.00581673	0.00566931
70529551		-0.00143177	0.000284657	0.00296546	0.00626658	0.00947715	0.0118868	0.0129793	0.012444	0.0113457	0.0097464	0.00711141	0.00607565	0.00454836	0.00433259	0.00498239	0.00545241	0.00556138	0.00587206	0.00611836
70530235		-0.000908859	-0.000716265	-0.000617659	-0.00055359	-0.000549723	-0.000109231	0.000800265	0.00187755	0.00324583	0.0039844	0.00470123	0.00537358	0.0056206	0.00729792	0.00813754	0.0067753	0.00695994	0.00716778	0.00636234	0.00553969	0.0055893	0.00463956	0.00387258	0.00344321	0.00277025	0.00219266	0.00171076	0.00143576	0.00105258	0.000211787
70530542		0.00404245	0.00476261	0.00506043	0.00587414	0.00681484	0.00754628	0.00804262	0.00838113	0.00626205	0.00775132	0.00703165	0.0076183	0.00742493	0.00764504	0.00824815	0.00832386	0.00790455	0.00681443	0.00554774	0.00523229	0.00398585
70530919		0.00337878	0.00390839	0.00479113	0.00329399	0.00389546	0.00502991	0.00673211	0.00892299	0.00929053	0.00942453	0.0100103	0.0114579	0.0102804	0.0113367	0.0102185	0.00921404	0.00976756	0.00799859	0.00652008	0.00429313	0.00232418	0.000713661	0.000227521	-0.000536696	-0.0008961	-0.000760945
70531156		0.000396176	0.000313116	9.74388e-05	-5.96077e-05	7.44161e-06	0.000312604	0.000808975	0.00140464	0.00178005	0.00245401	0.00232235	0.00208418	0.00198464	0.00210746	0.00176215	0.00206203	0.00163563	0.00112275	0.000778666	0.000840815	0.0012454	0.00185941	0.00254144	0.00322325	0.00364381	0.00340077	0.00230469	0.000678336	-0.000776876	-0.00185684
70531393		-0.000237032	-0.00065171	0.00117171	0.00239938	0.00523667	0.00512576	0.00716992	0.00939831	0.0115255	0.0131126	0.0136039	0.0132266	0.0132602	0.0105908	0.0109077	0.0101395	0.00862746	0.00769213	0.00701455	0.0069236	0.00748661	0.00811377	0.00891183
70532384		-0.00274192	-0.00279363	-0.00320779	-0.00324464	-0.00377127	-0.00395166	-0.00299773	-0.00167828	-0.000367112	0.000680186	0.00143161	0.0042201	0.0053496	0.00658496	0.00768391	0.00842781	0.0086797	0.00832941	0.00737479	0.00710971	0.00659783	0.00744073	0.00698149	0.00807779	0.00865714	0.00821464	0.0088764	0.00936925	0.00876937	0.00932341
70532524		-0.00146156	-0.00155888	-0.00142165	-0.00154405	-0.00146766	-0.00233485	-0.00142889	0.000230912	-0.00119198	0.000919314	0.00334472	0.00682264	0.00977024	0.00984655	0.012195	0.0121721	0.0120864	0.0105578	0.0104387	0.0099374	0.0095456
70533138		0.00152164	0.00180496	0.00208705	0.00249672	0.00319099	0.00409764	0.00491189	0.00557089	0.00696662	0.00734878	0.00800602	0.00891757	0.00991534	0.0108703	0.0117036	0.0123638	0.0128089	0.0130587	0.0130634	0.0124387	0.0113686	0.0103598	0.00902508	0.00800113	0.00721128
70533445		-0.000524913	-0.000740636	-0.00101665	-0.00112583	-0.000994014	-0.00054336	0.00021365	0.00157616	0.00255453	0.00267619	0.00411217	0.00574388	0.00681913	0.00816868	0.00969018	0.0108731	0.0133891	0.0137529	0.014895	0.0141756	0.0135189	0.0115565	0.00876386	0.00569818
70533752		-0.00345276	-0.00333786	-0.00282496	-0.00203383	-0.000983636	-0.000603256	0.00170476	0.00350617	0.00541565	0.00701038	0.00851193	0.00712605	0.00822804	0.00872624	0.00970967	0.0111579	0.0119048	0.0118999	0.0112291	0.0108498	0.0104622	0.00873302	0.00823317	0.00651261	0.00480723	0.00449051
70533989		-0.00250967	-0.00207656	-0.00198877	-0.000728113	0.000965664	0.00295113	0.00513057	0.00366778	0.00557016	0.00766073	0.0101108	0.0110385	0.0114156	0.0115466	0.0114909	0.0126719	0.0118309	0.0116617	0.0115592	0.0106433	0.00945093	0.00931408	0.00913761	0.0083958	0.00698351	0.00571245	0.00519918	0.00483998
70535050		0.00072119	0.000428569	0.000394429	0.000575506	0.000393552	0.000719941	0.0015942	0.00305809	0.00254636	0.00421039	0.00568151	0.00679345	0.00764827	0.00797486	0.00866855	0.00979823	0.010058	0.0102891	0.0095247	0.00847573	0.0072429	0.00632344	0.00618894	0.0055689	0.0051969	0.00412105
70535120		-1.47158e-05	-0.000191084	0.000451627	0.0013007	0.00236743	0.00285916	0.00402634	0.00508966	0.00583149	0.00541983	0.00601578	0.00701144	0.00836	0.00990342	0.00812235	0.00891474	0.00925734	0.00932801	0.00813739	0.00654402	0.00533536	0.00417305	0.00227137	0.00167561	0.000749961	0.000100715
70535427		0.00218546	0.00175843	0.00193872	0.00285081	0.00418038	0.0053283	0.00601701	0.00720763	0.00899106	0.01075	0.0117087	0.0115242	0.0107211	0.0103735	0.00913458	0.00647603	0.00519595	0.00373292	0.00330039	0.00347211	0.00254658	0.00256252	0.00155553
70535664		-0.000473262	-0.000294449	3.6696e-05	0.000539905	0.00120339	0.00189651	0.00259982	0.00347445	0.00528481	0.00767529	0.00977003	0.0101959	0.0097459	0.00920866	0.00863816	0.00895038	0.00882826	0.00908566	0.00799013	0.00840281	0.00716219	0.00669735	0.00681855	0.00657567
70535734		0.00389094	0.00380822	0.00393825	0.00335045	0.00333865	0.00381566	0.00461211	0.00560242	0.00623965	0.00765166	0.00898794	0.00919586	0.0102205	0.0105086	0.00905526	0.00982159	0.010345	0.0104089	0.0104618	0.00978648	0.00896986	0.00781149	0.0067135	0.00727134	0.00613434	0.00591648	0.00582018
70535804		-0.00239869	-0.00242896	-0.00214476	-0.00187231	-0.000829441	0.000487659	0.00170456	0.0027465	0.0035597	0.00424179	0.00506764	0.00587769	0.00705186	0.00771213	0.00949938	0.0109386	0.0111803	0.0111762	0.0101035	0.00825349	0.00712052	0.00615401	0.00572195	0.0046821	0.00505486
70536278		-0.000355401	-0.00053236	-0.000981231	-0.0014385	-0.00173362	-0.00184933	-0.00181834	-0.00167262	-0.00140177	-0.000984912	-0.000531337	0.000645625	0.0019582	0.00305354	0.00294524	0.004955	0.00715959	0.00917274	0.0103649	0.0110682	0.0118827	0.01218	0.0118818	0.0112374	0.0104685	0.00982173	0.00859711	0.0066272	0.00569688	0.00559722
70536348		-0.000963713	-0.000952916	-0.000693296	-0.000121119	-5.10824e-05	0.00110678	0.00266344	0.00421068	0.00545353	0.00616287	0.00633327	0.00630595	0.00647256	0.00679447	0.00765034	0.00707166	0.00705121	0.00652858	0.00619302	0.00596894	0.00624799	0.00559221	0.00634718	0.00615699	0.00629194	0.00649298	0.00658689	0.00660062
70536655		-0.000813048	-0.000833756	-0.000916127	-0.000923567	-0.000796277	-0.000587887	-0.000365536	-0.000126807	0.00022488	0.000214201	0.00115672	0.00265011	0.00467985	0.0068228	0.0105964	0.012048	0.0134775	0.0146874	0.014693	0.0147847	0.0141805	0.0134724	0.0120248	0.0106533	0.00886994	0.00702296	0.00506176	0.00344593
70536725		-0.00297402	-0.00318999	-0.00320916	-0.00291007	-0.0021091	-0.00067261	0.00134317	0.00368587	0.00611539	0.00848381	0.0107452	0.012725	0.0142526	0.0157815	0.0142687	0.0128422	0.0132222	0.0121308	0.0115859	0.0109257	0.00968588	0.00827497	0.00745763
70537576		-0.000955959	-0.000574851	0.00136847	0.00271946	0.00441573	0.00421697	0.00581591	0.00699331	0.00754655	0.00895139	0.0102111	0.0113749	0.0114982	0.0112919	0.0105098	0.00938086	0.00822943	0.00796332	0.00761823	0.00753811	0.00770292	0.00805843	0.00809869	0.00810862
70537716		0.000919318	0.00181311	0.00274391	0.00367056	0.00425512	0.00417183	0.00377565	0.00328874	0.00368962	0.00381795	0.00416285	0.00505574	0.00579312	0.00673199	0.00828778	0.00901945	0.00990373	0.00786222	0.00561745	0.00511923	0.00270261	-0.00179398	-0.00417544	-0.00624733	-0.0074929	-0.00859108	-0.00924346	-0.00876964
70538023		0.00503689	0.00454477	0.00452586	0.00419411	0.00373059	0.00331447	0.00368697	0.00360189	0.00358808	0.00361671	0.00384985	0.00300896	0.00216399	0.00161522	0.00183611	0.00286955	0.00407359	0.00530895	0.00629491	0.00692273	0.00730627	0.00874703	0.00933895	0.0100515	0.0109506	0.0120907	0.0129611	0.0137382	0.0143059	0.0139505
70538330		0.00212934	0.00226154	0.00247992	0.00229651	0.00184418	0.0013383	0.00087033	0.000534087	0.000469571	0.00308416	0.00415598	0.00551493	0.00706964	0.00875099	0.0104517	0.0104989	0.0110673	0.0119197	0.0117745	0.0112084	0.0106995	0.0101642	0.00956037	0.00880924	0.00825773	0.00715391	0.0057954
70538637		0.000495166	9.18114e-05	-0.000102649	-1.18172e-05	0.000362862	0.00090119	0.00152188	0.00224122	0.00303398	0.00381942	0.00464084	0.00561407	0.0066822	0.0069736	0.0067078	0.00628735	0.00582749	0.00602519	0.00729402	0.00948639	0.0107153	0.00964825	0.00971629	0.00941962	0.00773613
70539014		0.00213281	0.00218773	0.00223494	0.00217149	0.00197193	0.00168687	0.00137706	0.000776806	0.000467462	0.000377195	0.00105657	0.00213505	0.00352343	0.00514217	0.00673548	0.00805432	0.00902686	0.00956092	0.00975015	0.0104476	0.0107644	0.0106554	0.0101811	0.00906681	0.0083264	0.00824048
70539181		-0.000970358	-0.000932316	-0.000976033	-0.000858637	-0.000426575	0.000365355	0.00144504	0.00269937	0.00448327	0.00423616	0.00766898	0.00929763	0.00847752	0.0102742	0.0125714	0.0124114	0.0111145	0.00816439	0.0059219	0.0050497	0.00451579	0.00407801	0.00284746	0.0011466	0.000295443	0.00120005	0.0022327
70541777		-0.000339244	-0.00035943	-0.000292827	-0.000556212	0.000756631	0.00160718	0.00269407	0.004	0.00527804	0.00662729	0.00810477	0.00935107	0.0099933	0.0102312	0.00983087	0.00995093	0.00989502	0.0100197	0.0102959	0.010365	0.0108577	0.0106702	0.0103819	0.00974981	0.00896265	0.00790268
70541917		0.000993492	0.0015381	0.00199366	0.00215903	0.00227608	0.00229138	0.00228702	0.00234363	0.00255534	0.00306503	0.00352111	0.00353362	0.00324439	0.00241506	0.002065	0.00262859	0.00342957	0.00452684	0.0042668	0.00590969	0.00890705	0.00971687	0.00926859	0.0104283	0.00987598	0.00923575	0.0103059	0.00958702	0.00915607	0.00850505
70542224		0.000576172	0.000373124	9.98831e-05	-0.000118966	-0.000229009	-0.00023378	-0.000163013	-5.67254e-05	5.11305e-05	6.9155e-05	-0.000154374	-0.000501074	-0.000471956	0.000324909	0.00222673	0.00503937	0.00815513	0.0107219	0.0123093	0.0128784	0.0125954	0.0126565	0.01191	0.0109636	0.0110267	0.0100326	0.00884647	0.00833676	0.00783423
70542461		-0.00108125	-0.00091925	-0.000765113	-3.62606e-05	0.0011181	0.00213037	0.00420623	0.00466696	0.00664965	0.00677792	0.00842985	0.00995334	0.0114662	0.0106787	0.0119235	0.0132715	0.01345	0.0135534	0.0133073	0.0124037	0.0115777	0.0103441	0.00945181	0.00849115	0.00789394	0.00730566	0.00671701	0.00592329	0.00488015	0.00361347
70542838		0.000942197	0.000819748	0.000734638	0.000892589	0.00153317	0.00279265	0.00440105	0.0052497	0.00526711	0.00543098	0.00564928	0.00618897	0.00676338	0.00749412	0.00801838	0.00854008	0.00940411	0.00922803	0.00849123	0.0081546	0.00815023	0.00790293	0.00766696	0.00751275	0.00742443	0.0081902	0.0068802	0.00758414	0.00744678	0.00888226
70543215		0.00511314	0.00529466	0.00544619	0.00560386	0.00563477	0.0055303	0.00542898	0.00447818	0.00423022	0.00438614	0.00501025	0.00550637	0.00651306	0.00762328	0.0083079	0.00839412	0.00805176	0.00806403	0.00750446	0.00731368	0.00762216	0.00810957	0.00829826
70544066		0.00145484	0.000584892	-0.000745028	-0.00234525	-0.00316119	-0.00400645	-0.00378518	-0.00332839	-0.00229873	-0.00162562	-0.000493139	0.000583986	0.00146493	0.00269616	0.00369768	0.00453328	0.00519179	0.00597505	0.00585511	0.00663643	0.00668488	0.00581764	0.00511833	0.00501955	0.00620939	0.00689828	0.00780481
70544136		-6.57245e-05	-0.000109161	-0.000146163	0.000537091	0.00142484	0.00242038	0.00405584	0.00536096	0.00645705	0.00730236	0.00784986	0.00839229	0.00849479	0.00933669	0.00979273	0.00988747	0.00945458	0.00845507	0.00695617	0.00627761	0.00664537	0.00637876	0.00681748	0.00674687	0.00643088
70544206		0.000761301	0.000671234	0.000748073	0.00112237	0.00177816	0.00140369	0.00212691	0.00236791	0.00341808	0.00478497	0.00445943	0.00541635	0.00688894	0.00831538	0.00923704	0.0105904	0.0107837	0.00996531	0.0085646	0.00913301	0.00875514	0.00880711	0.00882887	0.0094336	0.00985021	0.00932915	0.00874252
70544373		0.00248647	0.00133353	0.000785481	0.000994477	0.00164791	0.00102536	0.00152786	0.00152004	0.0018988	0.00258271	0.00380194	0.00563558	0.00780116	0.00972678	0.00767393	0.00839947	0.00868227	0.00879246	0.00913973	0.0091177	0.00864254	0.0074556	0.00580795	0.00410759
70545127		0.00275453	0.00196465	0.000929685	0.000767049	0.000762271	0.00139816	0.00226393	0.0030693	0.00374846	0.00394657	0.00447415	0.00577604	0.00669232	0.00728509	0.00690157	0.00681486	0.00662806	0.00666402	0.00624804	0.00680319	0.00698486	0.00771703	0.00766195	0.00805058	0.00740211
70545811		-0.00232897	-0.00179557	-0.00118762	-0.000336275	4.82376e-05	0.000473725	0.000874656	0.00119235	0.00280897	0.00306696	0.00340145	0.00379866	0.00648183	0.00717987	0.0081587	0.00931766	0.0103472	0.0121276	0.0121975	0.0118506	0.0110871	0.0106032	0.00999856	0.00957895	0.00868386	0.0084366	0.00718886	0.0073301
70546425		-0.000387939	0.00010868	0.000269308	-0.000162188	-0.000264593	-0.000276416	-0.000170485	0.00022502	0.000650481	0.00111542	0.00122318	0.00204351	0.00287391	0.0037262	0.00467548	0.00704232	0.00646347	0.00848582	0.00975094	0.0106017	0.0111401	0.0114694	0.0115894	0.0114615	0.0117994	0.0106376	0.00862533	0.00737039	0.00582233	0.00584748
70546662		0.000794592	0.000264791	-0.000701558	-0.000557785	9.05279e-05	0.000480004	-0.000725745	0.000292157	0.000981	0.00141527	0.00336052	0.00595397	0.00417221	0.00718899	0.00922496	0.00940259	0.011552	0.0133159	0.0138468	0.0138119	0.013624	0.0130675	0.0124665	0.0116321	0.0112643
70546732		0.00220252	0.00220657	0.00242654	0.00170196	0.00197765	0.0022764	0.00245842	0.00259785	0.00286444	0.00309848	0.0033997	0.00392279	0.00436105	0.00376374	0.00394615	0.00409781	0.00446165	0.00514548	0.00592136	0.00356264	0.00395978	0.00391756	0.00275794	0.00120858	0.000611501	-0.00020904	-0.00138263	-0.00185928	-0.00200369	-0.00209252
70547039		0.000786948	0.000452248	0.00113869	0.00106484	0.001398	0.00146955	0.00115034	0.000437842	-0.000426966	-0.00117411	-0.00173942	-0.00219782	-0.0025641	-0.0027058	-0.00244852	-0.00173421	-0.000663888	0.000710263	0.00251526	0.00480413	0.0074271	0.00936614	0.0108296	0.0115911	0.0113284	0.0107608	0.0100708
70547276		-0.000408116	-8.67596e-05	5.66257e-05	0.0005611	0.00074992	0.000629655	0.000244308	-4.5424e-05	1.53336e-05	0.000373556	0.000818173	0.0014338	0.00225839	0.00329739	0.00450696	0.00573566	0.00655352	0.00686259	0.00689495	0.00498144	0.00386817	0.002715	0.00154789	0.000294889	-0.000218318	-0.000311383	-0.000296067	-0.000199419	-0.000137812	4.45728e-06
70547416		0.00134645	0.00136502	0.000669968	-0.000895756	-0.00223782	-0.0023633	-0.00265834	-0.00177446	-0.000607131	0.000939806	0.00248871	0.00408848	0.00489229	0.00565984	0.00636248	0.00864947	0.00959081	0.0103863	0.0106692	0.01116	0.0108653	0.0100254	0.00899946	0.00860624	0.00761165	0.00690816	0.00599568
70548197		-0.000462353	-0.000360409	-0.000559627	-0.000624873	-0.000696988	-0.00075512	-0.000840112	-0.000739613	-0.000564431	-0.000306965	6.86214e-05	0.000640822	0.0015044	0.00272556	0.00432539	0.00626399	0.00834157	0.00973389	0.0109425	0.012745	0.0143785	0.015654	0.0166331	0.0173774	0.017528	0.0167451	0.0161933	0.0146771	0.0134935	0.0133422
70548644		0.00133545	0.0020526	0.00247502	0.00293368	0.00418948	0.00526534	0.00629067	0.00708124	0.00808422	0.00655812	0.00803852	0.0104296	0.0118891	0.0128841	0.0126623	0.012246	0.0118814	0.0118621	0.0115407
70549021		0.00114296	0.00109034	0.00171325	0.00220018	0.0024468	0.00266437	0.00297821	0.00373285	0.00340892	0.005353	0.00503115	0.00596854	0.0064084	0.00706527	0.00838439	0.00853399	0.00845017	0.00984613	0.00939454	0.00930325	0.00972128	0.00981385	0.0109396	0.0108793	0.0111655	0.0106105	0.0113967	0.0109726
70549495		0.0036547	0.00428616	0.00489048	0.00536771	0.00542007	0.00591928	0.00638851	0.00562173	0.00439088	0.00436224	0.00291522	0.00220044	0.00197693	0.00199708	0.00243022	0.0029043	0.00228413	0.00310126	0.00386802	0.00456488	0.00538727	0.00637774	0.00754819	0.00872962	0.00961139	0.0101751	0.0101141	0.00973603	0.00947791
70550249		-0.00130413	-0.00166902	-0.00125813	-0.000463156	0.00145711	0.000644412	0.00376607	0.00310721	0.00454611	0.00524027	0.0063482	0.00788058	0.00961798	0.00991879	0.0112751	0.0121916	0.0118873	0.0111432	0.00917339	0.00727908	0.00663689	0.00564345	0.00462048	0.00365324
70550793		-0.0029302	-0.00489719	-0.00576591	-0.00588332	-0.00549787	-0.00559997	-0.0050443	-0.00573163	-0.00582852	-0.00662086	-0.00981069	-0.0161414	-0.0128844	-0.018917	-0.0225032	-0.0226521	-0.0192683	-0.0149401	-0.00989441	-0.00641812	-0.00783672	-0.0102668	-0.0114208	-0.0142935	-0.00957513	-0.0128068	-0.0122657	-0.0101105
70551784		-0.000827131	-0.00106697	-0.00109139	-0.00134862	-0.00153453	-0.00155425	-0.00084327	0.000214316	0.00140769	0.00302206	0.00422867	0.00528825	0.0063031	0.00739484	0.00833782	0.00914601	0.0105105	0.0116059	0.0119215	0.0119813	0.011922	0.011739	0.0108842	0.0103191	0.00984958
70551854		0.000389272	0.00103574	0.00174685	0.00242845	0.0033628	0.00476749	0.00657081	0.00879199	0.00970966	0.0104786	0.0110063	0.0119812	0.0115048	0.0116172	0.0117923	0.0112141	0.0103758	0.00974888	0.00922962	0.00896973	0.00837117	0.00736744	0.00717654	0.0059059	0.0064208
70552161		-0.00146441	-0.00185104	-0.00257011	-0.00292828	-0.00317279	-0.00310114	-0.00244408	-2.35603e-05	0.00222832	0.00466184	0.00697684	0.0101499	0.0116727	0.0130029	0.0137357	0.0130648	0.0122953	0.0121931	0.0108237	0.0100915	0.00940017	0.00835309	0.00671564	0.00491433	0.00351043	0.00212616	0.00106571	0.000667783
70552301		0.000404953	0.000536901	0.000688913	0.000856483	0.00137224	0.00201374	0.0026614	0.00326943	0.00387922	0.00418218	0.00419276	0.00419383	0.00439075	0.00486658	0.00561936	0.0066582	0.00796362	0.00946465	0.0109706	0.0114885	0.0113638	0.0115875	0.0123244	0.0133999	0.0140076	0.0146049	0.014051	0.0144584	0.0135164	0.0122533
70552468		0.000337506	0.000247356	-6.90395e-05	-0.000448238	-0.000823153	-0.00121851	-0.00156329	-0.00152233	-0.000924019	0.000791659	0.00309256	0.00562753	0.00868074	0.0121238	0.0154191	0.0170316	0.0161543	0.0148876	0.0136134	0.0123176	0.0107083	0.00961696	0.00872942	0.00791985	0.00699931	0.0069446	0.00658969	0.00621382	0.00592864	0.00500954
70552608		0.000790848	0.00121138	0.00167358	0.00199309	0.00214079	0.00285781	0.0023717	0.00317642	0.0034227	0.00384457	0.00382892	0.00487222	0.00582955	0.0070023	0.00834255	0.00987214	0.0115896	0.0131642	0.0147904	0.0140323	0.015188	0.0138587	0.01249	0.0111231	0.0125052	0.0112318
70552775		0.00097598	0.00174597	0.00231038	0.00278232	0.00330137	0.00394936	0.0047168	0.00549966	0.0065328	0.00760159	0.00882266	0.0101359	0.0114947	0.0128538	0.0130948	0.0118539	0.0104637	0.0095957	0.00885385	0.00879589	0.00952762	0.00966351	0.00942545	0.00819535	0.00631289
70553152		0.000107884	-0.000148868	-0.000221257	-5.47319e-05	0.000182174	-0.000272628	0.00185081	0.00284577	0.00423999	0.00591863	0.0076845	0.00973185	0.0120199	0.0127177	0.0130895	0.0126846	0.0116366	0.010484	0.00943046	0.00843488	0.00780246	0.00746425	0.00696583	0.00708014	0.0073013	0.00753428
70553529		0.00205159	0.00322869	0.00489141	0.00563545	0.00575364	0.00740411	0.00880969	0.00905998	0.00969627	0.0101869	0.0094009	0.0092276	0.00905878	0.00810929	0.00748005	0.00655291	0.00567538	0.00583253	0.00532212	0.00457012	0.00379809	0.00395948	0.00376567	0.00386079
70553696		0.00178778	0.000930777	-7.21414e-05	-0.00142761	-0.00235988	-0.00192488	-0.00241492	-0.00172646	-0.00120031	-0.000496386	0.000461575	-0.00017414	0.00173904	0.00236977	0.00228162	0.0019996	0.0036534	0.00586991	0.00856335	0.0103159	0.0123916	0.0143267	0.0136689	0.0147364
70553836		0.00098787	0.00167036	0.00254538	0.0035807	0.00468445	0.00565249	0.00677128	0.00729071	0.00745819	0.00807697	0.0080894	0.00833167	0.00892053	0.0100529	0.00966035	0.0115281	0.011501	0.0116208	0.0105294	0.0116229	0.00972734	0.0099818	0.0078149	0.00786299	0.00555878	0.00498534	0.00271997	0.00134659	0.000873535	0.000365944
70554073		-0.000210909	-0.000212763	-0.000269425	0.000866929	0.00103221	0.00122959	0.000613035	0.00106653	0.00171325	0.00263858	0.005266	0.00657286	0.00760289	0.00820149	0.00849777	0.00898393	0.00937819	0.0103416	0.0111317	0.0115811	0.0111269	0.0108166	0.0099608	0.00942936	0.00830302	0.00749162	0.00684231
70554827		-0.00105848	-0.00136858	-0.00132192	-0.00073605	0.00025444	0.00147354	0.00280143	0.00415226	0.00559867	0.00715485	0.00859154	0.00935551	0.00931343	0.00861003	0.00769738	0.00715932	0.00669452	0.00598943	0.00560125	0.00509127	0.00442521	0.00382759	0.00355107	0.00326076	0.00311288
70555134		-0.000116961	-0.000221384	-0.000252441	-0.000107438	0.000283683	0.00095559	0.0019837	0.00258406	0.00379104	0.0049748	0.00603568	0.00716809	0.00855007	0.0100617	0.0112737	0.0110735	0.011288	0.0104983	0.00961249	0.00906542	0.00794547	0.00642177
70555204		-0.00426336	-0.00399257	-0.00267811	-0.00177363	-0.00197137	-0.000147271	0.00134695	0.00277484	0.00397459	0.00508627	0.00647963	0.00559259	0.0052613	0.00648249	0.00558887	0.00479384	0.00350985	0.00299184	0.00353041	0.00399911	0.00503576	0.00567298	0.00586627	0.00566675	0.0055574	0.00545167	0.00559746	0.00565295	0.0057336	0.00600222
70555371		-0.00198818	-0.00214714	-0.00175274	-0.000760188	0.000670931	0.00287454	0.00484676	0.00635457	0.00623596	0.00750943	0.00896615	0.00918659	0.0114727	0.0118376	0.0124325	0.0126457	0.0121038	0.0121166	0.0119989	0.0115724	0.0103295	0.00850113	0.00714694	0.00681366	0.00668503	0.00681712
70555511		-0.0027502	-0.00137018	-0.000462162	0.000972128	0.00311375	0.00511701	0.00688156	0.0080282	0.00948247	0.00905394	0.00832631	0.00843059	0.00784585	0.00786096	0.00755424	0.00730593	0.00738068	0.00729207	0.00739657	0.00759908	0.00766899	0.00768279	0.00762723	0.00758653	0.00730412	0.00680693
70556125		-0.00251539	-0.0028383	-0.00312934	-0.00331511	-0.00290476	-0.00297262	-0.00230004	-0.00178149	-0.000269821	-0.00157595	-0.000734027	-0.000607737	0.000615937	0.00232108	0.0032468	0.00457393	0.00611035	0.00932958	0.00791288	0.00776665	0.00707206	0.00496798	0.00401039	0.00114388	0.00144089	0.000548649	0.00144209	0.000862877	0.000203618	-0.000179289
70556739		-0.00324641	-0.00312446	-0.00234971	-0.00150567	-0.000819126	-0.000441036	-0.000288046	-0.000190172	-4.86881e-05	0.000191203	0.000667934	0.00165703	0.00332254	0.0053005	0.00728891	0.00925226	0.01109	0.0118244	0.0127698	0.0133042	0.0140137	0.0146524	0.0146872	0.0142654	0.0135194	0.0129657
70557046		0.000978933	0.000493636	-0.000105683	-0.000807751	-0.00147874	-0.00191217	-0.00187462	-0.00164151	-0.00142191	-0.00134919	-0.00138444	-0.00144873	-0.00114241	-0.000130246	0.000991844	0.00239864	0.0038164	0.00486904	0.00658451	0.00877295	0.0103513	0.0117267	0.0124656	0.0124322	0.0117098	0.0105592	0.0093163	0.00802597	0.00692749	0.00715431
70557353		0.000958566	0.000466769	-0.000147769	-0.000436125	-3.46273e-05	0.000398937	0.000317357	-0.000391889	-0.00146801	-0.00103545	-0.000409734	0.000527064	0.00151406	0.00195759	0.00227941	0.00249276	0.00394367	0.00453168	0.00560978	0.00719454	0.00897809	0.0107072	0.012229	0.0133458	0.0133726	0.0126234	0.012025	0.0112678
70557730		0.00105831	0.00170325	0.00220637	0.00227525	0.00208006	0.00175668	0.00151995	0.00135226	0.00140746	0.00172704	0.00233912	0.00302708	0.00474879	0.00449016	0.00662401	0.00889038	0.0107147	0.0117572	0.0122908	0.0125252	0.0121872	0.011932	0.0116224	0.0106417	0.00969286	0.008944	0.00873601	0.00826564	0.0077098
70558414		0.00547981	0.00606346	0.00639982	0.00644659	0.00654049	0.00672956	0.00681431	0.00654803	0.00549916	0.00472107	0.00419228	0.00510489	0.00524014	0.00546178	0.00577184	0.00815539	0.0086739	0.00911268	0.00940376	0.0114716	0.0114047	0.0111728	0.0106723	0.010681	0.00995485	0.00837591	0.00784073	0.00678913	0.00566129	0.00307963
70558651		-0.00101675	-0.000922991	-0.000964866	-0.00105643	-0.00140043	-0.0019198	-0.00237162	-0.00232649	-0.00197498	-0.00149168	-0.000870408	-0.000332987	9.99524e-05	1.08552e-05	0.000341858	0.0018312	0.00262969	0.00350735	0.00445324	0.00480905	0.00562718	0.00711192	0.0107003	0.0125684	0.01392	0.0146559	0.014725	0.0139382	0.012088	0.00999414
70559195		-0.000702103	-0.000454638	0.000337321	0.00171634	0.00353595	0.00576982	0.00849892	0.011621	0.0146287	0.0141289	0.0160438	0.0166014	0.0167249	0.016206	0.0152447	0.0141384	0.0131138	0.0125053	0.0117129	0.0106684
70559405		-0.000946288	-0.000323066	0.000340194	0.000987786	0.000888886	0.00125093	0.00188471	0.00263411	0.00311103	0.00454809	0.00616408	0.00757524	0.00860383	0.00911972	0.00900076	0.00916229	0.00825144	0.0078471	0.00725852	0.0075378	0.00709663	0.00641999	0.00606497	0.00569923
70559572		-0.000172362	-0.000741998	-0.00122547	-0.00141107	-0.00102832	5.33052e-05	0.00169848	0.00358834	0.00539981	0.00695786	0.0082888	0.00951482	0.0106939	0.0111405	0.0114139	0.0114015	0.0106741	0.0095084	0.00785723	0.00605536	0.00375147	0.00325171	0.00170865
70559642		-0.00415729	-0.00409314	-0.00417322	-0.00390289	-0.00307951	-0.00212302	-0.00125344	-0.000410903	0.00113255	0.00144669	0.00392839	0.00529201	0.00649721	0.00737656	0.00798067	0.00862041	0.00805077	0.0089375	0.00762951	0.0073668	0.00562821	0.00450655	0.00390641	0.00369928	0.00308928	0.00249381	0.00163696	0.000641897	0.000790824	0.00187674
70560186		0.00590296	0.00764838	0.00733869	0.0101113	0.0107755	0.0112633	0.0116575	0.0118865	0.0119531	0.0141786	0.0142177	0.0143613	0.0139442	0.0139438	0.0145983	0.0148417	0.0145401	0.0144779	0.014458	0.0145395	0.0144946	0.013348	0.0108912	0.00785987	0.00478564	0.00344452	0.00123721
70560493		0.00408754	0.00470694	0.00524656	0.00578991	0.00641067	0.00864632	0.00983619	0.0109312	0.0114641	0.0113635	0.0112933	0.0110298	0.0111759	0.0102404	0.0104902	0.00942155	0.00798344	0.00716374	0.00487895	0.00361716	0.00174114	0.000570784	8.0725e-05	0.000399341	0.000346732	-1.5282e-05
70561247		0.00262708	0.00401146	0.00472123	0.00618395	0.00772073	0.00678703	0.00804228	0.00940099	0.00999721	0.00969083	0.0110699	0.0105478	0.0105141	0.00956944	0.00890756	0.0084199	0.00853563	0.00819027	0.00823559	0.00629723	0.00525615	0.005228	0.00451639	0.00507032	0.00480041	0.00524859
70561317		-0.0021405	-0.00267278	-0.0030638	-0.00307112	-0.00263542	-0.00181803	-0.000721966	0.00144121	0.00311757	0.00477377	0.00624085	0.00752358	0.00781742	0.0081979	0.00886576	0.0101355	0.00982432	0.0102808	0.00920505	0.00826982	0.00679024	0.00524488	0.00329424	0.00199458	0.00131598
70561931		0.00129007	0.00052668	3.47372e-06	-0.000179709	-0.000112028	0.000131051	0.000569417	0.00116809	0.00321657	0.0042088	0.00519078	0.00602438	0.00658979	0.00724112	0.00840627	0.00954531	0.0105111	0.0103032	0.00980174	0.00997147	0.00876484	0.00744981	0.00673668	0.00640908	0.00575306	0.0050516	0.00385001	0.00292767	0.00195787	0.00114714
70562238		-0.00283562	-0.00270038	-0.00267357	-0.00236112	-0.00302803	-0.00115899	0.000477203	0.000661474	0.00226761	0.00447309	0.00630342	0.00889703	0.0100949	0.0119165	0.0111662	0.0121495	0.0116982	0.0113235	0.0104554	0.00977488	0.0088522	0.00845622	0.00789779
70562308		-0.00025714	-0.000108887	1.11538e-05	-0.000201253	-0.000584429	-0.00093468	-0.00150622	-0.00245747	-0.00344397	-0.00407217	-0.00411782	-0.00377473	-0.00259638	-0.00196584	0.000536648	0.00266007	0.00530792	0.0072648	0.00748215	0.00881854	0.0099752	0.00957193	0.0113124	0.0107117	0.00988775	0.00864961	0.008068	0.00756898	0.00648761	0.00530052
70562475		-0.00206559	-0.00192463	-0.00179938	-0.00159358	-0.00125411	-0.000765065	-7.93414e-05	0.000841729	0.00307618	0.00326377	0.00478932	0.00630048	0.00822247	0.0104654	0.0126696	0.0140055	0.0140027	0.0132558	0.0129899	0.0130099	0.0122958	0.0111881	0.0111378	0.0103272	0.00930155	0.00807671	0.00655011	0.00612438	0.00517758	0.00539062
70562615		0.00225701	0.00355557	0.00487199	0.00609107	0.00731762	0.00801087	0.00836261	0.00873807	0.00933555	0.00982558	0.00946977	0.00801399	0.00525002	0.0054234	0.00386673	0.00336679	0.00313495	0.00345716	0.00330566	0.00301449	0.00288092	0.00237581	0.00197354	0.00181031
70562852		-0.000340107	-0.000334887	-0.000607725	-0.000355782	0.000227427	0.00286886	0.00411039	0.00552853	0.00670864	0.00617274	0.00705626	0.00788149	0.00870565	0.0108838	0.0113272	0.0110464	0.0103887	0.00989981	0.00983271	0.00987212	0.00984569	0.00994107	0.00989168	0.00941244	0.00885252	0.00822081
70562922		-0.000106575	-0.000464724	-0.000267295	0.00011266	0.00040007	0.000565571	0.000280521	7.9094e-05	0.000189243	0.000618697	0.0022449	0.00317586	0.00414222	0.00490201	0.00473517	0.0055086	0.00673858	0.00835375	0.00997999	0.0110252	0.0112247	0.0108729	0.0102919	0.00944628	0.00845999	0.00758518
70563089		0.00104781	0.00154628	0.0020524	0.00263005	0.00347882	0.00474655	0.00646336	0.00844636	0.00995881	0.0110351	0.011678	0.0116912	0.0115329	0.0110046	0.00999506	0.00864967	0.0080525	0.00797473	0.00816167	0.00885692	0.00929831	0.00963263	0.00966365
70563229		0.00112297	0.00136824	0.00126464	0.00102691	0.000740646	0.000503608	0.00039651	0.000555981	0.00115844	0.00234122	0.00408603	0.00609373	0.00538135	0.00628929	0.0081763	0.00975649	0.0110348	0.0087099	0.00931686	0.00968271	0.00972773	0.00999845	0.00867504	0.00665865	0.00429377	0.00348833	0.0031206	0.00313559
70563466		-0.00175675	-0.00233196	-0.00266068	-0.0028972	-0.002934	-0.00286482	-0.00128767	0.00174926	0.00449828	0.00615875	0.00474284	0.00609407	0.00859173	0.00852801	0.0103863	0.0107856	0.0111917	0.0106219	0.00990775	0.00905116	0.00742127	0.00663171	0.00479793	0.00315698	0.00242154
70563843		-0.0030877	-0.00216253	-0.00203449	-0.000514766	0.000921828	0.00194991	0.00247373	0.00298696	0.0027349	0.00324292	0.00318823	0.00492914	0.00660606	0.00800692	0.0085487	0.00844946	0.00843699	0.00701391	0.00804626	0.00743403	0.00720926	0.0071452	0.00756642	0.0076541	0.00811723	0.00793935	0.00773245	0.00751012
70564220		-0.00322921	-0.00439654	-0.00497992	-0.00486911	-0.0043195	-0.0041903	-0.00389145	-0.00354976	-0.00329596	-0.00247864	-3.05619e-05	0.00275088	0.00543649	0.00774835	0.00932936	0.0100554	0.00946462	0.00862707	0.00791844	0.00689636	0.00664299	0.00524539	0.00414028	0.00346937	0.00285731
70564764		0.000389701	0.000591974	0.00108253	0.00167624	0.00219707	0.00247483	0.00223546	0.00212342	0.00177477	0.000978959	0.000553894	0.000494966	0.000619415	0.00147733	0.00279966	0.00306437	0.00449768	0.0061103	0.00741161	0.0081333	0.00830077	0.00853436	0.00916037	0.0103207	0.0118347	0.0123123	0.0122082	0.0113408	0.0109249	0.0109177
70565141		-0.00100467	-0.000316361	0.000185666	0.000899834	0.00198805	0.00306884	0.00342912	0.00507433	0.00660329	0.00481451	0.00477684	0.00437449	0.00481363	0.00610502	0.00784166	0.00954121	0.0111143	0.0129402	0.0131401	0.0124193	0.0124539	0.0118345	0.011449	0.0110354	0.0102724	0.00922822
70565448		-0.000641401	-0.000718179	-0.000647681	-0.000101999	0.000498605	0.00134297	0.00238713	0.00369058	0.00522278	0.00681279	0.00816319	0.00868605	0.0097233	0.010425	0.0109594	0.0113418	0.01112	0.0101485	0.0102762	0.00999175	0.0103279	0.00968395
70565685		-0.00213114	-0.00229585	-0.00215856	-0.001896	-0.00156654	-0.0011986	-0.000891155	-0.00041213	-9.75838e-05	-0.000367463	0.000160317	0.000197257	0.000283342	0.00135397	0.00198905	0.00249846	0.0038886	0.00587128	0.00736817	0.0062461	0.00820415	0.00965128	0.0105511	0.013058	0.012116	0.0115573	0.0113619	0.0123074	0.0125697	0.0127101
70565755		0.00264326	0.00390233	0.00508295	0.006187	0.00745938	0.00807156	0.009356	0.010177	0.0102784	0.0100282	0.00936956	0.00844033	0.00756363	0.0068972	0.00582667	0.00456391	0.00344968	0.00194648	0.0012353	0.000993733	0.00137526	0.00228609	0.00322961	0.00417571	0.00483325
70567430		-0.00101487	-0.000641136	1.04006e-06	0.000634184	0.000986386	0.00119201	0.00121896	0.00118722	0.00126743	0.001654	0.00165845	0.00227344	0.00310281	0.004939	0.00612311	0.00702856	0.00887621	0.0108764	0.0130905	0.0123058	0.0121321	0.0109952	0.0110198	0.00979425	0.00949859	0.00833462	0.00808593	0.00721414	0.00713435	0.00697985
70567807		-0.000721759	-0.000394902	-0.000166989	0.000715858	0.0021082	0.00389637	0.00575168	0.00770509	0.00966038	0.00978523	0.0107114	0.0101706	0.00943252	0.00809042	0.00703174	0.00696058	0.00633375	0.0060062	0.00666981	0.00685346	0.00688738	0.00709134
70568588		-0.00246349	-0.00189339	-0.000808299	0.000307991	0.00202314	0.00372389	0.00513864	0.00602535	0.00664672	0.00672065	0.00724199	0.00832919	0.00975569	0.0110302	0.0116593	0.0114793	0.0102345	0.00879247	0.0076854	0.00675011	0.00576555	0.00470824	0.00329651	0.00228925	0.00154605	0.000677049
70568965		-0.00107871	-0.0005842	-0.00017461	0.000420622	0.00136843	0.00245996	0.00359357	0.00465278	0.00569472	0.00693974	0.00900086	0.0100785	0.0114221	0.01284	0.0114638	0.0115544	0.011002	0.00936026	0.00849792	0.00743769	0.00729998	0.00690648	0.00672952	0.00656446	0.00649478	0.00620335
70569035		0.000786783	0.00113192	0.00160998	0.00190596	0.00218116	0.002514	0.00330334	0.00390762	0.00453734	0.0055162	0.00614029	0.00710107	0.00872757	0.0089266	0.0105708	0.0107588	0.0117306	0.012175	0.0123473	0.0122944	0.011936	0.0113921	0.0105874	0.00963594	0.00788292
70570333		0.00099575	0.00205703	0.00239854	0.00365695	0.00513328	0.00675527	0.00833239	0.00958148	0.0104227	0.011066	0.010923	0.0103029	0.0105254	0.010098	0.00964717	0.00925554	0.00910343	0.00942989	0.00913003	0.00913832	0.00875139	0.00826497	0.00727589	0.00651312	0.00592464
70570403		0.00227939	0.00263284	0.00264463	0.00254479	0.00228923	0.00222365	0.00171002	0.000973283	6.94979e-05	-0.000850316	-0.00145976	-0.00137551	-0.00129231	0.000266602	0.00196917	0.0038549	0.00536045	0.00635672	0.00726826	0.00861546	0.0101429	0.0106825	0.0105647	0.0100923	0.00893139	0.00743857	0.00594674	0.00654186	0.00586188	0.00703123
70570640		0.00134026	0.0020083	0.00310825	0.00452731	0.00608829	0.00760843	0.00890341	0.00974146	0.0103558	0.01026	0.0101669	0.0101651	0.00932957	0.00936675	0.00776239	0.0069847	0.00605626	0.0043138	0.00307956	0.00423562	0.00323149	0.00279319	0.00269851
70570710		0.000182061	0.000328487	0.000229315	3.17811e-05	-0.000333357	-0.000900277	-0.00107965	-0.000644182	0.000239325	-0.000250835	0.000404586	0.000400456	0.000514052	0.000766643	0.00134815	0.0023315	0.005161	0.00678478	0.00679935	0.00798496	0.00797582	0.00905475	0.0101167	0.0108908	0.0132597	0.0135026	0.0126322	0.012646	0.0111064	0.0106709
70571491		0.000852352	-0.000331028	-0.00142778	-0.0016567	-0.00185654	-0.00177879	-0.00146359	-0.00127099	-0.00105867	-0.000947851	-0.00103483	-0.000448207	-0.000660468	-0.000973977	-0.00123457	-1.00556e-05	0.000270916	0.000861999	0.00176952	0.00375683	0.00497306	0.00629868	0.00758445	0.00917848	0.00999059	0.0105253	0.0108756	0.0103017	0.0094141	0.00827352
70571561		0.00170543	0.0017727	0.00209777	0.00275494	0.00348299	0.00418331	0.00439704	0.00516553	0.00636199	0.00758586	0.00864119	0.00782004	0.00887156	0.00896201	0.00903086	0.00942057	0.00835217	0.00942371	0.00930389	0.00942839	0.00928635	0.00852779	0.0080711	0.00825834	0.00790657	0.00762471	0.0075887	0.00704111
70571631		0.00213831	0.00257597	0.00266912	0.00269385	0.0023953	0.00235739	0.00256302	0.00242247	0.00208562	0.00196645	0.00167607	0.0013608	0.000870899	0.00146824	0.00120453	0.00103576	0.000731462	0.000170323	0.000494879	0.00231711	0.00245318	0.00310504	0.00303834	0.00321927	0.00299303	0.00233187	0.00163538	0.000398997	-0.00129657	-0.00316423
70571938		-0.0014936	-0.00163729	-0.0010732	-0.000317954	0.00115762	0.00293753	0.00445201	0.00314627	0.0040409	0.00680065	0.00773345	0.0083129	0.00855388	0.00955399	0.00919468	0.00979938	0.00992185	0.00912721	0.0083882	0.00767587	0.00762252	0.00812358
70572552		0.00447371	0.00603697	0.00748729	0.00881542	0.00998465	0.0104525	0.00994177	0.00940286	0.00893493	0.00861448	0.00865361	0.00912825	0.00965501	0.0108482	0.0105454	0.00959825	0.0093887	0.00848458	0.00769366	0.00725008	0.00645841
70572789		0.00250061	0.00256401	0.00282874	0.00339362	0.00419806	0.00497991	0.00541206	0.00575854	0.00625453	0.00693901	0.00776728	0.00766535	0.00924576	0.0111353	0.013002	0.0139299	0.013581	0.0117146	0.00959297	0.00755567	0.00652466	0.00537005	0.00484675	0.0044782	0.00356427	0.00257347
70573236		-0.00158708	-0.00206942	-0.00256869	-0.00317486	-0.00376414	-0.00399689	-0.00369904	-0.0027326	-0.00184618	-0.000876269	-0.000146509	0.00136567	0.00332185	0.00478852	0.00601921	0.00718679	0.0084076	0.00882711	0.00971623	0.0100227	0.0103386	0.00975869	0.0105003	0.00983494	0.00914684	0.00884454	0.00817813	0.00716339	0.00561543
70573780		0.00233931	0.00321589	0.00294727	0.00260352	0.00253213	0.00283938	0.00336798	0.00463887	0.00588037	0.00658418	0.00752668	0.00778193	0.00763746	0.00827246	0.00796416	0.00633418	0.00582224	0.00466135	0.00382277	0.00474425	0.00471781	0.00568628	0.00582573	0.00510181	0.00502241	0.00426937	0.00392394	0.00363817	0.00324745	0.00318804
70573920		0.00201821	0.000839288	-3.18853e-05	0.00181607	0.0026616	0.00453795	0.00654628	0.00759197	0.00856649	0.0094038	0.00894382	0.00863402	0.0079354	0.00769352	0.00707011	0.0068002	0.00674328	0.00663063	0.00660327	0.00638542	0.00583057	0.00523221	0.00458096	0.00404628
70574087		0.0019757	0.0028693	0.00439212	0.00643541	0.00844	0.0100207	0.011298	0.0107831	0.0085344	0.00869177	0.0089955	0.00914098	0.00907766	0.00736311	0.00574963	0.00570168	0.00486359	0.00472541	0.00496537	0.0055608	0.00565167	0.00615178	0.00625407	0.00600799
70574841		0.000597618	0.00121015	0.00113995	0.00178642	0.00229119	0.00205453	0.00258252	0.00310163	0.00446288	0.00499116	0.00625904	0.00568915	0.00728819	0.0064676	0.0080704	0.00645983	0.0078601	0.00714881	0.00711042	0.00695677	0.00581042	0.00406804	0.00260741	0.00188044	0.00180141	0.00231662	0.00265371	0.00339839
70575692		0.00215435	0.00342462	0.00282595	0.0026471	0.00218737	0.00183251	0.00168303	0.00122474	0.00102833	0.00132954	0.00200864	0.00266744	0.00295855	0.00275633	0.00283031	0.00296636	0.00274372	0.00303032	0.00269227	0.00403344	0.0047998	0.00475186	0.00636091	0.00836595	0.00834388	0.00935828	0.00961961	0.00997489	0.0104908	0.0101639
70575762		0.000634509	0.00127009	0.00130174	0.00169713	0.00194202	0.00212679	0.00243176	0.00291841	0.00145887	0.00232854	0.00312711	0.00428778	0.00582732	0.00727362	0.00851561	0.00887789	0.00985168	0.0094061	0.00860466	0.0076303	0.00692416	0.00623317	0.00570558	0.00544561	0.0049575	0.00432025	0.00374439	0.00336961
70576139		0.000599725	0.000514439	0.00060127	0.000994319	0.00146637	0.00163489	0.00140456	0.00105483	0.00132375	0.00137588	0.00255531	0.00321934	0.00389672	0.00391497	0.00644179	0.00820013	0.00955249	0.0107999	0.0108586	0.0108934	0.0108015	0.010448	0.00991115	0.00941945	0.00818488	0.00706289
70576823		0.00410326	0.00425404	0.0045202	0.00489036	0.00528728	0.00562809	0.00724811	0.00760091	0.0081699	0.00859425	0.00903399	0.00982451	0.0106351	0.0104019	0.00964046	0.00832057	0.00760156	0.00761819	0.00634359	0.00624297	0.00492776	0.00424363	0.00429194	0.00365869	0.00305067	0.00314069	0.00418483
70577060		0.000938873	0.000657729	-2.75607e-05	-0.00086776	-0.0016481	-0.00212006	-0.00193815	-0.000311225	0.000816978	0.00217398	0.00367849	0.00513294	0.00608554	0.00696402	0.00849827	0.0103786	0.0123587	0.0139835	0.0165655	0.016455	0.0169447	0.0175461	0.0177051	0.017205	0.0166118	0.016094	0.0158115	0.0153509	0.0148607
70577437		0.00299841	0.00334412	0.00397765	0.0047544	0.00544536	0.00586393	0.00583042	0.00565263	0.00542251	0.00524753	0.00511785	0.00295528	0.000719626	-9.07618e-07	0.00131804	0.00208268	0.00283889	0.00252054	0.00299661	0.00191165	0.000685764	0.000958819	0.00064465	0.00156962	0.00181765	0.0020945	0.0021634
70577507		0.00436109	0.00603603	0.00796965	0.00985097	0.0117332	0.0131517	0.0137409	0.0131059	0.0113546	0.00898307	0.00818048	0.00665953	0.00611837	0.00386881	0.00292381	0.00261328	0.00182213	0.00160647	0.00154142	0.00135295	0.00128768	0.0013199	0.00153345
70577814		0.000492022	0.00038553	0.000559468	0.00109559	0.0020204	0.00183187	0.00282927	0.00389687	0.00492956	0.00486501	0.00638945	0.00779537	0.0092974	0.00952339	0.0105956	0.011348	0.0110173	0.0118673
70578121		-0.0007914	-0.000697162	-0.000495603	-0.00142111	-0.00176245	-0.00144176	-0.0013979	-0.000708734	0.00129492	0.00352423	0.00556609	0.00713143	0.00822992	0.00872133	0.00895476	0.00965422	0.0107249	0.011481	0.01273	0.0122657	0.0125083	0.0120051	0.0123844	0.0125532	0.0129178	0.0126014	0.0121006
70578358		0.000157407	0.000349016	0.00112362	0.00215329	0.00318428	0.00369964	0.00398451	0.00447878	0.00425641	0.00592388	0.00467258	0.00703183	0.00809464	0.0092049	0.00958888	0.009717	0.00946799	0.00995912	0.00982027	0.0100795	0.0103162	0.0104434	0.0102382	0.00997236	0.00985815	0.00948097	0.00867798
70578805		0.000322638	-0.000356437	-0.000140491	0.00119258	0.00189344	0.00294975	0.00383957	0.00466683	0.00553093	0.00649719	0.00747068	0.00827874	0.00813627	0.00876077	0.00898029	0.0093126	0.00890042	0.00907166	0.00977686	0.00960911	0.00947559	0.00929249	0.00879529	0.00819436	0.00750533
70578972		0.00161323	0.00197201	0.00195723	0.0018495	0.00201216	0.0023975	0.00367585	0.00543685	0.00692529	0.00844864	0.00998032	0.011444	0.0124452	0.0120194	0.00922886	0.00645848	0.00267485	-6.25079e-05	-0.00179796	-0.00255768	-0.0039493	-0.00598973	-0.0077316	-0.00812281	-0.00757754
70579112		0.00103182	0.00114663	0.0016026	0.0026311	0.00433719	0.00451844	0.00698543	0.0096207	0.0121009	0.0128099	0.014636	0.0150907	0.0143072	0.0123732	0.0098535	0.00855103	0.00799469	0.00771304	0.00690599	0.00639081	0.00594651	0.00561085
70579419		-0.00180685	-0.000138833	0.00166666	0.00565718	0.00733749	0.00928222	0.0106228	0.0121681	0.0137488	0.0140687	0.0132388	0.0114633	0.00871923	0.00739087	0.00454182	0.00430457	0.00383816	0.00295505	0.00307494	0.00288737	0.00340079
70579656		-0.00108141	-0.000975426	-0.000359951	7.2268e-05	-0.000290107	0.000390766	0.000582419	0.00123281	0.00498984	0.00622228	0.00732039	0.00830313	0.00913318	0.00972579	0.0105211	0.0117391	0.0107866	0.00963223	0.00925295	0.00825008	0.00748237	0.00722768	0.00672752	0.00646643	0.00603082	0.00552191	0.00441587	0.00327713	0.00263346
70579726		0.00411368	0.00452055	0.00506519	0.00535095	0.00573602	0.00642456	0.00669544	0.00699336	0.00777527	0.0089208	0.00932979	0.00998509	0.00967973	0.0103112	0.0113519	0.0113969	0.0109915	0.0113219	0.0112885	0.0106052	0.00957274	0.00786971	0.006171	0.00486949	0.00342483	0.00221901
70580717		0.0001521	0.000415654	0.000419671	0.000604031	0.000778371	0.000886142	0.000870162	0.000792407	0.000846224	0.00221341	0.00322848	0.00461338	0.00536885	0.00664644	0.00772551	0.00838358	0.00876022	0.00894333	0.00924793	0.00863995	0.0091878	0.00909733	0.00885895	0.00851462	0.00783484	0.00700342	0.00624003	0.00580776	0.00550612
70581331		0.00642416	0.0088133	0.0110308	0.0125728	0.0132614	0.0135321	0.0136153	0.0134841	0.013258	0.0124042	0.0123859	0.0112791	0.0103635	0.00863678	0.00804447	0.00684562	0.00563911	0.00484096	0.00454407	0.00441247	0.00446703
70581638		-0.000164191	-0.000132098	-0.000366945	-0.000649243	-0.00106987	-0.00151569	-0.00181389	-0.002309	-0.00252181	-0.00235692	-0.00182078	-0.00117193	-0.000592853	-1.83422e-05	0.000582319	0.00122435	0.00182702	0.00248743	0.00354291	0.00479636	0.00669456	0.00814921	0.00825564	0.0070724	0.00500631	0.00410382	0.00323234	0.00308925	0.0027229	0.00380207
70582015		0.000945892	0.000267123	-0.000270541	-0.0003414	-0.000149271	0.000350157	0.0011879	0.0023709	0.00370762	0.00299628	0.0039011	0.00521482	0.00543852	0.00297062	0.00367154	0.00290449	0.00129761	0.000452919	8.36658e-05	-5.85131e-05	0.000621239	0.0008099	0.00111612	0.001662
70582559		-0.00140642	-0.00160594	-0.00187279	-0.00213044	-0.00233248	-0.00247989	-0.00286584	-0.0028554	-0.00273671	-0.00237644	-0.0016991	-0.000735322	0.000468832	0.00196801	0.00389983	0.00605889	0.00812333	0.00995643	0.0119039	0.013854	0.016008	0.0180365	0.0193069	0.0180814	0.0161797	0.0139834	0.0118655	0.0100489	0.00953042	0.00815139
70582629		-0.000159589	-0.000239251	-0.000293595	3.76163e-05	0.000467836	0.00166785	0.00320973	0.00452543	0.003993	0.00537115	0.00583708	0.00645772	0.0064694	0.00632159	0.00609972	0.00507626	0.00509537	0.00516275	0.00494523	0.00510535	0.00509808	0.00474134	0.00540639	0.00669122	0.00687367	0.00743299	0.00800276
70583480		0.00319839	0.00236495	0.00198602	0.00216977	0.00246393	0.00325925	0.00456083	0.00624375	0.00742979	0.00791079	0.00932631	0.00995402	0.00958774	0.0102902	0.00921499	0.00865543	0.00870399	0.00962765	0.00962878	0.00911833	0.00961348	0.00809626	0.00779179	0.00646499
70583620		0.00518956	0.00576212	0.00641143	0.00704235	0.00649647	0.00647106	0.00530956	0.00381842	0.00282631	0.00236609	0.00256743	0.0032968	0.00418752	0.00320745	0.00336407	0.00354677	0.00426143	0.00423745	0.00599214	0.00853386	0.0112204	0.0130775	0.0141567	0.0140047	0.0137986	0.0131957	0.0132623	0.0129293
70583787		0.00139979	0.00098541	0.00112876	0.00171015	0.00202187	0.00219328	0.00181696	0.00333415	0.00280282	0.00364552	0.00425897	0.00630738	0.00560832	0.00791759	0.0102837	0.0100607	0.0113198	0.013789	0.0145489	0.0134855	0.0104844	0.00830945	0.00750192	0.00770827
70584541		0.00121557	0.00174428	0.00176967	0.00153177	0.00252531	0.0016301	0.00225087	0.00472973	0.00523947	0.00727418	0.00885457	0.0102383	0.0116261	0.0115038	0.00978367	0.00872403	0.00629796	0.00516267	0.00342169	0.00280147	0.00195121
70585392		0.00226192	0.00152617	-0.000177007	-0.000691046	-0.0009829	-0.000989647	-0.000803347	-0.000573264	-0.00027341	5.08778e-05	0.00128054	0.00285841	0.00492134	0.00733576	0.00981703	0.0120426	0.0150991	0.0170462	0.0184789	0.0191483	0.018913	0.0178084	0.0161107	0.0136579	0.0130259	0.0121448	0.0110204	0.00913835	0.00765243	0.0047991
70586453		-1.23719e-05	0.000301287	0.000657599	0.00158028	0.00204145	0.00232254	0.0024868	0.00248973	0.00567439	0.00641703	0.00721987	0.00844872	0.00779673	0.00877866	0.00859313	0.00822275	0.00842322	0.00843076	0.0084026	0.00875475	0.00911934	0.00927778	0.0105228	0.0109115	0.0102766	0.00978807	0.00931242	0.00862623	0.0074849
70586760		-0.00225555	-0.00327099	-0.00428573	-0.00425279	-0.0053028	-0.00491692	-0.00613462	-0.00456913	-0.00334579	-0.00183057	-0.00029188	0.001376	0.00341632	0.00582152	0.00817892	0.0100999	0.012613	0.0119404	0.0104879	0.0090054	0.00814101	0.00780923	0.00752093	0.00754136	0.00785836	0.00776368	0.00723938	0.00644053	0.00518747
70587067		0.00325302	0.00325435	0.00331068	0.00347415	0.00374322	0.00405571	0.00429473	0.00436754	0.00425663	0.00401686	0.00484696	0.00491163	0.00389015	0.00465743	0.00677239	0.00688488	0.00640872	0.00696959	0.00701406	0.00703744	0.00705056	0.00724339	0.00694316	0.00629511	0.00567015
70588365		0.000846245	0.000847796	0.00073386	0.000356172	-0.00034722	-0.00126419	-0.00169663	-0.00182775	-0.00173809	-0.00138193	-0.001155	-0.000348122	0.000798167	0.00235523	0.00415939	0.00613509	0.00816037	0.0100627	0.0111129	0.0106086	0.0105905	0.0101115	0.00952132	0.00899274	0.00853839	0.00792012	0.00624097	0.00618881	0.00530957	0.00556845
70588742		0.00121842	0.000744868	0.000585722	0.000579843	0.00046996	-0.000308386	-0.000884944	-0.000873724	-0.000181363	0.00136841	0.00346695	0.00599061	0.0080826	0.00968141	0.0106477	0.010591	0.0102923	0.0102123	0.0105493	0.0112724	0.011683	0.0116323	0.0114075	0.0102344	0.00820221	0.00616841	0.00483562
70589119		0.0040506	0.00608548	0.0081431	0.00853243	0.00823573	0.00778663	0.00766859	0.00780113	0.00585525	0.00575916	0.00485013	0.00302251	0.00129526	0.000239311	-0.000258829	-0.000134862	0.000537065	0.00159338	0.00220836	0.00307395	0.00433109
70589356		0.00428639	0.00388321	0.00422726	0.0048304	0.00584331	0.00753017	0.00956827	0.0119018	0.0136098	0.0140884	0.0133255	0.011913	0.0107079	0.0103563	0.00944767	0.00877391	0.008157	0.00729387	0.00692108	0.00622265	0.0057155	0.00642423	0.00605687	0.00561804
70589593		-0.000342789	-0.000334412	-0.000472303	-0.000816175	-0.00133039	-0.00168308	-0.00114619	-0.00116767	-0.000691598	0.000417033	0.00197738	0.00344667	0.00559203	0.00591838	0.00578945	0.00500722	0.00580149	0.00635308	0.00712347	0.00885149	0.00992237	0.0107062	0.010929	0.0105278	0.00975311	0.00882395	0.00794284	0.00699911
70589970		0.000156296	0.000815321	0.000585628	0.00144671	0.00190587	0.00268435	0.0037377	0.00546539	0.00722354	0.00896811	0.010437	0.0117675	0.0129486	0.0130133	0.0131382	0.0128163	0.0126417	0.0117546	0.0102594	0.00902435	0.00781551	0.00729607	0.00648105	0.00601652	0.0056163
70590347		0.00311406	0.00353553	0.00285965	0.00326051	0.00296414	0.00292857	0.00260169	0.00319746	0.00387484	0.00487187	0.00621327	0.00776209	0.00935008	0.0102782	0.0100798	0.0105655	0.0109981	0.0111279	0.0108986	0.00997532	0.010109	0.00975479	0.0073148	0.00567381	0.00504971	0.00493719
70590417		-0.00228738	-0.000976551	-0.000200826	0.000272802	0.000334541	0.000314544	-3.21633e-05	-0.000192455	-0.000370368	-0.000585373	-0.000812137	-0.000741676	-0.00018814	0.000619997	0.00163612	0.000769434	0.00171844	0.0033726	0.00503844	0.00441703	0.00654375	0.00714147	0.00614753	0.00726111	0.0083262	0.00942308	0.00993737	0.00998849	0.00967562	0.0103647
70590654		0.00302708	0.0032228	0.00337286	0.00341069	0.00337867	0.00340283	0.00360643	0.00407894	0.00511424	0.00553428	0.00547648	0.00578058	0.00696313	0.00638102	0.0069475	0.00679218	0.00617284	0.00653277	0.00627712	0.00622729	0.00721252	0.00729868	0.00718898	0.00741084	0.00708396	0.00737621	0.00780891	0.00676999	0.00697582	0.00657858
70590961		-0.00439436	-0.0047841	-0.00462541	-0.004123	-0.00331276	-0.00305598	-0.00145263	0.000835443	0.00324017	0.00556374	0.00754751	0.00882883	0.00916765	0.00777466	0.0072707	0.00716065	0.00716816	0.00774728	0.0068645	0.0068664	0.00661483	0.00534853
70592329		-0.00103128	-0.000297844	-0.000132484	-0.000376822	-0.000192841	-9.05907e-05	1.26692e-05	9.49084e-05	0.000115008	0.000172951	0.000560222	0.0016277	0.00360009	0.00630796	0.0091554	0.0124846	0.0135521	0.0144657	0.0149413	0.0144852	0.0138737	0.0138886	0.0124871	0.0101407	0.00927104	0.0077098
70592706		0.000707123	0.00120523	0.00209362	0.00342525	0.00514067	0.00711829	0.0093105	0.011396	0.0128541	0.0127536	0.0125884	0.0122882	0.0118841	0.0116646	0.0114544	0.0107173	0.0090618	0.00795032	0.0071572	0.00671021	0.00618098	0.00594487	0.00477099	0.00257336	0.00113523	-0.00208094
70592873		0.00251781	0.00201205	0.00151144	0.00141091	0.00131281	0.00181242	0.00298801	0.00459501	0.00524909	0.00657926	0.00519468	0.00574388	0.00695267	0.00791236	0.0108419	0.0136532	0.0153159	0.0164718	0.0162265	0.0153975	0.0161612	0.0157861	0.0153429	0.0143128	0.0128784	0.0117002
70593934		0.000292421	-5.49387e-06	3.26819e-05	0.000391425	0.00107436	0.00189178	0.00277631	0.00372136	0.00471552	0.00561881	0.00617462	0.00626603	0.00624094	0.0058438	0.00671303	0.0075813	0.0077986	0.00747213	0.00707818	0.00717133	0.00693793	0.00772429	0.00832942	0.00737493	0.00828891	0.00772481	0.00693909	0.00592988	0.00501524
70594004		-0.00133223	-0.000601252	8.22466e-05	0.000551876	0.000709612	0.00052947	0.000229905	1.39125e-05	0.00043496	0.000948877	0.00144852	0.00198221	0.0025598	0.00318803	0.00414233	0.0070299	0.00881704	0.0105085	0.0122594	0.0142452	0.0162655	0.0174912	0.0180934	0.0165849	0.0123972	0.00784623	0.00596811	0.00574891	0.00649735	0.00660303
70594311		-0.00135518	-0.00163232	-0.00170775	-0.00159778	-0.00133732	-0.00107177	-0.000847148	-0.000570041	-0.000326156	-6.84827e-05	0.000210223	0.00251773	0.00336815	0.0044328	0.00568248	0.0085296	0.00940686	0.00984812	0.00984958	0.0105455	0.010323	0.0104502	0.0107856	0.0115085	0.0102067	0.0097044	0.0087992	0.00858996	0.00842198	0.00856511
70594618		0.00182711	0.00175339	0.0018604	0.00221172	0.00247145	0.00265595	0.00317448	0.00406603	0.00593206	0.00594214	0.00567818	0.00634347	0.00665606	0.00715461	0.00773165	0.00828926	0.00868022	0.00878624	0.00872997	0.00914759	0.00933082	0.00914458	0.00826869	0.00702828	0.00523193	0.00312719	0.00136342	-0.000382459	-0.00117824	-0.00220001
70595092		-0.00360151	-0.00366779	-0.0036989	-0.00353528	-0.00323218	-0.00276699	-0.00116895	-0.00233704	-0.00151639	0.000618885	0.00271078	0.00509306	0.00760901	0.0100104	0.0118845	0.0128188	0.0126991	0.0118171	0.01056	0.00908573	0.00720282	0.00603302	0.00519307	0.00492623	0.00463564	0.00486957	0.00500627	0.00506383	0.00525153	0.00542828
70595302		-0.00106577	-0.00127025	-0.00175503	-0.00244876	-0.00317942	-0.00384986	-0.00424059	-0.00416193	-0.00371387	-0.00320767	-0.00286724	-0.00247386	-0.00173635	-0.000768011	0.00289012	0.00517101	0.00745034	0.00953828	0.0115797	0.0128164	0.0129066	0.0119889	0.0108907	0.0101501	0.00988728	0.00958365	0.00916688	0.00909222	0.00927437
70595539		-0.00243079	-0.0028256	-0.00350458	-0.00282505	-0.00334813	-0.00299021	-0.00258247	-0.00222199	-0.00189095	-0.00142655	-0.000613592	0.00064564	0.00220197	0.00400966	0.00598185	0.00786809	0.00947568	0.010866	0.0110703	0.0114603	0.0115118	0.0105798	0.0101497	0.0100405	0.00960103	0.0094309	0.00925147	0.00898863	0.00838809
70597144		0.00280944	0.00263547	0.00358868	0.00481679	0.00759627	0.00904304	0.0103227	0.0112706	0.0114785	0.0116249	0.0126785	0.0118599	0.0128119	0.0118041	0.0114183	0.0110606	0.0109611	0.0111519	0.0110892	0.0108705	0.0103261	0.0091541	0.00824935	0.00735407
70597995		0.00122706	0.00100091	0.000392045	-0.000981268	-0.00212122	-0.00246937	-0.00136	-0.000647637	9.66837e-05	0.000856031	0.0017896	0.00451092	0.00619173	0.0077916	0.00894021	0.00938804	0.00910269	0.00845335	0.00843842	0.00758482	0.00620551	0.00558771	0.00545164	0.00526437	0.00523743	0.00489163	0.00508428	0.00471205	0.00482311	0.00462659
70598512		0.000928559	0.000500562	6.00275e-05	-0.000236051	0.00170906	0.00310292	0.0021341	0.00507875	0.00535015	0.00556608	0.0057215	0.00556759	0.0050074	0.00432044	0.00462703	0.00393845	0.00346759	0.00456316	0.00431856	0.00585001	0.00520603	0.00476737	0.00565653	0.00495339	0.00472633	0.00372819
70598679		0.000368584	-0.000118424	-0.000109084	0.000166939	0.000973972	0.0020281	0.00260657	0.00352236	0.00442269	0.00543685	0.00682665	0.0115844	0.0138291	0.0152705	0.0155942	0.0158762	0.0160671	0.0154231	0.0154279	0.0141676	0.00866098	0.00530622	0.0035719	0.00585301
70598819		0.00514583	0.0055205	0.00571533	0.00586961	0.0051746	0.00483928	0.00515702	0.0043289	0.00511309	0.00501645	0.00486922	0.00549748	0.00606966	0.00641757	0.0087531	0.0110417	0.0122766	0.0120704	0.0107386	0.00882602	0.00751078	0.00562147	0.00400913	0.00233232	0.000363956
70598986		-0.000133484	0.000767373	0.00169796	0.00268779	0.00384295	0.0052832	0.00701471	0.00885312	0.00986021	0.00707383	0.010267	0.00798156	0.00884702	0.00892237	0.00828135	0.00775887	0.00757023	0.00621858	0.00558624	0.00544609	0.00478207	0.00505534	0.0050853	0.00458731	0.00433503	0.00384411	0.00391161	0.00381721	0.00375466
70599433		0.00237062	0.00235161	0.00241949	0.00261516	0.00255301	0.00244422	0.00256965	0.00298981	0.00347122	0.00420975	0.0037235	0.00366531	0.00409123	0.00335297	0.00468655	0.00674412	0.00530515	0.0073036	0.00896407	0.00878741	0.00975941	0.0110346	0.0104812	0.0110224	0.00970863	0.00764691	0.00474102	0.00149773	-0.00164464	-0.00338681
70599810		-0.000148656	7.12164e-05	0.000372159	0.000712131	0.00112965	0.0011783	0.00143649	0.00191784	0.00255338	0.00384541	0.00462442	0.00316936	0.00382231	0.00496669	0.00559012	0.00577546	0.00522947	0.0052151	0.00499287	0.00583313	0.00782465	0.00855865	0.00893338	0.00869763	0.00829701	0.00781362	0.00727057
70600047		-0.00236252	-0.00195316	-0.00191575	-0.0013151	-0.000674571	-2.28163e-05	0.000490263	0.000793906	0.000932935	0.000827095	0.000823574	0.000838404	0.00154698	0.00287998	0.00280717	0.00188119	0.00135775	0.00125024	-0.000390118	-0.00286153	-0.00739699	-0.0146085	-0.0124022	-0.0155169	-0.0131356	-0.00442424	0.000212096	0.00623215
70600591		-0.00220568	-0.00285419	-0.00327081	-0.00361743	-0.00489952	-0.00662087	-0.00832641	-0.00636327	-0.00951937	-0.0103774	-0.014625	-0.0185524	-0.032024	-0.0494796	-0.0620591	-0.0788557	-0.0973841	-0.0970969	-0.111082	-0.102949	-0.105398	-0.0792654	-0.0494506	-0.052692	-0.0332324	-0.0342634	-0.0347147	-0.0345572
70600661		0.00470585	0.00546388	0.00625463	0.00531465	0.00610164	0.00615937	0.00655416	0.00723307	0.00786945	0.00770239	0.00772629	0.00682747	0.0064553	0.00611682	0.0057927	0.00549185	0.0048666	0.00540826	0.00560883	0.00598213	0.00539615	0.00526667	0.00511871	0.00489641	0.0048506	0.00488938	0.00456257	0.00454759
70600801		-0.00122976	-0.00111027	-0.000858671	-0.000497864	-9.43581e-05	-0.000304249	9.1825e-05	0.000426652	0.000727646	0.000749531	0.00076594	0.000974918	0.0018546	0.0029682	0.00429452	0.00566208	0.00670274	0.00746003	0.00766351	0.00695415	0.00602592	0.00544828	0.00513578	0.00527599	0.00497513	0.00490168	0.0041152	0.00338913	0.00293644	0.00276232
70601415		0.000761761	0.00113357	0.0016316	0.00249349	0.00343038	0.00438676	0.00560343	0.00691701	0.00735148	0.00775293	0.00839019	0.00867253	0.00884636	0.00880519	0.00860682	0.0078926	0.00790734	0.007689	0.00739303	0.00799023	0.00757009	0.00711575	0.00651044	0.00608367	0.0056614
70601722		-0.00204124	-0.00264739	-0.00300555	-0.00349057	-0.00296258	-0.00381377	-0.0034503	-0.00263766	-0.0015041	0.000451707	0.00263746	0.00467953	0.00591361	0.00566762	0.00586979	0.00626931	0.00730551	0.0079498	0.00782837	0.00832449	0.00824514	0.00703266	0.00568778	0.00491382	0.00434312	0.00337966	0.00288633
70601889		0.00134672	0.00255377	0.00458015	0.00402509	0.00477943	0.0055009	0.00593468	0.00609497	0.00690314	0.00672401	0.0067684	0.00642416	0.00583847	0.0056268	0.00511961	0.00427899	0.00269179	0.00287776	0.00274422	0.00301942	0.00243157	0.00220265	0.00219557	0.00219035	0.00237065	0.00232194
70602643		0.00220204	0.00262756	0.00337479	0.0042323	0.00435002	0.00519309	0.00860089	0.00643704	0.0106097	0.0129665	0.0142187	0.0161006	0.0170623	0.0165248	0.0147103	0.0125033	0.0112156	0.00998397	0.00949741	0.00862248	0.00853557
70602713		-0.00135989	0.000350903	0.00238003	0.00451733	0.00738131	0.00952556	0.0114073	0.0127345	0.0132265	0.0130328	0.0125178	0.011865	0.0109492	0.0100949	0.00852482	0.00730777	0.00787301	0.00650171	0.00662973	0.00651227	0.00608702	0.00589733	0.00595761
70604485		-0.00422248	-0.00463547	-0.00484126	-0.00389408	-0.00319641	-0.00165122	-0.00110705	0.0013232	0.00380323	0.00603072	0.00958868	0.0111871	0.0122967	0.0129563	0.0127524	0.0113446	0.00932957	0.00759186	0.00772048	0.00695831	0.00827811	0.00856472	0.0104268	0.0102464	0.00998117	0.0100537	0.00858406	0.00757515	0.00631211
70604792		0.00234881	0.00176621	0.000871905	6.07321e-05	-0.000423186	-0.000553616	-0.000604494	0.000520334	0.0021547	0.00405001	0.00576056	0.00850557	0.00908207	0.0107772	0.0101143	0.0108993	0.0106084	0.0105952	0.010979	0.0112135	0.0108295	0.0101289	0.00991213	0.00929852	0.00850104	0.00824595	0.00801161	0.00881244	0.00866541
70605239		-0.00227465	-0.0022734	-0.00189181	-0.00111801	0.000269301	0.00137799	0.00267844	0.00494727	0.00736551	0.00906589	0.0104442	0.00955729	0.00882579	0.00849583	0.00774888	0.00663443	0.00549771	0.00563222	0.00482385	0.00406114	0.00370953	0.00355628	0.00343765	0.00363883	0.00315406
70605309		-0.000719731	-0.000603965	-0.00103815	-0.00114246	-0.00103487	-0.00072211	-0.00027648	0.000920956	0.0028587	0.00503611	0.00550419	0.00918153	0.0114951	0.0133194	0.0147892	0.0159025	0.0155429	0.0147006	0.0160652	0.0180422	0.01724	0.0174138	0.0158449	0.0137413	0.0130489	0.0111729	0.010177	0.00804565	0.00641384	0.00593622
70605476		0.00616587	0.00643584	0.00601655	0.00401237	0.00218974	0.00272926	0.00190258	0.0026219	0.00271301	0.00294799	0.0028747	0.00364204	0.00403075	0.00397081	0.003433	0.00263996	0.00246806	0.00265572	0.0031782	0.00429071	0.00517649
70606844		0.00234918	0.00269204	0.00262676	0.00370811	0.00495788	0.00603475	0.00723246	0.00838731	0.0116162	0.0119003	0.0119482	0.0117415	0.0119853	0.0108652	0.0108894	0.0102875	0.00987289	0.0112041	0.0112269	0.0101781	0.00884452	0.00851584	0.00698464	0.00567175	0.00485466
70607081		0.00122015	0.000711334	0.000908056	0.00144032	0.00238563	0.00359459	0.00499126	0.00654611	0.00798301	0.00904757	0.010443	0.0104308	0.0106822	0.0113641	0.0120386	0.0126883	0.012571	0.0112319	0.0104453	0.00842733	0.00601967	0.00406027	0.00352155	0.00217255	0.00258417
70607388		0.00293878	0.00209419	0.00127197	0.00192255	0.0017853	0.00206265	0.00276552	0.00369795	0.00454308	0.00508264	0.00531025	0.00531263	0.00516999	0.00505906	0.00525455	0.00485896	0.00533887	0.00744508	0.00764771	0.00697668	0.00763794	0.00722754	0.00645617
70607905		0.00137692	0.00108287	0.00089288	0.00094064	0.00174626	0.00301911	0.00184147	0.0043498	0.00340961	0.00466855	0.0056846	0.00688221	0.00844534	0.00991278	0.0102724	0.00928714	0.00821231	0.00684037	0.0048256	0.00300726	0.00146637	0.00103196	0.000543721	0.000919443	0.000914053	0.00208332	0.00213465	0.00223818	0.00241202
70608072		0.000745025	0.00126285	0.00190485	0.00268246	0.00383349	0.00480529	0.0057542	0.00510956	0.00630721	0.00659119	0.00708869	0.00713959	0.00794859	0.00831861	0.00806048	0.00813523	0.00753236	0.00723053	0.00764388	0.00795617	0.00836068	0.0092636	0.00914662	0.00911358	0.00909362	0.00916657	0.00857629	0.00773521	0.00726082
70608519		0.00322968	0.00378025	0.00421009	0.00408841	0.00382407	0.00367655	0.00432676	0.00506413	0.00590626	0.00675025	0.00759043	0.00793719	0.00903581	0.010133	0.0103578	0.00998709	0.00936249	0.00991115	0.00990028	0.010369	0.0111856	0.0114728	0.0115884	0.0119766	0.0126948	0.0128922
70608686		-0.00101191	-0.000759996	-0.000183397	-0.000204835	0.000606866	0.00179083	0.00340005	0.00735849	0.00916388	0.00978124	0.0105048	0.0109891	0.0108858	0.0103041	0.0100906	0.00936849	0.00893146	0.00804405	0.00617379	0.00414656	0.0032014	0.002479	0.00236424	0.00171697	0.00161936
70609133		0.000301969	0.000458069	0.00099601	0.00096226	0.000903801	0.00103034	0.00119871	0.00177276	0.00268191	0.00387364	0.00482802	0.00492558	0.00590151	0.0074478	0.00882245	0.00996969	0.0105674	0.00989603	0.00828635	0.00609988	0.00424188	0.00276234	0.00111428	0.000165737	-0.000800177	-0.00096236	-0.000780048	-0.000359434	0.000389928
70609817		0.00173673	0.00128663	0.00075996	1.55432e-05	-0.000743632	-0.00126276	-0.00148971	-0.000532544	8.81195e-05	0.00117899	0.00258169	0.00379941	0.00489748	0.00691961	0.00736751	0.00756007	0.00904535	0.0105234	0.0117429	0.0124017	0.0119795	0.0122864	0.011364	0.00998428	0.00885328	0.00822352	0.00769629
70609984		8.1098e-05	-0.000172402	-0.000279518	-0.000591068	-0.000541488	0.0002214	0.000932885	0.00283712	0.00241953	0.00310945	0.00476514	0.00738929	0.00938761	0.0106818	0.0137976	0.0129644	0.0150055	0.0173413	0.0190122	0.0193208	0.0180241	0.016749	0.0134763	0.0124467	0.0107717	0.00857976	0.00710396	0.00545232	0.00430976	0.00323921
70610054		0.00184573	0.00190987	0.00215382	0.00159413	0.00190827	0.00329571	0.0037486	0.00380129	0.00424936	0.00523455	0.00644244	0.00722963	0.00715109	0.00756894	0.00853615	0.00920643	0.0100683	0.0105581	0.0110435	0.0118612	0.0113879	0.010837	0.0109684	0.0112513	0.0113675	0.0120596
70610431		-0.000605259	-2.43909e-05	0.00064865	0.00145342	0.00239975	0.00295479	0.00339638	0.00415039	0.00486822	0.00567292	0.00619908	0.00626802	0.00599419	0.00573594	0.0058085	0.00636025	0.00733543	0.00832481	0.0106437	0.0110131	0.0113192	0.0110828	0.00938957	0.00790283	0.00635419	0.00541375	0.00501284	0.00445113	0.00354181	0.00276178
70610975		0.00752932	0.00889385	0.00929329	0.0102346	0.0106571	0.0111736	0.011632	0.011538	0.0105948	0.0097775	0.00772642	0.00651722	0.00646235	0.00601955	0.00610997	0.00646743	0.00688764	0.00739778	0.00751313	0.0074143	0.00784693
70611115		-0.000697951	-0.000487558	-0.000456186	-0.000577834	-0.00074077	-0.000739276	-0.000327787	0.000617857	0.00209268	0.00397858	0.00602634	0.00798202	0.00915309	0.00861097	0.00924843	0.00972604	0.00979572	0.00933211	0.00900983	0.00897549	0.0086116	0.0070053	0.00524394	0.00417356	0.00354691	0.00263697
70611729		-0.0013405	-0.00164145	-0.00193168	-0.00192355	-0.00187048	-0.00192755	-0.00172029	-0.00145871	-0.000707661	-2.70142e-05	0.000778201	0.00168339	0.00338374	0.00443076	0.00558972	0.00793181	0.00939023	0.0108282	0.0135679	0.0148246	0.0158541	0.0185253	0.0180273	0.0176244	0.018954	0.0186469	0.0187527	0.0181542	0.0166871	0.0163859
70612036		0.000227694	0.000207271	0.000161963	0.000600569	0.00059463	0.00116942	0.0017166	0.00207345	0.00252388	0.00297695	0.00418991	0.00550192	0.0065681	0.00738081	0.00840354	0.0112217	0.0125016	0.0140638	0.0142229	0.0139159	0.0123396	0.011374	0.0100297	0.00897791	0.00866651
70612413		0.00165885	0.00344431	0.00521559	0.00677503	0.00818751	0.00943227	0.0107735	0.0109619	0.0114225	0.0130657	0.0128307	0.0111864	0.0124798	0.0117116	0.0112091	0.0104795	0.0104362	0.0101439	0.00925763	0.00784389	0.00639038	0.00503642	0.00392864	0.00308768	0.00237039
70613027		-0.0009527	-0.00018178	0.00180762	0.00326978	0.000634977	0.00486127	0.0066536	0.00871774	0.00909782	0.0114956	0.0127255	0.0133985	0.01419	0.0134536	0.013749	0.0133775	0.0126443	0.0122484	0.0108394	0.00905233	0.00838134	0.00826144	0.00784693	0.00730217	0.00721991	0.00731947	0.00728262
70613334		0.00162113	0.00217101	0.00252152	0.00377525	0.00489393	0.00421323	0.00574829	0.00720562	0.00891629	0.0100395	0.0120796	0.0140283	0.0145368	0.0156579	0.0174073	0.0167802	0.0158577	0.0145814	0.0131316	0.0110095	0.00851212	0.00697974	0.00598947	0.00556816	0.00486703	0.00450012	0.00429721
70613711		0.00022657	0.000784331	0.00133801	0.00250639	0.00366371	0.00262781	0.0040034	0.00499844	0.00574367	0.0080889	0.0081781	0.00962797	0.0110377	0.0112364	0.0130993	0.0124343	0.0132071	0.0130632	0.0124834	0.0108747	0.00833735	0.00721534	0.00620602	0.00459034
70613878		-0.00223231	-0.00186122	-0.00164742	-0.00113798	-0.000668512	-0.00044548	-0.000474817	-0.000543037	-0.000415455	1.89745e-05	0.000727618	0.0014036	0.00267001	0.0018115	0.00270652	0.00422943	0.00251772	0.00321883	0.0039299	0.00460266	0.0051125	0.00489272	0.00479783	0.00565773	0.00610242	0.00583801	0.00501121	0.00372783	0.00323612	0.00291971
70614185		0.00400239	0.00366177	0.00311536	0.00293209	0.00318662	0.00387675	0.00490487	0.00616095	0.00692494	0.00791271	0.00878894	0.00854469	0.00906347	0.00934243	0.00856612	0.00789946	0.00759118	0.00780485	0.00758679	0.0083619	0.0082779	0.00786088	0.00780145
70615553		0.00221082	0.00241963	0.00315915	0.00416482	0.00532949	0.00671625	0.00748884	0.00841309	0.00920577	0.00875573	0.00842086	0.00770465	0.00765087	0.0084852	0.007456	0.00738075	0.00844249	0.00809615	0.00826976	0.00826282	0.00800477	0.00701279	0.00711687	0.00644031
70615623		-0.000339908	-0.00024306	-1.1258e-05	0.000420296	0.00103584	0.00196849	0.00358083	0.0046125	0.00604863	0.00803085	0.0106239	0.0103192	0.0122199	0.0123185	0.0129185	0.013787	0.0141855	0.0143481	0.0144448	0.013844	0.0132126	0.0117149	0.00919718	0.00739909	0.0067857	0.00659687
70615790		-0.000316893	5.28401e-05	0.000237461	-3.33362e-05	-0.000854202	-0.001834	-0.00251677	-0.0025031	-0.00207201	-0.00109898	0.000399711	0.00239516	0.00475219	0.00732566	0.00994046	0.012585	0.0146192	0.0151243	0.0144752	0.0141405	0.012733	0.0113047	0.0103495	0.00994918	0.00876749	0.0077221
70616097		0.000284921	-3.94834e-05	-9.67372e-05	0.000340599	0.000764758	0.00186495	0.0033553	0.00493219	0.00646398	0.00799678	0.00920798	0.00975116	0.00961166	0.00883397	0.00762231	0.00645268	0.0056635	0.00479668	0.00326956	0.00229655	0.00257604	0.00167398	0.00196729	0.00136248	0.00126815	0.00153529
70616167		0.00107293	0.00130172	0.00138647	0.00140327	0.00153707	0.00444223	0.00343423	0.00615021	0.00797436	0.00924397	0.0102113	0.0108806	0.0109852	0.0105211	0.00972323	0.00904445	0.00794029	0.005835	0.00414062	0.00482633	0.0034425	0.00352447	0.00406963
70616544		0.00253885	0.00277641	0.00311658	0.00314506	0.00311503	0.00273179	0.00274045	0.00388751	0.00446169	0.00469922	0.00558417	0.00673315	0.00686934	0.00735023	0.00770844	0.00810928	0.00896558	0.0100743	0.0106386	0.0102635	0.0101834	0.0099848	0.00982468	0.00711266	0.0048486	0.00304142	0.00162254
70616614		0.00269922	0.00320442	0.00363063	0.00520421	0.00597556	0.00672474	0.00740737	0.00955467	0.00984404	0.0100777	0.0103873	0.00978326	0.0086292	0.00756972	0.00651329	0.00611285	0.0061104	0.00637502	0.00689296	0.00702802	0.00748454	0.00759914	0.00759521	0.00730857	0.00685515	0.00670486
70616851		4.40851e-05	-7.07875e-05	0.000977965	0.00124852	0.00154264	0.00191325	0.00228128	0.00188335	0.00211891	0.00282288	0.00320753	0.00506714	0.00721263	0.00578842	0.00778362	0.00858909	0.0104892	0.00957254	0.00859348	0.00793305	0.00821595	0.00805655	0.00806519	0.00804647	0.00836718	0.00785705	0.00836478	0.00842614	0.00780305
70617395		0.00100103	0.000844322	0.000613771	0.000425559	0.000264774	8.35393e-05	-0.000108408	-0.000253226	-0.00018564	0.00023679	0.000648878	0.00138677	0.00243411	0.00388322	0.00564643	0.00733311	0.00868515	0.00936307	0.0090449	0.00813266	0.00777261	0.0066822	0.00622892	0.00531332	0.00468612	0.00363883	0.0035002	0.00293225
70618149		-0.00100954	-0.000167165	0.000851286	0.000944889	0.00218042	0.0035011	0.00474331	0.00616269	0.00773802	0.00968179	0.00971174	0.0110203	0.0134475	0.0148043	0.0148622	0.0134735	0.01235	0.011462	0.0109053	0.0108954	0.0103259	0.00899196	0.00716433	0.00504452
70618386		-0.000841222	-0.00119019	-0.000653163	-0.0010633	-0.0011452	-0.0012834	-0.00112694	-0.000567608	-7.37115e-05	0.000715017	0.00163566	0.00250558	0.00344634	0.00665396	0.00613393	0.00916729	0.0102107	0.00952742	0.00895188	0.00803419	0.00715082	0.00633112	0.0066001	0.00648449	0.00720466
70618526		0.0010231	0.000590294	0.00021417	7.06559e-05	0.00169208	0.00104867	0.00260977	0.00381	0.00560666	0.00606862	0.00795044	0.00894187	0.00905109	0.00973007	0.00909115	0.00933968	0.00864091	0.00804344	0.00799422	0.00798062	0.00811391	0.0083745	0.00855301	0.00856067	0.00842438
70618903		-0.000894707	-0.000462257	0.000179034	0.00162399	0.00314593	0.00494156	0.00686469	0.00859362	0.00917007	0.0107102	0.0118755	0.0128773	0.0134297	0.0139924	0.011857	0.00982792	0.00837063	0.00667569	0.00594747	0.00442261	0.00376457	0.00232611
70619517		0.000436365	0.000535498	0.000634857	0.00062416	0.00052459	0.000535757	0.000561553	0.00117091	0.00214599	0.00340281	0.00480283	0.00615195	0.00729417	0.00813654	0.00879236	0.00836297	0.00767598	0.00740416	0.00651273	0.00638639	0.00555064	0.00481953	0.00439013
70619991		0.00353433	0.00313295	0.00229233	0.00185273	0.00200487	0.00259195	0.00334821	0.00350545	0.00388275	0.00442586	0.00497118	0.00682309	0.00868605	0.0100985	0.0096473	0.00913317	0.00829201	0.00818782	0.00863074	0.00904243	0.00819472	0.00737089	0.00668495	0.00521609	0.00364695	0.00217698
70620061		-0.00100389	-0.000133201	0.000997176	0.0022574	0.00369964	0.00415114	0.00644714	0.00868992	0.0105515	0.0130474	0.0134464	0.013212	0.0118158	0.0108223	0.00978619	0.00943435	0.00892012	0.00878664	0.00868354	0.00825077	0.00769138	0.00721339	0.00659732	0.00586636
70620675		0.000170057	0.000373842	0.000635874	0.00102268	0.00167663	0.00274904	0.00350473	0.00395658	0.00367469	0.00359921	0.00445049	0.00440077	0.00543848	0.00589678	0.00518874	0.00514098	0.00457908	0.00463546	0.00226043	0.0020653	0.00270618	0.00479073	0.0066087	0.00651177	0.00708916	0.00679486	0.00670735	0.00543703
70620982		0.0021404	0.00247235	0.00293843	0.00355148	0.00419896	0.00458048	0.00459761	0.00443605	0.00435824	0.00459729	0.00512888	0.00580327	0.00623131	0.00675078	0.00738144	0.00837403	0.0110525	0.00953888	0.0107847	0.0109732	0.0107869	0.0105176	0.0106204	0.0103667	0.00945728	0.00831913	0.00732894
70621806		-0.00163827	-0.0020866	-0.00205773	-0.00168954	-0.00130154	-0.000900764	-0.000649652	-1.28342e-05	0.000698062	0.00123194	0.00216724	0.00149592	0.00324365	0.00545984	0.00797554	0.0104955	0.0128158	0.0146275	0.0149072	0.012719	0.0129541	0.0117486	0.0094604	0.00836738	0.0110665
70621973		-0.000142958	0.000202026	0.000775991	0.0016149	0.00349984	0.00529621	0.00668043	0.0081084	0.00882694	0.00856268	0.00811104	0.00786508	0.00712462	0.00606668	0.00632046	0.0059984	0.0057843	0.00623116	0.00651437	0.006565
70622587		0.00107128	0.00202232	0.00267942	0.00306663	0.00338228	0.0035215	0.00344297	0.0033446	0.00337492	0.004732	0.00510969	0.00572577	0.00661912	0.00777116	0.00907407	0.00928047	0.0104395	0.0100345	0.00951129	0.0103631	0.00854492	0.00803271	0.00894531	0.00922178	0.00872985	0.00773523	0.00639808
70622727		-0.00124291	-0.00104215	-0.00032333	0.00101356	0.00413017	0.0060982	0.00756753	0.00783853	0.00850536	0.00924084	0.0098785	0.0102603	0.010299	0.0101102	0.00999739	0.00902016	0.00994093	0.010594	0.00957433	0.0102365	0.00841433	0.00678631	0.00573245	0.00417069	0.00304619	0.00261935	0.00225586
70623034		0.00100396	0.000799661	0.000666464	0.00056822	0.00048341	0.000428212	0.000473502	0.000741491	0.0013502	0.00233014	0.0035764	0.0045855	0.00583222	0.00539416	0.00641135	0.0070211	0.00816219	0.00933425	0.0107498	0.0121401	0.0133247	0.014522	0.0135971	0.0125396	0.0110473	0.0107691	0.00949771	0.00829413	0.00802118	0.00793204
70623885		0.000850297	0.00254635	0.00426294	0.00573837	0.00729341	0.0094405	0.00791596	0.01087	0.0137417	0.0150753	0.0146951	0.0121246	0.00955423	0.00620518	0.00356066	0.0016546	0.00191624	0.000951009	0.000512295	0.000183373	-0.00015282
70624402		0.000607411	0.000638149	0.00104935	0.00153194	0.00216709	0.00307889	0.00439048	0.00632747	0.00751186	0.00901361	0.010155	0.0110324	0.0110561	0.0110537	0.00997181	0.0090468	0.00926347	0.00821588	0.00707232	0.00636992	0.00686705	0.00600564	0.00509307	0.00531177	0.00461418	0.0040396
70625253		0.00204257	0.00130267	0.00266025	0.00101774	0.00264098	0.00355672	0.00271331	0.00325588	0.00360085	0.00383045	0.00432707	0.00514468	0.00571694	0.00570289	0.00507506	0.0052463	0.00602493	0.00630469	0.0057629	0.00560049	0.00543176	0.00625169	0.00593754	0.00633624	0.00693376
70625630		0.000508791	0.000423445	0.00050375	0.00062042	0.00109441	0.00196846	0.00319273	0.00469363	0.00632352	0.00786818	0.0090856	0.00969243	0.00963199	0.00933757	0.00916882	0.00913426	0.0086424	0.00770741	0.00749461	0.00667456	0.00712159	0.00657434	0.00627441	0.00648514
70625867		0.000812663	0.000722154	0.000685229	0.000568517	0.0001958	-0.000305857	-0.000376969	0.000122062	0.00109028	0.000618047	0.00185687	0.0034021	0.00475787	0.00529084	0.00650042	0.00620879	0.00716011	0.00967974	0.00990804	0.0108076	0.0115582	0.0119822	0.0118414	0.0113675	0.0117944	0.0121756
70626007		-0.00219661	-0.00198882	-0.00142984	-0.000697653	0.000231904	0.0014339	0.00333747	0.00516931	0.00707816	0.00877291	0.00998578	0.0106748	0.0111139	0.0116361	0.0123114	0.0130137	0.0126522	0.0126927	0.0126827	0.0126254	0.0123838	0.011586	0.0107519	0.0101935	0.00988186	0.00952281	0.00890134
70626314		0.00383777	0.00375071	0.00363082	0.00339612	0.00487772	0.0040178	0.00481767	0.00527995	0.0056792	0.00589335	0.00657824	0.00674695	0.00697626	0.00835318	0.00835467	0.00918677	0.00903503	0.00830458	0.00788378	0.00726277	0.00632026	0.0049631	0.00443366	0.00420546
70626551		0.000182369	0.000101785	6.58289e-05	0.000300298	0.000952866	0.00211641	0.00427081	0.00605085	0.00795989	0.00994102	0.0118791	0.0136038	0.0149426	0.0157315	0.0156323	0.0144177	0.0117108	0.0101847	0.00904845	0.00850035	0.00816989	0.00739696	0.00636478	0.00468182	0.00270021	0.00122413
70626621		0.00119346	0.00113568	0.0008151	0.000622401	0.000379611	3.13052e-05	0.000123849	0.000767355	0.00165403	0.00246711	0.00313529	0.00385118	0.00485524	0.00618286	0.00748738	0.00847566	0.0104247	0.0117896	0.0124959	0.01287	0.0132253	0.0134901	0.012604	0.0109179	0.00962679	0.00939086	0.0087266	0.00656072	0.0044246	0.0019349
70626788		0.000451871	0.000364969	-4.3587e-05	-0.000494293	-0.000757068	-0.000801234	-0.000728359	-0.000610858	-0.000527488	-0.000185593	0.000423581	0.00138299	0.0026248	0.00396822	0.00310301	0.0043435	0.00561591	0.00742894	0.00952117	0.0113171	0.0123698	0.01271	0.0126895	0.0125622	0.0130787	0.0117836	0.0113832	0.0113217	0.0120706	0.0131287
70627612		0.00195118	0.00192978	0.00169098	0.00142485	0.00126226	0.00169406	0.00125337	0.00221458	0.0033287	0.00413128	0.00442371	0.00291998	0.00295761	0.00269491	0.00234253	0.00285549	0.00376836	0.00335259	0.00334538	0.00400989	0.00413712	0.00356649	0.00354334	0.00297579	0.00250902
70628603		0.00155398	0.00101898	0.000608756	0.000586528	0.000619828	0.000868317	0.000893951	0.00106713	0.00112478	0.0011796	0.00173303	-3.9778e-05	0.00148069	0.00265737	0.00386047	0.00537195	0.00701506	0.00803154	0.00843443	0.00740836	0.0073935	0.00822923	0.00911758	0.00826184	0.00802761	0.00766732	0.00765322	0.00772663	0.00772156	0.00709669
70628840		0.00156292	0.000896759	0.000393678	-6.44093e-05	-8.19743e-05	-0.000157321	-0.000735661	-0.00135119	-0.00221257	-0.00302811	-0.00340308	-0.00189821	-0.00123404	-0.000458918	0.000173623	0.00299582	0.00338715	0.00421814	0.00545813	0.00546995	0.0079415	0.00912857	0.00997887	0.0112897	0.0106978	0.0114559	0.0110371	0.0103122	0.00958338	0.00862303
70629454		0.0013355	0.00191437	0.00310194	0.0046005	0.00603467	0.00731958	0.00838976	0.00913696	0.00972838	0.00984977	0.0100609	0.0104935	0.0109387	0.0109007	0.0106803	0.0104822	0.0101558	0.0100848	0.00961035	0.00881448	0.00792031	0.00700591
70630068		-0.00222555	-0.00167451	-0.00149217	-0.00134396	-0.00122202	-0.000933056	-0.000554572	0.000165378	0.000753771	0.00172187	0.00316371	0.00470938	0.00617048	0.00809551	0.00925814	0.010129	0.010546	0.0106229	0.00831236	0.00716156	0.00624445	0.00554631	0.00489123	0.00399238	0.00365281	0.00334178	0.00374923	0.00366745	0.00371732	0.00432235
70630989		0.0003593	0.00028361	8.09488e-05	-3.15926e-05	0.000188257	0.000260659	0.000667067	0.000880386	0.0016808	0.00237393	0.00297497	0.00324697	0.00282722	0.00219957	0.00188729	0.000497946	0.00185255	0.00103662	0.00400337	0.00285489	0.00506508	0.00712557	0.00725683	0.00626971	0.00581833	0.00582645	0.00601449	0.00623242	0.00606404	0.00593437
70631059		-0.00142423	-0.00119005	-0.000449347	-4.78905e-05	0.000334943	0.000661235	0.00127132	0.00193498	0.00293132	0.00394331	0.00510375	0.00763282	0.00931609	0.0109632	0.0122869	0.0130707	0.0145373	0.014618	0.0146121	0.014698	0.0141661	0.0136304	0.0125557	0.0115895	0.0105282	0.0095285	0.00793258
70631366		-0.00161855	-0.00169706	-0.00160706	-0.00149681	-0.00153097	-0.00156435	-0.00105262	-0.000672688	-9.59634e-05	0.000631686	0.00149654	0.00277237	0.00457071	0.00656729	0.00861941	0.0103402	0.0119036	0.0117671	0.0111218	0.0102637	0.00915428	0.00783017	0.00609731	0.00522724	0.00495301	0.00448314
70631506		0.001293	0.000853749	0.000422997	0.000209106	0.000230643	0.000787351	0.00127365	0.00169686	0.00197397	0.00178378	0.00211716	0.00271676	0.00518067	0.00677559	0.00882159	0.0099454	0.0111299	0.012059	0.0139761	0.0130567	0.0112755	0.0107544	0.0107075	0.0101601	0.00934511	0.00828315	0.00715939	0.00618696	0.00538421
70632287		-0.00120442	-0.00168095	-0.00197231	-0.0015456	-0.000877704	-2.20987e-05	0.000916276	0.00156339	0.00284066	0.00422405	0.00560759	0.00652947	0.0070327	0.00743143	0.00793963	0.00763464	0.00860667	0.00864269	0.00993837	0.0115081	0.0118111	0.00961403	0.00819617	0.00427934	0.00224437	0.00186015	0.00191488
70632971		0.000889206	0.00050967	0.00076956	0.0012671	0.00193583	0.00233303	0.00300956	0.00493259	0.00638015	0.00819171	0.0103879	0.0129357	0.013318	0.0161158	0.016842	0.0161644	0.0155448	0.0144384	0.0124364	0.0113858	0.00882033	0.00726439	0.0066808	0.00636967	0.0058143	0.0058022	0.00537109	0.00452235	0.00357224
70633278		-0.00266691	-0.00310158	-0.00429893	-0.00537515	-0.00577755	-0.00541187	-0.00466919	-0.00360592	-0.00231682	-0.000565998	0.00156958	0.00374697	0.00565845	0.00714466	0.00811124	0.00863223	0.00896848	0.00937581	0.00969059	0.0105213	0.00962286	0.0110513	0.00991961	0.0106517	0.00954462	0.00958877	0.0093504	0.0088463
70633418		-0.00104296	-0.00104902	-0.000993381	-0.000813871	-0.000612724	-0.000242522	0.000486257	0.00136104	0.00277671	0.00431046	0.00644663	0.00840804	0.00980045	0.00926639	0.00742782	0.00477858	0.00413442	0.00228914	0.00233625	0.00191392	0.00111265	0.0011527
70633585		0.00475872	0.00437808	0.00484784	0.00450626	0.00439217	0.00416951	0.00399222	0.00368509	0.00358336	0.00375279	0.00422076	0.00497237	0.00598742	0.00784891	0.00766284	0.00709465	0.00655964	0.0063762	0.00651742	0.00694224	0.00776435	0.00730042	0.00779129	0.00794794	0.008174	0.0098154	0.00914285	0.00924854	0.0100038	0.00906802
70633655		0.00637027	0.00725245	0.00840099	0.0101264	0.0117731	0.0127137	0.0134355	0.0127478	0.0127464	0.0130943	0.012068	0.0112686	0.00990011	0.00949499	0.00847982	0.00843113
70633892		0.000988945	0.00081144	0.000478441	-2.15639e-05	-0.000591599	-0.00105611	-0.00134817	-0.00097937	-0.000431517	0.00019774	0.000944506	0.0018877	0.00306364	0.00444357	0.0059352	0.00743046	0.00880765	0.00995337	0.0107976	0.010653	0.0105569	0.00952707	0.0087638	0.00754629	0.00649607	0.00593314	0.00463957
70634646		-0.000963335	-0.00154155	-0.00115	-0.000419136	6.2847e-05	-0.000125243	0.000208782	0.000483104	0.000806445	0.00104604	0.001726	0.00290892	0.00460326	0.00689245	0.00975441	0.0129087	0.0148558	0.0172015	0.0178858	0.0175335	0.016112	0.0147672	0.013604	0.0121203	0.00948811	0.00718248	0.00551231	0.0048605	0.00413507	0.0032735
70635330		0.00235342	0.00220094	0.00233239	0.0024978	0.00297483	0.00435006	0.00541253	0.0062433	0.00567815	0.0062941	0.00612039	0.00609309	0.00665705	0.00631954	0.00789247	0.00869014	0.00903866	0.00905089	0.00910784	0.00970539	0.00860393	0.00772642	0.00746046	0.00662919	0.00547328	0.00534981	0.00420559	0.00533041	0.00480738	0.00539898
70635944		-0.00521502	-0.00473872	-0.00377278	-0.00279985	-0.00280829	-0.00201193	-0.00100258	0.000174979	0.00161019	0.00351639	0.00240476	0.00483832	0.0078475	0.0082337	0.00968031	0.0118722	0.0119239	0.0127159	0.0135944	0.0150315	0.0152354	0.0164845	0.0171551	0.0173169	0.0166099	0.0160158	0.0149624	0.0140763	0.013346
70636321		-0.000365948	-0.000828693	-0.00109599	-0.00099133	-0.00113481	-0.00121192	-0.000366692	-4.54269e-05	0.00139553	-0.00023392	0.00277184	0.000673956	0.00159243	0.00169517	0.00286905	0.00383791	0.00464142	0.0055003	0.00672418	0.00791673	0.00896031	0.00947229	0.0099513	0.0117575	0.0120239	0.0119378
70636865		0.00106496	0.00204738	0.00321884	0.00418795	0.00443611	0.00518811	0.00610281	0.00692151	0.00787585	0.00787989	0.00819388	0.00921965	0.00804601	0.00685958	0.0059327	0.00443431	0.0029627	0.00203665	0.00203802	0.00277016	0.00346206	0.00407027	0.00404797
70636935		-0.000347339	-0.000485436	-0.000875999	-0.00133296	-0.00151783	-0.00142943	-0.0012652	-0.00118688	-0.000171103	0.000343035	0.00105274	0.0020023	0.00310688	0.00431129	0.00559192	0.00701353	0.010571	0.0117429	0.0116188	0.0111619	0.0100953	0.00892715	0.00751437	0.00676145	0.00559264	0.00476394	0.00407721	0.00255098	0.0024822	0.00139666
70637856		0.00270007	0.00211091	0.00174872	0.00177112	0.00220467	0.00301647	0.00677944	0.00775091	0.00864554	0.00951403	0.00772462	0.00982779	0.0103154	0.0105564	0.0101251	0.00963516	0.00929158	0.00815635	0.00728321	0.00515484	0.00387149
70639768		0.00372533	0.00442439	0.00464336	0.00397003	0.00361354	0.00326666	0.0028806	0.0024941	0.0022939	0.00223201	0.00231184	0.00258581	0.00233404	0.00237229	0.00315411	0.00418684	0.00568174	0.00789391	0.00549613	0.00228122	-0.000904211	-0.00227341	-0.00256858	-0.0030639	-0.00291596	-0.00210962	-0.0011355
70639908		0.000869027	0.000718144	0.000545075	-3.44799e-05	-0.000211748	-0.000251983	0.000187063	0.000550044	0.000335164	0.000838815	0.00116879	0.00262377	0.00352403	0.00263557	0.00434923	0.00413872	0.00416047	0.00414014	0.00323025	0.00285837	0.00280468	0.00333896	0.00400502	0.00466476	0.00523527	0.00510184	0.0045755	0.00344524
70640145		5.25161e-05	0.00056022	0.00101955	-9.09133e-05	-0.000523124	-0.000838898	-0.00108018	-0.00117877	-0.00159284	-0.00208484	-0.00202111	-0.000674344	0.000684593	0.00227143	0.00402084	0.00572416	0.00740014	0.00890744	0.0110127	0.011318	0.0121355	0.0117356	0.0109599	0.0113453	0.0113342	0.0113611	0.0126638	0.0127047	0.0128559
70640522		0.00218234	0.00222125	0.0024535	0.00282677	0.00335659	0.00431059	0.00550289	0.0081985	0.0089521	0.00988314	0.0102219	0.00935384	0.00728475	0.00645015	0.00571053	0.00513688	0.00461839	0.00451968	0.00390565	0.00383158	0.00369622	0.00373675	0.00362434	0.00299082	0.00196084	0.00111363	0.000549631	-0.000153489
70642504		0.0030891	0.00307865	0.00280951	0.00214783	0.00145741	0.00134623	0.000767348	0.000806912	0.000697319	0.00143939	0.00137835	0.00247277	0.00161645	0.00246781	0.00464294	0.00705888	0.00984727	0.0106234	0.0111036	0.0125733	0.0137296	0.0143126	0.0147434	0.0126882	0.01197	0.0111497	0.0108298	0.00848081
70643662		0.00268968	0.00390406	0.00369488	0.00347244	0.00336758	0.00354449	0.00419989	0.00548553	0.00724772	0.00902327	0.0102562	0.0106241	0.0103676	0.0102403	0.00955649	0.00927078	0.00971672	0.00927124	0.00900171	0.00878205	0.00849588
70644723		0.00126958	0.00286146	0.00517887	0.00829005	0.00998936	0.0116371	0.0120655	0.0113836	0.00999895	0.0088365	0.00677208	0.0049044	0.00392875	0.00303927	0.00250122	0.00206305	0.00197855	0.00143973
70644890		0.00216688	0.00213097	0.00210422	0.0020789	0.00213705	0.0024333	0.00304017	0.00375597	0.00460995	0.00557176	0.00643698	0.00657116	0.00744292	0.00747701	0.00859018	0.00957268	0.00934524	0.00937854	0.00846624	0.0067818	0.00561499	0.00465175	0.00501744	0.00463238	0.00563918	0.00612223	0.0061534	0.00544787	0.00512846	0.00544689
70645030		0.00422481	0.00433411	0.00466087	0.00500144	0.00531418	0.00557986	0.00580236	0.00626946	0.00728573	0.0087327	0.0101061	0.0108135	0.0107178	0.0092017	0.00870025	0.00693312	0.00722045	0.00619111	0.0056388	0.00533824	0.00514194	0.00490972	0.00482889	0.00494004	0.00500907
70645267		-0.00394689	-0.00385008	-0.00359213	-0.00305079	-0.00361522	-0.00225538	-0.00035645	0.00180798	0.00441625	0.00722009	0.00952699	0.0110214	0.00974189	0.010262	0.0101968	0.0097124	0.00777592	0.00800431	0.00630847	0.00541169	0.00390685	0.0024034	0.00133885	-7.57485e-05	-0.00100678
70645644		-0.000696778	-0.000421857	-5.50925e-05	0.000329569	0.000672713	9.77056e-05	0.000396115	0.000510404	0.000565054	0.000757023	0.00119711	0.00238437	0.00327716	0.00410581	0.00512415	0.0063525	0.00760099	0.00869221	0.0100877	0.0108342	0.0114629	0.0117778	0.0117065	0.0116054	0.0118832	0.0122672	0.0121737	0.0131577	0.0140608
70646942		-6.97792e-05	0.00104796	0.00236383	0.003611	0.0042009	0.00422985	0.0042528	0.00473847	0.00568397	0.0067414	0.00758826	0.00819682	0.00874221	0.00936063	0.0100906	0.0109952	0.00981668	0.0110002	0.0119559	0.0125662	0.0124131	0.011878	0.0112625	0.0110663	0.0113806	0.012669	0.0117652	0.0120857	0.0103583
70647179		-0.00119071	-0.00183779	-0.00293571	-0.00407176	-0.00427419	-0.00395508	-0.00248118	-0.000409919	0.00189011	0.0042232	0.00661134	0.00871304	0.0100991	0.0106659	0.0107071	0.00960121	0.00845176	0.00734546	0.00693567	0.0057342	0.00504077	0.00483157	0.00421187	0.00437765
70647486		0.000701979	-0.000228956	-0.000994834	-0.00154832	-0.000265503	-0.00176351	-0.000162117	0.00115512	0.00296118	0.00513271	0.00736936	0.00891397	0.00953292	0.00963921	0.00971967	0.00962538	0.00980637	0.00924189	0.00842674	0.00794676	0.00658603	0.00500607	0.00348466	0.00241142
70647626		-0.0021172	-0.000723259	0.000502284	0.00147246	0.00254955	0.00371395	0.00349845	0.00567706	0.00412978	0.00605046	0.00634955	0.00630705	0.00694168	0.00744517	0.00810007	0.00880809	0.00845805	0.00804985	0.00791861	0.00813377	0.00755254	0.00729854	0.00847743	0.00797871	0.00805493	0.00747542	0.00648496	0.00526339
70648003		0.000990681	0.000667872	0.000681338	0.000562945	-0.000181066	-0.00104126	-0.00165699	-0.00177895	-0.00217168	-0.0024156	-0.00175783	-0.000993557	-0.00038284	0.00146329	0.00269232	0.00352862	0.00318674	0.00448694	0.00459074	0.00773484	0.00780209	0.00836557	0.00811535	0.00858606	0.00843014	0.00829712	0.00808622	0.00809262	0.00781759	0.00743632
70648854		-0.000284175	-0.000185139	0.000763593	0.00204227	0.00276845	0.00333182	0.0034953	0.00591919	0.00659107	0.00679953	0.00659031	0.0057908	0.00538358	0.00446466	0.00366152	0.002211	0.00165869	0.00058439	0.00010923	0.000658593	0.000664673	0.00118826	0.000955924	0.00076441
70649468		0.00122822	0.00156815	0.00171715	0.0020917	0.00255044	0.00284255	0.0033387	0.00310005	0.0038492	0.00473906	0.00459505	0.00549727	0.00663718	0.00784776	0.00741907	0.0088867	0.0112167	0.0114186	0.0124569	0.0127784	0.0119836	0.0117356	0.011145	0.0110301	0.0113232	0.0118504
70649608		0.000764008	0.00081936	0.000879184	0.000817218	0.000856127	0.00110513	0.00172296	0.00227317	0.00312616	0.00409703	0.00476949	0.00591814	0.00655785	0.00766684	0.00839288	0.0086119	0.00939966	0.00980135	0.0104649	0.0106038	0.0113196	0.0119385	0.0122571	0.0141194	0.0149579	0.0154754	0.015342	0.0152451	0.013461	0.00864388
70650459		8.52456e-05	-0.000682094	-0.00129586	-0.00156556	-0.00142943	-0.0010878	-7.03174e-05	0.00111201	0.00237163	0.00378365	0.00529946	0.00672747	0.00792026	0.00902361	0.0099124	0.0101586	0.00973767	0.00961928	0.0096426	0.00957544	0.00750845	0.00598378	0.00474184
70650836		0.00302181	0.00349961	0.00373658	0.00378689	0.00369605	0.00352847	0.00343163	0.00367147	0.00429213	0.00508042	0.00759611	0.00650912	0.00703198	0.00863694	0.00936498	0.00841022	0.00998454	0.00875385	0.00904334	0.00777922	0.00637162	0.0052153	0.00388073	0.00340896	0.00365211	0.00348657	0.00332206	0.00313674
70651380		0.000106868	-7.45706e-05	0.000338486	0.000521067	0.000901975	0.00179058	0.00299309	0.00395163	0.00552745	0.00694279	0.00858029	0.00973775	0.0108733	0.0102014	0.0117063	0.0123825	0.013797	0.0133999	0.0142565	0.0143649	0.0153444	0.0159552	0.0159671	0.014252	0.0143174	0.0140476	0.0129761	0.012279	0.0109652	0.00997913
70651994		0.00188	0.00204658	0.00212337	0.00198117	0.00192835	0.00206426	0.00307283	0.00340358	0.00489926	0.00661516	0.00903109	0.0116368	0.0102461	0.0105334	0.0111611	0.0118675	0.0127864	0.0129262	0.0133661	0.0127111	0.0117248	0.00995621	0.00776402	0.00651075	0.00555791
70652064		0.00189357	0.00302422	0.00202019	0.00276481	0.00380572	0.00460528	0.00618547	0.0046278	0.00619317	0.00507506	0.00358455	0.00127612	-0.000491818	-0.00100798	-0.00227324	-0.00240774	-0.00216729	-0.00167235	-0.00153479	-0.0010049	-0.000340148	0.000345958	0.0012443
70652204		-0.000770649	-0.00191982	-0.00201632	-0.00140029	-0.000358079	0.000928261	0.00215424	0.00326498	0.00440514	0.00547772	0.00638437	0.00710181	0.00836389	0.00955606	0.00876038	0.00862816	0.00808643	0.00801376	0.00740587	0.0066289	0.00537646	0.00495308	0.0037516	0.00279805
70652371		-0.00243039	-0.00275806	-0.00339394	-0.00408726	-0.00461873	-0.00414865	-0.0036571	-0.00327033	-0.0024977	-0.00168641	-0.000856662	-6.84347e-05	0.000437181	0.00134803	0.00189954	0.00253859	0.00331772	0.00423669	0.00536968	0.00695241	0.00896065	0.0120452	0.0142501	0.0161068	0.0173919	0.0177169	0.0165409	0.0146677	0.0129076	0.0128502
70652818		0.00499309	0.00576842	0.00659132	0.0074452	0.00813661	0.00834193	0.00852413	0.00880366	0.00903356	0.00921947	0.00933135	0.00908487	0.00835528	0.00759221	0.00738252	0.00946347	0.0108734	0.0106868	0.00957236	0.00761022	0.00396609	-0.00059747
70653502		0.00220468	0.00210698	0.00193084	0.00136113	0.00176899	0.00252752	0.00374701	0.00496643	0.00657911	0.00825677	0.00941659	0.00976136	0.00943087	0.00843709	0.00717419	0.00462815	0.00368287	0.00357197	0.00311108	0.00307143
70653809		0.00301752	0.0033536	0.00380609	0.00407373	0.00434472	0.00453127	0.00444099	0.0042234	0.00361482	0.00275195	0.00223479	0.00191429	0.00288014	0.00327376	0.00362625	0.00392023	0.00441412	0.00490532	0.00389989	0.00399288	0.00397973	0.00364423	0.00293575	0.0048073	0.00597649	0.0089002	0.00915605	0.00812363	0.00771736
70653976		0.00144266	0.00157006	0.00183766	0.00205951	0.00242303	0.00268868	0.00276125	0.00298212	0.00314006	0.00386684	0.00480378	0.00607715	0.0061498	0.00734101	0.0093685	0.00806729	0.00832759	0.0076921	0.00671299	0.00643812	0.0067774	0.00730679	0.0071121	0.00658799	0.00539653	0.00513568	0.00408266	0.00316939	0.00339679
70654353		-0.00200987	-0.00185874	-0.0015167	-0.00154543	-0.0010751	-0.000643837	-0.00022225	0.000282788	0.000732505	0.00113947	0.00154304	0.00277673	0.00354956	0.00479794	0.00576325	0.00772359	0.0101046	0.0118876	0.01256	0.0122622	0.0121634	0.0112157	0.00964418	0.00832918	0.00755115	0.00713685	0.00655078	0.00634131	0.0057794	0.00584603
70654897		-0.000607404	-0.000246366	0.000107625	0.00024244	-0.000122474	-0.000362436	-0.000392866	-0.000210941	0.000336173	0.000875699	0.00112257	0.00160567	0.00248558	0.00333856	0.00398142	0.00505636	0.00639758	0.00748577	0.00815793	0.00841601	0.00766081	0.00803998	0.0065702	0.00653244	0.00572003	0.00591258	0.00604762	0.00643173	0.00651273	0.00697244
70656335		-0.000968539	-0.00117405	-0.000857143	-0.000207442	0.000857249	0.00211764	0.00363241	0.00415144	0.00587132	0.00764076	0.00933944	0.010762	0.0105795	0.00984299	0.00830258	0.00671714	0.00591608	0.00588332	0.0061664	0.00706121	0.00758248	0.0083585	0.00892056
70656405		0.000858741	0.00107974	0.00103245	0.00130928	0.00177294	0.00275934	0.00421808	0.00613104	0.0080782	0.00962999	0.0118086	0.012381	0.0126641	0.0125321	0.0119209	0.0110893	0.0101039	0.00975172	0.00862331	0.00816201	0.00861067	0.00804763
70656949		0.00189878	0.00234542	0.0024443	0.00198416	0.00170527	0.00150043	0.00140226	0.00145014	0.00165507	0.0023132	0.00269852	0.00301338	0.0033927	0.00405168	0.0051348	0.00657771	0.00818208	0.00973527	0.0115953	0.0128307	0.01328	0.0128053	0.0118256	0.010753	0.00948762	0.00905068	0.007599	0.0069276	0.00634751	0.00593371
70657563		0.00364472	0.00375791	0.00358723	0.00374695	0.00465093	0.00648536	0.0090453	0.0115411	0.0133556	0.0139323	0.0145346	0.0134208	0.0117115	0.0108612	0.0101207	0.00812552	0.00685908	0.00577808	0.00467409	0.00340507	0.00177158	0.00123407	0.000228732	0.00063189	0.00104136
70658247		0.00208282	0.00255546	0.00393273	0.00589026	0.00803018	0.0101506	0.0119052	0.0128908	0.0126166	0.0115331	0.0104325	0.0095596	0.00865918	0.00793524	0.00640656	0.00531827	0.00520426	0.00447799	0.0038706	0.00347732	0.00334083
70658554		0.0022206	0.00264782	0.00252169	0.0023387	0.00247674	0.00242395	0.00299584	0.00306316	0.00272513	0.00225346	0.00219285	0.00254012	0.00298145	0.00349367	0.00467632	0.00611234	0.00740638	0.00891566	0.0102629	0.0115581	0.0128546	0.0137611	0.0134751	0.0125855	0.0107029	0.0101132	0.00991886	0.00986777	0.0092505
70658624		-0.00179481	-0.0021585	-0.00141036	-0.00129856	-0.000707761	0.000178883	0.00134416	0.00264686	0.00628436	0.00721284	0.00771555	0.00811494	0.00852008	0.00826812	0.00987106	0.0103001	0.00999966	0.00981992	0.00990145	0.0105097	0.0105848	0.0107875	0.0105898	0.0102885	0.00999814	0.00981587	0.00942982
70659168		-0.00385772	-0.00298013	-0.00191166	-0.000562557	0.00119888	0.00331738	0.00199798	0.00477319	0.00780998	0.010645	0.0114923	0.0118253	0.0112029	0.0104634	0.00978878	0.009189	0.00863638	0.00791347	0.00755707	0.00764468	0.00754826	0.0081255	0.00850862	0.00955877
70659922		0.0043796	0.0054209	0.00709304	0.00886604	0.0101389	0.0106588	0.0114522	0.0118665	0.0114603	0.010283	0.00929816	0.00822441	0.00722927	0.00570122	0.00475069	0.00277945	0.00119892	0.00115203	0.00080265	0.00112398	0.00140072	0.00154256	0.00184328
70660159		-0.00211791	-0.0018631	-0.000247897	0.00258349	0.00141576	0.0023703	0.00225147	0.00258703	0.00357425	0.00543231	0.00700366	0.00866068	0.00970892	0.00962316	0.00828893	0.00613281	0.00461175	0.00333829	0.0036892	0.0030472	0.00338522	0.0047238	0.00505571	0.00539393	0.00698003	0.00684406	0.00682028	0.00691354
70660229		0.00253444	0.00208317	0.0024014	0.00294737	0.00407547	0.00522148	0.00601137	0.00635198	0.00658654	0.00718168	0.00533935	0.00672706	0.00751577	0.00782526	0.00883303	0.00931858	0.00932172	0.00918119	0.00876851	0.00822491	0.0066301	0.0062747	0.00478134	0.00410829	0.00414268
70660536		-0.00238108	-0.00275911	-0.0027639	-0.00236699	-0.00205947	-0.00171535	-0.00121539	-0.000133532	-0.00024234	0.000647595	0.001516	0.00262972	0.00404689	0.00565858	0.00666256	0.0078464	0.0100558	0.0115551	0.0127382	0.0135726	0.0139369	0.0137992	0.012589	0.0114195	0.0108886	0.00999674	0.0083157	0.0069888	0.00614038	0.00491898
70660843		0.00340931	0.0039994	0.00426986	0.00411216	0.00357062	0.00285277	0.00226802	0.00217818	0.00279039	0.00406015	0.00578458	0.00742782	0.00970738	0.012486	0.0150608	0.0166172	0.0171005	0.0155103	0.0128194	0.0116216	0.011237	0.0107949	0.0108965	0.0106969	0.0104205	0.00959756	0.00883951
70661834		0.000422601	0.000241281	0.000151061	0.000147751	0.000305655	0.000720838	0.00134731	0.00207836	0.00278752	0.00334815	0.00358271	0.00249605	0.00262083	0.00350714	0.00440139	0.00558534	0.00664621	0.00761869	0.00807128	0.00812054	0.00805693	0.00805127	0.00751975	0.0072241	0.00638822	0.00581075	0.00502057	0.00439696
70662211		-0.000270204	-0.00110093	-0.00152389	-0.00144027	-0.000934609	-2.00476e-05	0.00110378	0.00246793	0.00406217	0.00577826	0.00733312	0.00843358	0.00747193	0.00717522	0.00750357	0.00886407	0.0103883	0.0119451	0.0128996	0.0131883	0.0115348	0.0099269	0.00824286	0.00684854	0.00563025	0.00448935	0.00418312	0.00381776	0.00248874
70662518		4.8405e-05	0.000236918	0.000936838	0.00239311	0.00450731	0.00688666	0.00865503	0.00986426	0.0106608	0.00958575	0.00701083	0.00543053	0.00288639	0.00292187	0.00142539	0.00210117	0.00152554	0.00168633	0.003328	0.00235996	0.00391694	0.00627657	0.00568536	0.00705117	0.00821457	0.00930524
70663062		0.00340874	0.00381366	0.00360985	0.00405305	0.00456229	0.00532876	0.00592689	0.00651294	0.00730423	0.00771185	0.0075133	0.00680632	0.00578051	0.00495215	0.00547884	0.00567813	0.00670377	0.0067193	0.0079426	0.00864126	0.00843118	0.0088186	0.00803311	0.00878126	0.00813193	0.00859285	0.00852682	0.00841298	0.00799974
70663132		-0.00164314	-0.00178119	-0.001697	-0.00147638	-0.00238766	-0.002173	-0.00177946	-0.00101582	0.000897974	0.00263272	0.00485358	0.00694183	0.00678028	0.00767633	0.00828178	0.00865354	0.0083364	0.0072739	0.00658412	0.00656664	0.00659139	0.00891008	0.00851251	0.0110508	0.0128033	0.0127151	0.0115085	0.00983939	0.0103403
70663746		0.000215277	0.000166917	0.000121401	-0.000117493	-0.000730614	-0.00118756	-0.00162176	-0.00141753	-0.000810177	-0.000878903	0.000642721	0.00237422	0.00426107	0.00600485	0.00758485	0.00898044	0.00994532	0.0101272	0.0102803	0.00961552	0.00869756	0.00784556	0.00747713	0.00735214	0.00790925	0.00792602
70663816		0.00275157	0.00236234	0.00230224	0.00261539	0.00306824	0.00342118	0.00361769	0.00375618	0.00402319	0.0046547	0.00591183	0.00788711	0.0102195	0.0118741	0.0127395	0.0138496	0.0144248	0.0141548	0.0128266	0.0112148	0.009554	0.00884653	0.0087778	0.00875206	0.00919903	0.00967321	0.010283	0.0104748	0.00985789
70664430		-0.000297639	-4.17551e-05	4.33774e-05	-0.000680384	-0.00100122	-0.000957678	-0.000430959	0.000631329	0.00205425	0.00365091	0.0053872	0.0071746	0.00870448	0.00906256	0.00871429	0.00786188	0.00606688	0.00417671	0.00320509	0.00262454	0.00275626	0.00346	0.00241954
70664737		0.000724705	0.000959717	5.72166e-05	-0.000994638	-0.00138925	-0.00192737	-0.0022778	-0.00215145	-0.00156181	-0.000788913	1.22641e-05	0.000517393	0.000881789	0.00173934	0.00331678	0.00479689	0.00743526	0.00862563	0.00900096	0.0104996	0.0105049	0.0108642	0.0100853	0.0100858
70665281		0.00050294	0.00127253	0.002278	0.00363347	0.00258324	0.00523719	0.00562809	0.00740289	0.00918998	0.0107713	0.0117963	0.0114481	0.00982357	0.0105565	0.00857019	0.0083273	0.00760576	0.00789135	0.0072916	0.00746131	0.00663364	0.00685545	0.00635777
70665728		-0.00172432	-0.000744617	-0.00120507	-0.00110128	-0.00148947	-0.0018476	-0.00227511	-0.0022837	-0.00143827	0.000279919	0.0026241	0.00531227	0.00793146	0.00937016	0.00946799	0.00942095	0.00921294	0.00933459	0.009277	0.00904494	0.0093481	0.00971087	0.00933635	0.00858298
70665965		-0.000669571	-0.00049225	-1.22514e-05	0.000780471	9.96717e-05	0.000795149	0.00158795	0.000798343	0.00218706	0.00108307	0.00234354	0.00533643	0.00839988	0.0105638	0.0086466	0.0102374	0.0115747	0.0115078	0.0125908	0.0114301	0.0121039	0.0113351	0.0109464	0.0108202	0.0105807	0.00965738	0.00856051
70666035		0.00414481	0.0044744	0.00472461	0.00499596	0.00546435	0.00586785	0.00593612	0.00581589	0.00574112	0.00572581	0.0063156	0.00698124	0.00723752	0.00727425	0.00730482	0.00610124	0.00483864	0.00420515	0.00353682	0.00320058	0.00283495	0.00241627	0.00346365	0.0034683	0.0036067	0.00422488	0.00518022	0.00542933
70667570		-4.6923e-05	-0.000260648	-0.000638983	-0.00110191	-0.00176775	-0.00182536	-0.00164731	-0.0011466	-0.000297447	-0.000945914	0.000480373	0.00118629	-0.00057185	-0.00334936	-0.00219078	-0.0045891	-0.00463222	-0.00180409	-0.00454643	0.00061854	0.00378427	0.00739528	0.00873637	0.00954308	0.0103121	0.0112063	0.0104399	0.0112137	0.00951652	0.00963383
70668184		-0.00228049	-0.00130117	-0.000189142	0.00183234	0.00342321	0.00495298	0.00618379	0.00704329	0.00774727	0.00757765	0.00774401	0.00972716	0.0087583	0.00972493	0.00917786	0.0086433	0.00828256	0.00782378	0.00721248	0.00639352	0.00572464	0.00515717
70668491		0.000170638	0.000732484	0.00161982	0.00272695	0.00402855	0.00547435	0.00681333	0.00716966	0.00606793	0.00650904	0.00560836	0.00622615	0.00572663	0.00589928	0.00643842	0.00741717	0.00891741	0.0108505	0.0127201	0.0139889	0.0143069	0.0135874	0.0127465	0.0115931	0.0101019	0.00806942	0.00748599	0.00629286
70669175		0.00361979	0.00320654	0.00365124	0.00498129	0.00675619	0.00846296	0.00981686	0.0108829	0.011972	0.013289	0.0148032	0.0164048	0.0171318	0.0165732	0.0161465	0.0161963	0.0151459	0.0128559	0.0125371	0.0109378	0.0107051	0.00852862	0.00757737	0.00754386
70669482		0.00136522	0.00162459	0.00146983	0.0014544	0.00152911	0.00153588	0.00145078	0.00144676	0.00198173	0.00279058	0.00420369	0.00540428	0.00670407	0.00767027	0.00850927	0.00909993	0.00947412	0.00951861	0.00960574	0.00964269	0.00892251	0.00856785	0.00792433	0.00767715	0.00748572	0.00760019	0.00765661
70670613		0.00102077	0.00064867	0.000338631	0.000354826	0.000301256	0.000540833	0.00100571	0.00162645	0.0022731	0.00335435	0.00304894	0.00263333	0.00234385	0.00252329	0.00334103	0.00481411	0.00729355	0.00962785	0.0105056	0.0117592	0.012881	0.0137941	0.0142836	0.0145041	0.0145197	0.014301	0.0134622	0.012192	0.0107616	0.0094321
70671087		0.00351397	0.00393444	0.00409189	0.00421933	0.00449378	0.00454721	0.00398064	0.0044769	0.00516831	0.00590893	0.00666866	0.00758156	0.00868981	0.00872879	0.00978574	0.00963437	0.00927669	0.00859041	0.00778814	0.00697936	0.00626494	0.00547077	0.00482109	0.00433366
70671534		0.00118483	0.00174925	0.00164258	0.00139481	0.00127681	0.00122405	0.00124866	0.00122172	0.00109712	0.000942573	0.00091502	0.000548283	0.000766242	0.00136105	0.00411128	0.00558952	0.00742907	0.00981711	0.0121284	0.0138997	0.0149575	0.0138685	0.0123254	0.00959188	0.00653251	0.00355624	0.000186412	-0.00149534	-0.00178059	-0.00104119
70672385		-0.000910011	0.000526897	0.00134661	0.000919162	0.000514341	0.00050513	0.000127848	-1.97307e-05	-5.81292e-05	0.000286212	0.000481444	0.00088787	0.00192314	0.00228189	0.00374749	0.00550006	0.00694157	0.00827206	0.0105586	0.0125715	0.0136026	0.0128984	0.0115059	0.0104978	0.0103699	0.0105333	0.0109626	0.0113883
70672455		0.00158383	0.00168263	0.00144414	0.000900703	0.000414203	3.54311e-05	-9.97305e-05	4.41041e-05	0.00294741	0.00498323	0.00705757	0.00844962	0.0091287	0.00844206	0.00996513	0.0103679	0.00907745	0.00988418	0.00957906	0.0101131	0.00964951	0.00905422	0.00870795	0.00769514	0.00713477	0.00669758	0.00703361	0.00623689
70672832		0.0017811	0.00213148	0.00267228	0.00242244	0.00230217	0.00387204	0.0047352	0.00372229	0.00581023	0.00716881	0.00841656	0.00759555	0.00905578	0.00887557	0.00882964	0.00890643	0.00851224	0.00802549	0.00769591	0.00798048	0.00810804	0.00838535	0.0091802	0.00880078	0.00874383	0.00863038
70674060		0.000584721	0.000270191	3.2595e-05	-1.49082e-05	0.000202543	0.00106048	0.00320586	0.00484206	0.00594963	0.006633	0.00698823	0.00820079	0.00932026	0.0102384	0.0106449	0.00950977	0.00908915	0.00807017	0.00812509	0.00775293	0.00743279
70674367		-0.00185082	-0.00298192	-0.00372707	-0.00377379	-0.00313832	-0.00211712	-0.00107236	-0.000288093	0.000337665	0.00103144	0.00190171	0.00298852	0.00169862	0.00380843	0.00615392	0.00548431	0.00750714	0.00893103	0.00872293	0.00986153	0.011028	0.0118864	0.0106889	0.0109925	0.0107811	0.0115267	0.0101387	0.0113653	0.0107056	0.0100365
70674814		0.00297736	0.00304608	0.00304436	0.00318807	0.00351648	0.00362522	0.00343386	0.00303177	0.00264891	0.00252247	0.00246873	0.00362725	0.00419614	0.00381198	0.00431101	0.00475736	0.00528684	0.00574317	0.00596732	0.00740996	0.00814289	0.00828341	0.00886774	0.00943089	0.00909842	0.00789809	0.00714639	0.0062567
70675972		0.00321116	0.00367701	0.00411497	0.00446464	0.00480093	0.00447668	0.00456673	0.00459945	0.00488262	0.00540438	0.00612889	0.00723198	0.00636609	0.0073646	0.00796441	0.0084507	0.00820337	0.00820139	0.0067499	0.00527148	0.00423455	0.00298912	0.00191116	0.000430868	-0.000869335	-0.00206163	-0.00340243	-0.00485386	-0.00571352	-0.00590463
70676656		-0.000243973	-0.000134005	4.85399e-06	0.000392727	0.000766352	0.00097927	0.000960553	0.000796614	0.000828303	0.00107793	0.00183945	0.00309989	0.00431779	0.00501318	0.00529507	0.00529282	0.00532115	0.00505537	0.00580964	0.00572218	0.00740313	0.00938713	0.00913273	0.00912098	0.00818874	0.010172	0.00940807	0.00981416	0.0103964
70677033		-0.00233163	-0.00200702	-0.00156911	-0.000829097	0.000387224	0.00210517	0.00424723	0.0065256	0.00895715	0.0114048	0.0137786	0.0155678	0.0146917	0.0146279	0.0141973	0.0134587	0.0129803	0.0108584	0.0101429	0.00935846	0.00742399	0.00615739	0.00470528
70677103		-0.00144379	-0.00165206	-0.00179404	-0.00177939	-0.00154094	-0.00044565	0.000568178	0.00190709	0.00350165	0.00531963	0.00727727	0.00921074	0.0116086	0.0128672	0.0136548	0.0142217	0.0146485	0.0147067	0.0141786	0.0132248	0.0123785	0.0121312	0.0117021	0.011647
70677410		0.00481319	0.00532502	0.0048063	0.00335017	0.00272657	0.00244225	0.00226201	0.00372545	0.00418663	0.00595081	0.00806491	0.00964411	0.00951693	0.00876649	0.00936149	0.00852313	0.00752861	0.00758284	0.00713434	0.00657045	0.00534047	0.00463069	0.00350394	0.00361683	0.00340342	0.00356388
70678638		0.00160952	0.000700096	6.58408e-05	-0.000341451	-0.000476395	7.46294e-05	0.00120024	0.00268646	0.00418488	0.00562656	0.0071305	0.00857904	0.0095698	0.00992759	0.00987914	0.00958766	0.00922953	0.00867177	0.0081496	0.00721152	0.00629849	0.00614294	0.0061644	0.0062889	0.00628879	0.00595634	0.00570662
70678945		0.00255269	0.00320871	0.00378081	0.004353	0.00497357	0.00551463	0.00577236	0.00600603	0.00595999	0.00597437	0.00580438	0.00552045	0.00573806	0.00608456	0.00650352	0.00672338	0.00696105	0.00643451	0.00610655	0.00664834	0.00644748	0.00642759	0.00580183	0.00622052	0.0058636	0.00606032	0.00588592	0.00552471	0.00498739	0.00446858
70679252		0.000118265	0.000835209	0.00151936	0.00137106	0.00219944	0.00267533	0.00364076	0.00506537	0.00653965	0.00781532	0.00894757	0.00980931	0.00999642	0.00955182	0.00896249	0.00830613	0.00699016	0.0069349	0.00587952	0.00474691	0.00487914	0.00428902	0.00517366	0.00441716	0.00381712	0.00384881	0.00324976	0.00290593	0.00302903
70680006		0.00322918	0.0036673	0.00372691	0.0027896	0.00209813	0.00148348	0.00135315	0.00198299	0.00319441	0.00496374	0.00689842	0.00840339	0.00974268	0.00928029	0.010218	0.0106473	0.010483	0.011289	0.0120569	0.0114734	0.0108711	0.0101233	0.00917619	0.00869998
70680857		0.00128968	0.00242469	0.00468894	0.00729412	0.0101798	0.0125848	0.013722	0.0135035	0.0124518	0.0113014	0.0105684	0.0102691	0.00972033	0.00939212	0.0085868	0.00755283	0.00637961	0.00622462	0.00560292	0.00550953	0.00537551	0.0050993
70681094		0.00041804	0.00049936	0.00103463	0.00158063	0.00170496	0.00272669	0.00286385	0.00270444	0.00289877	0.00315129	0.00388461	0.00502264	0.00637811	0.00761003	0.00874074	0.010244	0.00872911	0.0101399	0.0108947	0.0121208	0.0137325	0.0126265	0.0151264	0.0150792	0.0149809	0.0147966	0.0134658
70681541		0.00268269	0.00347028	0.00443653	0.00513193	0.00468333	0.00418998	0.00380416	0.00390976	0.00471947	0.00593217	0.0071722	0.00844415	0.0113314	0.0113852	0.0115312	0.0138738	0.0144629	0.0118797	0.0122068	0.0096081	0.00839827	0.00726869	0.00605347
70682225		0.000850292	0.00160097	0.00295378	0.00460686	0.00661015	0.00811656	0.00907533	0.00970396	0.00941561	0.00904057	0.00900051	0.00787035	0.00585324	0.0041845	0.00210214	0.000170732	-0.000634289	-0.00187388	-0.00231668	-0.00226667	-0.00215391	-0.00173842
70682462		0.00451783	0.00433733	0.00447337	0.00483375	0.00534367	0.00596798	0.00674066	0.00750642	0.00697166	0.00650113	0.00687366	0.00668607	0.00579026	0.0039285	0.00233743	0.000832294	-0.000968252	-0.00194602	-0.00225824	-0.00176771	-0.00116585
70682532		-0.00262083	-0.00200583	-0.0013288	8.73596e-05	-4.82726e-05	0.00129741	0.00280646	0.00333477	0.00375667	0.00252086	0.00300147	0.00401856	0.00641887	0.00950752	0.0114144	0.0114764	0.0115959	0.0107703	0.00923401	0.00814231	0.00825967
70682839		-0.00274723	-0.00200242	-0.000723287	0.00120028	0.00370495	0.00641803	0.00925548	0.0113901	0.0127301	0.012679	0.0117207	0.010192	0.00784099	0.00607196	0.00451645	0.00278489	0.00243462	0.00186815	0.000982842	0.00145394	0.00133258
70683076		0.00373739	0.00423923	0.00413908	0.00392456	0.00514645	0.00357228	0.00426059	0.00531933	0.00652824	0.00834381	0.00931992	0.00799424	0.00994665	0.0109724	0.0107415	0.0110408	0.0108313	0.0102798	0.00994101	0.0113354	0.0122466	0.0129841	0.0135229	0.0133731	0.0125018
70683383		0.000194101	0.000229238	0.00067927	0.000770758	9.54248e-05	-0.000481621	-0.00049076	0.00070246	0.00246947	0.00434833	0.00676817	0.00691268	0.00719391	0.00763195	0.00798914	0.00937989	0.0101156	0.0113127	0.0105654	0.0110479	0.0113918	0.0111939	0.0115726	0.0112346	0.0108337	0.0101209	0.00890922	0.0077036
70683523		0.000431262	0.000720468	0.000110682	-0.000574105	-0.000895632	-0.000124538	0.000315354	0.00103514	0.0017865	0.00316494	0.00415784	0.00528604	0.00670571	0.0082807	0.0101866	0.00950616	0.0106826	0.0108799	0.0110535	0.0110613	0.010756	0.00996236	0.0092263	0.00765561	0.00627885	0.00434755	0.00335328	0.00290389
70683690		0.00243077	0.00244785	0.00282224	0.003279	0.00311617	0.00361466	0.00471166	0.00350488	0.00411148	0.00509173	0.00638273	0.00730144	0.00759644	0.00820424	0.00794018	0.00670367	0.00558249	0.00524837	0.00400257	0.00483486	0.00486512	0.00444337	0.00423408	0.00252511	0.000651316	-0.00116694
70683830		-0.000825659	-0.00108717	-0.00102036	-0.000880515	-0.000656249	-0.000265459	0.000244151	0.0015938	0.00299517	0.00480359	0.0067459	0.00859763	0.0103486	0.0120837	0.0138726	0.0156877	0.0147208	0.0136012	0.0140702	0.0138881	0.0145583	0.0137979	0.0128658	0.0124377	0.0123662	0.0127373	0.0118908	0.0115212
70684067		-0.000531504	0.00014784	0.00126365	0.00241189	0.00228854	0.00284212	0.00307799	0.00318728	0.00348079	0.00508239	0.00608165	0.00717787	0.00813687	0.00869496	0.00822752	0.00796636	0.00805523	0.00841892	0.0106496	0.00971718	0.00902484	0.00835431	0.00984298	0.00794698	0.00606667	0.00622977	0.00440804	0.00160263	0.000397562	-0.00125431
70684681		-0.00508772	-0.00592898	-0.0069548	-0.0073812	-0.00632094	-0.00454748	-0.00245878	-0.000189969	0.00222486	0.00462909	0.00743103	0.00992045	0.0121297	0.0139758	0.0149419	0.0146917	0.0136833	0.0139199	0.0131841	0.0127209	0.0120193	0.0110123	0.0100637	0.0089518	0.00799441	0.00752726
70685295		0.00078438	0.000714985	0.000590163	0.000390468	0.000183657	0.000738646	0.000926917	0.0013626	0.00203282	0.00310753	0.00466942	0.00656656	0.00844934	0.0100108	0.0112558	0.0124838	0.0136511	0.0141511	0.0136622	0.012108	0.0102382	0.00882045	0.0072575	0.00560413	0.00437351	0.00244673
70685435		-0.00173068	-0.00143768	-0.0015189	-0.000513204	0.000449267	0.000982205	0.00161415	0.00396248	0.00470947	0.00590714	0.00674818	0.00754247	0.00820046	0.00698237	0.00747334	0.00700492	0.00643441	0.00713934	0.00697683	0.00688848	0.00634082	0.00618027	0.00476627	0.0037942	0.00307044	0.00260083	0.00211731	0.00194957
70685505		0.00175829	0.0027157	0.00349664	0.00398351	0.00427598	0.00452588	0.00490259	0.00460086	0.00534827	0.0064228	0.00708522	0.00830683	0.010032	0.00976386	0.0100542	0.00936076	0.00798658	0.006446	0.00557816	0.00533049	0.00399772	0.00164629	-0.000230692	-0.00172236	-0.00292492	-0.00340023	-0.00300179
70686049		-0.00085714	-0.00176294	-0.00181728	-0.00175077	-0.001617	-0.00139418	-0.000887433	0.000114552	0.000207492	0.000979938	0.000911912	0.00150155	0.00176974	0.00284927	0.00464519	0.00366322	0.0063873	0.00516159	0.00689066	0.00666136	0.008179	0.00893256	0.00808943	0.00862287	0.00766141	0.00709899	0.00744596	0.0083677	0.00936318	0.00883635
70686119		0.000269389	0.000526195	0.000925344	0.00158912	0.00227417	0.0029685	0.00405596	0.00582681	0.0061938	0.00599506	0.00690903	0.00717395	0.00647834	0.00611298	0.0063486	0.0057317	0.00601686	0.00533633	0.00509276	0.00425336	0.00359381	0.00331675	0.00251331
70686733		0.00279591	0.00279607	0.00203275	0.000778683	-0.000315401	-0.00092252	-0.00162391	-0.00209705	-0.00185439	-7.58635e-05	0.00036371	0.0013978	0.00327537	0.00560788	0.00806257	0.00992623	0.0109544	0.0114459	0.0116345	0.0116877	0.0116643	0.0112695	0.0112231	0.0105965	0.0101944	0.00929856	0.00859416
70687040		0.00241426	0.0021445	0.00183442	0.00193133	0.0026169	0.00380716	0.00504048	0.00596863	0.00718826	0.00884528	0.0109043	0.0123312	0.01291	0.0128895	0.0124338	0.01162	0.0103827	0.00976811	0.00874738	0.00767706	0.00654932	0.0054097	0.00363913
70687277		0.00487002	0.0050006	0.0051673	0.005167	0.00549618	0.00640873	0.00793845	0.00932752	0.0102927	0.0111435	0.0110407	0.0112003	0.00999053	0.00900139	0.00792218	0.00702826	0.00674198	0.00699391	0.00734147	0.0070411	0.00646719	0.00580753
70688268		0.000778793	0.00120944	0.00166796	0.00247588	0.00315035	0.00336632	0.00280511	0.00271165	0.00410306	0.00428262	0.00583776	0.008196	0.00817279	0.00850685	0.00658314	0.00572578	0.00328477	0.000601032	-0.00123765	-0.00172216
70688575		-0.00106961	-0.000863618	-0.00050862	4.86614e-05	0.000747956	0.00300897	0.00400342	0.00467791	0.00518404	0.0057503	0.006315	0.00912313	0.00932307	0.00926645	0.00918855	0.0095823	0.00909995	0.0088857	0.00836622	0.00754022	0.0058129	0.0039597	0.00382036	0.00194053	0.000477945	3.17289e-05	0.000562123	-0.00122439	-0.000591671
70688715		-0.000292699	5.51449e-05	0.000310068	-7.76939e-05	0.000198443	0.00102442	0.00258211	0.00455541	0.00589881	0.00699048	0.00814521	0.00837039	0.00750744	0.00436202	0.00311048	0.00223908	0.00199631	0.00105393	0.000726986	0.000249151	0.000226444
70689022		-8.86693e-05	0.000730277	0.000577842	-0.000601674	-0.000167675	-0.000155806	0.00086001	0.0020916	0.00397143	0.00391798	0.00559232	0.00564613	0.00629618	0.00538628	0.00562359	0.00589441	0.00638034	0.0048401	0.00595922	0.00705235	0.00779523	0.00925225	0.00933005	0.01084	0.00966308	0.00864168	0.00774975	0.00676273	0.00604954
70689496		0.00117814	0.00183711	0.00157105	0.00164811	0.00123574	0.00126818	0.00206717	0.00377714	0.00432461	0.00496759	0.00819146	0.00911438	0.00888674	0.00861389	0.00848926	0.00765049	0.00740471	0.00701496	0.0067257	0.00642176	0.00582035	0.00505857	0.00451954	0.00409865	0.00421473	0.00451726
70690250		0.00203775	0.00209634	0.00257726	0.00343752	0.00400497	0.00425916	0.00449473	0.00401328	0.00376206	0.00383974	0.00421906	0.00483756	0.00486957	0.00494653	0.00526296	0.00581824	0.00799816	0.00827033	0.00850558	0.00922028	0.0100967	0.010538	0.0103376	0.0101967	0.00928647	0.00830612	0.00711386	0.00629165	0.00557445	0.00469659
70690320		0.000385315	0.00053799	0.000579869	-0.0001257	0.00278402	0.00190715	0.00368908	0.00545749	0.00697311	0.00841438	0.00785296	0.00731701	0.00666186	0.00608675	0.00629114	0.00583948	0.004666	0.00324838	0.00256882	0.00287342	0.00382036	0.00434281	0.00591525	0.00684817	0.0070322	0.00699568	0.00664725
70690487		-0.000274403	-0.00215905	-0.00171199	-0.000486397	0.000961065	0.00272472	0.00460969	0.00597436	0.00643385	0.00560135	0.00540586	0.00479921	0.00400706	0.00284204	0.00190072	0.00125425	0.000651282	0.000367842	0.000269459	0.00119842	0.0019959	0.00216577	0.00274473	0.00336898
70691241		0.00468986	0.00587077	0.00629148	0.00621465	0.00710355	0.00676439	0.00680827	0.00685799	0.00705971	0.00615105	0.00456663	0.00370983	0.00373973	0.00245009	0.00256972	0.000921894	-0.00110441	-0.00133186	-0.00166487	-0.00209513	-0.00175011	-0.000528301	0.00158379
70692302		0.00574308	0.00702665	0.00725679	0.00721757	0.00665129	0.0058121	0.00495408	0.00488408	0.0052063	0.00494075	0.00509007	0.00437842	0.00327205	0.00261596	0.00172413	0.00130035	0.000549168	-6.98144e-05	-0.000465629	-0.000778775	-0.000883662	-0.00095714	-0.000831134
70692469		-0.00185335	-0.00197473	-0.00219197	-0.00255148	-0.00239263	-0.00249239	-0.00262318	-0.00295901	-0.00340501	-0.00370615	-0.00295618	-0.00160724	-0.000400323	0.000133614	0.000293156	0.000721873	0.00145752	0.0027617	0.00400308	0.00596083	0.00852942	0.00999142	0.0126252	0.0131233	0.0156179	0.0170176	0.0166144	0.0133248	0.00984486
70692609		0.00153452	0.0016717	0.0018824	0.00227492	0.00275512	0.00372021	0.00522576	0.00723489	0.0115005	0.0125214	0.0125331	0.0113165	0.0103516	0.0100061	0.009388	0.00809118	0.00638961	0.00478034	0.00398384	0.00301339	0.00285033	0.00251307	0.00184366
70693083		0.000734495	0.000285215	0.000282868	-0.000125763	-0.000757983	-0.000879352	-0.00059049	0.000300659	0.00175706	0.00411668	0.00438418	0.00819615	0.00808845	0.0105856	0.0127921	0.0144267	0.0152202	0.0150899	0.0140855	0.012181	0.00933219	0.00605121	0.00317118	0.00132521	-0.000840712
70693530		0.00154578	0.00181801	0.00225506	0.00277958	0.00324332	0.00266572	0.00392877	0.00470251	0.00726969	0.00925623	0.00927307	0.00876689	0.0086743	0.00902366	0.00975484	0.0098784	0.00865089	0.00865392	0.00676582	0.00599511	0.00511657	0.00468717	0.00386402	0.0028791	0.00188869
70693837		-0.00295631	-0.00360453	-0.00370082	-0.00340475	-0.00400091	-0.00291962	-0.00173348	0.00105626	0.00391229	0.006766	0.00954451	0.0122527	0.0147825	0.0166126	0.0171649	0.0164356	0.0149196	0.0131957	0.012518	0.0120873	0.0119396	0.0112601	0.0106478	0.0103703	0.00960431	0.00877964
70694074		0.000755438	0.00130291	0.0023449	0.0028717	0.00261779	0.00152377	0.000336061	-0.000643938	-0.00136127	-0.00187197	-0.00103319	-0.000974283	-0.000588807	0.000138101	0.0011216	0.00234183	0.00391441	0.0056249	0.00873635	0.0104208	0.011644	0.0121597	0.0122873	0.0121164	0.0113935	0.0103741	0.0093276	0.00793801	0.00695761
70694381		-0.00457783	-0.00445739	-0.00395994	-0.00312891	-0.00198657	-0.000549577	0.00195223	0.00382207	0.00572572	0.00746702	0.00876226	0.00930173	0.0090943	0.00950296	0.00903101	0.00843374	0.00790846	0.00748119	0.00724954	0.00706993	0.00753667	0.00749507	0.00711442	0.00648856	0.00627375	0.00531761	0.00407461
70695065		0.00242526	0.0025157	0.0027924	0.00305797	0.00349865	0.00429238	0.00496817	0.00468218	0.00544447	0.00627957	0.00674863	0.00630891	0.00610095	0.00612706	0.00647247	0.00794329	0.00636244	0.00785925	0.00857492	0.00845523	0.00829992	0.00667641
70695986		-4.2753e-05	-0.000249261	-0.000542075	-0.000747996	-0.000667679	-0.000429439	0.000147087	0.00102239	0.00216857	0.00597509	0.00857441	0.0112019	0.0125707	0.0127862	0.0134075	0.0134932	0.0135494	0.0125718	0.0101057	0.00793393	0.00715543	0.00687412	0.00611584	0.00563788	0.00535281	0.00479067	0.00431884	0.00321194	0.00213978
70696433		0.00410705	0.00460289	0.0057306	0.00680314	0.00751987	0.00802811	0.00863007	0.00854049	0.00802355	0.00647665	0.0052481	0.00535792	0.00603488	0.0052819	0.00468468	0.00321294	0.00200112	0.00228111	0.00139542	0.00219498	0.00158598	0.0016753	0.00109435	0.000741464	0.000425527
70696977		0.0016867	0.00188201	0.00214534	0.00229996	0.0022202	0.0019774	0.00239407	0.00296966	0.0038505	0.00497032	0.00602704	0.00605021	0.00710541	0.00824743	0.00933228	0.0105198	0.0103198	0.00948638	0.0106941	0.00888972	0.00839527	0.00630701	0.00558261	0.00553128	0.00555358	0.00550145	0.00553382
70697661		0.00257165	0.00221909	0.00355587	0.00482527	0.00499314	0.00635293	0.0077423	0.00741979	0.00751639	0.00747032	0.00675003	0.00606656	0.00520626	0.00549611	0.00482173	0.00531144	0.00757694	0.00862781	0.00816983	0.00710978	0.00654263	0.00582703	0.00529506	0.00492812	0.00469045	0.00391207	0.00328322
70697968		0.00424154	0.00531939	0.00517594	0.00556859	0.00582916	0.00684589	0.00777673	0.00893512	0.0103301	0.00933834	0.010669	0.0118292	0.0116734	0.0117227	0.0121412	0.0124988	0.0126835	0.012147	0.0108249	0.00973052	0.00754823	0.00571091	0.00662855	0.00626456	0.00644026	0.0066686
70698345		0.000151151	0.00052638	0.00151058	0.0028175	0.00415255	0.00538347	0.00504082	0.00603144	0.00689272	0.00653598	0.00498521	0.00513975	0.00493056	0.00550851	0.00570134	0.00525114	0.00593603	0.00615482	0.00708075	0.00704738	0.00716006	0.00744624	0.00779398	0.00722731	0.00608261	0.00594626	0.00486245	0.00361001	0.00177068
70698652		0.000160358	4.35681e-05	-0.000167029	0.000217675	0.00051094	0.000635521	0.000645037	0.000694879	0.00110218	0.00180502	0.00328686	0.00523161	0.00665927	0.00803678	0.00901625	0.0109743	0.0116702	0.0111899	0.0111904	0.0102152	0.0087707	0.00929781	0.00884792	0.00857184	0.00861641	0.00914626	0.00911973	0.00908068
70699880		-0.00200903	-0.00185702	-0.0016367	-0.00124299	-0.000696281	0.00044584	0.00159419	0.00244398	0.00270451	0.00254026	0.00235023	0.00235574	0.00124574	0.000141431	0.00158956	0.00268503	0.00322334	0.00355293	0.00386602	0.0052362	0.00531578	0.00665135	0.00809801	0.0112419	0.012234	0.0124445	0.0121075
70700187		0.00067127	0.000333973	-5.14748e-06	-5.96548e-06	4.55892e-05	0.0003161	0.00051952	0.000485054	0.000395643	-6.76596e-05	-0.000576334	-0.000940416	-0.000495728	-0.000255378	-0.000153853	0.000136194	0.000597964	0.00231153	0.0033956	0.00470622	0.00606502	0.00713875	0.00934658	0.0109037	0.0118148	0.0117101	0.0134808	0.0136762	0.013439	0.012169
70700327		-4.97441e-05	0.000418737	0.000779406	0.00172222	0.00247653	0.00309644	0.003471	0.00350327	0.00373183	0.00416043	0.00485352	0.00626062	0.00823216	0.0102718	0.0121437	0.013505	0.0142401	0.0138081	0.0132234	0.0125768	0.0121481	0.011358	0.00938038	0.00810275	0.00729777
70700634		0.00192106	0.00283866	0.00371978	0.00452147	0.00491766	0.00496008	0.00524422	0.00513115	0.00519161	0.00518618	0.00567557	0.00634929	0.00736207	0.00927206	0.0113333	0.010476	0.0111215	0.0119516	0.0113006	0.0110162	0.00985285	0.00863387	0.00716527	0.00603961
70701011		-0.00365023	-0.00423649	-0.00431939	-0.00440073	-0.0046873	-0.00433668	-0.00382903	-0.00297313	-0.00161952	0.000409365	0.00246371	0.00502143	0.00752578	0.00950218	0.0107612	0.0116711	0.012238	0.0125203	0.0133918	0.0127338	0.0121407	0.0112866	0.0104365	0.00983484	0.00895306	0.00822803
70701555		0.00706275	0.00776164	0.00856497	0.00831502	0.00828183	0.00813812	0.00763644	0.00682612	0.00674596	0.0071789	0.00761674	0.00598469	0.00582208	0.00508552	0.00473361	0.00482248	0.00451762	0.00521368	0.00452555	0.00305119	0.00241017	0.00129853	0.000669243	0.00040561	0.000508972
70702783		0.00209452	0.00244254	0.00265517	0.00271266	0.00257371	0.00225395	0.00155805	0.000911431	0.000844568	0.00134054	0.00235674	0.00374592	0.00598999	0.00726203	0.00790967	0.00827709	0.00864394	0.00916799	0.0112603	0.0114455	0.0111475	0.0101379	0.00966146	0.00923983	0.00893573	0.00967627	0.0087394	0.00853728	0.0073689	0.00674466
70702853		0.000407251	0.0008358	0.000985785	0.000836201	0.00127786	0.00297902	0.00222923	0.00390734	0.00490888	0.00550114	0.00729272	0.00677672	0.00901611	0.00726815	0.0069247	0.00715076	0.00825913	0.00814329	0.00770793	0.00752862	0.00732709	0.00854968	0.00769242	0.00766496	0.00701811	0.00614738	0.00536993
70702923		-0.000747171	0.000272467	0.00193482	0.00409889	0.00647158	0.00855477	0.0100958	0.010893	0.0104773	0.00939844	0.0080068	0.00637516	0.00470675	0.00379637	0.00269128	0.00208723	0.00211156	0.00186007	0.00199117	0.00163779	0.00105772	0.000712728
70703090		0.000124543	0.000746194	0.00215942	0.00399215	0.00569316	0.00716352	0.00833968	0.00935331	0.00990615	0.0102647	0.0104686	0.0104038	0.0101143	0.00982313	0.00948311	0.0098116	0.0100084	0.0101297	0.0100848	0.0101006
70704458		0.00229969	0.00263039	0.0031388	0.00343026	0.00357583	0.00398427	0.00387151	0.0044838	0.00541671	0.00661988	0.0082219	0.00926375	0.00989304	0.0100258	0.00983803	0.0104095	0.00919393	0.00908109	0.00756779	0.00661019	0.00509258	0.00319084	0.00172789	0.000964622
70704765		0.000273264	0.00089606	0.00155594	0.0024132	0.00352538	0.00464895	0.00542451	0.00604722	0.00573957	0.00569433	0.00609487	0.00640795	0.00779959	0.00923102	0.00759154	0.00763691	0.00725438	0.00720693	0.00742883	0.00742512	0.00787041	0.00767234	0.00829973	0.00758024	0.00656347	0.00660362	0.00656506	0.00639002
70704905		-0.0032128	-0.000858013	-0.00193782	-0.00123435	-0.000483966	0.000237408	0.00225471	0.00424482	0.00602805	0.00735425	0.00823585	0.00868602	0.00938377	0.00922771	0.00819826	0.00687799	0.00456475	0.00538723	0.00341538	0.00112943	-0.000100242	-0.000314706	-0.000385455
70705142		-0.000240554	-0.000115052	6.34162e-07	0.00072294	0.00140651	0.00233742	0.0032451	0.00414123	0.00510367	0.00612517	0.00605754	0.0068022	0.00601434	0.0079212	0.00695941	0.00815375	0.00827243	0.00846274	0.00828159	0.00776892	0.00771241	0.00699062	0.00635742	0.00540197	0.00486094	0.00456848	0.00405397	0.00337554
70705519		-0.000431716	9.632e-05	0.000740348	0.00147281	0.00213627	0.00282486	0.00321506	0.00349683	0.0037441	0.00389264	0.00430949	0.00561797	0.0067546	0.00757297	0.00787956	0.00754082	0.00678729	0.00604855	0.00566628	0.00551359	0.00562672	0.00556867	0.00536652	0.00492141	0.00462284	0.00390785	0.00383376	0.00344604	0.00299375
70705756		0.00121733	6.883e-05	-0.000914502	-0.00142537	-0.00111562	-8.02475e-05	0.000892613	0.00164357	0.00223344	0.0029221	0.00385709	0.00577484	0.00617099	0.00679634	0.00795801	0.00921938	0.00866508	0.00743604	0.00625375	0.00527934	0.00452308	0.0038612	0.00301641	0.00319571	0.00397557	0.00533389	0.00586361	0.00452022
70706370		-0.00177499	-0.00139972	-0.000814304	-0.000280713	0.0018636	0.000151586	0.0030895	0.00478894	0.00670918	0.00849588	0.00992642	0.0109146	0.0113144	0.0113793	0.0117929	0.0118522	0.0120817	0.0124378	0.0126073	0.0126187	0.0119504	0.0111094	0.0093988	0.008606	0.00766091
70707291		0.00247701	0.00301267	0.00382813	0.0043611	0.00414936	0.00359877	0.00339744	0.00363808	0.00415336	0.00465794	0.00486448	0.0049802	0.00505731	0.0036628	0.0047235	0.00460583	0.00491207	0.00427277	0.00497499	0.00409433	0.00225558	0.00100454	-0.000473615	-0.00094626	-0.000903815
70707361		-0.0033162	-0.00384545	-0.00427548	-0.00409284	-0.00333406	-0.00203881	-0.000447631	0.00242255	0.00470088	0.0062276	0.0080416	0.00969208	0.0109396	0.0117277	0.0116007	0.0103325	0.00891531	0.00755316	0.00696415	0.00640986	0.00563124	0.00527318
70707501		0.000590143	0.00125754	0.0021999	0.00322811	0.00413077	0.0048781	0.00540612	0.00738499	0.00814309	0.00900643	0.00983868	0.0104426	0.0107405	0.0105729	0.0107734	0.0101691	0.00988803	0.00969677	0.00941478	0.00981073	0.0099779	0.0100251	0.00981654
[truncated: 3,409 more rows]
