# Supplementary material for: An automatic approach for classification and categorisation of lip morphological traits
Source: PLoS One. 2019 Oct 29;14(10):e0221197. doi: 10.1371/journal.pone.0221197 (PMC6818784; doi:10.1371/journal.pone.0221197)
Supplement: S11 Table — (XLS) [file pone.0221197.s011.xls]

## Sheet: Sheet1
Individual ID
70118187		-0.727275	-0.53309	-0.484495	-0.456287	-0.426516	-0.425099	-0.462512	-0.456553	-0.420119	-0.370559	-0.363782	-0.355712	-0.335501	-0.330185	-0.319587	-0.315047	-0.357919	-0.3689	-0.370773	-0.329059	-0.297722	-0.24707	-0.222555	-0.210165	-0.207734	-0.208584
70118634		-0.209928	-0.404398	-0.534361	-0.622415	-0.762908	-0.824775	-0.741787	-0.638333	-0.680333	-0.606069	-0.5516	-0.491375	-0.432357	-0.39753	-0.389644	-0.388532	-0.376088	-0.351386	-0.333774	-0.292534	-0.252933	-0.226453	-0.215436	-0.229566	-0.245656	-0.260363	-0.267665
70118704		-0.873784	-0.859717	-0.824668	-0.682635	-0.565345	-0.523108	-0.514054	-0.496767	-0.466603	-0.401728	-0.367039	-0.316258	-0.320213	-0.316756	-0.310904	-0.303466	-0.310966	-0.316433	-0.319312	-0.313188	-0.327168	-0.358689
70119011		0.655317	0.953475	0.721687	0.546859	0.545738	0.422	0.341334	0.308134	0.29559	0.294076	0.314646	0.313569	0.314822	0.29044	0.26885	0.267886	0.259733	0.255818	0.272066	0.381997	0.729459	0.900138	0.902948	0.88311	0.869909
70119862		-0.157214	-0.0446657	-0.0123136	-0.227199	-0.272335	-0.379869	-0.457155	-0.451956	-0.408766	-0.376913	-0.316571	-0.259072	-0.255215	-0.225323	-0.211972	-0.19177	-0.203829	-0.211435	-0.185004	-0.2086	-0.208663	-0.191696	-0.169992	-0.155695
70120239		-0.137112	-0.213597	-0.264756	-0.293106	-0.245021	-0.300193	-0.38505	-0.509594	-0.595063	-0.443271	-0.551963	-0.576748	-0.616461	-0.749439	-0.755908	-0.71953	-0.551595	-0.469853	-0.438548	-0.371464	-0.360389	-0.376035	-0.387937	-0.305172	-0.322703	-0.338033	-0.348666	-0.332355	-0.31533	-0.305806
70120476		-0.140934	-0.457793	-0.651137	-0.842763	-0.766834	-0.87274	-0.811133	-0.580846	-0.491292	-0.44916	-0.456367	-0.452618	-0.403665	-0.357462	-0.303576	-0.219571	-0.13451	-0.0983279	-0.0287472	-0.0119006	0.00586315	0.0205842	0.0276087	0.0336741	0.034646	0.0268438	0.00519528	-0.0449624
70121914		0.493449	0.493354	0.49287	0.420099	0.312062	0.185256	0.141527	0.124482	0.103586	0.164623	0.0177206	-0.060993	0.363348	0.281456	-0.161083	-0.337542	-0.36611	-0.272422	-0.309095	-0.364517	-0.326348	-0.388413	-0.325918	-0.273458	-0.261593	-0.186692	-0.155118	-0.141362	-0.145591	-0.167638
70122151		0.0825589	0.22503	0.0685791	-0.106547	-0.708346	-0.327279	-0.104332	-0.128903	-0.0954959	-0.171258	-0.199343	-0.242599	-0.168482	-0.189508	-0.281462	-0.233189	-0.218943	-0.246933	-0.251405	-0.249849	-0.259986	-0.262654	-0.266463
70122458		-0.784347	-0.924902	-0.976214	-0.87887	-0.843563	-0.763785	-0.703219	-0.641947	-0.526528	-0.433157	-0.393976	-0.396822	-0.422852	-0.487086	-0.483236	-0.404036	-0.308441	-0.264198	-0.233104	-0.208524	-0.219656	-0.206879	-0.227949	-0.195525	-0.176627	-0.137055	-0.107045
70122765		0.250577	0.286471	0.33714	0.404431	0.46337	0.422407	0.0404394	-0.350993	-0.439875	-0.437951	-0.416096	-0.35323	-0.303965	-0.267573	-0.245706	-0.231461	-0.237514	-0.21907	-0.187977	-0.151786	-0.142696	-0.1299	-0.109972	-0.104223	-0.136292	-0.127814	-0.0999541
70123379		-0.0215024	-0.110332	-0.182989	-0.293995	-0.196694	-0.177245	-0.209031	-0.309626	-0.271231	-0.338887	-0.315963	-0.291368	-0.267945	-0.258695	-0.239867	-0.252147	-0.260138	-0.279874	-0.280963	-0.285664	-0.27987	-0.275601	-0.278571	-0.273549	-0.264607	-0.254798	-0.257671	-0.289671	-0.364025
70123686		0.921664	0.73832	0.440144	0.077525	-0.343464	-0.29213	-0.309397	-0.321415	-0.272592	-0.249643	-0.235185	-0.229168	-0.222144	-0.232421	-0.216314	-0.222195	-0.238689	-0.273352	-0.30883	-0.282495	-0.250306	-0.195441	-0.15404	-0.12437	-0.115643
70124063		-0.28317	-0.317897	-0.355304	-0.388872	-0.441713	-0.433426	-0.423656	-0.417539	-0.407185	-0.384148	-0.347816	-0.292515	-0.260326	-0.190418	-0.126948	-0.101333	-0.0709204	-0.0792777	-0.0855324
70124510		-0.432352	-0.461661	-0.488822	-0.522619	-0.551233	-0.636443	-0.635404	-0.66122	-0.657283	-0.671856	-0.675059	-0.671341	-0.658751	-0.657508	-0.627377	-0.568033	-0.473749	-0.410418	-0.3513	-0.349728	-0.287735	-0.23708	-0.182374	-0.104694	-0.0319651	0.0182661	0.0378967
70124747		-0.462081	-0.533968	-0.645567	-0.710395	-0.619736	-0.644786	-0.601534	-0.593328	-0.618189	-0.568314	-0.453246	-0.423867	-0.387201	-0.409285	-0.441836	-0.438044	-0.420527	-0.377548	-0.315388	-0.260577	-0.211713	-0.176987	-0.151216	-0.146441	-0.13703	-0.134472	-0.12813
70126422		-0.862982	-0.67109	-0.514899	-0.386976	-0.420255	-0.549979	-0.525792	-0.557504	-0.544027	-0.456654	-0.369339	-0.27182	-0.293474	-0.332875	-0.327165	-0.260149	-0.221606	-0.191858	-0.194112	-0.220539	-0.233207	-0.247513	-0.235726	-0.239154	-0.249117	-0.272363
70127036		0.571671	0.487106	-0.0828909	-0.460587	-0.581564	-0.52309	-0.503376	-0.486701	-0.439928	-0.380728	-0.311454	-0.255654	-0.205892	-0.207911	-0.216196	-0.230041	-0.208979	-0.173989	-0.136299	-0.0869513	-0.0376893	-0.0310289	-0.0129709	-0.000206948	0.0140801	0.00689748	-0.0172207	-0.0623826	-0.116848
70127273		0.398354	0.400925	0.366343	0.274539	0.134061	-0.0329321	-0.160547	-0.240773	-0.164839	-0.188543	-0.261876	-0.293161	-0.302604	-0.296702	-0.278629	-0.255371	-0.237497	-0.233367	-0.251691	-0.253689	-0.247193	-0.244196
70127887		-0.557498	-0.513933	-0.602254	-0.687949	-0.920519	-0.831315	-0.75796	-0.729537	-0.550716	-0.455313	-0.369889	-0.351763	-0.362093	-0.359214	-0.369859	-0.348607	-0.29929	-0.273847	-0.278448	-0.288393	-0.287227	-0.306262	-0.286442	-0.29023	-0.280122	-0.250759
70128404		-0.0285523	0.0300923	0.0485946	0.0354261	-0.0127979	-0.304895	-0.354437	-0.383958	-0.380383	-0.335209	-0.351238	-0.354359	-0.343671	-0.337873	-0.336308	-0.333863	-0.331618	-0.331133	-0.326653	-0.285573	-0.215203	-0.145786	-0.0633407	0.00995153	0.0348785	0.138986	0.158387
70128571		0.597775	0.505597	0.239256	0.120303	0.0239075	-0.0824284	-0.146422	-0.203055	-0.287542	-0.365576	-0.427697	-0.474147	-0.532487	-0.532712	-0.504507	-0.453237	-0.389264	-0.330433	-0.285426	-0.248378	-0.237574	-0.21895	-0.220673	-0.203431	-0.208803	-0.186202
70128948		-0.145119	-0.175184	-0.208558	-0.275028	-0.284969	-0.334124	-0.400521	-0.369126	-0.343341	-0.328155	-0.318008	-0.305981	-0.300945	-0.288875	-0.275967	-0.255771	-0.297721	-0.290185	-0.312237	-0.315336	-0.32611	-0.319575	-0.312061	-0.303411	-0.283109	-0.281347	-0.290232
70129185		-0.277693	-0.320917	-0.303653	-0.233251	-0.311995	-0.24525	-0.39422	-0.564932	-0.61449	-0.548352	-0.451936	-0.39105	-0.376849	-0.41558	-0.407643	-0.454624	-0.458731	-0.43056	-0.388214	-0.359746	-0.337248	-0.290982	-0.252111	-0.221787	-0.224359	-0.235262	-0.262306
70129325		-0.611801	-0.596839	-0.584557	-0.5224	-0.487734	-0.44053	-0.410659	-0.364581	-0.361646	-0.283328	-0.215708	-0.145076	-0.126318	-0.0980235	-0.0882867	-0.0888385	-0.096761	-0.0840028	-0.049988	-0.0212975	-0.00346134	0.00227126	-0.00904709	-0.0423355	-0.092333	-0.148416
70129632		-0.720609	-0.680567	-0.65216	-0.635341	-0.653136	-0.709612	-0.744127	-0.69121	-0.608702	-0.542823	-0.536306	-0.559678	-0.564804	-0.480294	-0.393964	-0.366024	-0.388604	-0.403362	-0.401829	-0.401152	-0.400402	-0.413628	-0.403938
70129702		-0.888024	-0.865083	-0.78576	-0.696558	-0.666899	-0.51789	-0.407084	-0.308927	-0.267768	-0.280421	-0.320713	-0.3734	-0.435513	-0.504946	-0.534415	-0.491728	-0.438817	-0.384245	-0.354231	-0.354725	-0.37628	-0.398513	-0.416118	-0.422942	-0.404576
70130316		0.437656	0.418981	0.441465	0.398103	0.425354	-0.0633222	-0.430109	-0.486033	-0.433257	-0.459097	-0.456397	-0.471906	-0.457775	-0.425717	-0.421613	-0.421076	-0.417791	-0.427699	-0.399726	-0.339296	-0.273346	-0.217953	-0.169778	-0.143754	-0.129164	-0.123763
70130483		-0.168719	-0.109713	-0.12878	-0.155613	-0.194499	-0.240491	-0.280588	-0.304238	-0.305749	-0.330428	-0.272878	-0.228748	-0.208031	-0.206941	-0.201451	-0.179714	-0.163031	-0.117747	-0.0763567	-0.0546813	-0.040259	-0.0320432	-0.0395082	-0.0353647
70130790		-0.5984	-0.896154	-0.830338	-0.731007	-0.580859	-0.505059	-0.461272	-0.360438	-0.299754	-0.281137	-0.238806	-0.215687	-0.161964	-0.140569	-0.0977217	-0.0615748	-0.0342698	-0.0217371	-0.00834807	0.00658635	0.0137329	0.0186585	0.0142287	0.00643008	0.000319336	-0.0161832	-0.0426648	-0.0494314	-0.116816
70131097		-0.176777	-0.229571	-0.27236	-0.321574	-0.287751	-0.333951	-0.363981	-0.398387	-0.455566	-0.442924	-0.330079	-0.251197	-0.226419	-0.176755	-0.145749	-0.124446	-0.13618	-0.147905	-0.124133	-0.173236	-0.188113	-0.15227	-0.146904	-0.0969906	-0.0111877	0.0357187
70131167		0.157299	0.149433	0.225036	0.276291	0.330284	0.426067	0.380236	0.0809885	0.176028	-0.1382	-0.222534	-0.276452	-0.326473	-0.31774	-0.371368	-0.422809	-0.457995	-0.38551	-0.285703	-0.218514	-0.197928	-0.184268	-0.185963	-0.180926	-0.172832	-0.133758
70131307		0.523079	0.587946	0.600241	0.557117	0.470954	0.225575	-0.0738129	-0.282448	-0.248695	-0.277126	-0.227994	-0.257713	-0.18915	-0.222641	-0.234982	-0.264228	-0.285055	-0.28761	-0.276552	-0.265007
70132772		0.00764116	-0.381295	-0.551195	-0.512997	-0.560215	-0.448367	-0.417466	-0.413322	-0.413937	-0.429615	-0.448223	-0.451809	-0.435687	-0.413847	-0.411906	-0.441333	-0.475667	-0.493645	-0.48038	-0.466364	-0.415574	-0.394888	-0.358994	-0.328881	-0.304573	-0.303455	-0.347556	-0.377477	-0.437664	-0.514706
70134070		-0.018849	0.021334	0.0680592	0.120211	0.175197	0.211988	0.185767	-0.143705	-0.779146	-0.581809	-0.549216	-0.419016	-0.343311	-0.304279	-0.294661	-0.301065	-0.303737	-0.292095	-0.266057	-0.246416	-0.255498	-0.270284	-0.258759	-0.219288	-0.197956	-0.1742	-0.150636	-0.129324	-0.109193
70134684		0.398453	0.436533	0.475833	0.564874	0.717017	0.85489	0.830259	0.784349	0.732421	0.527104	0.17075	-0.0288083	0.110463	0.0938524	0.0476087	-0.0421681	-0.114893	-0.197249	-0.230445	-0.257388	-0.257086	-0.253315	-0.234051	-0.217486	-0.196882	-0.161186	-0.153232	-0.154576	-0.1364	-0.122828
70134824		-0.555046	-0.546441	-0.475317	-0.420226	-0.347072	-0.367218	-0.40609	-0.422631	-0.393548	-0.338349	-0.257084	-0.238689	-0.177456	-0.208662	-0.154721	-0.153028	-0.196142	-0.19503	-0.183296	-0.168224	-0.158107	-0.142455	-0.152206	-0.176684	-0.208445	-0.228473	-0.256825	-0.303967	-0.33066
70134991		-0.567836	-0.111452	-0.0801342	-0.15802	-0.256162	-0.35776	-0.428158	-0.425859	-0.49086	-0.564524	-0.627584	-0.658629	-0.651193	-0.593134	-0.629962	-0.691286	-0.699144	-0.508973	-0.406182	-0.414665	-0.460497	-0.524625	-0.520458	-0.406748	-0.341278	-0.297088	-0.262414	-0.226913	-0.214014	-0.190153
70135201		0.301021	0.235014	0.30152	0.137782	-0.136373	-0.225862	-0.180164	-0.298981	-0.262324	-0.275536	-0.263098	-0.227001	-0.285475	-0.307185	-0.253607	-0.186866	-0.141667	-0.12411	-0.113926	-0.120783	-0.133765	-0.146831	-0.152237	-0.136265
70136052		0.450068	0.277094	0.182761	0.0615596	-0.156817	-0.479291	-0.242637	-0.531281	-0.509529	-0.32427	-0.401042	-0.311205	-0.327009	-0.337589	-0.319785	-0.298626	-0.258632	-0.240605	-0.220657	-0.218364	-0.240765	-0.255433	-0.281233	-0.296561	-0.308454	-0.322166	-0.332954	-0.323676
70136289		0.0295455	-0.0503363	-0.405195	-0.663395	-0.766345	-0.766251	-0.689744	-0.632951	-0.636437	-0.61262	-0.65534	-0.601915	-0.53381	-0.490174	-0.483701	-0.489837	-0.498287	-0.487343	-0.432005	-0.405176	-0.365892	-0.369174	-0.346761	-0.335921	-0.299344	-0.251144	-0.258667	-0.229179	-0.18981
70136359		0.294441	0.377061	0.185701	-0.204001	-0.375797	-0.46306	-0.488164	-0.491573	-0.487013	-0.477635	-0.467698	-0.395895	-0.400655	-0.399496	-0.376453	-0.332125	-0.291221	-0.287094	-0.263155	-0.260649	-0.257628	-0.278725	-0.314449	-0.328039
70136736		-0.21326	-0.466931	-0.672782	-0.910477	-0.686634	-0.348666	-0.340315	-0.28314	-0.400536	-0.487578	-0.43834	-0.381597	-0.362694	-0.380044	-0.41257	-0.432466	-0.422922	-0.402365	-0.372872	-0.333269	-0.291883	-0.247105	-0.229496	-0.187078	-0.148626	-0.129104	-0.12594	-0.139864
70136806		-0.474528	-0.417069	-0.460657	-0.539774	-0.627701	-0.634442	-0.630185	-0.598852	-0.554225	-0.437682	-0.384504	-0.377125	-0.392454	-0.324797	-0.359506	-0.303916	-0.287101	-0.274577	-0.272504	-0.274823	-0.272398	-0.247074	-0.203177	-0.17914	-0.144265	-0.124556	-0.112011	-0.0952131	-0.0770518	-0.0576427
70136973		-0.188745	-0.0779298	-0.00885334	0.0283815	0.0287846	0.0172553	0.0121326	0.0374969	0.00517067	-0.0199464	-0.0465062	-0.0849816	-0.150322	-0.243139	-0.300207	-0.266903	-0.24796	-0.236069	-0.248024	-0.245497	-0.249691	-0.278001	-0.26504	-0.269797	-0.291936	-0.318546
70137043		-0.382741	-0.24891	-0.290267	-0.342103	-0.351793	-0.292241	-0.27028	-0.226888	-0.274862	-0.243778	-0.347849	-0.388912	-0.367961	-0.314666	-0.264236	-0.250405	-0.221971	-0.203975	-0.201386	-0.20382	-0.203805	-0.202242	-0.189866	-0.167989	-0.145691	-0.142455	-0.137046
70137113		-0.364286	-0.476685	-0.632189	-0.667135	-0.753398	-0.654532	-0.611287	-0.601156	-0.603628	-0.606141	-0.581354	-0.488356	-0.369534	-0.404246	-0.366364	-0.399813	-0.458331	-0.453905	-0.496812	-0.412116	-0.378141	-0.402609	-0.383686	-0.354349	-0.310894	-0.295967	-0.262809	-0.243665	-0.252818
70137587		-0.351626	-0.326095	-0.299826	-0.297106	-0.301844	-0.306369	-0.327432	-0.329216	-0.284234	-0.299691	-0.255674	-0.256002	-0.270976	-0.284301	-0.306427	-0.321962	-0.335673	-0.34255
70137657		0.121517	0.223904	0.270103	0.383479	0.503555	0.601467	0.485864	0.551424	0.530429	0.526945	0.50313	-0.167644	-0.79737	-0.946899	-0.721513	-0.585274	-0.475186	-0.443329	-0.388616	-0.39453	-0.316008	-0.281701	-0.261354	-0.211038	-0.20293	-0.170102	-0.154747	-0.17646	-0.161964	-0.204922
70137964		0.105586	0.085024	0.0147384	-0.0446565	-0.0874801	-0.062699	-0.0657165	-0.137641	-0.213881	-0.416632	-0.408505	-0.326593	-0.235952	-0.280599	-0.348169	-0.386632	-0.383279	-0.385027	-0.361234	-0.378002	-0.366253	-0.379295	-0.391965	-0.39473	-0.391034	-0.376263	-0.324382	-0.277451	-0.211137	-0.169182
70138271		0.494483	0.203949	-0.120009	-0.39491	-0.402049	-0.399733	-0.430394	-0.492775	-0.530783	-0.558915	-0.571501	-0.57896	-0.558078	-0.519803	-0.440526	-0.372819	-0.310692	-0.25998	-0.227101	-0.172281	-0.113719	-0.0814497	-0.049607	-0.0108683	0.0282919	0.0613881	0.0569604	0.031322
70138411		0.383496	0.364944	0.365581	0.379235	0.394131	0.333652	0.130586	-0.216105	-0.388575	-0.417393	-0.419999	-0.419865	-0.413697	-0.405217	-0.378294	-0.361094	-0.351855	-0.342399	-0.320925	-0.311138	-0.314981	-0.329498	-0.351924	-0.342112	-0.386223	-0.344682	-0.245824	-0.161643
70139402		0.210884	0.350815	0.478502	0.55175	0.63752	0.689878	0.632699	0.462143	0.238945	0.00100807	-0.101881	-0.078499	-0.193499	-0.155492	-0.207025	-0.237523	-0.288376	-0.300437	-0.295038	-0.245732	-0.192175	-0.14796	-0.124325	-0.136592	-0.161647	-0.204495	-0.253945	-0.27232	-0.259394
70139709		-0.11819	-0.226426	-0.300816	-0.248194	-0.175867	-0.0910114	-0.111445	-0.0959518	-0.0977794	-0.246168	-0.430905	-0.516356	-0.451855	-0.360123	-0.307692	-0.255185	-0.226988	-0.237891	-0.221356	-0.216806	-0.239123	-0.250692	-0.264894	-0.282856	-0.241944	-0.23317	-0.211871	-0.175654
70140490		0.421614	0.606919	0.623921	0.573628	0.498093	0.504698	0.399744	0.339728	0.249802	0.148133	0.0474791	-0.0167009	-0.0439514	-0.106892	-0.17504	-0.115559	-0.210222	-0.240227	-0.248679	-0.281226	-0.275774	-0.265255	-0.293423	-0.272694	-0.291864	-0.287512	-0.255974	-0.250006	-0.271171
70140630		0.296163	0.0727688	-0.614406	-0.66659	-0.394053	-0.0156089	0.0980855	0.0338023	-0.018046	-0.254265	-0.69302	-0.807905	-0.860362	-0.778082	-0.647734	-0.571596	-0.520385	-0.561055	-0.589357	-0.598495	-0.476944	-0.407003	-0.398395	-0.450727	-0.422916	-0.496347	-0.34359	-0.338422	-0.268845	-0.261398
70140867		0.961096	0.837904	0.642393	0.407244	0.099105	-0.0831376	-0.185607	-0.260019	-0.270125	-0.262922	-0.237911	-0.216717	-0.221562	-0.230265	-0.250114	-0.249735	-0.235129	-0.211739	-0.199558	-0.193153	-0.179234	-0.167405	-0.170315	-0.176572
70140937		0.208811	0.297308	0.265576	0.0188434	-0.176027	-0.33169	-0.410561	-0.441197	-0.481075	-0.372524	-0.441549	-0.351569	-0.417957	-0.298517	-0.269282	-0.30029	-0.278558	-0.278869	-0.236462	-0.221936	-0.226971	-0.22451	-0.237991	-0.258055
70141007		0.826304	0.76887	0.736379	0.459784	0.195378	-0.0734079	-0.303801	-0.56938	-0.749949	-0.582929	-0.652402	-0.720172	-0.586288	-0.520471	-0.487867	-0.456384	-0.382761	-0.408461	-0.358039	-0.342892	-0.339396	-0.290423	-0.257738	-0.21681	-0.183689	-0.133701	-0.0809599	-0.0898258	-0.0709931	-0.0716356
70141174		0.0640591	0.14007	0.195918	0.337527	0.407389	0.47929	0.548589	0.520972	0.341572	-0.14161	-0.205117	-0.262738	-0.258029	-0.291702	-0.268936	-0.249126	-0.167983	-0.118099	-0.0939053	-0.0840339	-0.0811379	-0.0841699	-0.0795383
70142542		0.0013032	-0.147326	-0.294392	-0.3553	-0.472214	-0.565127	-0.684309	-0.917342	-0.676319	-0.484599	-0.435815	-0.431094	-0.444485	-0.423048	-0.385672	-0.345789	-0.324603	-0.296154	-0.254557	-0.223762	-0.207068	-0.210391	-0.2088
70142612		-0.256042	-0.308763	-0.29795	-0.352904	-0.466427	-0.577633	-0.617397	-0.61556	-0.592464	-0.559808	-0.484772	-0.47088	-0.441082	-0.417176	-0.431262	-0.405006	-0.372743	-0.34855	-0.31366	-0.292602	-0.267502	-0.219239	-0.1927	-0.18502
70142849		-0.397305	-0.495575	-0.545827	-0.529596	-0.481348	-0.415792	-0.404197	-0.401203	-0.416692	-0.418547	-0.398997	-0.36764	-0.348535	-0.35643	-0.368142	-0.367353	-0.37668	-0.38516	-0.407382	-0.41454	-0.389467	-0.345112	-0.333402	-0.305895
70143603		-0.616988	-0.70137	-0.72428	-0.684209	-0.62167	-0.51473	-0.403605	-0.336648	-0.284114	-0.248898	-0.240865	-0.266319	-0.288594	-0.303894	-0.301694	-0.286331	-0.260077	-0.255188	-0.265144	-0.292735	-0.337989	-0.368064
70143910		0.274432	0.131833	-0.225672	-0.205656	-0.566159	-0.494865	-0.456222	-0.429184	-0.411789	-0.389255	-0.362755	-0.339364	-0.347864	-0.360395	-0.348175	-0.310145	-0.278209	-0.251708	-0.214182	-0.202033	-0.17688	-0.170556	-0.149317	-0.146939	-0.159653	-0.161187	-0.159118
70144454		-0.551195	-0.879623	-0.902584	-0.895846	-0.85751	-0.804852	-0.693008	-0.481955	-0.423854	-0.409734	-0.396097	-0.399688	-0.374504	-0.329934	-0.257597	-0.203228	-0.190142	-0.200043	-0.221164	-0.266282	-0.243819	-0.215387	-0.171439	-0.156504	-0.162251	-0.161659
70144524		0.275777	0.226093	0.251184	0.196449	0.240686	0.153423	0.00595514	-0.156459	-0.038539	-0.168223	-0.267655	-0.347516	-0.342336	-0.324751	-0.297699	-0.285069	-0.235138	-0.251164	-0.247434	-0.236987	-0.242127	-0.235188	-0.20594	-0.220148	-0.222223	-0.243775	-0.257962	-0.242994
70145138		0.79025	0.716324	0.535151	0.36423	0.185118	-0.181459	-0.338689	-0.352077	-0.363788	-0.382262	-0.400378	-0.409426	-0.348728	-0.317079	-0.333913	-0.280799	-0.294377	-0.256395	-0.252077	-0.25489	-0.243386	-0.251169	-0.227834	-0.209079	-0.187768
70145208		0.0290866	-0.0400369	-0.0660351	-0.0825426	-0.161479	0.00562197	-0.0866949	-0.187807	-0.30114	-0.429814	-0.450822	-0.371685	-0.277194	-0.268931	-0.299712	-0.305647	-0.29745	-0.311994	-0.302734	-0.290425	-0.274081	-0.2596	-0.246847	-0.239325	-0.205199
70146129		0.228922	0.216045	0.268025	0.0877775	0.14735	0.158591	0.128859	-0.0606288	-0.285295	-0.417746	-0.424326	-0.473075	-0.280128	-0.306145	-0.471068	-0.587065	-0.640236	-0.680864	-0.735334	-0.724317	-0.688308	-0.6254	-0.548234	-0.485557	-0.423664	-0.404919	-0.41326	-0.406705	-0.374839	-0.32978
70146296		0.172589	0.216545	0.196422	-0.203025	-0.907847	-0.841894	-0.679758	-0.621851	-0.577673	-0.51018	-0.347993	-0.358218	-0.446909	-0.465438	-0.301275	-0.299659	-0.2956	-0.284459	-0.285278	-0.263973	-0.252299	-0.254187	-0.262225	-0.26365	-0.260687	-0.232746	-0.204034	-0.199646	-0.226477
70146436		-0.278557	-0.398662	-0.543248	-0.706702	-0.934095	-0.75451	-0.493096	-0.410554	-0.390828	-0.390185	-0.339597	-0.2731	-0.221479	-0.214327	-0.163093	-0.187693	-0.212059	-0.240444	-0.234945	-0.188302	-0.169978	-0.151454	-0.142097	-0.145195	-0.150474
70147357		0.0765581	0.055986	-0.0495178	-0.196907	-0.350743	-0.465154	-0.48831	-0.496009	-0.508253	-0.509531	-0.488778	-0.471978	-0.47123	-0.452864	-0.431901	-0.358104	-0.263996	-0.214951	-0.229859	-0.196388	-0.205621	-0.154948	-0.116978	-0.0641488	-0.0132563	0.0120448
70147427		0.229245	0.271086	0.324698	0.335365	0.371259	0.412542	0.449942	0.44449	0.364805	0.337713	0.287893	0.186331	-0.0143329	-0.201456	-0.196754	-0.197467	-0.175904	-0.237713	-0.239318	-0.213742	-0.214097	-0.202091	-0.240017	-0.259044	-0.273144	-0.264306	-0.238658	-0.212344	-0.199744
70147971		-0.623356	-0.541048	-0.498613	-0.490426	-0.501382	-0.532774	-0.534586	-0.471546	-0.414199	-0.370941	-0.357773	-0.331919	-0.300319	-0.272315	-0.267092	-0.241137	-0.279179	-0.283735	-0.271292	-0.278831	-0.296484
70148278		-0.299428	-0.350356	-0.246245	-0.219015	-0.242544	-0.309443	-0.415105	-0.522979	-0.557413	-0.512918	-0.4666	-0.511863	-0.568386	-0.58166	-0.591644	-0.486961	-0.424161	-0.400911	-0.405936	-0.432463	-0.461165	-0.476165	-0.445245	-0.407474	-0.388692	-0.385146	-0.385333	-0.3879
70148655		-0.063807	-0.0902784	-0.144724	-0.0321726	-0.0819049	-0.148813	-0.177244	-0.359499	-0.524745	-0.571779	-0.459658	-0.400735	-0.384026	-0.35023	-0.332416	-0.319435	-0.296246	-0.262285	-0.220702	-0.165612	-0.139541	-0.141244
70149032		-0.396321	-0.361779	-0.405862	-0.31691	-0.276423	-0.258236	-0.249734	-0.233876	-0.227686	-0.22164	-0.231232	-0.241122	-0.248849	-0.244509	-0.246823	-0.219425	-0.198676	-0.191604	-0.193503	-0.19594	-0.192466	-0.179932	-0.162711	-0.140752
70149102		-0.29336	-0.321508	-0.328582	-0.365273	-0.363122	-0.34252	-0.305062	-0.284005	-0.28807	-0.298784	-0.332215	-0.361152	-0.351168	-0.31181	-0.270062	-0.244128	-0.249301	-0.248735	-0.250955	-0.235567	-0.210007	-0.195631	-0.17799
70149269		0.613143	0.455384	0.279135	0.392946	0.394261	-0.101884	-0.468071	-0.640744	-0.666566	-0.639714	-0.443433	-0.382789	-0.377957	-0.369731	-0.340207	-0.302219	-0.262565	-0.244628	-0.20417	-0.174372	-0.156337	-0.147877	-0.14498	-0.151772	-0.157656
70149953		-0.16668	-0.219209	-0.121717	-0.0818626	-0.21556	-0.106967	-0.314113	-0.374907	-0.276243	-0.459115	-0.353628	-0.270184	-0.306586	-0.309629	-0.33326	-0.340691	-0.305778	-0.298684	-0.268304	-0.255618	-0.220429	-0.205219	-0.167091
70150497		0.0411344	-0.0164922	-0.0420763	-0.0696789	-0.144872	-0.222601	-0.358564	-0.461808	-0.513521	-0.693666	-0.820892	-0.512696	-0.324369	-0.32352	-0.33651	-0.326691	-0.217539	-0.191712	-0.195428	-0.186229	-0.193871	-0.171547	-0.138833	-0.101044	-0.0916797	-0.068915	-0.0539184	-0.0409333	-0.0296692	-0.0164339
70150567		0.331401	0.255937	0.157998	0.0642629	0.0813351	0.0218148	-0.0564203	-0.175823	-0.320509	-0.369068	-0.441937	-0.449125	-0.514837	-0.591655	-0.599269	-0.520874	-0.448216	-0.543917	-0.550071	-0.553243	-0.529087	-0.556039	-0.589707	-0.591255	-0.546286	-0.555093	-0.493289	-0.469635	-0.441867	-0.40093
70150637		-0.549421	-0.542216	-0.532596	-0.560064	-0.535718	-0.545809	-0.567231	-0.553554	-0.485154	-0.504826	-0.457202	-0.400895	-0.374681	-0.345599	-0.284025	-0.237961	-0.211816	-0.212872	-0.193229	-0.175912	-0.147361
70150944		-0.698755	-0.739284	-0.798808	-0.766269	-0.653423	-0.546851	-0.478991	-0.458737	-0.446198	-0.396698	-0.408686	-0.42313	-0.436687	-0.439891	-0.451024	-0.420416	-0.359133	-0.333299	-0.3151	-0.294456	-0.276069	-0.250086	-0.259472	-0.268339	-0.283623	-0.295047	-0.296576	-0.2963	-0.288782
70151014		-0.107942	-0.127433	-0.14059	-0.137098	-0.101675	-0.201266	-0.376941	-0.381626	-0.71512	-0.931948	-0.68627	-0.649667	-0.660486	-0.637716	-0.530228	-0.337616	-0.295002	-0.260349	-0.2415	-0.232243	-0.211135	-0.223557	-0.209709	-0.210213	-0.201706	-0.201413	-0.232917	-0.278088	-0.290854
70153540		-0.338093	-0.245462	-0.223407	-0.243142	-0.317108	-0.263169	-0.379267	-0.448237	-0.411715	-0.367978	-0.373015	-0.270522	-0.202913	-0.175715	-0.152115	-0.148165	-0.153354	-0.158235	-0.17653	-0.176865	-0.19484	-0.200259	-0.204282	-0.201538	-0.192831	-0.184814	-0.195507
70155075		-0.201155	-0.572463	-0.639471	-0.626419	-0.543438	-0.576709	-0.596541	-0.62653	-0.617063	-0.58887	-0.559269	-0.562997	-0.584882	-0.588606	-0.588913	-0.508578	-0.403369	-0.329292	-0.297894	-0.298621	-0.322159	-0.298076	-0.274978	-0.256374	-0.246446	-0.242505	-0.23272	-0.224651
70155829		0.0177712	0.147128	-0.0800793	-0.126628	-0.312262	-0.3128	-0.305716	-0.279433	-0.308876	-0.296797	-0.270484	-0.219498	-0.158274	-0.134916	-0.110517	-0.0944103	-0.0726638	-0.0703385	-0.0502354	-0.0313544	-0.0443353	-0.03182	-0.0338499	-0.035763
70156136		-0.138182	-0.178599	-0.224322	-0.228246	-0.179697	-0.235219	-0.281698	-0.297842	-0.33471	-0.353922	-0.347187	-0.309028	-0.24733	-0.203982	-0.194093	-0.187744	-0.197331	-0.225734	-0.220002	-0.157389	-0.120753	-0.0962746	-0.0728788	-0.0692848
70156206		0.0457669	0.202485	0.320274	0.281417	0.247705	0.221627	0.139882	0.0137352	-0.113952	-0.193049	-0.223516	-0.226279	-0.200879	-0.185876	-0.117349	-0.148319	-0.151889	-0.104958	-0.168444	-0.168567	-0.154452	-0.203053	-0.16771	-0.0991243
70156680		-0.139273	-0.12576	-0.131708	-0.175837	-0.131134	-0.248491	-0.295855	-0.235741	-0.282161	-0.417528	-0.537551	-0.569367	-0.553974	-0.552953	-0.539617	-0.517878	-0.511941	-0.431263	-0.352207	-0.312648	-0.293206	-0.283765	-0.257318	-0.203996	-0.144262	-0.0928412	-0.086181
70157057		-0.769893	-0.780048	-0.689548	-0.581723	-0.490129	-0.460744	-0.43545	-0.434243	-0.44562	-0.441382	-0.403511	-0.353951	-0.31706	-0.32129	-0.302523	-0.250305	-0.21387	-0.203301	-0.213927	-0.214351
70157127		-0.0676563	-0.277646	-0.345526	-0.521081	0.0237915	0.383296	0.225057	-0.104937	-0.529879	-0.687682	-0.791694	-0.779105	-0.774563	-0.767525	-0.697316	-0.643591	-0.593624	-0.520317	-0.466529	-0.440547	-0.435899	-0.461554	-0.453523	-0.404671	-0.342594	-0.33532	-0.294607	-0.273565	-0.245128	-0.219552
70157504		-0.411235	-0.173593	-0.174673	-0.286528	-0.408254	-0.504842	-0.526853	-0.547631	-0.483774	-0.449041	-0.437573	-0.457103	-0.470275	-0.444053	-0.388483	-0.361168	-0.288559	-0.251705	-0.24327	-0.239962	-0.24131	-0.218901	-0.2136	-0.219601	-0.228113	-0.246056	-0.245134	-0.231458	-0.224488	-0.21914
70157671		-0.6575	-0.566568	-0.53479	-0.541459	-0.553087	-0.551219	-0.507783	-0.460906	-0.395143	-0.326905	-0.248608	-0.200877	-0.188469	-0.170198	-0.161946	-0.144659	-0.120272	-0.103748	-0.107962	-0.0980955	-0.109248	-0.137536	-0.163759	-0.182196	-0.197174
70157811		-0.113111	-0.356774	-0.351857	-0.240563	-0.227881	-0.245044	-0.273258	-0.288153	-0.297644	-0.272113	-0.263766	-0.201531	-0.18623	-0.164608	-0.155103	-0.157092	-0.184182	-0.222636	-0.242343	-0.241369	-0.23547	-0.238248	-0.237916	-0.221275
70158048		-0.178713	-0.202034	-0.240371	-0.234762	-0.264064	-0.282867	-0.314941	-0.328761	-0.345224	-0.364383	-0.362959	-0.35787	-0.329281	-0.2965	-0.271315	-0.233901	-0.206613	-0.184307	-0.17269	-0.154176
70158355		-0.775807	-0.724672	-0.582607	-0.47877	-0.385442	-0.325429	-0.372057	-0.30787	-0.284408	-0.290727	-0.208663	-0.221569	-0.230553	-0.257174	-0.246172	-0.256311	-0.303733	-0.307676	-0.323383	-0.329639	-0.322878
70159416		-0.946345	-0.849813	-0.78743	-0.761295	-0.739148	-0.710392	-0.718526	-0.662695	-0.646462	-0.636159	-0.60827	-0.572675	-0.509434	-0.465294	-0.434131	-0.37321	-0.34894	-0.29401	-0.230613	-0.184882	-0.204624	-0.179997	-0.208673	-0.198841	-0.217972	-0.244538	-0.247183	-0.24469
70159890		-0.659282	-0.400054	-0.266693	-0.129065	-0.154313	-0.21042	-0.284948	-0.375941	-0.468587	-0.530181	-0.456804	-0.385444	-0.3096	-0.283653	-0.267892	-0.253239	-0.243285	-0.246352	-0.256721	-0.279762	-0.28021	-0.300542	-0.314526	-0.324034	-0.341428	-0.354866
70160197		0.206063	0.191534	0.159352	0.12772	0.147999	0.193359	0.200397	0.126494	-0.0137209	-0.211639	-0.481997	-0.728951	-0.707329	-0.597308	-0.517965	-0.452655	-0.40323	-0.368534	-0.37162	-0.378773	-0.378633	-0.330731	-0.282392	-0.227577	-0.208646	-0.190578	-0.201258	-0.163898	-0.126629	-0.111337
70160267		0.00873048	-0.0559285	-0.0790886	-0.142358	-0.28011	-0.360135	-0.40122	-0.3431	-0.396088	-0.3568	-0.366312	-0.349449	-0.338197	-0.315015	-0.295416	-0.27985	-0.253451	-0.231121	-0.223443	-0.203289	-0.19233	-0.2008	-0.204719	-0.196119	-0.185493	-0.188674
70161258		-0.613669	-0.575537	-0.418546	-0.117346	0.101632	0.158632	0.222606	0.211269	0.265197	0.25722	0.125954	0.230683	0.172879	0.00676966	-0.31835	-0.396836	-0.429573	-0.405907	-0.339754	-0.293297	-0.269209	-0.229515	-0.169847	-0.126926	-0.0987597
70161705		-0.0335854	-0.189934	-0.351453	-0.488537	-0.540396	-0.615568	-0.699494	-0.453887	-0.303237	-0.295606	-0.32945	-0.342871	-0.426962	-0.402545	-0.37285	-0.34505	-0.325616	-0.314984	-0.310351	-0.29901	-0.320421	-0.290953	-0.298687	-0.263147	-0.253856	-0.222538	-0.199788	-0.199048	-0.221684	-0.227264
70162249		-0.237231	-0.350855	-0.455645	-0.541474	-0.55522	-0.401853	-0.304842	-0.316336	-0.394606	-0.36901	-0.465642	-0.389748	-0.384943	-0.415339	-0.413571	-0.333512	-0.29596	-0.234277	-0.232734	-0.188893	-0.154153	-0.166725	-0.154822	-0.159236	-0.167717	-0.151492	-0.130811	-0.105817	-0.101997	-0.100735
70162556		0.400892	0.395303	0.405621	0.421643	0.431486	0.411528	0.416997	0.355264	0.40764	0.275792	-0.125089	-0.196539	-0.376558	-0.392573	-0.436334	-0.431951	-0.41686	-0.36858	-0.329441	-0.270599	-0.295591	-0.335368	-0.357751	-0.34935	-0.324234	-0.328454	-0.339063	-0.356823	-0.350595
70162933		-0.616654	-0.506492	-0.442591	-0.461151	-0.477288	-0.569807	-0.635447	-0.644614	-0.590177	-0.588904	-0.620735	-0.694165	-0.671932	-0.573538	-0.480081	-0.421234	-0.388913	-0.389745	-0.357591	-0.367748	-0.312003	-0.245094	-0.186297	-0.156508	-0.155681	-0.143776
70166213		0.110455	0.216237	0.226899	0.359116	0.421958	0.392473	0.387134	0.143767	-0.114151	0.0395026	-0.0914807	-0.1764	-0.175432	-0.217924	-0.216966	-0.230227	-0.245882	-0.242317	-0.244633	-0.208206	-0.199391	-0.189298	-0.188111	-0.194483	-0.188587	-0.193046	-0.202647	-0.223934
70166687		-0.373148	-0.375645	-0.386168	-0.402047	-0.410675	-0.416853	-0.413597	-0.433184	-0.386111	-0.342151	-0.315631	-0.299476	-0.300962	-0.310055	-0.286571	-0.283382	-0.225854	-0.169234	-0.144409	-0.137746	-0.113202	-0.108377	-0.0918323	-0.0818567
70167134		-0.0689953	0.00947423	-0.0273828	-0.0031261	-0.0233372	-0.100026	-0.20624	-0.612626	-0.40608	-0.297125	-0.214613	-0.160912	-0.147694	-0.165044	-0.182238	-0.188357	-0.185392	-0.168494	-0.165326	-0.169391	-0.215044	-0.219342	-0.208842	-0.212936	-0.203658	-0.186944	-0.190715	-0.1762	-0.135936
70167748		0.419054	0.315474	0.261439	0.156551	-0.00314569	-0.152313	-0.244388	-0.364129	-0.535411	-0.852054	-0.684118	-0.872848	-0.838234	-0.832803	-0.550888	-0.467546	-0.360107	-0.321689	-0.332444	-0.341074	-0.311356	-0.275107	-0.254067	-0.249972	-0.249123	-0.287269	-0.298665	-0.297922	-0.297584	-0.285807
70169046		-0.887439	-0.809142	-0.783213	-0.808399	-0.834895	-0.627079	-0.458913	-0.363181	-0.343281	-0.313136	-0.302384	-0.3067	-0.315761	-0.305814	-0.249975	-0.210636	-0.169764	-0.133715	-0.0901172	-0.0591186	-0.0497158	-0.0307748	-0.00169786	0.00309438	-0.0141785
70170344		0.0978493	0.151093	0.238252	0.35754	0.519283	0.107011	-0.044045	-0.234924	-0.270532	-0.379606	-0.417231	-0.573865	-0.650402	-0.669673	-0.671647	-0.617702	-0.575641	-0.561937	-0.557808	-0.554105	-0.550063	-0.504883	-0.432353	-0.406196	-0.363185	-0.332847	-0.313684	-0.305274	-0.2811	-0.279283
70170414		0.390418	0.168719	0.115898	-0.0190279	-0.183736	-0.12674	-0.463096	-0.60879	-0.562141	-0.518301	-0.476477	-0.455853	-0.416737	-0.388688	-0.367841	-0.330445	-0.305354	-0.297177	-0.322487	-0.335331	-0.346581	-0.333359	-0.307221	-0.26443	-0.235186	-0.223857	-0.213001	-0.208845
70170651		0.216498	0.225102	0.157431	0.0835612	-0.189334	-0.273309	-0.289015	-0.29722	-0.30276	-0.297733	-0.411566	-0.378875	-0.343056	-0.265024	-0.205692	-0.196659	-0.182311	-0.157352	-0.167337	-0.156666	-0.15032	-0.155539	-0.170646	-0.143021	-0.107914	-0.0738053
70171028		-0.182194	-0.144551	-0.143702	-0.248164	-0.440662	-0.546863	-0.531291	-0.296354	0.0240083	0.0870382	0.0423676	-0.0769875	-0.193455	-0.263151	-0.296988	-0.37933	-0.377417	-0.407192	-0.432802	-0.451737	-0.459822	-0.410789	-0.376	-0.311757	-0.266513	-0.26277	-0.252943	-0.251086	-0.251485	-0.234253
70171405		-0.425407	-0.468439	-0.506022	-0.515919	-0.62709	-0.620477	-0.686573	-0.772308	-0.86099	-0.86449	-0.74556	-0.644046	-0.466238	-0.337184	-0.30806	-0.358336	-0.343347	-0.400696	-0.415871	-0.471632	-0.457678	-0.389279	-0.321099	-0.284763	-0.28145	-0.307478	-0.292661	-0.319835	-0.319318
70172870		0.0480699	-0.145495	0.0346352	0.201494	0.18206	0.110826	0.0936446	0.0365703	-0.0606296	-0.131543	-0.174308	-0.201555	-0.180142	-0.258727	-0.327145	-0.287348	-0.24241	-0.158047	-0.123356	-0.145634	-0.114566	-0.121158	-0.0903076	-0.067328	-0.0371065	-0.0167919	0.00193125	0.0214798
70173484		-0.0634176	-0.0955951	-0.208977	-0.184389	-0.0838907	0.0667814	0.184739	0.285346	0.261619	0.0720319	-0.174843	-0.017431	-0.102615	-0.163927	-0.133119	-0.218869	-0.190416	-0.189543	-0.208454	-0.232735	-0.262833	-0.291895	-0.294498	-0.280215	-0.263379	-0.257649	-0.249491
70173931		-0.413829	-0.397703	-0.410077	-0.415576	-0.381591	-0.439403	-0.375362	-0.269275	-0.271886	-0.231907	-0.232877	-0.249559	-0.22743	-0.198105	-0.217344	-0.209248	-0.200899	-0.209718	-0.206828	-0.187786	-0.163631	-0.140101	-0.125927
70174238		-0.619632	-0.444973	-0.390746	-0.311478	-0.247257	-0.164167	-0.145215	-0.126075	-0.108662	-0.11562	-0.101379	-0.115871	-0.0946461	-0.102259	-0.093019	-0.076903	-0.0633191	-0.0713393	-0.0804568	-0.0962433	-0.127682
70174545		-0.154491	-0.0997189	-0.239814	-0.44216	-0.57607	-0.596808	-0.522645	-0.442775	-0.388706	-0.351123	-0.32991	-0.334273	-0.346495	-0.351694	-0.343503	-0.304566	-0.276028	-0.289302	-0.298113	-0.293928	-0.287656	-0.268336
70174615		-0.527441	-0.364853	-0.336438	-0.368099	-0.425322	-0.414142	-0.358416	-0.339745	-0.3663	-0.42243	-0.433994	-0.386192	-0.333651	-0.319459	-0.328504	-0.362663	-0.355047	-0.340896	-0.329691	-0.329363	-0.329834	-0.337384	-0.301289
70174852		0.137725	0.132814	0.106098	0.0711184	-0.0135697	-0.0864669	-0.197607	-0.29616	-0.348461	-0.405186	-0.450329	-0.470947	-0.477496	-0.49138	-0.513714	-0.551469	-0.597813	-0.607151	-0.54792	-0.512402	-0.469401	-0.438875	-0.441871	-0.428402	-0.435983	-0.390697	-0.385902	-0.342309	-0.332896	-0.305272
70174922		-0.749543	-0.701716	-0.620266	-0.567196	-0.531103	-0.491389	-0.470429	-0.4536	-0.4292	-0.403741	-0.35767	-0.345759	-0.355496	-0.35909	-0.340354	-0.307535	-0.27408	-0.264361	-0.280332	-0.297152	-0.301611	-0.307897	-0.325452
70175229		-0.350143	-0.405247	-0.445525	-0.502066	-0.570094	-0.552325	-0.616407	-0.601812	-0.352323	-0.167026	-0.179945	-0.228084	-0.259094	-0.315488	-0.341997	-0.343636	-0.331648	-0.330061	-0.34493	-0.357518	-0.395392	-0.359183	-0.382204	-0.335925	-0.312853	-0.323217	-0.333515	-0.351058	-0.357281	-0.356594
70175466		-0.244781	-0.334127	-0.512567	-0.655682	-0.630407	-0.563655	-0.453756	-0.372912	-0.319757	-0.172301	-0.00592517	0.00209631	0.0392477	0.00934764	0.00488683	-0.0467423	-0.0453539	-0.0721308	-0.107172	-0.108186	-0.107278	-0.0729909	-0.079011	-0.0526773	-0.0360643	-0.066811	-0.0744815	-0.0827464	-0.097513
70175536		0.235124	0.305887	0.132599	0.104274	0.0654198	0.00578403	-0.0713519	-0.160287	-0.241835	-0.305622	-0.350056	-0.318304	-0.323805	-0.355685	-0.339602	-0.33872	-0.342154	-0.353067	-0.359805	-0.348393	-0.333925	-0.311335	-0.273471	-0.241218	-0.209274	-0.190483	-0.178334	-0.162039
70175606		-0.162745	-0.298303	-0.254228	-0.140986	-0.271543	-0.313647	-0.325767	-0.294095	-0.198275	-0.221502	-0.259533	-0.31213	-0.349418	-0.374326	-0.311264	-0.26156	-0.227116	-0.220761	-0.217979	-0.189935	-0.148846	-0.1227	-0.112986	-0.101973	-0.100906
70176150		-0.442903	-0.47114	-0.461836	-0.467922	-0.474454	-0.425424	-0.371428	-0.353931	-0.318244	-0.302916	-0.262985	-0.223693	-0.183867	-0.14487	-0.119883	-0.133326	-0.143012	-0.139414	-0.170468	-0.226887	-0.300346	-0.349959	-0.398948	-0.464395
70176764		-0.658098	-0.674644	-0.665923	-0.579008	-0.492247	-0.390506	-0.387948	-0.301134	-0.255893	-0.253074	-0.264696	-0.272915	-0.248902	-0.217721	-0.197319	-0.187175	-0.161163	-0.139825	-0.124051	-0.0943442	-0.0829293
70177448		-0.277985	-0.242154	-0.264684	-0.283814	-0.176595	-0.205959	-0.219976	-0.223456	-0.23727	-0.205595	-0.179138	-0.193079	-0.162577	-0.162224	-0.152817	-0.138931	-0.118798	-0.0960411	-0.0939587	-0.0996529	-0.121728
70177518		-0.174658	-0.283008	-0.323994	-0.345752	-0.381629	-0.414796	-0.403802	-0.349579	-0.299055	-0.264539	-0.236951	-0.237052	-0.255359	-0.247817	-0.224187	-0.191776	-0.158981	-0.129132	-0.0929475	-0.0466812	-0.0266939	-0.0310166	-0.0457477	-0.0651602	-0.0675689	-0.0804469	-0.106842	-0.152122	-0.215497
70177685		0.0290198	0.067931	0.0450344	0.161693	0.170111	0.0126009	-0.458755	-0.406641	-0.272131	-0.297713	-0.298307	-0.278148	-0.267772	-0.244261	-0.213302	-0.166835	-0.12824	-0.0888973	-0.0302086	0.0327684	0.0606487	0.0811298	0.0622133	0.0263162
70177755		0.51815	0.672005	0.603138	0.205392	-0.134983	-0.34524	-0.419354	-0.4436	-0.427833	-0.399095	-0.236828	-0.254094	-0.275874	-0.301849	-0.258486	-0.250513	-0.241801	-0.23585	-0.264072	-0.266472	-0.286186	-0.299315	-0.294356	-0.301695	-0.267608	-0.240135	-0.201772	-0.154771	-0.117405
70177825		-0.301284	-0.145626	0.0543661	0.144387	0.136949	0.164794	0.171206	0.137449	0.057315	0.0399963	-0.13226	-0.365178	-0.477057	-0.387977	-0.418481	-0.406124	-0.426233	-0.413157	-0.384131	-0.319426	-0.293416	-0.254996	-0.165898	-0.122473	-0.0861482	-0.0798358
70178202		-0.794115	-0.714643	-0.821943	-0.739462	-0.762088	-0.856	-0.848887	-0.800213	-0.743803	-0.674898	-0.60789	-0.57098	-0.546513	-0.509578	-0.456644	-0.413405	-0.37429	-0.353627	-0.348981	-0.348352	-0.35065	-0.355288	-0.329135	-0.345375	-0.305865	-0.246902	-0.212881	-0.184622
70179667		-0.640166	-0.46731	-0.305242	-0.207543	-0.317977	-0.296351	-0.362044	-0.351637	-0.33886	-0.297484	-0.267218	-0.265526	-0.271272	-0.25328	-0.245465	-0.209775	-0.188128	-0.143333	-0.121336	-0.132575	-0.110709	-0.100981	-0.119696
70179737		0.528381	0.463768	0.345692	0.215052	0.102464	-0.110651	-0.331541	-0.449057	-0.482092	-0.477093	-0.524853	-0.569449	-0.662575	-0.666025	-0.535996	-0.436711	-0.342955	-0.314429	-0.296375	-0.286012	-0.295593	-0.300466	-0.319439	-0.325229	-0.352256	-0.391877	-0.384583	-0.36729	-0.392389	-0.328454
70179807		0.616937	0.563689	0.466109	0.370386	0.223277	0.0192035	-0.174801	-0.295238	-0.353277	-0.361162	-0.387744	-0.38626	-0.35074	-0.293113	-0.29688	-0.297336	-0.240762	-0.177219	-0.115084	-0.0625143	-0.0220228	0.0227991	0.0527955	0.0657168	0.0496463	0.0440402
70179974		0.105209	-0.0619317	-0.3152	-0.604449	-0.676467	-0.786315	-0.821561	-0.958628	-0.929967	-0.769482	-0.663356	-0.593909	-0.511572	-0.563439	-0.443002	-0.342419	-0.280701	-0.288315	-0.250712	-0.249018	-0.220998	-0.216424	-0.20017	-0.187739	-0.181478	-0.18439	-0.210674	-0.200662
70180281		-0.0369849	-0.0652646	-0.0648338	-0.0440739	0.0243253	0.0157472	-0.0668822	-0.0895052	-0.891626	-0.400851	-0.323259	-0.331472	-0.276347	-0.336724	-0.365911	-0.33663	-0.290304	-0.254626	-0.230744	-0.223883	-0.237195	-0.248604	-0.252548	-0.240407	-0.223685	-0.189986
70181035		0.68097	-0.477099	-0.539922	-0.555588	-0.542359	-0.479352	-0.380847	-0.319459	-0.344885	-0.451698	-0.593565	-0.679367	-0.663516	-0.6263	-0.608568	-0.578058	-0.544597	-0.480205	-0.434633	-0.392794	-0.345422	-0.353939	-0.339062	-0.294943	-0.279428	-0.271217	-0.256577	-0.235745
70182026		0.137459	-0.040578	-0.142788	-0.226704	-0.318485	-0.418304	-0.411661	-0.486832	-0.474323	-0.523676	-0.46491	-0.458218	-0.445359	-0.437213	-0.433469	-0.419955	-0.398994	-0.378669	-0.372243	-0.354971	-0.32027	-0.322108	-0.280471	-0.230638	-0.219872	-0.23087	-0.201993	-0.160428
70182263		-0.197893	0.0210731	0.224038	0.279809	0.156094	-0.0617981	-0.199143	-0.241838	-0.263152	-0.26831	-0.262233	-0.239469	-0.222432	-0.217231	-0.227718	-0.251785	-0.234779	-0.243093	-0.251483	-0.252078	-0.245872	-0.251045	-0.240341
70182877		0.118128	0.0905043	0.0136617	-0.0124677	-0.0826137	-0.147248	-0.218499	-0.295597	-0.401031	-0.506852	-0.611347	-0.752243	-0.864729	-0.911314	-0.79475	-0.620859	-0.516632	-0.462388	-0.439046	-0.421103	-0.411851	-0.395216	-0.362076	-0.323573	-0.284735	-0.239966	-0.20383	-0.172065	-0.16648	-0.177777
70183017		0.313976	0.30986	0.460284	0.437412	0.381915	0.287388	0.317852	0.223451	0.155363	0.105064	-0.113215	-0.234318	-0.386145	-0.509558	-0.55964	-0.555639	-0.556573	-0.571332	-0.582836	-0.582859	-0.568969	-0.544541	-0.534591	-0.538805	-0.529865	-0.508541	-0.50045	-0.50318	-0.494293	-0.486961
70183184		0.0963808	0.0768088	0.103404	0.0516784	0.238875	0.186357	0.150684	0.0954848	0.0123918	-0.0836706	-0.160376	-0.22566	-0.307461	-0.287254	-0.298163	-0.331516	-0.337148	-0.339673	-0.340215	-0.339997	-0.355875	-0.340911	-0.339649
70184008		-0.522391	-0.384435	-0.376025	-0.366198	-0.432317	-0.434361	-0.35139	-0.25367	-0.128329	-0.0293113	-0.17134	-0.256881	-0.360549	-0.526708	-0.563676	-0.567299	-0.522755	-0.517053	-0.455127	-0.412211	-0.369338	-0.36071	-0.353164	-0.365442	-0.360943	-0.340928	-0.336501	-0.305954	-0.321472	-0.305156
70184245		-0.91101	-0.900784	-0.840071	-0.934168	-0.912241	-0.822728	-0.721789	-0.638412	-0.557311	-0.453208	-0.346962	-0.299105	-0.238283	-0.196895	-0.155064	-0.135953	-0.126647	-0.123274	-0.116299	-0.0854256	-0.0597068	-0.0393522	0.00971243	0.00116318	0.0120346	-0.00955905	-0.0491648
70184622		0.513626	0.578236	0.661068	0.73369	0.752975	0.788822	0.698724	0.595761	0.619641	0.552838	0.506419	0.462394	0.41986	0.38992	0.341855	-0.430285	-0.524264	-0.525264	-0.493644	-0.468255	-0.439185	-0.428691	-0.426113	-0.410578	-0.386239	-0.371646	-0.358244	-0.361553	-0.342768	-0.290467
70184789		-0.0251959	-0.207584	-0.397073	-0.470101	-0.486429	-0.515202	-0.453492	-0.398763	-0.350575	-0.299721	-0.270478	-0.251717	-0.232028	-0.21603	-0.219875	-0.228566	-0.236144	-0.213599	-0.214387	-0.208466	-0.163928	-0.115011	-0.0862383	-0.0443821	-0.0307419	-0.0327352
70185236		-0.011132	-0.00969548	0.0387058	0.105552	0.15495	0.0842053	0.343549	-0.0108011	-0.359017	-0.427186	-0.404235	-0.434936	-0.469777	-0.508534	-0.486829	-0.448876	-0.435015	-0.400957	-0.382364	-0.318969	-0.287831	-0.222993	-0.205773	-0.172461	-0.170321	-0.145704
70185306		0.109214	0.223007	0.451367	0.523842	0.569906	0.562958	0.545166	0.523926	0.432343	0.367244	0.25972	0.0342953	-0.39053	-0.421218	-0.45572	-0.493841	-0.516958	-0.526537	-0.476265	-0.407727	-0.352087	-0.389801	-0.374648	-0.346391	-0.303012	-0.311894	-0.300949	-0.297573	-0.335417	-0.307229
70185473		-0.190051	-0.228964	-0.120235	-0.141361	-0.14965	-0.155292	-0.163999	-0.176006	-0.195042	-0.218606	-0.230335	-0.227009	-0.232292	-0.235598	-0.23093	-0.224351	-0.217613	-0.210832	-0.210367	-0.215658	-0.227038
70186087		-0.381468	-0.566709	-0.605638	-0.55401	-0.514464	-0.455121	-0.424734	-0.406047	-0.390051	-0.369701	-0.361812	-0.333357	-0.284503	-0.234361	-0.183017	-0.118199	-0.0764464	-0.0576125	-0.0489525	-0.0521444	-0.0529976	-0.0571611	-0.0604724	-0.0640905	-0.0634183
70186604		-0.376992	-0.385544	-0.412074	-0.44805	-0.508992	-0.623309	-0.773267	-0.824278	-0.809224	-0.5916	-0.444289	-0.335926	-0.284145	-0.264175	-0.243158	-0.214411	-0.186954	-0.158842	-0.149663	-0.125041	-0.0864481	-0.0601659	-0.0442141
70186911		-0.212457	-0.189443	-0.209076	-0.052275	0.0773799	-0.110468	-0.216187	0.234605	-0.139972	-0.512745	-0.390238	-0.331256	-0.322669	-0.289732	-0.308893	-0.368053	-0.38348	-0.316893	-0.249274	-0.217465	-0.224164	-0.249513	-0.271246	-0.286032	-0.29968
70187692		-0.222634	-0.279877	-0.348579	-0.334943	-0.357192	-0.762603	-0.675041	-0.595431	-0.516014	-0.435139	-0.301461	-0.30749	-0.356258	-0.255576	-0.253316	-0.300217	-0.281609	-0.261144	-0.258482	-0.221081	-0.173865	-0.105443	-0.0855723	-0.0654806	-0.081193	-0.100429	-0.11159	-0.122995	-0.142431
70188139		-0.599852	-0.627624	-0.459436	-0.304978	-0.329605	-0.366885	-0.475029	-0.481228	-0.433924	-0.448084	-0.472734	-0.488793	-0.388535	-0.364239	-0.335175	-0.307751	-0.278278	-0.290407	-0.330546	-0.344143	-0.333673	-0.303578	-0.254816	-0.205595
70188753		0.551734	0.403773	0.372377	0.319373	0.136082	-0.103263	-0.315757	-0.321324	-0.290334	-0.249732	-0.212195	-0.201097	-0.212425	-0.226158	-0.23569	-0.218986	-0.232259	-0.215984	-0.201185	-0.209875	-0.207977	-0.202283	-0.192966	-0.186295	-0.151107
70189507		-0.952832	-0.671511	-0.512097	-0.388661	-0.338309	-0.321619	-0.316479	-0.319299	-0.290202	-0.276692	-0.229918	-0.213999	-0.161749	-0.113767	-0.088002	-0.115418	-0.0763072	-0.0359303	-0.0059297	0.0183963	0.0383203	0.0460166	0.0523461	0.0526178	0.0254382
70189981		-0.241225	-0.234503	-0.247561	-0.247295	-0.258631	-0.280643	-0.298924	-0.294584	-0.298396	-0.30127	-0.293814	-0.271463	-0.220418	-0.202584	-0.171282	-0.13731	-0.0968254	-0.120378	-0.127754	-0.158038	-0.12364	-0.129393	-0.0908745	-0.0609331	-0.0484256
70190051		0.248468	0.0843516	-0.0785338	-0.234073	-0.368975	-0.596718	-0.737523	-0.665498	-0.614567	-0.580089	-0.546153	-0.493275	-0.435198	-0.38339	-0.346462	-0.31445	-0.353366	-0.273713	-0.241495	-0.198958	-0.182797	-0.174153	-0.161579	-0.136557	-0.1042
70190595		0.134199	0.238904	0.237021	0.269993	0.232467	0.102198	-0.0593899	-0.244427	-0.428587	-0.478419	-0.438772	-0.434496	-0.46277	-0.466018	-0.469021	-0.444996	-0.366874	-0.323656	-0.305962	-0.30468	-0.303944	-0.322699	-0.359703
70191042		0.0139377	0.0919252	0.108173	0.205872	0.135399	0.148006	0.134849	0.0677268	-0.106894	-0.230704	-0.267882	-0.278933	-0.279089	-0.271677	-0.254794	-0.230646	-0.223309	-0.188347	-0.154615	-0.122913	-0.130296	-0.119215	-0.121167	-0.132966
70192340		-0.313345	-0.124573	0.0147963	0.0140922	0.0321075	0.0165688	-0.0221363	-0.0865398	-0.174738	-0.177406	-0.265251	-0.333542	-0.441138	-0.570757	-0.610299	-0.659078	-0.621755	-0.581743	-0.534055	-0.435806	-0.373564	-0.350236	-0.331177	-0.329766	-0.333795	-0.297471
70192577		0.170256	0.296197	0.294526	0.261188	0.1341	-0.606343	-0.4023	-0.263395	-0.237274	-0.228775	-0.247302	-0.29809	-0.369012	-0.41552	-0.376427	-0.29556	-0.28751	-0.30698	-0.325129	-0.293892	-0.283439	-0.263697	-0.264906	-0.28482	-0.310719
70193024		-0.297541	-0.440122	-0.565214	-0.531173	-0.657684	-0.65309	-0.732149	-0.637431	-0.629341	-0.563807	-0.510324	-0.484131	-0.477341	-0.480592	-0.474628	-0.471897	-0.43701	-0.362502	-0.374578	-0.340826	-0.313091	-0.253615	-0.210864	-0.223076	-0.182362	-0.205308	-0.21118
70193261		0.182481	0.105432	0.0799387	-0.155134	-0.340883	-0.398327	-0.403443	-0.374343	-0.31303	-0.287253	-0.237508	-0.202762	-0.203212	-0.206703	-0.215288	-0.218921	-0.19596	-0.184841	-0.170064	-0.153337	-0.144632	-0.155869	-0.153877	-0.146811	-0.135631
70194015		-0.280786	-0.377797	-0.448226	-0.651021	-0.663971	-0.641318	-0.656596	-0.654452	-0.525942	-0.430707	-0.396912	-0.378412	-0.358863	-0.367676	-0.372863	-0.358531	-0.336388	-0.275185	-0.231253	-0.152134	-0.14262	-0.0887871	-0.0872001	-0.0702925	-0.0774748	-0.0939707	-0.109599	-0.131422
70194252		-0.361545	-0.54	-0.623857	-0.6828	-0.619123	-0.669131	-0.672982	-0.663675	-0.556043	-0.453965	-0.383206	-0.353718	-0.349434	-0.355461	-0.361299	-0.375736	-0.358949	-0.381544	-0.381598	-0.374967	-0.348485	-0.324773	-0.274522	-0.240216	-0.226517	-0.22017
70194322		-0.475827	-0.449636	-0.332424	-0.289343	-0.266201	-0.269201	-0.354259	-0.432068	-0.588181	-0.641167	-0.553321	-0.402663	-0.303923	-0.28511	-0.29067	-0.306328	-0.307992	-0.291106	-0.278378	-0.262135	-0.25222	-0.250911	-0.252977
70194629		-0.72502	-0.790536	-0.855199	-0.799653	-0.70745	-0.628639	-0.610706	-0.606369	-0.609612	-0.598392	-0.575751	-0.555214	-0.51423	-0.417666	-0.32661	-0.238442	-0.20766	-0.208631	-0.231104	-0.275215	-0.26877	-0.27069	-0.269428	-0.240489	-0.197602	-0.173808	-0.161132	-0.145468	-0.142855	-0.143355
70195480		0.630581	0.618536	0.620084	0.588433	0.455595	0.488317	0.452005	0.270582	-0.188635	-0.411736	-0.326932	-0.420029	-0.422872	-0.423584	-0.434187	-0.437546	-0.41876	-0.428583	-0.424676	-0.427886	-0.394775	-0.389292	-0.409952	-0.406856	-0.403573	-0.371278	-0.349236	-0.301717
70195550		0.212188	0.164534	0.11979	0.0229951	-0.073562	-0.0794479	-0.0460086	-0.160799	-0.186626	-0.185201	-0.171878	-0.156241	-0.142204	-0.146109	-0.144116	-0.163535	-0.190462	-0.210236	-0.198083	-0.168587	-0.158994	-0.114855	-0.0914461	-0.0805065
70196611		-0.923212	-0.949492	-0.890375	-0.902921	-0.905734	-0.897179	-0.849424	-0.776124	-0.71902	-0.689203	-0.654148	-0.622103	-0.594257	-0.544255	-0.517721	-0.539272	-0.541809	-0.522957	-0.486838	-0.458933	-0.44522	-0.439589	-0.438114	-0.399433	-0.367867	-0.337633	-0.30211	-0.319475	-0.33789
70196778		-0.0659623	-0.286092	-0.221329	-0.406878	-0.435398	-0.461074	-0.474026	-0.454845	-0.434713	-0.425781	-0.402125	-0.345217	-0.339574	-0.259438	-0.193036	-0.201674	-0.159904	-0.170164	-0.141485	-0.127769	-0.125606	-0.125152	-0.108831	-0.0755262	-0.0443074	-0.0396289
70196918		0.0834252	0.00113802	-0.109359	-0.161008	-0.177256	-0.181335	-0.175111	-0.170286	-0.179734	-0.224377	-0.313537	-0.355721	-0.353321	-0.388785	-0.323121	-0.251697	-0.173377	-0.09449	-0.0619887	-0.0027729	0.038729	0.0401427	0.0639004	0.0901347	0.0973193	0.080305	-0.0056747
70197085		-0.424714	-0.35194	-0.346921	-0.409333	-0.468713	-0.45905	-0.419749	-0.354311	-0.312736	-0.320096	-0.329661	-0.32846	-0.328417	-0.297389	-0.263866	-0.260928	-0.237059	-0.21799	-0.250249	-0.30075	-0.346743	-0.367184	-0.365863	-0.362968	-0.369295	-0.374331	-0.371333	-0.342504
70198076		0.404399	0.243814	0.0361071	-0.229758	-0.41827	-0.527218	-0.518557	-0.445368	-0.394084	-0.359698	-0.329283	-0.322951	-0.323082	-0.33921	-0.327045	-0.301745	-0.283466	-0.278896	-0.26863	-0.256743	-0.243634	-0.20484	-0.149262	-0.111406	-0.0830409	-0.0604251
70198453		-0.351808	-0.248325	-0.240254	-0.276542	-0.195906	-0.358043	-0.451684	-0.525793	-0.50527	-0.473483	-0.459862	-0.456233	-0.446015	-0.425162	-0.386149	-0.33998	-0.264963	-0.208236	-0.174217	-0.154932	-0.139256	-0.15442	-0.17148
70198690		-0.328108	-0.287454	-0.270806	-0.238986	-0.247438	-0.235405	-0.163244	-0.361024	-0.167953	-0.374512	-0.231851	-0.283121	-0.251317	-0.192925	-0.212916	-0.164413	-0.172877	-0.226904	-0.261197	-0.288687	-0.266652	-0.243086	-0.215768	-0.20496
70198830		-0.368676	-0.303779	-0.236243	-0.194383	-0.149519	-0.138818	-0.0871208	-0.0911514	-0.0669903	-0.0487041	-0.0125286	0.0142375	0.0327073	0.0563978	0.053185
70199067		-0.538565	-0.482515	-0.473552	-0.480061	-0.453161	-0.430205	-0.392373	-0.335109	-0.28673	-0.295606	-0.292019	-0.297727	-0.293665	-0.335478	-0.271388	-0.214072	-0.19428	-0.193752	-0.184229	-0.147931	-0.101855
70199681		-0.281523	-0.313536	-0.336132	-0.301225	-0.280345	-0.241837	-0.23474	-0.1606	-0.159806	-0.176382	-0.168891	-0.165733	-0.171647	-0.179914	-0.205492	-0.205062	-0.220293	-0.231957	-0.252068	-0.286858
70199821		-0.411237	-0.777728	-0.841667	-0.634087	-0.533881	-0.352291	-0.263366	-0.218027	-0.253618	-0.246625	-0.136513	-0.150985	-0.172951	-0.152129	-0.171705	-0.140251	-0.116269	-0.106634	-0.0920664	-0.0745493	-0.0566066	-0.0453176	-0.0416097	-0.0402692
70201356		-0.734	-0.840355	-0.861769	-0.793897	-0.743187	-0.702402	-0.668149	-0.693544	-0.646135	-0.589594	-0.460693	-0.334795	-0.309491	-0.190946	-0.239646	-0.245395	-0.22817	-0.250065	-0.250329	-0.283315	-0.259644	-0.26864	-0.248557	-0.236087	-0.230506	-0.246154	-0.231461	-0.234127	-0.223936
70203408		-0.463754	-0.420357	-0.407064	-0.424194	-0.335642	-0.353593	-0.349474	-0.336747	-0.334452	-0.343762	-0.35952	-0.374353	-0.36484	-0.305578	-0.294392	-0.269709	-0.238713	-0.218347	-0.198046	-0.178147	-0.183507	-0.14573	-0.100643	-0.0591065
70203575		-0.391183	-0.485063	-0.510471	-0.514771	-0.575732	-0.606804	-0.581666	-0.515193	-0.471745	-0.454693	-0.483326	-0.45666	-0.452484	-0.461023	-0.462958	-0.44685	-0.417615	-0.378872	-0.328882	-0.269668	-0.238262	-0.203448	-0.159549	-0.134704	-0.131164	-0.117927	-0.124575	-0.115852	-0.107015	-0.107255
70205320		0.295804	0.343446	0.4445	0.577383	0.488024	0.517337	0.414692	0.127514	0.0553134	0.138749	-0.0515768	-0.194113	-0.321831	-0.322025	-0.371597	-0.400714	-0.40697	-0.373871	-0.345495	-0.328902	-0.326934	-0.318301	-0.316364	-0.311589	-0.305653	-0.307356	-0.291233	-0.313961	-0.325057	-0.333603
70205557		-0.374809	-0.466086	-0.428553	-0.426393	-0.548397	-0.672394	-0.719135	-0.588468	-0.490576	-0.478215	-0.474432	-0.45408	-0.463982	-0.401989	-0.287281	-0.26193	-0.231492	-0.204844	-0.178399	-0.14332	-0.127853	-0.10438	-0.0944302	-0.0786149	-0.0775547	-0.092756
70206004		0.0361848	0.0891182	0.015122	-0.0823693	-0.129341	-0.00605772	-0.0972162	-0.155219	-0.18406	-0.142588	-0.11007	-0.113966	-0.136748	-0.242717	-0.30147	-0.329011	-0.313882	-0.311972	-0.243385	-0.202427	-0.158675	-0.155565	-0.173408	-0.216614	-0.256161	-0.299404
70206171		-0.804813	-0.836424	-0.866975	-0.857803	-0.821097	-0.735558	-0.727627	-0.742755	-0.796908	-0.832117	-0.756892	-0.748463	-0.687217	-0.603763	-0.534904	-0.512578	-0.55218	-0.582051	-0.437802	-0.449457	-0.32757	-0.296132	-0.291477	-0.261193	-0.209493	-0.167384	-0.137128	-0.135245	-0.136914	-0.161724
70206855		0.111501	0.132299	0.135652	0.125634	0.104042	0.0429087	-0.0765721	-0.148227	-0.1124	-0.120337	-0.226511	-0.21482	-0.283042	-0.347879	-0.370684	-0.400251	-0.418324	-0.439302	-0.442151	-0.412024	-0.365597	-0.325683	-0.297415	-0.288788	-0.295151	-0.29774	-0.290907	-0.279374
70207539		0.236056	0.240148	0.363302	0.628668	0.565919	0.0948834	-0.288575	-0.283949	-0.561059	-0.426462	-0.368464	-0.366557	-0.358422	-0.346615	-0.294364	-0.31882	-0.339553	-0.345066	-0.363246	-0.318369	-0.311059	-0.261885	-0.230092	-0.20254	-0.212469	-0.203695	-0.168312	-0.154245
70208530		-0.393425	-0.633138	-0.816182	-0.703701	-0.593522	-0.553837	-0.551783	-0.561889	-0.57625	-0.584906	-0.581404	-0.588231	-0.611583	-0.631238	-0.634771	-0.620666	-0.588539	-0.560943	-0.542237	-0.518125	-0.431478	-0.304956	-0.210404	-0.143061
70208697		-0.774874	-0.607552	-0.482554	-0.441253	-0.445147	-0.430268	-0.314037	-0.323073	-0.300899	-0.301272	-0.293301	-0.236068	-0.211143	-0.180554	-0.14881	-0.107997	-0.0532909	-0.0613281	-0.0227041	0.0224053	0.0485462	0.0684503	0.0798737	0.0863415
70208767		0.264542	0.265993	0.237071	0.242015	0.00655305	0.0500069	0.19723	0.0200411	0.000382307	-0.0376837	-0.0667672	-0.0980517	-0.165252	-0.285387	-0.235447	-0.401767	-0.465094	-0.436569	-0.397135	-0.372595	-0.354209	-0.344595	-0.309666	-0.270469	-0.236813	-0.202077	-0.155626	-0.112058	-0.0758229	-0.0463505
70209758		-0.386286	-0.452412	-0.49298	-0.473929	-0.405762	-0.372281	-0.37877	-0.400458	-0.390359	-0.393689	-0.362478	-0.369745	-0.30395	-0.246173	-0.232671	-0.243782	-0.24697	-0.239726	-0.226425	-0.19604
70209828		-0.876395	-0.880288	-0.725859	-0.593266	-0.4872	-0.407186	-0.352353	-0.316557	-0.286552	-0.248211	-0.229557	-0.186921	-0.134044	-0.104918	-0.0982091	-0.0935526	-0.112642	-0.102246	-0.0867015	-0.0693231	-0.046313	-0.029428	-0.0297523	-0.0360521	-0.0612647	-0.117236
70209995		-0.408173	-0.400547	-0.402031	-0.487084	-0.653286	-0.75261	-0.671597	-0.48982	-0.401566	-0.432774	-0.486531	-0.509429	-0.51027	-0.490437	-0.439149	-0.349446	-0.313068	-0.26613	-0.229723	-0.204445	-0.170947	-0.126873	-0.121021	-0.0958861
70210679		-0.285046	-0.342949	-0.352544	-0.303441	-0.113837	0.117804	0.137931	0.0401367	-0.108583	-0.282586	-0.39555	-0.288131	-0.357121	-0.395158	-0.373801	-0.294114	-0.238442	-0.172399	-0.129162	-0.137197	-0.143743	-0.174071	-0.223444
70210986		0.194003	0.0717746	0.0254328	0.0456125	-0.0338578	0.175715	-0.000170168	-0.162268	-0.112742	-0.167715	-0.13343	-0.160956	-0.192679	-0.219262	-0.239226	-0.223868	-0.240703	-0.219187	-0.187514	-0.14603	-0.094221	-0.038613
70211056		0.109199	0.028473	-0.0448451	-0.0944565	-0.432344	-0.839039	-0.715807	-0.64301	-0.538	-0.450815	-0.430451	-0.417326	-0.373769	-0.306533	-0.298993	-0.257501	-0.270268	-0.236435	-0.250625	-0.202075	-0.198925	-0.147171	-0.11495	-0.100484	-0.103478
70211670		-0.381484	-0.206325	-0.108934	0.0760292	0.16836	0.222476	0.264412	0.298009	0.307037	0.285595	-0.0140149	-0.412917	-0.520795	-0.515152	-0.485762	-0.440602	-0.386559	-0.353761	-0.339187	-0.333651	-0.319485	-0.282641	-0.235433	-0.201489	-0.194989	-0.158615	-0.146108	-0.146955	-0.171233
70212047		0.00108746	0.00752403	-0.0450357	-0.0521934	-0.131613	0.169139	-0.0487145	-0.212447	-0.334378	-0.36893	-0.322347	-0.252612	-0.203771	-0.168721	-0.152392	-0.137609	-0.136166	-0.134633	-0.130695	-0.0977202	-0.0805902
70212424		0.111873	-0.287199	-0.12988	-0.254793	-0.197032	-0.374718	-0.4205	-0.617542	-0.749989	-0.74798	-0.734112	-0.622614	-0.539231	-0.505791	-0.515862	-0.526575	-0.478217	-0.435547	-0.311903	-0.276872	-0.198185	-0.185218	-0.137543	-0.0870566	-0.0504167	0.00442064	0.0128019
70212591		-0.388995	-0.412891	-0.466945	-0.541568	-0.628817	-0.723914	-0.808581	-0.78556	-0.904974	-0.880573	-0.976079	-0.943851	-0.872288	-0.73356	-0.635139	-0.554161	-0.513192	-0.419249	-0.397338	-0.409451	-0.461385	-0.46942	-0.448558	-0.410736	-0.352102	-0.294636	-0.24954	-0.229723	-0.218391	-0.223251
70212968		-0.161304	-0.25728	-0.40822	-0.560731	-0.696102	-0.754369	-0.692321	-0.590744	-0.494178	-0.392888	-0.31534	-0.283074	-0.256483	-0.164471	-0.153304	-0.110683	-0.128585	-0.143577	-0.129182	-0.146237	-0.143262	-0.144022	-0.129518	-0.114525	-0.111375	-0.118779	-0.137363
70213275		-0.22864	-0.288087	-0.155682	-0.212984	-0.22426	-0.233948	-0.247639	-0.258198	-0.308587	-0.348172	-0.358133	-0.364952	-0.385919	-0.385445	-0.375362	-0.341811	-0.311834	-0.274873	-0.260425	-0.246027	-0.240558	-0.230973	-0.216388	-0.200777
70213582		-0.556243	-0.626532	-0.625148	-0.6736	-0.766478	-0.854015	-0.838762	-0.68992	-0.5614	-0.439779	-0.303947	-0.270949	-0.189534	-0.167221	-0.163048	-0.186064	-0.240462	-0.207381	-0.241417	-0.227835	-0.239134	-0.25175	-0.26687	-0.271008	-0.275388	-0.283017	-0.283061	-0.276497	-0.269232	-0.250715
70213652		-0.364123	-0.219573	-0.20736	-0.314738	-0.321889	-0.224378	-0.163076	-0.178901	-0.150047	-0.157375	-0.0709894	-0.107252	-0.0591541	-0.0144245	-0.00696355	0.0188758	0.0521059	0.0472905	0.0248984	-0.00050383	-0.0372818	-0.0770218	-0.133057	-0.171709
70214196		0.213206	0.138777	0.0430725	-0.029399	-0.342798	-0.226819	-0.676844	-0.746908	-0.676609	-0.53495	-0.51117	-0.463925	-0.443445	-0.450872	-0.478848	-0.464973	-0.407196	-0.410075	-0.361018	-0.310127	-0.222375	-0.174003	-0.165124	-0.185212	-0.203701	-0.231691	-0.266564
70214336		0.269087	0.262558	0.276417	0.318113	0.349844	0.381211	0.395553	0.233935	0.106343	-0.0943817	-0.211159	-0.275333	-0.315267	-0.32551	-0.330303	-0.376001	-0.393122	-0.416139	-0.422745	-0.391177	-0.336291	-0.296358	-0.277254	-0.271146	-0.264535	-0.26784	-0.287643	-0.293092	-0.322569	-0.307405
70215494		-0.721349	-0.650605	-0.626652	-0.542257	-0.413611	-0.297715	-0.234128	-0.215829	-0.203643	-0.16904	-0.142086	-0.104759	-0.0771118	0.00445961	-0.0130815	-0.0341174	-0.0465393	-0.115275	-0.131608	-0.134757	-0.125674	-0.112835	-0.112284	-0.13725	-0.151151	-0.171289	-0.189708	-0.212374	-0.257137
70217002		-0.288372	-0.266805	-0.239077	-0.208203	-0.223294	-0.228093	-0.233272	-0.30827	-0.366524	-0.394261	-0.411172	-0.406604	-0.385075	-0.38488	-0.349303	-0.364416	-0.316925	-0.270911	-0.266641	-0.22131	-0.176617	-0.157633	-0.11338	-0.113137	-0.127651	-0.137936	-0.143895
70217169		0.660242	0.479214	0.364633	0.323822	0.338882	0.354672	0.329621	0.197973	-0.396307	-0.357093	-0.325786	-0.340447	-0.350882	-0.382213	-0.411376	-0.379904	-0.309081	-0.25507	-0.222524	-0.220347	-0.238792	-0.256371	-0.261458	-0.243752
70217476		0.137762	0.149829	0.0465425	-0.273147	-0.249126	-0.075299	-0.167519	-0.218315	-0.238386	-0.274081	-0.209556	-0.284359	-0.231362	-0.123677	-0.117748	-0.131844	-0.160444	-0.160353	-0.171292	-0.178883	-0.199678	-0.222853
70217546		-0.790823	-0.757859	-0.648374	-0.466923	-0.291031	-0.289007	-0.295213	-0.300785	-0.308784	-0.280668	-0.275735	-0.27859	-0.299969	-0.306939	-0.290142	-0.270275	-0.270845	-0.277948	-0.27742	-0.282802	-0.268246	-0.273086	-0.286144	-0.289927	-0.285321	-0.29501
70218160		-0.116814	-0.0384929	0.0273989	0.205911	0.384651	0.484911	0.480504	0.509808	0.501577	0.471556	0.453134	0.474635	0.521281	0.550962	0.551899	0.54742	0.54456	0.534727	0.529304	0.542715	0.567643	0.606101	0.632509	0.667021	0.7425	0.821833	0.866026	0.880026	0.867002
70218607		0.0432584	-0.0709262	-0.283889	-0.514731	-0.597859	-0.567861	-0.511804	-0.459892	-0.422754	-0.403967	-0.375439	-0.358999	-0.34866	-0.3455	-0.33401	-0.323797	-0.307002	-0.285344	-0.271754	-0.242063	-0.212276	-0.176534	-0.155816
70219835		-0.144629	-0.257968	-0.357202	-0.392576	-0.472649	-0.279711	-0.192654	-0.187158	-0.154498	-0.251231	-0.344045	-0.391397	-0.394536	-0.371094	-0.344771	-0.276212	-0.257284	-0.257386	-0.266371	-0.275584	-0.281171	-0.279084	-0.271724	-0.263444	-0.263822	-0.246578	-0.234774	-0.24957
70219905		0.947891	0.807139	0.600778	0.358137	0.264801	0.199253	0.174158	0.115964	-0.0572333	-0.30566	-0.122795	-0.558839	-0.73848	-0.616195	-0.469153	-0.358294	-0.262174	-0.316089	-0.38053	-0.409906	-0.392583	-0.332405	-0.26572	-0.191286	-0.139041	-0.12784	-0.132973	-0.150487	-0.158732
70220142		-0.27013	-0.242316	-0.34555	-0.437115	-0.559219	-0.558935	-0.363515	-0.190874	-0.305795	-0.105422	-0.359804	-0.456266	-0.51224	-0.490777	-0.447943	-0.393139	-0.403722	-0.362042	-0.32575	-0.302951	-0.294349	-0.287944	-0.274183	-0.260485	-0.2155	-0.194249	-0.210626	-0.172284
70220379		-0.539801	-0.489723	-0.510883	-0.471504	-0.48862	-0.489424	-0.593815	-0.507982	-0.514584	-0.575413	-0.466365	-0.422005	-0.448896	-0.472142	-0.48474	-0.474319	-0.49534	-0.447208	-0.476517	-0.434676	-0.428533	-0.423825	-0.413796	-0.369368	-0.358339	-0.308652	-0.307139	-0.272288	-0.275323	-0.276151
70220686		-0.592424	-0.352507	-0.190213	-0.202705	-0.375563	-0.36378	-0.347818	-0.360015	-0.384029	-0.389269	-0.367854	-0.331887	-0.292228	-0.24944	-0.194491	-0.1321	-0.0866389	-0.00364406	0.0150563	0.0347725	0.0361215	0.0243961	0.0201635	-0.0023056	-0.00940805	-0.0507752	-0.0895154
70220826		-0.408021	-0.398531	-0.378269	-0.387188	-0.333396	-0.309069	-0.296902	-0.287404	-0.279016	-0.256316	-0.235811	-0.223928	-0.212311	-0.206098	-0.198428	-0.192916	-0.183082	-0.178293	-0.166441	-0.144661	-0.119519	-0.0954561
70221203		-0.364391	-0.361643	-0.39294	-0.442119	-0.458858	-0.441016	-0.405773	-0.363527	-0.330172	-0.317495	-0.326714	-0.309853	-0.260062	-0.299381	-0.316289	-0.283267	-0.216934	-0.161398	-0.118668	-0.084948	-0.0689651	-0.0657604	-0.0628374	-0.0730245
70221677		-0.23323	-0.217496	-0.157519	-0.155824	-0.190035	-0.279247	-0.339577	-0.0810393	-0.0827161	-0.148393	-0.108016	-0.141246	-0.150693	-0.199606	-0.273395	-0.305525	-0.262714	-0.217062	-0.203461	-0.208663	-0.219107	-0.229321	-0.232715
70221747		0.141358	0.130615	-0.054073	-0.955848	-0.723148	-0.609441	-0.466006	-0.38684	-0.318491	-0.28789	-0.291573	-0.299168	-0.274268	-0.300574	-0.270564	-0.238969	-0.202732	-0.18705	-0.193166	-0.182752	-0.203874	-0.180713	-0.161826	-0.154512	-0.159375	-0.158392	-0.150676	-0.146154	-0.15464
70221817		0.207087	0.0338379	-0.185261	-0.211192	-0.340563	-0.327391	-0.357254	-0.415889	-0.488613	-0.540883	-0.452099	-0.361588	-0.313788	-0.289982	-0.299126	-0.290632	-0.277612	-0.266191	-0.247474	-0.216178
70221984		-0.242954	-0.309458	-0.419227	-0.209041	-0.314131	-0.36444	-0.547697	-0.67737	-0.680117	-0.359946	-0.341892	-0.273526	-0.299942	-0.222248	-0.248398	-0.267086	-0.318162	-0.279017	-0.261798	-0.25178	-0.25169	-0.280772	-0.305993	-0.319793	-0.317033
70222431		-0.337682	-0.513206	-0.611111	-0.704218	-0.588719	-0.755981	-0.805056	-0.9374	-0.87568	-0.711943	-0.590504	-0.586113	-0.505048	-0.455702	-0.426131	-0.395409	-0.200887	-0.256501	-0.0856108	-0.122039	-0.0708839	-0.0472856	-0.067091	-0.0560276	-0.0609139	-0.0447191	-0.0266258	-0.013937	-0.0207641	-0.0438116
70222501		-0.126298	-0.15497	-0.251554	-0.413042	-0.584648	-0.578156	-0.709855	-0.76515	-0.708972	-0.572657	-0.483216	-0.408301	-0.358589	-0.341977	-0.28478	-0.260442	-0.201173	-0.203971	-0.164789	-0.146768	-0.112406	-0.145101	-0.121445	-0.119793	-0.130759	-0.127342	-0.114205	-0.102323	-0.0735207	-0.0542735
70222668		-0.208884	-0.143098	-0.313106	-0.505162	-0.577085	-0.507999	-0.435367	-0.391054	-0.355792	-0.318238	-0.318949	-0.321248	-0.326244	-0.303923	-0.301795	-0.197654	-0.128668	-0.102504	-0.0604824	-0.0537186	-0.0644084	-0.0639671	-0.0830486	-0.0911263	-0.0919196	-0.113558	-0.144685
70223352		0.0883451	-0.349423	-0.795576	-0.761334	-0.64158	-0.559004	-0.537418	-0.520362	-0.461829	-0.381031	-0.361817	-0.328602	-0.263858	-0.224167	-0.209339	-0.197521	-0.17243	-0.167367	-0.163457	-0.166186	-0.15715	-0.16502	-0.179196	-0.196279	-0.208646	-0.211979	-0.19858
70223589		0.0268439	-0.0481821	-0.135747	-0.233597	-0.480591	-0.341261	-0.325371	-0.348557	-0.429635	-0.511078	-0.576993	-0.62438	-0.60989	-0.485953	-0.428143	-0.396528	-0.329783	-0.296362	-0.240415	-0.239444	-0.206826	-0.217987	-0.23239	-0.246332	-0.221936	-0.225699	-0.196021	-0.192562	-0.205134
70223659		-0.312033	-0.210183	-0.206531	-0.283862	-0.434966	-0.427884	-0.470573	-0.559366	-0.536385	-0.533752	-0.445645	-0.416101	-0.410217	-0.425811	-0.45574	-0.443507	-0.377768	-0.279033	-0.200968	-0.169728	-0.182556	-0.213352
70226702		-0.0225743	-0.0910413	-0.220635	-0.362749	-0.352812	-0.480389	-0.554676	-0.599927	-0.618275	-0.604298	-0.581458	-0.546564	-0.522975	-0.512949	-0.490379	-0.480134	-0.436264	-0.369017	-0.324298	-0.285253	-0.254751	-0.187212	-0.135083	-0.0854883
70226869		-0.395454	-0.451009	-0.483117	-0.467882	-0.425989	-0.381845	-0.352984	-0.313426	-0.323969	-0.293259	-0.27565	-0.292727	-0.310266	-0.347211	-0.386593	-0.374944	-0.32338	-0.308335
70226939		-0.511288	-0.585092	-0.668174	-0.730551	-0.785219	-0.731184	-0.787532	-0.734917	-0.791557	-0.476253	-0.158695	-0.0139519	0.0911616	0.105324	0.107347	0.0334831	-0.0011705	-0.185245	-0.250682	-0.273248	-0.246181	-0.246969	-0.282694	-0.314539	-0.3106
70227176		-0.666097	-0.659544	-0.659836	-0.669851	-0.624843	-0.516016	-0.452673	-0.368992	-0.365983	-0.39873	-0.418682	-0.397879	-0.312415	-0.278019	-0.235586	-0.223772	-0.234872	-0.262025	-0.284444	-0.285111	-0.26013	-0.28286	-0.274184	-0.281011	-0.279459	-0.258844	-0.24211	-0.22655	-0.224397
70227553		-0.564286	-0.667445	-0.750136	-0.803903	-0.787721	-0.672777	-0.541741	-0.457037	-0.417012	-0.392049	-0.395064	-0.364313	-0.390643	-0.380724	-0.352054	-0.301986	-0.249638	-0.20471	-0.17626	-0.17212	-0.191372	-0.202489	-0.192021	-0.18459	-0.154652	-0.156315	-0.15252
70228474		0.0633651	-0.0627179	-0.0900767	-0.0913068	-0.0789257	-0.0842609	-0.074785	0.00655238	-0.189438	-0.308899	-0.383355	-0.363191	-0.351086	-0.25921	-0.280029	-0.27992	-0.277257	-0.273476	-0.272343	-0.277159	-0.286209	-0.291589	-0.287041	-0.278084	-0.280652	-0.285222	-0.294187
70229158		-0.2849	-0.320357	-0.34262	-0.255741	-0.216937	-0.212649	-0.234108	-0.274247	-0.320677	-0.330117	-0.25899	-0.210765	-0.182593	-0.201614	-0.191588	-0.189698	-0.168552	-0.123578	-0.0613234	-0.0260729	-0.00851399
70229605		-0.514422	-0.524871	-0.534804	-0.55102	-0.546239	-0.523633	-0.501948	-0.469866	-0.384799	-0.295593	-0.265124	-0.234085	-0.211191	-0.172241	-0.134591	-0.100936	-0.106133	-0.0984169	-0.0923656	-0.0977578	-0.0949017	-0.115593	-0.143874	-0.161187
70229842		-0.0766346	-0.208797	-0.303469	-0.0597098	0.000725835	0.0161896	0.040184	0.0361371	-0.0516061	-0.155579	-0.312239	-0.415162	-0.510272	-0.595403	-0.589503	-0.645905	-0.6472	-0.623231	-0.562752	-0.493762	-0.472715	-0.423744	-0.429235	-0.438788	-0.404196	-0.423198	-0.361919	-0.330403	-0.265917	-0.222445
70230079		-0.231982	-0.227063	-0.189324	-0.100348	-0.213984	-0.108669	-0.122393	-0.206352	-0.173544	-0.207556	-0.192071	-0.200352	-0.156287	-0.137677	-0.115322	-0.0926647	-0.0514203	-0.0169878	0.0131887	0.0415644	0.0664958	0.0951362	0.107724	0.10543	0.097113
70230149		-0.0791328	0.044434	0.225585	0.478774	0.24493	0.38371	0.122114	-0.160979	0.0537039	-0.179887	-0.324012	-0.391395	-0.290408	-0.333749	-0.288949	-0.262174	-0.185333	-0.195594	-0.201663	-0.190321	-0.169715	-0.152208	-0.145476	-0.152725	-0.14678	-0.133021	-0.110811	-0.0541945	-0.0442134	-0.0235618
70230526		-0.325205	-0.38268	-0.427982	-0.449405	-0.470676	-0.514695	-0.5287	-0.552593	-0.62396	-0.700022	-0.734384	-0.66822	-0.615026	-0.582562	-0.576947	-0.575368	-0.559019	-0.498499	-0.399918	-0.324638	-0.291041	-0.304038	-0.31162	-0.298623	-0.303806	-0.319001	-0.300394	-0.212541
70232675		-0.00353431	-0.194801	-0.417696	-0.544185	-0.643389	-0.793927	-0.802176	-0.569804	-0.394095	-0.331908	-0.239749	-0.192303	-0.174949	-0.166822	-0.106288	-0.163424	-0.128914	-0.125801	-0.137407	-0.162054	-0.205195	-0.249208	-0.281885	-0.236444	-0.273574	-0.289684	-0.291517	-0.285905	-0.271767
70233052		0.0353634	0.00330279	-0.0517121	-0.0749712	-0.0875161	-0.0816544	-0.0844322	-0.124366	-0.109434	-0.140336	-0.271318	-0.343059	-0.278133	-0.538078	-0.466235	-0.423909	-0.37294	-0.321025	-0.318029	-0.311153	-0.308671	-0.310953	-0.270289	-0.252403	-0.242534	-0.235202	-0.241452	-0.266738
70233122		0.309164	0.296068	0.281613	0.26419	0.220965	0.166046	0.0741912	-0.0552951	-0.183879	-0.272621	-0.326825	-0.386507	-0.366616	-0.331778	-0.296868	-0.268574	-0.250186	-0.228323	-0.207926	-0.195198	-0.191087	-0.194762	-0.208469	-0.242716	-0.277649	-0.321133
70233359		-0.0588105	-0.270997	-0.519947	-0.636699	-0.608026	-0.548279	-0.486886	-0.437154	-0.381865	-0.348558	-0.314861	-0.302625	-0.312853	-0.30441	-0.294866	-0.291175	-0.294324	-0.299806	-0.292852	-0.301295	-0.274843	-0.272505	-0.288139
70233596		0.434497	0.428687	0.318189	0.349643	0.164476	-0.0658616	-0.168526	-0.0588469	-0.119297	-0.176891	-0.212144	-0.21772	-0.21235	-0.245177	-0.283436	-0.270125	-0.265948	-0.285181	-0.263814	-0.237357	-0.218729
70233736		0.370467	0.195372	-0.118448	-0.344466	-0.319456	-0.180119	-0.293792	-0.376825	-0.364956	-0.31547	-0.267595	-0.249448	-0.23693	-0.246797	-0.221108	-0.197548	-0.161634	-0.122847	-0.0881318	-0.074951	-0.0727186
70234280		0.613669	0.628336	0.572034	0.460035	0.376316	0.358801	0.321763	0.0241516	-0.312251	-0.453818	-0.471066	-0.53043	-0.518071	-0.490848	-0.459767	-0.43562	-0.417407	-0.388094	-0.361808	-0.341532	-0.329162	-0.31542	-0.295605	-0.282317	-0.276085	-0.273592	-0.26561
70234350		-0.563386	-0.478002	-0.428967	-0.347112	-0.314392	-0.302076	-0.268084	-0.248127	-0.245666	-0.246657	-0.262657	-0.236685	-0.211577	-0.174488	-0.145828	-0.140058	-0.128325	-0.106438	-0.0663061	-0.0451497	-0.0232115	-0.0147554
70234894		-0.732661	-0.770633	-0.879806	-0.894529	-0.752871	-0.561887	-0.456826	-0.422235	-0.427367	-0.426128	-0.400665	-0.389563	-0.34473	-0.290061	-0.235295	-0.172467	-0.177485	-0.162616	-0.179347	-0.194269	-0.207853	-0.21623	-0.219355	-0.228344	-0.225979	-0.208898	-0.194562	-0.192966	-0.195666
70235104		-0.577639	-0.640461	-0.69276	-0.720202	-0.709705	-0.739903	-0.810245	-0.848828	-0.961287	-0.896964	-0.871509	-0.806437	-0.710535	-0.66359	-0.533641	-0.531562	-0.529619	-0.483878	-0.436594	-0.379894	-0.318059	-0.276665	-0.245044	-0.243164	-0.211451	-0.19921	-0.175706	-0.160493
70235271		-0.755204	-0.579486	-0.439677	-0.33227	-0.26481	-0.25211	-0.31455	-0.489215	-0.780689	-0.825212	-0.626422	-0.490795	-0.397128	-0.33323	-0.295189	-0.270498	-0.25523	-0.249043	-0.248429	-0.25305	-0.253597	-0.215742	-0.16745	-0.149662	-0.111677	-0.134331	-0.0458348	0.0113504
70236025		0.389264	0.359116	0.321294	0.200632	0.0457295	-0.101235	-0.130999	-0.195153	-0.238338	-0.377578	-0.507297	-0.529698	-0.522709	-0.44527	-0.396254	-0.397048	-0.426592	-0.43247	-0.430229	-0.434872	-0.416998	-0.420991	-0.38749	-0.343775	-0.319255	-0.303289
70236639		-0.318955	-0.44257	-0.62095	-0.663054	-0.421788	-0.293289	-0.329563	-0.421881	-0.52189	-0.621146	-0.716516	-0.770437	-0.719378	-0.626918	-0.577263	-0.516034	-0.492612	-0.404582	-0.393158	-0.390267	-0.371764	-0.280458	-0.239038	-0.195038	-0.136984	-0.118196
70237937		-0.300794	-0.324462	-0.353813	-0.364638	-0.29898	-0.326702	-0.331663	-0.274741	-0.223518	-0.208076	-0.236767	-0.265369	-0.267252	-0.274906	-0.306994	-0.342281	-0.350837	-0.33031	-0.273253	-0.2347	-0.215582	-0.212111	-0.21119	-0.198109	-0.179622	-0.192967
70238244		-0.672963	-0.715863	-0.465806	-0.247125	-0.146122	-0.176325	-0.174038	-0.34362	-0.427973	-0.43155	-0.419559	-0.397395	-0.348402	-0.281968	-0.217643	-0.19582	-0.164136	-0.150291	-0.145938	-0.156094	-0.163095	-0.157467	-0.146356	-0.138039	-0.123129
70239542		-0.868219	-0.629269	-0.507071	-0.369582	-0.171954	-0.155345	-0.187094	-0.156408	-0.243066	-0.183783	-0.278743	-0.259392	-0.282629	-0.196834	-0.205873	-0.258909	-0.246053	-0.23376	-0.211337	-0.199413	-0.2012	-0.201154	-0.22167	-0.23522	-0.236472	-0.220479	-0.179256	-0.119295
70239612		-0.504336	-0.473902	-0.540936	-0.263505	0.151837	0.192323	0.172897	-0.00268563	-0.0602111	-0.208949	-0.368642	-0.560458	-0.400658	-0.376757	-0.345417	-0.357964	-0.401978	-0.445978	-0.46084	-0.438728	-0.397574	-0.297841	-0.193601	-0.138021	-0.0965255	-0.0587312	-0.0138593	0.0156415	0.0281692	0.0540377
70239919		-0.435712	-0.622675	-0.871353	-0.736642	-0.561725	-0.490654	-0.489718	-0.481785	-0.330957	-0.276243	-0.244325	-0.250652	-0.223978	-0.232872	-0.242094	-0.274915	-0.302021	-0.29973	-0.299607	-0.27949	-0.280344	-0.282199	-0.288231	-0.305879	-0.319729	-0.343293
70240463		0.118019	-0.0384592	-0.279139	-0.375279	-0.171006	-0.0857416	-0.0762932	-0.067136	-0.0672563	-0.206017	-0.0943863	-0.161925	-0.187407	-0.263518	-0.385454	-0.510624	-0.476892	-0.482893	-0.394533	-0.339398	-0.266532	-0.187943	-0.112377	-0.0570647	0.0515037	0.177215	0.222668	0.261255	0.303971	0.304376
70240770		0.392174	0.315769	0.24538	0.176559	0.130983	0.0822413	0.192092	0.118759	-0.0704404	-0.315166	-0.401824	-0.438042	-0.383558	-0.372236	-0.360687	-0.341821	-0.322508	-0.325131	-0.367174	-0.433892	-0.473182	-0.455446	-0.374267	-0.309295	-0.253195	-0.241403	-0.2707	-0.291331	-0.303174
70240910		0.0797181	0.140451	0.382904	0.516278	0.465816	0.0239084	-0.307693	-0.424734	-0.465024	-0.563786	-0.602669	-0.486572	-0.484192	-0.534437	-0.55198	-0.516706	-0.436087	-0.408095	-0.386775	-0.35532	-0.351961	-0.317996	-0.281205	-0.250923	-0.2283	-0.20746	-0.188739	-0.179806
70241077		-0.742791	-0.704233	-0.661432	-0.639589	-0.617288	-0.598502	-0.58227	-0.564689	-0.490714	-0.477645	-0.448626	-0.40111	-0.351583	-0.297048	-0.260574	-0.240511	-0.222986	-0.200665
70241524		0.441486	-0.0734598	0.168	-0.140601	-0.543698	-0.678386	-0.593808	-0.496962	-0.415179	-0.374998	-0.345168	-0.309545	-0.29446	-0.286776	-0.288249	-0.284916	-0.290123	-0.234866	-0.235353	-0.182435	-0.146225	-0.139193	-0.127279	-0.108698	-0.0950984	-0.101571	-0.120179	-0.147925	-0.163953
70241761		-0.493068	-0.401864	-0.360865	-0.2375	-0.11342	-0.0530823	-0.0362745	-0.0320648	-0.0858275	-0.362498	-0.542853	-0.480297	-0.464168	-0.399684	-0.288734	-0.317006	-0.286854	-0.245125	-0.248359	-0.210481	-0.175225	-0.16345	-0.173804	-0.169999	-0.168588	-0.169084	-0.174558	-0.169248	-0.168269
70242682		-0.273201	-0.288539	-0.276559	-0.297691	-0.186007	-0.256997	-0.198225	-0.281475	-0.32684	-0.351721	-0.427867	-0.46207	-0.446739	-0.423606	-0.377353	-0.340261	-0.313534	-0.308099	-0.275383	-0.243855	-0.217147	-0.198607	-0.207857	-0.213346	-0.213891	-0.21555	-0.208718	-0.200649
70242822		-0.844445	-0.763815	-0.72516	-0.73904	-0.724602	-0.601174	-0.412014	-0.28242	-0.218794	-0.198957	-0.196574	-0.197117	-0.198682	-0.20296	-0.230583	-0.228082	-0.231537	-0.267375	-0.300641	-0.338193	-0.378628	-0.37429	-0.355896	-0.350089
70242989		-0.149107	-0.258438	-0.324869	-0.312496	-0.658458	-0.692887	-0.629168	-0.517745	-0.469484	-0.44131	-0.504646	-0.524156	-0.524689	-0.521044	-0.405072	-0.343475	-0.307931	-0.317531	-0.342215	-0.335602	-0.294598	-0.252886	-0.199418	-0.157225	-0.148475	-0.14537	-0.143954
70243059		-0.473911	-0.455805	-0.449574	-0.351912	-0.210726	-0.0103858	0.0434703	0.0382598	0.0296361	-0.0721419	-0.0193141	-0.00500124	0.0320423	0.0863953	0.0888791	0.0673929	-0.192097	-0.63602	-0.544633	-0.437166	-0.366136	-0.327379	-0.346855	-0.347566	-0.381788	-0.364397	-0.351949	-0.358654	-0.330333	-0.330529
70244804		-0.0232046	-0.00235175	0.0154989	-0.0919805	-0.0111374	-0.0315184	-0.483877	-0.700339	-0.311794	-0.328116	-0.182616	-0.0957325	-0.149161	-0.162014	-0.210046	-0.250144	-0.253806	-0.246595	-0.203056	-0.177233	-0.181514	-0.18725	-0.200519	-0.204916	-0.190407	-0.188051	-0.18659	-0.172223	-0.167011
70245041		-0.196326	-0.210393	-0.216968	-0.220013	-0.242724	-0.337688	-0.448718	-0.538897	-0.748905	-0.832044	-0.749709	-0.618014	-0.516813	-0.468446	-0.45211	-0.44081	-0.435472	-0.435952	-0.438917	-0.44325	-0.428386	-0.424755	-0.370826	-0.351678	-0.287074	-0.261623	-0.279217	-0.299948	-0.322033
70245111		0.146474	0.0331921	-0.00956042	-0.128555	-0.0852361	-0.0838715	-0.0776938	-0.116143	-0.10758	-0.0981727	-0.124535	-0.138384	-0.142916	-0.169384	-0.191185	-0.185601	-0.163831	-0.135128	-0.0998139	-0.0860671	-0.121988	-0.214986
70246032		-0.381302	-0.430771	-0.442981	-0.443479	-0.428228	-0.40133	-0.448388	-0.449343	-0.461546	-0.452243	-0.383422	-0.567818	-0.55808	-0.388858	-0.407461	-0.46498	-0.525041	-0.530375	-0.512041	-0.490981	-0.518075	-0.505107	-0.473982	-0.442581	-0.428805	-0.379744	-0.311258	-0.257912	-0.224361	-0.193866
70247260		0.325561	0.0270812	-0.298045	-0.339915	-0.347548	-0.315912	-0.288782	-0.253871	-0.285109	-0.268805	-0.234312	-0.223767	-0.19566	-0.180313	-0.164584	-0.154906	-0.136919	-0.120418	-0.109435	-0.110799	-0.129813
70248628		-0.27197	-0.238716	-0.170997	-0.0670864	0.0421589	0.122241	0.00565633	-0.0343967	-0.131105	-0.242249	-0.200825	-0.193697	-0.18551	-0.176078	-0.183336	-0.227761	-0.205576	-0.261917	-0.266221	-0.268077	-0.269947	-0.270589	-0.264485	-0.238412
70249479		-0.575334	-0.591019	-0.632	-0.634504	-0.634376	-0.603292	-0.559061	-0.542242	-0.559442	-0.582969	-0.531484	-0.542187	-0.367448	-0.271185	-0.224434	-0.214408	-0.224509	-0.23108	-0.230416	-0.201151	-0.183544	-0.186641	-0.223011	-0.237747
70249549		-0.242899	-0.12043	-0.0572964	-0.0492706	-0.0871965	0.0829881	-0.144976	-0.268843	-0.340523	-0.366734	-0.338016	-0.362845	-0.334991	-0.312371	-0.302259	-0.326539	-0.335816	-0.347774	-0.3366	-0.306009	-0.276556	-0.251075	-0.260022	-0.25062	-0.200347
70249786		0.4575	0.218989	-0.165281	-0.321535	-0.267345	-0.173952	-0.150083	-0.192746	-0.254783	-0.293316	-0.301825	-0.292037	-0.291086	-0.287917	-0.272537	-0.276551	-0.260221	-0.261143	-0.264621	-0.231221	-0.235741	-0.227995	-0.224575	-0.214212	-0.213745	-0.211739	-0.219429
70250303		0.332071	0.3057	0.435861	0.262777	0.157462	0.0415433	-0.00665963	-0.0182247	-0.0970593	-0.234062	-0.433345	-0.618503	-0.659108	-0.608687	-0.558603	-0.53003	-0.515889	-0.518045	-0.468196	-0.394823	-0.344284	-0.295214	-0.240305	-0.166813	-0.111913	-0.0785253	-0.0772447	-0.0906201	-0.11511	-0.141172
70250917		-0.834629	-0.772157	-0.628763	-0.577546	-0.635101	-0.645612	-0.592371	-0.582294	-0.533918	-0.474346	-0.470903	-0.494898	-0.498524	-0.513576	-0.535621	-0.560977	-0.580595	-0.543193	-0.460001	-0.395305	-0.336972	-0.319257	-0.296145	-0.285714	-0.269651
70251224		0.724306	0.409117	0.136184	-0.0728646	0.0800002	-0.130812	-0.295083	-0.254564	-0.284996	-0.31058	-0.317888	-0.323778	-0.318279	-0.276569	-0.204622	-0.122943	-0.100456	-0.0290142	0.0206584	0.0477784	0.0787535	0.0995377	0.111375	0.129518
70251531		-0.454735	-0.45416	-0.439973	-0.420993	-0.440932	-0.415701	-0.373711	-0.312609	-0.258863	-0.231291	-0.20189	-0.182524	-0.148564	-0.121835	-0.106281	-0.109641	-0.12708	-0.162068	-0.217812
70251768		-0.478135	-0.527349	-0.65878	-0.766506	-0.824873	-0.834785	-0.828034	-0.798322	-0.717366	-0.656569	-0.572678	-0.492059	-0.382385	-0.31991	-0.30249	-0.300828	-0.298619	-0.266955	-0.233635	-0.233791	-0.203096	-0.18992	-0.161156	-0.139726	-0.126419	-0.109831	-0.0890391	-0.071782
70252075		-0.3488	-0.299193	-0.266242	-0.257601	-0.166645	-0.160277	-0.232975	-0.358975	-0.724891	-0.817888	-0.732056	-0.570926	-0.398019	-0.357043	-0.372485	-0.387767	-0.35953	-0.327013	-0.296785	-0.290411	-0.286158	-0.303729	-0.305532
70252215		-0.533591	-0.505315	-0.49626	-0.487854	-0.469076	-0.419875	-0.382523	-0.326496	-0.312966	-0.271927	-0.245949	-0.244627	-0.248943	-0.262615	-0.282637	-0.326698	-0.318337	-0.338278	-0.344893	-0.324444	-0.303502	-0.28177	-0.287286	-0.292577	-0.319183	-0.325172
70252452		-0.213737	-0.343912	-0.405636	-0.377616	-0.369657	-0.338983	-0.327966	-0.329097	-0.33823	-0.394512	-0.386761	-0.360881	-0.322936	-0.289272	-0.273744	-0.264443	-0.282443	-0.256206	-0.237751	-0.245545	-0.229187	-0.213068	-0.182806	-0.151432	-0.11914	-0.0943852	-0.100569
70252522		-0.446207	-0.399394	-0.335446	-0.339356	-0.363012	-0.362519	-0.350497	-0.302085	-0.301714	-0.304941	-0.22453	-0.228109	-0.269729	-0.2672	-0.286984	-0.285701	-0.28153	-0.281834	-0.266576	-0.247397	-0.235941	-0.229849	-0.231452	-0.238887
70253136		-0.440232	-0.403374	-0.39125	-0.405758	-0.41716	-0.419501	-0.389028	-0.361896	-0.341232	-0.324177	-0.309712	-0.295568	-0.283525	-0.294721	-0.291729	-0.284832	-0.275116	-0.263821	-0.243178	-0.229174	-0.226881	-0.214868	-0.188198	-0.166567	-0.145114	-0.135092
70253443		0.343646	0.264125	0.0981221	0.0298244	-0.0724083	-0.250921	-0.316886	-0.373411	-0.420992	-0.495609	-0.494251	-0.477543	-0.470311	-0.461757	-0.444741	-0.481258	-0.44658	-0.400302	-0.388836	-0.376081	-0.377223	-0.392072	-0.406166	-0.414003	-0.378401	-0.384879	-0.392018	-0.364462	-0.371188	-0.294761
70253750		0.64425	0.695437	0.67121	0.62238	0.426002	0.0889822	-0.130479	-0.241786	-0.298835	-0.327009	-0.336665	-0.331311	-0.327953	-0.321795	-0.317029	-0.315883	-0.291799	-0.246119	-0.204335	-0.18717	-0.164971	-0.138905	-0.0869606
70253987		0.410561	0.359732	0.333179	0.330685	0.258434	0.493813	0.305708	0.0101799	-0.274329	-0.270735	-0.301785	-0.28103	-0.210972	-0.185189	-0.21965	-0.171325	-0.164732	-0.103955	-0.0673284	-0.0617174	-0.0385779	0.00522705	0.0503843	0.0677107
70254057		0.0567348	-0.186005	-0.48385	-0.561193	-0.575106	-0.529027	-0.541042	-0.513045	-0.476103	-0.481409	-0.472412	-0.445723	-0.460205	-0.368954	-0.34337	-0.260887	-0.203885	-0.203724	-0.161132	-0.156488	-0.149616	-0.0972571
70254127		-0.429308	-0.450522	-0.407081	-0.209138	-0.0273638	0.16662	0.185711	0.155109	0.0660849	-0.113731	-0.250949	-0.0231116	-0.160812	-0.1738	-0.199667	-0.201917	-0.200276	-0.171008	-0.16399	-0.162041	-0.119852	-0.118724	-0.131309	-0.144579	-0.135256	-0.156197	-0.20099	-0.232805
70254504		-0.395654	-0.587175	-0.725334	-0.714983	-0.760044	-0.627715	-0.578717	-0.545376	-0.523588	-0.539984	-0.522762	-0.528908	-0.551046	-0.47974	-0.445514	-0.426681	-0.423123	-0.378984	-0.357743	-0.320632	-0.291582	-0.300098	-0.314912	-0.305438	-0.294462	-0.280828	-0.278038	-0.252044	-0.265826	-0.266087
70254671		0.242729	0.178449	0.00964569	-0.0223322	-0.169279	-0.189683	-0.19345	-0.192777	-0.211564	-0.211159	-0.203878	-0.191273	-0.182004	-0.183261	-0.200387	-0.19834	-0.196065	-0.182701	-0.162648	-0.161888	-0.15925	-0.164228	-0.178696	-0.202354
70254741		-0.477877	-0.466595	-0.419186	-0.348443	-0.398876	-0.429136	-0.440385	-0.411579	-0.370251	-0.327735	-0.295264	-0.273421	-0.260109	-0.23563	-0.220376	-0.212053	-0.215995	-0.224412
70255118		-0.631107	-0.751746	-0.818143	-0.869216	-0.855378	-0.741967	-0.665929	-0.578004	-0.524875	-0.489201	-0.449065	-0.414765	-0.359295	-0.286087	-0.190575	-0.15102	-0.146603	-0.157056	-0.179406	-0.229076	-0.252742	-0.211224	-0.178754	-0.170136	-0.154164	-0.156751	-0.165112
70255592		-0.0566586	0.141308	0.204985	0.118101	-0.270623	-0.440831	-0.352662	-0.433257	-0.424675	-0.393054	-0.286515	-0.29027	-0.235927	-0.18111	-0.149687	-0.124088	-0.102028	-0.0929046	-0.0684902
70255969		-0.187362	-0.108245	-0.129758	-0.179793	-0.232423	-0.284675	-0.327214	-0.338201	-0.332967	-0.302048	-0.283214	-0.2871	-0.28275	-0.269465	-0.250634	-0.2281	-0.209561	-0.220473	-0.222399	-0.228774	-0.233526	-0.224646
70256039		-0.313347	-0.209454	-0.509322	-0.470689	-0.51415	-0.606324	-0.606567	-0.579867	-0.533141	-0.522526	-0.579825	-0.662571	-0.681174	-0.608099	-0.509104	-0.462054	-0.426469	-0.412505	-0.382535	-0.369236	-0.353363
70258328		0.441446	0.327592	0.262112	0.222619	0.186867	0.113229	-0.0655721	-0.274745	-0.461252	-0.469491	-0.459964	-0.444725	-0.426659	-0.402397	-0.369709	-0.335372	-0.311527	-0.301053	-0.295143	-0.276525	-0.267756	-0.240188	-0.203918	-0.17484
70258565		-0.132642	-0.0770178	-0.0564091	-0.0546041	-0.0940092	-0.185118	-0.355133	-0.557111	-0.638282	-0.61133	-0.678164	-0.640167	-0.57039	-0.461746	-0.369157	-0.325287	-0.299039	-0.264168	-0.204265	-0.19214	-0.174464	-0.175204	-0.197199	-0.203034	-0.203722	-0.198589	-0.189612	-0.18697	-0.170734
70259012		0.239352	0.244873	0.224942	0.152139	-0.0910366	-0.371521	-0.562152	-0.63029	-0.660967	-0.677521	-0.661252	-0.633888	-0.568031	-0.47	-0.374352	-0.292846	-0.259422	-0.245741	-0.235495	-0.224431	-0.219092	-0.238527	-0.287567
70259486		-0.22508	-0.393928	-0.528496	-0.47545	-0.62032	-0.681306	-0.545158	-0.676481	-0.675014	-0.591245	-0.423737	-0.328594	-0.303289	-0.329164	-0.372533	-0.355123	-0.303259	-0.269978	-0.21974	-0.183363	-0.145832	-0.0958062	-0.0789874	-0.0655917	-0.0242136	-0.00117366	0.00733467	0.0138361
70259556		-0.538751	-0.558038	-0.535831	-0.478118	-0.576682	-0.611373	-0.464523	-0.361905	-0.244676	-0.206133	-0.203189	-0.232788	-0.254059	-0.271983	-0.277585	-0.256337	-0.229132	-0.21029	-0.199297	-0.176717	-0.118955	-0.0168057
70259626		-0.18724	-0.364544	-0.447237	-0.516904	-0.391483	-0.329521	-0.254026	-0.216644	-0.231397	-0.229204	-0.230127	-0.219943	-0.216249	-0.205939	-0.221645	-0.209013	-0.152689	-0.139067	-0.101258	-0.0990919	-0.0802745	-0.0829092
70259863		-0.716502	-0.794346	-0.869548	-0.907009	-0.966113	-0.911739	-0.870209	-0.800549	-0.679104	-0.597716	-0.492384	-0.442406	-0.420773	-0.416406	-0.362986	-0.304012	-0.314089	-0.2962	-0.300881	-0.288955	-0.289716	-0.285432	-0.279051
70260310		-0.141612	-0.231122	-0.100099	-0.139004	-0.148554	-0.102517	-0.13584	-0.0902808	-0.10095	-0.0605757	-0.0486053	-0.0482211	-0.0436939	-0.0519558	-0.0842579	-0.114475	-0.107677	-0.120111	-0.148637
70260477		-0.0786711	-0.202563	-0.37286	-0.0721621	-0.197318	-0.243482	-0.130924	-0.130347	-0.0845243	-0.0750119	-0.0974768	-0.1164	-0.155636	-0.184898	-0.180387	-0.183662	-0.189187	-0.127419	-0.148244	-0.157807	-0.186546	-0.191518	-0.2325	-0.252894	-0.265761
70260547		0.258947	0.20368	0.191587	0.212293	0.25009	0.276957	0.310063	0.332247	0.354854	0.376659	0.394917	0.39587	0.323247	-0.0148325	-0.295663	-0.281201	-0.294481	-0.304171	-0.328369	-0.336905	-0.338108	-0.335753	-0.333984	-0.335516	-0.337142	-0.336605	-0.330237	-0.33788	-0.312432	-0.265356
70260617		-0.605013	-0.475349	-0.425408	-0.491309	-0.470508	-0.430613	-0.392121	-0.368668	-0.352026	-0.330951	-0.307092	-0.328009	-0.285592	-0.260006	-0.237544	-0.222435	-0.224281	-0.205377	-0.194473	-0.154605	-0.116341	-0.078791	-0.0558326	-0.0433158
70260784		-0.706151	-0.762155	-0.769343	-0.723711	-0.701958	-0.641799	-0.663596	-0.650751	-0.612835	-0.54447	-0.429208	-0.367387	-0.273648	-0.201933	-0.155475	-0.13996	-0.143189	-0.168125	-0.16075	-0.186064	-0.192288	-0.187141	-0.179404	-0.194709
70261091		-0.056835	-0.129942	-0.166063	-0.091893	-0.326773	-0.322833	-0.52742	-0.577735	-0.565173	-0.545026	-0.519578	-0.470088	-0.402918	-0.314086	-0.27485	-0.258316	-0.264493	-0.2875	-0.297838	-0.317041	-0.325021	-0.311438	-0.305142	-0.31822
70261231		-0.687332	-0.66969	-0.668233	-0.61399	-0.569944	-0.542146	-0.550953	-0.545776	-0.498737	-0.377812	-0.330865	-0.278138	-0.269415	-0.219638	-0.21066	-0.210971	-0.160565	-0.123359	-0.10027
70262222		0.340017	0.294666	0.348048	0.294777	0.223102	0.245536	0.134747	0.0318005	-0.0500666	-0.106749	-0.117935	-0.104243	-0.0847931	-0.0940649	-0.0354724	-0.0501276	-0.114104	-0.256483	-0.511181	-0.698295	-0.63422	-0.600443	-0.54834	-0.488224	-0.475771	-0.462399	-0.46089	-0.411628	-0.448612	-0.40851
70262389		0.302565	0.266186	0.270625	0.29916	0.156831	-0.0346391	-0.275926	-0.492492	-0.509052	-0.505027	-0.437666	-0.397082	-0.395918	-0.412873	-0.403255	-0.36378	-0.313175	-0.269653	-0.235636	-0.220322	-0.199276	-0.180508	-0.16387
70262836		0.5326	0.37442	0.200818	-0.0132628	-0.219351	-0.328544	-0.364247	-0.373645	-0.381472	-0.386822	-0.375381	-0.344221	-0.348835	-0.317736	-0.293784	-0.280032	-0.270579	-0.281075	-0.281127	-0.288766	-0.297698	-0.296432	-0.311536	-0.307467	-0.287971
70262906		0.272676	-0.0939891	0.373036	-0.29296	0.322944	-0.404918	-0.415923	-0.400795	-0.419297	-0.464815	-0.431727	-0.389876	-0.337901	-0.310334	-0.316026	-0.327454	-0.334813	-0.335981	-0.317887	-0.278523	-0.262839	-0.219269	-0.170983	-0.115339	-0.0763717
70263073		-0.0771875	-0.113329	-0.128826	-0.123516	-0.111899	-0.13298	-0.155088	-0.185364	-0.224	-0.25481	-0.278052	-0.326088	-0.28157	-0.322061	-0.395858	-0.48404	-0.534987	-0.546181	-0.543658	-0.531883	-0.523916	-0.531331	-0.541533	-0.527423	-0.486415	-0.405962	-0.319285	-0.324727	-0.206416	-0.112255
70263687		-0.405748	-0.449821	-0.354145	-0.203223	-0.196274	-0.324138	-0.494515	-0.580476	-0.873243	-0.759881	-0.645995	-0.538853	-0.450165	-0.423642	-0.463185	-0.494719	-0.460807	-0.402926	-0.370623	-0.334352	-0.341325	-0.308158	-0.295608	-0.254159	-0.232271	-0.181794	-0.179621	-0.144049	-0.109592
70263757		0.267731	0.2084	0.0750469	-0.100639	-0.21988	-0.551562	-0.604884	-0.585783	-0.555405	-0.505488	-0.450223	-0.37473	-0.336	-0.31349	-0.29291	-0.274987	-0.268074	-0.24923	-0.237812	-0.244409	-0.265007	-0.28627	-0.299201	-0.307403	-0.327102	-0.320128
70264134		0.0339683	-0.276643	-0.330876	-0.359505	-0.374416	-0.387934	-0.40006	-0.416199	-0.286083	-0.328123	-0.524426	-0.772912	-0.711073	-0.486169	-0.385334	-0.345679	-0.302453	-0.307244	-0.321459	-0.359196	-0.390082	-0.370686	-0.300221	-0.259178	-0.255557	-0.284557	-0.339381	-0.370225
70264204		-0.226601	-0.224319	-0.240615	-0.282029	-0.354916	-0.442157	-0.46668	-0.594206	-0.695063	-0.623136	-0.573495	-0.505873	-0.491275	-0.448143	-0.330326	-0.309538	-0.29279	-0.278877	-0.249744	-0.206435	-0.170559	-0.172008	-0.138898	-0.157673	-0.149192	-0.144149	-0.144037	-0.14994
70264985		-0.727275	-0.53309	-0.484495	-0.456287	-0.426516	-0.425099	-0.462512	-0.456553	-0.420119	-0.370559	-0.363782	-0.355712	-0.335501	-0.330185	-0.319587	-0.315047	-0.357919	-0.3689	-0.370773	-0.329059	-0.297722	-0.24707	-0.222555	-0.210165	-0.207734	-0.208584
70265669		-0.35565	-0.28081	-0.259616	-0.254217	-0.260318	-0.267498	-0.266993	-0.208623	-0.196396	-0.208289	-0.208534	-0.222392	-0.234334	-0.24406	-0.254224	-0.255722	-0.249836	-0.267104	-0.267908	-0.265675	-0.265045	-0.272443	-0.293234
70265739		-0.513182	-0.445599	-0.356943	-0.282187	-0.152506	0.0224209	0.123232	0.203024	0.176658	0.0334483	-0.278468	-0.309052	-0.317558	-0.320855	-0.320766	-0.300945	-0.261868	-0.215752	-0.19282	-0.183399	-0.1751	-0.182241	-0.189179
70265809		-0.0554959	0.024749	0.027548	-0.00946823	-0.0802281	-0.187778	-0.118194	-0.328841	-0.377365	-0.360084	-0.310195	-0.268784	-0.235381	-0.197514	-0.164055	-0.13269	-0.124302	-0.119304	-0.136629	-0.137152	-0.152818	-0.180239	-0.232436	-0.234794
70265976		0.0404762	-0.113042	-0.193539	-0.315029	-0.333729	-0.275245	-0.286105	-0.0992633	-0.156087	-0.238979	-0.281329	-0.422776	-0.510998	-0.532552	-0.461128	-0.413041	-0.39696	-0.367183	-0.391815	-0.343364	-0.350229	-0.219875	-0.285707	-0.227016	-0.174566	-0.183282	-0.15182	-0.153926	-0.13914	-0.133096
70266660		-0.767041	-0.723603	-0.747313	-0.634945	-0.597682	-0.360639	-0.219875	-0.22949	-0.249584	-0.329101	-0.310157	-0.338405	-0.348378	-0.359276	-0.358768	-0.351566	-0.352228	-0.330524	-0.31179	-0.301481	-0.259142	-0.231942	-0.178453	-0.156317	-0.171644	-0.212146	-0.253814	-0.285439
70267581		-0.826618	-0.716916	-0.539961	-0.475037	-0.432501	-0.399264	-0.39453	-0.35252	-0.299984	-0.235748	-0.225668	-0.158664	-0.175154	-0.187415	-0.218339	-0.204246	-0.223691	-0.232113	-0.215972	-0.165992	-0.135397	-0.107587	-0.0999806	-0.118465
70268028		0.485839	0.183369	0.0332081	-0.0682374	-0.148034	-0.219436	-0.0464668	-0.103602	-0.225712	-0.410012	-0.571482	-0.60978	-0.586382	-0.577669	-0.478086	-0.398397	-0.342893	-0.319905	-0.297239	-0.26801	-0.279724	-0.245217	-0.22061	-0.210484	-0.19931	-0.185963	-0.158963	-0.115426
70268405		-0.362053	-0.29331	-0.557762	-0.662161	-0.608071	-0.595794	-0.568434	-0.560126	-0.575605	-0.561703	-0.508977	-0.463381	-0.461377	-0.454433	-0.395309	-0.341977	-0.313044	-0.294555	-0.294494	-0.265298	-0.231291
70268572		-0.826595	-0.649295	-0.0726177	-0.130597	-0.281445	-0.376315	-0.399254	-0.394821	-0.403218	-0.455545	-0.462087	-0.57433	-0.664232	-0.684011	-0.659913	-0.604212	-0.571988	-0.544908	-0.466387	-0.406998	-0.361932	-0.34168	-0.332965	-0.325775	-0.303186	-0.279681	-0.236064	-0.196026	-0.167178	-0.140169
70268712		-0.723614	-0.762589	-0.800453	-0.939893	-0.8897	-0.865592	-0.678376	-0.554381	-0.418927	-0.431053	-0.336214	-0.34582	-0.249959	-0.20774	-0.201296	-0.212442	-0.255004	-0.280003	-0.28733	-0.283421	-0.278053	-0.294564	-0.296254	-0.291982	-0.294754	-0.283567	-0.271776
70269633		-0.788141	-0.807885	-0.767804	-0.730639	-0.617715	-0.459111	-0.41362	-0.374451	-0.335695	-0.277082	-0.270904	-0.263555	-0.253837	-0.264402	-0.256725	-0.265234	-0.221848	-0.183062	-0.144648	-0.118114	-0.0962679	-0.0835764	-0.0696553	-0.0622988	-0.0513077	-0.0406073	-0.0305819
70270010		-0.374648	-0.355237	-0.359269	-0.374125	-0.363472	-0.362215	-0.342548	-0.317134	-0.287839	-0.27863	-0.217859	-0.221043	-0.27607	-0.285113	-0.26318	-0.250653	-0.23984	-0.25314	-0.272422	-0.253851	-0.226635	-0.197745
70270177		-0.310868	-0.386104	-0.319619	-0.348682	-0.486241	-0.635427	-0.656103	-0.575684	-0.536001	-0.567879	-0.566007	-0.483148	-0.436836	-0.413716	-0.33516	-0.229123	-0.199915	-0.169905	-0.153794	-0.148649	-0.202308	-0.187045	-0.203359	-0.218464	-0.21725	-0.213572	-0.219356	-0.232753
70270317		0.129525	0.136469	0.152864	0.141826	0.0804755	-0.0379316	-0.213948	-0.372877	-0.466399	-0.460098	-0.411525	-0.381292	-0.377662	-0.379925	-0.37885	-0.356399	-0.34348	-0.317049	-0.31348	-0.288944	-0.249193	-0.185634	-0.107806	-0.0348262	0.0451552	0.105837	0.148788	0.19047
70271238		-0.386277	-0.380982	-0.334068	-0.319677	-0.349332	-0.420258	-0.469194	-0.529141	-0.596357	-0.570657	-0.539047	-0.524808	-0.470868	-0.415889	-0.318133	-0.217761	-0.215855	-0.238605	-0.253778	-0.249608	-0.254464	-0.2231	-0.224552	-0.252866	-0.238818	-0.246466	-0.268155	-0.28889
70272466		-0.530792	-0.707707	-0.719925	-0.738202	-0.737246	-0.690683	-0.619054	-0.56786	-0.540718	-0.564056	-0.557582	-0.533829	-0.478972	-0.426349	-0.364763	-0.355662	-0.322395	-0.321048	-0.302817	-0.275743	-0.237963	-0.211296	-0.191322	-0.187789
70274378		0.622698	0.892287	0.740326	0.697746	0.512236	0.314231	0.0965576	0.181148	-0.0636824	-0.148183	-0.166917	-0.185084	-0.211044	-0.183992	-0.213002	-0.217726	-0.214302	-0.226745	-0.220265	-0.208531	-0.252529	-0.262808	-0.252446	-0.237524	-0.217156	-0.216336	-0.230212	-0.258115
70275132		-0.463681	-0.429349	-0.406138	-0.383682	-0.358767	-0.337509	-0.339792	-0.318361	-0.270646	-0.290493	-0.238761	-0.176684	-0.154937	-0.161866	-0.165363	-0.212864	-0.251885	-0.276092	-0.259687	-0.255477
70275369		-0.106203	-0.100097	-0.10532	-0.138323	-0.190334	-0.258286	-0.322609	-0.376613	-0.408622	-0.422168	-0.402845	-0.369008	-0.348527	-0.326639	-0.301252	-0.274743	-0.272246	-0.257239	-0.249762	-0.25825	-0.267884	-0.277081	-0.280763	-0.28122	-0.265969	-0.221844
70275439		-0.547303	-0.524604	-0.176235	-0.0669897	-0.133117	-0.147563	-0.182927	-0.227579	-0.268334	-0.300095	-0.352194	-0.375859	-0.369735	-0.391713	-0.395615	-0.397289	-0.414502	-0.382441	-0.358702	-0.394096	-0.335416	-0.315999	-0.27413	-0.237201	-0.199107	-0.133576
70275509		-0.674138	-0.693845	-0.615826	-0.522432	-0.39149	-0.403204	-0.291488	-0.301751	-0.358322	-0.393775	-0.391204	-0.404917	-0.35794	-0.318087	-0.298147	-0.289006	-0.274122	-0.236162	-0.228876	-0.167254	-0.130387	-0.107484	-0.0988902
70275746		0.273823	0.211814	0.14088	0.155936	-0.08401	0.121602	0.0903897	-0.0454457	-0.205336	-0.278834	-0.311105	-0.23601	-0.276543	-0.317455	-0.294914	-0.291536	-0.299946	-0.317366	-0.309814	-0.31825	-0.284017	-0.224312	-0.195735	-0.191613	-0.18596	-0.178111	-0.190298	-0.20885	-0.203268
70275816		-0.421587	-0.303648	-0.199722	-0.216238	-0.405566	-0.734861	-0.79549	-0.667046	-0.572519	-0.511703	-0.473081	-0.429556	-0.392519	-0.377603	-0.321855	-0.271319	-0.222368	-0.188664	-0.176067	-0.212012
70276053		0.335377	0.426001	0.108038	0.298445	0.313871	0.315169	0.273687	0.0196048	-0.419321	-0.566665	-0.537295	-0.547262	-0.507465	-0.448893	-0.425963	-0.41425	-0.414999	-0.371208	-0.36446	-0.329177	-0.280675	-0.265393	-0.276536	-0.288281	-0.304381	-0.308738
70276597		0.238497	0.191782	0.154347	0.126446	0.13035	0.0890472	0.250586	0.245891	0.170429	0.0487191	0.128311	0.0572363	0.138651	0.0624263	0.0748244	0.00614611	0.0415877	0.0462855	0.0234362	0.0425847	0.0367368	0.0226327	0.0128073	-0.00735867	-0.0254235	-0.0741068	-0.102115	-0.150807	-0.160812	-0.1682
70276974		0.706621	0.616416	0.519276	0.456595	0.410196	0.357673	0.265242	0.116214	-0.046271	-0.168856	-0.253199	-0.290929	-0.312363	-0.35118	-0.340132	-0.316608	-0.274599	-0.270525	-0.223967	-0.172539	-0.143577	-0.120028	-0.116418	-0.113212	-0.109088	-0.107775	-0.101833
70277728		-0.243516	-0.169223	-0.114124	-0.0150387	0.0253266	-0.0274931	-0.069175	-0.101365	-0.077306	-0.2448	-0.556055	-0.347609	-0.559568	-0.337098	-0.2524	-0.255029	-0.259415	-0.281358	-0.236232	-0.267943	-0.299677	-0.316826	-0.316039	-0.28011	-0.228592	-0.18183	-0.149907	-0.151877	-0.170076	-0.183549
70278105		0.140566	0.0260797	0.0194906	-0.107643	-0.2344	-0.347157	-0.568912	-0.637829	-0.66117	-0.648119	-0.635156	-0.650177	-0.598845	-0.584615	-0.554201	-0.529887	-0.524514	-0.457021	-0.395334	-0.361285	-0.315527	-0.211597	-0.152524	-0.107605	-0.0847578	-0.0551969	-0.0841166	-0.0963476	-0.0950983	-0.115237
70278649		-0.515653	-0.54603	-0.400299	-0.413486	-0.489475	-0.597289	-0.625472	-0.580389	-0.450004	-0.363664	-0.324661	-0.310209	-0.305328	-0.296803	-0.277449	-0.251941	-0.23084	-0.225984	-0.236299	-0.24116	-0.241025	-0.228248	-0.217844	-0.211089	-0.228432	-0.256863	-0.265032
70278956		0.180644	-0.15613	0.0574239	-0.0811684	-0.135119	-0.208949	-0.270838	-0.297735	-0.373719	-0.394873	-0.393977	-0.320802	-0.280778	-0.24372	-0.218864	-0.192685	-0.177752	-0.168244	-0.166395	-0.171789	-0.187328	-0.204032	-0.222456	-0.241377	-0.256588
70279193		-0.353061	-0.407906	-0.433453	-0.459467	-0.483927	-0.512629	-0.495545	-0.488929	-0.438758	-0.403331	-0.351795	-0.312452	-0.290694	-0.270586	-0.261574	-0.273322	-0.267511	-0.264331	-0.250444	-0.237645	-0.204473	-0.188993	-0.177007	-0.195945	-0.227254	-0.262152
70280184		-0.307353	-0.458963	-0.485959	-0.439982	-0.383635	-0.365191	-0.306123	-0.343502	-0.324855	-0.33132	-0.334334	-0.325605	-0.298387	-0.261395	-0.232589	-0.216479	-0.205246	-0.218708	-0.246231	-0.25596	-0.275933	-0.297532	-0.309183	-0.289068	-0.306153	-0.286508
70281175		0.100777	0.152098	0.187324	0.095442	-0.104207	-0.378047	-0.534146	-0.570465	-0.54934	-0.476981	-0.459335	-0.444633	-0.441911	-0.440984	-0.449567	-0.453997	-0.457196	-0.422469	-0.394607	-0.356939	-0.308275	-0.260213	-0.212025	-0.219381	-0.183053	-0.174659	-0.165639
70281552		-0.0867992	-0.354552	-0.547809	0.107977	0.203382	0.28757	0.16683	0.130757	-0.0619016	-0.243995	-0.379698	-0.415765	-0.391294	-0.366419	-0.355524	-0.360273	-0.373927	-0.384669	-0.374442	-0.351141	-0.328975	-0.312511	-0.295506	-0.270111	-0.249402	-0.229364	-0.216112	-0.181617	-0.155332	-0.136749
70282096		-0.0975221	-0.0976143	-0.140188	-0.18476	-0.218564	-0.265402	-0.386779	-0.526299	-0.389393	-0.330994	-0.310794	-0.33884	-0.396863	-0.438744	-0.380649	-0.319177	-0.255649	-0.231662	-0.230848
70282166		-0.618012	-0.78976	-0.590228	-0.498503	-0.452451	-0.426763	-0.357129	-0.310017	-0.339515	-0.322208	-0.296289	-0.273949	-0.181173	-0.0922113	-0.0695779	-0.0301387	-0.00115191	0.0067396	-0.000725917	-0.0115132	-0.024712	-0.0443558	-0.0618208
70282543		-0.680911	-0.617603	-0.584623	-0.59534	-0.619638	-0.526398	-0.512136	-0.44486	-0.458101	-0.474052	-0.473929	-0.466426	-0.445007	-0.415255	-0.365969	-0.341325	-0.333458	-0.296402	-0.267582	-0.255273	-0.221584	-0.204354	-0.193489	-0.18224	-0.184107	-0.207925
70282613		-0.4002	-0.370809	-0.37361	-0.323296	-0.276528	-0.226329	-0.21548	-0.2577	-0.377584	-0.645665	-0.736075	-0.661123	-0.552713	-0.506264	-0.507089	-0.447456	-0.310684	-0.226625	-0.184017	-0.156809	-0.162817	-0.130413	-0.0972508	-0.0729505	-0.028609
70283227		0.38457	0.396408	0.411323	0.372103	0.311713	0.151669	-0.0349139	-0.15699	-0.174033	0.0139066	-0.0177262	-0.0508454	-0.0788806	-0.106405	-0.128072	-0.202394	-0.21457	-0.217487	-0.233558	-0.21398	-0.217805	-0.211981	-0.201604	-0.208319	-0.224341	-0.255746
70283534		-0.675151	-0.676184	-0.651331	-0.624487	-0.612488	-0.587401	-0.546289	-0.513149	-0.494079	-0.461626	-0.395472	-0.340809	-0.315392	-0.292502	-0.32362	-0.319215	-0.33405	-0.308209	-0.3016	-0.298918	-0.271266	-0.24293
70283911		-0.132862	0.0120431	0.171755	0.229144	0.262381	-0.16447	-0.255599	-0.208748	-0.282638	-0.34856	-0.327598	-0.329671	-0.324247	-0.273974	-0.247568	-0.252073	-0.263463	-0.265257	-0.256251	-0.25046
70284078		-0.322694	-0.292135	-0.299085	-0.164768	-0.228557	-0.285203	-0.239628	-0.317103	-0.345875	-0.34953	-0.364441	-0.347967	-0.319106	-0.295663	-0.2842	-0.290355	-0.305928	-0.315609	-0.311555	-0.298833	-0.297461	-0.289808
70284218		0.0678293	0.166966	0.281968	0.310117	0.309714	0.279098	0.222679	0.153908	0.108328	0.0733408	0.013869	-0.130463	-0.489506	-0.514606	-0.477228	-0.447032	-0.424414	-0.445934	-0.418046	-0.384234	-0.356732	-0.340587	-0.332396	-0.344608	-0.336951	-0.300394	-0.265183	-0.214179
70284762		-0.197525	-0.195155	-0.214099	-0.230036	-0.203789	-0.146625	-0.107438	-0.0616796	-0.0466648	0.00788947	0.0218427	0.00409662	0.00193228	0.0099219	0.0167074	0.047799	0.0810589	0.103034	0.103481	0.100276	0.0823243
70284832		-0.367254	-0.472858	-0.322352	-0.23592	-0.0817868	-0.0527573	-0.135311	-0.253585	-0.382386	-0.352502	-0.380036	-0.392905	-0.413576	-0.424502	-0.426284	-0.395255	-0.372696	-0.350001	-0.2998	-0.269841	-0.274646	-0.303346	-0.329603	-0.334062	-0.342921
70285069		-0.596965	-0.402114	-0.414496	-0.425756	-0.523063	-0.525917	-0.438211	-0.557969	-0.638368	-0.641007	-0.58859	-0.533893	-0.452405	-0.371567	-0.323815	-0.29825	-0.280468	-0.263106	-0.256873	-0.257607	-0.255131	-0.242503	-0.231759	-0.216948	-0.191464
70285516		-0.259927	-0.324567	-0.335512	-0.35228	-0.367068	-0.371218	-0.365137	-0.344711	-0.315215	-0.287996	-0.300141	-0.26628	-0.25153	-0.208166	-0.188017	-0.17791	-0.174225	-0.169872	-0.14833	-0.121391	-0.094614	-0.0884757
70286437		-0.481432	-0.414752	-0.391228	-0.427844	-0.465215	-0.4856	-0.419231	-0.245279	-0.172593	-0.0240292	-0.0909851	-0.18373	-0.27402	-0.336804	-0.311541	-0.266377	-0.206526	-0.15736	-0.125489	-0.10664	-0.123746	-0.0893977	-0.0910129	-0.0835149	-0.0967169
70287288		-0.596694	-0.421879	-0.420813	-0.858212	-0.86797	-0.854987	-0.742978	-0.694454	-0.604069	-0.479884	-0.425959	-0.413513	-0.404445	-0.378433	-0.407161	-0.37683	-0.353518	-0.32576	-0.310877	-0.290623	-0.267971	-0.215731	-0.202153	-0.168598	-0.167308	-0.154256	-0.140341
70289033		-0.795945	-0.680998	-0.654041	-0.566143	-0.468762	-0.441671	-0.418402	-0.389523	-0.378669	-0.378215	-0.366081	-0.337919	-0.318696	-0.306954	-0.290702	-0.257268	-0.21915	-0.172186	-0.133311	-0.110401	-0.124098	-0.144382	-0.178715	-0.215398	-0.247251	-0.28084	-0.307294	-0.328029
70291559		-0.130196	-0.0211223	0.0291242	-0.0793699	-0.230368	-0.355395	-0.520314	-0.655247	-0.661263	-0.634359	-0.605404	-0.563925	-0.521263	-0.47674	-0.442862	-0.393762	-0.310477	-0.241831	-0.207754	-0.195533	-0.190272	-0.188543	-0.195373	-0.167375	-0.172163	-0.1673	-0.176373
70292550		0.550168	0.532162	0.513575	0.404672	0.35399	0.161276	-0.00950693	-0.260634	-0.521212	-0.628327	-0.736141	-0.820124	-0.969923	-0.985993	-0.962171	-0.946759	-0.932956	-0.813084	-0.755143	-0.733151	-0.689626	-0.660224	-0.663552	-0.613449	-0.571923	-0.538728	-0.503971	-0.445445	-0.427514	-0.377299
70292927		-0.418781	-0.466064	-0.438647	-0.438709	-0.408844	-0.376338	-0.376074	-0.430172	-0.454582	-0.599529	-0.691041	-0.623094	-0.653184	-0.605281	-0.503443	-0.405616	-0.350908	-0.346311	-0.386694	-0.459024	-0.534358	-0.530339	-0.488425	-0.46672	-0.420291	-0.385311	-0.344839	-0.314315	-0.312577
70293541		-0.24514	-0.235012	-0.236737	-0.267427	-0.332046	-0.412801	-0.509918	-0.459072	-0.509174	-0.465772	-0.418937	-0.335299	-0.229592	-0.160339	-0.150142	-0.202212	-0.272894	-0.323501	-0.351139	-0.357691	-0.345452	-0.32642	-0.312165	-0.301653	-0.287189	-0.260536	-0.240655	-0.221755	-0.2066
70293918		0.0273466	-0.56016	-0.843916	-0.940724	-0.771259	-0.84313	-0.869396	-0.825926	-0.714467	-0.59943	-0.526707	-0.491935	-0.484387	-0.465642	-0.423929	-0.407123	-0.385668	-0.359121	-0.322311	-0.279396	-0.245517	-0.234844	-0.191552	-0.163643	-0.152063
70294085		0.505238	0.508204	0.48283	0.391816	0.2152	0.0418342	-0.0682536	-0.159538	-0.200556	-0.22038	-0.295542	-0.287999	-0.273456	-0.249695	-0.228709	-0.203235	-0.187674	-0.181437	-0.200116	-0.195261	-0.18507	-0.212156	-0.222012	-0.250957	-0.280492	-0.307665
70295076		0.12778	0.208569	0.226586	0.658322	0.5544	0.310325	0.356308	0.231044	0.0909862	-0.0914384	-0.322081	-0.50576	-0.295398	-0.204832	-0.197603	-0.210575	-0.242103	-0.236279	-0.223661	-0.207718	-0.191324	-0.187492	-0.215392	-0.1933	-0.213452	-0.171013	-0.187317	-0.220637	-0.222046	-0.227236
70296067		0.575769	0.553906	0.476248	0.0464285	-0.328869	-0.431775	-0.454357	-0.447441	-0.433708	-0.427241	-0.427291	-0.419791	-0.422477	-0.419265	-0.422071	-0.410254	-0.422115	-0.417447	-0.39306	-0.36535	-0.351759	-0.334419	-0.329015	-0.327463	-0.332153
70297742		-0.0210582	-0.115987	-0.198706	-0.275657	-0.356458	-0.422408	-0.446339	-0.387877	-0.348393	-0.354564	-0.399299	-0.440687	-0.461819	-0.472408	-0.479401	-0.483715	-0.48322	-0.476775	-0.407122	-0.423244	-0.36429	-0.31753	-0.338772	-0.301686
70297812		0.210179	0.268585	0.164574	0.12862	0.0850931	0.00157508	-0.172581	-0.24422	-0.246725	-0.304665	-0.382207	-0.467268	-0.507129	-0.442508	-0.391381	-0.365315	-0.327865	-0.339103	-0.318449	-0.316614	-0.31555
70297979		-0.0930101	-0.113211	-0.111488	-0.162827	-0.221235	-0.463513	-0.438469	-0.253583	-0.339988	-0.331815	-0.330716	-0.319807	-0.319226	-0.312595	-0.304956	-0.261245	-0.215473	-0.181674	-0.120774	-0.0802829	-0.0244846	0.0140496	0.0272	0.0327397	0.0185454
70298663		-0.17451	-0.151084	-0.181512	-0.188123	-0.203351	-0.19432	-0.268335	-0.276437	-0.357715	-0.0321257	-0.131169	-0.240692	-0.317505	-0.385594	-0.342809	-0.413199	-0.389954	-0.405115	-0.404714	-0.382768	-0.322069	-0.247593	-0.249045	-0.221261	-0.211072	-0.189031	-0.155292	-0.137749
70299654		0.299242	0.119228	0.0863434	0.100118	0.0852175	0.0121784	0.090478	0.0912078	0.00284299	-0.107415	-0.186014	-0.254294	-0.311057	-0.353228	-0.380287	-0.386584	-0.379454	-0.34972	-0.325052	-0.300395	-0.259793	-0.209766	-0.15171	-0.119337	-0.0929923	-0.0976322
70300338		-0.044611	-0.0865829	-0.168088	-0.250613	-0.337537	-0.446634	-0.610038	-0.666214	-0.674843	-0.640168	-0.605877	-0.537994	-0.490113	-0.512594	-0.469094	-0.429205	-0.397145	-0.412261	-0.402351	-0.37816	-0.317211	-0.25453	-0.245926	-0.220926	-0.203052	-0.171648	-0.163811
70300408		-0.649495	-0.638827	-0.661592	-0.624077	-0.618947	-0.628349	-0.602143	-0.537234	-0.596011	-0.578103	-0.572945	-0.577644	-0.528937	-0.46143	-0.422712	-0.393763	-0.38503	-0.312308	-0.266751	-0.243698	-0.250332	-0.243102	-0.235327	-0.259454	-0.269671	-0.285839	-0.301156	-0.30683	-0.292276	-0.254769
70301189		-0.279506	-0.702368	-0.289745	-0.220391	-0.166859	-0.14794	-0.195442	-0.14732	-0.171305	-0.232505	-0.325367	-0.38774	-0.39816	-0.408158	-0.403464	-0.393864	-0.36462	-0.297156	-0.219458	-0.176666	-0.158853	-0.168722	-0.185808	-0.215052	-0.161006	-0.173475	-0.110878	-0.11209
70301496		0.240344	0.243574	0.232657	-0.026668	-0.201661	-0.319543	-0.367968	-0.391568	-0.44014	-0.417614	-0.367945	-0.309917	-0.261969	-0.230579	-0.214478	-0.213285	-0.215819	-0.219863	-0.238387	-0.242021	-0.215706	-0.214907	-0.199983	-0.202685
70301706		0.0889883	0.00208859	-0.213706	-0.170907	-0.446244	-0.569795	-0.5542	-0.507019	-0.451727	-0.455068	-0.465943	-0.557889	-0.57935	-0.536723	-0.45687	-0.398577	-0.347922	-0.368595	-0.347752	-0.327409	-0.31922	-0.297113	-0.275978	-0.258465	-0.235377	-0.209343	-0.193245	-0.204054	-0.180476	-0.141276
70301943		-0.511803	-0.591957	-0.640243	-0.671318	-0.667858	-0.605915	-0.546014	-0.53284	-0.535303	-0.511277	-0.525896	-0.478313	-0.48547	-0.43853	-0.394955	-0.365958	-0.320868	-0.29458	-0.271551	-0.262971	-0.220765	-0.141934	-0.0635335	-0.0254195	-0.01507
70302557		-0.0635665	-0.0780417	-0.264691	-0.394889	-0.336893	-0.312484	-0.346641	-0.446829	-0.542949	-0.555432	-0.501968	-0.453884	-0.386093	-0.415152	-0.38361	-0.350251	-0.383907	-0.382931	-0.393982	-0.36184	-0.34644	-0.359408	-0.36627	-0.369107	-0.346368	-0.306073	-0.25528	-0.193153	-0.160028
70302864		-0.42635	-0.441588	-0.454638	-0.463167	-0.458031	-0.453645	-0.439045	-0.454995	-0.478194	-0.501383	-0.507432	-0.504599	-0.483906	-0.461098	-0.448677	-0.422962	-0.406752	-0.350261	-0.0731768	0.314191	0.421148	0.457513	0.461828	0.461147	0.430984	0.409514
70303311		-0.41773	-0.331265	-0.347458	-0.463084	-0.654202	-0.822509	-0.902234	-0.934428	-0.778855	-0.651462	-0.581742	-0.536597	-0.488886	-0.427832	-0.368177	-0.323889	-0.290649	-0.243515	-0.225498	-0.185155	-0.152931	-0.117293	-0.0838056	-0.0688825	-0.0609887	-0.0624249
70303618		-0.0839271	-0.246272	-0.382801	-0.168884	-0.306204	-0.346458	-0.3477	-0.334437	-0.31611	-0.299533	-0.309741	-0.281968	-0.300758	-0.304882	-0.313493	-0.305424	-0.283241	-0.25882	-0.220381	-0.209923	-0.199183	-0.200423	-0.222446	-0.238202
70304162		-0.0290434	0.01202	0.0587408	0.151418	0.224612	0.269895	0.289078	0.277167	0.223293	-0.115864	-0.357097	-0.43318	-0.462823	-0.480809	-0.494153	-0.497181	-0.480234	-0.454483	-0.456972	-0.401286	-0.378924	-0.343073	-0.293554	-0.256955	-0.242776	-0.234173	-0.26404	-0.282148	-0.286137
70305153		-0.412797	-0.425185	-0.346999	-0.36277	-0.426884	-0.414405	-0.491065	-0.475361	-0.380547	-0.145466	-0.157611	-0.153752	-0.0934232	-0.014952	0.103374	0.223333	0.289234	0.208537	0.144833	-0.0832525	-0.48606	-0.608808	-0.573393	-0.492657	-0.426921	-0.445935	-0.417077	-0.413819	-0.416798	-0.425567
70305390		-0.202646	-0.162597	-0.0241398	0.0604911	0.0791214	-0.082357	-0.14112	-0.212147	-0.293843	-0.372693	-0.399985	-0.428121	-0.362675	-0.418133	-0.391791	-0.369923	-0.344908	-0.293084	-0.24791	-0.208864	-0.174866	-0.144678	-0.111631	-0.0781768	-0.0579328	-0.0421912	-0.0378437
70305460		0.112667	0.0656026	0.0567632	0.00440978	-0.293364	-0.537913	-0.790961	-0.594039	-0.495684	-0.468116	-0.397214	-0.362187	-0.310699	-0.35539	-0.306286	-0.319447	-0.315978	-0.286168	-0.30375	-0.255701	-0.268171	-0.226011	-0.227321	-0.206977	-0.202102	-0.198772	-0.209427
70307205		0.121558	0.0242221	-0.0162302	-0.0954336	-0.207154	-0.1453	-0.34307	-0.414018	-0.408937	-0.477958	-0.29399	-0.335546	-0.240634	-0.238034	-0.240209	-0.2568	-0.233895	-0.217898	-0.210586	-0.228043	-0.244762	-0.258817	-0.238258	-0.198403	-0.174532
70307442		0.24728	0.314819	0.391156	0.481244	0.661019	0.281415	-0.0575484	-0.20423	-0.286906	-0.328917	-0.327225	-0.25017	-0.224945	-0.225904	-0.246203	-0.279651	-0.301597	-0.316715	-0.30506	-0.301294	-0.274969	-0.246373	-0.220409	-0.205765	-0.198726	-0.211311	-0.263172	-0.32415	-0.330916	-0.336374
70307512		0.292016	0.304625	0.248773	0.152895	0.0567633	-0.0298242	-0.120304	-0.21529	-0.291509	-0.179512	-0.128225	-0.175687	-0.24482	-0.295445	-0.320714	-0.329023	-0.326602	-0.314224	-0.29631	-0.278839	-0.273011	-0.250979	-0.222838	-0.194054	-0.173163	-0.155858	-0.146904
70307679		-0.223526	-0.184307	-0.352044	-0.370897	0.0523361	0.321225	0.387059	0.404392	0.396201	0.358026	0.245358	-0.00553781	-0.231386	-0.314999	-0.337224	-0.333457	-0.324607	-0.30406	-0.29303	-0.299881	-0.315403	-0.326059	-0.334665	-0.334471	-0.338967	-0.329233	-0.315806	-0.292777	-0.280007	-0.311501
70308126		-0.723173	-0.712787	-0.674856	-0.563017	-0.436831	-0.467017	-0.411276	-0.284418	-0.319197	-0.345872	-0.37665	-0.40489	-0.424468	-0.416172	-0.376811	-0.334609	-0.315817	-0.328762	-0.366483	-0.397534	-0.393814	-0.362706
70308363		0.449986	0.357236	0.187468	0.0797991	0.0859874	-0.155471	-0.477435	-0.629346	-0.587111	-0.411753	0.05403	0.357942	0.268532	0.0362223	-0.0484188	-0.225033	-0.208493	-0.171247	-0.176179	-0.21121	-0.252178	-0.260639
70308433		0.336521	0.319021	0.190499	0.169395	0.12566	0.0202824	-0.0739814	-0.281166	-0.220399	-0.475361	-0.295014	-0.424748	-0.473093	-0.481099	-0.473113	-0.476267	-0.483764	-0.460333	-0.439532	-0.408375	-0.416252	-0.364914	-0.34457	-0.32859	-0.314351
70308503		-0.567428	-0.643988	-0.639619	-0.516973	-0.433994	-0.381596	-0.366676	-0.379664	-0.401847	-0.401128	-0.413048	-0.387646	-0.367788	-0.338347	-0.320961	-0.290751	-0.272697	-0.246497	-0.224082	-0.198315	-0.175681	-0.164844	-0.159931
70308740		0.0632015	0.0493102	0.0479423	0.0124125	-0.0903291	-0.349595	-0.0941564	-0.171694	-0.210097	-0.26005	-0.293378	-0.320971	-0.277273	-0.303158	-0.312272	-0.300777	-0.274892	-0.25329	-0.226254	-0.226008	-0.239404	-0.238503	-0.239645	-0.232598	-0.235504	-0.220375
70308977		0.596434	0.61206	0.612829	0.604495	0.609763	0.585336	0.603602	0.636243	0.66794	0.694694	0.75317	0.806426	0.626009	0.28856	0.0360283	-0.151828	-0.215127	-0.209672	-0.234274	-0.225882	-0.204816	-0.201048	-0.170809	-0.166994	-0.165778	-0.15961	-0.167837	-0.16229	-0.115224	-0.0905308
70309047		0.277902	0.198478	-0.0288741	-0.0931188	-0.182509	-0.388466	-0.593603	-0.641484	-0.687512	-0.666991	-0.622038	-0.560383	-0.484717	-0.37583	-0.244475	-0.190943	-0.182555	-0.143881	-0.118328	-0.12153	-0.123994	-0.129549	-0.135626	-0.134838	-0.104257	-0.112337
70309117		-0.0861003	-0.306131	-0.725166	-0.788808	-0.65095	-0.594389	-0.542248	-0.492007	-0.450466	-0.41573	-0.377298	-0.385646	-0.333601	-0.296722	-0.291462	-0.259558	-0.237535	-0.207469	-0.197004	-0.211354	-0.216168	-0.252375	-0.263181	-0.262524	-0.243717	-0.221014	-0.215814
70309354		0.237738	0.360148	0.264518	0.184088	-0.0829333	-0.204438	-0.249436	-0.125928	-0.178056	-0.214544	-0.195607	-0.177889	-0.175368	-0.156066	-0.130267	-0.0891454	-0.0613206	-0.0321664	-0.0274946	-0.0170819	-0.015586	-0.0271794
70310108		-0.788225	-0.938486	-0.723058	-0.57419	-0.50894	-0.4845	-0.479053	-0.509362	-0.513544	-0.459513	-0.397818	-0.299189	-0.295604	-0.291995	-0.267873	-0.248089	-0.245059	-0.245777	-0.229145	-0.238092	-0.224238	-0.222476	-0.223436	-0.194617	-0.190875	-0.185019	-0.169754	-0.162955	-0.172916	-0.192296
70310275		0.481572	0.756597	0.177063	-0.0878438	-0.161636	-0.206134	-0.236423	-0.26104	-0.267016	-0.227383	-0.173054	-0.143305	-0.130907	-0.161463	-0.209289	-0.237384	-0.246717	-0.235758	-0.233457	-0.235471	-0.236116	-0.23485	-0.226602	-0.218598
70310889		0.348543	0.330172	0.37853	0.449562	0.499164	0.517076	0.350187	-0.140232	-0.205944	-0.236005	-0.232285	-0.226173	-0.218566	-0.210886	-0.219662	-0.216187	-0.225939	-0.23011	-0.233552	-0.248784	-0.265148	-0.26541	-0.237405	-0.190606	-0.160271	-0.154598
70311029		0.0324963	0.116669	0.140653	-0.404868	-0.58976	-0.517389	-0.307876	-0.0423942	0.00688786	-0.0178958	-0.168981	-0.0672386	-0.179022	-0.244914	-0.232589	-0.201235	-0.164872	-0.167384	-0.151819	-0.12933	-0.217206	-0.268785	-0.265007	-0.265479	-0.268364	-0.251237	-0.237688	-0.218898
70311266		0.372983	0.41155	0.311915	-0.0452248	-0.358776	-0.412464	-0.356701	-0.294187	-0.270303	-0.283519	-0.312971	-0.339664	-0.381032	-0.363064	-0.373961	-0.365751	-0.364863	-0.370529	-0.378942	-0.372074	-0.365934	-0.329783	-0.319855	-0.335292	-0.369436	-0.425526	-0.474064	-0.481132	-0.477476	-0.429468
70311573		-0.426587	-0.0847348	0.0492627	0.217839	0.243016	0.264679	0.122574	-0.0723969	-0.197239	-0.311206	-0.435963	-0.486784	-0.498559	-0.456586	-0.421188	-0.394737	-0.37429	-0.284332	-0.27415	-0.277302	-0.2861	-0.319681	-0.2946	-0.266957	-0.264565	-0.246309	-0.232092	-0.185082	-0.187591
70311950		-0.354875	-0.253604	-0.218184	-0.213767	-0.212416	-0.231599	-0.225508	-0.187031	-0.188032	-0.199508	-0.216201	-0.20407	-0.204266	-0.210387	-0.221154	-0.207063	-0.192893	-0.190321	-0.198125	-0.220064
70313318		-0.340463	-0.434929	-0.502503	-0.552016	-0.519291	-0.531369	-0.539997	-0.541567	-0.46098	-0.247978	0.218478	0.457018	0.515081	0.544258	0.52837	0.50856	0.472209	0.467772	0.484982	0.482412	0.468781	0.450805	0.449342	0.438646	0.438715	0.439878	0.430114	0.374899	0.277692	0.173226
70314309		0.546069	0.581131	0.663192	0.683447	0.449425	0.0573129	-0.290367	-0.369325	-0.472001	-0.521947	-0.53516	-0.531274	-0.525535	-0.523911	-0.529344	-0.518298	-0.502126	-0.482731	-0.463848	-0.437219	-0.398561	-0.360069	-0.34391	-0.357406	-0.330331	-0.277844	-0.254773	-0.212605	-0.21915
70314476		0.157443	0.24436	0.261875	0.082394	-0.252861	-0.683582	-0.66055	-0.191443	-0.061921	-0.0372712	-0.203536	-0.286108	-0.310409	-0.288173	-0.295448	-0.19067	-0.243658	-0.172714	-0.102168	-0.00587027	0.0554049	0.0801666	0.11409	0.120773	0.12863	0.120452
70314783		-0.354746	-0.347241	-0.281989	-0.195016	-0.139492	-0.145157	-0.0456994	-0.246877	-0.235532	-0.31374	-0.412989	-0.507823	-0.379233	-0.333328	-0.291476	-0.283216	-0.28337	-0.263394	-0.260397	-0.269047	-0.273303	-0.266447	-0.269649	-0.261826	-0.246591	-0.233489	-0.228439
70315397		-0.701829	-0.67072	-0.676625	-0.672994	-0.665779	-0.682466	-0.695046	-0.740032	-0.614466	-0.444541	-0.286782	-0.209092	-0.149663	-0.149789	-0.147988	-0.134915	-0.15593	-0.145326	-0.114786	-0.0873487	-0.0778572	-0.0551263	-0.0608964	-0.0484887	-0.0594116	-0.0476878	-0.028368	-0.0223767	-0.0392227	-0.0770136
70315914		-0.347832	-0.251362	-0.335466	-0.513523	-0.778471	-0.648735	-0.403952	-0.277235	-0.235338	-0.342082	-0.328133	-0.339183	-0.308438	-0.328388	-0.312684	-0.30085	-0.294593	-0.261293	-0.220696	-0.178119	-0.128113	-0.119533	-0.0859756	-0.0880932	-0.0889306	-0.0683182	-0.0497537	-0.0496584
70316151		0.258122	0.488292	0.317041	0.322931	0.338989	0.346582	0.296296	0.167181	-0.164008	-0.326676	-0.375492	-0.383811	-0.378071	-0.367204	-0.354229	-0.340648	-0.328779	-0.348914	-0.344708	-0.347505	-0.34014	-0.327272	-0.274488	-0.221021	-0.188275	-0.1938	-0.170103
70316905		0.00739569	-0.0949343	-0.193003	-0.234848	-0.244643	-0.539721	-0.345349	-0.433874	-0.324428	-0.218105	-0.219543	-0.291194	-0.287453	-0.29511	-0.319244	-0.308109	-0.301627	-0.336205	-0.297822	-0.3147	-0.295294	-0.272571	-0.282894	-0.260914	-0.246831	-0.267383	-0.258712	-0.230098
70317142		-0.86836	-0.5237	-0.261102	-0.22189	-0.238883	-0.287493	-0.336768	-0.363444	-0.370017	-0.363233	-0.35244	-0.340403	-0.339114	-0.309003	-0.285786	-0.267186	-0.263793	-0.240818	-0.241505	-0.240278	-0.222345
70318370		-0.675423	-0.678778	-0.630744	-0.696399	-0.730211	-0.698611	-0.82374	-0.840945	-0.768063	-0.72014	-0.658102	-0.591442	-0.545552	-0.526161	-0.506614	-0.486846	-0.465462	-0.446568	-0.419515	-0.398172	-0.365417	-0.346407	-0.328938	-0.31436
70318747		0.221483	-0.00579128	-0.478053	-0.666662	-0.865135	-0.706662	-0.77744	-0.630918	-0.546958	-0.468577	-0.418844	-0.348446	-0.258945	-0.240252	-0.249422	-0.216114	-0.234819	-0.199724	-0.148633	-0.136468	-0.0863245	-0.046056	-0.0112861
70319361		0.184477	0.0885681	-0.0523831	-0.376684	-0.635941	-0.61467	-0.443628	-0.328809	-0.342174	-0.290818	-0.288862	-0.253154	-0.235997	-0.169611	-0.176681	-0.188034	-0.211605	-0.249651	-0.27937	-0.272426	-0.290158	-0.308962	-0.31167	-0.286003	-0.246752	-0.228159	-0.222345	-0.206693
70319501		-0.290278	-0.246954	-0.10604	0.0351592	0.0892186	0.0619146	-0.029528	-0.203513	-0.234382	-0.216543	-0.208522	-0.196053	-0.214206	-0.266251	-0.249302	-0.209128	-0.179979	-0.162703	-0.12798	-0.101689	-0.0520224	-0.00236316	0.0289193	0.0583029	0.0596702	0.0590292	0.0512986	0.0169485	-0.0229841
70320045		-0.744544	-0.641026	-0.326195	-0.142769	-0.0302933	0.00173687	-0.0130471	-0.0645116	-0.158345	-0.317179	-0.533872	-0.664865	-0.665709	-0.636776	-0.605422	-0.566052	-0.522076	-0.46891	-0.415261	-0.351718	-0.290187	-0.242885	-0.226186	-0.232045	-0.236056	-0.229704	-0.221702	-0.223113	-0.207949	-0.196625
70321106		-0.0705554	-0.130886	-0.234905	-0.380602	-0.485931	-0.518167	-0.49431	-0.503905	-0.507723	-0.505493	-0.451696	-0.456884	-0.380408	-0.338519	-0.300301	-0.302718	-0.278258	-0.248219	-0.23443	-0.238673	-0.237368	-0.248481	-0.253243	-0.230674
70321273		0.751435	0.744193	0.664874	0.534249	0.283979	-0.054763	-0.187007	-0.246819	-0.269679	-0.266612	-0.247137	-0.219971	-0.186348	-0.17343	-0.131052	-0.0908107	-0.0868002	-0.0612526	-0.043813	-0.0417287	-0.0279722	-0.0199003	-0.0206388
70321343		-0.11747	-0.318829	-0.446295	-0.449874	-0.504621	-0.590239	-0.663294	-0.658113	-0.604715	-0.556185	-0.483742	-0.444469	-0.42486	-0.406752	-0.36264	-0.323494	-0.290774	-0.268148	-0.257405	-0.241422	-0.238008	-0.234294	-0.219346
70322027		0.662703	0.847073	0.749562	0.131227	-0.0613577	-0.239756	-0.321914	-0.330697	-0.323315	-0.289285	-0.261719	-0.249694	-0.224339	-0.211764	-0.210432	-0.201517	-0.215824	-0.200377	-0.219306	-0.223629	-0.189913	-0.144445	-0.0744769	-0.0209531	0.0158019
70323255		-0.545733	-0.503554	-0.56025	-0.540074	-0.3922	-0.272685	-0.213903	-0.220195	-0.3646	-0.598588	-0.378046	-0.363005	-0.336952	-0.317642	-0.269774	-0.268534	-0.272953	-0.285889	-0.292479	-0.284899	-0.27519	-0.23842	-0.194082	-0.14986	-0.1242	-0.118219	-0.11194
70323869		-0.562658	-0.606331	-0.617249	-0.563305	-0.507688	-0.414461	-0.284537	-0.217445	-0.185339	-0.0925599	-0.113988	-0.139275	-0.202458	-0.19921	-0.211473	-0.242684	-0.217953	-0.228601	-0.214943	-0.218164	-0.222235	-0.200211	-0.174062	-0.159852	-0.162809
70324790		-0.273935	-0.28971	-0.306057	-0.31941	-0.342385	-0.446521	-0.666226	-0.651461	-0.524899	-0.467574	-0.482231	-0.546107	-0.555988	-0.437692	-0.263373	-0.211707	-0.181384	-0.17875	-0.177963	-0.206316	-0.205622	-0.226959	-0.220711	-0.212438	-0.216631	-0.213056	-0.207947	-0.208926	-0.214546
70324930		0.355294	0.445214	0.662477	0.690585	0.748258	0.70592	0.625621	0.586263	0.57324	0.480826	0.273552	0.0933978	-0.00338722	-0.101712	-0.235624	-0.309846	-0.349409	-0.295001	-0.282701	-0.274447	-0.24029	-0.203724	-0.185229	-0.16103	-0.108928	-0.0967984	-0.0546518	-0.0199623	-0.00360016	0.00828382
70325097		-0.416259	-0.412349	-0.438856	-0.385818	-0.36595	-0.374883	-0.376928	-0.324611	-0.332188	-0.357685	-0.30922	-0.26242	-0.223954	-0.231811	-0.224097	-0.214579	-0.211166	-0.195804	-0.169255	-0.161188	-0.149588	-0.151107
70325167		0.369224	0.419503	0.0961845	-0.102592	-0.379111	-0.361436	-0.271453	-0.373611	-0.464446	-0.514473	-0.494145	-0.438346	-0.393227	-0.399216	-0.405384	-0.384191	-0.365979	-0.352927	-0.365666	-0.359546	-0.361407	-0.353661	-0.328191	-0.307644
70325237		-0.62163	-0.608919	-0.645771	-0.53021	-0.374509	-0.344397	-0.403114	-0.438516	-0.520734	-0.539875	-0.479135	-0.431718	-0.389859	-0.454267	-0.404604	-0.376525	-0.334653	-0.311831	-0.271235	-0.282941	-0.272874	-0.240759	-0.244827	-0.224759	-0.20823	-0.20824	-0.198263	-0.202505
70325781		0.207364	0.250022	0.288827	0.316356	0.325651	0.335722	0.363785	0.430791	0.546916	0.660273	0.678826	0.674581	0.410419	0.211413	0.104148	0.0547954	0.00219535	-0.0444967	-0.082254	-0.138479	-0.160485	-0.211769	-0.205074	-0.2544	-0.297135	-0.310264	-0.324623	-0.320437	-0.301016	-0.27081
70325921		0.17363	0.270409	0.391704	0.550202	0.119123	-0.202662	-0.276641	-0.330096	-0.325977	-0.313297	-0.305168	-0.316827	-0.287916	-0.241656	-0.183693	-0.159692	-0.142088	-0.132454	-0.140139	-0.155885	-0.183612	-0.18516	-0.199009	-0.193718	-0.188721	-0.163697	-0.140746
70327079		0.0524192	0.0832725	0.0422599	0.0046477	-0.12125	-0.221767	-0.273877	-0.344573	-0.350532	-0.313233	-0.282176	-0.262141	-0.257735	-0.269685	-0.286561	-0.27133	-0.250309	-0.238413	-0.226148	-0.215433	-0.204114	-0.204802	-0.20137	-0.224419	-0.24815	-0.25763
70327386		-0.656165	-0.681347	-0.686298	-0.664089	-0.638322	-0.605616	-0.578163	-0.518357	-0.428995	-0.362746	-0.317223	-0.302029	-0.282765	-0.270692	-0.259435	-0.244245	-0.226805	-0.240204	-0.216135	-0.185608	-0.168788	-0.162654	-0.15648	-0.150442
70327456		0.491994	0.51143	0.61817	0.6369	0.623511	0.574599	0.549197	0.211936	0.463153	0.0117146	-0.127963	-0.14383	1.63056e-05	-0.185092	-0.192204	-0.203593	-0.216598	-0.16772	-0.219429	-0.252153	-0.255043	-0.240727	-0.226129	-0.21437	-0.232668	-0.250835	-0.252612	-0.247644	-0.258716	-0.265095
70327526		-0.200837	-0.0787537	-0.186596	-0.104712	-0.0698361	-0.108428	-0.162118	-0.314173	-0.598847	-0.561598	-0.433794	-0.361359	-0.177234	-0.19331	-0.16757	-0.155947	-0.145427	-0.141852	-0.108053	-0.13935	-0.118843	-0.117005	-0.106976	-0.112868	-0.121248	-0.12282	-0.117112	-0.119479
70328377		-0.435189	-0.0546294	-0.0230978	-0.125148	-0.32549	-0.562401	-0.634496	-0.544388	-0.473609	-0.42029	-0.383748	-0.367733	-0.288607	-0.201308	-0.204667	-0.201372	-0.192514	-0.200494	-0.227123	-0.229112	-0.20246	-0.185031	-0.150523	-0.128053	-0.116785
70328684		-0.180742	-0.229962	-0.280974	-0.291332	-0.398972	-0.45555	-0.465694	-0.46091	-0.418743	-0.320864	-0.261917	-0.261728	-0.211756	-0.178578	-0.158896	-0.137099	-0.11189	-0.0870759	-0.0733104	-0.0491478	-0.0348365	-0.0185404	-0.00560802
70330973		-0.241322	-0.144918	-0.476225	-0.273338	-0.412689	-0.39512	-0.359657	-0.343339	-0.33835	-0.370912	-0.327195	-0.33663	-0.265524	-0.239522	-0.247279	-0.240579	-0.220485	-0.206108	-0.171493	-0.141396	-0.115653	-0.0756353	-0.017343	0.0159543	0.0522688	0.05829	0.0501042	0.0407043
70331113		-0.070564	-0.0781328	-0.100701	-0.128651	-0.207366	-0.297426	-0.138575	-0.387622	-0.403093	-0.430977	-0.441058	-0.444147	-0.444167	-0.430203	-0.350049	-0.282789	-0.224249	-0.163307	-0.114362	-0.0585971	0.0162055	0.00926226	0.0137882	0.0232552	-0.0458964	-0.0636096	-0.080783
70333332		-0.84038	-0.842609	-0.80332	-0.733628	-0.725263	-0.615885	-0.523719	-0.524519	-0.537494	-0.526539	-0.491619	-0.448545	-0.392901	-0.392589	-0.326503	-0.255519	-0.224031	-0.178065	-0.197096	-0.185835	-0.190857	-0.208257	-0.223389	-0.223923	-0.205487
70334323		0.356488	0.266699	0.194187	-0.127266	-0.252815	-0.345135	-0.351936	-0.348891	-0.323568	-0.292193	-0.293243	-0.320881	-0.336103	-0.308919	-0.276157	-0.249597	-0.195362	-0.162143	-0.148154	-0.155673	-0.209483	-0.252883	-0.258919	-0.229541
70334867		-0.0167093	0.00495038	0.0165006	-0.0463836	-0.121868	-0.684361	-0.42869	-0.364179	-0.336348	-0.426636	-0.509357	-0.57003	-0.602505	-0.629367	-0.627507	-0.62751	-0.631944	-0.649517	-0.664716	-0.681245	-0.696208	-0.709113	-0.704254	-0.664336	-0.595563	-0.56355	-0.511576	-0.503468	-0.44401	-0.40556
70335007		-0.548471	-0.576444	-0.696013	-0.775938	-0.845653	-0.886097	-0.869185	-0.844825	-0.822983	-0.826338	-0.822733	-0.741844	-0.729202	-0.553825	-0.391677	-0.377427	-0.353488	-0.409905	-0.402289	-0.368038	-0.33724	-0.308595	-0.287056	-0.261608	-0.26808	-0.265822	-0.274421	-0.274923	-0.284736
70335174		-0.697007	-0.62338	-0.572768	-0.549247	-0.522402	-0.485122	-0.452712	-0.425636	-0.399959	-0.415484	-0.368193	-0.297936	-0.218719	-0.151901	-0.105662	-0.115204	-0.0911207	-0.0863198	-0.116746	-0.152904	-0.150881	-0.169715	-0.172209	-0.199789	-0.211748
70337533		0.209985	0.270232	0.150347	0.0689028	-0.0562655	-0.116351	-0.141351	-0.158988	-0.187576	-0.19214	-0.217182	-0.265451	-0.312594	-0.283629	-0.265356	-0.261955	-0.295153	-0.33537	-0.362328	-0.364504	-0.339172	-0.283598	-0.252942
70337603		-0.610267	-0.566805	-0.455018	-0.400393	-0.406175	-0.433435	-0.442278	-0.424281	-0.354771	-0.377391	-0.300804	-0.255398	-0.262889	-0.219266	-0.190244	-0.218983	-0.224354	-0.265558	-0.258654	-0.241544	-0.242162	-0.232271	-0.233219
70337910		-0.777086	-0.755605	-0.76631	-0.757975	-0.685965	-0.628292	-0.595386	-0.579638	-0.576508	-0.570269	-0.556591	-0.521501	-0.467916	-0.407035	-0.327214	-0.231631	-0.218367	-0.136092	-0.0731496	-0.00771743	0.0252263	0.0444403	0.0484999	0.0226184	-0.00223221	-0.0319676
70338147		-0.571779	-0.72634	-0.767721	-0.758634	-0.701166	-0.566552	-0.468328	-0.411527	-0.369327	-0.358487	-0.262196	-0.264505	-0.267338	-0.282205	-0.330732	-0.426529	-0.441687	-0.416926	-0.399311	-0.358949	-0.349607	-0.311038	-0.269434	-0.212083	-0.153845	-0.110515
70338524		0.109761	-0.0126284	-0.0672995	-0.137849	-0.229816	-0.254773	-0.32653	-0.340294	-0.336561	-0.323072	-0.319097	-0.294719	-0.287828	-0.259488	-0.24876	-0.22688	-0.198434	-0.197279	-0.189489	-0.18811	-0.214736	-0.216824	-0.211118
70338831		-0.214202	-0.266607	-0.271923	-0.325016	-0.252678	-0.258382	-0.261637	-0.197488	-0.119272	-0.238451	-0.62494	-0.549014	-0.508776	-0.510276	-0.498077	-0.471855	-0.487531	-0.469475	-0.454451	-0.452057	-0.445498	-0.405945	-0.368623	-0.315342	-0.253607	-0.177621	-0.152198	-0.113099	-0.111963
70339068		-0.0888004	-0.0524989	0.0141252	0.12849	0.367376	0.835233	0.374728	0.17488	-0.0254302	0.0213808	-0.0657207	-0.127076	-0.121159	-0.120982	-0.00710585	-0.046369	-0.0533855	-0.0790039	-0.0793878	-0.195395	-0.206864	-0.240992	-0.2452	-0.221642
70339138		0.223808	-0.0383209	-0.662947	-0.208766	-0.483675	-0.272302	-0.26309	-0.190331	-0.189581	-0.21493	-0.245039	-0.237693	-0.212161	-0.182917	-0.158318	-0.145592	-0.157444	-0.149375	-0.159971	-0.146768	-0.15253	-0.147173	-0.136745	-0.125421	-0.122439
70339822		-0.601586	-0.419047	-0.469346	-0.306378	-0.197226	-0.156427	-0.470122	-0.560491	-0.527646	-0.469321	-0.421959	-0.394451	-0.37847	-0.409649	-0.376861	-0.327477	-0.278832	-0.24494	-0.270454	-0.241319	-0.237871	-0.218737	-0.250636	-0.229869	-0.202448	-0.208078	-0.214525	-0.194001	-0.229998	-0.260641
70340436		-0.130541	-0.198897	-0.370717	-0.640717	-0.800428	-0.682681	-0.602867	-0.581299	-0.581213	-0.581049	-0.568045	-0.522976	-0.468285	-0.456739	-0.390574	-0.370232	-0.334645	-0.300975	-0.303743	-0.27272	-0.214608	-0.211631	-0.163974	-0.11473	-0.114563	-0.0822451
70340980		-0.322539	-0.30805	-0.36068	-0.239747	-0.192627	-0.165457	-0.147983	-0.131255	-0.147512	-0.228046	-0.35203	-0.426802	-0.448126	-0.445505	-0.469251	-0.486117	-0.463766	-0.475636	-0.463397	-0.454836	-0.433453	-0.372356	-0.29595	-0.231841	-0.222792
70341050		0.615772	0.442337	0.265958	0.0138081	-0.160162	-0.134591	-0.296072	-0.411544	-0.415088	-0.429766	-0.421807	-0.420338	-0.421376	-0.381673	-0.378853	-0.329829	-0.247323	-0.202258	-0.17926	-0.183965	-0.190367	-0.194345	-0.208642	-0.233117	-0.222587	-0.197367
70341357		0.179966	0.0865189	-0.0550738	-0.0802544	-0.0993196	-0.117626	-0.150206	-0.165615	-0.182807	-0.196268	-0.183481	-0.222505	-0.213547	-0.192668	-0.162988	-0.131536	-0.142277	-0.153296	-0.182417	-0.193328	-0.193115	-0.184295	-0.177692
70341664		0.357521	0.0304889	0.0972535	-0.161705	-0.260855	-0.298845	-0.319667	-0.310378	-0.25463	-0.257628	-0.259005	-0.243776	-0.212167	-0.196628	-0.173841	-0.171403	-0.169652	-0.168227	-0.172273	-0.17297	-0.172844	-0.159879
70341734		-0.486613	-0.455057	-0.43521	-0.34938	-0.294926	-0.242145	-0.21938	-0.211708	-0.190234	-0.185074	-0.194489	-0.191652	-0.178371	-0.179516	-0.186906	-0.220269	-0.244024	-0.297239	-0.343055	-0.375543	-0.388212	-0.384636	-0.370651
70341971		-0.266018	-0.254182	-0.24881	-0.257	-0.237596	-0.26631	-0.140621	0.0462799	0.132367	0.129141	0.07391	-0.0372047	-0.502035	-0.526293	-0.572263	-0.684767	-0.533786	-0.434495	-0.374877	-0.342211	-0.324686	-0.309413	-0.285661	-0.259518	-0.216422	-0.185197	-0.194905	-0.201587	-0.206826	-0.212075
70342278		-0.398201	-0.419249	-0.429335	-0.444275	-0.443188	-0.439534	-0.417457	-0.425498	-0.430871	-0.397482	-0.32299	-0.230157	-0.240431	-0.192972	-0.167643	-0.139374	-0.156316	-0.153954	-0.173504	-0.204193	-0.225071	-0.258172	-0.281844	-0.303635	-0.312941	-0.274168
70342418		-0.61538	-0.544553	-0.468088	-0.390175	-0.348575	-0.331009	-0.334509	-0.343064	-0.334517	-0.309998	-0.286596	-0.259217	-0.246148	-0.234543	-0.220567	-0.206785	-0.18967	-0.17238
70342725		-0.647717	-0.540187	-0.474306	-0.404016	-0.378854	-0.390691	-0.412939	-0.424423	-0.422165	-0.406519	-0.38557	-0.363776	-0.336913	-0.322793	-0.287174	-0.272171	-0.248413	-0.248504	-0.279699	-0.260824	-0.261018	-0.241584	-0.219647	-0.214403	-0.22253
70342892		0.485542	0.464968	0.211822	-0.101627	-0.133612	-0.16865	-0.132133	-0.0578125	0.0177469	0.0768371	0.120953	0.149251	0.152275	0.120393	0.0568643	-0.167193	-0.522475	-0.811621	-0.850175	-0.781645	-0.679874	-0.614124	-0.576437	-0.54737	-0.528873	-0.51251	-0.490593	-0.479976	-0.424172	-0.443343
70342962		-0.0489618	-0.115679	-0.206986	-0.108076	0.0616937	0.0116365	-0.125466	-0.205389	-0.26071	-0.297844	-0.301387	-0.355756	-0.36267	-0.347999	-0.32955	-0.290188	-0.253691	-0.235637	-0.210078	-0.162551	-0.113198	-0.0498415
70343883		0.771338	0.769249	0.671293	0.58634	0.456481	0.287787	0.163841	0.0710349	-0.0322427	-0.198708	-0.236005	-0.254006	-0.265366	-0.279519	-0.271154	-0.28101	-0.277856	-0.275812	-0.282768	-0.288497	-0.286824	-0.267334	-0.229735	-0.173321	-0.114871	-0.0658362	-0.0176895	0.0454185
70343953		-0.761104	-0.808679	-0.822143	-0.847164	-0.838146	-0.858243	-0.852754	-0.769438	-0.619728	-0.519977	-0.479988	-0.469618	-0.43542	-0.295305	-0.214026	-0.188852	-0.183109	-0.171376	-0.207357	-0.205613	-0.227803	-0.215705	-0.214198	-0.191837	-0.187495	-0.186234	-0.17808	-0.185844	-0.18702	-0.183844
70344190		-0.392706	-0.366724	-0.312839	-0.291944	-0.316226	-0.376561	-0.347551	-0.387267	-0.319709	-0.412478	-0.46579	-0.453598	-0.459789	-0.448144	-0.382735	-0.330746	-0.302622	-0.286115	-0.283996	-0.250909	-0.215177	-0.186526	-0.176149	-0.164292	-0.15048	-0.121333	-0.11108	-0.108489	-0.0973141
70344944		-0.745676	-0.80748	-0.710173	-0.639331	-0.559583	-0.464074	-0.386347	-0.341295	-0.406582	-0.517924	-0.575532	-0.547125	-0.537631	-0.489425	-0.445027	-0.386554	-0.348572	-0.336291	-0.319448	-0.314569	-0.311658	-0.321486	-0.302847	-0.277933	-0.281767	-0.242894	-0.182238
70345014		0.3717	0.463765	0.603706	0.725169	0.928559	0.74517	0.576169	0.538168	0.374352	0.0172482	-0.108402	-0.362363	-0.379493	-0.396846	-0.368588	-0.36181	-0.350536	-0.351102	-0.298333	-0.285755	-0.254444	-0.214976	-0.197266	-0.192213	-0.177564	-0.177163	-0.138424	-0.104081	-0.0762321	-0.0559072
70345795		-0.407494	-0.408517	-0.385042	-0.257106	-0.0610293	0.0877931	0.0960493	-0.016892	-0.205084	-0.241298	-0.0632187	-0.183869	-0.247625	-0.276107	-0.292113	-0.297981	-0.28093	-0.262778	-0.263212	-0.25735	-0.240477	-0.210664	-0.201948
70345865		0.263804	0.333274	0.291556	0.188267	0.0986793	0.13945	0.0607344	-0.358506	-0.425309	-0.587887	-0.475197	-0.40099	-0.37703	-0.408231	-0.476151	-0.455671	-0.406791	-0.355977	-0.371602	-0.341452	-0.326295	-0.313498	-0.281117	-0.259811	-0.248073	-0.248331	-0.255998	-0.269859	-0.281666	-0.272127
70345935		-0.314329	-0.257985	-0.282072	-0.445431	-0.765224	-0.884475	-0.777423	-0.70417	-0.580233	-0.467316	-0.465565	-0.371414	-0.313606	-0.288175	-0.303634	-0.288148	-0.287169	-0.297633	-0.313737	-0.324626	-0.337248	-0.325563	-0.321212	-0.316533	-0.314861	-0.310764
70346005		-0.165363	-0.418915	-0.300084	-0.439225	-0.606422	-0.477476	-0.417116	-0.399244	-0.337927	-0.384909	-0.310419	-0.352595	-0.38363	-0.405063	-0.394476	-0.344822	-0.28569	-0.241773	-0.224313	-0.208873	-0.199412	-0.188368	-0.179829	-0.178016	-0.162185	-0.140589	-0.170378	-0.171921	-0.186516	-0.197974
70346312		-0.155624	-0.318722	-0.181419	-0.271245	-0.111379	0.547195	0.453256	0.443414	0.443515	0.412014	0.234988	-0.203872	-0.34735	-0.388223	-0.380715	-0.336805	-0.299428	-0.271044	-0.272867	-0.270279	-0.274267	-0.289916	-0.307456	-0.342211	-0.298698	-0.340203	-0.336588
70346786		-0.774562	-0.911177	-0.864874	-0.737198	-0.556547	-0.535533	-0.564868	-0.618079	-0.60046	-0.529501	-0.429563	-0.41819	-0.401942	-0.405599	-0.421292	-0.346444	-0.306616	-0.261522	-0.220866	-0.222912	-0.245097	-0.252202	-0.256471	-0.268333	-0.268857	-0.252426	-0.221978	-0.190986	-0.177975	-0.17897
70347610		0.218804	0.0455865	-0.0775142	-0.410919	-0.570379	-0.614821	-0.626699	-0.603057	-0.554368	-0.507828	-0.473592	-0.456937	-0.420155	-0.395373	-0.393319	-0.354447	-0.350965	-0.348634	-0.28394	-0.213265	-0.152939	-0.123739	-0.124275	-0.127117
70347917		0.223278	0.126057	0.0511294	-0.0160907	-0.0942323	-0.156619	-0.252732	-0.272352	-0.280276	-0.282159	-0.272354	-0.251496	-0.221823	-0.238891	-0.206327	-0.20459	-0.176276	-0.139811	-0.139693	-0.0970625	-0.0869735	-0.118822	-0.131323	-0.14296	-0.152048	-0.156065	-0.140857
70348084		-0.25073	-0.362235	-0.517271	-0.671498	-0.715141	-0.791896	-0.709366	-0.602092	-0.520228	-0.479571	-0.476132	-0.488433	-0.561234	-0.563948	-0.548236	-0.491988	-0.422647	-0.375943	-0.327977	-0.299834	-0.279121	-0.24633	-0.22729	-0.202474	-0.188974	-0.189984	-0.186112
70348154		0.213643	0.194175	0.191969	0.183129	0.151788	-0.152318	-0.272819	-0.332282	-0.371476	-0.392647	-0.398326	-0.395599	-0.38565	-0.36836	-0.333544	-0.307228	-0.275752	-0.241435	-0.217013	-0.194449	-0.187328	-0.177306	-0.185147	-0.181548	-0.172328	-0.174311	-0.168619
70348601		-0.450686	-0.456876	-0.391983	-0.345251	-0.2753	-0.270502	-0.184603	-0.204015	-0.235457	-0.316953	-0.298523	-0.245542	-0.335214	-0.356504	-0.38568	-0.390209	-0.352222	-0.32967	-0.315548	-0.316156	-0.283457	-0.284322	-0.24909	-0.267223
70349145		-0.380561	-0.318457	-0.282601	-0.245227	-0.200189	-0.179256	-0.167963	-0.183962	-0.277412	-0.355304	-0.384124	-0.376981	-0.367783	-0.367917	-0.372189	-0.357365	-0.307509	-0.27762	-0.262769	-0.261829	-0.25679	-0.262604	-0.263411	-0.249182	-0.248452
70349215		-0.797742	-0.803487	-0.753773	-0.689817	-0.662656	-0.645212	-0.622906	-0.554828	-0.46302	-0.394426	-0.337972	-0.338132	-0.367442	-0.381112	-0.347819	-0.300213	-0.272808	-0.269805	-0.247373	-0.237004	-0.211934	-0.196455	-0.189945
70349759		0.0352823	0.0778763	0.0106059	-0.193034	-0.300511	-0.360921	-0.407671	-0.447283	-0.470076	-0.470601	-0.442716	-0.409088	-0.382523	-0.383627	-0.399557	-0.410661	-0.44008	-0.392836	-0.356654	-0.335382	-0.292996	-0.218353	-0.193111	-0.185039	-0.116476	-0.118457	-0.0820499
70350206		-0.548075	-0.551583	-0.52272	-0.602751	-0.641648	-0.746437	-0.855586	-0.884302	-0.828717	-0.715993	-0.624317	-0.505333	-0.371449	-0.288757	-0.287439	-0.284861	-0.280354	-0.276694	-0.277796	-0.257007	-0.233212	-0.203644	-0.193686	-0.201581	-0.215357	-0.230152	-0.232703	-0.230045	-0.223523
70351504		0.133616	0.106003	0.087794	0.0992238	0.0530631	0.133604	0.192735	0.233605	0.244135	0.285468	0.29839	0.289256	0.212352	-0.0226823	-0.339541	-0.37177	-0.394044	-0.420395	-0.440076	-0.445088	-0.413802	-0.317566	-0.226099	-0.183514	-0.172307	-0.170693
70352802		-0.462761	-0.502624	-0.579151	-0.642775	-0.609689	-0.575919	-0.54137	-0.489695	-0.440969	-0.394937	-0.365107	-0.353643	-0.325912	-0.304582	-0.281661	-0.260842	-0.233647	-0.19953	-0.179609	-0.160632	-0.168823	-0.151842	-0.17147	-0.187286
70353346		-0.860325	-0.898237	-0.935574	-0.873576	-0.769597	-0.694415	-0.652788	-0.623063	-0.563782	-0.520702	-0.493434	-0.492487	-0.47821	-0.432286	-0.328446	-0.240994	-0.183365	-0.148337	-0.133506	-0.134534	-0.147685	-0.166925	-0.190519	-0.199984	-0.2109	-0.191934
70353960		-0.560351	-0.811464	-0.80444	-0.588758	-0.533438	-0.599354	-0.56509	-0.463193	-0.464025	-0.410284	-0.348969	-0.355288	-0.357744	-0.312975	-0.298555	-0.242735	-0.229578	-0.21526	-0.202777	-0.169893	-0.145269
70355021		0.41269	0.363844	0.29611	0.119248	-0.324805	-0.237719	-0.290764	-0.272776	-0.245534	-0.221305	-0.268356	-0.328835	-0.335621	-0.382798	-0.375351	-0.321801	-0.306784	-0.303769	-0.331832	-0.420428	-0.486579	-0.475293	-0.482602	-0.447013	-0.422324
70355328		-0.0278206	-0.0552176	-0.0843265	-0.098636	-0.105363	-0.0831677	-0.0405332	0.218245	0.124138	-0.0384841	-0.188343	-0.307613	-0.530905	-0.281773	-0.491383	-0.385436	-0.449317	-0.534991	-0.557106	-0.503094	-0.517941	-0.446932	-0.385682	-0.36729	-0.33753	-0.300267	-0.273566	-0.190247	-0.130388	-0.140416
70355872		0.280995	0.13363	0.0142002	-0.123672	-0.235894	-0.328849	-0.384336	-0.422534	-0.434518	-0.349876	-0.356258	-0.324596	-0.282349	-0.176725	-0.0645414	0.00588461	0.0628858	0.109964	0.146496	0.163291	0.163041	0.169795	0.165353
70357170		-0.384163	-0.453498	-0.503253	-0.607341	-0.70852	-0.772607	-0.844462	-0.831834	-0.84785	-0.827747	-0.752821	-0.676769	-0.614716	-0.585931	-0.507305	-0.459435	-0.434779	-0.405373	-0.415319	-0.409899	-0.377537	-0.329725	-0.269266	-0.224679	-0.235727	-0.215603	-0.196921	-0.189923	-0.171829
70357547		0.313139	0.260602	0.0348809	-0.740194	-0.538899	-0.48536	-0.453717	-0.438719	-0.411953	-0.388998	-0.348538	-0.321357	-0.298667	-0.260046	-0.231667	-0.207972	-0.212491	-0.199564	-0.20807	-0.205694	-0.183184	-0.155155	-0.13358
70358231		-0.322777	-0.29759	-0.271467	-0.122712	-0.128469	-0.300752	-0.442806	-0.4962	-0.374776	-0.526646	-0.450457	-0.524418	-0.556103	-0.455176	-0.462154	-0.391132	-0.333949	-0.34498	-0.343654	-0.356859	-0.349914	-0.360897	-0.336853	-0.269176	-0.187977	-0.125969	-0.0998364	-0.0998856	-0.105521	-0.142125
70358468		0.366821	0.314789	0.284957	0.280061	0.277085	0.325641	0.322386	0.273576	0.0954112	-0.0839921	-0.026152	-0.308645	-0.354134	-0.424502	-0.464851	-0.52401	-0.544109	-0.609984	-0.534407	-0.447001	-0.379897	-0.344661	-0.277481	-0.242036	-0.230145	-0.226309	-0.22274	-0.213272	-0.207197	-0.18952
70359696		0.454248	0.525651	0.427933	0.362681	0.319147	0.27059	0.181702	0.0149999	-0.211793	-0.373714	-0.430809	-0.484383	-0.496604	-0.512247	-0.512921	-0.48996	-0.446826	-0.411477	-0.386076	-0.370158	-0.342303	-0.317076	-0.313243	-0.266999
70359766		0.104039	0.144798	0.200257	0.292935	0.295065	0.346097	0.299362	0.29347	0.281752	0.242635	0.164811	0.00649615	-0.15615	-0.290688	-0.301964	-0.198528	-0.31942	-0.337655	-0.368944	-0.403672	-0.385795	-0.277839	-0.217294	-0.153879	-0.132227	-0.0969159	-0.0842094	-0.0624384	-0.034075	-0.0367506
70359836		0.182323	0.143742	0.391829	0.421515	0.396156	0.363614	0.275638	0.048313	-0.160689	-0.182759	-0.296656	-0.428783	-0.399554	-0.462418	-0.450189	-0.439307	-0.439972	-0.417718	-0.37034	-0.328119	-0.302676	-0.290538	-0.279071	-0.255915	-0.233751	-0.237818
70359906		-0.644888	-0.669301	-0.686805	-0.73895	-0.812809	-0.769643	-0.785269	-0.652043	-0.62427	-0.56507	-0.496175	-0.45431	-0.444464	-0.464134	-0.480746	-0.541809	-0.494204	-0.401567	-0.358579	-0.373488	-0.403637	-0.414292	-0.392963	-0.33687	-0.267059	-0.23816	-0.204705	-0.174954	-0.160348	-0.170015
70360073		-0.0492175	0.00253336	0.0166617	0.0115762	-0.0212725	-0.0802761	-0.148339	-0.213379	-0.356203	-0.390749	-0.416918	-0.394746	-0.37854	-0.33735	-0.305086	-0.276087	-0.259974	-0.234137	-0.220693	-0.201643	-0.181566	-0.153373	-0.138166	-0.161486	-0.18326	-0.209161
70360520		0.629347	0.642384	0.605079	0.56969	0.602195	0.575776	0.563885	0.538408	0.0871399	-0.252319	-0.34588	-0.377233	-0.405627	-0.402746	-0.386269	-0.362906	-0.340317	-0.324761	-0.31242	-0.287978	-0.278422	-0.24517	-0.240619
70360687		-0.538071	-0.471619	-0.580609	-0.562183	-0.513743	-0.423922	-0.382154	-0.348466	-0.335215	-0.304586	-0.274465	-0.252139	-0.269708	-0.248709	-0.25643	-0.270072	-0.288926	-0.298756	-0.303351	-0.309187	-0.327659
70361371		0.268277	0.28716	0.266623	0.266128	0.267291	0.257986	0.181258	0.0709672	-0.128732	-0.235164	-0.30814	-0.340528	-0.338595	-0.321699	-0.311714	-0.317068	-0.321196	-0.330216	-0.363027	-0.375825	-0.359623	-0.363335	-0.363006	-0.341275	-0.318458
70363283		-0.927153	-0.875893	-0.735377	-0.590185	-0.472213	-0.368056	-0.329505	-0.309979	-0.324716	-0.288586	-0.331367	-0.321061	-0.277812	-0.227126	-0.189699	-0.208485	-0.227609	-0.255465	-0.291371	-0.302469	-0.304476	-0.298579	-0.289213	-0.277425	-0.29564	-0.321774	-0.368549
70363423		-0.136639	-0.200076	-0.349456	-0.470205	-0.416196	-0.347691	-0.362342	-0.40316	-0.440424	-0.459863	-0.423293	-0.371246	-0.291579	-0.250986	-0.265049	-0.240162	-0.234161	-0.243353	-0.227182	-0.203604	-0.184279	-0.158171	-0.1219
70363660		-0.602874	-0.713223	-0.741876	-0.680597	-0.593049	-0.448744	-0.317205	-0.288519	-0.312878	-0.340892	-0.368474	-0.376607	-0.378812	-0.374744	-0.367143	-0.350336	-0.345206	-0.329491	-0.332658	-0.328226	-0.329118	-0.362438	-0.34466	-0.322059	-0.295592	-0.233152	-0.15653	-0.129682
70364344		0.344044	0.340774	0.337975	0.368309	0.408152	0.424406	0.371217	0.371342	0.405747	0.411317	0.400939	0.50065	0.463596	0.443208	0.427427	0.367985	0.256914	0.0395019	-0.172424	-0.274598	-0.310707	-0.318537	-0.316081	-0.313278	-0.314305	-0.316483	-0.329817	-0.333365	-0.34044	-0.341374
70364414		0.408443	0.482407	-0.00762355	0.12623	0.154798	0.205822	0.160213	0.129243	0.0542772	-0.0260978	-0.0994769	-0.185781	-0.458865	-0.48778	-0.580951	-0.578482	-0.542387	-0.4936	-0.503378	-0.476676	-0.469466	-0.474629	-0.4868	-0.471938	-0.442797	-0.388154	-0.350202	-0.325537	-0.302956
70364651		0.364537	0.411851	0.420854	0.388182	0.36545	0.401495	0.513546	0.867018	0.7692	0.724416	0.101777	-0.20373	-0.263557	-0.273775	-0.289028	-0.28988	-0.287208	-0.3017	-0.284119	-0.269386	-0.248574	-0.222046	-0.201399	-0.218996	-0.223082	-0.194778	-0.18948	-0.200302	-0.205848
70364721		-0.40421	-0.440908	-0.638171	-0.760857	-0.775384	-0.864686	-0.793802	-0.776366	-0.815696	-0.832124	-0.806793	-0.704508	-0.70353	-0.552269	-0.419633	-0.360064	-0.343313	-0.350311	-0.373308	-0.388133	-0.37287	-0.355865	-0.330512	-0.289141	-0.276414	-0.215203	-0.176803	-0.131694	-0.0978023	-0.0353649
70364888		0.164558	0.11019	0.181898	0.173968	0.0039085	-0.261888	-0.165707	-0.298061	-0.352243	-0.333087	-0.344658	-0.237776	-0.342025	-0.383176	-0.45381	-0.387265	-0.270789	-0.251025	-0.250175	-0.249027	-0.251278	-0.2345	-0.228709	-0.214598	-0.193284	-0.167199	-0.151521	-0.144178	-0.136473	-0.132168
70364958		-0.203034	0.0387372	-0.0813906	-0.13746	-0.325647	-0.166001	-0.295164	-0.251339	-0.222218	-0.251829	-0.294718	-0.32642	-0.362641	-0.323994	-0.27739	-0.23674	-0.211454	-0.175527	-0.19041	-0.199466	-0.186873	-0.204589	-0.178011	-0.186623
70365572		-0.451938	-0.370653	-0.285307	-0.157252	0.0199568	0.165827	0.157865	0.107309	-0.063902	-0.152917	-0.204217	-0.226791	-0.20693	-0.20422	-0.254376	-0.260501	-0.281033	-0.288968	-0.304297	-0.323988	-0.335355	-0.318507	-0.303064	-0.295159
70365949		0.460639	0.433949	0.400423	0.359643	0.334448	0.300631	0.411178	0.297481	0.0906629	-0.147947	-0.161267	-0.160699	-0.177646	-0.20463	-0.228768	-0.232386	-0.217828	-0.225207	-0.222842	-0.220227	-0.223352	-0.215935	-0.199764
70366493		0.312116	0.246071	0.17577	0.078621	-0.0808781	-0.441345	-0.78928	-0.709024	-0.630656	-0.562392	-0.51027	-0.463187	-0.411971	-0.375864	-0.318347	-0.303647	-0.293878	-0.299074	-0.280367	-0.203259	-0.134714	-0.109589	-0.0986062	-0.0941108
70367317		0.488275	0.364118	0.314143	0.0949617	-0.149291	-0.30282	-0.354581	-0.366631	-0.367126	-0.356875	-0.341921	-0.322498	-0.294209	-0.277236	-0.264894	-0.246505	-0.207325	-0.186017	-0.162421	-0.16304	-0.173292	-0.176378	-0.176827	-0.150957
70367554		-0.453207	-0.41923	-0.36595	-0.329501	-0.305204	-0.296485	-0.280171	-0.237029	-0.224182	-0.126326	-0.0816032	-0.0359994	0.0396733	0.00649484	0.0316798	0.0701754	0.0840273	0.0662737	0.0673679	0.0561341	0.0176332	-0.04211
70367624		-0.157929	-0.457131	-0.682546	-0.479101	-0.222027	-0.280558	-0.206902	-0.17349	-0.174439	-0.267861	-0.283165	-0.318431	-0.355767	-0.384116	-0.367569	-0.327104	-0.267098	-0.220682	-0.193722	-0.168403	-0.174456	-0.161801	-0.148781	-0.140011	-0.1374	-0.143798
70367791		-0.409443	-0.616693	-0.746471	-0.705505	-0.627747	-0.519692	-0.473913	-0.443681	-0.422466	-0.420497	-0.426735	-0.430163	-0.386313	-0.40232	-0.377774	-0.386643	-0.356759	-0.324681	-0.302752	-0.274819	-0.233023	-0.190618	-0.169392	-0.167683	-0.164425	-0.170315
70367861		0.0994919	-0.0798665	-0.427999	-0.704149	-0.691175	-0.87731	-0.99154	-0.930245	-0.805199	-0.686956	-0.414204	-0.341198	-0.266938	-0.241743	-0.200061	-0.219576	-0.226894	-0.238842	-0.224815	-0.240284	-0.219612	-0.236022	-0.245287	-0.260051
70368615		0.176656	0.45459	0.4921	0.568739	0.541696	0.520236	0.505422	0.475897	0.347362	0.0359467	-0.196319	-0.300864	-0.347139	-0.295958	-0.286911	-0.272795	-0.219145	-0.195986	-0.195382	-0.162957	-0.143352	-0.129886	-0.107163	-0.077274	-0.0546328
70369606		-0.434832	-0.387761	-0.325147	-0.369073	-0.369271	-0.332691	-0.372674	-0.335491	-0.371049	-0.365345	-0.319072	-0.295269	-0.293599	-0.30548	-0.312713	-0.313092	-0.306748	-0.301057	-0.276665	-0.271846	-0.280098	-0.285868
70370387		0.886194	0.480814	0.307433	0.172468	0.0355248	-0.0554733	-0.185526	-0.236713	-0.177889	-0.283878	-0.401806	-0.48752	-0.541541	-0.530063	-0.492603	-0.439999	-0.38225	-0.383109	-0.350746	-0.342843	-0.281339	-0.221438	-0.168466	-0.155661	-0.16787	-0.19994	-0.241335
70370694		-0.543805	-0.805161	-0.809418	-0.758859	-0.647377	-0.722962	-0.662313	-0.705584	-0.672017	-0.595881	-0.513196	-0.43948	-0.365072	-0.280356	-0.280447	-0.180896	-0.09769	-0.036694	-0.0324225	0.0101782	0.0813361	0.0739411	0.0812141	0.130119	0.147606	0.179491	0.207936	0.219292	0.232563	0.224036
70371141		0.253822	0.255549	0.263084	0.281389	0.235704	0.347458	0.359354	0.301493	0.217371	0.116761	0.0120735	-0.081301	-0.146888	-0.243657	-0.250572	-0.254252	-0.273044	-0.274785	-0.258815	-0.260718	-0.216126	-0.180041	-0.187954	-0.170119	-0.167063	-0.15912
70372509		0.552163	0.827077	0.875472	0.630688	0.376051	0.142204	-0.0919045	-0.302927	-0.406051	-0.408506	-0.421028	-0.445654	-0.410456	-0.420435	-0.434537	-0.437449	-0.432258	-0.412648	-0.377392	-0.314083	-0.252376	-0.208743	-0.166299	-0.130887	-0.0848562	-0.0334023
70372676		-0.123344	-0.0114088	0.0473457	-0.046433	-0.24254	-0.584493	-0.7186	-0.571628	-0.439874	-0.384544	-0.356877	-0.277906	-0.226665	-0.134244	-0.121241	-0.133205	-0.139853	-0.11463	-0.0954674	-0.0912962	-0.111171	-0.128475	-0.141451	-0.152073	-0.15947	-0.179213	-0.190173
70373053		0.244693	0.312757	0.312124	0.312502	0.302872	0.28728	0.204554	-0.0507852	-0.205769	-0.384695	-0.487284	-0.490745	-0.46547	-0.427254	-0.408868	-0.405149	-0.408157	-0.401972	-0.38143	-0.353455	-0.323725	-0.289667	-0.257844	-0.258931	-0.288021	-0.340338
70373667		-0.476284	-0.413419	-0.386271	-0.364169	-0.306628	-0.315159	-0.320414	-0.304243	-0.261494	-0.220605	-0.207194	-0.189488	-0.247586	-0.205069	-0.157333	-0.131367	-0.132277	-0.133524	-0.151593	-0.240616	-0.30014
70374114		-0.404173	-0.421493	-0.354634	-0.0457974	0.207156	0.259272	0.18317	0.0275203	-0.137647	0.022667	-0.197989	-0.329154	-0.164492	-0.441044	-0.340204	-0.416043	-0.390538	-0.38097	-0.428412	-0.528081	-0.520733	-0.474233	-0.390871	-0.328241	-0.300951	-0.297209	-0.320092	-0.2987	-0.292048	-0.287075
70374281		-0.863725	-0.820058	-0.693075	-0.653915	-0.641524	-0.649376	-0.639063	-0.594648	-0.557811	-0.489719	-0.393061	-0.319217	-0.290963	-0.228634	-0.231213	-0.216516	-0.214173	-0.140391	-0.0953228	-0.0433249	-0.0445241	-0.0917977	-0.138	-0.171845	-0.20397	-0.249318
70374351		-0.169148	-0.00275602	0.092118	0.106535	0.0686535	-0.0238686	-0.200353	-0.417113	-0.451111	-0.409917	-0.376902	-0.384228	-0.352974	-0.314793	-0.27867	-0.251813	-0.212379	-0.184374	-0.154922	-0.103596	-0.0979615	-0.0841187	-0.0801759	-0.069168	-0.0620838	-0.0581397
70374588		-0.23316	-0.252198	-0.22156	-0.132351	-0.106448	-0.141619	-0.208793	-0.255966	-0.288996	-0.306235	-0.30496	-0.302012	-0.346156	-0.410973	-0.403678	-0.422296	-0.413477	-0.402816	-0.379481	-0.330252	-0.30129	-0.294556	-0.280499	-0.28093	-0.271234	-0.235155	-0.204482	-0.204987
70374658		0.343733	0.21138	0.0173031	0.331029	0.181762	0.0562625	-0.0214205	-0.0765	-0.13514	-0.210674	-0.235698	-0.252374	-0.281874	-0.268435	-0.260197	-0.248995	-0.250704	-0.227824	-0.218506	-0.207476	-0.219128	-0.236567	-0.253822
70374895		-0.748957	-0.804037	-0.833607	-0.855196	-0.813888	-0.727064	-0.635046	-0.503788	-0.357426	-0.231127	-0.233546	-0.162178	-0.140756	-0.119918	-0.0739235	-0.0267907	-0.00359463	0.000877417	-0.0220002	-0.0575734	-0.0805347	-0.121115	-0.166211	-0.169841	-0.155638	-0.145139	-0.152664
70375035		-0.509167	-0.506513	-0.587524	-0.772469	-0.996279	-0.847313	-0.756537	-0.664751	-0.577447	-0.509031	-0.451083	-0.398899	-0.333181	-0.281921	-0.223946	-0.16613	-0.0713396	-0.0827661	-0.058467	-0.0171613	-0.0371813	-0.0252528	-0.0269254	-0.0309818	-0.0501842
70375105		0.670944	0.706894	0.770848	0.754139	0.399851	0.0625889	-0.11495	-0.19587	-0.218112	-0.207316	-0.189071	-0.175172	-0.154135	-0.159415	-0.136755	-0.13109	-0.110871	-0.0944448	-0.0922399	-0.0983758	-0.107916	-0.120315	-0.137902
70375342		0.194645	-0.473144	-0.852266	-0.943228	-0.846602	-0.717247	-0.684411	-0.649443	-0.606637	-0.541405	-0.406171	-0.411964	-0.378096	-0.339202	-0.33518	-0.378247	-0.386592	-0.37473	-0.332435	-0.293706	-0.262778	-0.223576	-0.195495	-0.167976	-0.115314	-0.0826709	-0.0640138	-0.0403291
70376877		-0.715464	-0.656578	-0.583914	-0.522841	-0.471979	-0.45369	-0.432359	-0.329009	-0.257826	-0.208218	-0.140561	-0.0974859	-0.0734991	-0.0353971	-0.00134999	0.0397	0.0407614	0.0658765	0.0707987	0.0997111	0.116024	0.0888022	0.0324117
70377938		0.368797	0.2472	0.0775936	-0.146271	-0.319683	-0.388897	-0.282068	-0.375685	-0.382928	-0.269276	0.0916613	0.306491	0.359001	0.352582	0.265606	0.0655346	-0.229924	-0.325281	-0.310086	-0.282261	-0.300398	-0.297087	-0.282033	-0.28223
70378008		-0.637913	-0.569493	-0.538301	-0.525347	-0.467832	-0.393011	-0.367594	-0.379428	-0.415862	-0.431057	-0.412952	-0.335772	-0.29434	-0.204124	-0.16241	-0.140653	-0.128677	-0.122835	-0.121791	-0.112678	-0.110254	-0.0873278	-0.0842606
70378245		-0.0472709	-0.18067	-0.334707	-0.513605	-0.721711	-0.742528	-0.54719	-0.432142	-0.405917	-0.411179	-0.421951	-0.426931	-0.4215	-0.407356	-0.387487	-0.363335	-0.327383	-0.302968	-0.282699	-0.224312	-0.200312	-0.158541	-0.119304	-0.103642	-0.125327	-0.126778	-0.126866	-0.135463
70378552		-0.612205	-0.686243	-0.698878	-0.674652	-0.60121	-0.382297	-0.350466	-0.284998	-0.250486	-0.286874	-0.228736	-0.198741	-0.207105	-0.159861	-0.127836	-0.103594	-0.111166	-0.102676	-0.0836386	-0.0537579	-0.0287814	-0.00396474
70378622		0.179919	0.148429	0.152589	0.190421	0.22422	0.226987	0.187276	0.0971017	-0.127211	-0.261383	-0.38321	-0.375799	-0.40943	-0.447744	-0.43423	-0.410961	-0.379928	-0.354172	-0.387955	-0.361335	-0.345785	-0.331451	-0.292775	-0.236612	-0.198811	-0.18173	-0.165825
70378789		-0.766787	-0.813251	-0.884588	-0.899522	-0.902428	-0.942957	-0.842982	-0.761972	-0.683977	-0.603991	-0.52499	-0.447336	-0.383196	-0.344044	-0.305155	-0.285705	-0.268171	-0.255285	-0.241858	-0.221043	-0.19355	-0.175343	-0.167609	-0.144083
70380464		-0.233376	-0.149664	0.027718	0.133944	0.212276	0.275629	0.295932	0.273551	0.189894	0.0279224	-0.151642	-0.26002	-0.246805	-0.301339	-0.28284	-0.236259	-0.210683	-0.240706	-0.224856	-0.213114	-0.216574	-0.191529	-0.169893	-0.143182	-0.0965572	-0.0672098	-0.0747946	-0.0555069	-0.0823426
70380771		-0.486226	-0.142173	-0.163025	-0.215294	-0.290845	-0.344774	-0.377431	-0.391257	-0.432667	-0.427182	-0.429863	-0.41783	-0.405477	-0.396461	-0.385407	-0.389945	-0.327413	-0.274148	-0.321288	-0.277958	-0.210712	-0.143413	-0.0875324	-0.0514916	-0.0119501	0.0158171	0.0265389	0.0660536
70381078		0.623719	0.621139	0.631584	0.708946	-0.226494	-0.428664	-0.439688	-0.427549	-0.411743	-0.387492	-0.342935	-0.343858	-0.285791	-0.314292	-0.292283	-0.267603	-0.230796	-0.179348	-0.132656	-0.0934339	-0.0708008	-0.0609811	-0.0714413
70381148		-0.257021	-0.1356	-0.0699826	-0.0435963	-0.0623532	-0.402509	-0.535302	-0.542598	-0.460462	-0.422885	-0.390687	-0.342208	-0.32594	-0.331272	-0.346899	-0.319747	-0.260422	-0.20588	-0.165163	-0.125608	-0.0892992	-0.0705737	-0.0379454	-0.0289861	-0.013546
70382139		-0.559703	-0.556998	-0.54284	-0.543502	-0.523175	-0.51189	-0.513934	-0.51883	-0.50892	-0.467538	-0.432164	-0.4126	-0.386925	-0.336291	-0.275364	-0.246281	-0.233466	-0.250638	-0.255068	-0.246029	-0.220837	-0.197819	-0.179036	-0.156762	-0.0981869	-0.0370261	0.0148319
70385112		0.620623	0.536281	0.443111	0.317977	-0.110521	-0.280241	-0.424801	-0.527111	-0.589611	-0.602548	-0.604569	-0.577272	-0.54727	-0.525687	-0.508198	-0.501172	-0.457862	-0.425016	-0.396455	-0.38387	-0.364412	-0.340632	-0.275753	-0.230877	-0.19739	-0.18253	-0.190128
70385419		-0.828495	-0.877493	-0.771257	-0.701564	-0.640723	-0.606294	-0.550762	-0.522202	-0.509372	-0.546193	-0.525475	-0.507388	-0.443065	-0.402844	-0.408947	-0.365916	-0.337016	-0.295526	-0.286717	-0.268975	-0.261791	-0.260449	-0.269746	-0.249809	-0.256568	-0.247133	-0.21512	-0.19271	-0.1811
70386410		0.283054	0.392875	0.406391	0.225528	0.0825914	-0.365027	-0.157581	-0.369054	0.0608137	-0.301695	-0.221601	-0.0796095	-0.0310974	-0.065396	-0.119491	-0.23899	-0.206052	-0.330862	-0.327709	-0.321959	-0.308937	-0.2948	-0.257534	-0.244546	-0.266409	-0.274109	-0.276104	-0.258466	-0.239198	-0.210587
70386717		0.242055	0.0115192	0.0392612	-0.234886	-0.388347	-0.328445	-0.0943155	-0.108677	-0.181713	-0.282672	-0.239359	-0.264727	-0.252247	-0.269249	-0.241358	-0.215845	-0.219181	-0.232619	-0.232709	-0.249826	-0.229726	-0.215822	-0.17927
70386884		-0.313724	-0.291737	-0.344759	-0.448151	-0.446031	-0.442016	-0.448502	-0.459148	-0.483513	-0.478908	-0.440183	-0.386976	-0.339212	-0.34055	-0.336197	-0.306239	-0.293561	-0.234421	-0.201419	-0.184544	-0.193258	-0.200502	-0.204865	-0.190775	-0.165041	-0.159425	-0.13455	-0.119026
70387261		-0.519286	-0.525504	-0.555052	-0.618825	-0.453819	-0.528772	-0.602909	-0.66761	-0.706841	-0.578726	-0.249675	-0.0396712	0.000672834	-0.0598211	-0.106959	-0.194882	-0.289169	-0.338057	-0.324158	-0.295886	-0.265515	-0.244308	-0.202881	-0.152536	-0.0954224	-0.0687321	-0.0440421	-0.0217413	0.0514597	0.128651
70387331		-0.483924	-0.302547	-0.260735	-0.249477	-0.158165	-0.202685	-0.195409	-0.181317	-0.199922	-0.164084	-0.130608	-0.114129	-0.113588	-0.111522	-0.129783	-0.155302	-0.120827	-0.115576	-0.116977	-0.136067	-0.168126	-0.229384	-0.340504	-0.434481
70387708		-0.658822	-0.64846	-0.641452	-0.582527	-0.509942	-0.463785	-0.437235	-0.44671	-0.470264	-0.475637	-0.451767	-0.420531	-0.365599	-0.317395	-0.318771	-0.275194	-0.24327	-0.224697	-0.254984	-0.226735	-0.272678	-0.197222	-0.214053	-0.18346	-0.173611	-0.179132	-0.179377
70388252		-0.709039	-0.681036	-0.661955	-0.645339	-0.620699	-0.598118	-0.571451	-0.533547	-0.459426	-0.397332	-0.372807	-0.370004	-0.35709	-0.333953	-0.289031	-0.265282	-0.241525	-0.223893	-0.235752	-0.221793	-0.232499	-0.231731	-0.205006	-0.160708	-0.124916	-0.117797	-0.0974674
70388559		0.481785	0.52144	0.592799	0.682642	0.629072	0.663395	0.601184	0.495774	0.322718	0.338653	-0.265623	0.318179	-0.389223	-0.426937	-0.460617	-0.383869	-0.358009	-0.390881	-0.428566	-0.440543	-0.399463	-0.364775	-0.285898	-0.205998	-0.225072	-0.155515	-0.128013	-0.150494	-0.173559	-0.231848
70388796		-0.163077	-0.207254	-0.229863	-0.250603	-0.298209	-0.221436	-0.336951	-0.171249	-0.283501	-0.387878	-0.379504	-0.289488	-0.259653	-0.261762	-0.219074	-0.262792	-0.306307	-0.33547	-0.346679	-0.352724	-0.3568	-0.350894	-0.306025	-0.26259	-0.251291	-0.251144	-0.265457	-0.277852
70389006		-0.102774	-0.160263	-0.300643	-0.560575	-0.761217	-0.818144	-0.842061	-0.815673	-0.86287	-0.772284	-0.731788	-0.663537	-0.628967	-0.572333	-0.536177	-0.510433	-0.525499	-0.489887	-0.415281	-0.352109	-0.291763	-0.250782	-0.22199	-0.226635	-0.217468
70389313		0.0832145	0.159653	0.305455	0.364208	0.430971	0.130702	0.0779666	0.0100561	-0.0448195	-0.0881305	-0.128707	-0.13245	-0.163131	-0.180474	-0.19055	-0.198157	-0.192037	-0.180775	-0.161388	-0.14403	-0.119923	-0.104659	-0.106506	-0.0958975	-0.107273	-0.112384	-0.115739	-0.126999	-0.135259
70389927		-0.607064	-0.58834	-0.485986	-0.394655	-0.466873	-0.445551	-0.42332	-0.397483	-0.366228	-0.337612	-0.325146	-0.311356	-0.321769	-0.305629	-0.278582	-0.252557	-0.264516	-0.240753	-0.246366	-0.243018	-0.245493	-0.234939	-0.178586	-0.0891326	-0.00992259	0.0490969
70390304		-0.520084	-0.551976	-0.638799	-0.759281	-0.839558	-0.804291	-0.708712	-0.66431	-0.604585	-0.506555	-0.545823	-0.471655	-0.450098	-0.459861	-0.481839	-0.486975	-0.461809	-0.444465	-0.402406	-0.376116	-0.323095	-0.284475	-0.315337	-0.28337	-0.296792	-0.289153	-0.289101	-0.303221	-0.288698	-0.294626
70391602		0.00438051	-0.137751	-0.275551	-0.416501	-0.247235	-0.20329	-0.246431	-0.308248	-0.365346	-0.412742	-0.437756	-0.434221	-0.423513	-0.390972	-0.350786	-0.30212	-0.27097	-0.259998	-0.244919	-0.240367	-0.244528	-0.248705
70391769		0.396591	0.290178	0.234883	0.146602	-0.0166538	-0.359653	-0.680365	-0.734249	-0.70806	-0.649464	-0.593102	-0.545799	-0.51537	-0.491481	-0.461113	-0.396123	-0.367933	-0.346542	-0.32339	-0.297217	-0.262929	-0.240696	-0.229791	-0.226781	-0.223722	-0.244884	-0.25952
70391839		-0.273467	-0.376083	-0.503234	-0.591056	-0.640727	-0.662726	-0.658838	-0.574182	-0.504826	-0.452907	-0.399828	-0.357932	-0.270323	-0.219565	-0.220798	-0.260251	-0.296994	-0.327153	-0.322659	-0.323161	-0.370508	-0.340304	-0.253245	-0.200202	-0.1913	-0.135533	-0.0861691	-0.0583976	-0.0117722	0.0290256
70392997		0.0376935	-0.0836008	-0.215322	-0.307081	-0.351011	-0.34778	-0.349891	-0.349298	-0.344443	-0.300037	-0.276621	-0.22263	-0.179929	-0.155637	-0.144762	-0.151123	-0.174539	-0.182974	-0.195202
70393514		-0.172443	-0.101268	-0.0107229	0.0499096	0.0564273	0.0128086	-0.0904223	-0.170886	-0.240931	-0.319648	-0.443851	-0.58124	-0.617523	-0.601892	-0.521693	-0.443326	-0.462091	-0.436682	-0.425556	-0.428735	-0.419652	-0.404654	-0.394399	-0.386452	-0.369949	-0.337776	-0.29928	-0.246244	-0.182157	-0.140491
70394295		-0.783255	-0.791723	-0.691089	-0.62443	-0.590863	-0.571978	-0.562865	-0.552551	-0.517504	-0.46577	-0.417218	-0.365016	-0.327397	-0.303848	-0.285111	-0.258128	-0.239161	-0.245086	-0.2197	-0.206606	-0.191309	-0.186419
70394672		-0.413023	-0.428109	-0.422568	-0.372259	-0.303625	-0.269876	-0.253638	-0.311609	-0.29427	-0.29986	-0.293105	-0.296751	-0.274532	-0.283243	-0.272225	-0.251743	-0.244799	-0.245435	-0.246146	-0.261671	-0.265535	-0.245878	-0.223094	-0.199022	-0.187757
70394742		0.0147018	-0.298144	-0.43151	-0.571133	-0.717183	-0.727747	-0.691179	-0.610419	-0.53162	-0.467803	-0.420106	-0.375642	-0.325248	-0.341201	-0.279766	-0.247228	-0.270901	-0.215822	-0.165213	-0.0984769	-0.0239961	0.0408412	0.0817543	0.105273	0.107386	0.0939096
70395593		-0.273588	-0.368783	-0.459926	-0.567679	-0.591164	-0.606315	-0.622084	-0.589561	-0.564942	-0.481825	-0.396733	-0.342148	-0.301212	-0.227793	-0.171312	-0.127214	-0.130589	-0.124369	-0.105113	-0.115781	-0.0775756	-0.0768095	-0.118731	-0.135783	-0.156225	-0.182103	-0.211031	-0.26563
70395733		-0.374901	-0.70301	-0.735277	-0.719371	-0.637108	-0.550251	-0.490377	-0.412689	-0.318095	-0.252743	-0.214063	-0.193891	-0.191014	-0.201172	-0.236012	-0.256126	-0.253516	-0.259262	-0.253645	-0.250496	-0.253542	-0.281057	-0.333258	-0.38368
70395970		-0.125122	-0.0850942	-0.101788	-0.123271	-0.175933	-0.240787	-0.30466	-0.362276	-0.415979	-0.457067	-0.485996	-0.489671	-0.479278	-0.421201	-0.349484	-0.253345	-0.155045	-0.104515	-0.0509471	-0.00802035	0.0389776	0.0791165	0.115747	0.137499
70396654		0.797188	-0.387762	-0.597441	-0.668162	-0.641302	-0.640187	-0.576895	-0.585953	-0.706723	-0.771007	-0.785745	-0.660244	-0.450778	-0.316651	-0.294049	-0.337298	-0.410712	-0.464134	-0.437103	-0.377045	-0.346411	-0.312596	-0.294036	-0.241525	-0.200516	-0.172064	-0.149599	-0.131388	-0.113295
70397882		-0.901302	-0.881714	-0.82163	-0.774934	-0.749121	-0.696619	-0.587594	-0.528183	-0.421243	-0.446276	-0.440468	-0.427461	-0.386741	-0.370476	-0.348868	-0.35451	-0.360506	-0.331674	-0.284867	-0.268365	-0.185745	-0.131328	-0.13145	-0.088152	-0.0398842	0.00559268	0.0219626
70397952		0.596519	0.456331	0.319232	0.172953	0.00625175	-0.164378	-0.260471	-0.337675	-0.371646	-0.393424	-0.409387	-0.411775	-0.392834	-0.348156	-0.298	-0.256535	-0.216435	-0.217068	-0.18954	-0.147906	-0.110107	-0.0643791	-0.00235174	0.0467513	0.0777381	0.113389
70398259		-0.471468	-0.47116	-0.470465	-0.47111	-0.462794	-0.441289	-0.449734	-0.430932	-0.422591	-0.382381	-0.376884	-0.325973	-0.292053	-0.272413	-0.277501	-0.286158	-0.302268	-0.295161	-0.274116	-0.262712	-0.26392
70398329		-0.0287102	0.0159144	0.0407667	0.0170999	-0.0582846	-0.187574	-0.513515	-0.673412	-0.686762	-0.582423	-0.455972	-0.40707	-0.407255	-0.431655	-0.443544	-0.425638	-0.362086	-0.370435	-0.340474	-0.200371	-0.131973	-0.0823622	-0.0594373	-0.0265006	0.00767316
70398943		0.0205948	0.481052	0.585913	0.324617	0.0662597	-0.0744944	-0.16857	-0.255532	-0.4387	-0.490797	-0.489886	-0.489107	-0.497745	-0.505425	-0.518818	-0.543491	-0.556313	-0.538286	-0.50084	-0.459283	-0.42009	-0.385789	-0.341676	-0.265284	-0.284347	-0.29695	-0.304671	-0.303537	-0.309536	-0.295301
70399180		-0.524535	-0.495771	-0.471827	-0.445571	-0.402853	-0.366465	-0.347137	-0.358193	-0.332723	-0.29546	-0.316628	-0.25635	-0.21436	-0.159328	-0.107185	-0.0967259	-0.081839	-0.0818047	-0.0818923	-0.0917811	-0.105369	-0.129184	-0.161083	-0.221433
70399320		0.4985	0.453481	0.353136	0.26614	0.180109	-0.0939316	-0.272944	-0.290191	-0.300287	-0.311911	-0.302414	-0.375659	-0.433533	-0.440436	-0.440515	-0.462608	-0.492807	-0.477034	-0.414211	-0.349899	-0.309426	-0.28534	-0.319898	-0.304413	-0.316225	-0.306727	-0.308821
70400171		-0.346247	-0.415187	-0.485224	-0.534591	-0.541747	-0.506005	-0.559367	-0.524424	-0.476027	-0.503965	-0.514877	-0.589488	-0.646361	-0.68272	-0.7027	-0.682277	-0.633384	-0.591547	-0.557602	-0.505014	-0.490527	-0.448551	-0.414121	-0.389368	-0.369557	-0.347846	-0.322581	-0.297793	-0.256383
70400618		-0.772071	-0.701661	-0.599779	-0.515839	-0.478578	-0.471954	-0.466285	-0.454429	-0.439328	-0.424421	-0.398447	-0.382701	-0.385274	-0.399002	-0.375639	-0.3263	-0.300907	-0.248219	-0.217025	-0.161781	-0.160797	-0.133231	-0.135957	-0.117917	-0.130527
70401092		0.464036	0.439186	0.4257	0.401448	0.250425	-0.20678	0.131782	-0.0253626	-0.147635	-0.202466	-0.234543	-0.249025	-0.251858	-0.244854	-0.222701	-0.193095	-0.167556	-0.127277	-0.103977	-0.120959	-0.0877672	-0.078673	-0.0546359	-0.0617562
70401232		-0.710765	-0.686053	-0.653597	-0.680429	-0.758669	-0.74229	-0.686658	-0.677304	-0.631301	-0.58506	-0.497639	-0.382245	-0.384842	-0.39055	-0.405957	-0.37316	-0.335303	-0.316013	-0.285824	-0.253862	-0.227408	-0.232721	-0.202898	-0.19443	-0.174062	-0.145085
70401469		0.742352	0.720827	0.606831	0.508425	0.104065	-0.112149	-0.142797	-0.226528	-0.263532	-0.260367	-0.247206	-0.244394	-0.220223	-0.248233	-0.249661	-0.281261	-0.287202	-0.275925	-0.258687	-0.23216	-0.218244	-0.225096	-0.242185	-0.256407	-0.251644	-0.275973	-0.297959
70402460		0.86172	0.702542	0.443108	0.18352	-0.00161314	-0.125787	-0.192589	-0.266051	-0.228745	-0.258432	-0.285184	-0.281789	-0.275506	-0.284103	-0.262956	-0.266417	-0.244958	-0.234774	-0.229398	-0.236014	-0.242997	-0.252986	-0.256358	-0.252363	-0.231603	-0.215089	-0.215926
70402767		0.234403	-0.18492	-0.228411	0.120271	0.00222591	-0.0421737	-0.0011461	-0.0209962	-0.0300824	-0.0567778	-0.0268461	0.034479	-0.028925	-0.0744856	-0.0786143	-0.0865579	-0.0567184	-0.0508599	-0.0585433	-0.0621414	-0.0767329	-0.10465	-0.13485
70403995		0.148049	-0.0833951	-0.0759089	-0.15873	-0.255048	-0.354117	-0.400316	-0.33286	-0.275599	-0.190844	-0.1614	-0.168393	-0.159061	-0.145253	-0.169634	-0.12959	-0.100279	-0.0977497	-0.103603	-0.0767882	-0.0958355	-0.0877366	-0.0788709	-0.0777512	-0.0879359	-0.115493
70404442		-0.607049	-0.658388	-0.661778	-0.649541	-0.612978	-0.542658	-0.538525	-0.608491	-0.615949	-0.443377	-0.33955	-0.302172	-0.31244	-0.335146	-0.353378	-0.361037	-0.363498	-0.367237	-0.364346	-0.365018	-0.344594	-0.327881	-0.31824	-0.320633
70405433		-0.0984279	-0.117309	-0.205975	-0.138687	-0.212334	-0.262184	-0.160608	-0.229781	-0.278085	-0.306405	-0.312352	-0.284303	-0.247725	-0.209239	-0.168399	-0.128486	-0.122971	-0.0473523	0.0532535	0.236856	0.622313	0.727225	0.754445	0.803807
70405503		-0.218903	-0.0023245	0.211406	0.249131	0.26238	0.256465	0.259128	0.359672	0.340822	0.33153	0.301684	0.271175	0.140667	0.104844	-0.0141202	-0.14688	-0.256905	-0.349721	-0.392393	-0.389284	-0.361449	-0.331127	-0.309597	-0.301641	-0.301017	-0.293501	-0.273508	-0.277125	-0.273915
70405740		-0.317964	-0.24242	-0.305922	-0.407697	-0.375758	-0.347212	-0.32084	-0.256175	-0.0924924	-0.212921	-0.349513	-0.464131	-0.535367	-0.478091	-0.534007	-0.533931	-0.512218	-0.480819	-0.434639	-0.41663	-0.394968	-0.41488	-0.412143	-0.369479	-0.333979	-0.296658	-0.268223	-0.26461	-0.237191	-0.252462
70406047		-0.70106	-0.787978	-0.752161	-0.625349	-0.515786	-0.450505	-0.414429	-0.379669	-0.315034	-0.249598	-0.181471	-0.155465	-0.145129	-0.122595	-0.129289	-0.12123	-0.128261	-0.116815	-0.110746	-0.103729	-0.0963516
70406354		-0.239071	-0.355523	-0.459087	-0.532591	-0.530665	-0.258432	-0.100831	-0.136035	-0.157225	-0.172378	-0.189067	-0.211848	-0.254888	-0.233538	-0.195857	-0.226181	-0.1804	-0.14105	-0.140687	-0.0979783	-0.0933778	-0.073112	-0.0759805	-0.0861685	-0.0948289
70406424		-0.087002	-0.178216	-0.237197	-0.308746	-0.352478	-0.368015	-0.390276	-0.419657	-0.459554	-0.522973	-0.602717	-0.641143	-0.519626	-0.56459	-0.386901	-0.119147	0.217026	0.309258	0.570523	0.558983	0.441832	-0.0920627	-0.278826	-0.361257	-0.334439	-0.319019	-0.301162	-0.31539	-0.351917	-0.368305
70406731		0.0676488	0.17476	0.467965	0.685877	0.756684	0.53612	0.369368	0.227879	0.227514	-0.00386835	-0.208317	-0.342096	-0.375504	-0.373054	-0.354096	-0.355077	-0.319696	-0.261818	-0.222366	-0.190543	-0.183613	-0.161679	-0.149066	-0.127533	-0.127107	-0.0890156	-0.0873082	-0.0745479
70407108		-0.909667	-0.903536	-0.477251	-0.0677146	0.0746449	0.0706664	-0.0249137	-0.247706	-0.603718	-0.555992	-0.392078	-0.307566	-0.290331	-0.346429	-0.236589	-0.265611	-0.287567	-0.333461	-0.33288	-0.285748	-0.257703	-0.24885	-0.256756	-0.268007	-0.273029	-0.264846	-0.25852	-0.235933	-0.218333	-0.20537
70407275		-0.610138	-0.551298	-0.142667	-0.0203044	0.00167716	-0.0176643	-0.0697807	-0.143316	-0.233044	-0.3327	-0.457398	-0.46624	-0.472105	-0.40604	-0.422569	-0.348109	-0.289679	-0.249474	-0.230563	-0.19364	-0.155776	-0.116476	-0.0766191	-0.0588245
70407959		-0.727275	-0.53309	-0.484495	-0.456287	-0.426516	-0.425099	-0.462512	-0.456553	-0.420119	-0.370559	-0.363782	-0.355712	-0.335501	-0.330185	-0.319587	-0.315047	-0.357919	-0.3689	-0.370773	-0.329059	-0.297722	-0.24707	-0.222555	-0.210165	-0.207734	-0.208584
70408573		-0.784812	-0.693018	-0.528416	-0.512931	-0.62839	-0.738621	-0.609312	-0.529447	-0.4817	-0.4779	-0.481067	-0.436568	-0.358164	-0.331953	-0.336015	-0.36316	-0.359378	-0.351768	-0.35633
70408643		-0.237206	-0.332914	-0.45468	-0.632657	-0.571135	-0.647463	-0.63686	-0.615786	-0.595627	-0.575353	-0.559582	-0.533591	-0.494357	-0.462411	-0.436636	-0.395834	-0.339439	-0.297408	-0.255379	-0.194859	-0.162494	-0.179053	-0.164393	-0.158594	-0.154811	-0.178929	-0.17136	-0.163573	-0.166873
70408880		-0.158791	-0.223291	-0.228638	-0.0744783	0.00763797	0.104731	0.203307	0.209679	-0.129869	-0.273548	-0.278671	-0.274874	-0.215268	-0.24406	-0.261222	-0.267959	-0.26328	-0.254665	-0.253196	-0.240801	-0.230283	-0.229584	-0.235585	-0.229064	-0.200969	-0.175941	-0.160251	-0.169591
70409020		-0.171833	-0.268036	-0.409263	-0.523209	-0.5774	-0.538996	-0.480393	-0.405772	-0.331853	-0.278981	-0.254385	-0.230081	-0.219587	-0.182358	-0.188651	-0.170089	-0.164435	-0.157012	-0.156789	-0.17898	-0.176586	-0.161963	-0.150204	-0.152716
70409187		0.0149906	-0.0590918	-0.131101	-0.164331	-0.276422	-0.226761	-0.201952	-0.207881	-0.240107	-0.289024	-0.313571	-0.342346	-0.31293	-0.265391	-0.242265	-0.251631	-0.235312	-0.222011	-0.236867	-0.226605	-0.230412	-0.237838	-0.218941	-0.200301	-0.173555	-0.163029	-0.1502
70409257		-0.727275	-0.53309	-0.484495	-0.456287	-0.426516	-0.425099	-0.462512	-0.456553	-0.420119	-0.370559	-0.363782	-0.355712	-0.335501	-0.330185	-0.319587	-0.315047	-0.357919	-0.3689	-0.370773	-0.329059	-0.297722	-0.24707	-0.222555	-0.210165	-0.207734	-0.208584
70409564		-0.0324849	0.0301877	0.0697791	0.0824982	0.0432571	-0.359455	-0.323802	-0.438498	-0.441033	-0.419553	-0.388781	-0.352076	-0.315363	-0.292211	-0.269617	-0.263615	-0.252052	-0.238821	-0.23313	-0.218797	-0.169173	-0.165259	-0.144427	-0.124962
70409634		-0.849146	-0.761617	-0.314097	-0.0559882	0.0398913	0.0663961	0.0673996	-0.117081	-0.0902855	-0.0599266	-0.114893	-0.151162	-0.126244	-0.126057	-0.136179	-0.102425	-0.0830107	-0.066792	-0.0844753	-0.0820477	-0.106767	-0.144143	-0.165628	-0.183307	-0.198474
70410011		-0.263559	-0.420382	-0.524046	-0.470346	-0.360138	-0.303217	-0.307951	-0.111801	0.0174363	-0.026247	-0.0989047	-0.155348	-0.186178	-0.198881	-0.200295	-0.194461	-0.184419	-0.171175	-0.203434	-0.182685	-0.155496	-0.143742	-0.139071
70410178		0.503026	0.490324	0.488883	0.494674	0.464061	0.38933	0.26157	-0.0750986	-0.343255	-0.402973	-0.43298	-0.467463	-0.481331	-0.492978	-0.494525	-0.490592	-0.475011	-0.43764	-0.410448	-0.394283	-0.387149	-0.365778	-0.340837	-0.319798	-0.31322	-0.2806	-0.269952	-0.263709	-0.244848	-0.215044
70410625		-0.751913	-0.676522	-0.613346	-0.678546	-0.726852	-0.785599	-0.736237	-0.642524	-0.599185	-0.558418	-0.496284	-0.456184	-0.452069	-0.461366	-0.444454	-0.45826	-0.394283	-0.338299	-0.303046	-0.270091	-0.218136	-0.163685	-0.141394	-0.123313	-0.139942
70411309		0.444487	0.363135	0.30183	0.310205	0.29327	0.158109	0.0950028	0.0328486	-0.0796857	-0.189421	-0.196087	-0.290285	-0.289273	-0.256823	-0.259859	-0.267031	-0.230945	-0.206258	-0.19498	-0.19292	-0.210684	-0.232965	-0.251392	-0.263374	-0.219696
70411546		0.425874	0.394638	0.360764	0.338812	0.34454	0.335574	0.324502	0.274793	0.17572	0.0655821	-0.046421	-0.192719	-0.485656	-0.50536	-0.386809	-0.367792	-0.365527	-0.363008	-0.367082	-0.386456	-0.449448	-0.443163	-0.431034	-0.410855	-0.414693	-0.39286	-0.349735	-0.307279	-0.306164	-0.32382
70411616		-0.0838682	-0.149295	-0.366664	-0.625813	-0.590164	-0.466161	-0.420501	-0.43213	-0.44775	-0.448181	-0.443188	-0.443451	-0.449881	-0.450788	-0.44401	-0.418885	-0.393773	-0.374108	-0.346346	-0.27063	-0.222889	-0.199289	-0.172882	-0.138548	-0.120182	-0.121905	-0.126072	-0.150869	-0.178023
70411783		-0.0429543	-0.0797465	-0.121027	-0.113324	-0.145501	-0.0814032	0.0521665	0.0755494	0.102135	0.113793	0.1083	0.0652529	-0.0405201	-0.221424	-0.41484	-0.527182	-0.565373	-0.56445	-0.568684	-0.547135	-0.505382	-0.464996	-0.423828	-0.360215	-0.297124	-0.259556	-0.247683	-0.248769	-0.248111	-0.259198
70412774		0.191551	0.212262	0.230489	0.249324	0.268033	0.284537	0.295972	0.295561	0.264779	0.129744	-0.355829	-0.654439	-0.543827	-0.4913	-0.460977	-0.432004	-0.400786	-0.367877	-0.340855	-0.330969	-0.320612	-0.296284	-0.301518	-0.26367	-0.223741
70413695		0.542108	0.535318	0.527278	0.382183	0.235153	0.113642	0.0182283	-0.162663	-0.211363	-0.256746	-0.274394	-0.288844	-0.298227	-0.326163	-0.311916	-0.286554	-0.291537	-0.27367	-0.309192	-0.323274	-0.314734	-0.291623	-0.259397	-0.226589	-0.210638	-0.192557	-0.186263	-0.181034
70414756		-0.721403	-0.727128	-0.736813	-0.759002	-0.761312	-0.713609	-0.661625	-0.586799	-0.543499	-0.529664	-0.517174	-0.486971	-0.457815	-0.435216	-0.415904	-0.391697	-0.388136	-0.372108	-0.329901	-0.270367	-0.311597	-0.276017	-0.316785	-0.357244	-0.38947	-0.356601
70414993		-0.118619	-0.122694	-0.0842735	0.0111091	0.139072	0.215964	0.254424	0.279377	0.273336	0.27668	0.281015	0.264909	0.0723864	-0.169708	-0.422136	-0.492482	-0.479507	-0.446399	-0.485413	-0.452653	-0.425924	-0.406913	-0.389674	-0.365737	-0.334768	-0.3012	-0.264415	-0.245858	-0.247064	-0.252436
70415133		-0.319016	-0.284965	-0.325521	-0.370256	-0.43658	-0.529683	-0.558148	-0.527483	-0.483115	-0.443708	-0.412846	-0.383088	-0.350173	-0.320306	-0.258804	-0.214146	-0.214694	-0.16018	-0.126	-0.0920516	-0.0885335	-0.0604169	-0.050164	-0.0120046	-0.0412085	-0.0272618
70415203		0.0309722	-0.330517	-0.23144	-0.629046	-0.547435	-0.609267	-0.485647	-0.435184	-0.410561	-0.381399	-0.337343	-0.294243	-0.265552	-0.261299	-0.225443	-0.234433	-0.198948	-0.211642	-0.199424	-0.204081	-0.217504	-0.229456	-0.20132	-0.181376	-0.143157	-0.112606
70415817		-0.125765	-0.150779	-0.160123	-0.172219	-0.191563	-0.2457	-0.330958	-0.410279	-0.473092	-0.488375	-0.48403	-0.42893	-0.408253	-0.389344	-0.372926	-0.360529	-0.358179	-0.362826	-0.352873	-0.34483	-0.315593	-0.264581	-0.213744	-0.187214
70416668		-0.216288	-0.129428	-0.066114	-0.0338986	-0.0440571	-0.149456	-0.463047	-0.622624	-0.421875	-0.27272	-0.235075	-0.246746	-0.310854	-0.287717	-0.286527	-0.279784	-0.214553	-0.204396	-0.166044	-0.173132	-0.149397	-0.164054	-0.157142	-0.150077	-0.134953
70416738		-0.224728	-0.33602	-0.484685	-0.686266	-0.943917	-0.744244	-0.5564	-0.464947	-0.416821	-0.369441	-0.341918	-0.333795	-0.335688	-0.332848	-0.295524	-0.281172	-0.278281	-0.263086	-0.268685	-0.281527	-0.292261	-0.264114	-0.262443
70417589		-0.037422	-0.0657979	-0.109882	-0.158686	-0.207519	-0.247733	-0.124506	-0.0512319	-0.0839451	-0.286302	-0.531802	-0.576196	-0.552017	-0.529007	-0.509441	-0.483695	-0.458669	-0.443334	-0.437686	-0.432709	-0.409578	-0.353719	-0.295568	-0.243583	-0.226355	-0.21928	-0.228732	-0.239681	-0.236693	-0.267332
70418273		0.215716	0.14677	-0.0525371	-0.51465	0.453695	-0.0699642	-0.184545	-0.217872	-0.25546	-0.29162	-0.305422	-0.303223	-0.298223	-0.296822	-0.295315	-0.283664	-0.286716	-0.282251	-0.261236	-0.26089	-0.251526	-0.240366	-0.213243
70418720		0.83294	0.760539	0.672283	0.433003	0.38009	0.284802	0.232606	0.13963	-0.0992238	-0.19388	-0.2687	-0.314552	-0.329746	-0.370023	-0.342533	-0.315725	-0.291346	-0.264186	-0.276183	-0.250943	-0.253983	-0.229709	-0.229335	-0.20476	-0.16893	-0.137372	-0.102247	-0.0633698	-0.0202861	-0.00286014
70419194		0.532526	0.554704	0.559491	0.512602	0.403372	0.0742192	-0.223333	-0.384884	-0.454257	-0.440899	-0.449455	-0.431547	-0.391453	-0.357881	-0.277379	-0.287888	-0.225293	-0.254575	-0.224837	-0.187221	-0.171496	-0.138456	-0.115186	-0.127013	-0.15154	-0.174998	-0.188993	-0.211412	-0.230337	-0.286681
70420185		-0.648721	-0.617254	-0.672665	-0.730915	-0.727654	-0.622784	-0.460753	-0.279715	-0.254325	-0.290115	-0.32453	-0.327242	-0.412392	-0.367507	-0.321963	-0.287224	-0.252605	-0.204236	-0.150457	-0.0894257	-0.0692922	-0.0638904	-0.0269358	-0.0332685	-0.0185157	-0.0268987
70420632		-0.372867	-0.278022	-0.408896	-0.666976	-0.595438	-0.700086	-0.683527	-0.73482	-0.685572	-0.681547	-0.552659	-0.564767	-0.618548	-0.66217	-0.62508	-0.564666	-0.506422	-0.440502	-0.387105	-0.353025	-0.323834	-0.266302	-0.233624	-0.249613	-0.202764	-0.201732	-0.14469	-0.126616	-0.0959417
70421930		-0.00445523	-0.113094	-0.250266	-0.356776	-0.457448	-0.449787	-0.416571	-0.38498	-0.362909	-0.324246	-0.30551	-0.300562	-0.287724	-0.270735	-0.241823	-0.222856	-0.219825	-0.224666	-0.235747	-0.24689	-0.245604	-0.258464
70422237		0.275417	0.343833	0.387873	0.469089	0.43217	0.42493	0.402548	0.354203	0.312269	0.27561	0.250029	0.257568	0.172352	0.043108	-0.259035	-0.458965	-0.376132	-0.400183	-0.444363	-0.440498	-0.414471	-0.436437	-0.445102	-0.449949	-0.451779	-0.430292	-0.413838	-0.392646	-0.383302	-0.348316
70422474		-0.455318	-0.444962	-0.379617	-0.305807	-0.262328	-0.248755	-0.260132	-0.322046	-0.47074	-0.651657	-0.650597	-0.57966	-0.527791	-0.477582	-0.417607	-0.383343	-0.355403	-0.329613	-0.322605	-0.317541	-0.314665	-0.311324	-0.342231	-0.326282
70422614		-0.485207	-0.629283	-0.763325	-0.848618	-0.834514	-0.939552	-0.974645	-0.747921	-0.514844	-0.444382	-0.421678	-0.401801	-0.341351	-0.294202	-0.302813	-0.282899	-0.262262	-0.230473	-0.183074	-0.154548	-0.168986	-0.172627	-0.193896	-0.215061	-0.22222	-0.229961	-0.216067	-0.187421	-0.15473
70422781		-0.909618	-0.575385	-0.445253	-0.433252	-0.467444	-0.484207	-0.44706	-0.40163	-0.396739	-0.41586	-0.368394	-0.308404	-0.280559	-0.272182	-0.26886	-0.276582	-0.283216	-0.281896	-0.298577	-0.312012	-0.326566	-0.331349	-0.323316	-0.304959	-0.229106
70423395		0.271161	0.265812	0.245715	0.221789	0.210077	0.222122	0.202064	0.218128	0.206932	0.299557	0.217751	-0.0941222	-0.241698	-0.341468	-0.35667	-0.380056	-0.403685	-0.419225	-0.413618	-0.402253	-0.377279	-0.344162	-0.344993	-0.311536	-0.296053	-0.31238	-0.310558	-0.360778	-0.382988
70423535		0.429069	0.212627	0.0137013	-0.127138	-0.247197	-0.369057	-0.526096	-0.661366	-0.802121	-0.895307	-0.854303	-0.777409	-0.613673	-0.58587	-0.553099	-0.537859	-0.487063	-0.468515	-0.422172	-0.409439	-0.409692	-0.399313	-0.358309	-0.320309	-0.323917	-0.287117	-0.264832	-0.236107	-0.212489	-0.180505
70423842		-0.368649	-0.287192	-0.237414	-0.229787	-0.238852	-0.232696	-0.17331	-0.43957	-0.388604	-0.362563	-0.353946	-0.344284	-0.335106	-0.333103	-0.335844	-0.34054	-0.331481	-0.328178	-0.301572	-0.25291	-0.225189	-0.199559	-0.18884	-0.15797	-0.158614
70424219		0.419687	0.309148	0.0513054	-0.385954	-0.489467	-0.516355	-0.484256	-0.420733	-0.344986	-0.384879	-0.316813	-0.27114	-0.241276	-0.220331	-0.215416	-0.242132	-0.249643	-0.262481	-0.2877	-0.299021	-0.282773	-0.233001	-0.188793	-0.162073	-0.166104
70424386		-0.170992	-0.229802	-0.202626	-0.00966486	0.0742642	0.0994212	0.0834515	-0.0100646	-0.263759	-0.235389	-0.250968	-0.297964	-0.298615	-0.282308	-0.26576	-0.240153	-0.225331	-0.192329	-0.152818	-0.132315	-0.13157	-0.131936	-0.146721	-0.144359	-0.142365	-0.124623	-0.115635
70424456		-0.604136	-0.572508	-0.487189	-0.354318	-0.126239	-0.0108154	0.0642846	0.11754	0.111737	0.112843	0.0279305	-0.11636	-0.209857	-0.291882	-0.376086	-0.424582	-0.447269	-0.433094	-0.434177	-0.383453	-0.373536	-0.356842	-0.311874	-0.279579	-0.250772	-0.231808	-0.215627	-0.187175	-0.148028
70424526		-0.184589	-0.339137	-0.582887	-0.642417	-0.555777	-0.156706	0.229845	0.303481	0.248205	-0.164913	-0.387712	-0.416293	-0.418365	-0.399617	-0.380829	-0.348514	-0.340325	-0.34067	-0.352346	-0.34658	-0.349744	-0.330928	-0.323388	-0.314299
70424693		-0.540391	-0.525838	-0.541897	-0.603614	-0.694918	-0.550932	-0.48206	-0.420013	-0.38499	-0.374356	-0.333002	-0.300741	-0.270805	-0.279648	-0.284116	-0.274649	-0.287188	-0.262259	-0.257517	-0.244287	-0.217397	-0.189126	-0.18346
70426131		0.0885834	0.0744134	0.0304208	0.103879	0.0394923	-0.199333	-0.555301	-0.443384	-0.408264	-0.366094	-0.383816	-0.404192	-0.415268	-0.420583	-0.417577	-0.348856	-0.306092	-0.201991	-0.181612	-0.186732	-0.156938	-0.169388	-0.154066	-0.174914	-0.185469	-0.143244	-0.139665	-0.125131
70426438		-0.559393	-0.175375	0.0917371	0.106775	0.0268554	-0.142415	-0.423024	-0.529905	-0.508857	-0.368013	-0.373798	-0.429786	-0.411011	-0.405317	-0.388946	-0.362248	-0.299044	-0.265053	-0.206062	-0.192373	-0.190365	-0.206071	-0.155003	-0.0542595
70427052		-0.545204	-0.621099	-0.77455	-0.952174	-0.819456	-0.623146	-0.489341	-0.410703	-0.361948	-0.33589	-0.32166	-0.308526	-0.289875	-0.270735	-0.260293	-0.258703	-0.268184	-0.256575	-0.231902	-0.21859	-0.205921	-0.179709	-0.165828	-0.174301	-0.159775	-0.150713	-0.146923	-0.164926	-0.179627
70427359		0.491844	0.518174	0.540513	0.545951	0.529339	0.507374	0.446289	0.421755	0.355072	0.0957166	-0.307969	-0.528582	-0.584444	-0.585471	-0.561003	-0.483289	-0.453952	-0.432388	-0.418954	-0.384464	-0.361287	-0.337365	-0.314492	-0.258446	-0.198623	-0.187603	-0.205847	-0.18919	-0.159982
70427596		-0.505692	-0.502572	-0.4952	-0.479155	-0.459953	-0.413186	-0.339589	-0.144475	0.0575099	-0.157655	0.0307947	-0.0286786	-0.146811	-0.225546	-0.321522	-0.380678	-0.400439	-0.378117	-0.351656	-0.296022	-0.214608	-0.147803	-0.108338	-0.0836745
70427736		-0.40418	-0.375356	-0.349423	-0.304439	-0.181881	-0.15243	-0.0914043	-0.0153102	0.0206715	0.0336834	0.00780095	-0.0570267	-0.231296	-0.4811	-0.474475	-0.404164	-0.493569	-0.433838	-0.450485	-0.266411	-0.32201	-0.25239	-0.244887	-0.217132	-0.198896	-0.15896	-0.17526	-0.146089	-0.128406	-0.119562
70428043		0.366831	0.529878	0.741706	0.74445	0.801694	0.60462	0.295379	-0.131867	-0.420941	-0.522218	-0.535325	-0.536362	-0.539785	-0.54416	-0.515532	-0.466587	-0.42542	-0.397401	-0.37669	-0.349664	-0.311009	-0.295225	-0.275498	-0.267502	-0.272372	-0.286923
70429955		0.485269	0.543251	0.58651	0.640368	0.704848	0.722177	0.387279	0.244586	0.0404182	-0.154669	-0.133438	-0.246008	-0.147525	-0.188834	-0.250296	-0.243541	-0.23778	-0.18763	-0.150727	-0.0910267	-0.00386782	0.06651	0.0887922	0.080421	0.0754673	0.04838	-0.0184047	-0.11005
70430262		-0.853614	-0.905658	-0.669031	-0.570656	-0.518016	-0.478463	-0.488812	-0.486698	-0.487497	-0.432167	-0.349419	-0.323505	-0.271619	-0.237407	-0.18754	-0.158896	-0.126728	-0.125865	-0.12289	-0.120691	-0.111674	-0.0894229	-0.0795949
70431630		-0.142492	0.0256061	0.0622112	0.0873145	0.091063	0.137407	0.094768	0.10447	0.104655	0.0854578	0.229407	0.0847643	0.115961	0.109246	0.0179429	-0.143325	-0.277694	-0.351002	-0.384567	-0.405446	-0.401922	-0.388136	-0.359997	-0.334874	-0.325488	-0.316367	-0.311958
70431937		0.354922	0.187943	0.137802	0.464047	-0.00862498	0.312239	0.272915	0.118897	0.00959435	-0.215557	-0.165664	-0.294434	-0.331391	-0.36038	-0.382886	-0.397577	-0.39906	-0.388809	-0.372513	-0.357695	-0.34594	-0.332577	-0.330962	-0.259818	-0.221785	-0.153053	-0.121543	-0.109028	-0.113535
70432621		-0.179026	-0.136195	-0.511673	-0.632039	-0.798031	-0.810266	-0.681323	-0.637377	-0.492953	-0.33567	-0.264178	-0.295747	-0.321466	-0.316743	-0.315774	-0.274963	-0.238244	-0.203244	-0.169247	-0.168907	-0.150748	-0.163208	-0.161939	-0.163066	-0.139482
70433235		-0.57965	-0.604242	-0.654994	-0.683316	-0.718785	-0.718346	-0.541589	-0.351824	-0.427587	-0.541422	-0.601632	-0.585084	-0.492588	-0.3972	-0.341153	-0.268149	-0.270711	-0.295612	-0.309686	-0.293972	-0.293228	-0.280207	-0.27106	-0.231697	-0.202164	-0.167886	-0.140773
70434086		0.187859	0.204759	0.203777	0.161874	0.0862154	0.0217141	-0.0715182	-0.211707	-0.312813	-0.336836	-0.278005	-0.313641	-0.340347	-0.358531	-0.374667	-0.347028	-0.290082	-0.235788	-0.198698	-0.149331	-0.131213	-0.099887	-0.0995377	-0.0846065	-0.0842551	-0.0995692
70434156		0.279511	0.335649	0.395716	0.474509	0.536715	0.546409	0.424142	0.211258	0.0826888	0.0295243	0.00109095	-0.0223497	-0.0493529	-0.0842962	-0.120095	-0.117126	-0.156989	-0.195937	-0.181845	-0.173655	-0.16497	-0.14048	-0.120953	-0.116128
70434463		-0.483107	-0.558707	-0.291604	-0.205276	-0.198795	-0.228935	-0.282992	-0.301219	-0.316315	-0.342257	-0.33574	-0.295257	-0.243031	-0.226716	-0.181081	-0.160913	-0.129017	-0.110216	-0.115312	-0.0979092	-0.0814365	-0.0771834	-0.0832769	-0.096	-0.130689	-0.156391	-0.178778	-0.180326	-0.165026	-0.153951
70434603		-0.26577	0.0312163	0.291551	0.396963	0.441213	0.466739	0.493078	0.502529	0.32638	-0.00510588	-0.0482092	-0.191038	-0.275413	-0.312165	-0.321811	-0.332654	-0.340728	-0.339112	-0.330348	-0.330364	-0.348766	-0.347746	-0.322852	-0.344799	-0.305628	-0.302972
70434840		-0.0400993	-0.0881927	-0.117232	-0.115008	-0.0545957	0.113402	0.291323	0.384316	0.376986	0.292	0.309475	0.240967	-0.05142	-0.184717	-0.268653	-0.26568	-0.370138	-0.324038	-0.362629	-0.340232	-0.324293	-0.337527	-0.326184	-0.310468	-0.291119	-0.292093
70435384		0.773606	0.766539	0.684766	0.594807	0.598249	0.520804	0.437295	-0.527104	-0.417397	-0.332767	-0.311431	-0.307625	-0.303688	-0.272113	-0.273237	-0.262999	-0.251576	-0.2237	-0.196129	-0.166534	-0.143089	-0.122988	-0.107438	-0.102851	-0.104841
70435524		0.624402	0.665699	0.448155	0.201895	-0.0706152	-0.283633	-0.386741	-0.440205	-0.458526	-0.45566	-0.438275	-0.429986	-0.434314	-0.421995	-0.394199	-0.349642	-0.303595	-0.283821	-0.273552	-0.277902	-0.285514	-0.314782	-0.315801	-0.321119	-0.314563	-0.295849
70435901		-0.79826	-0.651454	-0.73437	-0.633372	-0.597187	-0.570754	-0.544668	-0.518467	-0.494374	-0.477014	-0.467213	-0.469841	-0.477439	-0.419022	-0.325334	-0.255238	-0.206643	-0.0615703	0.0195648	0.0117796	-0.0417978	-0.0746172	-0.0742091	-0.0924241	-0.0900215
70436682		-0.3514	-0.392772	-0.412419	-0.412427	-0.411325	-0.419452	-0.456538	-0.495943	-0.671095	-0.530789	-0.497135	-0.52581	-0.544932	-0.65515	-0.688561	-0.704094	-0.682336	-0.615395	-0.654736	-0.580482	-0.57339	-0.561711	-0.561995	-0.519836	-0.498933	-0.428563	-0.384579	-0.338899	-0.403581	-0.379045
70436822		0.19553	0.10873	0.00176116	-0.118117	-0.225449	-0.280207	-0.471933	-0.392665	-0.3319	-0.316761	-0.253356	-0.309518	-0.580298	-0.838141	-0.948556	-0.879266	-0.752524	-0.659688	-0.608855	-0.577986	-0.557942	-0.520719	-0.46923	-0.439884	-0.408705	-0.385114	-0.352508	-0.325781	-0.340399	-0.307491
70436989		0.234888	0.230454	0.251054	0.259419	0.152394	-0.0605555	-0.223213	-0.263657	-0.250698	-0.249592	-0.254189	-0.238933	-0.260051	-0.268847	-0.275839	-0.294727	-0.304575	-0.315263	-0.321425	-0.347045	-0.369859	-0.386094
70437129		0.0973446	0.0482639	0.0219446	0.00332648	-0.026187	-0.0370613	-0.0491915	-0.0444347	-0.00114799	0.0652161	0.117996	0.143062	0.13714	0.0894565	-0.0347307	-0.341939	-0.744967	-0.571087	-0.436696	-0.398023	-0.378085	-0.376197	-0.379255	-0.345328	-0.313681	-0.310325	-0.321521	-0.324946	-0.331027	-0.325248
70437673		-0.355376	-0.33813	-0.267458	-0.138157	-0.0826885	-0.123986	-0.278541	-0.545576	-0.631084	-0.572816	-0.486594	-0.433764	-0.408822	-0.389737	-0.36292	-0.32933	-0.295721	-0.262834	-0.223718	-0.167684	-0.103101	-0.0415533	0.0049773	0.062197
70438050		-0.193092	-0.219504	-0.180845	-0.28306	-0.337111	-0.292724	-0.256185	-0.170749	-0.125234	-0.0885197	-0.0642931	-0.0156919	-0.000336476	0.0157294	0.0195774	0.0181576	0.00215171	-0.0104879	-0.0338949	-0.0576921
70438287		0.440423	0.433877	0.475892	0.379488	0.27059	0.0605531	-0.133311	-0.0658408	-0.044708	-0.120573	-0.172299	-0.229576	-0.278591	-0.267815	-0.200037	-0.182337	-0.232184	-0.252291	-0.26144	-0.292177	-0.289646	-0.28219	-0.264962	-0.223279	-0.193934
70438594		-0.657812	-0.54214	-0.286851	-0.227411	-0.24758	-0.325611	-0.402336	-0.435143	-0.443419	-0.422218	-0.388346	-0.368533	-0.31992	-0.291111	-0.272143	-0.291815	-0.296417	-0.306596	-0.299377	-0.275821	-0.256321	-0.248206	-0.255828
70438664		0.805982	0.619224	0.310544	-0.0380485	-0.0984392	-0.209128	-0.251678	-0.296513	-0.290221	-0.335824	-0.363849	-0.360013	-0.356073	-0.338789	-0.317906	-0.274977	-0.268387	-0.270428	-0.26535	-0.258839	-0.274466
70439892		0.216056	0.194818	0.126664	0.108781	0.106419	0.113999	0.197027	0.12399	0.0734187	-0.105544	-0.319072	-0.443538	-0.481916	-0.487238	-0.493331	-0.415158	-0.32713	-0.305275	-0.314075	-0.32976	-0.341287	-0.331487	-0.304622	-0.243733	-0.220932	-0.190057
70439962		0.369444	0.388281	0.455947	0.577052	0.741446	0.721127	0.527537	0.29331	0.0863787	-0.132728	-0.30285	-0.416167	-0.486421	-0.519197	-0.525701	-0.515137	-0.504947	-0.487731	-0.432787	-0.372399	-0.31272	-0.282276	-0.267857	-0.213629	-0.220003	-0.202233	-0.214216
70440576		0.250034	0.264725	0.275484	0.252183	0.252132	0.252371	0.211695	0.0933708	-0.0534238	-0.180761	-0.262813	-0.303077	-0.316009	-0.316488	-0.317279	-0.323837	-0.330112	-0.311198	-0.28667	-0.267425	-0.262405	-0.26703	-0.273239	-0.269668	-0.249814	-0.252716
70440646		0.0467838	-0.00229062	0.134184	0.256003	0.354572	0.407509	0.426276	0.423802	0.379013	0.182029	-0.102645	-0.2841	-0.331862	-0.367761	-0.374689	-0.367317	-0.35091	-0.328874	-0.29995	-0.266215	-0.233184	-0.233025	-0.219192	-0.234991	-0.241083
70441497		-0.394565	-0.262574	-0.240519	-0.229179	-0.183328	-0.159125	-0.169323	-0.199524	-0.235999	-0.290494	-0.609168	-0.553882	-0.65913	-0.643632	-0.608323	-0.575353	-0.537431	-0.513272	-0.494748	-0.465399	-0.440848	-0.399783	-0.373962	-0.370956	-0.334542	-0.296186	-0.275636	-0.251021	-0.216597
70441567		0.279436	0.245889	0.214271	0.217468	0.230335	0.127615	-0.159099	-0.42444	-0.303821	-0.445547	-0.441915	-0.382965	-0.369315	-0.340163	-0.315824	-0.31898	-0.34113	-0.373561	-0.402726	-0.410496	-0.408146	-0.370131	-0.342376	-0.350546	-0.331034	-0.335738	-0.336224	-0.321715
70441637		-0.0442373	0.0731872	0.069778	0.0737055	-0.00274031	-0.132953	-0.27709	-0.366772	-0.341937	-0.45375	-0.37292	-0.428848	-0.468707	-0.446211	-0.395864	-0.49683	-0.485113	-0.468266	-0.437312	-0.435308	-0.412714	-0.430341	-0.446132	-0.451151	-0.437162	-0.414298	-0.398309	-0.387726	-0.363744	-0.356276
70441707		0.105666	0.119887	0.170355	0.167791	0.234833	0.311245	0.42978	0.481645	0.512558	0.545927	0.434388	0.356699	0.193036	0.00801445	-0.103706	-0.256535	-0.301796	-0.306796	-0.316803	-0.328675	-0.356763	-0.347111	-0.331674	-0.288008	-0.244709	-0.24722	-0.242843	-0.245204	-0.262717	-0.245441
70442014		0.789424	0.537344	0.337013	-0.0332092	-0.264642	-0.319931	-0.287534	-0.322177	-0.266521	-0.316116	-0.343764	-0.366516	-0.351173	-0.312192	-0.244367	-0.225523	-0.22533	-0.256561	-0.232789	-0.245975	-0.223172	-0.210491	-0.194802	-0.180104	-0.162482	-0.151433
70442181		-0.297893	-0.22204	-0.269793	-0.284471	-0.250442	-0.362558	-0.426177	-0.466502	-0.38404	-0.471866	-0.480223	-0.492266	-0.491661	-0.473066	-0.459709	-0.431405	-0.383224	-0.325188	-0.315695	-0.271655	-0.263653	-0.228087	-0.211634	-0.195967	-0.198037	-0.207644	-0.202219
70442251		-0.235756	-0.103801	0.0635897	0.150795	0.15072	0.109739	-0.0977552	-0.112922	-0.147482	-0.195026	-0.227207	-0.278357	-0.245938	-0.284801	-0.248227	-0.21399	-0.189379	-0.175701	-0.173654	-0.179826	-0.208627	-0.22812	-0.252168	-0.254479	-0.294172	-0.278643	-0.276608	-0.266507
70442321		-0.657869	-0.702852	-0.570503	-0.416365	-0.381043	-0.407611	-0.438229	-0.456642	-0.470277	-0.487457	-0.511094	-0.537238	-0.523473	-0.463326	-0.42237	-0.419201	-0.394243	-0.349871	-0.351063	-0.27709	-0.217323	-0.175645	-0.135592	-0.101386
70442488		0.146912	0.105548	-0.00152903	-0.0713132	-0.00358344	0.00248836	-0.0018739	-0.00316397	0.0704153	-0.0499572	-0.156351	-0.235882	-0.214553	-0.261748	-0.264974	-0.245972	-0.216313	-0.188851	-0.178485	-0.158186	-0.118948	-0.0772374	-0.0363298	-0.0143137	0.012383	0.0240299	0.0405783	0.0484567
70442795		-0.0827725	-0.310331	-0.609109	-0.567563	-0.741737	-0.714374	-0.658542	-0.56272	-0.496388	-0.431017	-0.43232	-0.360271	-0.32346	-0.244093	-0.169499	-0.137765	-0.12822	-0.149014	-0.167878	-0.170168	-0.162932	-0.15594
70442935		0.142156	0.183014	0.25797	0.38948	0.512482	-0.552564	-0.651187	-0.636904	-0.566825	-0.534016	-0.457644	-0.334756	-0.296928	-0.288204	-0.301161	-0.32988	-0.355641	-0.322504	-0.285081	-0.288489	-0.263516	-0.248438	-0.241062	-0.227407	-0.235286
70443479		-0.122513	-0.125392	-0.123797	-0.157141	-0.154895	-0.203795	-0.287521	-0.291763	-0.290952	-0.307698	-0.293647	-0.265968	-0.225359	-0.193481	-0.165997	-0.155958	-0.139666	-0.149891	-0.151922	-0.155675	-0.149275	-0.131618	-0.116308	-0.0799175	-0.0607692	-0.0318024	-0.0289035	-0.031377
70444163		-0.832826	-0.72812	-0.573948	-0.459936	-0.378671	-0.206602	-0.0871198	-0.0280395	0.0938517	-0.0948268	0.05352	-0.00280892	-0.253795	-0.342978	-0.285734	-0.383789	-0.377163	-0.398252	-0.385043	-0.375602	-0.376535	-0.367297	-0.374333	-0.394975	-0.437095	-0.434743	-0.38333	-0.372066
70444470		0.680048	0.54955	-0.280698	-0.486686	-0.673552	-0.544567	-0.743788	-0.745258	-0.639984	-0.588202	-0.586021	-0.626989	-0.600796	-0.603165	-0.539617	-0.473998	-0.446036	-0.385193	-0.363426	-0.298616	-0.276333	-0.231266	-0.202708	-0.173092	-0.157143	-0.134987	-0.0897684	-0.0306804
70445154		-0.306669	-0.295564	-0.308365	-0.22969	-0.273728	-0.291945	-0.244884	-0.245293	-0.210656	-0.176902	-0.206617	-0.207541	-0.22848	-0.253348	-0.262006	-0.230033	-0.22399	-0.205873	-0.184867	-0.179353	-0.194668
70445601		0.416955	0.948161	0.627257	0.370888	0.197079	-0.167919	-0.183512	-0.249665	-0.252409	-0.183565	-0.236732	-0.289133	-0.356208	-0.412974	-0.425219	-0.440483	-0.422227	-0.403384	-0.366454	-0.338548	-0.257616	-0.197083	-0.131032	-0.0818536	-0.0589395	-0.0468243	-0.0310728	-0.0324739	-0.0634326
70445908		-0.1286	-0.132161	-0.11749	-0.118995	-0.153808	-0.202728	-0.188791	-0.241462	-0.20824	-0.20086	-0.201216	-0.200935	-0.194158	-0.204365	-0.206729	-0.234395	-0.243023	-0.237058	-0.242941	-0.247901	-0.225466	-0.271385	-0.264495	-0.272202	-0.279815	-0.289447	-0.305272	-0.329779
70446075		-0.487476	-0.466595	-0.442001	-0.47593	-0.586288	-0.759247	-0.817165	-0.776557	-0.642391	-0.322773	-0.324057	-0.366475	-0.367596	-0.338142	-0.298862	-0.263744	-0.246668	-0.259731	-0.246073	-0.21235	-0.200097	-0.19595	-0.198695	-0.21537	-0.216761	-0.220933
70446145		0.793557	0.739032	0.51611	0.233213	-0.0782129	-0.197609	-0.191877	-0.21139	-0.284864	-0.361698	-0.395643	-0.379908	-0.337855	-0.299534	-0.276735	-0.270611	-0.259499	-0.286888	-0.276573	-0.289987	-0.307706	-0.311162	-0.283217	-0.249733	-0.223575	-0.211236	-0.214477	-0.229195	-0.260897	-0.282232
70446759		-0.186486	-0.309924	-0.167924	-0.452124	-0.74985	-0.886513	-0.755153	-0.601729	-0.494408	-0.433179	-0.402025	-0.344429	-0.311101	-0.239184	-0.176106	-0.142889	-0.13623	-0.145574	-0.164971	-0.128937	-0.0747045
70446996		0.0481985	0.534158	0.684269	0.61516	0.456485	0.455155	0.424541	0.347467	0.251668	0.172557	0.0946559	-0.0211505	-0.075824	-0.241723	-0.35137	-0.392008	-0.383814	-0.387442	-0.389282	-0.393961	-0.401557	-0.394639	-0.3735	-0.34997	-0.319846	-0.287196	-0.264416	-0.23624	-0.226109	-0.233673
70447750		-0.336751	-0.252708	-0.116145	-0.0167735	-0.016966	0.0765674	0.0782056	0.0333378	-0.126566	-0.312982	-0.412651	-0.464062	-0.477096	-0.463022	-0.444567	-0.415867	-0.356829	-0.287491	-0.244803	-0.255428	-0.224239	-0.20828	-0.202471
70448434		-0.12987	-0.307224	-0.454556	-0.64429	-0.728629	-0.679665	-0.557787	-0.439939	-0.386287	-0.359571	-0.335454	-0.311288	-0.295893	-0.305136	-0.315812	-0.325991	-0.328961	-0.318512	-0.300726	-0.29418	-0.30801	-0.291508	-0.271458	-0.232184
70448671		-0.769665	-0.699548	-0.661301	-0.63201	-0.584022	-0.566023	-0.58121	-0.587978	-0.512302	-0.542837	-0.390362	-0.355916	-0.260581	-0.200997	-0.180687	-0.159707	-0.180502	-0.149996	-0.154427	-0.129372	-0.142086	-0.153757	-0.154071	-0.152916	-0.157797	-0.165953
70449802		0.880551	0.78616	0.567174	0.387658	0.18205	-0.0637879	-0.245607	-0.271712	-0.281536	-0.285509	-0.286296	-0.285437	-0.281884	-0.258677	-0.260652	-0.237437	-0.216989	-0.203223	-0.193591	-0.179839	-0.17871	-0.182027	-0.18249	-0.18877	-0.208137	-0.239699
70450276		0.747242	0.683889	0.723581	0.851743	0.833301	0.730609	0.591579	0.429449	0.210648	-0.0281607	-0.230804	-0.366763	-0.42722	-0.440431	-0.465929	-0.445199	-0.468636	-0.468849	-0.459167	-0.428896	-0.382762	-0.3352	-0.293495	-0.270127	-0.265802	-0.260852	-0.256479	-0.23428	-0.216143	-0.194785
70450346		-0.606748	-0.542037	-0.393841	-0.333999	-0.344833	-0.408777	-0.408037	-0.39673	-0.382114	-0.370493	-0.36434	-0.363846	-0.364105	-0.369854	-0.34298	-0.333276	-0.313198	-0.320275	-0.297592	-0.245606	-0.192527	-0.122219	-0.101665	-0.0532227
70451881		-0.320499	-0.440673	-0.382072	-0.442864	-0.492123	-0.474638	-0.549657	-0.614679	-0.60211	-0.627635	-0.631386	-0.652097	-0.692967	-0.630367	-0.677517	-0.485516	-0.228117	-0.172058	-0.148196	-0.175017	-0.228542	-0.243414	-0.188379	-0.129479	-0.0980853	-0.0777228	-0.0734319	-0.0615745	-0.0460612	-0.0261537
70452021		-0.389369	-0.307507	-0.468006	-0.301691	-0.386374	-0.339321	-0.131819	-0.197832	-0.1933	-0.275333	-0.291856	-0.311582	-0.313848	-0.274041	-0.256351	-0.254012	-0.278251	-0.277172	-0.275741	-0.289081	-0.272281	-0.257097	-0.243811	-0.244419	-0.242338	-0.257969	-0.278942	-0.298084	-0.311511
70452495		0.863982	0.83966	0.858645	0.866194	-0.20683	-0.291661	-0.30097	-0.291366	-0.281464	-0.274122	-0.264572	-0.245303	-0.301231	-0.283452	-0.276047	-0.261533	-0.220876	-0.214087	-0.152028	-0.1175	-0.0828323	-0.0560239	-0.029334	-0.0148754	-0.0336396	-0.0884481
70454547		-0.752644	-0.766391	-0.742638	-0.680622	-0.702915	-0.617205	-0.553817	-0.47821	-0.428295	-0.402345	-0.394942	-0.331692	-0.305761	-0.247128	-0.213876	-0.198649	-0.214178	-0.214517	-0.197546	-0.195411	-0.192025	-0.196015	-0.193402	-0.20288	-0.21628	-0.233023
70454784		-0.844553	-0.70805	-0.544112	-0.490819	-0.466256	-0.402969	-0.385812	-0.388075	-0.381993	-0.359358	-0.292139	-0.222103	-0.162156	-0.145056	-0.137692	-0.126743	-0.116527	-0.104275	-0.0989035	-0.117333	-0.161314	-0.225754
70455538		0.101539	0.127593	0.165139	0.0974438	0.0580024	-0.0930556	-0.25944	-0.350845	-0.294135	-0.218369	-0.169464	-0.154911	-0.331476	-0.566998	-0.77665	-0.493541	-0.370737	-0.32243	-0.354104	-0.295939	-0.335224	-0.306885	-0.271449	-0.221636	-0.194167	-0.192022	-0.205859	-0.203436	-0.216887	-0.180106
70455775		0.118955	0.0241383	-0.0112057	-0.0604534	-0.143761	-0.254724	-0.355684	-0.415939	-0.443632	-0.456042	-0.463116	-0.469529	-0.478083	-0.480144	-0.477123	-0.460395	-0.420529	-0.380399	-0.335986	-0.284925	-0.262074	-0.240523	-0.225076	-0.209245
70455845		-0.072794	-0.00879154	-0.0150264	-0.0707012	-0.0920623	-0.233077	-0.116803	0.0247668	0.143389	0.228828	0.265595	0.160172	-0.00784015	-0.221903	-0.294104	-0.325509	-0.337224	-0.335082	-0.320332	-0.347287	-0.308117	-0.274047	-0.278559	-0.254043	-0.259018	-0.261913	-0.283048	-0.314727	-0.343028	-0.344813
70455915		-0.212819	-0.486179	-0.689252	-0.544017	-0.515453	-0.471025	-0.462158	-0.483664	-0.460214	-0.425321	-0.389088	-0.38826	-0.346259	-0.368132	-0.392081	-0.406421	-0.40653	-0.377211	-0.397659	-0.379168	-0.383571	-0.346003	-0.35397	-0.329312	-0.321606	-0.315156	-0.302841	-0.263737	-0.23368
70456906		-0.824174	-0.635056	-0.609178	-0.616271	-0.591616	-0.504826	-0.451359	-0.416309	-0.356317	-0.348366	-0.340363	-0.338618	-0.363274	-0.35819	-0.325687	-0.293702	-0.26922	-0.207567	-0.178004	-0.103831	-0.0599525
70457450		0.0557662	0.0621163	0.129531	0.315465	0.42383	0.678962	0.501356	0.432739	0.2801	-0.361096	-0.564238	-0.547985	-0.537146	-0.528242	-0.534318	-0.525736	-0.491665	-0.461616	-0.399907	-0.32882	-0.271239	-0.228517	-0.208294	-0.202485	-0.204264
70457520		-0.394604	-0.533939	-0.683362	-0.825014	-0.977341	-0.841864	-0.729396	-0.693155	-0.655469	-0.642606	-0.632731	-0.622845	-0.583737	-0.520446	-0.448943	-0.408863	-0.370403	-0.318793	-0.233559	-0.153705	-0.0994477	-0.0359615	0.0112604	0.0227452	0.0307493	0.0372974	0.0246134	0.0210305	0.0130761	-0.00296846
70457994		0.739742	0.667677	0.530609	0.444462	0.348212	0.0835756	-0.265259	-0.282966	-0.386501	-0.405134	-0.428815	-0.426789	-0.389985	-0.398811	-0.358357	-0.34594	-0.292674	-0.276957	-0.269619	-0.248638	-0.237424	-0.241507	-0.232105	-0.228528	-0.216152
70458371		-0.360444	-0.401498	-0.299068	-0.340744	-0.413633	-0.490004	-0.483002	-0.529336	-0.550361	-0.537651	-0.472417	-0.438013	-0.409288	-0.387707	-0.35763	-0.336973	-0.314968	-0.305327	-0.291623	-0.26526	-0.245899	-0.21493	-0.185651	-0.168057	-0.167716
70459432		-0.082714	-0.0827023	0.0556462	0.367657	0.21936	0.100252	-0.0138695	-0.161973	-0.274352	-0.328519	-0.359832	-0.378459	-0.383602	-0.376009	-0.36128	-0.339561	-0.315132	-0.287215	-0.252334	-0.228341	-0.212246	-0.207244	-0.214136	-0.228742
70459502		-0.161556	-0.146965	-0.223936	-0.303089	-0.385332	-0.447	-0.476051	-0.514755	-0.537798	-0.512269	-0.453873	-0.451076	-0.38624	-0.331077	-0.291667	-0.251747	-0.215598	-0.205391	-0.145609	-0.121823
70460046		0.269232	0.316758	0.375876	0.405507	0.326693	-0.0384121	-0.313464	-0.35908	-0.3663	-0.369879	-0.241796	-0.29344	-0.320021	-0.331705	-0.307665	-0.299008	-0.302364	-0.301627	-0.287258	-0.277958	-0.272652	-0.226746	-0.216751	-0.185715	-0.138793	-0.109573	-0.107006	-0.129049	-0.155893	-0.18696
70460283		-0.275314	-0.298589	-0.299619	-0.299951	-0.355472	-0.391223	-0.438388	-0.485065	-0.529933	-0.55914	-0.575155	-0.583323	-0.580568	-0.583442	-0.58143	-0.577289	-0.568237	-0.556938	-0.52393	-0.482605	-0.450719	-0.412071	-0.366674	-0.341251	-0.340375	-0.343094	-0.283501
70460590		-0.197268	-0.289385	-0.375564	-0.40656	-0.43568	-0.442329	-0.438354	-0.409813	-0.387504	-0.368938	-0.355605	-0.344107	-0.333824	-0.305193	-0.258214	-0.234097	-0.169446	-0.133864	-0.088288
70460967		-0.143751	-0.200273	-0.285513	-0.431138	-0.595606	-0.681785	-0.668448	-0.633894	-0.48155	-0.39717	-0.393443	-0.445054	-0.416206	-0.34027	-0.316916	-0.30104	-0.290434	-0.305681	-0.293504	-0.282139	-0.261944	-0.225942	-0.215482	-0.189897	-0.169297	-0.13697
70461037		-0.523784	-0.656324	-0.798974	-0.860275	-0.847665	-0.761475	-0.681659	-0.578177	-0.508982	-0.471733	-0.466559	-0.482639	-0.464768	-0.43059	-0.389518	-0.352986	-0.327088	-0.312594	-0.342483	-0.323543	-0.282913	-0.307737	-0.290306	-0.272102	-0.261583	-0.242068	-0.235425	-0.219704
70463563		-0.311983	-0.470049	-0.485871	-0.587604	-0.962193	-0.724172	-0.618485	-0.50582	-0.472191	-0.470441	-0.443998	-0.440159	-0.410838	-0.34896	-0.322561	-0.355877	-0.34984	-0.347148	-0.34404	-0.308316	-0.293451	-0.264641	-0.241207	-0.21687	-0.209054	-0.185092	-0.168956
70463703		-0.727275	-0.53309	-0.484495	-0.456287	-0.426516	-0.425099	-0.462512	-0.456553	-0.420119	-0.370559	-0.363782	-0.355712	-0.335501	-0.330185	-0.319587	-0.315047	-0.357919	-0.3689	-0.370773	-0.329059	-0.297722	-0.24707	-0.222555	-0.210165	-0.207734	-0.208584
70463940		-0.193985	-0.211807	-0.236902	-0.265111	-0.291618	-0.313496	-0.325569	-0.327602	-0.320385	-0.312505	-0.30634	-0.288476	-0.258807	-0.236371	-0.22092	-0.227286	-0.244265	-0.241104	-0.206765	-0.165636
70464791		-0.706045	-0.695874	-0.701515	-0.695858	-0.564633	-0.428949	-0.338773	-0.311289	-0.416703	-0.413239	-0.411391	-0.388321	-0.376399	-0.364918	-0.351932	-0.349874	-0.31055	-0.288553	-0.263586	-0.251789	-0.2681	-0.272715	-0.280244	-0.273689	-0.259664	-0.252465	-0.240641	-0.239728	-0.233243	-0.229499
70465308		-0.167217	-0.103231	-0.0467604	-0.0369836	-0.0702526	-0.106595	-0.109166	-0.107035	-0.148317	-0.291212	-0.518786	-0.20973	-0.179962	-0.212763	-0.247656	-0.260649	-0.24282	-0.21867	-0.189341	-0.158882	-0.12808	-0.0945586	-0.0642735	-0.0760632	-0.0618701	-0.0645576	-0.051394	-0.0590781
70465545		0.293093	0.377177	0.433503	0.436196	0.334382	0.190696	-0.126054	-0.424108	-0.690765	-0.824031	-0.949419	-0.747463	-0.663012	-0.793726	-0.713842	-0.543416	-0.432689	-0.381669	-0.369403	-0.36757	-0.342147	-0.312389	-0.279156	-0.242427	-0.211549	-0.198104	-0.186795	-0.172836	-0.174369	-0.17739
70465615		-0.405179	-0.410619	-0.316359	-0.083646	0.220132	0.435717	0.485253	0.501385	0.512144	0.526149	0.548127	0.576168	0.598949	0.541168	0.236693	-0.0749258	-0.227403	-0.249926	-0.158618	-0.210044	-0.159059	-0.160757	-0.181507	-0.224496	-0.228036	-0.246078	-0.226519	-0.219224	-0.186598	-0.107625
70466159		-0.2856	-0.286452	-0.304009	-0.346686	-0.247642	-0.198249	-0.238549	-0.354118	-0.40998	-0.456364	-0.4142	-0.409006	-0.40757	-0.39965	-0.387081	-0.376874	-0.371878	-0.370154	-0.371086	-0.368308	-0.308515	-0.263049	-0.220172
70466396		0.329041	0.230574	0.158924	-0.0191082	-0.217774	-0.365288	-0.449423	-0.459774	-0.437237	-0.471115	-0.452149	-0.444788	-0.435722	-0.418017	-0.392965	-0.370829	-0.389526	-0.380568	-0.368019	-0.355289	-0.319071	-0.282083	-0.232916	-0.170831	-0.0996817	-0.0392975	-3.05129e-05
70466536		-0.594899	-0.599343	-0.594363	-0.565973	-0.541469	-0.512513	-0.453183	-0.439222	-0.369144	-0.295974	-0.247132	-0.207439	-0.197245	-0.200565	-0.230634	-0.227819	-0.241043	-0.236769	-0.223551	-0.213649	-0.204668	-0.208381	-0.225372	-0.256454
70467150		-0.0688964	-0.100103	-0.167714	-0.220313	-0.229344	-0.201892	-0.183426	-0.201974	-0.258862	-0.328505	-0.381433	-0.446421	-0.571791	-0.798107	-0.714406	-0.571542	-0.465229	-0.454744	-0.415446	-0.4076	-0.398859	-0.404824	-0.419923	-0.431736	-0.40393	-0.356656	-0.323043	-0.313385	-0.323587	-0.341609
70467220		0.453969	0.0243041	0.0833605	-0.239124	-0.453393	-0.552295	-0.516674	-0.358183	-0.345898	-0.389665	-0.433816	-0.442748	-0.418869	-0.378508	-0.344976	-0.328952	-0.327248	-0.323266	-0.311052	-0.282785	-0.256929	-0.226855	-0.210975	-0.195427	-0.192278
70467387		0.47836	0.575991	0.758229	0.672268	0.332685	0.142922	-0.0538126	-0.148011	-0.200967	-0.226974	-0.21126	-0.220018	-0.200388	-0.162965	-0.127828	-0.104299	-0.107128	-0.116995	-0.138664	-0.157862	-0.164855	-0.151131	-0.175327	-0.216259
70467764		0.547495	0.444238	0.374113	0.405294	0.338094	0.283168	0.249578	0.192722	-0.18413	-0.318879	-0.351644	-0.347989	-0.376622	-0.344154	-0.302787	-0.254076	-0.274466	-0.26239	-0.200866	-0.220213	-0.177471	-0.182619	-0.138315	-0.117945	-0.0859597	-0.0351526	-0.0226028	0.024376
70469062		0.603451	0.610773	0.601558	0.813075	0.343369	0.0561984	-0.0576813	-0.137693	-0.205149	-0.27204	-0.343034	-0.410211	-0.469134	-0.522765	-0.553047	-0.544506	-0.515781	-0.483929	-0.462325	-0.462661	-0.488145	-0.512616	-0.505915	-0.453556	-0.412056	-0.371826	-0.29401	-0.238877	-0.172401	-0.135088
70469132		0.412972	0.433662	0.43684	0.454359	0.518273	-0.0922294	0.037359	0.107432	0.124314	0.0919379	0.043284	-0.0906175	-0.102189	-0.117693	-0.132192	-0.14746	-0.16496	-0.178233	-0.204284	-0.208285	-0.212221	-0.218665	-0.206193	-0.189307	-0.208958	-0.193416	-0.160287
70470667		0.604301	0.527889	0.139482	0.239583	0.0910524	-0.0462801	-0.191506	-0.316614	-0.399868	-0.442919	-0.446149	-0.453742	-0.463948	-0.468174	-0.435762	-0.410042	-0.381825	-0.364062	-0.344295	-0.309464	-0.260825	-0.20766	-0.174572	-0.186533
70470974		-0.186845	-0.0729973	-0.025521	-0.102818	-0.130075	-0.180116	-0.254874	-0.3463	-0.417594	-0.447447	-0.45934	-0.441218	-0.417728	-0.390738	-0.365896	-0.328969	-0.295321	-0.257961	-0.217285	-0.195854	-0.179017	-0.188182	-0.202706	-0.206628	-0.194896
70471044		0.482039	0.674246	0.719491	0.556851	0.230901	-0.016652	-0.147001	-0.220633	-0.26438	-0.360172	-0.358639	-0.328443	-0.280663	-0.250058	-0.243465	-0.237023	-0.230996	-0.196499	-0.163102	-0.126087	-0.116869	-0.102443
70471895		-0.66062	-0.568557	-0.50585	-0.464175	-0.420604	-0.397204	-0.356258	-0.334913	-0.314169	-0.283145	-0.239725	-0.196522	-0.188106	-0.184154	-0.232447	-0.222083	-0.191901	-0.169648	-0.133644	-0.120974	-0.15201	-0.168754	-0.192387	-0.220294	-0.248263
70472035		-0.238308	-0.298743	-0.382684	-0.389636	-0.268308	-0.269732	-0.348722	-0.284029	-0.334097	-0.325674	-0.32163	-0.306037	-0.285467	-0.271956	-0.24707	-0.212981	-0.205383	-0.192407	-0.174771	-0.162907	-0.15576	-0.14683	-0.144024	-0.142568	-0.129126
70472342		-0.224848	-0.42901	-0.535026	-0.602738	-0.673468	-0.780584	-0.902298	-0.895634	-0.959375	-0.823546	-0.717626	-0.635914	-0.57809	-0.525872	-0.49018	-0.423686	-0.355608	-0.288438	-0.302911	-0.255094	-0.254642	-0.218896	-0.222085	-0.209663	-0.200523	-0.176621	-0.156811	-0.155219
70472649		0.117539	0.176383	0.262973	0.322373	0.35636	0.332856	0.289629	0.14669	0.0550863	-0.0673625	-0.241387	-0.375368	-0.441861	-0.484775	-0.507497	-0.450293	-0.409184	-0.328897	-0.29324	-0.283031	-0.293395	-0.302662	-0.31465	-0.30854	-0.310479	-0.296744	-0.273043
70472886		-0.315067	-0.218605	-0.239712	-0.332607	-0.41347	-0.454166	-0.458574	-0.472173	-0.473539	-0.511896	-0.472989	-0.461597	-0.432037	-0.321982	-0.244349	-0.24266	-0.237614	-0.272262	-0.305463	-0.248195	-0.246957	-0.219431	-0.195063	-0.193295	-0.188427	-0.194114	-0.186026	-0.182962	-0.197463	-0.206682
70473026		0.451941	0.668074	0.798039	0.921186	0.845566	0.622716	0.118078	-0.10829	-0.428797	-0.570308	-0.742222	-0.875355	-0.688834	-0.588054	-0.557461	-0.538418	-0.482807	-0.373313	-0.333224	-0.312499	-0.302114	-0.299526	-0.294339	-0.3018	-0.295121	-0.321846	-0.327385	-0.320173
70473263		-0.727275	-0.53309	-0.484495	-0.456287	-0.426516	-0.425099	-0.462512	-0.456553	-0.420119	-0.370559	-0.363782	-0.355712	-0.335501	-0.330185	-0.319587	-0.315047	-0.357919	-0.3689	-0.370773	-0.329059	-0.297722	-0.24707	-0.222555	-0.210165	-0.207734	-0.208584
70474561		-0.798563	-0.750713	-0.695708	-0.556877	-0.436351	-0.353304	-0.29438	-0.252119	-0.224117	-0.211582	-0.195603	-0.25198	-0.265387	-0.263962	-0.247821	-0.209126	-0.196307	-0.185803	-0.182038	-0.183759	-0.182716	-0.187892
70474701		-0.20532	-0.723799	-0.695337	-0.512645	-0.438735	-0.394347	-0.395433	-0.363974	-0.364962	-0.367745	-0.388322	-0.350628	-0.28003	-0.198879	-0.103216	0.0124763	0.0375605	0.077928	0.122357	0.128668	0.139151	0.140967	0.0888082
70474868		0.0818612	-0.0749358	-0.242178	-0.364182	-0.345904	-0.378907	-0.38191	-0.37577	-0.36968	-0.366521	-0.362903	-0.355501	-0.355288	-0.340852	-0.326539	-0.311644	-0.287147	-0.237425	-0.2133	-0.175979	-0.155461
70476543		-0.533855	-0.528984	-0.548054	-0.51856	-0.476103	-0.476778	-0.360384	-0.320785	-0.291296	-0.295768	-0.283285	-0.286182	-0.356107	-0.413641	-0.385592	-0.251899	-0.119956	0.00625333	0.106947	0.121644	0.112052	0.0476676	0.00401441	-0.0767539
70476613		0.00416537	-0.0704739	-0.198138	-0.316182	-0.380094	-0.405231	-0.407735	-0.410125	-0.387671	-0.364491	-0.328678	-0.337522	-0.327416	-0.320324	-0.31522	-0.29196	-0.267174	-0.251078	-0.227459	-0.238325	-0.235085	-0.217684
70477227		-0.685435	-0.868293	-0.819813	-0.659344	-0.485748	-0.394942	-0.379142	-0.399491	-0.41602	-0.418067	-0.438951	-0.505491	-0.607201	-0.697098	-0.705376	-0.677392	-0.650059	-0.619363	-0.586195	-0.546918	-0.490257	-0.503483	-0.452489	-0.423522	-0.403785	-0.400081	-0.346403	-0.276973	-0.229184	-0.203421
70478078		0.0871071	0.0720811	0.18307	0.60223	0.889745	0.665043	0.481535	0.364277	0.277499	0.168438	0.0431704	-0.131848	-0.291153	-0.409157	-0.462602	-0.463732	-0.474425	-0.447268	-0.42891	-0.410136	-0.389308	-0.373998	-0.369556	-0.348241	-0.337341	-0.317061	-0.300278	-0.316767	-0.321268
70478455		0.664679	0.706485	0.702434	0.657048	0.778377	0.622233	0.463281	0.267222	-0.0492041	-0.324425	-0.40728	-0.428061	-0.423175	-0.418663	-0.428522	-0.463726	-0.478547	-0.476353	-0.459688	-0.40995	-0.363755	-0.338665	-0.335994	-0.345249	-0.350414	-0.344322	-0.334871	-0.318257	-0.315944	-0.326674
70478902		-0.638582	-0.732219	-0.643899	-0.536597	-0.443262	-0.40553	-0.369294	-0.373907	-0.358932	-0.341217	-0.33761	-0.347213	-0.320541	-0.284013	-0.235111	-0.189206	-0.157635	-0.179764	-0.154235	-0.138245	-0.153765	-0.186667	-0.203854	-0.20581	-0.193406
70479683		-0.816369	-0.741558	-0.677301	-0.624178	-0.580595	-0.542152	-0.504609	-0.464949	-0.420158	-0.356439	-0.340489	-0.354918	-0.378318	-0.388669	-0.361683	-0.337118	-0.319488	-0.325368	-0.310534	-0.326386	-0.305232	-0.312414	-0.305139	-0.280588	-0.274309	-0.271164
70480130		-0.619879	-0.421925	-0.423594	-0.315587	-0.244387	-0.214178	-0.228394	-0.19666	-0.163593	-0.116867	-0.136505	-0.12409	-0.109259	-0.12435	-0.135603	-0.150999	-0.158659	-0.206318	-0.233478	-0.239295	-0.234121	-0.22728	-0.251453
70480297		0.0902604	0.0558318	-0.165055	-0.490071	-0.547572	-0.552951	-0.464515	-0.39896	-0.367948	-0.356137	-0.34807	-0.315729	-0.241261	-0.18352	-0.107204	-0.0486556	-0.05882	-0.00779662	-0.0214017	-0.00501337	-0.0160382	-0.0164233	-0.0166146	-0.0357276	-0.0304602	-0.0401655	-0.0560083
70480507		-0.711439	-0.637793	-0.526144	-0.407185	-0.325184	-0.285414	-0.268576	-0.264481	-0.266272	-0.250478	-0.239324	-0.236004	-0.238282	-0.240621	-0.258572	-0.268149	-0.258258	-0.277643	-0.278038	-0.267158	-0.229162	-0.217735	-0.198789	-0.190981	-0.187223	-0.197443	-0.223376	-0.259554	-0.297709
70481358		0.183367	0.136594	0.0537032	-0.0117546	-0.102729	-0.238912	-0.37786	-0.454493	-0.443441	-0.435658	-0.426177	-0.410073	-0.393459	-0.377553	-0.362845	-0.354761	-0.35943	-0.384406	-0.419595	-0.44273	-0.441691	-0.423113	-0.394327	-0.365873	-0.318793
70481665		0.190078	0.207044	0.170354	0.0904365	-0.0569858	-0.271331	-0.416714	-0.441539	-0.417087	-0.3895	-0.383226	-0.394673	-0.39769	-0.381669	-0.345161	-0.319843	-0.296529	-0.278823	-0.257902	-0.250506	-0.248572	-0.238247	-0.209506	-0.198046	-0.189147	-0.190451	-0.205067	-0.217843
70483410		-0.406919	-0.495745	-0.583631	-0.659642	-0.578173	-0.660851	-0.721487	-0.748195	-0.759724	-0.775594	-0.763492	-0.696434	-0.607127	-0.545044	-0.52168	-0.529242	-0.541118	-0.527918	-0.463663	-0.406866	-0.36422	-0.357007	-0.305183	-0.332055	-0.294577	-0.329989	-0.337841	-0.355813	-0.361251	-0.336875
70483647		-0.206471	-0.338995	-0.387828	-0.412125	-0.396739	-0.400283	-0.381403	-0.363444	-0.34176	-0.3363	-0.330498	-0.329872	-0.341274	-0.344824	-0.341622	-0.318428	-0.324168	-0.274599	-0.260425	-0.22099	-0.1919	-0.194539	-0.174818	-0.169073	-0.171993
70483884		-0.190514	0.0396965	0.0467145	0.0589132	0.0627779	0.0281365	-0.070533	-0.194197	-0.270953	-0.306592	-0.326389	-0.34127	-0.351869	-0.359422	-0.367774	-0.377321	-0.366673	-0.345255	-0.339911	-0.319894	-0.293118	-0.258769	-0.228914	-0.208325	-0.173758
70484191		0.652071	0.445294	0.167046	-0.0774344	-0.237956	-0.329351	-0.375131	-0.38161	-0.352163	-0.314605	-0.266394	-0.258047	-0.188189	-0.174725	-0.177469	-0.200502	-0.208436	-0.223688	-0.241349	-0.252218	-0.237105
70484261		-0.316223	-0.188991	-0.151872	-0.0808079	-0.038569	-0.0463619	-0.104778	-0.0305577	-0.387559	-0.482268	-0.510475	-0.441314	-0.465112	-0.425313	-0.39269	-0.36576	-0.34001	-0.293621	-0.300581	-0.285788	-0.237755	-0.188192	-0.152913	-0.174558	-0.162742	-0.154343	-0.141076
70484638		-0.827944	-0.900177	-0.785163	-0.737551	-0.655839	-0.629853	-0.623683	-0.603346	-0.557324	-0.595435	-0.56063	-0.515585	-0.470173	-0.43487	-0.40329	-0.394342	-0.376695	-0.303831	-0.262167	-0.224282	-0.183952	-0.132294	-0.0937456	-0.0886138
70484875		0.574673	0.618882	0.664302	-0.154331	0.0673952	-0.302611	-0.268205	-0.334433	-0.467109	-0.681064	-0.598187	-0.536667	-0.486964	-0.476617	-0.456283	-0.430387	-0.410391	-0.36128	-0.320946	-0.311486	-0.280244	-0.259212	-0.241953	-0.205211	-0.104207	-0.139229	-0.123407	-0.0833592	-0.107842	-0.124885
70485015		-0.364141	-0.220143	-0.0615644	-0.145625	-0.49057	-0.602706	-0.512813	-0.455045	-0.42071	-0.401054	-0.344157	-0.286535	-0.242028	-0.214279	-0.200425	-0.196215	-0.176121	-0.168015	-0.209447	-0.183262	-0.161594	-0.147876	-0.137678	-0.140841	-0.150763	-0.178853	-0.21386
70485489		0.212892	0.249352	0.337461	0.429593	0.54229	0.4759	0.472601	0.442392	0.325433	0.234754	0.0213046	-0.133298	-0.222521	-0.323374	-0.385081	-0.412311	-0.418562	-0.43717	-0.462479	-0.482603	-0.505211	-0.473321	-0.446915	-0.417064	-0.395298	-0.378781	-0.349151	-0.297209	-0.278719	-0.25797
70485796		-0.0830123	-0.238656	-0.416116	-0.516252	-0.483631	-0.433187	-0.37844	-0.347772	-0.349728	-0.36367	-0.379819	-0.366866	-0.341411	-0.291027	-0.24973	-0.231671	-0.216534	-0.21309	-0.220857	-0.232575	-0.244238	-0.236401	-0.245036	-0.218774	-0.218913	-0.186205
70485866		0.386838	0.224339	0.128212	0.0961602	0.0861735	-0.04027	-0.128151	-0.27151	-0.43938	-0.585208	-0.655858	-0.650193	-0.671036	-0.635517	-0.57708	-0.511707	-0.4737	-0.414997	-0.378637	-0.412684	-0.44576	-0.492681	-0.525654	-0.491529	-0.427782	-0.361971	-0.326495	-0.285689	-0.251322	-0.192922
70486173		-0.43842	-0.433799	-0.400531	-0.36737	-0.363548	-0.386896	-0.391057	-0.442003	-0.670211	-0.720041	-0.655751	-0.596426	-0.527438	-0.474104	-0.423505	-0.419001	-0.404304	-0.377182	-0.365978	-0.32647	-0.3299	-0.291784	-0.254406	-0.271566	-0.275857	-0.254002	-0.257691	-0.22245	-0.197214	-0.148008
70486787		0.480896	0.461389	0.275341	0.0752186	-0.0869101	-0.177436	-0.238924	-0.280183	-0.302642	-0.307634	-0.301493	-0.292302	-0.267438	-0.245737	-0.250386	-0.222184	-0.227752	-0.198184	-0.199538	-0.198871	-0.169365
70487094		-0.0967169	-0.132266	-0.116108	-0.174565	-0.188397	-0.199042	-0.162892	-0.160398	-0.195276	-0.18004	-0.379972	-0.518676	-0.372427	-0.381191	-0.379801	-0.307532	-0.311403	-0.307673	-0.299406	-0.245017	-0.198115	-0.154951	-0.105738	-0.0752475	-0.0714237
70487304		-0.669386	-0.722717	-0.783369	-0.834467	-0.848656	-0.841892	-0.828446	-0.799786	-0.745367	-0.680215	-0.59587	-0.481216	-0.382256	-0.333612	-0.320082	-0.293275	-0.260961	-0.247621	-0.250313	-0.253661	-0.264272	-0.290455	-0.305645	-0.304709
70487471		-0.509857	-0.665549	-0.7929	-0.795182	-0.723068	-0.660155	-0.604027	-0.542966	-0.400626	-0.336059	-0.312844	-0.305406	-0.300343	-0.288516	-0.275449	-0.263665	-0.255708	-0.236087	-0.225102	-0.225705	-0.227477	-0.221596
70488155		0.26174	0.319716	0.403325	0.32023	0.287711	0.194717	0.0898962	0.0509397	-0.0290823	-0.106111	-0.176404	-0.209862	-0.226933	-0.219544	-0.218012	-0.235943	-0.252833	-0.260002	-0.262892	-0.254837	-0.226077
70488225		0.573231	0.574538	0.56655	0.591803	0.663264	0.671641	-0.0449497	-0.256937	-0.275798	-0.333153	-0.373217	-0.388415	-0.396037	-0.375038	-0.348313	-0.312944	-0.268245	-0.221806	-0.185856	-0.173471	-0.190752	-0.25208	-0.308611	-0.315646
70489076		0.377895	0.323959	0.298241	0.276729	0.248254	0.212444	0.11858	-0.235373	-0.401552	-0.40268	-0.398604	-0.399747	-0.416329	-0.446778	-0.470774	-0.477411	-0.426962	-0.358295	-0.301808	-0.277789	-0.269893	-0.266208	-0.260377	-0.230559	-0.200045	-0.152122	-0.124304
70489383		-0.0479949	-0.0664767	-0.122674	-0.366849	-0.352662	-0.35848	-0.358404	-0.346706	-0.328597	-0.308394	-0.290197	-0.27799	-0.270531	-0.274559	-0.282075	-0.260791	-0.223577	-0.208865	-0.18753	-0.169954	-0.164378	-0.18215	-0.19208	-0.1929	-0.178396	-0.147407	-0.136367	-0.077462	-0.0218763	0.0228307
70489690		-0.268693	-0.363212	-0.427768	-0.440901	-0.422592	-0.397971	-0.377505	-0.36604	-0.297399	-0.319439	-0.28852	-0.273363	-0.259767	-0.25222	-0.282255	-0.257652	-0.290373	-0.278548	-0.278867	-0.305672	-0.348499	-0.381977	-0.377371	-0.343999	-0.324715	-0.296169
70489760		0.0153794	-0.187656	-0.319285	-0.374958	-0.343384	-0.299799	-0.233973	-0.185284	-0.187757	-0.186831	-0.167977	-0.152096	-0.137045	-0.102744	-0.0808036	-0.0813031	-0.0637078	-0.0596575	-0.046343	-0.0526477	-0.0678295	-0.0837384	-0.0906548	-0.0865468	-0.0728622
70489830		-0.545484	-0.822071	-0.800219	-0.742109	-0.696506	-0.631162	-0.563799	-0.51355	-0.480642	-0.458006	-0.430487	-0.413807	-0.400603	-0.384612	-0.385533	-0.399513	-0.383069	-0.340269	-0.30811	-0.286659	-0.269005	-0.2585
70490137		0.0701512	0.142068	0.158354	0.0662946	-0.128197	-0.187127	-0.443222	-0.519299	-0.510726	-0.481941	-0.473086	-0.472268	-0.483009	-0.458602	-0.448555	-0.448582	-0.432566	-0.424785	-0.402631	-0.339934	-0.269393	-0.238042	-0.188347	-0.193802
70492286		-0.42665	-0.514064	-0.560591	-0.555979	-0.522336	-0.485457	-0.447872	-0.409425	-0.377522	-0.351559	-0.358978	-0.329248	-0.297165	-0.270639	-0.249016	-0.227047	-0.19024	-0.171083	-0.165794	-0.156097	-0.157531	-0.159695
70492593		0.526205	0.559847	0.599368	0.634965	0.640778	0.572227	0.430652	0.309832	0.136397	-0.0804132	-0.25536	-0.341052	-0.394362	-0.400041	-0.420916	-0.417492	-0.396646	-0.404321	-0.394357	-0.389708	-0.375557	-0.378341	-0.343592	-0.339026	-0.313422	-0.276872	-0.279882	-0.252414	-0.226242	-0.205222
70492970		-0.249407	-0.254113	-0.260514	-0.278214	-0.299471	-0.312878	-0.253516	-0.319563	-0.330599	-0.323126	-0.300442	-0.265275	-0.246258	-0.232902	-0.221479	-0.178544	-0.143901	-0.164223	-0.125809	-0.127206	-0.126228	-0.12859	-0.122133	-0.130575
70493417		0.0748578	0.143669	-0.490645	-0.279938	-0.188731	-0.127414	-0.0695403	0.00188192	-0.13887	-0.13092	-0.188259	-0.225247	-0.252259	-0.240054	-0.227954	-0.212618	-0.191798	-0.185989	-0.200083	-0.199812	-0.19983	-0.170202	-0.164115
70493654		0.393802	0.291403	0.155797	-0.00290424	-0.116735	-0.223573	-0.266288	-0.437987	-0.551664	-0.565028	-0.528479	-0.488693	-0.47218	-0.457184	-0.461773	-0.468598	-0.462523	-0.451109	-0.443565	-0.423634	-0.389999	-0.324502	-0.217725	-0.138448	-0.0653853	-0.0243908	0.0192835	0.0437077	0.0529484	0.0482664
70493891		-0.554129	-0.517739	-0.520563	-0.490115	-0.299214	-0.123565	-0.0310823	-0.0181603	-0.121458	-0.423958	-0.724432	-0.648315	-0.551694	-0.489919	-0.436295	-0.385185	-0.377709	-0.383779	-0.399274	-0.407115	-0.411869	-0.402658	-0.386767	-0.350844	-0.290542	-0.246496
70493961		-0.193489	-0.144576	-0.0572147	0.139684	0.440646	0.610691	0.611454	0.557157	0.309008	0.0380537	-0.128701	-0.255151	-0.360334	-0.386153	-0.416631	-0.442528	-0.437299	-0.403119	-0.337698	-0.197317	-0.0909669	-0.0733998	-0.115362	-0.164108	-0.195453	-0.203076	-0.176032	-0.140104	-0.11883
70494338		0.520697	0.54689	0.598101	0.628315	0.651497	0.613272	-0.443034	-0.53971	-0.556588	-0.557617	-0.551139	-0.574678	-0.553956	-0.531888	-0.513088	-0.508414	-0.482862	-0.441929	-0.399843	-0.32703	-0.23365	-0.157423	-0.131569	-0.109698	-0.070449	-0.0424378	-0.0304857	-0.0267889	-0.0291525	-0.0362128
70494575		-0.670843	-0.666888	-0.647221	-0.596827	-0.523784	-0.465026	-0.425629	-0.404588	-0.397096	-0.389767	-0.359024	-0.304273	-0.288328	-0.252969	-0.26076	-0.249868	-0.227809	-0.194545	-0.168292	-0.155827
70494715		-0.315242	-0.181274	-0.122167	-0.132603	-0.21338	-0.317471	-0.363219	-0.431291	-0.421244	-0.352527	-0.376817	-0.335826	-0.315004	-0.301362	-0.292305	-0.273727	-0.235833	-0.198851	-0.186464	-0.212176	-0.221354	-0.222601
70496320		0.202081	0.220206	0.244148	0.232667	0.183721	0.0645379	-0.241898	-0.596715	-0.582895	-0.475583	-0.424349	-0.39933	-0.398902	-0.404704	-0.385423	-0.387433	-0.384532	-0.376111	-0.374467	-0.379706	-0.386374	-0.359804	-0.374846	-0.322718	-0.249943	-0.212367
70496627		-0.728618	-0.660665	-0.600231	-0.484388	-0.268229	-0.0434934	-0.00775835	0.00759778	0.027238	0.0567751	0.0292815	0.0189305	-0.0811312	-0.0876798	-0.103878	-0.163254	-0.164297	-0.158083	-0.144765	-0.152797	-0.13074	-0.134523	-0.154667	-0.154089	-0.129853	-0.128309
70496864		0.0315598	0.100161	0.23037	0.474022	0.373607	0.153567	0.0549611	0.0790974	0.0635496	0.0285806	-0.0359832	-0.306369	-0.371968	-0.399336	-0.404096	-0.404057	-0.407525	-0.411982	-0.409682	-0.390239	-0.353136	-0.306215	-0.274639	-0.257527	-0.225951	-0.193337	-0.16175	-0.125576	-0.0964872
70497171		-0.147393	-0.0476383	-0.0454344	-0.0857503	-0.100056	-0.14099	-0.246497	-0.490218	-0.733351	-0.663143	-0.496117	-0.396892	-0.441116	-0.39369	-0.376431	-0.378029	-0.383208	-0.371467	-0.344235	-0.325161	-0.31234	-0.306667	-0.310955	-0.321933	-0.308771
70497618		-0.227067	-0.145983	-0.0905587	0.0796717	0.164732	0.103016	-0.0799758	-0.207703	-0.264053	-0.284866	-0.300171	-0.318368	-0.316862	-0.300862	-0.263125	-0.251125	-0.227067	-0.213404	-0.217017	-0.181934	-0.2166	-0.187362	-0.143666	-0.135296
70497785		-0.459112	-0.440171	-0.421447	-0.463	-0.477122	-0.541918	-0.394432	-0.391646	-0.305863	-0.33148	-0.441794	-0.536427	-0.515438	-0.509957	-0.488617	-0.466566	-0.462881	-0.429599	-0.406019	-0.356694	-0.303038	-0.254164	-0.213379	-0.174103	-0.123291	-0.0708125	-0.0516285	-0.0256776	-0.0275436	-0.00561434
70499767		0.441936	0.362428	0.294503	0.193659	0.092599	0.00232052	-0.0627491	-0.111655	-0.195072	-0.409196	-0.543748	-0.41998	-0.373638	-0.363834	-0.387784	-0.354985	-0.347277	-0.385792	-0.382292	-0.357708	-0.299143	-0.243411	-0.200626	-0.212391	-0.200291	-0.215096	-0.225154	-0.232383	-0.199636	-0.233515
70500758		0.180892	0.174414	0.136197	0.0946804	0.0540812	0.0418374	0.0374175	0.0626786	0.0616106	0.0433182	0.0396037	-0.0372963	-0.0341375	-0.00184439	0.0642002	0.12863	0.110477	0.0862759	0.0355892	0.0161579	0.0366578	0.0709447	0.0843792	0.193063	0.345487	0.384671	0.401413	0.354383	0.163272
70502056		-0.795401	-0.622829	-0.355838	-0.326286	-0.290699	-0.232511	-0.217347	-0.268147	-0.244754	-0.343078	-0.464408	-0.487407	-0.62984	-0.554777	-0.585301	-0.514094	-0.435798	-0.413028	-0.435182	-0.457786	-0.467825	-0.455748	-0.423622	-0.386281	-0.35771	-0.35009	-0.305585	-0.260785	-0.23098	-0.1914
70502433		0.098187	0.144885	0.191404	0.303796	0.577339	0.576741	0.26376	0.094272	0.0572307	0.0836989	0.00993483	-0.0321942	-0.121187	-0.215574	-0.291736	-0.346715	-0.411907	-0.408649	-0.378706	-0.343716	-0.281795	-0.245562	-0.196365	-0.190718	-0.172027	-0.105518	-0.130683
70502670		-0.0652397	-0.251212	-0.424909	-0.559306	-0.638777	-0.693279	-0.726925	-0.750482	-0.761064	-0.832469	-0.894775	-0.893364	-0.804364	-0.733307	-0.630183	-0.538625	-0.526802	-0.523672	-0.53312	-0.611497	-0.610553	-0.520607	-0.438391	-0.384945	-0.351808	-0.260895	-0.246497	-0.176921	-0.146103	-0.0876649
70503047		-0.0106184	0.0484775	0.0757879	0.0706775	0.0355037	0.107382	0.0813227	0.028003	-0.0656536	-0.0138986	-0.18621	-0.269276	-0.194695	-0.254055	-0.348962	-0.359625	-0.324601	-0.274816	-0.245274	-0.236856	-0.234084	-0.233613	-0.25283	-0.273438	-0.273896	-0.279433	-0.283504	-0.283909
70503117		-0.429471	-0.449094	-0.511185	-0.612783	-0.664251	-0.719355	-0.836635	-0.940094	-0.807112	-0.713383	-0.641749	-0.556886	-0.492477	-0.45422	-0.419655	-0.397784	-0.380846	-0.334258	-0.296118	-0.30004	-0.257218	-0.231735	-0.211536	-0.213686	-0.224287	-0.245917	-0.308942	-0.319397
70503591		0.269612	0.390779	0.307885	0.267066	0.15939	0.0954107	-0.151211	-0.286718	-0.324916	-0.336382	-0.345545	-0.363347	-0.39055	-0.410384	-0.409306	-0.402688	-0.381257	-0.355174	-0.313306	-0.292564	-0.274268	-0.271434	-0.299424	-0.325434	-0.337293
70504108		0.486256	0.479483	0.490851	0.5365	0.588374	0.629766	0.726114	0.755103	0.493598	-0.10189	-0.313726	-0.376606	-0.402305	-0.418044	-0.42871	-0.434331	-0.431535	-0.422678	-0.409551	-0.410893	-0.402155	-0.397639	-0.401529	-0.382739	-0.368254	-0.303862	-0.280393
70504652		-0.26986	-0.387231	-0.436305	-0.40578	-0.349377	-0.329757	-0.333616	-0.341329	-0.349751	-0.352536	-0.353252	-0.338554	-0.344813	-0.338432	-0.331952	-0.310912	-0.254618	-0.212895	-0.20382	-0.179831	-0.175352	-0.170911	-0.185422	-0.196801	-0.208534	-0.214679
70504722		-0.179888	-0.343126	-0.351606	-0.316613	-0.313669	-0.297547	-0.273803	-0.254056	-0.243196	-0.240727	-0.240316	-0.239976	-0.241928	-0.264148	-0.267944	-0.277337	-0.291361	-0.298475	-0.293632	-0.274872	-0.234668	-0.21604	-0.201876
70505196		-0.106997	-0.323964	-0.555619	-0.686752	-0.685996	-0.657458	-0.622941	-0.525852	-0.458626	-0.423278	-0.408219	-0.379256	-0.371077	-0.362038	-0.381675	-0.381333	-0.378974	-0.354629	-0.34083	-0.335695	-0.317164	-0.297045	-0.263296	-0.233596	-0.222877	-0.225122	-0.220972
70505643		-0.580429	-0.473815	-0.306803	-0.157991	-0.0690285	-0.0793457	-0.12274	-0.207318	-0.31519	-0.388203	-0.379148	-0.364608	-0.324262	-0.275693	-0.231268	-0.184137	-0.147396	-0.113276	-0.0919269	-0.0674283	-0.0608313	-0.0593897	-0.0675129	-0.0774905	-0.11006
70505880		-0.377847	-0.532104	-0.603436	-0.650824	-0.697679	-0.698055	-0.620862	-0.528288	-0.483934	-0.473892	-0.443643	-0.416823	-0.370549	-0.340597	-0.320465	-0.310166	-0.304082	-0.296753	-0.281708	-0.269555	-0.24432	-0.217194	-0.210752	-0.197027	-0.195428	-0.207713	-0.216756	-0.220303
70506704		-0.15162	-0.226157	-0.23815	-0.268578	-0.301706	-0.33096	-0.341667	-0.328789	-0.318528	-0.317017	-0.324763	-0.334854	-0.335268	-0.325192	-0.301959	-0.282872	-0.266297	-0.27844	-0.279192	-0.275398
70507178		-0.644094	-0.749732	-0.847834	-0.870024	-0.165881	0.241277	0.35758	0.390413	0.352755	0.439442	0.348704	0.239272	0.132647	0.0503755	-0.010884	-0.0659041	-0.121633	-0.115699	-0.168791	-0.192987	-0.223483	-0.239136	-0.258497	-0.254727	-0.218275
70507248		-0.231031	-0.171598	-0.189823	-0.217796	-0.25617	-0.305092	-0.340251	-0.330401	-0.316352	-0.303164	-0.290472	-0.299416	-0.285598	-0.273436	-0.241655	-0.199454	-0.177339	-0.178216	-0.17658	-0.150196	-0.12974	-0.101714	-0.0792434	-0.0806909
70507485		-0.340751	-0.320793	-0.307415	-0.273125	-0.335649	-0.538763	-0.411886	-0.670666	-0.524556	-0.63887	-0.813974	-0.89724	-0.685992	-0.584765	-0.490697	-0.424784	-0.383361	-0.337839	-0.286815	-0.326487	-0.348263	-0.279088	-0.277362	-0.236474	-0.169619	-0.129991
70507792		-0.693759	-0.631174	-0.587653	-0.55719	-0.525162	-0.490964	-0.445601	-0.399426	-0.326495	-0.276875	-0.237737	-0.275633	-0.237743	-0.211349	-0.203505	-0.180098	-0.172081	-0.162007	-0.153327	-0.145516	-0.151983	-0.152344	-0.162665	-0.184385
70507862		0.199035	0.112985	-0.0157863	-0.28484	-0.553051	-0.487384	-0.470736	-0.446731	-0.428661	-0.418012	-0.41534	-0.416898	-0.418879	-0.406396	-0.387445	-0.360999	-0.340942	-0.31211	-0.27708	-0.237231	-0.23214	-0.202774	-0.190762	-0.192171
70508853		-0.389674	-0.418715	-0.423663	-0.569962	-0.516631	-0.404757	-0.308368	-0.376597	-0.330231	-0.309215	-0.306546	-0.329644	-0.353093	-0.354005	-0.375634	-0.35231	-0.362384	-0.331284	-0.310359	-0.283582	-0.272081	-0.306376	-0.331147	-0.336261	-0.325664	-0.30095
70509230		-0.258459	-0.27379	-0.297059	-0.327987	-0.349132	-0.325808	-0.280232	-0.297965	-0.398614	-0.574017	-0.65648	-0.768995	-0.756421	-0.692787	-0.655889	-0.619313	-0.587849	-0.544063	-0.516869	-0.48157	-0.419656	-0.413099	-0.37005	-0.366522	-0.284796	-0.214482	-0.171911	-0.138478
70509537		0.196028	0.359322	0.35734	0.278808	0.129019	-0.0537782	-0.210308	-0.368608	-0.607099	-0.671501	-0.658365	-0.632192	-0.591126	-0.52207	-0.456181	-0.405847	-0.370706	-0.350611	-0.345299	-0.354384	-0.365038	-0.357598	-0.364062	-0.36171	-0.351906	-0.312253	-0.299202	-0.246587
70510221		-0.905217	-0.572482	-0.0909773	0.0569363	0.0534317	-0.0252673	-0.238735	-0.341412	-0.307301	-0.364442	-0.406064	-0.450116	-0.454466	-0.438713	-0.389611	-0.358538	-0.284867	-0.208173	-0.164296	-0.150192	-0.146246	-0.162665	-0.137425	-0.135937	-0.118699	-0.0886929	-0.0630832	-0.0464553	-0.0416503	-0.0712705
70510835		0.127618	0.191095	0.256082	0.318632	0.36547	0.205885	0.170523	0.0748291	-0.0724961	-0.133767	-0.201189	-0.229381	-0.248713	-0.261219	-0.322595	-0.31222	-0.308131	-0.301911	-0.311761	-0.324563	-0.337199	-0.336959	-0.333015	-0.342349	-0.317727	-0.29748	-0.285459	-0.2773	-0.274852
70511379		-0.0811658	-0.158408	-0.229415	-0.282237	-0.323933	-0.365149	-0.407753	-0.439011	-0.463366	-0.469227	-0.460693	-0.436145	-0.406826	-0.349765	-0.288568	-0.255631	-0.216401	-0.217766	-0.286319	-0.23872	-0.184987	-0.228019	-0.227275	-0.234151
70511519		-0.173097	-0.157509	-0.202537	-0.282493	-0.471536	-0.506332	-0.563659	-0.562582	-0.450314	-0.444851	-0.474427	-0.533014	-0.552537	-0.515006	-0.478707	-0.447047	-0.388024	-0.332473	-0.249066	-0.199551	-0.113809	-0.0642689	0.000411675	0.0793942	0.156933	0.181852	0.208722	0.219553	0.200315	0.145691
70511686		-0.0974022	-0.0573976	-0.0838677	-0.179795	-0.360309	-0.561235	-0.550637	-0.47858	-0.42788	-0.42191	-0.437131	-0.455811	-0.469501	-0.451816	-0.427749	-0.375561	-0.338115	-0.314068	-0.282206	-0.269844	-0.250395	-0.236436	-0.224938	-0.223966	-0.23424	-0.23372
70512063		0.276305	0.312889	0.327835	0.282635	0.156363	0.0093936	-0.108861	-0.203139	-0.279694	-0.329418	-0.349328	-0.3518	-0.333332	-0.308265	-0.27058	-0.233869	-0.218952	-0.174959	-0.159435	-0.138008
70512133		-0.390831	-0.448778	-0.420561	-0.384271	-0.353116	-0.318832	-0.292777	-0.291607	-0.325753	-0.38471	-0.441986	-0.442736	-0.45519	-0.455653	-0.435369	-0.433983	-0.415539	-0.367075	-0.32991	-0.323627	-0.298383	-0.303853	-0.259789	-0.231082	-0.205747	-0.182474
70512370		0.138961	0.00244921	-0.00252923	-0.107054	-0.281366	-0.298784	-0.381182	-0.366377	-0.334025	-0.31943	-0.325023	-0.340235	-0.347741	-0.343457	-0.336685	-0.329819	-0.328999	-0.333226	-0.311012	-0.29285	-0.295923	-0.286326	-0.287353	-0.286316	-0.280959	-0.289498	-0.277634	-0.243735	-0.225658	-0.22226
70513054		-0.740682	-0.520335	-0.418249	-0.366861	-0.382228	-0.455289	-0.51041	-0.548229	-0.591629	-0.585607	-0.534563	-0.456948	-0.375578	-0.265208	-0.211828	-0.173564	-0.152127	-0.228574	-0.190906	-0.145138	-0.176573	-0.125047	-0.104596	-0.0928509	-0.0848585	-0.0612192	-0.0256166	-0.00871085	-0.0238356	-0.0554242
70513668		-0.492981	-0.678301	-0.660439	-0.648026	-0.530561	-0.366796	-0.182452	-0.0395329	0.0359082	0.0361356	-0.0160839	-0.105513	-0.145073	-0.174405	-0.208921	-0.235263	-0.226579	-0.243053	-0.258652	-0.271738	-0.281674	-0.290724	-0.283733	-0.261043	-0.226715	-0.18791	-0.17141	-0.148838
70514045		-0.439522	-0.505621	-0.527738	-0.514468	-0.479165	-0.439204	-0.453557	-0.427059	-0.39749	-0.366152	-0.339042	-0.30504	-0.283555	-0.247575	-0.221121	-0.20514	-0.192231	-0.16418	-0.136901	-0.122184	-0.122485	-0.113129	-0.129606	-0.125104	-0.132066	-0.150907	-0.187392
70514896		0.471445	0.36625	0.309311	0.236756	0.172165	0.116109	0.0240891	-0.182811	-0.404802	-0.451008	-0.453301	-0.438038	-0.358861	-0.338374	-0.302395	-0.291062	-0.277656	-0.258932	-0.211168	-0.155571	-0.110272	-0.0732788	-0.0728926	-0.0762023	-0.0965595	-0.137201
70514966		-0.483673	-0.393823	-0.665259	-0.711219	-0.929933	-0.812746	-0.709025	-0.572304	-0.458915	-0.430291	-0.447664	-0.460274	-0.434037	-0.452187	-0.434573	-0.40239	-0.373864	-0.350089	-0.321521	-0.324359	-0.346709	-0.360977	-0.367469
70515036		-0.0877632	-0.139895	-0.169338	-0.276069	-0.241794	-0.17821	-0.182118	-0.284615	-0.377438	-0.400564	-0.406071	-0.412019	-0.46572	-0.443985	-0.416261	-0.406794	-0.407025	-0.438182	-0.419148	-0.4004	-0.379744	-0.375796	-0.370507	-0.367326	-0.363102	-0.36389	-0.338884	-0.347216
70515273		0.318398	0.300609	0.0974121	-0.032209	-0.0552926	-0.0308998	-0.0050298	0.00277456	-0.0200137	-0.0740212	-0.145214	-0.217642	-0.282	-0.331614	-0.364964	-0.35675	-0.340716	-0.234567	-0.202292	-0.142469	-0.107875	-0.0702064	-0.0374786	0.010941	0.00267156	-0.0107647	0.0225371
70515343		0.412146	0.266045	0.0756675	-0.164863	-0.413658	-0.629509	-0.746835	-0.721877	-0.642454	-0.572098	-0.522531	-0.490435	-0.460693	-0.449694	-0.43531	-0.405217	-0.36409	-0.326502	-0.289049	-0.26963	-0.194904	-0.155915	-0.119147	-0.103831	-0.10833	-0.110082	-0.130236
70515580		-0.271409	-0.369123	-0.480476	-0.633269	-0.725632	-0.574825	-0.463913	-0.474911	-0.533678	-0.487657	-0.48948	-0.412325	-0.385106	-0.373441	-0.358159	-0.343679	-0.338897	-0.373554	-0.347948	-0.303575	-0.266923	-0.233972	-0.210748	-0.137195	-0.108167	-0.12732	-0.136501
70515720		0.0337854	0.0911947	0.125364	0.120862	0.0592608	-0.0702463	-0.105552	-0.292244	-0.37769	-0.4136	-0.428184	-0.425839	-0.418224	-0.429018	-0.437292	-0.390029	-0.407785	-0.381932	-0.358359	-0.331054	-0.326186	-0.359557
70516194		-0.17057	-0.300887	-0.229213	-0.243404	-0.245779	-0.25131	-0.242137	-0.180734	-0.205686	-0.234296	-0.266614	-0.304304	-0.336078	-0.340008	-0.35827	-0.37744	-0.384266	-0.290535	-0.236462	-0.154168	-0.133234
70516334		-0.386323	-0.474144	-0.433041	-0.399992	-0.242065	-0.21394	-0.230116	-0.222667	-0.228814	-0.251455	-0.232674	-0.262903	-0.263002	-0.252526	-0.262252	-0.242055	-0.24635	-0.232878	-0.230842	-0.222435	-0.238428	-0.249305	-0.267779
70516571		-0.66046	-0.773253	-0.678793	-0.570417	-0.490825	-0.424289	-0.422578	-0.407606	-0.405549	-0.375619	-0.353271	-0.33709	-0.32787	-0.329483	-0.341409	-0.354867	-0.346929	-0.314214	-0.281719	-0.240823	-0.166059	-0.102251	-0.0659766	-0.0582798	-0.0386623
70516878		-0.460068	-0.490232	-0.48	-0.438313	-0.405502	-0.412604	-0.438278	-0.448702	-0.447472	-0.487717	-0.509839	-0.493891	-0.465992	-0.399113	-0.347803	-0.306672	-0.269877	-0.245631	-0.236348	-0.209963	-0.177993	-0.155513	-0.127794	-0.130895
70518316		-0.0391807	-0.0676089	-0.124449	-0.240241	-0.407827	-0.600786	-0.796657	-0.82067	-0.778067	-0.727669	-0.679811	-0.633997	-0.572617	-0.490281	-0.442798	-0.435105	-0.449085	-0.462678	-0.443528	-0.400998	-0.361744	-0.338803	-0.331659	-0.308668	-0.300266
70518553		-0.365029	-0.530298	-0.647393	-0.616608	-0.592653	-0.650566	-0.751359	-0.771039	-0.710003	-0.70132	-0.753467	-0.707956	-0.585192	-0.496367	-0.449897	-0.417956	-0.382169	-0.296024	-0.299791	-0.306604	-0.283035	-0.312965	-0.299399	-0.233637	-0.255107	-0.182129	-0.139994
70518860		-0.29947	-0.346376	-0.386948	-0.406077	-0.390157	-0.359283	-0.330513	-0.309336	-0.298706	-0.296758	-0.297911	-0.292711	-0.278436	-0.270529	-0.25502	-0.244368	-0.234572	-0.229143	-0.227806	-0.249156
70519167		-0.668309	-0.60121	-0.528422	-0.413568	-0.339884	-0.304468	-0.28724	-0.269994	-0.260921	-0.266039	-0.279116	-0.290642	-0.266672	-0.250718	-0.206406	-0.207533	-0.177046	-0.170449	-0.135039	-0.116389	-0.0787848	-0.0667643
70519474		0.230682	0.206075	0.114681	-0.142185	-0.405655	-0.470023	-0.436316	-0.384934	-0.346248	-0.326874	-0.322677	-0.326252	-0.33248	-0.323779	-0.336367	-0.344692	-0.366112	-0.352993	-0.335392	-0.321144	-0.310262	-0.300925	-0.286751	-0.274642	-0.274953
70519781		-0.270936	-0.373946	-0.44659	-0.481532	-0.477435	-0.446668	-0.410324	-0.433009	-0.418754	-0.418301	-0.412594	-0.409092	-0.38294	-0.337707	-0.299312	-0.289164	-0.281951	-0.285999	-0.297964	-0.300747	-0.298021	-0.276775	-0.243695	-0.224015	-0.212059	-0.210349
70520228		-0.307654	-0.412254	-0.53946	-0.693181	-0.569821	-0.562144	-0.567846	-0.58562	-0.568098	-0.474224	-0.3643	-0.370632	-0.389613	-0.419864	-0.399268	-0.364993	-0.358757	-0.361861	-0.354711	-0.335751	-0.332943	-0.313791	-0.307878	-0.297118	-0.274073
70520605		-0.563777	-0.410487	-0.239318	-0.219698	-0.240517	-0.264618	-0.281678	-0.29383	-0.321138	-0.303992	-0.309517	-0.323715	-0.309459	-0.305527	-0.304341	-0.29381	-0.271822	-0.211761	-0.16966	-0.125697	-0.10612	-0.145521	-0.132881
70520842		-0.307934	-0.23364	-0.260654	-0.286666	-0.356447	-0.419232	-0.45744	-0.479266	-0.5045	-0.477982	-0.431554	-0.377645	-0.428146	-0.380762	-0.344909	-0.319975	-0.299911	-0.285612	-0.248076	-0.228737	-0.182768	-0.143559	-0.141238	-0.119693
70521079		-0.0917472	-0.0716665	-0.0752735	-0.0836649	-0.0975934	-0.137827	-0.305541	-0.73405	-0.606292	-0.480742	-0.435095	-0.369487	-0.378007	-0.368389	-0.36103	-0.35487	-0.349377	-0.350143	-0.329427	-0.303452	-0.298745	-0.303127	-0.302092
70521149		-0.727275	-0.53309	-0.484495	-0.456287	-0.426516	-0.425099	-0.462512	-0.456553	-0.420119	-0.370559	-0.363782	-0.355712	-0.335501	-0.330185	-0.319587	-0.315047	-0.357919	-0.3689	-0.370773	-0.329059	-0.297722	-0.24707	-0.222555	-0.210165	-0.207734	-0.208584
70521763		-0.241297	-0.114433	-0.364844	-0.357679	-0.361413	-0.363759	-0.331607	-0.357898	-0.315114	-0.341585	-0.348141	-0.365181	-0.381899	-0.379994	-0.370192	-0.360396	-0.344035	-0.337085	-0.334007	-0.325561	-0.310476	-0.283808
70521833		0.0117646	0.0686006	0.182349	0.379126	0.561593	0.634281	0.73306	0.367262	0.359527	0.0483597	0.0596154	-0.104176	-0.177085	-0.186596	-0.26193	-0.251058	-0.278924	-0.273454	-0.281729	-0.2932	-0.311543	-0.290633	-0.300133	-0.304379	-0.278965	-0.258013	-0.244048	-0.261203	-0.250477	-0.240273
70522517		-0.23367	-0.204189	-0.198751	-0.279523	-0.453832	-0.393175	-0.219768	0.0610998	0.101864	0.0937324	0.0701773	0.0253757	-0.0438649	-0.136022	-0.189884	-0.225579	-0.278632	-0.291243	-0.288211	-0.270867	-0.25258	-0.217486	-0.203081	-0.210887	-0.234555	-0.268431	-0.270373	-0.243243
70522684		0.192352	0.19159	0.130135	-0.0394776	-0.220889	-0.16202	-0.369261	-0.396368	-0.401336	-0.407755	-0.425556	-0.453429	-0.477347	-0.48225	-0.463265	-0.461823	-0.457165	-0.468813	-0.476587	-0.472535	-0.445998	-0.400241	-0.363686	-0.348193	-0.318406	-0.304948
70522754		-0.262778	-0.254013	-0.25946	-0.15396	-0.189208	-0.234105	-0.33062	-0.453896	-0.528667	-0.540284	-0.523038	-0.49306	-0.464522	-0.441924	-0.379166	-0.363044	-0.32555	-0.27683	-0.213108	-0.163858	-0.140362
70523061		-0.394579	-0.463944	-0.470339	-0.438283	-0.378904	-0.321018	-0.291947	-0.283979	-0.313485	-0.299515	-0.269092	-0.240091	-0.246726	-0.224525	-0.204406	-0.201995	-0.190211	-0.184456	-0.188986	-0.210066	-0.219345	-0.228227	-0.222037	-0.221324	-0.218646	-0.2309	-0.267606	-0.301454
70523131		-0.358129	-0.192928	-0.133513	-0.14315	-0.211916	-0.336195	-0.371074	-0.418072	-0.422724	-0.363109	-0.354776	-0.354139	-0.360044	-0.367286	-0.392473	-0.359499	-0.331759	-0.308537	-0.284708	-0.278473	-0.277461	-0.27293	-0.239497	-0.200467	-0.17966
70523201		-0.216895	-0.228348	-0.241096	-0.187077	-0.143451	-0.117906	-0.0972514	-0.138685	-0.215927	-0.25556	-0.391751	-0.434873	-0.434487	-0.410219	-0.408424	-0.39228	-0.353377	-0.296428	-0.220296	-0.148472	-0.0763091	-0.0228266	-0.0247148	-0.0291132
70523745		-0.0984307	-0.0916953	-0.166973	-0.292509	-0.395545	-0.445149	-0.48102	-0.489375	-0.488236	-0.475423	-0.455108	-0.430222	-0.404843	-0.373469	-0.357242	-0.303519	-0.289402	-0.263602	-0.259234	-0.259881	-0.254326	-0.260125	-0.256016	-0.222042
70524359		0.00672181	0.00946916	-0.0394087	-0.112351	-0.188642	-0.258747	-0.32639	-0.375674	-0.411888	-0.439494	-0.451177	-0.445361	-0.410568	-0.410341	-0.356791	-0.309203	-0.290301	-0.248279	-0.22394	-0.169972	-0.130954	-0.105201	-0.081228	-0.0793311	-0.0875006	-0.111264	-0.155989
70525727		0.278668	0.301698	0.264023	0.175825	-0.022705	-0.0531545	-0.535451	-0.582516	-0.569387	-0.564552	-0.573637	-0.557134	-0.516445	-0.435319	-0.404338	-0.408554	-0.397126	-0.363673	-0.34578	-0.293299	-0.268723	-0.230789	-0.223962
70525894		-0.348451	-0.361175	-0.337019	-0.327758	-0.289675	-0.216133	-0.225968	-0.247087	-0.260901	-0.279235	-0.250315	-0.217466	-0.241158	-0.225585	-0.246919	-0.257103	-0.279673	-0.291491	-0.283952	-0.262406	-0.25062	-0.24789	-0.241895	-0.239028	-0.253474	-0.294106	-0.339367
70525964		0.16343	0.394184	0.355735	0.278564	0.158886	-0.00251646	-0.170301	-0.291285	-0.363404	-0.4063	-0.451967	-0.490682	-0.514241	-0.492071	-0.468203	-0.409919	-0.363745	-0.327929	-0.291887	-0.25185	-0.217407	-0.194738	-0.183794	-0.175098	-0.168646	-0.163144	-0.153036	-0.142301	-0.119162	-0.115889
70526104		-0.218154	-0.383718	-0.462708	-0.432082	-0.469513	-0.461001	-0.4377	-0.395124	-0.374735	-0.359617	-0.335262	-0.321567	-0.314438	-0.333261	-0.353217	-0.345751	-0.342362	-0.306395	-0.277343
70526271		-0.348891	-0.364206	-0.371795	-0.29112	-0.197947	-0.19799	-0.323389	-0.526083	-0.596522	-0.532914	-0.486674	-0.481174	-0.485802	-0.465195	-0.412902	-0.445068	-0.429034	-0.396634	-0.336813	-0.276588	-0.206056	-0.157005	-0.121571
70526718		-0.320017	-0.42944	-0.51415	-0.527844	-0.482247	-0.430071	-0.38836	-0.373456	-0.346295	-0.329718	-0.310109	-0.284363	-0.271198	-0.235123	-0.191678	-0.195878	-0.178921	-0.165884	-0.160014	-0.157669	-0.133733	-0.113347	-0.072954	-0.0547902	-0.0750299	-0.122245
70527262		-0.567535	-0.719893	-0.681466	0.022574	0.239989	0.254204	0.128313	-0.0600721	-0.174122	-0.224949	-0.258726	-0.275427	-0.253979	-0.242072	-0.239873	-0.24459	-0.234872	-0.225464	-0.224312	-0.224021	-0.179687	-0.173112	-0.129112	-0.145566	-0.123996
70527569		-0.237373	-0.271722	-0.351322	-0.465472	-0.594487	-0.6474	-0.662308	-0.709148	-0.764235	-0.749383	-0.6836	-0.628138	-0.555417	-0.505264	-0.467884	-0.443546	-0.421726	-0.403677	-0.382269	-0.347574	-0.306552	-0.274498	-0.247759	-0.220571	-0.19047
70527639		0.698607	0.761781	0.782131	0.774988	0.748058	0.716094	0.696629	0.6841	0.695595	0.694967	0.734688	0.80317	0.774193	0.326927	-0.0679577	-0.231399	-0.305592	-0.342181	-0.353602	-0.340828	-0.312567	-0.281238	-0.233692	-0.204578	-0.18645	-0.196006	-0.204388	-0.218384	-0.220494	-0.206936
70527709		0.365706	0.331548	0.295882	0.254147	0.184292	-0.558781	-0.893595	-0.692098	-0.593599	-0.520626	-0.451555	-0.383182	-0.321038	-0.273228	-0.243127	-0.249162	-0.255193	-0.24906	-0.204363	-0.169012	-0.116496	-0.0616059	-0.00807029	0.0665215	0.100956	0.11967
70527876		-0.852361	-0.682581	-0.587717	-0.415272	-0.340612	-0.316758	-0.310527	-0.31134	-0.316739	-0.320002	-0.311686	-0.300312	-0.297608	-0.283973	-0.294349	-0.308558	-0.317777	-0.342756	-0.348609	-0.335295	-0.315052	-0.320911
70528323		-0.0898948	-0.0960083	-0.140178	-0.267915	-0.408347	-0.517446	-0.583156	-0.624317	-0.673212	-0.556608	-0.510606	-0.449668	-0.350847	-0.398573	-0.444926	-0.476575	-0.514536	-0.49097	-0.44552	-0.405723	-0.373525	-0.365898	-0.361019	-0.3378	-0.321158	-0.298577	-0.28957	-0.282252	-0.269639
70528560		-0.123807	-0.275973	-0.476055	-0.311522	-0.411409	-0.348045	-0.672139	-0.749172	-0.557153	-0.522739	-0.487937	-0.406826	-0.343784	-0.267845	-0.2313	-0.210807	-0.164518	-0.157993	-0.148073	-0.130252	-0.133352	-0.148504	-0.142628
70529551		0.158988	-0.0292492	-0.226386	-0.318562	-0.338012	-0.331835	-0.318482	-0.29474	-0.270111	-0.237491	-0.18898	-0.15048	-0.121961	-0.116522	-0.1303	-0.156058	-0.170171	-0.191745	-0.221339
70530235		0.237184	0.235674	0.209707	0.50948	0.365441	0.0758313	-0.247463	-0.338549	-0.410526	-0.447835	-0.468224	-0.473901	-0.457764	-0.433627	-0.391724	-0.316441	-0.296644	-0.293182	-0.239517	-0.191232	-0.190227	-0.153807	-0.129235	-0.114825	-0.0943702	-0.0777168	-0.0621889	-0.0540012	-0.0409827	-0.00906376
70530542		-0.899124	-0.860537	-0.788013	-0.652064	-0.535077	-0.453875	-0.402665	-0.361729	-0.262895	-0.295142	-0.241335	-0.220954	-0.196064	-0.192061	-0.207404	-0.222074	-0.234488	-0.226585	-0.182725	-0.170648	-0.120834
70530919		-0.415532	-0.406114	-0.423412	-0.382697	-0.399746	-0.432996	-0.457322	-0.4752	-0.469509	-0.473631	-0.469035	-0.489115	-0.431933	-0.420388	-0.321864	-0.235807	-0.229191	-0.166856	-0.1325	-0.0872462	-0.0494774	-0.0162667	-0.00568653	0.0144987	0.0267339	0.0258001
70531156		-0.0943223	-0.101365	-0.0547243	0.103949	-0.0145922	-0.204516	-0.422637	-0.495763	-0.636421	-0.629318	-0.490297	-0.373586	-0.34308	-0.407594	-0.448589	-0.565675	-0.49462	-0.370591	-0.335845	-0.608375	-0.448664	-0.347039	-0.315895	-0.306745	-0.290633	-0.240389	-0.143148	-0.0351788	0.0327023	0.0656177
70531393		0.0424513	0.108929	-0.258784	-0.433364	-0.50955	-0.425675	-0.40147	-0.389568	-0.396566	-0.425415	-0.457885	-0.453436	-0.429385	-0.383936	-0.36804	-0.318006	-0.218028	-0.177601	-0.164968	-0.184359	-0.220306	-0.245857	-0.27752
70532384		0.423581	0.381522	0.37833	0.384775	0.424956	0.47056	0.499179	0.580116	0.293523	-0.19641	-0.251517	-0.34915	-0.33173	-0.321317	-0.314178	-0.307355	-0.298844	-0.284232	-0.259781	-0.256749	-0.246802	-0.271008	-0.25594	-0.278259	-0.279288	-0.267572	-0.299436	-0.342347	-0.30399	-0.346885
70532524		0.22046	0.221312	0.191722	0.185342	0.163636	0.22142	0.124742	-0.01707	0.0805204	-0.0543507	-0.171841	-0.289501	-0.350362	-0.351607	-0.361292	-0.338736	-0.31001	-0.28258	-0.246175	-0.223769	-0.210837
70533138		-0.391332	-0.527007	-0.706825	-0.859715	-0.886371	-0.796747	-0.713947	-0.650474	-0.551105	-0.509467	-0.471395	-0.430707	-0.401967	-0.396175	-0.403267	-0.398654	-0.37724	-0.354113	-0.344261	-0.331422	-0.316486	-0.310596	-0.27039	-0.236712	-0.207876
70533445		0.118705	0.177337	0.223498	0.262303	0.262594	0.188448	-0.109183	-0.559037	-0.563754	-0.604784	-0.576265	-0.527274	-0.460627	-0.426967	-0.430127	-0.453059	-0.468891	-0.469094	-0.463372	-0.430501	-0.413327	-0.372734	-0.296274	-0.190196
70533752		0.67356	0.683559	0.572674	0.427875	0.214041	0.119006	-0.278553	-0.439453	-0.525215	-0.551259	-0.558119	-0.537193	-0.517343	-0.463941	-0.424263	-0.403639	-0.363243	-0.339951	-0.320888	-0.312143	-0.297609	-0.241111	-0.219508	-0.171844	-0.130622	-0.122166
70533989		0.856158	0.892165	0.901699	0.64246	-0.336114	-0.442323	-0.4445	-0.440243	-0.418324	-0.408617	-0.406877	-0.419755	-0.43664	-0.429138	-0.390021	-0.361196	-0.31095	-0.27683	-0.266489	-0.252191	-0.233465	-0.239323	-0.240568	-0.229239	-0.211098	-0.189483	-0.185346	-0.186673
70535050		-0.230832	-0.120934	-0.11884	-0.217005	-0.137491	-0.143208	-0.198075	-0.258442	-0.197123	-0.248582	-0.271925	-0.284027	-0.298248	-0.298571	-0.297752	-0.314603	-0.303504	-0.310648	-0.308089	-0.299881	-0.290904	-0.287545	-0.268515	-0.255821	-0.224707	-0.16193
70535120		0.01777	0.170348	-0.155402	-0.263319	-0.321091	-0.313805	-0.348958	-0.379864	-0.401988	-0.383706	-0.374491	-0.346792	-0.333485	-0.334186	-0.287386	-0.296852	-0.290152	-0.268972	-0.215392	-0.165624	-0.134871	-0.107843	-0.0584429	-0.0460608	-0.0208944	-0.00293485
70535427		-0.426114	-0.246958	-0.23223	-0.34658	-0.517607	-0.572509	-0.544432	-0.529604	-0.518829	-0.495167	-0.466171	-0.427834	-0.381752	-0.364304	-0.312131	-0.205361	-0.155444	-0.109061	-0.0957233	-0.104865	-0.0812963	-0.0809832	-0.0481046
70535664		0.0891943	0.0537853	-0.00672248	-0.100617	-0.218462	-0.305784	-0.362753	-0.384061	-0.415972	-0.432558	-0.431294	-0.402989	-0.372736	-0.347362	-0.322224	-0.317694	-0.2997	-0.291878	-0.254178	-0.287194	-0.262556	-0.24833	-0.270003	-0.249007
70535734		-0.882653	-0.723712	-0.571718	-0.444102	-0.405829	-0.436286	-0.476965	-0.492703	-0.468203	-0.449248	-0.456029	-0.454095	-0.436225	-0.377363	-0.286857	-0.264326	-0.25809	-0.270716	-0.269605	-0.248632	-0.243304	-0.229502	-0.224014	-0.225585	-0.214973	-0.200456	-0.192634
70535804		0.651573	0.891715	0.904697	0.794586	0.487972	-0.213251	-0.413744	-0.43425	-0.410352	-0.380356	-0.361771	-0.342978	-0.330068	-0.314359	-0.338937	-0.352898	-0.347652	-0.350092	-0.31956	-0.255857	-0.217418	-0.185817	-0.163766	-0.13488	-0.151185
70536278		0.0472642	0.0823546	0.18093	0.28982	0.34015	0.334601	0.30314	0.247317	0.197668	0.140117	0.0794538	-0.113236	-0.345552	-0.449854	-0.410148	-0.469787	-0.483539	-0.473485	-0.459076	-0.434738	-0.403888	-0.379139	-0.35873	-0.333748	-0.289447	-0.267168	-0.23059	-0.184709	-0.163026	-0.160965
70536348		0.159055	0.164701	0.125752	0.0216545	0.00793303	-0.129151	-0.207923	-0.231712	-0.22763	-0.209066	-0.187243	-0.173305	-0.172011	-0.175784	-0.189349	-0.165325	-0.163408	-0.141918	-0.126054	-0.123905	-0.138574	-0.140057	-0.161327	-0.187669	-0.228044	-0.266077	-0.292487	-0.327569
70536655		0.167414	0.173701	0.16937	0.153145	0.128831	0.100238	0.0694928	0.0272549	-0.0479801	-0.0332595	-0.127665	-0.208988	-0.263856	-0.28228	-0.314474	-0.310617	-0.314781	-0.326306	-0.336481	-0.342362	-0.347121	-0.343291	-0.321332	-0.297905	-0.242963	-0.18571	-0.130892	-0.0911845
70536725		0.238589	0.23797	0.233322	0.218	0.173007	0.0623891	-0.128291	-0.29358	-0.363387	-0.375216	-0.366193	-0.349821	-0.327684	-0.318762	-0.280312	-0.252692	-0.268902	-0.269819	-0.260292	-0.239238	-0.195414	-0.169535	-0.173157
70537576		0.258157	0.162882	-0.313151	-0.418808	-0.420382	-0.341342	-0.323684	-0.305148	-0.29265	-0.319031	-0.353747	-0.377425	-0.352457	-0.303944	-0.258086	-0.223955	-0.202005	-0.191722	-0.193011	-0.190327	-0.20001	-0.220393	-0.238565	-0.265455
70537716		-0.32579	-0.475812	-0.575878	-0.633641	-0.690435	-0.716434	-0.768626	-0.858544	-0.747215	-0.584384	-0.471434	-0.445192	-0.432953	-0.418375	-0.404134	-0.353465	-0.333764	-0.244571	-0.15831	-0.144474	-0.0732163	0.0397282	0.0874766	0.124154	0.149769	0.173842	0.193677	0.200506
70538023		-0.644272	-0.566704	-0.52307	-0.477053	-0.442087	-0.424108	-0.519461	-0.572482	-0.634701	-0.691689	-0.757375	-0.615114	-0.433634	-0.299408	-0.309901	-0.440979	-0.504199	-0.515577	-0.487383	-0.441833	-0.393865	-0.406876	-0.375125	-0.358177	-0.354998	-0.356426	-0.344852	-0.327421	-0.317559	-0.304057
70538330		-0.701906	-0.687622	-0.693659	-0.611309	-0.416804	-0.227961	-0.114393	-0.0586666	-0.0453251	-0.225915	-0.24747	-0.281283	-0.314541	-0.333413	-0.347808	-0.325956	-0.318671	-0.329286	-0.330373	-0.333304	-0.331727	-0.311098	-0.278425	-0.246224	-0.22823	-0.188507	-0.148678
70538637		-0.252978	-0.0272378	0.0230936	0.00245021	-0.0783039	-0.210529	-0.361218	-0.480829	-0.53606	-0.523741	-0.479026	-0.434724	-0.405495	-0.383046	-0.374836	-0.397978	-0.410281	-0.397468	-0.368039	-0.338181	-0.300814	-0.24897	-0.245214	-0.248295	-0.229439
70539014		-0.506357	-0.478486	-0.470401	-0.450187	-0.414726	-0.381905	-0.354152	-0.218078	-0.116126	-0.0706281	-0.155771	-0.237042	-0.266662	-0.278326	-0.282669	-0.287069	-0.294295	-0.295475	-0.311727	-0.320996	-0.338276	-0.328146	-0.276253	-0.224742	-0.195943	-0.188629
70539181		0.133538	0.126349	0.122743	0.103213	0.0531637	-0.0514804	-0.240576	-0.483452	-0.6238	-0.487936	-0.447981	-0.40961	-0.354111	-0.36352	-0.398564	-0.385863	-0.340907	-0.26386	-0.193814	-0.166019	-0.140367	-0.119696	-0.0690381	-0.0251661	-0.0062549	-0.0268274	-0.0505746
70541777		0.0426939	0.0503031	0.0452926	0.0832545	-0.144136	-0.336365	-0.591232	-0.654764	-0.562618	-0.482732	-0.451044	-0.432965	-0.411347	-0.385891	-0.34024	-0.314691	-0.291108	-0.285756	-0.288573	-0.287438	-0.30553	-0.303948	-0.309804	-0.295958	-0.27594	-0.242289
70541917		-0.148642	-0.229677	-0.391135	-0.455911	-0.513551	-0.56668	-0.637413	-0.665405	-0.753796	-0.811832	-0.739474	-0.576546	-0.403169	-0.228202	-0.153737	-0.166159	-0.183878	-0.225836	-0.201675	-0.245478	-0.290881	-0.275797	-0.264477	-0.266571	-0.251635	-0.239953	-0.246723	-0.232826	-0.230948	-0.231433
70542224		-0.179455	-0.135346	-0.0480155	0.0714411	0.149654	0.132884	0.0900769	0.0371959	-0.0521401	-0.054439	0.0614637	0.134563	0.106418	-0.0652461	-0.304668	-0.411454	-0.424445	-0.405109	-0.374644	-0.35631	-0.367514	-0.382653	-0.380655	-0.373807	-0.38028	-0.351821	-0.316055	-0.300529	-0.265764
70542461		0.385946	0.213535	0.114371	0.0033085	-0.0707657	-0.124288	-0.254999	-0.347858	-0.491351	-0.470864	-0.451197	-0.423532	-0.425705	-0.417375	-0.447212	-0.439832	-0.419189	-0.392291	-0.381522	-0.368779	-0.364667	-0.354949	-0.346604	-0.326969	-0.308406	-0.27626	-0.236786	-0.203185	-0.17194	-0.140284
70542838		-0.53839	-0.27163	-0.164355	-0.162898	-0.274664	-0.556364	-0.869529	-0.915345	-0.89995	-0.807185	-0.759053	-0.773732	-0.738116	-0.645242	-0.553008	-0.504688	-0.510497	-0.505306	-0.469857	-0.430893	-0.446596	-0.376047	-0.307829	-0.26596	-0.242519	-0.255541	-0.210838	-0.213534	-0.208003	-0.24493
70543215		-0.756275	-0.771281	-0.817948	-0.872266	-0.907112	-0.91592	-0.908614	-0.850167	-0.706346	-0.555743	-0.452309	-0.361918	-0.321016	-0.299692	-0.289795	-0.289688	-0.28218	-0.280687	-0.239484	-0.202909	-0.188151	-0.189192	-0.215445
70544066		-0.117952	-0.0609336	0.100411	0.360919	0.42758	0.489498	0.397621	0.297065	0.168941	0.103412	0.0264036	-0.0270182	-0.057563	-0.0892999	-0.112294	-0.132797	-0.152972	-0.171177	-0.168755	-0.181214	-0.172135	-0.143934	-0.125239	-0.120951	-0.143385	-0.158239	-0.189927
70544136		0.0152503	0.0198967	0.0273961	-0.110255	-0.317387	-0.470704	-0.599135	-0.525333	-0.464603	-0.419946	-0.384938	-0.355169	-0.323607	-0.32064	-0.310738	-0.307076	-0.290538	-0.251	-0.196574	-0.174455	-0.187709	-0.184098	-0.201559	-0.207941	-0.21544
70544206		-0.554522	-0.840912	-0.487861	-0.473403	-0.588235	-0.490994	-0.642899	-0.573057	-0.462361	-0.412571	-0.337762	-0.352403	-0.371135	-0.371219	-0.369415	-0.38954	-0.374658	-0.328474	-0.27955	-0.267707	-0.221106	-0.199116	-0.193343	-0.212748	-0.244745	-0.263306	-0.265929
70544373		-0.745743	-0.643986	-0.335441	-0.368471	-0.418917	-0.284364	-0.369419	-0.295328	-0.248861	-0.24693	-0.269954	-0.294454	-0.310901	-0.320926	-0.260484	-0.259839	-0.255398	-0.249616	-0.25053	-0.242045	-0.231363	-0.193576	-0.14157	-0.0965571
70545127		-0.888505	-0.815176	-0.40034	-0.247392	-0.223021	-0.3663	-0.525558	-0.54764	-0.48697	-0.391427	-0.337527	-0.327944	-0.296206	-0.271639	-0.231989	-0.22062	-0.209749	-0.197811	-0.175207	-0.186316	-0.191715	-0.219386	-0.219871	-0.23266	-0.22481
70545811		0.637477	0.504798	0.322237	0.0874377	-0.0112813	-0.109055	-0.201597	-0.247702	-0.34948	-0.34295	-0.358006	-0.369081	-0.444578	-0.403385	-0.378649	-0.358127	-0.332063	-0.357477	-0.326125	-0.305265	-0.293703	-0.293542	-0.2993	-0.31764	-0.321799	-0.340773	-0.309964	-0.327697
70546425		0.0336195	-0.0106841	-0.0322751	0.0191982	0.0431916	0.0703353	0.0638489	-0.115425	-0.295401	-0.379206	-0.635982	-0.686455	-0.739193	-0.808392	-0.938233	-0.8238	-0.774086	-0.713535	-0.607315	-0.522429	-0.46289	-0.426979	-0.406764	-0.396009	-0.385605	-0.359737	-0.284223	-0.249568	-0.195069	-0.199891
70546662		-0.112774	-0.0296234	0.0725333	0.0638746	-0.0123789	-0.0573831	0.0783189	-0.0279061	-0.0820057	-0.0865389	-0.160777	-0.243157	-0.185426	-0.297119	-0.359222	-0.344477	-0.363503	-0.368427	-0.348441	-0.325152	-0.311037	-0.306947	-0.310497	-0.304942	-0.29495
70546732		-0.29872	-0.315771	-0.384851	-0.262731	-0.34631	-0.448802	-0.522765	-0.619177	-0.789012	-0.812276	-0.702085	-0.545117	-0.460999	-0.371292	-0.327422	-0.283962	-0.261225	-0.256354	-0.253134	-0.158891	-0.148275	-0.137932	-0.0915653	-0.0354787	-0.0171529	0.00547882	0.0332471	0.0397478	0.0440171	0.0469488
70547039		-0.115605	-0.0616189	-0.171656	-0.142899	-0.180815	-0.203121	-0.179754	-0.0712419	0.0633699	0.161457	0.240041	0.321066	0.405281	0.48635	0.583531	0.79997	0.342521	-0.142038	-0.265424	-0.319868	-0.347076	-0.34049	-0.34022	-0.335883	-0.308998	-0.278075	-0.255302
70547276		0.0473121	0.0104609	-0.00646492	-0.0607122	-0.0843427	-0.0852847	-0.046034	0.0114351	-0.00408664	-0.081424	-0.12575	-0.169008	-0.214087	-0.25392	-0.278007	-0.280389	-0.263351	-0.24291	-0.227172	-0.162693	-0.123641	-0.0844766	-0.048541	-0.00841542	0.00640623	0.00998352	0.00959803	0.00657099	0.00472311	-0.00015702
70547416		-0.369095	-0.319255	-0.150515	0.181928	0.341428	0.313249	0.297176	0.184432	0.0618611	-0.0933871	-0.22011	-0.28422	-0.264299	-0.250521	-0.244861	-0.300423	-0.303135	-0.306771	-0.31729	-0.321739	-0.305463	-0.28282	-0.265991	-0.275308	-0.269826	-0.273595	-0.259123
70548197		0.07001	0.0589526	0.0891937	0.0945378	0.109551	0.133878	0.17073	0.154343	0.113802	0.0583604	-0.0124911	-0.107745	-0.213026	-0.306176	-0.385746	-0.454059	-0.503011	-0.523704	-0.523263	-0.515108	-0.501109	-0.48876	-0.481117	-0.470867	-0.444135	-0.400677	-0.380349	-0.335773	-0.307753	-0.310191
70548644		-0.170149	-0.242331	-0.301303	-0.390307	-0.513489	-0.561138	-0.538584	-0.466122	-0.429403	-0.3266	-0.32459	-0.339305	-0.332473	-0.334183	-0.3321	-0.317641	-0.31153	-0.307866	-0.302533
70549021		-0.791373	-0.582883	-0.71129	-0.674097	-0.641061	-0.609097	-0.560906	-0.52971	-0.445177	-0.462156	-0.402779	-0.388161	-0.360286	-0.353284	-0.367235	-0.346754	-0.30816	-0.291802	-0.287709	-0.292602	-0.288041	-0.280155	-0.281594	-0.270059	-0.271685	-0.274085	-0.299986	-0.309845
70549495		-0.65697	-0.745846	-0.81391	-0.905077	-0.862804	-0.913953	-0.967597	-0.949188	-0.779245	-0.75798	-0.513552	-0.395859	-0.390638	-0.435354	-0.509048	-0.491744	-0.335098	-0.302815	-0.271249	-0.243843	-0.229193	-0.232241	-0.25259	-0.269557	-0.265183	-0.256203	-0.235485	-0.233515	-0.246339
70550249		0.183166	0.213541	0.162532	0.061278	-0.185339	-0.0840172	-0.355481	-0.297367	-0.362776	-0.350734	-0.343745	-0.338273	-0.3473	-0.323447	-0.318957	-0.317893	-0.293857	-0.265345	-0.222952	-0.188489	-0.19086	-0.177086	-0.150192	-0.130027
70550793		0.689617	0.942087	0.895817	0.784779	0.619242	0.600286	0.39236	0.43274	0.317896	0.264816	0.260011	0.302826	0.280982	0.331673	0.357641	0.358483	0.327634	0.273911	0.202814	0.142135	0.172285	0.23936	0.313058	0.407963	0.380687	0.590611	0.668321	0.739999
70551784		0.133868	0.162957	0.17128	0.242588	0.359999	0.520886	0.658114	-0.11498	-0.292655	-0.317368	-0.291207	-0.274481	-0.274218	-0.283624	-0.288394	-0.289821	-0.308323	-0.327167	-0.327879	-0.312759	-0.299729	-0.295753	-0.291242	-0.298238	-0.300143
70551854		-0.0815671	-0.231845	-0.376492	-0.461054	-0.529733	-0.575694	-0.570205	-0.52903	-0.47141	-0.438441	-0.411805	-0.421264	-0.37412	-0.338963	-0.312219	-0.282742	-0.266232	-0.257638	-0.258834	-0.257834	-0.247582	-0.222534	-0.212351	-0.179795	-0.189121
70552161		-0.727275	-0.53309	-0.484495	-0.456287	-0.426516	-0.425099	-0.462512	-0.456553	-0.420119	-0.370559	-0.363782	-0.355712	-0.335501	-0.330185	-0.319587	-0.315047	-0.357919	-0.3689	-0.370773	-0.329059	-0.297722	-0.24707	-0.222555	-0.210165	-0.207734	-0.208584
70552301		-0.17325	-0.466408	-0.29246	-0.286567	-0.3629	-0.467985	-0.521995	-0.641484	-0.678751	-0.668529	-0.606562	-0.549354	-0.541319	-0.588703	-0.645756	-0.649002	-0.619862	-0.589222	-0.56133	-0.520862	-0.465051	-0.429854	-0.415536	-0.420889	-0.437529	-0.461651	-0.43238	-0.455508	-0.40751	-0.351068
70552468		-0.0707136	-0.0655082	0.0282072	0.320433	0.376237	0.328725	0.291909	0.249702	0.138528	-0.0990287	-0.268297	-0.40198	-0.502359	-0.551176	-0.559279	-0.562774	-0.524754	-0.460423	-0.402679	-0.369622	-0.353007	-0.332061	-0.300222	-0.258574	-0.21958	-0.217437	-0.208277	-0.19852	-0.188655	-0.163571
70552608		-0.262185	-0.390308	-0.575079	-0.73388	-0.736638	-0.601056	-0.534784	-0.464428	-0.469753	-0.502913	-0.467605	-0.441977	-0.37159	-0.335064	-0.32455	-0.33344	-0.347132	-0.349876	-0.348924	-0.318334	-0.31279	-0.303424	-0.271094	-0.214762	-0.239777	-0.201428
70552775		-0.351629	-0.638626	-0.791098	-0.727082	-0.62616	-0.573178	-0.550731	-0.529316	-0.498587	-0.466514	-0.440174	-0.424253	-0.419571	-0.417818	-0.40368	-0.366485	-0.331741	-0.314671	-0.296684	-0.292012	-0.301257	-0.301446	-0.290528	-0.24675	-0.181024
70553152		-0.0184666	0.0258182	0.0425959	0.013712	-0.0665115	0.122128	-0.629454	-0.474073	-0.417064	-0.392605	-0.376153	-0.365202	-0.354341	-0.321697	-0.303529	-0.296937	-0.271416	-0.258253	-0.24427	-0.239146	-0.224133	-0.223646	-0.208341	-0.219062	-0.224403	-0.22234
70553529		-0.484967	-0.453726	-0.433594	-0.412135	-0.380361	-0.372542	-0.338224	-0.303413	-0.296973	-0.298199	-0.277124	-0.263741	-0.246606	-0.224689	-0.201266	-0.185838	-0.163323	-0.158468	-0.145938	-0.127877	-0.109436	-0.123976	-0.132981	-0.150928
70553696		-0.342401	-0.214702	0.0166699	0.311011	0.490859	0.411627	0.551272	0.535224	0.465547	0.137847	-0.0724496	0.024903	-0.176462	-0.188208	-0.170931	-0.14318	-0.20424	-0.238879	-0.26004	-0.275713	-0.291877	-0.296174	-0.287025	-0.301781
70553836		-0.603148	-0.844262	-0.767353	-0.762414	-0.794543	-0.842156	-0.891378	-0.924322	-0.917102	-0.84787	-0.750767	-0.682058	-0.635028	-0.617332	-0.567335	-0.579527	-0.5423	-0.514583	-0.443802	-0.472079	-0.341367	-0.304085	-0.204548	-0.20352	-0.145323	-0.138468	-0.0789001	-0.0398069	-0.0261131	-0.0109988
70554073		0.0416655	0.0462921	0.0690589	-0.330861	-0.348872	-0.259586	-0.104635	-0.13077	-0.160509	-0.199351	-0.306551	-0.314286	-0.31348	-0.31235	-0.310058	-0.302954	-0.283197	-0.29242	-0.287294	-0.284485	-0.288621	-0.306775	-0.303696	-0.305072	-0.277373	-0.250109	-0.225651
70554827		0.1961	0.195621	0.184579	0.116756	-0.0514581	-0.364976	-0.545706	-0.502832	-0.443123	-0.394449	-0.345603	-0.310834	-0.280509	-0.251593	-0.219801	-0.194048	-0.177276	-0.152639	-0.145838	-0.134325	-0.121566	-0.110218	-0.113222	-0.114543	-0.123165
70555134		0.0221718	0.0350093	0.0350277	0.0139893	-0.0373006	-0.132297	-0.268975	-0.311968	-0.383358	-0.406	-0.412631	-0.405388	-0.390095	-0.375136	-0.360355	-0.336172	-0.336299	-0.316589	-0.289359	-0.264274	-0.220724	-0.17505
70555204		0.671881	0.715078	0.594338	0.386422	0.453123	0.0223789	-0.153072	-0.253724	-0.299879	-0.3011	-0.301268	-0.240761	-0.198024	-0.225466	-0.193454	-0.169039	-0.127738	-0.107026	-0.116437	-0.121215	-0.14234	-0.16547	-0.189914	-0.200174	-0.225916	-0.241779	-0.25391	-0.259119	-0.264335	-0.298192
70555371		0.367278	0.335269	0.356815	0.174374	-0.168969	-0.541114	-0.556142	-0.528444	-0.494657	-0.464279	-0.42751	-0.367217	-0.353984	-0.346872	-0.35368	-0.350416	-0.315754	-0.291534	-0.307011	-0.279426	-0.250992	-0.218626	-0.192997	-0.184487	-0.186076	-0.193324
70555511		0.195584	0.0783099	0.023555	-0.0458138	-0.141715	-0.201371	-0.233557	-0.246392	-0.279021	-0.279591	-0.284016	-0.314307	-0.321285	-0.340033	-0.332438	-0.316624	-0.302819	-0.278183	-0.26356	-0.262557	-0.276884	-0.312668	-0.342095	-0.38417	-0.400833	-0.405845
70556125		0.417507	0.533038	0.534976	0.543688	0.486647	0.467472	0.443083	0.459286	0.152108	0.527511	0.380129	0.344069	-0.127223	-0.226689	-0.205244	-0.217053	-0.241652	-0.305956	-0.262915	-0.227508	-0.180075	-0.117272	-0.0933797	-0.0272747	-0.0358687	-0.0139098	-0.0386019	-0.0246339	-0.0062573	0.00585588
70556739		0.579081	0.581593	0.468438	0.308884	0.157333	0.0770032	0.0483556	0.0331301	0.00906164	-0.0359552	-0.117603	-0.256121	-0.394673	-0.455601	-0.472085	-0.473768	-0.469359	-0.45657	-0.449477	-0.427785	-0.408053	-0.397041	-0.39469	-0.387342	-0.386647	-0.352726
70557046		-0.201079	-0.117722	0.0266922	0.161389	0.230201	0.25314	0.227738	0.191034	0.162136	0.153199	0.158476	0.16778	0.145632	0.0203138	-0.215972	-0.641638	-0.661688	-0.518575	-0.448211	-0.464819	-0.449368	-0.43305	-0.409044	-0.369481	-0.322689	-0.283323	-0.261048	-0.245206	-0.218708	-0.220019
70557353		-0.157221	-0.0627613	0.0172886	0.0473226	0.0038117	-0.0459174	-0.0375022	0.0469667	0.169312	0.126126	0.0587676	-0.10582	-0.447201	-0.557164	-0.481075	-0.412862	-0.437198	-0.401592	-0.373187	-0.359102	-0.355844	-0.362299	-0.374547	-0.384089	-0.375242	-0.348022	-0.328807	-0.291364
70557730		-0.246079	-0.370589	-0.471227	-0.54906	-0.654487	-0.826705	-0.885307	-0.684666	-0.607383	-0.621275	-0.695496	-0.759509	-0.727206	-0.672951	-0.584357	-0.529302	-0.488945	-0.456402	-0.434627	-0.424565	-0.392327	-0.381655	-0.360256	-0.317055	-0.277992	-0.257996	-0.262531	-0.259024	-0.259945
70558414		-0.910679	-0.85284	-0.754036	-0.673881	-0.712518	-0.709847	-0.76019	-0.800978	-0.620079	-0.504687	-0.420689	-0.455209	-0.436396	-0.423442	-0.402284	-0.470551	-0.427369	-0.386376	-0.359725	-0.397636	-0.392794	-0.38176	-0.346264	-0.331378	-0.294636	-0.222097	-0.200128	-0.157403	-0.124416	-0.0645527
70558651		0.111381	0.120241	0.165182	0.196267	0.258505	0.336271	0.385703	0.354423	0.299241	0.279615	0.187979	0.0920514	-0.0413321	-0.00475666	-0.147827	-0.488749	-0.439814	-0.405978	-0.372837	-0.321898	-0.310991	-0.325927	-0.377313	-0.380187	-0.393303	-0.401814	-0.393858	-0.354284	-0.299443	-0.262536
70559195		0.0907893	0.0582431	-0.0437718	-0.218863	-0.389558	-0.473812	-0.484661	-0.46844	-0.448725	-0.405065	-0.394549	-0.377048	-0.365119	-0.362077	-0.366772	-0.371688	-0.361612	-0.34576	-0.315202	-0.283256
70559405		0.190565	0.09014	-0.133658	-0.402159	-0.328354	-0.335083	-0.343371	-0.380744	-0.342738	-0.335216	-0.32987	-0.309027	-0.283973	-0.275927	-0.260185	-0.234798	-0.201333	-0.200177	-0.195011	-0.212802	-0.206971	-0.188389	-0.184963	-0.186014
70559572		0.0333656	0.124381	0.177357	0.185203	0.133519	-0.00711368	-0.206389	-0.332709	-0.370601	-0.374633	-0.373568	-0.370624	-0.365522	-0.331409	-0.292255	-0.263509	-0.245597	-0.225975	-0.200991	-0.166802	-0.10305	-0.084468	-0.0411647
70559642		0.527822	0.613359	0.574876	0.534815	0.455029	0.345083	0.211785	0.0658249	-0.165737	-0.188891	-0.32842	-0.342352	-0.337463	-0.322848	-0.303738	-0.29906	-0.260972	-0.276203	-0.228214	-0.200457	-0.148819	-0.115023	-0.0980178	-0.0890116	-0.0728082	-0.0613391	-0.0433677	-0.0201544	-0.0296617	-0.0824855
70560186		-0.581637	-0.782048	-0.776403	-0.971407	-0.92361	-0.865724	-0.794409	-0.730631	-0.678457	-0.653026	-0.602645	-0.544839	-0.481719	-0.446597	-0.455182	-0.461958	-0.448351	-0.450609	-0.42641	-0.394839	-0.350221	-0.315732	-0.274955	-0.234537	-0.181373	-0.145199	-0.062093
70560493		-0.549427	-0.495228	-0.429714	-0.39103	-0.371045	-0.421656	-0.400555	-0.364964	-0.327216	-0.295405	-0.276607	-0.258993	-0.259714	-0.255035	-0.282595	-0.287215	-0.281644	-0.295275	-0.223121	-0.164802	-0.08237	-0.0259824	-0.00351257	-0.0172335	-0.0171186	0.00081828
70561247		-0.669035	-0.614341	-0.601857	-0.550851	-0.515284	-0.488377	-0.475078	-0.469492	-0.449959	-0.412783	-0.410975	-0.375073	-0.369953	-0.333384	-0.307976	-0.270935	-0.247047	-0.214633	-0.20079	-0.174529	-0.173023	-0.185842	-0.170187	-0.21417	-0.222199	-0.263806
70561317		0.310976	0.346839	0.37902	0.398744	0.404288	0.374377	0.191573	-0.287952	-0.364442	-0.386984	-0.390257	-0.405234	-0.383005	-0.350472	-0.328685	-0.328823	-0.276382	-0.264598	-0.223868	-0.202348	-0.169322	-0.142711	-0.103415	-0.0722017	-0.0508508
70561931		-0.154223	-0.0549846	-0.000337279	0.0176288	0.0117856	-0.0152436	-0.0744732	-0.173263	-0.441196	-0.529158	-0.526735	-0.48443	-0.461685	-0.444334	-0.429854	-0.419467	-0.413987	-0.365574	-0.316403	-0.320393	-0.271127	-0.220482	-0.193036	-0.183959	-0.165118	-0.151182	-0.116453	-0.0885659	-0.0600889	-0.0377581
70562238		0.603305	0.523602	0.469107	0.388862	0.470371	0.193948	-0.073963	-0.10625	-0.262245	-0.34038	-0.352008	-0.362232	-0.340564	-0.351594	-0.337217	-0.359302	-0.364621	-0.363177	-0.349198	-0.323378	-0.32338	-0.314787	-0.287792
70562308		0.050215	0.0205387	-0.00201966	0.0359265	0.103716	0.162998	0.245979	0.33997	0.397441	0.429721	0.445616	0.450549	0.393215	0.399339	-0.20654	-0.539138	-0.52657	-0.511653	-0.511086	-0.470855	-0.418297	-0.349582	-0.363334	-0.349769	-0.320163	-0.267665	-0.241097	-0.215661	-0.179909	-0.152224
70562475		0.334836	0.298332	0.266033	0.223343	0.167318	0.0994503	0.0105713	-0.122786	-0.426646	-0.476436	-0.551843	-0.614526	-0.656972	-0.667433	-0.637822	-0.584709	-0.525794	-0.477432	-0.459341	-0.447319	-0.399778	-0.359765	-0.345957	-0.312237	-0.27023	-0.223734	-0.183629	-0.174581	-0.155221	-0.165571
70562615		-0.585996	-0.575769	-0.557714	-0.528021	-0.494225	-0.449584	-0.422071	-0.412236	-0.408957	-0.380445	-0.31911	-0.250459	-0.175976	-0.169818	-0.122002	-0.0980018	-0.08971	-0.103019	-0.105858	-0.103399	-0.0958297	-0.0805056	-0.0698549	-0.0695169
70562852		0.140479	0.183119	0.542335	0.275132	-0.0741217	-0.318746	-0.336768	-0.349294	-0.349021	-0.309927	-0.300636	-0.294071	-0.296514	-0.338924	-0.332833	-0.305111	-0.278785	-0.271627	-0.290373	-0.31213	-0.305291	-0.286571	-0.263121	-0.24124	-0.249408	-0.241997
70562922		0.0154114	0.0578287	0.0329612	-0.0149134	-0.0583464	-0.0873807	-0.0413973	-0.011336	-0.0288052	-0.10602	-0.443793	-0.522473	-0.488601	-0.447045	-0.375005	-0.347843	-0.330576	-0.318334	-0.304191	-0.288298	-0.273225	-0.263097	-0.2535	-0.234126	-0.216107	-0.194611
70563089		-0.277536	-0.375291	-0.506141	-0.693623	-0.798118	-0.685927	-0.590285	-0.529882	-0.472177	-0.41086	-0.374185	-0.35092	-0.339603	-0.326737	-0.304353	-0.268806	-0.25633	-0.258034	-0.256937	-0.267903	-0.271727	-0.278078	-0.280636
70563229		-0.149464	-0.200747	-0.25461	-0.26151	-0.282819	-0.386624	-0.62488	-0.367809	-0.412804	-0.480788	-0.503733	-0.497083	-0.446483	-0.390228	-0.374103	-0.371079	-0.372183	-0.300362	-0.282152	-0.265809	-0.250035	-0.250709	-0.218031	-0.176001	-0.127209	-0.10421	-0.0962227	-0.104209
70563466		0.248091	0.306334	0.309832	0.318024	0.310707	0.303855	0.207165	-0.68026	-0.676708	-0.528028	-0.374158	-0.351378	-0.380678	-0.363017	-0.377235	-0.351482	-0.33162	-0.296944	-0.259662	-0.217748	-0.172159	-0.154173	-0.121688	-0.0874489	-0.0719878
70563843		0.748115	0.976294	0.885311	0.245821	-0.21379	-0.305223	-0.32336	-0.341196	-0.279325	-0.248259	-0.205908	-0.240059	-0.262253	-0.273914	-0.270431	-0.263246	-0.258744	-0.21242	-0.239906	-0.212262	-0.197335	-0.192898	-0.209826	-0.216463	-0.241025	-0.23856	-0.24939	-0.268995
70564220		0.38433	0.430004	0.458048	0.460315	0.479263	0.468371	0.471817	0.479937	0.48586	0.468031	0.00584276	-0.258677	-0.325115	-0.349209	-0.348577	-0.334118	-0.289427	-0.250218	-0.22002	-0.181849	-0.169648	-0.128006	-0.0989073	-0.0851093	-0.0708663
70564764		-0.046841	-0.069598	-0.127789	-0.209866	-0.310913	-0.411025	-0.445375	-0.512703	-0.520752	-0.35844	-0.184064	-0.135557	-0.147759	-0.25958	-0.329799	-0.301479	-0.340759	-0.360489	-0.356373	-0.34279	-0.336894	-0.337322	-0.327965	-0.318751	-0.318165	-0.305788	-0.299498	-0.291506	-0.289896	-0.293015
70565141		0.114509	0.0374286	-0.0249946	-0.173617	-0.558487	-0.634978	-0.556438	-0.488055	-0.453508	-0.343657	-0.271408	-0.214121	-0.203859	-0.21827	-0.244766	-0.268632	-0.292231	-0.324611	-0.336696	-0.335816	-0.340233	-0.323669	-0.317009	-0.294255	-0.2882	-0.286709
70565448		0.126431	0.126829	0.111941	0.0186059	-0.0896271	-0.213983	-0.30308	-0.352271	-0.374433	-0.380218	-0.378939	-0.349619	-0.329382	-0.313693	-0.309342	-0.312625	-0.295064	-0.257653	-0.246445	-0.24584	-0.268577	-0.267808
70565685		0.371108	0.424586	0.495915	0.464172	0.512543	0.447768	0.348038	0.227334	0.102964	0.345759	-0.0992863	-0.087867	-0.119773	-0.340762	-0.389537	-0.402423	-0.421006	-0.429731	-0.413934	-0.330953	-0.315372	-0.299523	-0.291718	-0.296905	-0.265188	-0.252894	-0.25532	-0.281946	-0.303828	-0.311105
70565755		-0.240306	-0.270227	-0.30006	-0.333362	-0.353128	-0.336419	-0.304569	-0.277808	-0.292216	-0.27055	-0.269679	-0.240508	-0.212549	-0.190093	-0.149772	-0.107262	-0.0796937	-0.0509443	-0.0348102	-0.0311296	-0.0444109	-0.0822198	-0.132514	-0.203727	-0.271337
70567430		0.508762	0.319611	-0.000357237	-0.16506	-0.225062	-0.234946	-0.213513	-0.186398	-0.180486	-0.200819	-0.186267	-0.283415	-0.511974	-0.752282	-0.622784	-0.491637	-0.455914	-0.46551	-0.506562	-0.471235	-0.406468	-0.340817	-0.343252	-0.292303	-0.283376	-0.229115	-0.210611	-0.170037	-0.158886	-0.150646
70567807		0.247482	0.123322	0.0370479	-0.097482	-0.189388	-0.252425	-0.288955	-0.312135	-0.328225	-0.315574	-0.321533	-0.301208	-0.281368	-0.241823	-0.201555	-0.197128	-0.161466	-0.149329	-0.186446	-0.233731	-0.279031	-0.342195
70568588		0.804632	0.836575	0.526359	-0.125318	-0.37369	-0.432651	-0.45394	-0.459063	-0.45485	-0.419504	-0.382419	-0.358152	-0.348386	-0.349283	-0.345514	-0.325098	-0.274554	-0.234201	-0.206908	-0.193163	-0.16565	-0.135116	-0.0970903	-0.068072	-0.0501055	-0.0237284
70568965		0.163523	0.0694834	0.0194745	-0.0465294	-0.144222	-0.234027	-0.312454	-0.383508	-0.42168	-0.409091	-0.431378	-0.410496	-0.413338	-0.414505	-0.346427	-0.322928	-0.305967	-0.264458	-0.234832	-0.183338	-0.1699	-0.144947	-0.133277	-0.120155	-0.132954	-0.135054
70569035		-0.294535	-0.313342	-0.350236	-0.328357	-0.322837	-0.346536	-0.440526	-0.456997	-0.45038	-0.441962	-0.404112	-0.371393	-0.375087	-0.352923	-0.365913	-0.355989	-0.361559	-0.35782	-0.343473	-0.326464	-0.305201	-0.310172	-0.293029	-0.277112	-0.250911
70570333		-0.273827	-0.472287	-0.554464	-0.54097	-0.535377	-0.537501	-0.540861	-0.543591	-0.542764	-0.525868	-0.479198	-0.426144	-0.4229	-0.387326	-0.354182	-0.317228	-0.288121	-0.268026	-0.234464	-0.224142	-0.21019	-0.189786	-0.168546	-0.156916	-0.152206
70570403		-0.769013	-0.816741	-0.889261	-0.959404	-0.793084	-0.656931	-0.438148	-0.203475	-0.0115411	0.115472	0.174364	0.159056	0.147214	-0.0292175	-0.18754	-0.32274	-0.369563	-0.372669	-0.362425	-0.364727	-0.369987	-0.383199	-0.356183	-0.331154	-0.301766	-0.264437	-0.232652	-0.249025	-0.227765	-0.245113
70570640		-0.151084	-0.189534	-0.248699	-0.307763	-0.357131	-0.394404	-0.414517	-0.410458	-0.390629	-0.34062	-0.302874	-0.280371	-0.252699	-0.258923	-0.218386	-0.193127	-0.16723	-0.124491	-0.0969958	-0.137331	-0.1172	-0.109803	-0.113284
70570710		-0.0532797	-0.116843	-0.109166	-0.0160189	0.137741	0.234546	0.210997	0.117401	-0.0455933	0.0423893	-0.0704242	-0.0613843	-0.0615418	-0.0730596	-0.120284	-0.223232	-0.375217	-0.420029	-0.390051	-0.345471	-0.310155	-0.304628	-0.310808	-0.325419	-0.350399	-0.352489	-0.337267	-0.332095	-0.280549	-0.259777
70571491		-0.220973	0.0869473	0.312696	0.313862	0.312981	0.285893	0.22452	0.190994	0.155985	0.135414	0.140678	0.0607211	0.0828319	0.111495	0.128994	0.00105257	-0.0260734	-0.0755708	-0.138888	-0.262476	-0.30615	-0.348956	-0.383112	-0.423896	-0.425321	-0.408589	-0.399207	-0.36907	-0.336205	-0.310889
70571561		-0.324909	-0.312975	-0.337367	-0.426006	-0.485643	-0.495391	-0.424317	-0.364023	-0.339046	-0.327717	-0.334007	-0.311532	-0.322305	-0.304062	-0.291938	-0.285636	-0.260984	-0.270947	-0.259783	-0.262168	-0.266472	-0.252168	-0.243962	-0.246287	-0.236339	-0.238575	-0.2499	-0.249777
70571631		-0.374696	-0.478916	-0.513649	-0.533166	-0.445368	-0.45018	-0.530528	-0.533249	-0.511912	-0.482545	-0.338297	-0.18544	-0.0846325	-0.101336	-0.0659728	-0.0467411	-0.0304467	-0.00706152	-0.0186353	-0.0723942	-0.0722001	-0.0839193	-0.080451	-0.0849056	-0.0819138	-0.0642827	-0.0441835	-0.0105397	0.0351185	0.0892062
70571938		0.132853	0.155935	0.116101	0.0344437	-0.117803	-0.255529	-0.313707	-0.211068	-0.22465	-0.255018	-0.243301	-0.23678	-0.231177	-0.255278	-0.238448	-0.241495	-0.239288	-0.219061	-0.206067	-0.199434	-0.21127	-0.257744
70572552		-0.355581	-0.36557	-0.368488	-0.382833	-0.407533	-0.403917	-0.351036	-0.29753	-0.261264	-0.24158	-0.23346	-0.234701	-0.241828	-0.267385	-0.283283	-0.283756	-0.288019	-0.280757	-0.264523	-0.242144	-0.212453
70572789		-0.603476	-0.482641	-0.454606	-0.533768	-0.698702	-0.863594	-0.882728	-0.817991	-0.704637	-0.583483	-0.49826	-0.432784	-0.427271	-0.400287	-0.372073	-0.353746	-0.332758	-0.279004	-0.235403	-0.195212	-0.19223	-0.163152	-0.150192	-0.136709	-0.102908	-0.0699928
70573236		0.159809	0.176277	0.207953	0.272098	0.350065	0.397555	0.380325	0.306052	0.220725	0.112404	0.0173262	-0.134924	-0.276415	-0.352085	-0.398675	-0.431071	-0.458848	-0.480061	-0.501977	-0.504135	-0.484166	-0.448423	-0.449527	-0.438293	-0.40268	-0.36354	-0.310553	-0.249293	-0.188883
70573780		-0.230701	-0.248905	-0.248041	-0.250633	-0.273581	-0.323074	-0.311017	-0.407473	-0.479232	-0.494817	-0.471053	-0.434138	-0.368665	-0.353551	-0.323018	-0.2343	-0.189519	-0.148899	-0.124772	-0.162224	-0.161535	-0.197026	-0.186244	-0.144626	-0.143353	-0.122794	-0.122988	-0.130519	-0.137508	-0.137263
70573920		-0.259939	-0.0960716	0.00307138	-0.140325	-0.171384	-0.235413	-0.289474	-0.301545	-0.30763	-0.311699	-0.278598	-0.253459	-0.22369	-0.219929	-0.19704	-0.183368	-0.184654	-0.18072	-0.178102	-0.179958	-0.178653	-0.17781	-0.179747	-0.187375
70574087		-0.313865	-0.356258	-0.418707	-0.457473	-0.466818	-0.448996	-0.411344	-0.340108	-0.26081	-0.236986	-0.2272	-0.2176	-0.202601	-0.158294	-0.130105	-0.132939	-0.123682	-0.129178	-0.147137	-0.1758	-0.207494	-0.230558	-0.285846	-0.323814
70574841		-0.0541931	-0.102236	-0.0899752	-0.132708	-0.159307	-0.158793	-0.188295	-0.244729	-0.317314	-0.381868	-0.383661	-0.365355	-0.364637	-0.296685	-0.313456	-0.245685	-0.274449	-0.261304	-0.27052	-0.267927	-0.232943	-0.16879	-0.106682	-0.0796518	-0.0778612	-0.0942387	-0.109282	-0.132274
70575692		-0.198029	-0.297972	-0.296382	-0.321461	-0.335574	-0.338308	-0.31165	-0.231252	-0.192081	-0.242471	-0.366277	-0.495147	-0.568578	-0.496606	-0.430098	-0.359845	-0.253338	-0.239516	-0.204426	-0.274789	-0.296484	-0.287995	-0.354442	-0.419808	-0.413037	-0.44459	-0.426802	-0.409482	-0.416529	-0.406747
70575762		-0.144549	-0.381521	-0.364282	-0.554696	-0.629085	-0.573195	-0.447335	-0.382737	-0.196926	-0.238797	-0.250225	-0.258103	-0.258015	-0.26787	-0.290083	-0.293709	-0.285439	-0.253037	-0.230878	-0.209705	-0.198256	-0.178338	-0.166765	-0.165748	-0.148506	-0.13525	-0.129457	-0.129995
70576139		-0.174747	-0.230108	-0.294987	-0.413446	-0.473554	-0.421414	-0.33961	-0.259084	-0.407074	-0.438922	-0.618214	-0.539799	-0.471755	-0.406434	-0.393534	-0.379029	-0.372994	-0.369392	-0.343292	-0.328128	-0.315702	-0.303667	-0.283771	-0.279973	-0.245673	-0.221425
70576823		-0.88113	-0.954579	-0.847105	-0.784145	-0.74226	-0.707929	-0.659832	-0.604281	-0.537323	-0.492078	-0.472286	-0.465104	-0.448632	-0.383532	-0.300885	-0.210287	-0.168897	-0.157756	-0.121525	-0.113768	-0.0898623	-0.0788154	-0.0833638	-0.0833243	-0.0868777	-0.107248	-0.169251
70577060		-0.259953	-0.226309	0.0108508	0.232351	0.308856	0.330138	0.294187	0.0559829	-0.14641	-0.359109	-0.507033	-0.551789	-0.553711	-0.537623	-0.524529	-0.516886	-0.491574	-0.447275	-0.413176	-0.384982	-0.383111	-0.367374	-0.352606	-0.333796	-0.331192	-0.320071	-0.328599	-0.317578	-0.303516
70577437		-0.367779	-0.389312	-0.455559	-0.538733	-0.601428	-0.623448	-0.582773	-0.493632	-0.402032	-0.340282	-0.309633	-0.177803	-0.0379367	4.27507e-05	-0.0411118	-0.0561554	-0.0727461	-0.0645364	-0.0773892	-0.0500186	-0.0181767	-0.026605	-0.0182079	-0.0488948	-0.0579649	-0.0713604	-0.0809543
70577507		-0.383719	-0.405185	-0.432315	-0.447308	-0.444293	-0.416538	-0.384628	-0.345427	-0.29815	-0.242674	-0.212882	-0.182977	-0.165361	-0.106259	-0.0839492	-0.0716967	-0.0506621	-0.0477347	-0.0476179	-0.0413636	-0.0426298	-0.051366	-0.0699141
70577814		-0.114424	-0.0950226	-0.139596	-0.269802	-0.405223	-0.387115	-0.396823	-0.41201	-0.394826	-0.331768	-0.303181	-0.294493	-0.314401	-0.277951	-0.285258	-0.286364	-0.264742	-0.273674
70578121		0.145003	0.111728	0.0763846	0.201032	0.254643	0.228569	0.244219	0.154179	-0.355167	-0.580228	-0.538101	-0.493747	-0.44947	-0.389176	-0.336909	-0.317475	-0.32162	-0.328693	-0.324026	-0.307937	-0.297201	-0.289797	-0.286277	-0.284668	-0.280673	-0.291983	-0.313009
70578358		-0.134197	-0.158152	-0.314366	-0.474133	-0.514102	-0.586748	-0.56966	-0.577798	-0.542588	-0.501285	-0.474143	-0.449024	-0.414816	-0.390727	-0.361464	-0.352796	-0.344809	-0.351932	-0.337512	-0.335128	-0.336122	-0.336691	-0.328496	-0.319044	-0.310457	-0.316676	-0.307741
70578805		-0.0597279	0.0485985	0.0206273	-0.243551	-0.385161	-0.447005	-0.41727	-0.373906	-0.330833	-0.297947	-0.279496	-0.270803	-0.2563	-0.261083	-0.25723	-0.257775	-0.252112	-0.250603	-0.260981	-0.258641	-0.253283	-0.261025	-0.266207	-0.279965	-0.288981
70578972		-0.233941	-0.353177	-0.35348	-0.350154	-0.372969	-0.384502	-0.434501	-0.440935	-0.385813	-0.359465	-0.357261	-0.363241	-0.354494	-0.318884	-0.225659	-0.152628	-0.0621144	0.001592	0.0452665	0.0627701	0.0909604	0.133682	0.187432	0.236143	0.265749
70579112		-0.184594	-0.208267	-0.311519	-0.568538	-0.74183	-0.614812	-0.54159	-0.493504	-0.467657	-0.411339	-0.381056	-0.362092	-0.340344	-0.30401	-0.253753	-0.232999	-0.210272	-0.211052	-0.191737	-0.176446	-0.166487	-0.166149
70579419		0.164565	0.0128451	-0.121607	-0.299817	-0.302108	-0.31892	-0.324386	-0.331448	-0.344719	-0.34633	-0.342635	-0.320271	-0.270442	-0.258677	-0.178933	-0.182296	-0.170151	-0.135541	-0.139732	-0.123925	-0.13739
70579656		0.209285	0.156852	0.0776874	-0.0143793	0.0494161	-0.0732064	-0.0920731	-0.144901	-0.364632	-0.348173	-0.334332	-0.322301	-0.309352	-0.294691	-0.286841	-0.295905	-0.270404	-0.271906	-0.289312	-0.303103	-0.302446	-0.276574	-0.259987	-0.227459	-0.20291	-0.200278	-0.159609	-0.125044	-0.106747
70579726		-0.77983	-0.871839	-0.809165	-0.758929	-0.765256	-0.703075	-0.625443	-0.55303	-0.539125	-0.550585	-0.565391	-0.554986	-0.549567	-0.518355	-0.493377	-0.466969	-0.418492	-0.353852	-0.28701	-0.23146	-0.19075	-0.151032	-0.135747	-0.132093	-0.100319	-0.0652389
70580717		-0.0524548	-0.201731	-0.125081	-0.206045	-0.258102	-0.241198	-0.181094	-0.127904	-0.109212	-0.224547	-0.283843	-0.347425	-0.369842	-0.394482	-0.400731	-0.393496	-0.368843	-0.326921	-0.304146	-0.274248	-0.279793	-0.277672	-0.267149	-0.25216	-0.228239	-0.204528	-0.196105	-0.195774	-0.193163
70581331		-0.381727	-0.41146	-0.411547	-0.389931	-0.359988	-0.339779	-0.334089	-0.338876	-0.332431	-0.319909	-0.30503	-0.28189	-0.265366	-0.244643	-0.236023	-0.20825	-0.174241	-0.154168	-0.154712	-0.171836	-0.203608
70581638		0.0831036	0.0721875	0.210624	0.25826	0.305302	0.332812	0.307346	0.313667	0.318295	0.303395	0.292854	0.230315	0.147988	0.00586744	-0.208178	-0.330691	-0.323429	-0.294171	-0.283373	-0.285455	-0.318756	-0.319048	-0.305344	-0.275078	-0.220814	-0.192399	-0.156162	-0.137538	-0.100504	-0.115659
70582015		-0.42131	-0.110881	0.080916	0.0899211	0.0356908	-0.0737076	-0.189021	-0.247028	-0.274976	-0.200702	-0.219103	-0.258335	-0.235168	-0.11707	-0.105183	-0.0693973	-0.0297132	-0.0102543	-0.00186311	0.00125125	-0.0143724	-0.0202758	-0.0344056	-0.0591892
70582559		0.235373	0.370867	0.610549	0.931381	0.744848	0.565125	0.48511	0.403388	0.339687	0.278245	0.201111	0.0914945	-0.0593681	-0.225404	-0.35528	-0.4261	-0.459814	-0.483411	-0.491201	-0.498862	-0.509688	-0.514894	-0.516104	-0.507595	-0.485506	-0.465211	-0.433078	-0.407171	-0.391251	-0.38416
70582629		0.0529816	0.296769	0.868061	-0.0532074	-0.361535	-0.509054	-0.541958	-0.550423	-0.581272	-0.529099	-0.45231	-0.37654	-0.326627	-0.297761	-0.268606	-0.217776	-0.184055	-0.164618	-0.144362	-0.128494	-0.113635	-0.102404	-0.121267	-0.160601	-0.186531	-0.217543	-0.243282
70583480		-0.536907	-0.367044	-0.299998	-0.305323	-0.258729	-0.25977	-0.286602	-0.313792	-0.348026	-0.31918	-0.308966	-0.301456	-0.291056	-0.302226	-0.289657	-0.28127	-0.264025	-0.262992	-0.230541	-0.209539	-0.225379	-0.207319	-0.205409	-0.185077
70583620		-0.757765	-0.823744	-0.900585	-0.961471	-0.928966	-0.977221	-0.861263	-0.650871	-0.483594	-0.416297	-0.460157	-0.513346	-0.466562	-0.336207	-0.265023	-0.217995	-0.217069	-0.204011	-0.240971	-0.267322	-0.295127	-0.317716	-0.330299	-0.333521	-0.32413	-0.291934	-0.281438	-0.275149
70583787		-0.179444	-0.136872	-0.161255	-0.260776	-0.314984	-0.359984	-0.30309	-0.655992	-0.595197	-0.611808	-0.519426	-0.495128	-0.37348	-0.369548	-0.377239	-0.346965	-0.345014	-0.362404	-0.360349	-0.332866	-0.270971	-0.22827	-0.216351	-0.231029
70584541		-0.280438	-0.335941	-0.334583	-0.282796	-0.364793	-0.271522	-0.324979	-0.440664	-0.40475	-0.404624	-0.385823	-0.36141	-0.340998	-0.290531	-0.234657	-0.214179	-0.161377	-0.143954	-0.0911289	-0.0728105	-0.0509992
70585392		-0.2899	-0.253408	0.0447718	0.196355	0.241463	0.231949	0.197415	0.130692	0.0608714	-0.0115021	-0.397907	-0.582757	-0.645479	-0.647529	-0.629418	-0.607175	-0.576712	-0.560775	-0.546656	-0.535096	-0.523252	-0.506802	-0.483407	-0.428181	-0.412152	-0.378048	-0.333135	-0.267819	-0.22201	-0.137374
70586453		0.00330598	-0.0735014	-0.158506	-0.422096	-0.432535	-0.390385	-0.33517	-0.27082	-0.323623	-0.306206	-0.291767	-0.293548	-0.251845	-0.262834	-0.241946	-0.223949	-0.226632	-0.226412	-0.240315	-0.270964	-0.282711	-0.270256	-0.298286	-0.318138	-0.334292	-0.344779	-0.343075	-0.334924	-0.326732
70586760		0.20706	0.266598	0.314685	0.328737	0.357358	0.367892	0.392778	0.380239	0.350681	0.274465	0.0550683	-0.194003	-0.299274	-0.33894	-0.352734	-0.355778	-0.371365	-0.34094	-0.307942	-0.279338	-0.253017	-0.243418	-0.22541	-0.217959	-0.231776	-0.237626	-0.236892	-0.217891	-0.184445
70587067		-0.806172	-0.844979	-0.886679	-0.937414	-0.910857	-0.774237	-0.634277	-0.532646	-0.473506	-0.443948	-0.466339	-0.43316	-0.329076	-0.298985	-0.353162	-0.308843	-0.266715	-0.249376	-0.231266	-0.215165	-0.200922	-0.193819	-0.18768	-0.175842	-0.163355
70588365		-0.172209	-0.190669	-0.221986	-0.114575	0.1011	0.27852	0.329611	0.340194	0.285103	0.18385	0.146395	0.0420539	-0.0917607	-0.233941	-0.327623	-0.377621	-0.402878	-0.414983	-0.401208	-0.367832	-0.339274	-0.321359	-0.318426	-0.317733	-0.3316	-0.316087	-0.256299	-0.241165	-0.210421	-0.208129
70588742		-0.165014	-0.135797	-0.122973	-0.111219	-0.0757799	0.0387827	0.095531	0.0931741	0.0198874	-0.150797	-0.335241	-0.46525	-0.491691	-0.491931	-0.483746	-0.450132	-0.406951	-0.374744	-0.362747	-0.369766	-0.378803	-0.395028	-0.401629	-0.366242	-0.296386	-0.221253	-0.182012
70589119		-0.668383	-0.585611	-0.528569	-0.45605	-0.395827	-0.344254	-0.294255	-0.24724	-0.17122	-0.150716	-0.124636	-0.081358	-0.0359965	-0.00656418	0.00701107	0.00339596	-0.013831	-0.0440019	-0.0715049	-0.128103	-0.214995
70589356		-0.597187	-0.479915	-0.434499	-0.403498	-0.395055	-0.408782	-0.423225	-0.435183	-0.434552	-0.414445	-0.373649	-0.330949	-0.304706	-0.303807	-0.29698	-0.3014	-0.29009	-0.264048	-0.241235	-0.23042	-0.226625	-0.22782	-0.245159	-0.249074
70589593		0.0940843	0.117647	0.22087	0.548213	0.750747	0.638748	0.272934	0.196717	0.0892723	-0.0403529	-0.13991	-0.191032	-0.255382	-0.233145	-0.203711	-0.168408	-0.176538	-0.17992	-0.198417	-0.249847	-0.288178	-0.31271	-0.318277	-0.293773	-0.26846	-0.240761	-0.223706	-0.215494
70589970		-0.0446368	-0.26137	-0.145351	-0.240727	-0.248446	-0.285196	-0.316218	-0.342927	-0.33465	-0.340559	-0.355757	-0.372911	-0.381118	-0.374758	-0.372636	-0.370513	-0.365529	-0.333864	-0.278519	-0.245696	-0.240914	-0.238609	-0.237564	-0.223899	-0.209941
70590347		-0.761687	-0.87847	-0.744184	-0.700175	-0.593597	-0.535577	-0.604984	-0.683524	-0.663552	-0.613239	-0.573018	-0.54332	-0.521021	-0.517435	-0.509693	-0.488943	-0.452437	-0.418487	-0.377934	-0.322141	-0.32515	-0.308002	-0.231975	-0.18803	-0.176705	-0.178757
70590417		0.288062	0.129249	0.028677	-0.044505	-0.0607819	-0.0655936	0.00694528	0.0497498	0.112061	0.171158	0.27175	0.265119	0.0748865	-0.209481	-0.360536	-0.229418	-0.391886	-0.548705	-0.645757	-0.657015	-0.645747	-0.591701	-0.56803	-0.54908	-0.543432	-0.508675	-0.421961	-0.355515	-0.317882	-0.313782
70590654		-0.761706	-0.78361	-0.768912	-0.722025	-0.662298	-0.632127	-0.670073	-0.784444	-0.916105	-0.905533	-0.931526	-0.936415	-0.865552	-0.863473	-0.821272	-0.753547	-0.691176	-0.65077	-0.616126	-0.590519	-0.56242	-0.52151	-0.483098	-0.445354	-0.370982	-0.317057	-0.283801	-0.203046	-0.203368	-0.186735
70590961		0.451408	0.477305	0.49676	0.519254	0.511301	0.467494	0.192625	-0.0698699	-0.183975	-0.23758	-0.259909	-0.260166	-0.245812	-0.211008	-0.188147	-0.177024	-0.166544	-0.174603	-0.156266	-0.161232	-0.1669	-0.149927
70592329		0.129919	0.0444675	0.0288835	0.10239	0.0717162	0.0516336	-0.0177619	-0.0942853	-0.0426477	-0.0385552	-0.0954811	-0.248497	-0.467357	-0.545038	-0.52029	-0.473618	-0.435373	-0.408977	-0.391662	-0.385222	-0.389002	-0.403135	-0.372361	-0.273547	-0.218855	-0.165263
70592706		-0.109771	-0.165989	-0.28069	-0.430289	-0.535748	-0.581336	-0.595563	-0.588516	-0.590627	-0.558351	-0.511909	-0.464811	-0.425441	-0.398301	-0.365798	-0.322149	-0.265643	-0.232029	-0.227188	-0.235941	-0.242934	-0.252719	-0.221669	-0.132676	-0.0595967	0.149258
70592873		-0.504261	-0.434473	-0.249889	-0.170507	-0.131042	-0.172059	-0.31282	-0.56486	-0.615629	-0.570599	-0.492533	-0.413949	-0.40691	-0.394984	-0.409958	-0.439589	-0.473016	-0.458278	-0.434814	-0.40527	-0.404001	-0.392993	-0.375688	-0.352433	-0.328193	-0.304284
70593934		-0.110737	0.00163222	-0.0080244	-0.0867468	-0.21911	-0.371248	-0.525163	-0.627394	-0.624996	-0.565149	-0.507495	-0.445106	-0.397181	-0.341668	-0.341937	-0.345481	-0.344093	-0.326763	-0.304352	-0.305342	-0.281379	-0.285478	-0.269278	-0.232824	-0.245307	-0.2201	-0.190712	-0.164728	-0.142339
70594004		0.199129	0.0924035	-0.0129238	-0.0872171	-0.119842	-0.104302	-0.054718	-0.00357615	-0.121745	-0.26883	-0.364027	-0.402933	-0.417179	-0.417326	-0.412325	-0.435905	-0.492589	-0.539504	-0.546156	-0.528214	-0.501067	-0.477416	-0.474764	-0.467179	-0.418544	-0.32928	-0.267873	-0.222894	-0.225091	-0.205138
70594311		0.315874	0.384074	0.346531	0.292924	0.236581	0.183693	0.158021	0.103313	0.0598921	0.0128218	-0.036094	-0.358373	-0.343748	-0.336923	-0.333949	-0.391008	-0.370907	-0.353333	-0.33206	-0.32221	-0.281339	-0.246262	-0.229029	-0.233269	-0.240151	-0.257031	-0.28476	-0.312922	-0.337761	-0.349588
70594618		-0.361897	-0.42418	-0.479616	-0.548135	-0.554683	-0.58598	-0.614389	-0.700901	-0.761404	-0.766164	-0.703094	-0.669489	-0.599006	-0.53467	-0.480488	-0.438571	-0.411019	-0.394779	-0.378998	-0.366844	-0.330469	-0.286172	-0.241048	-0.202751	-0.159228	-0.101732	-0.0453998	0.0129689	0.0384771	0.0701213
70595092		0.466814	0.449909	0.419972	0.395882	0.378557	0.357231	0.190877	0.33037	0.251048	-0.11065	-0.367152	-0.460762	-0.484264	-0.48359	-0.470098	-0.446765	-0.415503	-0.379693	-0.341343	-0.297803	-0.241141	-0.203707	-0.1795	-0.170076	-0.153942	-0.151806	-0.144583	-0.138524	-0.14129	-0.146804
70595302		0.118634	0.163234	0.285456	0.527857	0.594817	0.66016	0.636257	0.60734	0.579586	0.53103	0.475672	0.391836	0.243179	0.0918528	-0.208233	-0.264077	-0.298083	-0.320116	-0.336088	-0.331393	-0.324395	-0.323953	-0.334946	-0.331165	-0.343257	-0.338261	-0.310926	-0.304966	-0.299714
70595539		0.375268	0.392894	0.472507	0.352904	0.416648	0.347459	0.291393	0.255492	0.236771	0.217365	0.137741	-0.285478	-0.907181	-0.693865	-0.600369	-0.542488	-0.495189	-0.484566	-0.44864	-0.416611	-0.412515	-0.389193	-0.367207	-0.371135	-0.328251	-0.299902	-0.278175	-0.260321	-0.246684
70597144		-0.391881	-0.339999	-0.364402	-0.385951	-0.457267	-0.462805	-0.466013	-0.465094	-0.444202	-0.401666	-0.371696	-0.339545	-0.344649	-0.330505	-0.340474	-0.343001	-0.318653	-0.305099	-0.277823	-0.286976	-0.283692	-0.279564	-0.268041	-0.254464
70597995		-0.605263	-0.411781	-0.151583	0.218915	0.328584	0.343475	0.186419	0.0816151	-0.0110678	-0.0878925	-0.15844	-0.318206	-0.34252	-0.341158	-0.326176	-0.304151	-0.276259	-0.248353	-0.246406	-0.223678	-0.183902	-0.167874	-0.155017	-0.151269	-0.137534	-0.13264	-0.133216	-0.130043	-0.131736	-0.144452
70598512		-0.154515	-0.0739669	-0.00824685	0.0326289	-0.281606	-0.531685	-0.431125	-0.496138	-0.390573	-0.30852	-0.249869	-0.204996	-0.167143	-0.137428	-0.145686	-0.122203	-0.105872	-0.137318	-0.129099	-0.167725	-0.150032	-0.139903	-0.158027	-0.139962	-0.133038	-0.108786
70598679		-0.0924353	0.0205206	0.0147678	-0.0239127	-0.139873	-0.298916	-0.371373	-0.444454	-0.457439	-0.460479	-0.480548	-0.547473	-0.571398	-0.577352	-0.564059	-0.538218	-0.52192	-0.505365	-0.45745	-0.419859	-0.306894	-0.222257	-0.128348	-0.188261
70598819		-0.728078	-0.845522	-0.959395	-0.887123	-0.686958	-0.457242	-0.396745	-0.347064	-0.362761	-0.298692	-0.231646	-0.200114	-0.19393	-0.198311	-0.250296	-0.302516	-0.327051	-0.317745	-0.285637	-0.261695	-0.227678	-0.17384	-0.123105	-0.0722455	-0.0132938
70598986		0.0561358	-0.378228	-0.606696	-0.588402	-0.543918	-0.526363	-0.530482	-0.539354	-0.521863	-0.483241	-0.48634	-0.435869	-0.411981	-0.377558	-0.312643	-0.248879	-0.223469	-0.192487	-0.17793	-0.175781	-0.149025	-0.160426	-0.159172	-0.138859	-0.132018	-0.121723	-0.129505	-0.132045	-0.138017
70599433		-0.636881	-0.764332	-0.554821	-0.430371	-0.379456	-0.337936	-0.363001	-0.44989	-0.471012	-0.486481	-0.482299	-0.47959	-0.493026	-0.397826	-0.441654	-0.461424	-0.380347	-0.450599	-0.491785	-0.486501	-0.473644	-0.431087	-0.362526	-0.299539	-0.220458	-0.148125	-0.0876626	-0.0253084	0.0268903	0.0572072
70599810		0.0353265	-0.0286169	-0.142351	-0.267817	-0.390322	-0.387529	-0.379396	-0.389087	-0.384048	-0.389769	-0.369513	-0.258497	-0.25633	-0.295869	-0.284321	-0.267207	-0.238228	-0.227711	-0.210229	-0.228699	-0.281193	-0.315399	-0.326345	-0.323479	-0.322943	-0.332835	-0.322187
70600047		0.770784	0.607255	0.712576	0.487683	0.239018	0.00779514	-0.167312	-0.289744	-0.399573	-0.466216	-0.408895	-0.284853	-0.303202	-0.291394	-0.241546	-0.144955	-0.0997637	-0.086243	0.0225887	0.138267	0.280264	0.410066	0.383539	0.431624	0.409389	0.209235	-0.0115937	-0.328286
70600591		0.349298	0.446242	0.560653	0.565204	0.788852	0.962238	0.843324	0.866664	0.762733	0.682113	0.551619	0.51369	0.466147	0.458536	0.463509	0.480723	0.506424	0.510069	0.520204	0.513278	0.509319	0.473313	0.413161	0.421131	0.367514	0.39865	0.541089	0.715825
70600661		-0.77941	-0.70402	-0.643316	-0.643433	-0.557461	-0.479875	-0.448921	-0.448566	-0.462734	-0.424339	-0.380481	-0.301785	-0.248389	-0.210694	-0.189402	-0.17969	-0.170031	-0.18342	-0.18986	-0.205272	-0.187007	-0.183597	-0.180203	-0.17481	-0.17811	-0.198287	-0.209291	-0.246846
70600801		0.187417	0.194926	0.195554	0.177746	0.0464276	0.177685	-0.070313	-0.272568	-0.298949	-0.274991	-0.247664	-0.226353	-0.257148	-0.28507	-0.306045	-0.317893	-0.320368	-0.321109	-0.309626	-0.275118	-0.235399	-0.214452	-0.197726	-0.201979	-0.172101	-0.169866	-0.134837	-0.111001	-0.103019	-0.101118
70601415		-0.117824	-0.162188	-0.212225	-0.30152	-0.403258	-0.49004	-0.543688	-0.564945	-0.523789	-0.479651	-0.453466	-0.429429	-0.410927	-0.384787	-0.354956	-0.29326	-0.277022	-0.238423	-0.212256	-0.23138	-0.222751	-0.208417	-0.189309	-0.177235	-0.170506
70601722		0.339971	0.370087	0.382376	0.41254	0.402694	0.465177	0.473784	0.430619	0.25412	-0.0546177	-0.214508	-0.288034	-0.321674	-0.28177	-0.243384	-0.227034	-0.240679	-0.247522	-0.234204	-0.224505	-0.205909	-0.174974	-0.153439	-0.14757	-0.13953	-0.11692	-0.105829
70601889		-0.212467	-0.474984	-0.539431	-0.671136	-0.631517	-0.616285	-0.583354	-0.491847	-0.469115	-0.377803	-0.308607	-0.291046	-0.284196	-0.27461	-0.24333	-0.179193	-0.0947616	-0.087465	-0.0791736	-0.0904708	-0.0788121	-0.0802154	-0.0868186	-0.0869669	-0.0969337	-0.0950093
70602643		-0.280889	-0.354921	-0.438613	-0.428359	-0.322297	-0.290516	-0.336654	-0.289097	-0.343994	-0.367055	-0.377905	-0.388639	-0.386725	-0.372584	-0.356308	-0.333033	-0.325575	-0.304583	-0.274651	-0.245617	-0.232654
70602713		0.257334	-0.081879	-0.441601	-0.519849	-0.536462	-0.525164	-0.511423	-0.496753	-0.479694	-0.463663	-0.448894	-0.426945	-0.387869	-0.348516	-0.285339	-0.246383	-0.258925	-0.233034	-0.243544	-0.243451	-0.206318	-0.183435	-0.188889
70604485		0.549384	0.54429	0.537449	0.472108	0.438762	0.313192	0.261724	-0.252282	-0.406673	-0.430412	-0.468689	-0.455921	-0.442885	-0.424911	-0.386237	-0.323036	-0.256372	-0.206168	-0.210401	-0.186879	-0.212405	-0.212927	-0.243256	-0.235822	-0.2261	-0.217638	-0.190985	-0.166211	-0.145719
70604792		-0.482844	-0.401234	-0.172604	-0.00969013	0.0593438	0.0734665	0.0751305	-0.0711821	-0.26051	-0.381368	-0.427425	-0.471276	-0.454966	-0.441645	-0.400539	-0.406322	-0.382597	-0.372178	-0.378231	-0.38039	-0.362589	-0.34502	-0.329653	-0.291464	-0.265714	-0.248482	-0.242095	-0.270382	-0.276303
70605239		0.292037	0.250256	0.194952	0.115924	-0.0283624	-0.138806	-0.217543	-0.287373	-0.324741	-0.331888	-0.336355	-0.297663	-0.268191	-0.262558	-0.238848	-0.20153	-0.166246	-0.16993	-0.146816	-0.127453	-0.124751	-0.122605	-0.123722	-0.134887	-0.12209
70605309		0.450344	0.53767	0.290387	0.202586	0.140641	0.0808716	0.0290833	-0.0939397	-0.279184	-0.473683	-0.528236	-0.736411	-0.66524	-0.585284	-0.548343	-0.550175	-0.560956	-0.554321	-0.538629	-0.515651	-0.472829	-0.456622	-0.406323	-0.361228	-0.338417	-0.273781	-0.250328	-0.179293	-0.14464	-0.13571
70605476		-0.335329	-0.300554	-0.253158	-0.167379	-0.0845023	-0.0944423	-0.0580388	-0.0755609	-0.0743481	-0.0797303	-0.0772641	-0.100526	-0.11445	-0.114944	-0.102751	-0.0982996	-0.11926	-0.142756	-0.168711	-0.232092	-0.29335
70606844		-0.399387	-0.370292	-0.30261	-0.372658	-0.407452	-0.412415	-0.406541	-0.390448	-0.402315	-0.383272	-0.370963	-0.353314	-0.338055	-0.314375	-0.285282	-0.243968	-0.221945	-0.259273	-0.25913	-0.230136	-0.209344	-0.215323	-0.19508	-0.179976	-0.169644
70607081		-0.280803	-0.11105	-0.119845	-0.165649	-0.238976	-0.302634	-0.350902	-0.391123	-0.410256	-0.397507	-0.366879	-0.338894	-0.3419	-0.37883	-0.427358	-0.458033	-0.486668	-0.467289	-0.463255	-0.363268	-0.221122	-0.128029	-0.110349	-0.0654141	-0.0795065
70607388		-0.725996	-0.622431	-0.361175	-0.477734	-0.330623	-0.299729	-0.318699	-0.333027	-0.330748	-0.317301	-0.294287	-0.261671	-0.226211	-0.202212	-0.202548	-0.191095	-0.212064	-0.259561	-0.224576	-0.192379	-0.213205	-0.219986	-0.216567
70607905		-0.288196	-0.184223	-0.134876	-0.104072	-0.154956	-0.232764	-0.140472	-0.306859	-0.247069	-0.316991	-0.334603	-0.33457	-0.325066	-0.321388	-0.297595	-0.266928	-0.238868	-0.213765	-0.159284	-0.0975239	-0.046658	-0.0330681	-0.017871	-0.0308965	-0.0320642	-0.0826539	-0.092497	-0.106787	-0.12849
70608072		-0.283991	-0.37246	-0.486952	-0.589184	-0.649584	-0.674717	-0.665893	-0.654222	-0.62531	-0.568159	-0.515697	-0.481535	-0.466359	-0.439889	-0.391753	-0.369288	-0.329707	-0.308467	-0.321098	-0.315749	-0.300793	-0.30616	-0.283592	-0.276787	-0.270288	-0.26817	-0.25118	-0.228916	-0.222135
70608519		-0.606214	-0.635344	-0.723837	-0.654594	-0.538974	-0.468915	-0.518189	-0.523101	-0.518756	-0.520712	-0.527836	-0.51643	-0.493903	-0.473118	-0.445843	-0.413057	-0.365006	-0.355321	-0.322043	-0.3026	-0.30455	-0.322076	-0.343578	-0.355483	-0.359779	-0.348253
70608686		0.209347	0.160247	0.0432618	0.0343985	-0.0736932	-0.177132	-0.276089	-0.38841	-0.391437	-0.379405	-0.39054	-0.375857	-0.36063	-0.344464	-0.351711	-0.346581	-0.343174	-0.302873	-0.219412	-0.142356	-0.108246	-0.0829365	-0.076726	-0.0564944	-0.051799
70609133		-0.0924299	-0.127796	-0.245367	-0.216778	-0.192338	-0.239499	-0.237967	-0.291969	-0.364756	-0.412829	-0.464107	-0.406612	-0.383718	-0.429335	-0.411181	-0.38215	-0.347313	-0.30267	-0.247672	-0.182532	-0.125441	-0.0802071	-0.0311339	-0.00454722	0.0217572	0.0269959	0.0250235	0.0132932	-0.0166384
70609817		-0.360352	-0.301585	-0.19748	-0.00356853	0.134016	0.192267	0.208633	0.0753967	-0.0118961	-0.145799	-0.258001	-0.293474	-0.291703	-0.329356	-0.304528	-0.287396	-0.306519	-0.31395	-0.315908	-0.316511	-0.312829	-0.322533	-0.329015	-0.335369	-0.318213	-0.296682	-0.272749
70609984		-0.0193033	0.0521072	0.0747498	0.159435	0.139621	-0.0413874	-0.150366	-0.348326	-0.314923	-0.350001	-0.405895	-0.476454	-0.549989	-0.547378	-0.535442	-0.460813	-0.433442	-0.435469	-0.440805	-0.433096	-0.407965	-0.379656	-0.327154	-0.324722	-0.289763	-0.247647	-0.207759	-0.161666	-0.126149	-0.0942273
70610054		-0.247079	-0.296576	-0.399606	-0.305286	-0.398627	-0.591591	-0.46042	-0.300109	-0.250211	-0.265243	-0.310547	-0.336774	-0.332891	-0.337521	-0.341161	-0.347437	-0.345002	-0.337909	-0.334743	-0.331947	-0.319952	-0.318834	-0.325859	-0.336063	-0.339596	-0.364314
70610431		0.392537	0.011775	-0.198093	-0.355724	-0.54394	-0.609061	-0.648682	-0.713752	-0.846128	-0.899557	-0.934316	-0.929705	-0.870375	-0.820694	-0.841423	-0.873451	-0.760492	-0.645815	-0.566566	-0.526427	-0.485312	-0.433072	-0.341394	-0.275568	-0.199958	-0.150458	-0.131581	-0.109331	-0.0830885	-0.065328
70610975		-0.365455	-0.400087	-0.397937	-0.410863	-0.379233	-0.345008	-0.320278	-0.306303	-0.297574	-0.292399	-0.268381	-0.246279	-0.226697	-0.201427	-0.188419	-0.182314	-0.199542	-0.231145	-0.273023	-0.31875	-0.37368
70611115		0.33199	0.20387	0.166519	0.189188	0.231545	0.249798	0.139115	-0.206312	-0.354257	-0.398252	-0.417092	-0.424435	-0.430171	-0.419628	-0.400008	-0.362874	-0.338518	-0.327728	-0.28491	-0.255192	-0.226414	-0.177776	-0.130887	-0.106818	-0.0992554	-0.0783364
70611729		0.2851	0.551093	0.810195	0.552373	0.376472	0.356208	0.269745	0.207243	0.104893	0.00406333	-0.121886	-0.273505	-0.460164	-0.55488	-0.62536	-0.62789	-0.648356	-0.648431	-0.628388	-0.621014	-0.605715	-0.574972	-0.542329	-0.51049	-0.515739	-0.521482	-0.532421	-0.503814	-0.439227	-0.433642
70612036		-0.0231196	-0.0227213	-0.0206014	-0.0954018	-0.137036	-0.299913	-0.458926	-0.577235	-0.713369	-0.741191	-0.697817	-0.678081	-0.650814	-0.594636	-0.546693	-0.537609	-0.550268	-0.567718	-0.560098	-0.522154	-0.437103	-0.400389	-0.357613	-0.317057	-0.291143
70612413		-0.128942	-0.208334	-0.257412	-0.285119	-0.300332	-0.307751	-0.315959	-0.309684	-0.310081	-0.333391	-0.329502	-0.313216	-0.330513	-0.326374	-0.32644	-0.320137	-0.319847	-0.331674	-0.310381	-0.259083	-0.221303	-0.202747	-0.199823	-0.208049	-0.219061
70613027		0.20432	0.0361887	-0.290971	-0.351044	-0.103451	-0.355126	-0.374703	-0.41114	-0.424779	-0.448143	-0.442078	-0.415339	-0.385655	-0.345481	-0.335095	-0.307574	-0.270084	-0.244131	-0.217023	-0.208252	-0.214608	-0.218886	-0.224223	-0.230551	-0.254609	-0.278573	-0.319398
70613334		-0.735848	-0.471741	-0.418365	-0.429983	-0.49402	-0.532091	-0.586052	-0.632654	-0.654364	-0.652827	-0.702815	-0.729878	-0.705431	-0.650217	-0.635277	-0.605073	-0.616488	-0.644186	-0.609446	-0.468649	-0.347511	-0.273628	-0.226304	-0.204167	-0.163718	-0.133884	-0.119332
70613711		-0.0774623	-0.242028	-0.317748	-0.386514	-0.439367	-0.339492	-0.418588	-0.462358	-0.48855	-0.540413	-0.52036	-0.494516	-0.434553	-0.399617	-0.432512	-0.395734	-0.368321	-0.324165	-0.291128	-0.247985	-0.187851	-0.182125	-0.163516	-0.121107
70613878		0.246239	0.243441	0.238644	0.194578	0.130013	0.0930177	0.103855	0.128808	0.117035	-0.00626698	-0.181965	-0.217368	-0.275063	-0.171131	-0.206859	-0.266345	-0.17367	-0.185715	-0.185179	-0.179907	-0.171773	-0.154255	-0.146119	-0.152676	-0.149987	-0.138506	-0.125127	-0.106399	-0.10075	-0.107178
70614185		-0.616176	-0.54069	-0.428352	-0.397273	-0.466767	-0.635526	-0.765001	-0.692274	-0.593401	-0.540177	-0.5076	-0.454895	-0.41513	-0.367205	-0.318725	-0.284714	-0.24214	-0.233276	-0.204972	-0.191424	-0.167538	-0.154489	-0.148862
70615553		-0.583898	-0.687862	-0.652989	-0.556235	-0.511593	-0.492089	-0.449386	-0.410075	-0.404593	-0.34267	-0.266834	-0.214496	-0.203584	-0.215983	-0.21103	-0.225458	-0.256822	-0.257599	-0.262166	-0.253543	-0.226565	-0.184825	-0.184195	-0.182718
70615623		0.0714029	0.0430344	0.00181231	-0.069121	-0.183837	-0.395735	-0.608843	-0.646657	-0.640471	-0.620771	-0.602462	-0.58705	-0.555629	-0.508066	-0.470435	-0.463511	-0.449265	-0.430071	-0.425615	-0.401527	-0.378772	-0.326132	-0.248305	-0.188705	-0.1658	-0.156906
70615790		0.090161	-0.0195161	-0.14192	0.230871	0.340188	0.356982	0.359939	0.323085	0.272948	0.159956	-0.0638385	-0.335458	-0.467326	-0.493605	-0.478323	-0.456876	-0.439069	-0.411232	-0.374908	-0.367	-0.316934	-0.276381	-0.245707	-0.250633	-0.249455	-0.228972
70616097		-0.0662238	0.00668041	0.0145383	-0.0418753	-0.0963214	-0.277715	-0.464931	-0.518051	-0.492494	-0.471922	-0.450211	-0.414536	-0.363545	-0.299513	-0.238891	-0.19754	-0.178405	-0.157991	-0.108462	-0.0747379	-0.0819283	-0.0515281	-0.0613618	-0.0481857	-0.0528502	-0.0748433
70616167		-0.191617	-0.253974	-0.29051	-0.307918	-0.361301	-0.595775	-0.505668	-0.55455	-0.514483	-0.481928	-0.44841	-0.420213	-0.388777	-0.356012	-0.321985	-0.292197	-0.243726	-0.16835	-0.112493	-0.13576	-0.0924307	-0.0984613	-0.120607
70616544		-0.382921	-0.432416	-0.536636	-0.618905	-0.666576	-0.570042	-0.529345	-0.600078	-0.630958	-0.624645	-0.682456	-0.693385	-0.632529	-0.585922	-0.56354	-0.545559	-0.511253	-0.4872	-0.463608	-0.427607	-0.376963	-0.316322	-0.271301	-0.175503	-0.111058	-0.0709957	-0.0443607
70616614		-0.635916	-0.685554	-0.703766	-0.6899	-0.623518	-0.591279	-0.565138	-0.532707	-0.498023	-0.454405	-0.439981	-0.393007	-0.321575	-0.267134	-0.222852	-0.20258	-0.198492	-0.200887	-0.209286	-0.208272	-0.232518	-0.248509	-0.268897	-0.267675	-0.259869	-0.257523
70616851		-0.05615	0.298589	-0.293457	-0.276806	-0.284623	-0.320698	-0.347324	-0.269303	-0.269536	-0.315848	-0.2995	-0.332732	-0.364491	-0.315888	-0.371009	-0.392816	-0.414843	-0.370444	-0.305957	-0.256885	-0.255025	-0.216892	-0.193497	-0.186404	-0.201046	-0.211616	-0.237963	-0.243921	-0.234473
70617395		-0.268605	-0.201138	-0.137425	-0.0985697	-0.0693081	-0.0267654	0.0478149	0.180746	0.255518	-0.428009	-0.253372	-0.262697	-0.285167	-0.308745	-0.326531	-0.334498	-0.335002	-0.328545	-0.310886	-0.283132	-0.284082	-0.233595	-0.228366	-0.179816	-0.158418	-0.116466	-0.12059	-0.108241
70618149		0.422663	0.0575123	-0.199086	-0.185934	-0.337236	-0.417439	-0.448512	-0.456708	-0.455238	-0.458337	-0.430064	-0.420857	-0.426384	-0.427086	-0.408229	-0.356638	-0.329698	-0.317136	-0.306108	-0.309022	-0.303473	-0.29349	-0.269044	-0.199916
70618386		0.187747	0.286406	0.180742	0.23886	0.219326	0.224521	0.217327	0.123793	0.0169796	-0.140436	-0.227681	-0.254683	-0.263623	-0.33188	-0.267131	-0.330869	-0.320621	-0.277836	-0.254463	-0.230075	-0.204795	-0.165481	-0.169169	-0.169683	-0.203846
70618526		-0.323175	-0.312832	-0.115588	-0.0284305	-0.344969	-0.226725	-0.364025	-0.391385	-0.412029	-0.399238	-0.40921	-0.407994	-0.390298	-0.392008	-0.343821	-0.336445	-0.281357	-0.236432	-0.221909	-0.223045	-0.230804	-0.242493	-0.251843	-0.260075	-0.259373
70618903		0.274397	0.113245	-0.0401499	-0.352505	-0.46262	-0.49162	-0.489953	-0.483438	-0.459791	-0.451348	-0.443483	-0.426852	-0.391088	-0.374314	-0.292119	-0.219318	-0.177192	-0.12604	-0.115922	-0.0947938	-0.0943579	-0.068137
70619517		-0.105264	-0.118907	-0.132158	-0.119637	-0.0877409	-0.0713334	-0.0569084	-0.0945037	-0.140971	-0.183604	-0.216507	-0.241249	-0.261677	-0.274221	-0.276154	-0.243721	-0.207944	-0.200282	-0.176954	-0.186529	-0.173119	-0.151149	-0.137804
70619991		-0.763583	-0.693692	-0.463556	-0.313315	-0.294227	-0.372731	-0.450738	-0.389145	-0.33862	-0.309434	-0.297299	-0.348893	-0.384521	-0.407138	-0.34168	-0.279351	-0.242233	-0.231066	-0.217289	-0.20747	-0.18194	-0.175938	-0.174054	-0.150255	-0.122353	-0.0732328
70620061		0.383009	0.127953	-0.507995	-0.688086	-0.739181	-0.735895	-0.641175	-0.551444	-0.501943	-0.510049	-0.465478	-0.431485	-0.390193	-0.362623	-0.327801	-0.3108	-0.279836	-0.254611	-0.259755	-0.235983	-0.222061	-0.205411	-0.205725	-0.19131
70620675		-0.041355	-0.136327	-0.365643	-0.535573	-0.752233	-0.94938	-0.902409	-0.752637	-0.648024	-0.59931	-0.630586	-0.569158	-0.533362	-0.483994	-0.405111	-0.332812	-0.254344	-0.211816	-0.100572	-0.083522	-0.108279	-0.180616	-0.229015	-0.229061	-0.254863	-0.249272	-0.246377	-0.191212
70620982		-0.645219	-0.758282	-0.828561	-0.887421	-0.938242	-0.953788	-0.90837	-0.853938	-0.860637	-0.877008	-0.77691	-0.695012	-0.612296	-0.53314	-0.491435	-0.483417	-0.490414	-0.480967	-0.460733	-0.405426	-0.36972	-0.358311	-0.377561	-0.373643	-0.319352	-0.262504	-0.212164
70621806		0.195199	0.227741	0.215196	0.180738	0.143791	0.104626	0.0714363	0.00151298	-0.0890681	-0.15138	-0.239448	-0.135671	-0.225394	-0.278251	-0.304652	-0.316649	-0.323925	-0.325794	-0.287444	-0.272891	-0.262313	-0.235615	-0.191637	-0.1672	-0.183305
70621973		0.0300513	-0.0469777	-0.168445	-0.235704	-0.298892	-0.312125	-0.311484	-0.311596	-0.303142	-0.27598	-0.241579	-0.208688	-0.165218	-0.134658	-0.135721	-0.127972	-0.124883	-0.141103	-0.168821	-0.208608
70622587		-0.390584	-0.68915	-0.730903	-0.705337	-0.639812	-0.522298	-0.387339	-0.292281	-0.2429	-0.304487	-0.284932	-0.275741	-0.27304	-0.279122	-0.290435	-0.278213	-0.29434	-0.282934	-0.279869	-0.310616	-0.273756	-0.249634	-0.265759	-0.252423	-0.225384	-0.204269	-0.191556
70622727		0.126253	0.096353	0.0296792	-0.0986384	-0.354752	-0.47388	-0.524216	-0.512235	-0.472456	-0.42767	-0.37955	-0.336937	-0.309257	-0.296513	-0.292252	-0.26338	-0.264126	-0.264609	-0.237935	-0.237533	-0.185953	-0.151873	-0.134157	-0.106725	-0.088838	-0.0853348	-0.09237
70623034		-0.103168	-0.0974392	-0.101116	-0.11026	-0.116889	-0.122659	-0.165096	-0.343279	-0.694724	-0.848227	-0.827869	-0.801544	-0.687162	-0.702879	-0.624894	-0.569494	-0.511688	-0.475786	-0.467547	-0.485725	-0.524921	-0.52343	-0.489814	-0.408282	-0.324797	-0.298598	-0.258611	-0.226407	-0.220904	-0.230374
70623885		-0.143319	-0.240595	-0.277621	-0.290984	-0.299537	-0.312616	-0.258333	-0.278903	-0.292426	-0.292482	-0.281033	-0.245763	-0.208584	-0.145437	-0.0999123	-0.0541778	-0.060637	-0.0329464	-0.017554	-0.00619747	0.00544119
70624402		-0.0668326	-0.0638041	-0.083464	-0.103547	-0.13269	-0.175582	-0.219681	-0.293583	-0.335214	-0.35842	-0.368324	-0.364426	-0.345849	-0.32556	-0.279955	-0.245899	-0.259647	-0.226233	-0.188962	-0.168253	-0.194668	-0.158166	-0.130119	-0.145405	-0.1357	-0.135946
70625253		-0.310196	-0.191741	-0.425693	-0.156425	-0.395263	-0.432755	-0.336546	-0.331117	-0.29312	-0.240243	-0.199707	-0.176141	-0.154981	-0.135507	-0.115424	-0.114522	-0.125977	-0.125337	-0.113195	-0.115651	-0.120918	-0.140198	-0.154676	-0.193355	-0.238697
70625630		-0.0792399	-0.062214	-0.0712392	-0.0857836	-0.166135	-0.366019	-0.675403	-0.729856	-0.619966	-0.528826	-0.457665	-0.401219	-0.358759	-0.332816	-0.317837	-0.30375	-0.270991	-0.22754	-0.218154	-0.189645	-0.196558	-0.176697	-0.165828	-0.176265
70625867		-0.247686	-0.169812	-0.134935	-0.104927	-0.0443695	0.0953232	0.120073	-0.0237096	-0.135464	-0.0807805	-0.197662	-0.295688	-0.345202	-0.322163	-0.282938	-0.252224	-0.259295	-0.272917	-0.304079	-0.333506	-0.343477	-0.339127	-0.318745	-0.296461	-0.310928	-0.315726
70626007		0.3991	0.380557	0.319298	0.189318	-0.0850468	-0.633069	-0.717265	-0.663675	-0.623355	-0.59155	-0.562047	-0.533538	-0.506847	-0.479696	-0.449058	-0.452804	-0.410083	-0.367999	-0.345191	-0.336772	-0.329976	-0.315883	-0.318524	-0.33142	-0.336063	-0.32767	-0.307944
70626314		-0.736722	-0.844484	-0.843146	-0.654212	-0.594465	-0.568098	-0.523827	-0.494623	-0.456835	-0.39873	-0.364644	-0.331061	-0.298442	-0.298158	-0.253409	-0.258083	-0.250668	-0.233176	-0.231425	-0.219453	-0.206279	-0.212582	-0.229778	-0.226182
70626551		-0.0290836	-0.0142995	-0.00852387	-0.0379816	-0.122086	-0.267946	-0.452257	-0.526384	-0.555168	-0.559645	-0.550499	-0.533314	-0.51331	-0.492612	-0.46379	-0.423469	-0.347575	-0.288409	-0.264932	-0.245395	-0.230752	-0.212759	-0.186434	-0.147353	-0.0952555	-0.0454
70626621		-0.171942	-0.169544	-0.0947677	-0.0853734	-0.0732672	-0.00922299	-0.0482608	-0.255454	-0.41882	-0.489923	-0.49243	-0.469643	-0.482094	-0.540276	-0.567159	-0.608167	-0.596716	-0.588661	-0.568809	-0.546466	-0.541244	-0.54045	-0.493395	-0.437956	-0.413318	-0.4198	-0.397169	-0.285998	-0.178191	-0.0717552
70626788		-0.0411917	-0.0400269	0.00603448	0.0930411	0.209205	0.346502	0.424937	0.296875	0.37389	0.0742758	-0.113931	-0.278277	-0.421173	-0.518555	-0.473244	-0.51299	-0.512716	-0.508751	-0.486455	-0.45694	-0.429215	-0.412321	-0.410465	-0.416126	-0.433453	-0.371773	-0.344687	-0.339376	-0.344538	-0.355469
70627612		-0.488435	-0.603141	-0.743591	-0.569774	-0.320528	-0.31328	-0.230751	-0.2853	-0.293362	-0.297791	-0.289529	-0.176447	-0.140261	-0.103155	-0.0803726	-0.0894435	-0.111763	-0.0873969	-0.0781149	-0.0903455	-0.0971551	-0.0836971	-0.0879285	-0.0770158	-0.0715361
70628603		-0.317445	-0.288394	-0.185276	-0.231765	-0.192002	-0.251938	-0.234383	-0.263956	-0.272026	-0.255282	-0.313856	0.00949353	-0.242537	-0.267618	-0.265163	-0.301741	-0.370182	-0.513705	-0.46482	-0.337344	-0.294242	-0.300832	-0.312965	-0.296346	-0.277416	-0.250676	-0.246265	-0.258114	-0.266687	-0.263217
70628840		-0.297542	-0.194807	-0.0823377	0.011199	0.013817	0.0268835	0.11075	0.186243	0.257928	0.327316	0.363935	0.258787	0.207399	0.0692407	-0.018424	-0.243748	-0.235858	-0.260874	-0.310076	-0.284861	-0.33548	-0.324662	-0.309369	-0.322546	-0.296185	-0.297531	-0.285113	-0.268236	-0.259097	-0.243476
70629454		-0.202252	-0.263297	-0.355241	-0.413091	-0.428204	-0.424027	-0.41211	-0.391014	-0.371189	-0.351445	-0.346795	-0.361698	-0.38052	-0.371475	-0.359114	-0.345719	-0.336121	-0.326099	-0.299456	-0.280203	-0.254149	-0.23627
70630068		0.70117	0.624834	0.607241	0.521186	0.44312	0.290833	0.129161	-0.0336646	-0.126359	-0.211607	-0.271773	-0.306273	-0.323702	-0.358538	-0.363365	-0.369042	-0.371355	-0.379115	-0.344195	-0.312915	-0.2921	-0.257693	-0.216316	-0.165048	-0.135573	-0.109544	-0.118596	-0.109121	-0.110529	-0.140784
70630989		-0.139491	-0.158288	-0.0705303	0.05127	-0.105405	-0.0765619	-0.1297	-0.187834	-0.35254	-0.660348	-0.822063	-0.622043	-0.514906	-0.371141	-0.260468	-0.0700002	-0.141033	-0.0734004	-0.170909	-0.105774	-0.140513	-0.165155	-0.159327	-0.147564	-0.157153	-0.165511	-0.195645	-0.212604	-0.197958	-0.179696
70631059		0.33689	0.263184	0.11629	0.0111261	-0.0701961	-0.122629	-0.24685	-0.337953	-0.431123	-0.451128	-0.467868	-0.519838	-0.518354	-0.498268	-0.468297	-0.439938	-0.440656	-0.429866	-0.425767	-0.417091	-0.382988	-0.359226	-0.334549	-0.320698	-0.303215	-0.280521	-0.249939
70631366		0.413163	0.428251	0.388069	0.353748	0.36694	0.40571	0.404407	0.273812	0.0304149	-0.131854	-0.214697	-0.283301	-0.342818	-0.387269	-0.41808	-0.436432	-0.425283	-0.393722	-0.367511	-0.347969	-0.318223	-0.267129	-0.194585	-0.160308	-0.147154	-0.139646
70631506		-0.241602	-0.132626	-0.0531304	-0.0225274	-0.0229436	-0.0841104	-0.138426	-0.199644	-0.249579	-0.223283	-0.245733	-0.307464	-0.465266	-0.512455	-0.493973	-0.449175	-0.438743	-0.44709	-0.504241	-0.486401	-0.432113	-0.37468	-0.326356	-0.299216	-0.285986	-0.280657	-0.259105	-0.23219	-0.2035
70632287		0.399033	0.511914	0.469168	0.392786	0.210055	0.00521648	-0.214475	-0.332695	-0.528957	-0.62792	-0.656262	-0.654995	-0.632803	-0.619413	-0.590151	-0.563027	-0.521599	-0.445889	-0.387932	-0.345046	-0.304414	-0.238369	-0.187961	-0.0941988	-0.0486726	-0.0422455	-0.0494367
70632971		-0.487866	-0.403783	-0.27747	-0.320489	-0.372451	-0.368255	-0.365079	-0.390798	-0.424282	-0.474967	-0.515955	-0.528385	-0.524623	-0.518876	-0.50967	-0.48898	-0.470499	-0.438991	-0.386957	-0.329338	-0.262626	-0.211765	-0.184033	-0.177315	-0.157036	-0.160781	-0.145244	-0.111477	-0.084197
70633278		0.724136	0.665896	0.584606	0.548094	0.529695	0.510439	0.482414	0.428014	0.311922	0.0821264	-0.197223	-0.348439	-0.393554	-0.391348	-0.368105	-0.337485	-0.308896	-0.286526	-0.266258	-0.26362	-0.252683	-0.273492	-0.270901	-0.274712	-0.273078	-0.265433	-0.25743	-0.253049
70633418		0.187666	0.209207	0.231394	0.225197	0.183306	0.0733874	-0.105153	-0.194843	-0.262434	-0.27762	-0.299077	-0.305327	-0.302695	-0.270165	-0.223394	-0.146506	-0.110751	-0.0569521	-0.0547878	-0.0435031	-0.0261136	-0.0309529
70633585		-0.66349	-0.595511	-0.717123	-0.690712	-0.803241	-0.913913	-0.94729	-0.731931	-0.546366	-0.47106	-0.487198	-0.567803	-0.660048	-0.704313	-0.669703	-0.595957	-0.489079	-0.401526	-0.336414	-0.298089	-0.28692	-0.262896	-0.277857	-0.288521	-0.296138	-0.333331	-0.297874	-0.27813	-0.297829	-0.255678
70633655		-0.438658	-0.411732	-0.413398	-0.468608	-0.591462	-0.591472	-0.573584	-0.485971	-0.401155	-0.35499	-0.310714	-0.280509	-0.270929	-0.248851	-0.235409	-0.223679
70633892		-0.29333	-0.232993	-0.130947	0.00538725	0.129897	0.204024	0.239579	0.180583	0.0832277	-0.036775	-0.144437	-0.215384	-0.25721	-0.277943	-0.287379	-0.299205	-0.31763	-0.336597	-0.365302	-0.333561	-0.310314	-0.286837	-0.279219	-0.261436	-0.250449	-0.248614	-0.211192
70634646		0.206654	0.371222	0.293638	0.101225	-0.0128293	0.0347351	-0.0553536	-0.123665	-0.1774	-0.15822	-0.214014	-0.333401	-0.516702	-0.684205	-0.67024	-0.589486	-0.520216	-0.521151	-0.496664	-0.485294	-0.46415	-0.427929	-0.36603	-0.296957	-0.222289	-0.167783	-0.147012	-0.136129	-0.126195	-0.104325
70635330		-0.632416	-0.544008	-0.533714	-0.539301	-0.61039	-0.714157	-0.783415	-0.784911	-0.801505	-0.757379	-0.695081	-0.621666	-0.612064	-0.562115	-0.582291	-0.546071	-0.492053	-0.436729	-0.41051	-0.429853	-0.385437	-0.350672	-0.339105	-0.293053	-0.231838	-0.215967	-0.162626	-0.19886	-0.163127	-0.17907
70635944		0.875939	0.748959	0.626257	0.521504	0.355792	0.277469	0.150013	-0.0276364	-0.244219	-0.452341	-0.340463	-0.633343	-0.831751	-0.826994	-0.634883	-0.527856	-0.467325	-0.455058	-0.465755	-0.441221	-0.407903	-0.381915	-0.395892	-0.426841	-0.446165	-0.43232	-0.430368	-0.401107	-0.358573
70636321		0.0513087	0.136899	0.213745	0.277845	0.415254	0.534675	0.436275	0.0476453	-0.274062	0.0304943	-0.206445	-0.0612883	-0.114348	-0.105182	-0.138013	-0.14862	-0.15726	-0.171273	-0.194756	-0.228848	-0.269409	-0.294802	-0.300958	-0.328677	-0.331841	-0.333719
70636865		-0.50949	-0.706147	-0.707792	-0.664724	-0.591059	-0.485151	-0.425247	-0.397291	-0.399879	-0.364682	-0.313226	-0.282114	-0.237805	-0.18707	-0.156915	-0.119029	-0.0834312	-0.0603186	-0.0615557	-0.0798083	-0.101294	-0.124519	-0.137187
70636935		0.0731343	0.102048	0.15927	0.198598	0.203661	0.184845	0.161377	0.148449	0.0242082	-0.0595565	-0.274543	-0.570718	-0.489069	-0.433336	-0.414124	-0.40925	-0.474738	-0.466875	-0.42963	-0.366986	-0.302529	-0.252083	-0.210325	-0.196192	-0.158295	-0.129858	-0.108802	-0.0641021	-0.0615903	-0.0348982
70637856		-0.343733	-0.256479	-0.214019	-0.234308	-0.3256	-0.399399	-0.470163	-0.4245	-0.402983	-0.402211	-0.322553	-0.371647	-0.346086	-0.329342	-0.302272	-0.272471	-0.248883	-0.195998	-0.166656	-0.109217	-0.0881667
70639768		-0.538119	-0.673917	-0.81569	-0.95392	-0.914778	-0.867447	-0.68944	-0.484084	-0.339285	-0.244831	-0.189878	-0.164432	-0.117186	-0.0995177	-0.120676	-0.143312	-0.166171	-0.185862	-0.120262	-0.0493806	0.0193983	0.0525658	0.0650682	0.0881635	0.0969202	0.0830374	0.0535202
70639908		-0.256808	-0.223523	-0.209616	0.016021	0.115683	0.159698	-0.300546	-0.318588	-0.184937	-0.237351	-0.206006	-0.356976	-0.33747	-0.197036	-0.227826	-0.191302	-0.164213	-0.134217	-0.0943677	-0.0762592	-0.0740631	-0.0911702	-0.11133	-0.129721	-0.150233	-0.157241	-0.14477	-0.116778
70640145		-0.00949023	-0.113123	-0.213757	0.0200122	0.100833	0.146742	0.187113	0.193351	0.226799	0.272903	0.260279	0.096483	-0.100225	-0.323239	-0.483814	-0.518027	-0.485346	-0.453615	-0.47073	-0.450471	-0.453221	-0.430331	-0.390208	-0.351301	-0.322817	-0.321118	-0.334042	-0.338496	-0.339198
70640522		-0.794357	-0.657676	-0.557646	-0.491791	-0.468371	-0.507572	-0.566452	-0.635974	-0.610431	-0.567609	-0.510004	-0.428633	-0.310766	-0.274649	-0.213292	-0.166507	-0.143026	-0.152217	-0.138556	-0.138883	-0.130267	-0.122697	-0.106891	-0.0862115	-0.0577762	-0.0372238	-0.0211927	0.00726102
70642504		-0.394759	-0.459536	-0.593518	-0.849539	-0.801874	-0.524073	-0.322033	-0.250967	-0.203981	-0.37759	-0.335543	-0.385164	-0.286514	-0.308671	-0.398991	-0.496897	-0.546032	-0.566986	-0.536932	-0.473912	-0.432481	-0.363999	-0.318807	-0.266383	-0.240723	-0.247879	-0.271666	-0.241886
70643662		-0.714948	-0.779098	-0.592023	-0.474695	-0.404756	-0.36681	-0.348997	-0.338583	-0.3293	-0.319711	-0.310963	-0.298146	-0.281258	-0.267217	-0.252576	-0.248297	-0.252841	-0.259656	-0.270392	-0.276143	-0.268813
70644723		-0.145817	-0.253414	-0.32525	-0.365112	-0.366559	-0.372601	-0.348462	-0.302462	-0.249072	-0.213881	-0.170208	-0.135596	-0.120828	-0.105213	-0.0916171	-0.0754264	-0.0748305	-0.0543853
70644890		-0.524229	-0.565921	-0.594318	-0.625982	-0.657668	-0.644101	-0.599468	-0.554376	-0.513587	-0.477178	-0.4534	-0.43058	-0.424224	-0.407119	-0.401951	-0.384017	-0.341238	-0.316117	-0.267432	-0.209138	-0.165352	-0.152048	-0.161034	-0.16058	-0.197912	-0.232352	-0.244932	-0.221773	-0.228856	-0.250423
70645030		-0.89575	-0.779452	-0.648474	-0.5396	-0.463503	-0.403452	-0.352774	-0.328897	-0.333364	-0.345192	-0.351913	-0.352211	-0.339778	-0.28952	-0.252753	-0.199404	-0.19756	-0.167695	-0.155107	-0.14522	-0.142171	-0.136506	-0.138846	-0.145984	-0.160421
70645267		0.591378	0.633669	0.632152	0.620181	0.607073	0.665358	0.140325	-0.264154	-0.346586	-0.373457	-0.376117	-0.369915	-0.329303	-0.321743	-0.310518	-0.30034	-0.24297	-0.262065	-0.204865	-0.195667	-0.14332	-0.0825147	-0.0408895	0.00204631	0.0261192
70645644		0.232574	0.164444	0.0308284	-0.415002	-0.470529	-0.0763679	-0.168569	-0.151637	-0.135863	-0.171295	-0.297862	-0.657421	-0.686269	-0.619076	-0.577066	-0.548656	-0.52258	-0.504395	-0.511459	-0.506271	-0.498438	-0.471268	-0.427244	-0.388071	-0.358926	-0.327036	-0.299947	-0.284918	-0.273191
70646942		0.0200088	-0.281064	-0.539759	-0.646444	-0.626409	-0.650704	-0.586977	-0.552678	-0.588778	-0.640652	-0.66095	-0.639085	-0.590297	-0.542304	-0.520418	-0.524881	-0.494291	-0.475473	-0.434233	-0.398555	-0.351451	-0.309067	-0.274769	-0.260364	-0.260672	-0.282233	-0.265795	-0.274843	-0.254128
70647179		0.423916	0.701201	0.682149	0.618914	0.610311	0.549288	0.367858	0.0554198	-0.182981	-0.283951	-0.322792	-0.336415	-0.340925	-0.339422	-0.329058	-0.292684	-0.254141	-0.209847	-0.193516	-0.15285	-0.136269	-0.135301	-0.121187	-0.133597
70647486		-0.167149	0.0419663	0.146368	0.196246	0.0332467	0.201249	0.0162574	-0.0951442	-0.194541	-0.259058	-0.293091	-0.289848	-0.281251	-0.272983	-0.269122	-0.260286	-0.251509	-0.245707	-0.238698	-0.237378	-0.221921	-0.176934	-0.127189	-0.0980432
70647626		0.481749	0.169465	-0.0977716	-0.2976	-0.514956	-0.784054	-0.695492	-0.808986	-0.814369	-0.734929	-0.633744	-0.571503	-0.523085	-0.471627	-0.469679	-0.477522	-0.453697	-0.397894	-0.347216	-0.311154	-0.238827	-0.193898	-0.207367	-0.183436	-0.174594	-0.152504	-0.125605	-0.103068
70648003		-0.33477	-0.267824	-0.259827	-0.182493	0.046406	0.203254	0.297591	0.342341	0.471191	0.575316	0.676212	0.439146	0.0994233	-0.187212	-0.244508	-0.262699	-0.217956	-0.242287	-0.213681	-0.272313	-0.261033	-0.288414	-0.318134	-0.332731	-0.331413	-0.305429	-0.27289	-0.263918	-0.249009	-0.237774
70648854		0.131705	0.0782119	-0.20146	-0.301621	-0.302022	-0.306198	-0.287018	-0.27334	-0.248577	-0.234744	-0.224881	-0.202866	-0.186979	-0.147489	-0.115703	-0.0690188	-0.0510112	-0.0180357	-0.00357495	-0.020928	-0.0225703	-0.0416962	-0.0360257	-0.0303915
70649468		-0.264669	-0.385703	-0.45282	-0.55548	-0.65116	-0.70082	-0.749425	-0.746123	-0.768984	-0.753151	-0.792982	-0.743731	-0.689626	-0.671535	-0.669745	-0.590502	-0.538253	-0.425024	-0.360188	-0.30785	-0.250414	-0.216868	-0.208225	-0.226092	-0.261814	-0.292819
70649608		-0.129062	-0.181039	-0.206623	-0.237378	-0.242287	-0.29397	-0.309257	-0.479973	-0.587211	-0.547943	-0.699677	-0.671717	-0.710139	-0.664703	-0.635857	-0.620738	-0.595557	-0.566686	-0.568412	-0.553534	-0.509161	-0.474811	-0.426212	-0.41643	-0.406337	-0.407688	-0.392205	-0.396966	-0.34081	-0.207187
70650459		-0.0213197	0.152358	0.252519	0.304474	0.330145	0.313381	0.0258851	-0.25667	-0.329295	-0.355973	-0.363327	-0.356452	-0.338755	-0.31914	-0.303268	-0.289598	-0.275375	-0.262882	-0.23738	-0.210261	-0.161513	-0.133933	-0.110815
70650836		-0.739364	-0.843642	-0.898728	-0.833581	-0.712881	-0.581809	-0.469807	-0.409873	-0.394176	-0.387543	-0.383869	-0.329881	-0.309872	-0.348182	-0.354604	-0.309629	-0.334303	-0.297144	-0.288252	-0.243844	-0.197159	-0.162083	-0.124437	-0.114933	-0.123764	-0.120668	-0.112043	-0.105719
70651380		-0.0296929	0.0161075	-0.0490521	-0.0617535	-0.0921724	-0.156613	-0.260191	-0.325668	-0.4544	-0.561638	-0.668386	-0.699431	-0.70267	-0.693692	-0.713307	-0.703499	-0.652419	-0.592891	-0.529735	-0.462776	-0.461134	-0.45305	-0.442013	-0.414159	-0.413583	-0.413054	-0.394107	-0.376053	-0.329738	-0.301314
70651994		-0.496106	-0.55639	-0.613092	-0.587858	-0.539022	-0.46927	-0.526194	-0.531444	-0.574641	-0.525409	-0.455288	-0.45522	-0.397331	-0.344482	-0.332938	-0.346548	-0.354709	-0.333538	-0.319832	-0.2982	-0.280961	-0.247638	-0.199075	-0.170146	-0.151251
70652064		-0.579363	-0.786788	-0.46039	-0.332002	-0.31974	-0.315568	-0.317913	-0.211968	-0.242538	-0.176601	-0.10991	-0.0386959	0.0135908	0.0264128	0.0553197	0.0628127	0.0647721	0.0589233	0.0587628	0.0437763	0.0165222	-0.0180862	-0.067839
70652204		0.16558	0.325906	0.352819	0.313277	0.103264	-0.15186	-0.195394	-0.199781	-0.206489	-0.214859	-0.223721	-0.230311	-0.250521	-0.269854	-0.249866	-0.248689	-0.230465	-0.228618	-0.207939	-0.189281	-0.159882	-0.155807	-0.12649	-0.105152
70652371		0.380702	0.53994	0.727714	0.640062	0.640622	0.55197	0.469609	0.547338	0.464519	0.383483	0.277447	0.0383524	-0.274135	-0.591692	-0.529377	-0.473619	-0.428675	-0.40208	-0.39342	-0.397229	-0.403574	-0.431477	-0.430903	-0.435359	-0.441861	-0.433208	-0.399604	-0.370996	-0.351891	-0.32449
70652818		-0.639426	-0.729815	-0.791678	-0.822092	-0.843222	-0.860045	-0.844492	-0.760755	-0.643673	-0.532479	-0.442801	-0.369676	-0.304892	-0.246279	-0.207808	-0.228988	-0.244704	-0.233559	-0.195154	-0.156157	-0.072117	0.0105088
70653502		-0.597864	-0.779168	-0.807114	-0.516683	-0.393996	-0.350494	-0.338384	-0.317919	-0.320809	-0.324227	-0.314352	-0.287404	-0.248729	-0.205861	-0.177749	-0.11939	-0.101626	-0.107574	-0.101022	-0.112204
70653809		-0.406966	-0.475849	-0.491402	-0.493893	-0.519116	-0.566402	-0.596075	-0.590013	-0.538487	-0.457101	-0.418958	-0.377055	-0.561521	-0.547839	-0.514891	-0.465194	-0.404363	-0.358977	-0.246709	-0.203134	-0.176215	-0.150543	-0.114778	-0.147533	-0.147212	-0.204828	-0.184262	-0.15544	-0.145176
70653976		-0.466344	-0.535264	-0.593755	-0.568248	-0.652022	-0.73998	-0.851803	-0.752131	-0.827637	-0.825116	-0.786934	-0.720665	-0.630354	-0.513773	-0.453016	-0.353751	-0.329971	-0.31343	-0.295829	-0.252607	-0.237854	-0.227586	-0.214974	-0.200766	-0.166122	-0.156973	-0.125753	-0.100653	-0.105936
70654353		0.579181	0.79254	0.764482	0.728041	0.465559	0.218485	0.0632624	-0.0716707	-0.155811	-0.206651	-0.237028	-0.350413	-0.366418	-0.393266	-0.408953	-0.445316	-0.479695	-0.496529	-0.486235	-0.451429	-0.454429	-0.405226	-0.339717	-0.28926	-0.255803	-0.236424	-0.222623	-0.217193	-0.204537	-0.202579
70654897		0.0955011	0.0362936	-0.0158847	-0.0422411	0.0248115	0.0777218	0.0777613	0.0338686	-0.0480871	-0.116084	-0.143769	-0.189883	-0.252853	-0.301331	-0.31411	-0.32317	-0.330226	-0.328471	-0.321194	-0.310732	-0.277142	-0.291182	-0.238546	-0.225881	-0.188957	-0.187144	-0.192338	-0.215566	-0.225206	-0.27488
70656335		0.126822	0.143729	0.111808	0.0325269	-0.184184	-0.52854	-0.612597	-0.510314	-0.488324	-0.470808	-0.456077	-0.435342	-0.373938	-0.321672	-0.273665	-0.231128	-0.208298	-0.200744	-0.195821	-0.212366	-0.256213	-0.304132	-0.282083
70656405		-0.341973	-0.298779	-0.257774	-0.189528	-0.212539	-0.279485	-0.33305	-0.373987	-0.387299	-0.380255	-0.41495	-0.40263	-0.397243	-0.370325	-0.315221	-0.272308	-0.249757	-0.24801	-0.226821	-0.219891	-0.226762	-0.225698
70656949		-0.474069	-0.555336	-0.58341	-0.482276	-0.381525	-0.327017	-0.303184	-0.295827	-0.30385	-0.368991	-0.356091	-0.351424	-0.35194	-0.352091	-0.351584	-0.356238	-0.368966	-0.385865	-0.419414	-0.426751	-0.417925	-0.389204	-0.348932	-0.300523	-0.247588	-0.229609	-0.202897	-0.196728	-0.195764	-0.184647
70657563		-0.427427	-0.376697	-0.287003	-0.24468	-0.263273	-0.324555	-0.390072	-0.427291	-0.442091	-0.449198	-0.476508	-0.443727	-0.400583	-0.371412	-0.36408	-0.318615	-0.261161	-0.224588	-0.162626	-0.114461	-0.0572658	-0.0391072	-0.00729332	-0.0206581	-0.0360728
70658247		-0.335708	-0.374619	-0.42325	-0.408104	-0.389822	-0.382069	-0.384935	-0.386242	-0.372133	-0.340058	-0.31324	-0.296587	-0.272908	-0.248597	-0.19498	-0.162304	-0.158758	-0.142202	-0.13377	-0.121174	-0.13066
70658554		-0.721134	-0.825826	-0.581695	-0.438908	-0.424707	-0.47354	-0.5366	-0.532806	-0.453869	-0.403111	-0.383303	-0.469345	-0.530063	-0.594147	-0.675811	-0.699066	-0.670665	-0.606616	-0.537631	-0.468702	-0.417613	-0.382747	-0.367488	-0.366254	-0.344124	-0.319011	-0.294054	-0.271341	-0.245117
70658624		0.263167	0.297292	0.223601	0.198144	0.116837	-0.033611	-0.2529	-0.395345	-0.465568	-0.415814	-0.358889	-0.316618	-0.296485	-0.284534	-0.311453	-0.312753	-0.316628	-0.322065	-0.329684	-0.351321	-0.371585	-0.374332	-0.390773	-0.383313	-0.355116	-0.332834	-0.318774
70659168		0.508918	0.474575	0.413707	0.206451	-0.333589	-0.42382	-0.325742	-0.41404	-0.44349	-0.448381	-0.428176	-0.397492	-0.336933	-0.306011	-0.298592	-0.284835	-0.260279	-0.233452	-0.226704	-0.229248	-0.236779	-0.253666	-0.265125	-0.302458
70659922		-0.421947	-0.39655	-0.389829	-0.399691	-0.407595	-0.395158	-0.376242	-0.363843	-0.335252	-0.303781	-0.275038	-0.233044	-0.207142	-0.151593	-0.120589	-0.0701852	-0.0310363	-0.0330686	-0.0241538	-0.0386966	-0.0581862	-0.0751576	-0.0965693
70660159		0.638083	0.436141	0.119523	-0.724069	-0.868746	-0.826273	-0.719869	-0.490824	-0.399309	-0.375914	-0.348052	-0.335804	-0.314753	-0.284402	-0.246215	-0.197051	-0.142465	-0.0975501	-0.103008	-0.0791029	-0.0791509	-0.104923	-0.112147	-0.132971	-0.193598	-0.227995	-0.265131	-0.291076
70660229		-0.759982	-0.984567	-0.944015	-0.907502	-0.805016	-0.718613	-0.655146	-0.609403	-0.57004	-0.523686	-0.430169	-0.406164	-0.402678	-0.385979	-0.361183	-0.322821	-0.280049	-0.2548	-0.219695	-0.195536	-0.159206	-0.145477	-0.117691	-0.106298	-0.110257
70660536		0.428424	0.511323	0.531971	0.651871	0.643853	0.578323	0.440248	0.0597032	0.0904597	-0.233495	-0.437382	-0.556418	-0.549446	-0.503853	-0.436812	-0.394171	-0.424715	-0.398157	-0.386788	-0.384399	-0.377106	-0.36493	-0.334503	-0.294688	-0.278647	-0.257265	-0.224159	-0.196165	-0.176277	-0.144418
70660843		-0.464327	-0.566102	-0.66047	-0.741262	-0.747782	-0.603722	-0.440851	-0.396262	-0.448947	-0.469268	-0.453623	-0.416058	-0.40075	-0.396671	-0.399802	-0.408653	-0.415574	-0.403604	-0.370034	-0.323385	-0.316296	-0.285684	-0.289227	-0.286091	-0.278163	-0.251846	-0.233517
70661834		-0.0806779	-0.0435931	-0.0234929	-0.0202807	-0.0388348	-0.0881098	-0.160951	-0.238423	-0.305386	-0.36026	-0.382862	-0.278344	-0.230239	-0.257877	-0.243402	-0.22969	-0.221899	-0.236689	-0.250162	-0.256986	-0.257679	-0.259561	-0.232589	-0.219939	-0.198619	-0.194654	-0.177558	-0.164446
70662211		0.168622	0.275554	0.27302	0.233742	0.153402	0.0034455	-0.184011	-0.345424	-0.421907	-0.443335	-0.451415	-0.461826	-0.432282	-0.381005	-0.330214	-0.332014	-0.334705	-0.335616	-0.323944	-0.351841	-0.301818	-0.261785	-0.23545	-0.221356	-0.210437	-0.189263	-0.177389	-0.161009	-0.115387
70662518		-0.0361178	-0.0870076	-0.18645	-0.265219	-0.306869	-0.330149	-0.342291	-0.357453	-0.371653	-0.339903	-0.250796	-0.190241	-0.0999498	-0.0976338	-0.0485367	-0.0670168	-0.0482856	-0.0492129	-0.0836469	-0.0639846	-0.107768	-0.184683	-0.217222	-0.295791	-0.327045	-0.320398
70663062		-0.746465	-0.648334	-0.670248	-0.592373	-0.594861	-0.624942	-0.63686	-0.616874	-0.564512	-0.493691	-0.413592	-0.340089	-0.284187	-0.248979	-0.264391	-0.257385	-0.263797	-0.2331	-0.264451	-0.248076	-0.222065	-0.222761	-0.20907	-0.232591	-0.243845	-0.270112	-0.279073	-0.275637	-0.266076
70663132		0.225551	0.234642	0.233036	0.221405	0.340545	0.322165	0.265274	0.145705	-0.120911	-0.259706	-0.331268	-0.35609	-0.299464	-0.290521	-0.291893	-0.290113	-0.270797	-0.252042	-0.219905	-0.214962	-0.212957	-0.263413	-0.284291	-0.355592	-0.409898	-0.417174	-0.398336	-0.358274	-0.382801
70663746		-0.0293672	-0.024259	-0.019787	0.0212643	0.125914	0.190867	0.239125	0.202646	0.106578	0.0983591	-0.0589052	-0.17295	-0.248835	-0.283189	-0.292995	-0.300994	-0.302695	-0.294504	-0.279585	-0.264133	-0.235718	-0.206497	-0.194526	-0.188797	-0.203535	-0.205832
70663816		-0.712981	-0.89069	-0.882147	-0.779443	-0.729541	-0.661718	-0.570863	-0.483039	-0.430981	-0.439545	-0.524149	-0.636816	-0.664051	-0.646342	-0.618074	-0.571736	-0.534068	-0.526419	-0.556523	-0.586319	-0.572344	-0.545693	-0.505535	-0.462994	-0.433744	-0.379394	-0.356525	-0.350735	-0.3097
70664430		0.0534752	0.00728876	-0.00701988	0.0960217	0.118577	0.100794	0.0424617	-0.0582051	-0.171575	-0.267872	-0.333681	-0.368309	-0.383629	-0.36573	-0.347738	-0.317561	-0.237224	-0.145764	-0.102179	-0.0803854	-0.0869421	-0.116108	-0.0843121
70664737		-0.166339	-0.341094	-0.0271366	0.442541	0.573108	0.565383	0.54297	0.464479	0.286403	0.109686	-0.00128368	-0.0406144	-0.0508264	-0.0745953	-0.110133	-0.138901	-0.195231	-0.219073	-0.22717	-0.253029	-0.244729	-0.251504	-0.245098	-0.257489
70665281		-0.569889	-0.502263	-0.466892	-0.446783	-0.427429	-0.426246	-0.394163	-0.383079	-0.373614	-0.360912	-0.344003	-0.327889	-0.301489	-0.325365	-0.289248	-0.282125	-0.230346	-0.23238	-0.191513	-0.18722	-0.172781	-0.189966	-0.199431
70665728		0.345189	0.219359	0.227579	0.224149	0.303883	0.341537	0.364505	0.348224	0.220453	-0.0365936	-0.245284	-0.358895	-0.420747	-0.443168	-0.433843	-0.402395	-0.370477	-0.365891	-0.347124	-0.318495	-0.308299	-0.288615	-0.238283	-0.195363
70665965		0.147016	0.08914	0.00241141	-0.161893	-0.0177658	-0.16617	-0.326875	-0.156259	-0.327924	-0.156351	-0.25875	-0.412603	-0.484386	-0.485102	-0.41543	-0.387036	-0.365244	-0.34112	-0.355961	-0.332249	-0.346348	-0.323214	-0.299154	-0.289436	-0.289241	-0.276192	-0.249057
70666035		-0.664354	-0.650918	-0.619935	-0.607356	-0.686814	-0.683404	-0.623688	-0.549662	-0.512698	-0.514057	-0.544483	-0.516579	-0.421745	-0.353847	-0.302332	-0.237815	-0.178175	-0.146561	-0.115972	-0.0995742	-0.0885462	-0.0785323	-0.110412	-0.109015	-0.108294	-0.122291	-0.151594	-0.169652
70667570		0.0152279	0.0890726	0.202896	0.279559	0.360942	0.319861	0.269553	0.179244	0.0423051	0.135697	-0.0707798	-0.143446	0.0370784	0.14938	0.121192	0.182736	0.164243	0.0667058	0.138889	-0.0196255	-0.124071	-0.216439	-0.228444	-0.228127	-0.240835	-0.259191	-0.263921	-0.252438	-0.264685	-0.220176
70668184		0.273049	0.181282	0.029348	-0.276879	-0.366008	-0.377694	-0.366925	-0.350523	-0.349489	-0.307763	-0.277174	-0.309177	-0.277366	-0.293292	-0.251704	-0.212733	-0.191217	-0.181223	-0.182915	-0.185842	-0.183047	-0.180199
70668491		-0.0570078	-0.215495	-0.441255	-0.653019	-0.815007	-0.850497	-0.785227	-0.758038	-0.781261	-0.646796	-0.573389	-0.548696	-0.503837	-0.423882	-0.385102	-0.387718	-0.408767	-0.416839	-0.40529	-0.388374	-0.375636	-0.353781	-0.326214	-0.28811	-0.253132	-0.213653	-0.212181	-0.186033
70669175		-0.528682	-0.371914	-0.351581	-0.409945	-0.482593	-0.53938	-0.570455	-0.579874	-0.57676	-0.566374	-0.552767	-0.540571	-0.53619	-0.537008	-0.541158	-0.547868	-0.52364	-0.483482	-0.456552	-0.433933	-0.35691	-0.282697	-0.243649	-0.230831
70669482		-0.731893	-0.52093	-0.361504	-0.289647	-0.273916	-0.26081	-0.216165	-0.182855	-0.203984	-0.232946	-0.305374	-0.338576	-0.361762	-0.356202	-0.345599	-0.341649	-0.343616	-0.335037	-0.320739	-0.309808	-0.283511	-0.254511	-0.236588	-0.233751	-0.231492	-0.236181	-0.231318
70670613		-0.212266	-0.144071	-0.0834815	-0.103931	-0.0727987	-0.103251	-0.168186	-0.262096	-0.360572	-0.479036	-0.41561	-0.314305	-0.235599	-0.223465	-0.269062	-0.346941	-0.446547	-0.487748	-0.488302	-0.508892	-0.496556	-0.481727	-0.460281	-0.439219	-0.424663	-0.418519	-0.41589	-0.400612	-0.365509	-0.317809
70671087		-0.774187	-0.648533	-0.543149	-0.47884	-0.449139	-0.43028	-0.354591	-0.311834	-0.29084	-0.280579	-0.274797	-0.273765	-0.276015	-0.262922	-0.27062	-0.257928	-0.245903	-0.236482	-0.221073	-0.198464	-0.181324	-0.154752	-0.136234	-0.131258
70671534		-0.135045	-0.228274	-0.250173	-0.254011	-0.286654	-0.318914	-0.373909	-0.396362	-0.324324	-0.214851	-0.161559	-0.07622	-0.085998	-0.125493	-0.269777	-0.296643	-0.309084	-0.318788	-0.337582	-0.360831	-0.382552	-0.35956	-0.325576	-0.247312	-0.152081	-0.0765905	-0.00385912	0.031331	0.0404536	0.0257373
70672385		0.213802	-0.100993	-0.261136	-0.246082	-0.221137	-0.45224	-0.234304	0.0124044	0.0291244	-0.108073	-0.144249	-0.227669	-0.398314	-0.40579	-0.624882	-0.665575	-0.629157	-0.569252	-0.521575	-0.508187	-0.518158	-0.521838	-0.503632	-0.458296	-0.399245	-0.348839	-0.322493	-0.309352
70672455		-0.517679	-0.536267	-0.596594	-0.367659	-0.116067	-0.00762397	0.0181375	-0.00664555	-0.240287	-0.325227	-0.409898	-0.450667	-0.435803	-0.374422	-0.351824	-0.325502	-0.28843	-0.302139	-0.287904	-0.290789	-0.282323	-0.265035	-0.268456	-0.253836	-0.257098	-0.251331	-0.254393	-0.24021
70672832		-0.837444	-0.739836	-0.540961	-0.441746	-0.365271	-0.378862	-0.341158	-0.281102	-0.321215	-0.329858	-0.355231	-0.333432	-0.373236	-0.356213	-0.321799	-0.288027	-0.262943	-0.245958	-0.236997	-0.240202	-0.235295	-0.238397	-0.270172	-0.275689	-0.297054	-0.317835
70674060		-0.331368	-0.133376	-0.0363598	0.0158402	-0.0772712	-0.22228	-0.379063	-0.42611	-0.437488	-0.42118	-0.393231	-0.379473	-0.361338	-0.348579	-0.344248	-0.329566	-0.330792	-0.306712	-0.307601	-0.281248	-0.246176
70674367		0.258587	0.293314	0.303867	0.294555	0.265424	0.214211	0.138687	0.0495174	-0.0829969	-0.392305	-0.678739	-0.579202	-0.432245	-0.440641	-0.413785	-0.333602	-0.346155	-0.34855	-0.318828	-0.319535	-0.321649	-0.32853	-0.301283	-0.285016	-0.264092	-0.259992	-0.237126	-0.241757	-0.234398	-0.237791
70674814		-0.865721	-0.88677	-0.945352	-0.949251	-0.961199	-0.94366	-0.809147	-0.646473	-0.555756	-0.551039	-0.486491	-0.58827	-0.562727	-0.515319	-0.47724	-0.389234	-0.333581	-0.296278	-0.266309	-0.308447	-0.313214	-0.28983	-0.271101	-0.241878	-0.212887	-0.178514	-0.162993	-0.145887
70675972		-0.485209	-0.512216	-0.520297	-0.509267	-0.494218	-0.479248	-0.419693	-0.340964	-0.32221	-0.345604	-0.376218	-0.410972	-0.362989	-0.374839	-0.3476	-0.32605	-0.294324	-0.291881	-0.225802	-0.164244	-0.128194	-0.0910891	-0.0589138	-0.0134755	0.0280469	0.067161	0.11485	0.172379	0.218581	0.25879
70676656		0.090513	0.0345839	-0.00107252	-0.0760531	-0.133191	-0.151753	-0.136325	-0.109185	-0.121679	-0.179203	-0.285521	-0.331428	-0.305548	-0.251492	-0.218313	-0.198469	-0.192034	-0.17988	-0.196151	-0.17326	-0.20066	-0.21746	-0.198949	-0.2038	-0.194702	-0.246086	-0.239317	-0.248271	-0.26397
70677033		0.258124	0.21567	0.171784	0.0960102	-0.0463559	-0.221854	-0.323631	-0.342305	-0.339699	-0.334216	-0.331718	-0.332869	-0.317077	-0.307796	-0.300962	-0.286047	-0.278292	-0.257208	-0.253424	-0.250971	-0.238206	-0.217884	-0.190046
70677103		0.289693	0.267954	0.245729	0.220316	0.183843	0.0654959	-0.0794944	-0.239445	-0.364494	-0.43207	-0.453704	-0.451834	-0.476335	-0.45089	-0.423095	-0.397228	-0.375306	-0.357975	-0.346345	-0.344234	-0.349696	-0.356777	-0.353249	-0.349042
70677410		-0.660755	-0.676541	-0.645225	-0.492118	-0.396964	-0.342208	-0.283777	-0.368768	-0.377633	-0.42465	-0.44271	-0.430703	-0.382672	-0.319776	-0.321075	-0.257402	-0.223487	-0.21998	-0.216218	-0.206113	-0.17202	-0.159021	-0.117152	-0.127311	-0.114055	-0.125044
70678638		-0.370993	-0.238407	-0.0187382	0.068739	0.0684848	-0.00766265	-0.0909922	-0.165156	-0.225309	-0.267797	-0.295308	-0.317118	-0.334127	-0.343325	-0.343517	-0.33557	-0.335313	-0.343749	-0.325381	-0.295657	-0.252447	-0.229878	-0.223378	-0.232254	-0.22955	-0.220562	-0.225757
70678945		-0.312849	-0.47388	-0.591546	-0.650794	-0.692103	-0.715692	-0.683183	-0.650166	-0.610524	-0.541675	-0.455945	-0.363615	-0.297729	-0.276938	-0.276768	-0.274969	-0.271339	-0.238721	-0.215493	-0.232231	-0.212348	-0.204707	-0.189599	-0.213753	-0.206606	-0.214067	-0.207826	-0.208423	-0.215084	-0.218859
70679252		-0.0319077	-0.270958	-0.478983	-0.596793	-0.426205	-0.420251	-0.457694	-0.48634	-0.473469	-0.44908	-0.438148	-0.432992	-0.408276	-0.359885	-0.309741	-0.267893	-0.22341	-0.214661	-0.172314	-0.125776	-0.121571	-0.102009	-0.124035	-0.109205	-0.105843	-0.118577	-0.118213	-0.118342	-0.132942
70680006		-0.367015	-0.37454	-0.363855	-0.262181	-0.220615	-0.176106	-0.167718	-0.224428	-0.281941	-0.351494	-0.43608	-0.508981	-0.484212	-0.402164	-0.379706	-0.346605	-0.310832	-0.297675	-0.284199	-0.257362	-0.24323	-0.234093	-0.234645	-0.252936
70680857		-0.123915	-0.201588	-0.327004	-0.42007	-0.455904	-0.448097	-0.431515	-0.420824	-0.404605	-0.375354	-0.353299	-0.344356	-0.320812	-0.311695	-0.28536	-0.253954	-0.215599	-0.212559	-0.185626	-0.180889	-0.178567	-0.173824
70681094		-0.0647052	-0.0879032	-0.222638	-0.384304	-0.46601	-0.709306	-0.818528	-0.675089	-0.505387	-0.405984	-0.371259	-0.367486	-0.368034	-0.361324	-0.348169	-0.347686	-0.319189	-0.318294	-0.302938	-0.31328	-0.337288	-0.321159	-0.36784	-0.381031	-0.398191	-0.412426	-0.393324
70681541		-0.4217	-0.532739	-0.668754	-0.72869	-0.692655	-0.598394	-0.467423	-0.383099	-0.360112	-0.353802	-0.347978	-0.354757	-0.420055	-0.414483	-0.403015	-0.446531	-0.439766	-0.355292	-0.366683	-0.266291	-0.219514	-0.185541	-0.15919
70682225		-0.0995225	-0.16987	-0.255093	-0.308811	-0.348385	-0.35665	-0.362799	-0.367896	-0.352592	-0.322765	-0.308916	-0.251168	-0.171894	-0.119564	-0.0587435	-0.00481698	0.0191767	0.061784	0.0824962	0.0843258	0.0871709	0.0791929
70682462		-0.895021	-0.758107	-0.682671	-0.601844	-0.522836	-0.451557	-0.392524	-0.338047	-0.281755	-0.233033	-0.202852	-0.173507	-0.142697	-0.096554	-0.0579308	-0.0206495	0.0244489	0.0510495	0.0616406	0.0560577	0.0436179
70682532		0.742317	0.663906	0.370782	-0.0153774	0.00728101	-0.137596	-0.219221	-0.227132	-0.216344	-0.124491	-0.119572	-0.142751	-0.20606	-0.258921	-0.275718	-0.258515	-0.240076	-0.247872	-0.229241	-0.209954	-0.234168
70682839		0.339366	0.234909	0.0810178	-0.119101	-0.281156	-0.345199	-0.365849	-0.377878	-0.383523	-0.370457	-0.335425	-0.284843	-0.223173	-0.175334	-0.129596	-0.0773222	-0.0638564	-0.047855	-0.0252357	-0.0381392	-0.037022
70683076		-0.558922	-0.52299	-0.448279	-0.402965	-0.41984	-0.304525	-0.289178	-0.307652	-0.334564	-0.371046	-0.38459	-0.348951	-0.386675	-0.39329	-0.338221	-0.28158	-0.251387	-0.246605	-0.264225	-0.314744	-0.317452	-0.313289	-0.308744	-0.296814	-0.293295
70683383		-0.0552948	-0.0550809	-0.13841	-0.130629	-0.0135832	0.056404	0.0464947	-0.0521027	-0.155748	-0.252943	-0.360035	-0.367329	-0.350279	-0.322378	-0.30535	-0.315985	-0.305985	-0.299276	-0.267525	-0.266684	-0.28198	-0.29237	-0.302754	-0.30465	-0.306928	-0.285227	-0.279451	-0.266133
70683523		-0.0892924	-0.14644	-0.0178107	0.0744742	0.102374	0.0155505	-0.0364136	-0.112647	-0.177904	-0.280943	-0.307845	-0.339705	-0.382521	-0.417415	-0.43937	-0.436666	-0.395096	-0.339098	-0.291842	-0.25859	-0.237445	-0.215503	-0.197835	-0.15525	-0.131083	-0.0931512	-0.0840636	-0.0848559
70683690		-0.624734	-0.540253	-0.591255	-0.671967	-0.637332	-0.584095	-0.567413	-0.475349	-0.419717	-0.385116	-0.373271	-0.380753	-0.358179	-0.345379	-0.335666	-0.316972	-0.243109	-0.250792	-0.178535	-0.195672	-0.16462	-0.14664	-0.123264	-0.0621215	-0.0136854	0.0234364
70683830		0.151261	0.17795	0.144596	0.111881	0.0826262	0.0343828	-0.0293456	-0.199313	-0.338998	-0.473412	-0.539536	-0.547557	-0.532402	-0.520124	-0.526728	-0.543599	-0.52082	-0.443249	-0.376412	-0.329323	-0.334643	-0.315621	-0.31981	-0.316256	-0.303036	-0.286025	-0.282246	-0.280229
70684067		0.0522764	-0.0166077	-0.161102	-0.323055	-0.326767	-0.431082	-0.51649	-0.584814	-0.666087	-0.96828	-0.951918	-0.923247	-0.878594	-0.829792	-0.774692	-0.72154	-0.663621	-0.570492	-0.515565	-0.458923	-0.371989	-0.279607	-0.314587	-0.226777	-0.15882	-0.160336	-0.100051	-0.0322727	-0.00797018	0.0264377
70684681		0.498813	0.515555	0.518113	0.509443	0.481089	0.40894	0.249502	0.0181789	-0.168101	-0.262922	-0.34149	-0.358578	-0.359922	-0.357675	-0.352472	-0.34505	-0.312583	-0.313739	-0.306898	-0.310361	-0.308236	-0.286793	-0.278014	-0.288829	-0.300954	-0.318962
70685295		-0.185848	-0.13982	-0.102285	-0.0629499	-0.0292709	-0.139359	-0.191091	-0.254963	-0.311197	-0.393463	-0.454727	-0.459948	-0.438046	-0.412372	-0.390959	-0.374991	-0.360455	-0.341758	-0.321214	-0.296544	-0.274286	-0.235539	-0.199028	-0.14372	-0.105401	-0.0567169
70685435		0.307673	0.292874	0.273166	0.107505	-0.0762523	-0.130705	-0.17251	-0.302102	-0.283608	-0.27036	-0.247129	-0.239806	-0.252283	-0.240622	-0.25909	-0.264117	-0.237967	-0.257666	-0.232094	-0.200175	-0.170225	-0.171672	-0.141119	-0.123796	-0.111961	-0.105156	-0.100473	-0.103625
70685505		-0.580256	-0.807002	-0.752499	-0.628844	-0.533224	-0.46578	-0.434264	-0.377679	-0.377011	-0.385142	-0.378112	-0.374829	-0.346584	-0.281702	-0.253453	-0.226689	-0.198292	-0.174479	-0.165597	-0.165042	-0.124821	-0.049736	0.00651575	0.047627	0.0797044	0.0977825	0.0992203
70686049		0.182511	0.538925	0.643061	0.604854	0.658312	0.660665	0.393408	-0.0534776	-0.0733476	-0.449014	-0.591789	-0.697191	-0.371772	-0.322818	-0.333829	-0.288263	-0.361838	-0.337398	-0.383247	-0.357679	-0.357242	-0.343535	-0.291409	-0.221572	-0.16464	-0.150565	-0.162587	-0.1857	-0.199621	-0.195003
70686119		-0.243938	-0.803802	-0.561864	-0.564185	-0.57318	-0.536684	-0.510998	-0.476425	-0.460255	-0.423813	-0.362516	-0.303344	-0.226543	-0.200831	-0.205895	-0.191037	-0.203962	-0.182901	-0.174213	-0.151097	-0.136997	-0.130399	-0.10145
70686733		-0.424736	-0.352188	-0.234461	-0.0807414	0.0305328	0.0845646	0.137388	0.171644	0.169662	0.00903165	-0.0515041	-0.243289	-0.599455	-0.548388	-0.455684	-0.390607	-0.339322	-0.302158	-0.278511	-0.266272	-0.260598	-0.251402	-0.258525	-0.251998	-0.242212	-0.230145	-0.215093
70687040		-0.755262	-0.554834	-0.349762	-0.289336	-0.338102	-0.433072	-0.483359	-0.496048	-0.521365	-0.564327	-0.580168	-0.540836	-0.465693	-0.399713	-0.34885	-0.310874	-0.274084	-0.262178	-0.234251	-0.20062	-0.160949	-0.128277	-0.081942
70687277		-0.472513	-0.456496	-0.410727	-0.34836	-0.306478	-0.303511	-0.32206	-0.330608	-0.324329	-0.316663	-0.298386	-0.301347	-0.27047	-0.247303	-0.222552	-0.19632	-0.18118	-0.189315	-0.207897	-0.214071	-0.219101	-0.217862
70688268		-0.155761	-0.258023	-0.312501	-0.481644	-0.641557	-0.757878	-0.823709	-0.553192	-0.398027	-0.289778	-0.270922	-0.291034	-0.269737	-0.26169	-0.207106	-0.180758	-0.0990178	-0.0163195	0.0317185	0.0434231
70688575		0.31924	0.229387	0.12521	-0.0117931	-0.178322	-0.467804	-0.481555	-0.426012	-0.348378	-0.281995	-0.238853	-0.288896	-0.260348	-0.251388	-0.258431	-0.277503	-0.284448	-0.297878	-0.301257	-0.278656	-0.221552	-0.14563	-0.130669	-0.0713438	-0.0205541	-0.00156104	-0.0289399	0.0701486	0.0384977
70688715		0.0898201	-0.0399099	-0.241189	0.039307	-0.0554009	-0.158438	-0.240163	-0.287879	-0.306566	-0.314933	-0.312889	-0.290107	-0.235235	-0.126985	-0.0798977	-0.053631	-0.0487508	-0.0272297	-0.0193624	-0.00655965	-0.00613223
70689022		0.0249066	-0.351639	-0.39803	0.186205	0.0565838	0.0518551	-0.27132	-0.546811	-0.681189	-0.679899	-0.675893	-0.635635	-0.535544	-0.421402	-0.315954	-0.26217	-0.246741	-0.188488	-0.229664	-0.275727	-0.300315	-0.323645	-0.305855	-0.312956	-0.257031	-0.216435	-0.194703	-0.187179	-0.211189
70689496		-0.328541	-0.511212	-0.464739	-0.442707	-0.273355	-0.219012	-0.253703	-0.330535	-0.294615	-0.262638	-0.327824	-0.314394	-0.291823	-0.274318	-0.261538	-0.236507	-0.229233	-0.216133	-0.193323	-0.16573	-0.142622	-0.128841	-0.128251	-0.131559	-0.157199	-0.203284
70690250		-0.560586	-0.521056	-0.593623	-0.724076	-0.735308	-0.799004	-0.753133	-0.67215	-0.616513	-0.600787	-0.567416	-0.498646	-0.409992	-0.370553	-0.367665	-0.368999	-0.395746	-0.371795	-0.361742	-0.362223	-0.361437	-0.35175	-0.323837	-0.299771	-0.265128	-0.238467	-0.208679	-0.190405	-0.170799	-0.142502
70690320		-0.179751	-0.243956	-0.130429	0.0271171	-0.257179	-0.213758	-0.315698	-0.389949	-0.426055	-0.439253	-0.364353	-0.265787	-0.207391	-0.171044	-0.159318	-0.143613	-0.116167	-0.0854844	-0.07135	-0.0803094	-0.112279	-0.135383	-0.194235	-0.231897	-0.250524	-0.275987	-0.292066
70690487		0.139188	0.695337	0.549015	0.0830562	-0.0889979	-0.16021	-0.197372	-0.21135	-0.203494	-0.177138	-0.162267	-0.13157	-0.100369	-0.0679582	-0.045216	-0.0292589	-0.0161342	-0.00988832	-0.00734836	-0.0366781	-0.0661183	-0.0744506	-0.113743	-0.173791
70691241		-0.906965	-0.916488	-0.813765	-0.718059	-0.573919	-0.40599	-0.323573	-0.277743	-0.254942	-0.204158	-0.150663	-0.117052	-0.112432	-0.0688236	-0.0721928	-0.0257467	0.0305026	0.0366278	0.0461564	0.0599962	0.0541249	0.0182102	-0.0643213
70692302		-0.406638	-0.417284	-0.392456	-0.3489	-0.30015	-0.24119	-0.180894	-0.164354	-0.169767	-0.166365	-0.17828	-0.160893	-0.119092	-0.088361	-0.0578591	-0.0450071	-0.0214946	0.0030813	0.0238485	0.0477719	0.0625024	0.0726621	0.0711528
70692469		0.191945	0.230445	0.295478	0.403694	0.468057	0.476978	0.471311	0.511634	0.575371	0.614018	0.513853	0.224689	0.0598198	-0.0260117	-0.0509037	-0.161397	-0.36097	-0.434707	-0.439593	-0.448283	-0.450074	-0.438751	-0.430285	-0.394971	-0.423941	-0.392436	-0.369291	-0.316091	-0.258933
70692609		-0.409692	-0.422773	-0.484569	-0.554414	-0.548817	-0.583434	-0.568868	-0.511769	-0.463701	-0.452229	-0.440621	-0.399825	-0.352076	-0.315822	-0.284707	-0.251608	-0.215432	-0.177703	-0.147358	-0.106965	-0.103849	-0.0922791	-0.0742328
70693083		-0.134522	-0.0439516	-0.0476857	0.0183267	0.0937914	0.10014	0.0668692	-0.0373173	-0.250603	-0.510361	-0.425291	-0.460917	-0.395146	-0.379854	-0.35981	-0.339519	-0.321372	-0.306116	-0.288685	-0.257325	-0.207417	-0.143989	-0.0799295	-0.0316667	0.0209458
70693530		-0.335653	-0.379019	-0.438805	-0.455815	-0.397166	-0.266699	-0.308645	-0.302422	-0.359932	-0.383496	-0.365281	-0.349129	-0.350499	-0.337323	-0.320887	-0.289103	-0.2334	-0.228402	-0.182927	-0.170345	-0.15037	-0.140712	-0.121883	-0.104811	-0.0764106
70693837		0.653292	0.915437	0.730795	0.528098	0.5624	0.388948	0.226919	-0.112271	-0.299833	-0.381672	-0.416967	-0.431511	-0.430704	-0.411344	-0.377601	-0.343281	-0.313491	-0.286518	-0.276959	-0.268216	-0.263468	-0.248053	-0.241909	-0.248893	-0.259754	-0.272243
70694074		-0.10459	-0.216008	-0.37332	-0.45162	-0.407767	-0.224149	-0.0453757	0.0832388	0.177451	0.25672	0.169097	0.193704	0.14394	-0.0360773	-0.239968	-0.339461	-0.35368	-0.329659	-0.401101	-0.369789	-0.339791	-0.315355	-0.299387	-0.274956	-0.232101	-0.200797	-0.180153	-0.16499	-0.150329
70694381		0.562612	0.520608	0.476932	0.407854	0.273444	0.0682865	-0.190615	-0.275502	-0.319031	-0.339873	-0.34453	-0.336049	-0.321431	-0.325707	-0.318548	-0.304996	-0.283159	-0.261174	-0.252233	-0.244671	-0.271899	-0.247303	-0.197037	-0.167464	-0.17539	-0.158081	-0.140477
70695065		-0.688347	-0.721519	-0.689653	-0.661567	-0.656584	-0.65404	-0.644199	-0.635139	-0.58792	-0.538363	-0.536406	-0.444519	-0.342512	-0.280859	-0.248362	-0.240075	-0.195423	-0.219662	-0.234434	-0.237716	-0.24374	-0.202308
70695986		0.0179716	0.109908	0.223563	0.230967	0.184471	0.0954535	-0.0259048	-0.144825	-0.241867	-0.405938	-0.45096	-0.463052	-0.463121	-0.450403	-0.437411	-0.438609	-0.426324	-0.438326	-0.410665	-0.353094	-0.335271	-0.304735	-0.218078	-0.180041	-0.1736	-0.158052	-0.142051	-0.0984291	-0.0608431
70696433		-0.638491	-0.552945	-0.508438	-0.482508	-0.471144	-0.453146	-0.429463	-0.401936	-0.384493	-0.352176	-0.262354	-0.22057	-0.23728	-0.185033	-0.146513	-0.0892172	-0.0493186	-0.0533544	-0.031567	-0.0502332	-0.0382533	-0.0428996	-0.0312236	-0.0240271	-0.0164461
70696977		-0.373571	-0.360059	-0.379658	-0.397547	-0.398663	-0.400105	-0.515604	-0.5191	-0.44571	-0.397343	-0.398643	-0.337663	-0.291537	-0.272218	-0.264326	-0.267842	-0.253393	-0.227077	-0.238832	-0.198407	-0.190611	-0.148755	-0.134575	-0.133298	-0.135784	-0.139267	-0.151804
70697661		-0.372305	-0.314125	-0.351994	-0.36129	-0.355839	-0.388348	-0.431316	-0.410721	-0.384083	-0.343776	-0.284173	-0.23977	-0.194671	-0.190807	-0.172932	-0.182136	-0.227175	-0.24387	-0.24507	-0.226737	-0.224857	-0.21411	-0.188922	-0.179348	-0.173318	-0.146621	-0.127606
70697968		-0.716902	-0.874892	-0.973224	-0.837174	-0.73368	-0.739811	-0.729171	-0.729455	-0.70545	-0.684489	-0.639266	-0.61493	-0.568777	-0.523463	-0.507974	-0.475322	-0.394639	-0.340094	-0.291668	-0.270054	-0.238529	-0.205205	-0.258119	-0.249388	-0.252394	-0.256332
70698345		-0.01828	-0.0792994	-0.239939	-0.406057	-0.525088	-0.594562	-0.603865	-0.613461	-0.597989	-0.549256	-0.455608	-0.381147	-0.297384	-0.26351	-0.229963	-0.199924	-0.216964	-0.236069	-0.253313	-0.246049	-0.238371	-0.221352	-0.216783	-0.206659	-0.18351	-0.198797	-0.154808	-0.105433	-0.0472988
70698652		-0.159303	-0.0405149	0.107793	-0.105459	-0.159006	-0.145199	-0.121046	-0.118134	-0.182339	-0.274718	-0.363862	-0.376214	-0.331002	-0.307783	-0.29832	-0.320473	-0.317081	-0.314248	-0.297457	-0.257167	-0.227863	-0.235935	-0.236075	-0.238382	-0.23442	-0.23985	-0.230055	-0.236713
70699880		0.376806	0.338788	0.286078	0.200899	0.10286	-0.0803632	-0.303022	-0.507826	-0.643442	-0.702802	-0.655851	-0.487551	-0.20606	-0.0184616	-0.152572	-0.192732	-0.181713	-0.16845	-0.160922	-0.20531	-0.187095	-0.206375	-0.218976	-0.277928	-0.295577	-0.308943	-0.31853
70700187		-0.199882	-0.103936	0.00140495	0.00183099	-0.0123531	-0.0799355	-0.127167	-0.110361	-0.0857706	0.0134833	0.10834	0.170621	0.0935493	0.048728	0.0273812	-0.022083	-0.087838	-0.27085	-0.336688	-0.390856	-0.412533	-0.39325	-0.427998	-0.413378	-0.380569	-0.343923	-0.361664	-0.345558	-0.326477	-0.299463
70700327		0.0499538	-0.255924	-0.348656	-0.470721	-0.517534	-0.522159	-0.520425	-0.475142	-0.4857	-0.476828	-0.475629	-0.481675	-0.481623	-0.483899	-0.483122	-0.475154	-0.459978	-0.44747	-0.404305	-0.387595	-0.383834	-0.36519	-0.315622	-0.269195	-0.232801
70700634		-0.47977	-0.480333	-0.475707	-0.463018	-0.449772	-0.421818	-0.41649	-0.394385	-0.383977	-0.385638	-0.397927	-0.395789	-0.382284	-0.382815	-0.381857	-0.340346	-0.322204	-0.308496	-0.301003	-0.305743	-0.309202	-0.312131	-0.313712	-0.279177
70701011		0.421959	0.445691	0.454376	0.464443	0.484803	0.468416	0.432719	0.357443	0.197555	-0.0405984	-0.170081	-0.255658	-0.310051	-0.3419	-0.357829	-0.368736	-0.367158	-0.350835	-0.363906	-0.333615	-0.310675	-0.302781	-0.301324	-0.298077	-0.265093	-0.261612
70701555		-0.606782	-0.619852	-0.618344	-0.57149	-0.496216	-0.444175	-0.386709	-0.311457	-0.277212	-0.267728	-0.278205	-0.230122	-0.197691	-0.147368	-0.122939	-0.119088	-0.111715	-0.131816	-0.117624	-0.0866587	-0.0666575	-0.0363742	-0.0181975	-0.0116432	-0.0163828
70702783		-0.321137	-0.368143	-0.426593	-0.401707	-0.425679	-0.406724	-0.295652	-0.180729	-0.164283	-0.263124	-0.495394	-0.626485	-0.654839	-0.565218	-0.482917	-0.415636	-0.371136	-0.348664	-0.386931	-0.366715	-0.330592	-0.276254	-0.260817	-0.256716	-0.258683	-0.284783	-0.266537	-0.270101	-0.231412	-0.218699
70702853		-0.256175	-0.674974	-0.403036	-0.309483	-0.387276	-0.47769	-0.481367	-0.528978	-0.535041	-0.512322	-0.47952	-0.473743	-0.458283	-0.324781	-0.254169	-0.21132	-0.208034	-0.191873	-0.184419	-0.184799	-0.17895	-0.1874	-0.165086	-0.161898	-0.160551	-0.158504	-0.163435
70702923		0.0861967	-0.0273815	-0.167475	-0.275727	-0.321303	-0.326319	-0.315763	-0.30294	-0.276062	-0.233015	-0.205185	-0.173954	-0.139038	-0.119959	-0.0923593	-0.0760974	-0.0794406	-0.0711299	-0.0760139	-0.0640394	-0.04345	-0.0314953
70703090		-0.020009	-0.0960411	-0.243474	-0.379572	-0.439406	-0.446252	-0.431866	-0.419958	-0.40036	-0.388931	-0.383004	-0.377225	-0.365044	-0.344828	-0.311648	-0.30469	-0.299406	-0.295071	-0.288896	-0.291611
70704458		-0.645213	-0.716162	-0.711158	-0.673532	-0.588026	-0.443885	-0.320727	-0.298703	-0.315205	-0.343644	-0.383015	-0.398408	-0.4004	-0.388718	-0.375578	-0.37684	-0.340895	-0.328048	-0.266739	-0.236371	-0.178593	-0.115466	-0.0659814	-0.0405032
70704765		-0.115648	-0.315381	-0.45825	-0.598035	-0.704455	-0.676074	-0.594926	-0.537746	-0.47286	-0.432212	-0.43737	-0.417561	-0.410963	-0.410613	-0.344374	-0.316708	-0.28587	-0.266003	-0.256566	-0.25033	-0.259786	-0.246854	-0.248147	-0.223947	-0.203998	-0.205892	-0.206459	-0.200119
70704905		0.385796	0.16458	0.386192	0.289259	0.081551	-0.0231817	-0.134935	-0.183995	-0.212768	-0.232025	-0.247032	-0.250306	-0.264021	-0.241156	-0.191728	-0.151557	-0.100043	-0.120106	-0.0819387	-0.0289046	0.00267279	0.00898332	0.0113033
70705142		0.223205	0.0662488	-0.000263739	-0.220927	-0.330328	-0.413826	-0.444133	-0.440617	-0.417083	-0.410484	-0.361963	-0.357083	-0.305633	-0.320465	-0.294895	-0.307854	-0.292879	-0.280699	-0.259394	-0.247773	-0.256578	-0.255154	-0.244185	-0.220395	-0.200014	-0.183865	-0.156324	-0.123063
70705519		0.0991793	-0.0194609	-0.141932	-0.289182	-0.444837	-0.574671	-0.596075	-0.523306	-0.433653	-0.376587	-0.324016	-0.293439	-0.273846	-0.265958	-0.258822	-0.240009	-0.212705	-0.189332	-0.183013	-0.179481	-0.195961	-0.201206	-0.195577	-0.175374	-0.159161	-0.136658	-0.137268	-0.127658	-0.119256
70705756		-0.214653	-0.0221383	0.475848	0.545839	0.377936	0.0295291	-0.289159	-0.389332	-0.39519	-0.437525	-0.528818	-0.585495	-0.54625	-0.556671	-0.604556	-0.63909	-0.627193	-0.556779	-0.434584	-0.320781	-0.247254	-0.196324	-0.143697	-0.136067	-0.148577	-0.172175	-0.164541	-0.110732
70706370		0.245261	0.234679	0.17892	0.0841779	-0.443354	-0.0523066	-0.395828	-0.384227	-0.384384	-0.390032	-0.399414	-0.403736	-0.398385	-0.372074	-0.334012	-0.302535	-0.291643	-0.294724	-0.298448	-0.305116	-0.294665	-0.275369	-0.245003	-0.234403	-0.212537
70707291		-0.335125	-0.371494	-0.460978	-0.519466	-0.495527	-0.424186	-0.342811	-0.29325	-0.286414	-0.278404	-0.25169	-0.223098	-0.19616	-0.134444	-0.172281	-0.167013	-0.178973	-0.147579	-0.177552	-0.134544	-0.0650593	-0.026744	0.0123255	0.0255576	0.026804
70707361		0.503096	0.514098	0.523673	0.519932	0.518983	0.487166	0.134853	-0.375775	-0.36808	-0.35663	-0.356727	-0.351955	-0.337524	-0.318597	-0.292293	-0.260433	-0.240762	-0.228769	-0.22908	-0.215098	-0.1908	-0.191373
70707501		-0.250871	-0.38342	-0.545221	-0.681681	-0.762647	-0.750234	-0.663655	-0.566184	-0.517401	-0.483929	-0.457766	-0.428574	-0.391448	-0.354771	-0.347684	-0.33643	-0.331963	-0.321452	-0.296312	-0.292266	-0.298154	-0.310656	-0.311503
70708966		-0.613275	-0.617528	-0.61965	-0.556401	-0.507698	-0.454155	-0.458329	-0.461372	-0.440625	-0.417439	-0.403596	-0.398026	-0.397799	-0.378604	-0.320396	-0.326335	-0.261951	-0.22869	-0.167799	-0.134203	-0.0981614	-0.0802915	-0.0763864	-0.0718532
70709273		-0.0524035	-0.169092	-0.291772	-0.444574	-0.527649	-0.509061	-0.456618	-0.417164	-0.396599	-0.352366	-0.310641	-0.287693	-0.274607	-0.279626	-0.267889	-0.260285	-0.247336	-0.243376	-0.239791	-0.24256	-0.243004	-0.214264
70709343		-0.333097	-0.459712	-0.598732	-0.695582	-0.615707	-0.378644	-0.361895	-0.316845	-0.310897	-0.303833	-0.289292	-0.271381	-0.255707	-0.241975	-0.215658	-0.187832	-0.155123	-0.134675	-0.100098	-0.0813649	-0.0964355	-0.0753767	-0.0751559	-0.0644694	-0.056777
70709413		-0.112778	-0.158584	-0.00768243	0.193242	0.286427	0.282645	0.315985	0.349667	0.42737	0.632952	-0.320749	-0.370854	-0.386074	-0.388712	-0.381545	-0.346018	-0.323668	-0.296738	-0.276758	-0.266885	-0.262087	-0.251175	-0.233338	-0.231891	-0.195221	-0.189895
70709887		0.301287	0.643892	0.61126	0.416553	0.24376	0.17536	0.195198	0.178257	0.153627	0.117503	0.100366	0.101643	0.0284645	-0.00816699	-0.134837	-0.113161	-0.0894592	-0.0815123	-0.0984807	-0.14361	-0.207101	-0.257967	-0.252332	-0.231743	-0.209801	-0.227976	-0.207871	-0.205259	-0.161022
70709957		0.147938	0.0660212	0.00989768	-0.0725072	-0.143045	-0.0399982	0.241842	0.409577	0.472497	0.450797	0.286773	0.0532576	-0.177416	-0.957932	-0.243502	-0.175587	-0.195983	-0.209657	-0.0968042	-0.0932909	-0.0998572	-0.11059	-0.160993	-0.164357	-0.160793	-0.154858	-0.131695	-0.128199	-0.0739613	-0.0726453
70710404		-0.396039	-0.502778	-0.5529	-0.570709	-0.567205	-0.652489	-0.633078	-0.622591	-0.608267	-0.569331	-0.510164	-0.445566	-0.383611	-0.333826	-0.301616	-0.302988	-0.265798	-0.252676	-0.205969	-0.167229	-0.138267	-0.123049	-0.123422	-0.12668	-0.128629	-0.138506	-0.161192	-0.201969
70710948		0.0464058	0.197332	-0.459207	-0.229076	-0.214937	-0.283582	-0.33576	-0.375435	-0.382771	-0.36318	-0.326987	-0.334177	-0.302477	-0.284208	-0.29124	-0.309098	-0.334502	-0.336851	-0.320872	-0.307857	-0.320952	-0.326321	-0.343197	-0.356654	-0.357148	-0.350318
70711632		0.547064	0.552891	0.543304	0.355883	0.186495	-0.00138779	-0.149696	-0.238554	-0.292529	-0.302032	-0.292838	-0.27934	-0.271074	-0.267764	-0.26342	-0.248975	-0.260767	-0.235562	-0.229034	-0.203574	-0.188454	-0.20141
70711869		0.289108	0.534532	0.698263	0.702139	0.683801	0.571785	0.285726	0.177217	0.152065	0.159087	0.154852	0.130369	0.0248392	-0.0462995	-0.216424	-0.309381	-0.398638	-0.462156	-0.50423	-0.516589	-0.513138	-0.490641	-0.468996	-0.454837	-0.445984	-0.426782	-0.441088	-0.419187	-0.375918	-0.341822
70711939		0.20732	0.148316	0.060626	-0.0395827	-0.0914073	-0.156096	-0.206154	-0.256983	-0.288533	-0.299174	-0.305556	-0.283728	-0.26441	-0.23293	-0.202735	-0.184603	-0.162659	-0.125019	-0.0973266	-0.0795077	-0.0765929	-0.0860214	-0.104444
70712246		-0.0184159	-0.03144	-0.0329301	-0.0998685	-0.214906	-0.338277	-0.0982214	-0.427575	-0.362113	-0.412258	-0.425807	-0.421789	-0.429812	-0.431549	-0.44114	-0.399742	-0.398671	-0.330162	-0.262729	-0.193676	-0.12168	-0.074455	-0.0430416	-0.0013187	0.015853
70712790		0.749117	0.676535	0.575941	-0.0973269	-0.300624	-0.367398	-0.376384	-0.370684	-0.366833	-0.371057	-0.377481	-0.360127	-0.335492	-0.329227	-0.295758	-0.278681	-0.24441	-0.224806	-0.209894	-0.18586	-0.168758	-0.160465	-0.17499	-0.180074	-0.1956
70714535		-0.727275	-0.53309	-0.484495	-0.456287	-0.426516	-0.425099	-0.462512	-0.456553	-0.420119	-0.370559	-0.363782	-0.355712	-0.335501	-0.330185	-0.319587	-0.315047	-0.357919	-0.3689	-0.370773	-0.329059	-0.297722	-0.24707	-0.222555	-0.210165	-0.207734	-0.208584
70714605		0.321306	0.236984	0.160816	0.0919688	-0.5797	-0.708424	-0.513875	-0.408419	-0.353429	-0.357254	-0.357544	-0.35781	-0.352889	-0.352071	-0.325631	-0.289668	-0.258842	-0.252722	-0.235789	-0.24196	-0.258479	-0.284625	-0.304972	-0.32329	-0.323186
70715526		-0.243119	-0.532075	-0.662091	-0.756158	-0.660433	-0.592277	-0.581903	-0.616728	-0.593522	-0.517034	-0.440678	-0.442249	-0.471779	-0.474441	-0.448816	-0.429701	-0.418892	-0.392026	-0.331798	-0.276049	-0.250923
70715693		0.0336497	-0.0535279	-0.0088287	-0.135092	-0.133146	-0.120704	-0.218837	-0.17677	-0.198779	-0.180127	-0.240807	-0.28586	-0.290965	-0.305782	-0.314514	-0.337695	-0.314459	-0.281944	-0.297053	-0.284266	-0.301131	-0.312161	-0.325196	-0.324523	-0.320237	-0.309837
70715833		0.646284	0.789219	0.866538	0.838662	0.895673	0.683824	0.491598	0.426122	0.41434	0.319044	-0.00567434	-0.180121	-0.344277	-0.256528	-0.306566	-0.277976	-0.260123	-0.273912	-0.305159	-0.336801	-0.356854	-0.357488	-0.34888	-0.328601	-0.300549	-0.286055	-0.232186	-0.209314	-0.169146	-0.168533
70716517		-0.151486	-0.440476	-0.633809	-0.71147	-0.743082	-0.707098	-0.641066	-0.586802	-0.538189	-0.502354	-0.4649	-0.424277	-0.380982	-0.322506	-0.289061	-0.277242	-0.280092	-0.275444	-0.250378	-0.239161	-0.213592	-0.200596	-0.212878	-0.224927	-0.245138	-0.254004	-0.247943	-0.234068
70716754		0.380142	0.347638	0.390487	0.745047	0.716035	0.514141	0.244151	0.0906728	-0.0918813	-0.254133	-0.323865	-0.315377	-0.342079	-0.31058	-0.231152	-0.295624	-0.264022	-0.224311	-0.232358	-0.244872	-0.260409	-0.334912	-0.367932	-0.378227	-0.370572	-0.364035	-0.348101	-0.329224	-0.315069	-0.313756
70717201		-0.117848	-0.0931878	-0.165852	-0.330557	-0.620903	-0.792362	-0.721542	-0.727139	-0.545545	-0.417643	-0.372784	-0.370271	-0.373237	-0.365741	-0.349834	-0.345718	-0.321223	-0.292329	-0.265586	-0.259586	-0.25037	-0.261935	-0.267543	-0.25968	-0.255872	-0.232069	-0.202472	-0.17553
70717508		-0.27084	-0.284952	-0.288112	-0.279382	-0.243102	-0.153007	-0.0544169	0.0120749	0.0342458	0.073473	0.104444	0.119137	0.129546	0.099456	-0.185467	-0.267935	-0.294557	-0.381833	-0.376143	-0.382046	-0.386177	-0.354773	-0.359495	-0.302147	-0.262306	-0.267976	-0.252748	-0.25738	-0.27514	-0.273086
70717982		-0.345849	-0.366597	-0.355193	-0.321215	-0.248112	-0.183156	-0.0874199	-0.143639	-0.0999565	-0.347584	-0.298999	-0.251679	-0.202832	-0.292525	-0.245948	-0.289807	-0.239753	-0.23284	-0.205608	-0.190081	-0.156362	-0.118359	-0.096026	-0.0958983	-0.107464	-0.13866	-0.162095	-0.165571	-0.203734	-0.199159
70719043		-0.772494	-0.575478	-0.384035	-0.343454	-0.277304	-0.254884	-0.278058	-0.346373	-0.4272	-0.43543	-0.343482	-0.254624	-0.205116	-0.180918	-0.176545	-0.203737	-0.211784	-0.225444	-0.25048	-0.201707	-0.18268	-0.238485	-0.287399	-0.286011	-0.311268	-0.322626	-0.298224	-0.274357	-0.258201
70719727		-0.571818	-0.534135	-0.395536	-0.249244	-0.154161	-0.0957844	-0.00350944	0.120134	0.224762	0.307867	0.340025	0.281071	0.164331	0.0799671	0.0394412	0.0131678	-0.124559	-0.137401	-0.145131	-0.159867	-0.134044	-0.112427	-0.098792	-0.0942224	-0.0803204
70720104		-0.0447459	-0.0751831	-0.144063	-0.220407	-0.288123	-0.331633	-0.37231	-0.307437	-0.40075	-0.412811	-0.425714	-0.452572	-0.432206	-0.421024	-0.46018	-0.42013	-0.356077	-0.344203	-0.288913	-0.246141	-0.197962	-0.194928	-0.176428	-0.173544	-0.147856	-0.118425	-0.114365	-0.0789699	-0.0417878	-0.00393934
70720341		-0.798055	-0.849803	-0.836454	-0.408406	-0.270408	-0.532456	-0.708538	-0.540523	-0.450239	-0.389644	-0.337683	-0.308154	-0.226597	-0.169865	-0.144003	-0.136877	-0.119869	-0.141587	-0.119981	-0.0964299	-0.0636987	-0.0211995	0.0217603	0.0646148	0.0974773	0.127691	0.121611	0.134276	0.0853007
70720411		0.749577	0.881239	0.57268	0.0353263	-0.505328	-0.68269	-0.702646	-0.741957	-0.666479	-0.532091	-0.485279	-0.449599	-0.41438	-0.38364	-0.352744	-0.326797	-0.287602	-0.27956	-0.251271	-0.211724	-0.206704	-0.17021	-0.134094	-0.14718	-0.160936	-0.149599	-0.176294	-0.204279
70721262		-0.412073	-0.555975	-0.566294	-0.523526	-0.463372	-0.431286	-0.415044	-0.427931	-0.439662	-0.468873	-0.570556	-0.751189	-0.716749	-0.664992	-0.608989	-0.549369	-0.477875	-0.460194	-0.362845	-0.278647	-0.221622	-0.19747	-0.191949	-0.189072	-0.205655	-0.206124	-0.197843	-0.193721	-0.190158
70721639		0.342068	0.384592	0.434205	0.529424	0.669707	0.540287	0.125071	-0.0825111	-0.17913	-0.287603	-0.312468	-0.29821	-0.283632	-0.263518	-0.261525	-0.230327	-0.194366	-0.153645	-0.134251	-0.104654	-0.0753783	-0.0317066	0.0186676	0.0714891
70721709		0.608559	0.604223	0.658728	0.533428	0.259788	0.00575981	-0.152587	-0.242782	-0.293588	-0.324126	-0.323686	-0.34462	-0.363317	-0.328438	-0.299756	-0.283553	-0.238247	-0.216081	-0.172532	-0.134835	-0.109703	-0.10605	-0.123922	-0.153925
70721946		0.646438	0.665	0.30003	0.129239	0.0186383	-0.0908209	0.00943835	-0.0478865	-0.125436	-0.240191	-0.314679	-0.362282	-0.402903	-0.456106	-0.518083	-0.546502	-0.545657	-0.521681	-0.4819	-0.433795	-0.401558	-0.402769	-0.402972	-0.366959	-0.289645	-0.241149	-0.215357	-0.194636
70722253		0.683654	0.301255	0.107145	-0.0692283	-0.125758	-0.164899	-0.191239	-0.224708	-0.222996	-0.221077	-0.218462	-0.23698	-0.239346	-0.237495	-0.236912	-0.23608	-0.23213	-0.236536	-0.253813	-0.259393	-0.278098	-0.28771	-0.284358	-0.274147
70722490		-0.309317	-0.359952	-0.441474	-0.624342	-0.722136	-0.764587	-0.677643	-0.657803	-0.419687	-0.234595	-0.158091	-0.165499	-0.268736	-0.333106	-0.3789	-0.401169	-0.403693	-0.398633	-0.377233	-0.354283	-0.331999	-0.32346	-0.300583	-0.27744	-0.236464	-0.229306	-0.222754	-0.236941	-0.232922	-0.223627
70722630		0.201161	0.255384	0.310448	0.36689	0.416249	0.478512	0.507899	0.545134	0.514344	0.345648	0.177328	0.0249744	-0.0748779	-0.140137	-0.221722	-0.238043	-0.250076	-0.254628	-0.244076	-0.222548	-0.18252	-0.12408	-0.0776262	-0.061366	-0.0574473	-0.0687917	-0.0961328	-0.114255	-0.141464	-0.170391
70723007		0.725515	0.614762	0.308814	-0.408717	-0.642297	-0.596512	-0.556767	-0.519535	-0.469745	-0.415005	-0.379448	-0.350946	-0.327233	-0.30607	-0.280127	-0.276322	-0.235778	-0.240679	-0.200738	-0.182324	-0.146603	-0.133683	-0.112549	-0.0906097
70723928		-0.402155	-0.434078	-0.455917	-0.450334	-0.373347	-0.221208	-0.0412799	0.134793	0.209777	0.162442	-0.00635179	-0.171237	-0.168241	-0.143401	-0.163975	-0.142327	-0.15419	-0.195446	-0.225447	-0.255891	-0.275756	-0.292366	-0.270012	-0.243153	-0.230464	-0.2313	-0.241665	-0.2576	-0.25501
70725910		-0.248538	-0.261839	-0.254514	-0.157475	-0.0452565	0.0204001	0.0454432	0.0461237	0.0203456	-0.0367263	-0.110889	-0.29564	-0.296626	-0.3019	-0.327329	-0.301249	-0.234233	-0.181503	-0.235637	-0.235898	-0.236047	-0.167941	-0.162427	-0.131279	-0.134781	-0.146911	-0.178017	-0.217438	-0.233672
70726691		-0.34051	-0.344005	-0.3645	-0.395605	-0.392888	-0.359476	-0.339221	-0.343017	-0.34208	-0.319657	-0.267046	-0.261329	-0.208093	-0.186959	-0.172848	-0.168973	-0.143949	-0.139741	-0.149051	-0.135999	-0.135867	-0.152345	-0.167812	-0.185045
70727068		-0.35608	-0.332841	-0.358807	-0.319368	-0.646373	-0.693186	-0.620184	-0.55627	-0.520294	-0.496343	-0.494559	-0.446854	-0.421529	-0.401634	-0.376009	-0.336485	-0.298202	-0.217199	-0.183968	-0.148343	-0.107875	-0.07579	-0.0833495	-0.0624346
70727752		0.0399853	0.0310368	-0.0220412	-0.140828	-0.317078	-0.510027	-0.519728	-0.435078	-0.38277	-0.277657	-0.292464	-0.298858	-0.293254	-0.279576	-0.264455	-0.251755	-0.235462	-0.206468	-0.17992	-0.157691	-0.153975	-0.162356	-0.174778	-0.173339
70728506		-0.248672	-0.336256	-0.391353	-0.392358	-0.404895	-0.606737	-0.587389	-0.447022	-0.36272	-0.328195	-0.236414	-0.290539	-0.309818	-0.329628	-0.325015	-0.276457	-0.244814	-0.210013	-0.201427	-0.183197	-0.164725	-0.169504	-0.160973
70728673		-0.537619	-0.526577	-0.425461	-0.387503	-0.385614	-0.468337	-0.46365	-0.466821	-0.474158	-0.476486	-0.454521	-0.424269	-0.413368	-0.389471	-0.349451	-0.28376	-0.208268	-0.130583	-0.0695035	-0.0298653	-0.0292417	-0.0261811	-0.0994877
70729120		-0.373757	-0.602058	-0.817289	-0.935038	-0.82478	-0.684994	-0.540049	-0.425309	-0.380637	-0.387001	-0.2641	-0.309509	-0.345819	-0.36256	-0.367996	-0.342149	-0.305262	-0.281724	-0.263548	-0.275892	-0.259462	-0.267487	-0.235727	-0.233297	-0.206961
70730041		-0.363554	-0.333004	-0.336231	-0.366898	-0.296768	-0.334093	-0.294686	-0.255769	-0.361504	-0.301052	-0.334326	-0.259608	-0.299681	-0.369326	-0.326899	-0.400775	-0.447915	-0.441705	-0.399877	-0.356883	-0.329373	-0.341055	-0.322045	-0.297848	-0.304947	-0.281401	-0.263249	-0.253171	-0.252459
70730278		-0.472907	-0.474817	-0.394628	-0.394166	-0.403289	-0.3587	-0.369483	-0.376095	-0.347656	-0.308986	-0.300786	-0.275283	-0.256373	-0.214188	-0.170821	-0.170317	-0.135096	-0.115557	-0.102502	-0.0955327	-0.0978118	-0.103914
70730655		0.549996	0.105708	-0.168091	-0.180926	-0.119321	-0.0896164	-0.204164	-0.271135	-0.340599	-0.410678	-0.467925	-0.489795	-0.461644	-0.451944	-0.443113	-0.435183	-0.427149	-0.46125	-0.413312	-0.381901	-0.324577	-0.346188	-0.254762	-0.202084	-0.206258	-0.122116	-0.100168
70730725		0.482776	0.503228	0.463156	0.416377	0.336215	0.125579	-0.167743	-0.39523	-0.412088	-0.40484	-0.395874	-0.37367	-0.356254	-0.300103	-0.264606	-0.239402	-0.209915	-0.168206	-0.144994	-0.121149	-0.0926162	-0.0821317	-0.0741566	-0.0758353	-0.0787631	-0.0851442	-0.114654	-0.114628
70730892		-0.721475	-0.715353	-0.654587	-0.446052	-0.329622	-0.318804	-0.328139	-0.376969	-0.351359	-0.334746	-0.308785	-0.282744	-0.274023	-0.279164	-0.280558	-0.253193	-0.17796	-0.154905	-0.110384	-0.118654	-0.110555	-0.125362	-0.123165	-0.137144
70732190		-0.744293	-0.969617	-0.941758	-0.78878	-0.549117	-0.442897	-0.417615	-0.346139	-0.288833	-0.292717	-0.339667	-0.423702	-0.482149	-0.495593	-0.496077	-0.489509	-0.467862	-0.414046	-0.366244	-0.339007	-0.335891	-0.33736	-0.28291	-0.291689	-0.258907	-0.230423
70732567		-0.581808	-0.551868	-0.594607	-0.676034	-0.714592	-0.615031	-0.471534	-0.364015	-0.329537	-0.350722	-0.384625	-0.419134	-0.406002	-0.366506	-0.334013	-0.311981	-0.328407	-0.309251	-0.290741	-0.269714	-0.239698	-0.224207	-0.204756	-0.185646	-0.184135	-0.205143	-0.2005
70732707		-0.219782	-0.132669	-0.0994393	-0.124441	-0.212873	-0.272962	-0.343915	-0.403018	-0.427461	-0.419382	-0.404758	-0.397203	-0.384692	-0.368776	-0.356369	-0.325233	-0.259245	-0.20918	-0.198908	-0.16374	-0.146014	-0.145772	-0.134149	-0.13587	-0.143587
70732944		0.151251	0.0962481	0.028158	0.117106	0.365146	0.598293	-0.362814	0.0592801	-0.395864	-0.416207	-0.430881	-0.442234	-0.398189	-0.332468	-0.288722	-0.281089	-0.300261	-0.337718	-0.298239	-0.293961	-0.245361	-0.229315	-0.204729	-0.199289
70733181		-0.0482385	-0.0289295	0.0275556	0.110821	0.172263	0.256712	0.358822	0.417124	0.417119	0.324689	0.189032	0.0555188	-0.107143	-0.185519	-0.237942	-0.253653	-0.232588	-0.188533	-0.131881	-0.0942098	-0.0777686	-0.0745966	-0.0782475	-0.0726534	-0.061614	-0.0501476	-0.040486
70733251		-0.179859	-0.185683	-0.188101	-0.188427	-0.195773	-0.215102	-0.24166	-0.262309	-0.266714	-0.260508	-0.254916	-0.254836	-0.254302	-0.246765	-0.230943	-0.207709	-0.187028	-0.181268	-0.175066	-0.180852	-0.201983	-0.24586	-0.289832	-0.308166	-0.319516
70733488		0.221633	0.227919	0.158882	0.0534475	-0.0507351	-0.218568	-0.255846	-0.276706	-0.290151	-0.29565	-0.298459	-0.293633	-0.301773	-0.317574	-0.338527	-0.346172	-0.327215	-0.294541	-0.280585	-0.288592	-0.311509	-0.333089
70733558		-0.0551214	-0.14265	-0.302814	-0.38858	-0.390445	-0.377874	-0.375673	-0.368132	-0.376965	-0.388052	-0.387711	-0.383545	-0.377028	-0.361495	-0.34118	-0.331754	-0.300276	-0.251659	-0.245597	-0.195162	-0.179824
70733865		-0.371793	-0.52075	-0.526336	-0.317321	-0.21795	-0.223499	-0.339549	-0.556564	-0.596839	-0.494033	-0.43927	-0.466959	-0.429493	-0.399888	-0.366657	-0.336506	-0.298382	-0.285276	-0.272967	-0.271139	-0.251965	-0.244106	-0.228978	-0.210618	-0.182786	-0.150769	-0.120023	-0.108649	-0.072072
70734005		-0.248448	-0.375981	-0.437812	-0.471067	-0.461337	-0.422796	-0.377899	-0.344557	-0.331476	-0.331122	-0.328789	-0.290259	-0.330723	-0.290091	-0.264025	-0.240922	-0.218433	-0.206245	-0.207583	-0.211963	-0.229394	-0.267136	-0.334429	-0.392527
70734479		-0.673687	-0.457119	-0.363289	-0.303965	-0.27074	-0.252531	-0.243444	-0.240056	-0.240047	-0.239069	-0.231993	-0.223715	-0.224096	-0.210155	-0.195497	-0.182613	-0.166979	-0.152814	-0.134704	-0.134913	-0.152257
70734856		-0.075381	-0.023486	-0.147148	-0.328007	-0.497653	-0.549141	-0.543332	-0.486096	-0.553008	-0.342739	-0.0677033	0.164151	-0.101045	-0.0154537	-0.121933	-0.228775	-0.336584	-0.428355	-0.489642	-0.509636	-0.493912	-0.491538	-0.473123	-0.461979	-0.465477	-0.471742	-0.46716	-0.464159	-0.437482	-0.41653
70735093		-0.736247	-0.0807633	-0.05003	-0.173679	-0.339655	-0.47844	-0.545451	-0.530279	-0.477349	-0.424515	-0.382221	-0.351404	-0.323892	-0.295901	-0.266397	-0.246223	-0.199528	-0.166175	-0.155463	-0.132267	-0.114117	-0.109309	-0.128902	-0.146082
70735777		0.164919	0.0685625	0.00630896	0.027925	-0.0131927	-0.0243477	0.00741302	0.106492	0.27015	0.340174	0.483471	0.376436	0.200344	0.016046	-0.118405	-0.152636	-0.312402	-0.271086	-0.288439	-0.34215	-0.391845	-0.440955	-0.475398	-0.513397	-0.48723	-0.492224	-0.472292	-0.436194	-0.445489	-0.387881
70736084		-0.125124	-0.161374	-0.273061	-0.506247	-0.67322	-0.772803	-0.638787	-0.547202	-0.501773	-0.504338	-0.522607	-0.558438	-0.534939	-0.548599	-0.507391	-0.456326	-0.443808	-0.3836	-0.298482	-0.269933	-0.258349	-0.275983	-0.280145	-0.280249	-0.291294	-0.297828	-0.318683	-0.323923
70736531		0.602236	0.629137	0.540826	0.460318	0.35837	0.134849	-0.255054	-0.312414	-0.33385	-0.315932	-0.378632	-0.364722	-0.353838	-0.345812	-0.324603	-0.302167	-0.277531	-0.273617	-0.241761	-0.215087	-0.16773	-0.131973	-0.123171	-0.120502	-0.120803	-0.13495
70736768		-0.556424	-0.701992	-0.845677	-0.714127	-0.665866	-0.639307	-0.609579	-0.593959	-0.603734	-0.60353	-0.577451	-0.524991	-0.466668	-0.435644	-0.433018	-0.449465	-0.43228	-0.385749	-0.340773	-0.315346	-0.281321	-0.271136	-0.242969	-0.22421	-0.196962	-0.205836
70737522		-0.401065	-0.282917	-0.372714	-0.243485	-0.326301	-0.328504	-0.425148	-0.494421	-0.511238	-0.474467	-0.438127	-0.441448	-0.476365	-0.495925	-0.473959	-0.433522	-0.398932	-0.343972	-0.339296	-0.321066	-0.292202	-0.26466	-0.225058	-0.165052	-0.121578	-0.0615836
70738136		0.0515669	0.233737	0.171767	0.168074	0.227104	0.173441	0.00299258	-0.380296	-0.625569	-0.582399	-0.490463	-0.495159	-0.453015	-0.394261	-0.362689	-0.335772	-0.314575	-0.303067	-0.295402	-0.263674	-0.214848	-0.191122	-0.17571	-0.164746	-0.182761	-0.156577	-0.176836	-0.17763	-0.191598	-0.194428
70738373		0.220032	0.163911	0.125585	0.109864	0.122155	0.144366	0.112499	0.115477	0.088921	0.00244881	-0.131297	-0.216081	-0.372369	-0.370411	-0.369625	-0.375342	-0.386554	-0.359748	-0.327419	-0.319849	-0.295166	-0.278796	-0.29892	-0.273304	-0.276766	-0.267626	-0.245851	-0.232879	-0.230389	-0.231788
70740592		-0.849758	-0.876598	-0.798639	-0.666827	-0.57575	-0.518188	-0.473822	-0.430494	-0.414428	-0.394517	-0.358743	-0.332606	-0.323095	-0.324852	-0.328139	-0.333094	-0.351678	-0.38005	-0.405783	-0.389322	-0.377389
70740732		-0.807354	-0.811559	-0.791541	-0.630477	-0.527959	-0.481363	-0.454632	-0.430502	-0.399657	-0.361056	-0.316049	-0.279286	-0.232784	-0.205478	-0.167999	-0.116529	-0.0583163	-0.0600084	-0.0687391	-0.100275
70740802		-0.599197	-0.507531	-0.509796	-0.518591	-0.558797	-0.606161	-0.652149	-0.67504	-0.687969	-0.695935	-0.70559	-0.709046	-0.688122	-0.61775	-0.524568	-0.457083	-0.410171	-0.385373	-0.386031	-0.383272	-0.350089	-0.299199	-0.252115	-0.234806	-0.212972	-0.224682	-0.235985
70741276		-0.125002	-0.135332	-0.141006	-0.181889	-0.21972	-0.313906	-0.510154	-0.801515	-0.879286	-0.676331	-0.523487	-0.536379	-0.423962	-0.353201	-0.317779	-0.308702	-0.323391	-0.307932	-0.278916	-0.286621	-0.297078	-0.262684	-0.23124	-0.221055	-0.200324	-0.220503	-0.17914	-0.184089
70741960		0.194654	0.318075	0.371895	0.439098	0.218887	0.149324	0.366962	0.00756657	-0.0131936	-0.0217655	-0.19553	-0.206821	-0.164694	-0.192981	-0.179003	-0.193826	-0.146986	-0.129868	-0.116945	-0.124984	-0.118698	-0.127184	-0.139534	-0.12595	-0.136767	-0.161881	-0.152692	-0.185396	-0.211415	-0.256749
70742197		-0.0854545	-0.0518191	-0.0646602	-0.118602	-0.0622332	0.0220649	0.117475	0.204684	0.293669	0.337224	0.253289	0.0979253	-0.00811718	-0.0913102	-0.162276	-0.212501	-0.242088	-0.210462	-0.180882	-0.212485	-0.169258	-0.148756	-0.107601	-0.102586	-0.0908332	-0.0899561	-0.0837908
70742881		0.183086	0.152405	0.0385773	-0.150932	-0.350473	-0.448505	-0.443705	-0.436418	-0.432983	-0.441893	-0.41991	-0.403259	-0.39447	-0.392391	-0.386892	-0.364297	-0.352993	-0.31566	-0.272354	-0.255753	-0.257707	-0.268498	-0.237562	-0.255622	-0.261474	-0.263119	-0.267488	-0.272345
70743565		0.80546	0.771877	0.642012	0.332476	0.122757	-0.0915733	-0.223386	-0.305538	-0.418792	-0.3819	-0.409573	-0.381795	-0.350321	-0.321648	-0.291376	-0.285529	-0.267372	-0.25449	-0.253118	-0.262749	-0.278802	-0.29713	-0.325369	-0.350104
70745784		-0.196798	-0.181728	-0.164011	-0.181439	-0.191251	-0.29376	-0.492793	-0.609561	-0.711268	-0.427255	-0.326946	-0.278054	-0.277995	-0.2981	-0.364196	-0.307788	-0.312684	-0.303684	-0.270299	-0.231878	-0.196151	-0.16693	-0.143191	-0.145431	-0.12257	-0.123669
70747152		-0.0312971	-0.0252672	0.0152413	-0.0179831	-0.0876687	-0.225353	-0.366249	-0.422732	-0.438436	-0.419937	-0.370572	-0.331302	-0.275557	-0.222979	-0.207322	-0.190971	-0.203183	-0.198926	-0.185262	-0.156144	-0.117536	-0.086057
70747459		0.490119	0.51192	0.514993	0.467922	0.319241	0.0152418	-0.222666	-0.327752	-0.365103	-0.369694	-0.359803	-0.326155	-0.231377	-0.150674	-0.0990603	-0.00501821	0.0398777	0.101976	0.139775	0.151358	0.143738	0.113543	0.069447	0.0103757	-0.0707511	-0.172222
70748073		0.340891	0.431911	0.520983	0.495209	0.606252	0.202456	-0.217782	-0.0545519	-0.2095	-0.205625	-0.201112	-0.224953	-0.251713	-0.274319	-0.293639	-0.290554	-0.269421	-0.247182	-0.250523	-0.239267	-0.225205	-0.228789	-0.215276	-0.215985	-0.219448
70748757		0.58264	0.542554	0.472553	0.333742	0.0758167	-0.204782	-0.350374	-0.442182	-0.445721	-0.448204	-0.455752	-0.464986	-0.465887	-0.467136	-0.406141	-0.303481	-0.218294	-0.197506	-0.143437	-0.0936433	-0.095105	-0.0462457	-0.06147
70749134		0.375034	0.371273	0.365675	0.374118	0.398043	0.419036	0.426555	0.314548	-0.23405	-0.33622	-0.341669	-0.330714	-0.324306	-0.251016	-0.222643	-0.215493	-0.171664	-0.188452	-0.270687	-0.325688	-0.347543	-0.353221	-0.341981	-0.318466	-0.311449
70749511		-0.986709	-0.842864	-0.788166	-0.767461	-0.729091	-0.713488	-0.657047	-0.60862	-0.599023	-0.558219	-0.490544	-0.430256	-0.384846	-0.349984	-0.32804	-0.295519	-0.29082	-0.322127	-0.30795	-0.320796	-0.320658
70749818		-0.533651	-0.326602	-0.192202	-0.182906	-0.316234	-0.505601	-0.47496	-0.375705	-0.316012	-0.288527	-0.295372	-0.28466	-0.271165	-0.252693	-0.246842	-0.253515	-0.266499	-0.279451	-0.275128	-0.255168	-0.2319	-0.220958	-0.228857	-0.226063	-0.229705
70750292		0.15227	-0.137478	-0.012958	-0.234113	-0.267396	-0.274196	-0.196415	-0.206488	-0.232262	-0.21884	-0.23326	-0.246367	-0.25363	-0.263132	-0.238863	-0.218978	-0.207728	-0.207673	-0.219345	-0.219512	-0.2142	-0.198423	-0.157271
70750432		-0.542705	-0.51738	-0.487588	-0.47172	-0.446167	-0.366975	-0.287286	-0.248052	-0.23303	-0.131027	-0.0146488	-0.025786	-0.0723226	-0.088928	-0.0818055	-0.102212	-0.0822119	-0.0641174	-0.0762414	-0.120031	-0.150396	-0.161077	-0.174329	-0.200801	-0.251524
70750669		0.453467	0.422572	0.205771	-0.00203656	-0.537318	-0.755748	-0.0426745	0.0705176	0.0384927	-0.0420321	-0.143472	-0.230461	-0.306131	-0.362692	-0.392298	-0.398636	-0.39339	-0.389321	-0.394503	-0.401373	-0.371141	-0.338591	-0.34947	-0.30725	-0.270404	-0.236588	-0.244532	-0.224931	-0.218376	-0.226004
70751116		-0.120323	-0.0142919	-0.0282813	-0.229446	-0.378203	-0.563077	-0.621967	-0.620587	-0.599423	-0.571852	-0.534687	-0.477831	-0.444143	-0.429646	-0.415085	-0.400439	-0.3784	-0.366428	-0.356321	-0.342792	-0.330962	-0.309281	-0.306631
70751353		0.16562	0.0545292	0.086619	-0.0560279	-0.194862	-0.280521	-0.317216	-0.46287	-0.755935	-0.918062	-0.677265	-0.812944	-0.644227	-0.514951	-0.437251	-0.41113	-0.355307	-0.337959	-0.304594	-0.276699	-0.245646	-0.198752	-0.161467	-0.147787	-0.159486	-0.144784	-0.140044	-0.143146	-0.172437	-0.151957
70751590		0.0983999	0.173346	0.119223	-0.00633393	-0.136378	-0.289293	-0.349602	-0.360365	-0.364546	-0.366294	-0.356778	-0.335354	-0.293019	-0.27257	-0.240733	-0.249299	-0.236216	-0.207062	-0.2	-0.169101	-0.116783	-0.0719037	-0.0380056	-0.0113578
70753265		0.47538	0.461281	0.449183	0.420143	0.405884	0.353903	0.435275	0.225368	0.0742339	-0.21782	-0.385494	-0.406674	-0.387354	-0.359416	-0.327463	-0.299933	-0.300337	-0.262106	-0.23456	-0.249669	-0.224579	-0.232289	-0.234751	-0.212819	-0.215313	-0.192488	-0.170331	-0.139374	-0.134772	-0.118145
70753405		0.385106	0.344321	0.265922	0.128315	0.0119582	-0.145274	-0.351767	-0.472408	-0.510486	-0.569423	-0.579693	-0.561747	-0.516778	-0.488383	-0.488793	-0.496382	-0.496014	-0.479499	-0.450964	-0.44401	-0.45462	-0.429335	-0.375258	-0.341335	-0.317346	-0.301929	-0.299856
70753642		-0.684446	-0.54736	-0.516532	-0.489362	-0.583085	-0.643081	-0.633048	-0.658741	-0.607524	-0.564544	-0.529988	-0.496171	-0.489776	-0.505939	-0.490939	-0.442679	-0.380739	-0.363885	-0.332623	-0.276635	-0.260479	-0.265368	-0.275282	-0.306158	-0.291059
70753879		0.386615	0.320727	0.361248	0.261654	0.174592	0.236216	0.0104517	0.062715	-0.0561652	-0.12626	-0.0902606	-0.13171	-0.0705476	-0.168312	-0.140491	-0.212223	-0.23012	-0.234839	-0.241071	-0.227995	-0.236713	-0.279031	-0.301113	-0.2992	-0.287112	-0.258374
70753949		-0.170003	-0.422519	-0.467675	-0.494231	-0.586492	-0.565643	-0.482757	-0.377032	-0.276479	-0.217516	-0.195267	-0.198412	-0.205589	-0.20961	-0.208056	-0.182743	-0.164297	-0.176403	-0.194736	-0.200294	-0.203209	-0.205781	-0.191714	-0.179084	-0.160309	-0.153052	-0.15836
70754326		0.151182	0.166143	0.196938	-0.0242675	-0.2207	-0.346508	-0.394177	-0.411434	-0.400254	-0.358884	-0.318141	-0.29972	-0.277447	-0.264288	-0.242796	-0.242946	-0.23034	-0.237268	-0.2341	-0.229893	-0.226167	-0.206878	-0.209623	-0.210705	-0.202793
70755010		0.516595	0.105366	0.0465447	-0.171584	-0.234303	-0.244865	-0.239645	-0.232865	-0.316632	-0.303896	-0.29331	-0.281419	-0.29908	-0.281237	-0.271593	-0.292898	-0.318254	-0.324591	-0.304618	-0.277093	-0.245892	-0.217361	-0.198535	-0.189351	-0.188761	-0.214136	-0.227819	-0.240866
70755791		0.457745	0.378955	0.234667	-0.113448	-0.509127	-0.617483	-0.7213	-0.703754	-0.640192	-0.609342	-0.567618	-0.552251	-0.526152	-0.495877	-0.456657	-0.400184	-0.370824	-0.310365	-0.26305	-0.262266	-0.245104	-0.257565	-0.227852	-0.187662	-0.173848	-0.138747
70756001		-0.620521	-0.331793	-0.198963	-0.167961	-0.283004	-0.474908	-0.534312	-0.492347	-0.383771	-0.324121	-0.293594	-0.271254	-0.237616	-0.20521	-0.179405	-0.158906	-0.142521	-0.127183	-0.104586	-0.0899999	-0.0837976	-0.0836291	-0.0839135	-0.0948102	-0.103199	-0.115738
70756308		-0.727275	-0.53309	-0.484495	-0.456287	-0.426516	-0.425099	-0.462512	-0.456553	-0.420119	-0.370559	-0.363782	-0.355712	-0.335501	-0.330185	-0.319587	-0.315047	-0.357919	-0.3689	-0.370773	-0.329059	-0.297722	-0.24707	-0.222555	-0.210165	-0.207734	-0.208584
70757536		-0.0326399	0.00443742	-0.0119357	-0.119547	-0.195846	-0.286805	-0.42292	-0.493525	-0.578923	-0.680523	-0.15663	-0.0589298	-0.116037	-0.10561	-0.101262	-0.178575	-0.227406	-0.286443	-0.341665	-0.372846	-0.356666	-0.343857	-0.265515	-0.189031	-0.15114	-0.102845	-0.0853696	-0.0883996	-0.0887791
70757913		0.240713	0.237121	0.155009	0.097465	0.00949982	-0.00404297	-0.072517	-0.177945	-0.250924	-0.300531	-0.310634	-0.317838	-0.32319	-0.327033	-0.329695	-0.338355	-0.354423	-0.332876	-0.305067	-0.295698	-0.258123	-0.202272
70758150		0.40453	0.292377	0.226408	0.209865	0.179072	0.267552	0.383314	0.447342	0.463705	0.465084	0.453392	0.393834	-0.0300665	-0.296207	-0.389305	-0.308431	-0.294782	-0.339609	-0.333661	-0.33087	-0.320517	-0.291118	-0.231931	-0.226593	-0.190204	-0.134911	-0.0545733	0.0135935
70758220		0.460083	0.428666	0.400516	0.353282	0.226124	-0.017641	-0.229582	-0.353753	-0.412583	-0.421771	-0.400108	-0.366195	-0.340317	-0.332322	-0.336898	-0.342587	-0.337802	-0.322909	-0.307817	-0.283492	-0.256214	-0.211466	-0.189738	-0.191913	-0.200736
70758527		-0.522879	-0.550265	-0.694865	-0.825672	-0.376704	0.00187078	0.0608816	0.139162	0.133284	0.06434	-0.0779942	-0.250541	-0.316194	-0.319315	-0.316825	-0.313132	-0.308421	-0.297863	-0.272866	-0.242502	-0.229722	-0.223724	-0.213018	-0.203922	-0.196029	-0.194671	-0.182094
70758764		0.818677	0.732408	0.743625	0.660139	0.563093	0.418496	0.197026	-0.198446	-0.625091	-0.667856	-0.659279	-0.653704	-0.630954	-0.629569	-0.617525	-0.579797	-0.505996	-0.438228	-0.355261	-0.245246	-0.167477	-0.123906	-0.111326	-0.107669	-0.0634647	-0.0396794	-0.0317491	-0.00690587	0.00105163
70758834		-0.254192	-0.30251	-0.0924123	-0.00600801	-0.215187	-0.402558	-0.440606	-0.425982	-0.400681	-0.372864	-0.34058	-0.306606	-0.273544	-0.247452	-0.214209	-0.214447	-0.183738	-0.198814	-0.161158	-0.163655	-0.125575	-0.153642	-0.140855
70759755		0.364789	0.295634	0.161732	0.0126589	-0.0927915	-0.141533	-0.140018	-0.103618	-0.0664586	-0.0593753	-0.236225	-0.289951	-0.350671	-0.394121	-0.425912	-0.405958	-0.362958	-0.321825	-0.292348	-0.280614	-0.271169	-0.263067	-0.264693	-0.240222	-0.209754	-0.176901	-0.150336	-0.134875	-0.130048	-0.141194
70759992		0.799232	0.667743	0.479069	0.290684	0.000495101	-0.156617	-0.348223	-0.507259	-0.412362	-0.644673	-0.589804	-0.538746	-0.477559	-0.44251	-0.406857	-0.347981	-0.319731	-0.310657	-0.284997	-0.272227	-0.268515	-0.262225	-0.274813	-0.275301	-0.269813	-0.196449	-0.161729	-0.137305
70760062		-0.797696	-0.431683	-0.204386	-0.150307	-0.384796	-0.572681	-0.574976	-0.405775	-0.275549	-0.222168	-0.241936	-0.254994	-0.268953	-0.274785	-0.264247	-0.235431	-0.197989	-0.180883	-0.177549	-0.172406	-0.180573	-0.150563	-0.16196
70760369		0.361628	0.378916	0.241964	0.288586	0.105761	-0.0489815	-0.127189	-0.169757	-0.204374	-0.239465	-0.267671	-0.301517	-0.255414	-0.236767	-0.179513	-0.157625	-0.155502	-0.176864	-0.155665	-0.196514	-0.222788	-0.234276	-0.290604	-0.322129	-0.375909	-0.430778
70760439		0.173448	0.175844	-0.00396006	-0.157599	-0.301474	-0.391566	-0.544095	-0.785742	-0.778877	-0.612585	-0.52358	-0.470422	-0.406693	-0.373017	-0.352131	-0.318495	-0.294079	-0.278176	-0.266529	-0.251081	-0.234834	-0.247951
70762114		0.531258	0.50543	0.477671	0.44569	0.397616	0.373115	0.341987	0.318761	0.293557	0.213427	0.0569185	-0.149095	-0.302096	-0.376668	-0.409105	-0.423657	-0.431722	-0.451147	-0.454755	-0.463226	-0.47227	-0.480344	-0.465231	-0.450011	-0.396689	-0.366486	-0.358761	-0.357517	-0.315258	-0.321172
70762965		-0.242056	-0.335496	-0.480829	-0.516282	-0.623711	-0.584798	-0.310774	-0.259929	-0.246325	-0.247248	-0.247295	-0.237793	-0.24468	-0.263136	-0.294843	-0.322984	-0.32459	-0.300956	-0.282232	-0.24498	-0.212662	-0.201525	-0.185805	-0.180362	-0.176636	-0.168411	-0.163015	-0.166558	-0.158479	-0.155181
70763105		-0.283776	-0.292495	-0.342117	-0.371598	-0.393084	-0.412537	-0.431433	-0.444977	-0.415001	-0.371871	-0.313297	-0.278606	-0.227052	-0.203364	-0.199002	-0.182612	-0.173838	-0.168231	-0.149671	-0.144145
70763272		0.132026	-0.163804	-0.335139	-0.278415	-0.261964	-0.382897	-0.370501	-0.359667	-0.345796	-0.328575	-0.309809	-0.29226	-0.2881	-0.272075	-0.257344	-0.23916	-0.218256	-0.19722	-0.178742	-0.152	-0.152241	-0.149238	-0.170011	-0.214314	-0.236072	-0.227146	-0.191862
70764026		0.807807	0.718168	0.607293	0.42327	0.192618	-0.0165288	-0.208059	-0.398167	-0.570752	-0.669794	-0.625446	-0.502421	-0.439067	-0.429992	-0.437739	-0.429776	-0.400661	-0.356646	-0.309073	-0.284518	-0.257392	-0.23865	-0.258337	-0.238592	-0.237366	-0.232707
70764333		-0.901993	-0.729218	-0.529935	-0.392329	-0.33059	-0.316186	-0.314781	-0.311037	-0.313439	-0.198707	-0.248317	-0.309085	-0.335211	-0.329466	-0.330249	-0.282558	-0.242683	-0.218857	-0.189517	-0.156335	-0.161061	-0.174918	-0.206365	-0.243039	-0.261809	-0.287793
70764877		-0.0888781	0.00882064	0.264862	0.346152	0.239754	0.0963206	-0.397324	-0.592514	-0.528826	-0.50231	-0.484358	-0.457182	-0.405686	-0.370995	-0.346694	-0.327747	-0.320982	-0.289689	-0.296389	-0.286959	-0.27039	-0.249399	-0.204625
70765254		-0.550662	-0.47074	-0.411681	-0.320049	-0.277799	-0.230162	-0.175181	-0.101494	-0.0353514	-0.0624584	-0.0450644	-0.0189941	-0.0185688	-0.0934205	-0.0997617	-0.110052	-0.109466	-0.098566	-0.0447239	-0.0870855	-0.101426	-0.127621	-0.14567	-0.15753	-0.157567	-0.173882
70765491		0.118755	0.0994334	0.114476	0.160145	-0.31262	-0.0430544	-0.28565	-0.411124	-0.368735	-0.319804	-0.273274	-0.2423	-0.226953	-0.220237	-0.19843	-0.171768	-0.161937	-0.146655	-0.156176	-0.167508	-0.183046	-0.182052
70766175		-0.140009	-0.404892	-0.632114	-0.676924	-0.629657	-0.55803	-0.471798	-0.4006	-0.293287	-0.291235	-0.256428	-0.233504	-0.218889	-0.233951	-0.269931	-0.294051	-0.311673	-0.289487	-0.223856	-0.167816	-0.142862	-0.129142	-0.0990997	-0.0635817	-0.0507387	-0.0480436
70766552		-0.272852	-0.261276	-0.259273	-0.250883	-0.276414	-0.292389	-0.293696	-0.27616	-0.244067	-0.216527	-0.211013	-0.20442	-0.200017	-0.202656	-0.176279	-0.165652	-0.132325	-0.121815	-0.105111	-0.113584	-0.115571	-0.134411	-0.156875	-0.189603	-0.22246
70766789		0.439367	0.49568	0.548149	-0.082634	0.361149	-0.139953	-0.291389	-0.354859	-0.360305	-0.34543	-0.286765	-0.317019	-0.283964	-0.26196	-0.237225	-0.21069	-0.161313	-0.126571	-0.104972	-0.0874398	-0.0855443	-0.0882122	-0.103203	-0.113669	-0.11422	-0.128405	-0.139696	-0.160673	-0.176137	-0.180439
70766859		-0.558452	-0.527445	-0.481077	-0.416456	-0.323799	-0.24788	-0.199381	-0.21408	-0.256181	-0.31245	-0.372873	-0.43672	-0.48472	-0.54986	-0.489546	-0.505615	-0.464031	-0.487773	-0.460894	-0.451069	-0.453321	-0.462565	-0.461783	-0.429646	-0.381816	-0.334941	-0.306791	-0.283912	-0.284781	-0.241771
70767236		0.864894	0.667081	0.637589	0.495361	0.388494	0.30322	0.0474559	-0.225767	-0.57806	-0.79073	-0.822269	-0.740874	-0.724803	-0.694189	-0.649937	-0.567951	-0.479279	-0.39279	-0.32237	-0.259484	-0.201794	-0.13129	-0.0689278	-0.0171276	0.011986	0.0463634	0.0750915
70767780		0.335576	0.225459	0.159415	0.109382	0.0484326	-0.0466929	-0.168313	-0.476465	-0.590083	-0.633865	-0.620065	-0.58875	-0.557792	-0.533018	-0.492545	-0.477283	-0.483515	-0.495253	-0.473581	-0.421463	-0.365272	-0.326456	-0.282114	-0.256729	-0.236082	-0.208038	-0.194195
70768157		-0.480319	-0.544226	-0.561348	-0.657871	-0.403218	-0.309722	-0.271284	-0.278196	-0.414534	-0.460687	-0.512843	-0.547149	-0.558373	-0.550422	-0.564089	-0.550201	-0.511334	-0.453091	-0.415517	-0.390036	-0.360315	-0.319272	-0.295834	-0.284068	-0.278041	-0.278873
70768534		0.193952	0.161089	0.190593	0.160689	0.0595065	-0.19338	-0.560905	-0.628979	-0.495425	-0.387714	-0.352446	-0.36108	-0.385368	-0.402904	-0.408586	-0.411628	-0.421235	-0.432095	-0.423614	-0.376138	-0.305122	-0.242155	-0.159963	-0.106685	-0.094314	-0.0603864
70768911		-0.221633	-0.251352	-0.254844	-0.297356	-0.369478	-0.420424	-0.429488	-0.420664	-0.458002	-0.434191	-0.410695	-0.38524	-0.345956	-0.302741	-0.260823	-0.251944	-0.239799	-0.254397	-0.258143	-0.244716	-0.218721	-0.204719	-0.205506	-0.216152
70769078		-0.776606	-0.744015	-0.650241	-0.588238	-0.535674	-0.505869	-0.47767	-0.458747	-0.420799	-0.387434	-0.393083	-0.383488	-0.377944	-0.336889	-0.28548	-0.260274	-0.224283	-0.186842	-0.188456	-0.166897	-0.162753	-0.185434	-0.195866	-0.227933	-0.258893
70769762		-0.675228	-0.642787	-0.554869	-0.445884	-0.375213	-0.352364	-0.363171	-0.395414	-0.426456	-0.450059	-0.467132	-0.42646	-0.385515	-0.393974	-0.343759	-0.308286	-0.245221	-0.210498	-0.205585	-0.206876	-0.214346	-0.216922	-0.219029	-0.208173	-0.207067	-0.188144
70770069		-0.501937	-0.588551	-0.625695	-0.669515	-0.64478	-0.606634	-0.526575	-0.465311	-0.439272	-0.434777	-0.430282	-0.419529	-0.386597	-0.331498	-0.283635	-0.248662	-0.214575	-0.208303	-0.229875	-0.239912	-0.221514	-0.228317	-0.224557
70771297		-0.403265	-0.420419	-0.465793	-0.523923	-0.562554	-0.558423	-0.536122	-0.510098	-0.467303	-0.420346	-0.378582	-0.314064	-0.286104	-0.265307	-0.240912	-0.206953	-0.128076	-0.0871469	-0.0318738	0.015508	0.0532475	0.0808789	0.111257	0.151073
70772358		-0.574346	-0.601462	-0.636405	-0.71459	-0.714539	-0.574413	-0.468917	-0.419236	-0.41164	-0.413989	-0.441395	-0.460183	-0.472334	-0.444242	-0.431512	-0.414294	-0.4075	-0.411047	-0.386381	-0.323441	-0.271134	-0.22601	-0.176584	-0.188343	-0.211304	-0.234506	-0.234931	-0.209591	-0.143133
70772428		0.410237	0.322318	0.264619	0.252757	0.30105	0.415497	0.13799	-0.104127	-0.166868	-0.179773	-0.174946	-0.163291	-0.147727	-0.173572	-0.121663	-0.158866	-0.148665	-0.135159	-0.152963	-0.143258	-0.141778	-0.129741	-0.122698	-0.12019
70772665		0.313482	0.452781	0.621606	0.710499	0.764636	0.782831	0.636513	0.381946	0.0778159	-0.205242	-0.405814	-0.494049	-0.524743	-0.52488	-0.511904	-0.480895	-0.452134	-0.433515	-0.421486	-0.413585	-0.374573	-0.372159	-0.344856	-0.33875	-0.33621	-0.326827	-0.352323	-0.34077	-0.38311
70772735		-0.196481	-0.22696	-0.301694	-0.506558	-0.575921	-0.597811	-0.576055	-0.466865	-0.412555	-0.3816	-0.367019	-0.342261	-0.302931	-0.255472	-0.252069	-0.244922	-0.252256	-0.262174	-0.282344	-0.28802	-0.27948	-0.261861	-0.239572	-0.226342	-0.21918	-0.221654	-0.228739
[truncated: 3,270 more rows]
