# Supplementary material for: An automatic approach for classification and categorisation of lip morphological traits
Source: PLoS One. 2019 Oct 29;14(10):e0221197. doi: 10.1371/journal.pone.0221197 (PMC6818784; doi:10.1371/journal.pone.0221197)
Supplement: S12 Table — (XLSX) [file pone.0221197.s012.xlsx]

## Sheet: Sheet1
ID			Philtruim shape 7 classes			Philtruim 5classes		Cupid's Bow		upper lip contour		upperlip boarder	ored	lower lip contour		lower lip boarder	ored	lowelip-chin		lower lip Tone
70118187			7			5		3		1		1		2		2		2		4
70118634			1			5		2		1		2		3		3		5		3
70118704			2			2		3		2		3		4		1		3		5
70119011			1			5		3		2		3		2		2		5		1
70119862			7			3		2		1		2		1		2		1		4
70120239			7			3		1		1		2		3		1		2		2
70120476			7			5		2		2		3		2		2		2		3
70121914			1			5		1		2		3		1		2		5		4
70122151			2			1		1		1		2		3		3		5		4
70122458			1			1		1		2		3		1		1		5		1
70122765			7			5		3		4		1		1		2		5		4
70123379			7			3		1		1		2		3		3		1		4
70123686			4			1		1		3		2		2		2		2		3
70124063			2			2		3		4		1		3		3		4		3
70124510			7			3		2		3		2		4		1		3		1
70124747			6			3		2		2		3		1		1		1		5
70126422			6			1		1		3		2		1		1		3		3
70127036			2			2		3		2		3		1		2		5		3
70127273			2			2		3		2		3		4		1		3		1
70127887			2			2		3		1		2		2		2		5		3
70128404			3			5		1		2		3		4		1		3		1
70128571			4			2		2		1		2		3		3		3		2
70128948			6			3		2		3		2		1		2		5		3
70129185			3			2		3		1		1		4		1		3		1
70129325			7			3		2		2		3		1		2		5		4
70129632			4			1		2		3		2		4		1		3		3
70129702			6			3		2		2		3		1		2		2		4
70130316			3			5		3		2		3		4		1		3		1
70130483			3			5		3		4		1		2		2		5		4
70130790			3			2		3		2		3		1		2		5		3
70131097			2			2		2		4		1		3		2		1		3
70131167			4			1		1		3		2		1		2		5		3
70131307			3			5		1		1		3		1		1		1		3
70132772			6			3		1		3		2		4		1		3		4
70134070			6			3		1		3		2		1		1		1		3
70134684			6			1		2		3		2		2		2		2		4
70134824			3			5		3		2		3		2		2		2		4
70134991			2			2		3		1		1		3		3		4		3
70135201			1			1		1		3		2		2		2		5		5
70136052			1			1		1		1		2		1		1		3		5
70136289			1			5		3		1		2		1		2		5		3
70136359			2			2		3		4		1		4		1		3		3
70136736			4			1		2		3		2		2		2		2		3
70136806			6			3		1		3		2		1		2		1		4
70136973			2			2		3		1		1		4		1		3		3
70137043			1			5		1		1		3		3		3		1		1
70137113			6			3		2		3		2		1		2		1		3
70137587			4			1		1		3		2		1		2		5		3
70137657			2			2		2		1		3		4		1		1		5
70137964			4			1		2		3		2		2		2		2		3
70138271			6			3		1		3		2		2		2		5		3
70138411			2			2		2		1		2		3		3		5		3
70139402			7			3		1		1		2		1		2		1		3
70139709			7			5		3		1		1		1		1		1		3
70140490			2			2		3		4		1		4		1		3		1
70140630			1			5		2		1		1		4		1		3		1
70140867			6			3		1		3		2		3		3		1		3
70140937			2			2		3		2		3		4		1		3		3
70141007			6			3		1		3		2		3		3		1		4
70141174			4			1		1		3		2		3		3		5		3
70142542			2			2		3		4		1		4		1		3		2
70142612			6			3		1		3		2		3		3		2		4
70142849			1			1		1		1		2		4		1		3		5
70143603			1			1		2		1		2		3		3		1		3
70143910			1			1		1		1		2		1		1		3		1
70144454			2			2		3		4		1		1		2		5		3
70144524			2			2		3		1		1		1		1		1		3
70145138			7			5		3		2		3		1		2		5		1
70145208			7			3		1		1		2		4		1		1		4
70146129			2			2		2		1		1		2		2		5		1
70146296			2			2		3		4		1		4		1		3		1
70146436			7			3		1		1		2		2		2		2		4
70147357			6			3		1		3		2		3		3		1		4
70147427			4			1		2		1		2		2		2		2		3
70147971			6			3		1		3		2		1		2		5		4
70148278			4			2		2		1		2		1		1		5		4
70148655			4			1		2		3		2		1		2		1		3
70149032			4			2		2		1		2		3		3		5		1
70149102			2			2		2		1		2		3		3		4		3
70149269			1			5		3		1		1		4		1		1		3
70149953			4			1		1		3		2		1		2		2		4
70150497			4			1		1		3		2		3		3		4		2
70150567			4			1		2		3		2		4		1		3		1
70150637			4			1		2		1		2		4		1		3		1
70150944			1			5		3		1		1		1		1		3		1
70151014			1			2		3		2		3		1		1		3		4
70153540			1			1		1		2		3		1		1		1		1
70155075			6			3		2		3		3		1		2		1		3
70155829			7			3		1		3		2		4		1		1		4
70156136			4			1		2		3		2		4		1		1		3
70156206			5			4		3		4		1		3		3		3		1
70156680			1			5		3		1		3		4		1		3		1
70157057			3			5		3		1		1		3		3		3		1
70157127			6			3		2		3		2		2		2		2		4
70157504			1			1		1		2		3		2		2		2		4
70157671			7			5		3		1		1		1		1		5		1
70157811			7			1		1		1		2		2		2		2		4
70158048			4			1		1		3		3		4		1		3		5
70158355			2			2		2		1		2		3		3		5		3
70159416			2			2		3		1		1		3		3		3		5
70159890			1			1		2		2		3		1		2		1		3
70160197			2			2		3		4		1		2		2		2		3
70160267			3			2		3		4		1		4		1		3		1
70161258			1			5		2		1		2		2		2		2		4
70161705			7			3		1		1		2		3		3		4		3
70162249			1			1		2		1		2		2		3		2		4
70162556			2			1		1		1		2		1		1		5		4
70162933			2			2		3		4		1		4		1		3		1
70166213			1			1		1		2		3		4		1		3		1
70166687			1			3		1		1		2		1		2		1		4
70167134			3			5		3		4		1		3		3		5		1
70167748			4			2		2		2		3		1		2		5		3
70169046			3			5		3		1		1		1		2		1		3
70170344			6			3		2		3		2		2		2		2		3
70170414			2			2		2		2		3		4		1		3		5
70170651			7			3		1		1		2		1		2		2		3
70171028			2			2		2		1		1		3		3		4		4
70171405			1			1		1		1		2		1		1		1		4
70172870			6			3		1		3		2		1		1		5		5
70173484			3			5		3		1		3		1		1		1		2
70173931			1			5		2		1		2		2		2		2		3
70174238			7			3		1		2		3		4		1		3		1
70174545			1			5		2		1		2		2		2		2		4
70174615			2			2		3		2		1		4		1		3		3
70174852			1			1		1		3		2		3		3		1		4
70174922			4			1		2		3		2		4		1		3		5
70175229			4			1		2		1		2		2		2		5		4
70175466			5			4		3		4		1		3		3		4		4
70175536			3			2		2		1		1		4		1		3		2
70175606			1			1		1		2		3		3		3		1		4
70176150			7			5		1		1		3		1		2		5		3
70176764			6			3		1		3		3		1		2		2		4
70177448			6			1		1		3		2		2		2		5		3
70177518			7			3		1		2		3		1		1		5		1
70177685			1			1		2		1		2		1		1		5		3
70177755			1			1		1		1		2		2		2		2		3
70177825			4			1		2		3		2		1		2		1		3
70178202			4			1		2		3		2		4		1		1		2
70179667			7			5		3		2		3		2		2		2		4
70179737			1			5		1		1		2		2		2		5		1
70179807			1			1		1		1		2		3		3		1		4
70179974			1			1		2		1		2		1		2		2		4
70180281			3			1		1		1		3		4		1		3		1
70181035			2			2		3		1		1		2		2		5		3
70182026			4			1		1		3		2		1		1		3		3
70182263			1			1		1		1		2		3		3		4		3
70182877			2			2		3		4		1		3		3		4		1
70183017			4			2		2		1		2		3		3		1		3
70183184			2			2		2		2		3		4		1		3		3
70184008			1			1		2		1		2		3		3		2		4
70184245			4			1		2		3		2		4		1		3		3
70184622			4			5		2		2		3		2		2		2		4
70184789			3			5		3		2		3		1		1		3		1
70185236			1			1		1		1		2		1		2		5		4
70185306			1			5		2		3		2		2		2		5		3
70185473			1			1		1		1		2		3		3		4		3
70186087			1			1		1		1		2		3		3		1		4
70186604			6			3		2		3		2		2		2		2		4
70186911			6			1		2		3		2		1		1		5		3
70187692			6			3		2		2		3		4		1		1		2
70188139			2			2		3		4		1		4		3		3		3
70188753			2			2		3		2		3		1		1		1		4
70189507			3			5		3		4		1		3		3		4		3
70189981			1			1		2		2		3		1		2		2		4
70190051			4			5		2		1		2		3		3		1		3
70190595			2			2		2		2		3		1		2		5		1
70191042			3			5		3		4		1		1		2		5		1
70192340			4			1		2		3		2		1		2		2		4
70192577			3			2		2		4		1		1		2		1		3
70193024			2			2		2		2		3		4		1		3		5
70193261			6			3		2		3		2		2		2		2		3
70194015			6			3		1		3		2		1		1		1		3
70194252			5			4		3		4		1		3		3		4		1
70194322			2			2		2		1		1		3		3		1		4
70194629			4			1		1		2		3		4		1		3		3
70195480			2			2		3		4		1		3		3		4		1
70195550			4			1		1		1		2		1		1		1		3
70196611			4			1		2		2		3		4		1		3		1
70196778			6			3		1		3		2		4		1		3		1
70196918			7			3		1		3		2		2		2		2		4
70197085			2			2		3		1		3		4		1		3		3
70198076			3			4		3		4		1		1		2		5		1
70198453			6			3		1		3		2		1		1		1		3
70198690			3			2		3		4		1		3		3		1		3
70198830			7			5		1		1		2		1		2		1		3
70199067			7			1		1		1		2		1		1		1		3
70199681			3			2		3		2		3		1		1		5		3
70199821			6			3		2		3		2		2		2		2		3
70201356			7			3		1		1		2		2		2		2		4
70203408			4			1		2		3		2		4		1		1		2
70203575			4			1		2		3		2		1		1		1		3
70205320			3			5		3		4		1		4		1		3		1
70205557			3			2		3		4		1		3		3		4		3
70206004			7			1		1		3		2		1		1		5		1
70206171			7			3		1		1		2		1		1		3		3
70206855			6			3		2		3		2		3		3		2		3
70207539			3			5		3		2		3		2		2		2		4
70208530			3			4		3		4		1		2		2		5		3
70208697			1			1		2		3		2		3		3		1		1
70208767			6			3		2		3		2		2		2		5		4
70209758			1			1		1		1		2		4		1		3		1
70209828			1			1		1		2		3		3		3		4		3
70209995			4			1		1		1		2		3		3		1		4
70210679			2			2		3		1		1		3		3		1		4
70210986			6			3		2		3		2		3		3		1		4
70211056			1			1		2		2		3		4		1		3		1
70211670			6			3		2		3		2		2		2		2		4
70212047			1			5		1		2		3		1		2		1		4
70212424			7			3		2		3		2		1		2		5		2
70212591			1			5		2		1		3		1		1		5		3
70212968			7			3		1		3		2		4		1		3		3
70213275			3			5		3		1		1		1		2		5		3
70213582			1			1		3		2		3		2		2		2		4
70213652			1			5		1		1		1		3		3		2		3
70214196			6			3		1		3		2		4		1		3		5
70214336			3			5		3		4		1		1		1		1		4
70215494			1			1		2		2		3		1		1		5		1
70217002			1			5		2		1		3		4		1		3		4
70217169			3			2		3		4		1		4		1		3		1
70217476			2			1		1		1		3		4		1		3		5
70217546			3			2		3		1		1		3		3		4		3
70218160			7			3		1		3		2		1		1		3		1
70218607			2			2		3		4		1		1		2		5		3
70219835			6			3		2		1		2		3		3		1		4
70219905			3			2		3		4		1		1		1		3		1
70220142			6			3		2		3		2		2		2		5		3
70220379			4			1		1		3		2		1		2		5		3
70220686			7			3		1		3		2		2		2		2		3
70220826			7			3		1		1		2		2		2		1		4
70221203			7			5		3		2		3		1		2		5		3
70221677			4			1		2		2		3		4		1		3		1
70221747			3			5		1		2		3		4		1		3		1
70221817			3			2		3		4		1		3		3		3		4
70221984			2			2		2		1		1		3		3		1		3
70222431			1			1		1		2		3		1		1		1		1
70222501			1			1		1		1		2		2		2		5		2
70222668			3			2		3		2		3		1		1		1		3
70223352			3			2		3		4		1		4		1		3		5
70223589			1			5		2		1		2		1		2		5		2
70223659			2			2		3		2		3		4		1		3		1
70226702			2			2		2		1		1		2		2		5		4
70226869			4			1		1		1		2		4		1		3		3
70226939			2			1		1		2		3		4		1		3		1
70227176			6			3		1		3		2		4		1		1		3
70227553			6			3		1		3		2		1		2		5		4
70228474			2			2		3		4		1		4		1		3		1
70229158			1			1		1		2		3		2		2		2		4
70229605			6			3		1		3		2		2		2		2		4
70229842			1			5		3		1		1		3		3		1		3
70230079			1			5		3		1		1		3		3		1		3
70230149			7			5		3		1		1		4		1		1		3
70230526			1			5		1		1		2		1		1		3		5
70232675			3			2		3		4		1		4		1		3		1
70233052			1			2		2		1		1		3		3		4		4
70233122			3			2		3		4		1		4		1		3		1
70233359			2			2		3		4		1		1		1		5		1
70233596			4			1		1		3		2		4		1		3		1
70233736			3			2		3		2		3		4		1		3		1
70234280			6			3		1		3		2		3		3		1		3
70234350			7			3		1		1		2		2		2		2		4
70234894			4			1		2		3		2		3		3		1		1
70235104			1			1		2		1		2		1		2		2		3
70235271			7			3		1		1		2		3		3		4		2
70236025			2			2		3		4		1		4		1		3		1
70236639			4			1		2		3		2		3		3		1		4
70237937			6			1		2		3		2		1		2		5		3
70238244			4			1		2		3		2		2		2		2		4
70239542			4			1		2		3		2		2		2		5		1
70239612			4			1		2		1		2		4		3		1		3
70239919			2			2		3		1		1		3		3		1		3
70240463			3			4		3		4		1		1		1		5		1
70240770			2			2		2		2		3		1		1		1		3
70240910			1			1		1		1		3		1		1		1		4
70241077			7			3		2		2		3		2		2		2		3
70241524			7			3		1		3		2		1		1		1		4
70241761			2			2		1		1		1		2		2		2		4
70242682			1			1		1		3		2		2		2		2		4
70242822			1			5		2		1		2		2		2		5		3
70242989			1			5		2		1		1		2		3		2		3
70243059			4			1		2		3		2		2		2		5		1
70244804			3			5		3		1		1		1		1		1		5
70245041			2			2		2		1		2		3		3		4		4
70245111			7			1		1		2		3		4		1		3		1
70246032			4			1		2		3		2		3		3		4		4
70247260			2			1		1		1		2		3		3		2		4
70248628			2			2		2		2		3		2		2		2		3
70249479			3			4		3		4		1		4		1		1		1
70249549			6			3		2		3		2		3		3		4		4
70249786			1			5		2		2		3		1		2		1		3
70250303			1			2		3		1		1		1		2		5		3
70250917			6			3		2		3		2		4		1		3		3
70251224			1			5		3		2		3		1		1		1		1
70251531			6			3		2		3		2		2		2		2		4
70251768			6			3		2		3		2		1		2		2		4
70252075			1			1		1		3		2		4		1		3		3
70252215			1			1		1		3		2		3		3		1		3
70252452			6			3		1		3		2		4		1		1		3
70252522			2			2		3		4		1		4		1		3		1
70253136			7			3		1		3		2		4		3		4		3
70253443			6			3		1		1		2		4		1		1		1
70253750			2			1		1		2		3		3		3		1		1
70253987			1			1		1		1		2		4		1		3		1
70254057			1			5		1		2		3		1		2		5		1
70254127			4			1		1		3		2		4		1		1		5
70254504			1			2		2		1		2		3		3		1		3
70254671			1			1		1		2		3		4		1		3		3
70254741			4			2		2		1		3		3		3		1		4
70255118			2			2		3		1		1		1		3		5		1
70255592			2			2		3		4		1		4		1		3		1
70255969			4			1		2		2		3		2		2		2		4
70256039			2			2		3		1		1		1		1		5		3
70258328			2			2		3		4		1		4		1		3		5
70258565			4			1		2		3		2		1		1		5		3
70259012			4			2		2		2		3		1		2		5		3
70259486			6			3		1		3		2		1		1		5		3
70259556			4			1		2		3		2		2		2		2		4
70259626			1			5		2		2		3		1		1		1		3
70259863			4			1		2		3		2		1		1		1		3
70260310			6			3		1		3		2		1		2		5		1
70260477			7			1		1		1		2		2		2		2		4
70260547			3			4		3		4		1		4		1		3		5
70260617			3			5		3		4		1		1		1		5		1
70260784			6			1		1		3		2		2		2		5		3
70261091			2			2		3		2		3		3		3		5		5
70261231			1			3		1		2		3		3		3		1		4
70262222			2			2		3		1		1		2		3		2		4
70262389			7			3		1		1		2		2		3		2		4
70262836			2			2		1		2		3		4		1		3		1
70262906			4			1		1		3		2		3		3		4		3
70263073			3			2		3		4		1		1		1		5		5
70263687			4			1		2		3		2		1		2		5		3
70263757			4			1		2		2		3		1		2		5		3
70264134			2			2		2		4		1		2		2		2		4
70264204			1			5		2		2		3		1		2		5		4
70264985			1			1		1		3		2		1		1		5		3
70265669			7			3		1		3		2		3		3		1		3
70265739			3			5		3		2		1		1		1		5		3
70265809			5			4		3		4		1		3		3		4		3
70265976			1			5		2		2		3		1		2		1		3
70266660			4			1		2		1		2		1		1		3		3
70267581			1			5		2		1		2		3		3		1		2
70268028			6			3		1		3		2		4		1		3		1
70268405			2			2		3		4		1		3		3		1		3
70268572			6			3		2		3		2		2		2		2		4
70268712			6			3		2		3		2		1		2		5		3
70269633			1			5		3		1		1		3		3		4		3
70270010			1			5		3		1		3		1		2		1		3
70270177			1			1		2		1		2		1		1		5		1
70270317			1			1		1		2		3		1		2		1		3
70271238			1			1		2		2		3		1		2		5		3
70272466			1			1		1		2		3		2		2		5		1
70274378			6			3		1		3		3		4		1		3		5
70275132			1			2		2		1		2		3		3		4		2
70275369			1			1		2		1		2		4		1		3		5
70275439			3			2		3		2		3		1		2		5		1
70275509			2			2		2		2		3		1		1		5		1
70275746			1			5		1		1		2		1		1		5		3
70275816			2			2		2		1		1		4		1		3		1
70276053			2			2		2		1		1		2		2		5		4
70276597			7			3		1		3		2		2		2		2		4
70276974			2			2		3		4		1		3		3		4		1
70277728			1			1		1		2		3		1		2		2		4
70278105			7			5		3		4		1		1		2		2		4
70278649			3			5		3		4		1		4		3		3		1
70278956			1			1		1		2		3		4		1		3		1
70279193			3			5		3		2		3		1		2		5		4
70280184			3			2		3		2		3		1		1		3		3
70281175			4			1		2		3		2		2		2		2		3
70281552			3			4		3		4		1		2		2		2		5
70282096			2			2		3		4		1		2		2		5		4
70282166			1			1		1		2		3		4		1		3		5
70282543			6			3		2		3		2		1		2		1		4
70282613			4			1		2		2		3		1		1		5		3
70283227			2			2		3		2		3		1		1		5		3
70283534			7			5		3		1		2		2		2		2		4
70283911			1			5		3		1		1		2		2		5		3
70284078			3			5		3		4		1		4		1		1		3
70284218			4			1		2		3		2		2		2		5		4
70284762			1			1		3		1		1		2		2		2		4
70284832			4			1		2		3		2		2		2		2		4
70285069			4			1		1		3		2		2		2		2		3
70285516			2			1		3		2		3		1		2		5		1
70286437			4			1		1		3		2		3		3		2		4
70287288			1			1		2		1		2		1		1		1		4
70289033			2			2		3		1		2		3		3		4		4
70291559			2			2		2		1		1		3		3		5		3
70292550			3			5		3		4		1		3		3		4		4
70292927			2			2		2		2		3		1		1		3		5
70293541			4			2		2		1		1		1		1		5		3
70293918			1			1		2		1		3		4		1		3		5
70294085			1			3		1		1		2		1		2		5		3
70295076			3			5		3		2		3		1		1		1		4
70296067			4			1		2		3		2		1		1		3		3
70297742			2			2		3		4		1		4		1		3		2
70297812			2			2		3		4		1		1		1		5		1
70297979			1			1		1		2		3		3		3		1		4
70298663			1			1		2		2		3		4		1		3		1
70299654			1			5		1		1		2		2		2		5		1
70300338			4			1		1		3		2		1		1		1		4
70300408			3			5		3		1		1		3		3		5		1
70301189			1			1		1		1		2		3		3		4		3
70301496			4			1		2		3		2		2		2		5		3
70301706			2			2		3		1		1		2		2		5		3
70301943			6			3		2		3		2		2		2		2		3
70302557			2			2		2		2		3		4		1		3		5
70302864			2			2		2		1		3		4		1		3		1
70303311			5			4		3		4		1		1		2		5		1
70303618			1			1		1		3		2		4		1		3		5
70304162			1			1		2		3		3		1		2		1		4
70305153			1			5		2		1		1		1		1		5		5
70305390			1			5		3		1		1		3		3		1		3
70305460			1			1		1		3		2		4		1		1		4
70307205			3			5		1		2		3		1		2		1		4
70307442			2			2		3		4		1		4		1		3		1
70307512			7			3		1		1		2		4		1		1		2
70307679			1			1		1		3		2		2		2		2		4
70308126			4			1		2		3		2		1		2		5		4
70308363			2			2		3		4		1		2		2		2		4
70308433			4			2		2		3		2		4		1		1		3
70308503			1			2		2		1		3		3		3		4		3
70308740			2			2		3		4		1		1		2		1		3
70308977			5			4		3		4		1		4		1		3		5
70309047			6			3		1		3		2		4		1		1		3
70309117			4			1		2		3		2		2		2		2		3
70309354			4			1		2		2		3		1		2		1		3
70310108			4			5		2		3		2		1		2		5		3
70310275			7			5		3		2		3		1		2		5		1
70310889			6			3		1		3		2		4		1		1		3
70311029			2			2		3		1		1		4		1		3		5
70311266			2			2		3		4		1		4		1		1		5
70311573			3			5		3		2		3		4		1		3		3
70311950			1			1		1		2		3		4		1		3		5
70313318			3			2		3		4		1		2		2		5		3
70314309			1			5		2		3		2		2		2		2		4
70314476			7			5		3		2		3		4		1		3		5
70314783			1			1		2		1		3		4		1		3		3
70315397			1			1		2		2		3		1		1		3		2
70315914			3			5		1		1		1		3		3		4		2
70316151			2			2		2		1		2		2		2		5		4
70316905			2			2		3		1		1		4		1		3		5
70317142			2			2		3		1		1		1		2		1		3
70318370			4			1		2		1		2		1		2		5		2
70318747			1			1		2		2		3		1		1		1		3
70319361			7			5		2		1		3		2		2		5		5
70319501			7			3		1		3		2		4		1		1		3
70320045			3			2		3		4		1		2		2		5		1
70321106			7			5		1		2		3		4		1		3		5
70321273			7			5		1		2		3		4		1		3		5
70321343			6			1		1		3		2		4		1		3		5
70322027			1			1		1		3		2		1		1		5		1
70323255			1			5		3		2		3		4		1		1		1
70323869			4			1		1		2		3		1		1		1		3
70324790			1			3		2		2		3		1		2		5		1
70324930			1			1		1		2		3		1		1		1		3
70325097			1			5		2		1		1		3		3		4		4
70325167			2			2		3		4		1		1		3		5		3
70325237			3			5		3		4		1		4		1		3		5
70325781			3			2		3		4		1		4		1		3		1
70325921			7			5		3		2		3		2		2		5		3
70327079			7			5		3		4		1		3		3		4		3
70327386			3			2		3		4		1		3		3		5		1
70327456			2			2		3		2		3		4		1		3		1
70327526			4			2		2		1		1		1		2		2		3
70328377			1			1		2		1		2		4		1		3		1
70328684			1			1		1		2		3		4		1		3		5
70330973			1			1		1		2		3		4		1		1		3
70331113			7			3		1		1		2		4		1		3		5
70333332			1			1		2		2		3		4		1		3		5
70334323			3			5		3		4		1		4		1		3		1
70334867			2			2		2		2		3		1		1		3		3
70335007			2			2		3		4		1		3		3		5		2
70335174			6			3		2		3		2		2		2		2		3
70337533			4			1		2		3		2		2		2		2		3
70337603			3			2		3		1		1		1		2		5		3
70337910			7			5		2		1		3		2		2		5		4
70338147			4			1		2		3		2		1		3		1		4
70338524			3			5		3		4		1		3		3		1		3
70338831			2			2		3		4		1		4		1		3		2
70339068			6			1		2		3		2		4		1		3		3
70339138			2			2		1		2		3		1		1		5		1
70339822			6			3		1		3		2		1		1		3		3
70340436			4			3		2		3		2		2		2		2		4
70340980			4			1		1		1		2		4		1		3		1
70341050			6			1		1		3		2		3		3		1		3
70341357			2			2		1		1		1		4		1		3		3
70341664			1			1		1		3		2		4		1		3		3
70341734			7			5		3		1		2		2		2		5		3
70341971			1			5		3		2		3		4		1		3		3
70342278			7			3		1		3		2		3		3		5		3
70342418			3			5		3		2		3		4		1		3		1
70342725			7			3		1		2		3		4		1		3		5
70342892			2			2		3		4		1		4		1		3		5
70342962			4			1		1		3		2		3		3		1		4
70343883			2			2		3		2		3		1		1		1		3
70343953			3			4		3		4		1		1		1		5		3
70344190			4			1		2		3		2		2		2		2		4
70344944			4			1		2		3		2		2		2		2		4
70345014			4			1		2		3		2		4		3		3		1
70345795			1			1		1		2		3		1		1		5		5
70345865			3			5		3		4		1		3		3		3		1
70345935			6			1		2		3		2		1		1		5		4
70346005			1			1		1		2		3		1		1		5		4
70346312			1			1		2		3		2		4		1		1		3
70346786			6			3		1		3		2		1		2		5		4
70347610			7			5		1		1		2		4		1		3		1
70347917			4			2		2		1		3		4		1		1		3
70348084			3			5		3		1		1		1		2		1		3
70348154			3			2		3		4		1		4		1		3		5
70348601			2			2		2		1		2		1		2		5		1
70349145			4			1		2		1		2		1		2		5		4
70349215			1			5		3		1		2		2		2		2		4
70349759			6			1		2		3		2		2		2		2		4
70350206			2			2		2		2		3		1		2		5		3
70351504			4			1		2		3		2		1		2		5		3
70352802			1			3		1		2		3		1		2		5		3
70353346			4			1		2		3		2		2		2		2		4
70353960			6			1		1		3		2		1		2		2		4
70355021			3			5		3		1		1		2		2		2		3
70355328			4			5		2		1		2		3		3		4		3
70355872			1			5		2		1		1		3		3		4		4
70357170			4			2		2		1		2		2		2		5		3
70357547			7			3		1		1		2		4		1		3		5
70358231			4			1		2		3		2		2		2		2		4
70358468			4			1		2		3		2		3		3		5		3
70359696			7			1		1		2		3		2		2		2		3
70359766			2			2		3		4		1		1		2		5		3
70359836			6			3		1		3		2		2		3		2		4
70359906			3			2		3		4		1		1		1		1		3
70360073			4			1		2		3		2		3		3		1		3
70360520			2			1		1		1		2		4		1		1		3
70360687			3			2		3		4		1		1		1		5		3
70361371			3			2		3		4		1		3		3		5		1
70363283			3			2		2		2		3		1		1		1		3
70363423			2			2		2		1		1		4		1		3		5
70363660			2			2		3		1		1		1		2		5		3
70364344			1			2		2		1		2		2		2		5		1
70364414			4			1		2		2		3		2		2		2		4
70364651			3			5		3		4		1		2		2		5		3
70364721			1			5		1		1		2		4		1		1		3
70364888			3			2		3		2		1		1		2		5		3
70364958			7			3		1		1		2		4		1		1		3
70365572			1			1		1		3		3		4		1		3		5
70365949			1			1		1		3		3		1		1		1		4
70366493			1			1		1		2		3		1		2		5		3
70367317			3			5		3		2		3		1		1		3		5
70367554			6			3		1		3		2		4		1		3		2
70367624			1			5		2		2		3		4		3		3		3
70367791			1			1		2		2		3		3		3		3		1
70367861			3			2		3		4		1		1		1		1		1
70368615			1			5		3		2		1		4		1		3		1
70369606			1			1		1		2		3		4		1		3		3
70370387			1			1		1		2		3		4		1		3		1
70370694			2			1		2		2		3		3		3		2		4
70371141			2			4		3		4		1		4		1		3		1
70372509			1			3		1		3		2		1		1		1		4
70372676			2			2		3		4		1		2		2		5		4
70373053			3			5		1		1		1		4		1		3		5
70373667			2			2		3		4		1		1		1		3		2
70374114			6			3		1		3		2		1		1		1		3
70374281			7			5		1		2		3		1		2		1		3
70374351			4			1		2		3		2		1		2		5		3
70374588			1			1		1		2		3		1		2		1		3
70374658			7			5		2		2		3		3		3		1		2
70374895			7			5		2		1		3		4		1		3		1
70375035			1			5		3		1		1		1		2		5		3
70375105			4			5		2		1		3		4		1		3		1
70375342			1			1		1		3		2		3		3		1		3
70376877			6			1		2		3		2		2		2		2		4
70377938			1			5		3		1		2		3		3		3		5
70378008			7			1		1		1		2		3		3		1		3
70378245			1			5		3		2		3		1		2		1		3
70378552			6			3		1		3		2		4		1		1		3
70378622			3			2		3		4		1		4		1		3		1
70378789			4			1		2		1		2		2		2		5		4
70380464			4			1		2		3		2		4		1		3		1
70380771			4			1		1		2		3		1		1		3		2
70381078			6			3		1		3		2		1		2		5		4
70381148			4			1		2		3		2		2		3		2		3
70382139			5			5		3		4		1		1		2		1		4
70385112			4			1		1		2		3		4		1		1		3
70385419			1			2		2		2		3		1		2		5		2
70386410			1			1		1		3		2		1		2		1		4
70386717			7			3		1		1		1		4		1		1		3
70386884			4			1		2		3		2		3		3		4		3
70387261			1			1		1		2		3		4		1		3		1
70387331			1			1		1		1		2		1		1		5		1
70387708			1			5		1		2		3		2		2		5		3
70388252			3			4		3		4		1		4		1		3		5
70388559			1			1		2		1		2		2		2		2		4
70388796			6			3		2		3		2		2		2		5		4
70389006			1			1		1		1		2		1		1		1		1
70389313			6			3		1		3		2		1		1		1		4
70389927			2			1		1		1		2		3		3		4		3
70390304			4			5		2		1		2		2		2		2		3
70391602			4			1		1		3		2		3		3		4		2
70391769			6			3		2		3		2		2		3		2		4
70391839			2			2		3		4		1		4		1		3		3
70392997			1			5		1		1		3		2		2		2		4
70393514			6			3		1		3		2		2		2		2		4
70394295			7			3		1		1		2		1		1		1		3
70394672			7			3		1		1		2		3		3		1		3
70394742			7			3		2		2		3		1		1		3		3
70395593			1			1		1		2		3		1		1		5		5
70395733			7			3		1		3		2		4		3		3		3
70395970			6			3		1		3		2		1		1		1		3
70396654			1			5		1		2		3		3		3		4		4
70397882			7			1		1		2		3		4		1		3		1
70397952			6			3		2		3		2		3		3		4		4
70398259			1			2		3		2		3		1		1		5		1
70398329			3			2		3		1		1		2		2		2		4
70398943			1			1		1		2		3		4		1		1		5
70399180			1			1		2		1		3		1		1		5		1
70399320			4			2		2		1		2		2		2		2		4
70400171			1			1		1		2		3		1		1		5		3
70400618			6			3		1		3		2		3		3		4		3
70401092			7			3		1		1		2		4		1		3		5
70401232			2			2		3		2		3		4		1		3		1
70401469			7			5		1		2		3		1		2		5		4
70402460			1			1		1		1		3		4		1		3		5
70402767			1			1		1		2		3		1		1		3		3
70403995			4			1		1		3		2		1		2		5		3
70404442			1			5		3		2		3		1		1		1		1
70405433			1			2		2		2		3		1		1		3		5
70405503			4			2		3		1		2		2		2		5		4
70405740			6			3		1		3		2		1		2		1		3
70406047			3			5		3		4		1		2		2		2		4
70406354			6			3		2		3		3		2		2		5		3
70406424			1			1		1		2		3		4		1		3		1
70406731			3			2		3		2		3		1		2		1		3
70407108			1			1		2		1		2		3		3		1		3
70407275			6			1		2		3		2		1		1		1		3
70407959			4			1		1		1		2		2		2		2		4
70408573			1			1		3		1		2		1		1		1		3
70408643			1			2		3		1		1		4		1		1		3
70408880			4			2		2		1		2		2		2		2		4
70409020			6			3		1		3		2		1		1		1		1
70409187			2			2		3		4		1		1		1		3		3
70409257			1			2		3		1		3		1		2		5		4
70409564			1			2		3		1		1		1		1		5		2
70409634			4			1		2		3		2		2		2		2		4
70410011			3			2		3		4		1		4		1		3		5
70410178			1			1		2		2		3		3		3		4		1
70410625			4			1		1		2		3		3		3		4		4
70411309			1			5		1		1		2		1		2		5		4
70411546			7			3		1		1		2		2		2		5		3
70411616			4			1		1		3		3		1		2		5		5
70411783			1			5		3		1		1		2		2		5		3
70412774			1			1		1		3		3		4		1		3		5
70413695			3			5		3		4		1		1		2		5		2
70414756			6			1		2		3		2		2		2		2		4
70414993			1			5		3		1		1		3		3		4		3
70415133			1			5		3		1		1		1		1		3		1
70415203			2			2		3		4		1		2		2		2		3
70415817			2			2		2		2		3		4		1		3		1
70416668			1			1		1		2		3		4		1		3		5
70416738			4			1		1		1		2		2		3		2		4
70417589			2			2		2		1		1		1		2		5		5
70418273			7			5		2		1		3		3		3		4		1
70418720			3			5		2		1		1		4		1		3		5
70419194			1			1		1		3		2		3		3		1		3
70420185			4			1		1		1		2		1		3		1		3
70420632			3			2		3		1		1		1		2		5		3
70421930			2			2		2		1		1		2		2		2		4
70422237			2			2		3		2		3		1		2		5		3
70422474			2			2		2		1		1		3		3		4		2
70422614			3			5		3		4		1		3		3		1		3
70422781			2			2		3		4		1		1		2		5		1
70423395			4			1		2		1		2		1		1		5		5
70423535			7			3		1		3		2		4		1		3		2
70423842			1			1		1		1		2		1		1		1		3
70424219			1			1		1		3		2		4		1		1		3
70424386			1			1		1		3		2		3		3		4		3
70424456			2			2		3		4		1		4		1		3		2
70424526			6			3		1		3		2		1		1		3		1
70424693			4			1		1		3		2		4		3		3		5
70426131			4			1		2		3		2		3		3		4		4
70426438			6			3		1		3		2		2		2		2		4
70427052			4			1		1		3		2		3		3		1		5
70427359			4			1		2		3		2		2		2		2		3
70427596			6			3		1		3		2		1		2		2		5
70427736			1			2		2		2		3		1		2		1		3
70428043			1			1		1		1		2		1		1		3		3
70429955			1			2		2		2		3		2		2		5		3
70430262			3			5		3		1		1		3		3		1		3
70431630			6			3		1		1		2		3		3		4		2
70431937			6			3		1		3		2		1		1		5		5
70432621			2			2		2		1		1		1		1		5		5
70433235			3			5		3		4		1		1		2		5		2
70434086			6			3		1		3		2		1		1		1		2
70434156			1			5		1		2		3		2		2		2		4
70434463			4			1		2		1		2		4		1		3		3
70434603			4			2		2		1		2		1		2		5		5
70434840			2			2		3		1		1		2		2		2		4
70435384			4			1		2		3		2		4		1		3		5
70435524			2			2		3		4		1		2		2		5		2
70435901			1			5		3		2		3		1		2		5		5
70436682			1			5		2		2		3		4		1		3		5
70436822			3			2		3		4		1		4		1		1		1
70436989			1			5		2		1		1		4		1		3		1
70437129			3			5		3		2		1		4		1		1		3
70437673			1			1		1		1		2		4		1		3		1
70438050			1			1		1		2		3		3		3		2		4
70438287			3			5		3		2		3		1		2		5		4
70438594			4			1		1		1		2		3		3		1		3
70438664			4			1		2		2		3		1		1		1		3
70439892			1			2		3		1		3		1		1		5		3
70439962			2			2		3		2		3		4		1		3		1
70440576			4			1		2		3		2		4		1		3		2
70440646			2			2		2		4		1		2		2		5		3
70441497			4			1		1		1		2		3		3		3		3
70441567			1			2		2		1		2		3		3		4		4
70441637			2			2		3		2		3		4		1		3		5
70441707			4			1		2		1		2		2		2		5		4
70442014			2			2		3		2		3		1		2		5		3
70442181			1			1		1		1		2		1		2		5		3
70442251			7			5		3		1		3		4		1		3		5
70442321			2			2		3		2		3		1		1		3		1
70442488			1			1		2		2		3		4		1		3		5
70442795			4			1		2		2		3		1		2		1		3
70442935			7			5		1		2		3		2		2		5		2
70443479			2			1		1		1		3		1		1		3		5
70444163			6			3		1		3		2		1		2		1		3
70444470			1			1		1		1		3		1		2		2		4
70445154			7			3		1		3		2		3		3		1		4
70445601			1			1		1		3		2		1		1		5		3
70445908			2			2		2		2		3		2		2		5		4
70446075			6			1		1		3		2		4		1		3		2
70446145			3			2		3		2		3		4		1		3		1
70446759			6			3		1		2		3		1		1		1		4
70446996			6			3		2		3		2		3		3		2		4
70447750			2			1		1		1		3		3		3		5		1
70448434			1			1		2		2		3		1		2		5		3
70448671			3			2		3		1		1		2		2		2		4
70449802			6			1		2		3		2		4		1		3		2
70450276			4			1		1		3		2		3		3		1		3
70450346			1			1		1		2		3		1		1		5		3
70451881			3			2		3		4		1		1		2		5		3
70452021			7			5		1		1		2		3		3		3		1
70452495			7			5		1		2		3		2		3		2		4
70454547			6			3		2		3		2		1		3		1		3
70454784			1			1		1		1		2		4		1		3		1
70455538			4			1		2		3		2		2		3		2		4
70455775			2			2		3		4		1		1		1		1		3
70455845			3			2		3		4		1		1		1		5		1
70455915			4			5		2		1		2		1		2		5		4
70456906			4			1		2		2		3		1		2		5		3
70457450			1			1		2		3		2		3		3		1		1
70457520			2			2		2		1		1		2		3		2		4
70457994			3			5		3		4		1		2		2		2		4
70458371			1			1		2		1		2		4		1		1		4
70459432			2			2		3		1		1		1		2		5		3
70459502			1			1		1		1		2		4		1		3		5
70460046			4			1		2		1		2		3		3		5		4
70460283			2			2		2		2		3		1		2		5		3
70460590			4			1		1		1		2		1		2		1		4
70460967			2			2		3		2		1		1		2		1		4
70461037			2			2		2		2		3		4		1		3		1
70463563			1			1		3		1		3		2		2		5		4
70463703			3			5		3		1		1		3		3		4		3
70463940			3			5		3		1		1		3		3		4		3
70464791			2			2		3		1		1		1		2		5		1
70465308			2			2		3		4		1		1		1		1		3
70465545			2			2		3		4		1		4		1		1		4
70465615			2			2		2		2		3		2		2		5		3
70466159			3			2		3		4		1		1		2		5		1
70466396			6			3		2		3		2		2		2		5		2
70466536			1			1		1		1		2		2		3		2		4
70467150			1			1		1		1		2		2		2		2		4
70467220			3			5		3		2		3		2		2		2		4
70467387			3			2		3		2		3		1		1		5		1
70467764			3			5		3		4		1		4		1		3		1
70469062			3			4		3		4		1		4		1		3		1
70469132			4			1		2		1		2		1		2		5		3
70470667			1			5		3		2		3		1		1		5		3
70470974			1			1		2		1		2		2		2		5		3
70471044			3			5		3		2		3		1		2		5		3
70471895			1			1		1		2		3		4		1		1		4
70472035			2			2		2		2		3		1		1		3		1
70472342			3			4		3		4		1		4		1		3		1
70472649			4			1		2		2		3		1		1		5		1
70472886			2			2		3		1		2		4		1		3		1
70473026			4			1		2		3		2		1		1		1		3
70473263			1			1		1		3		2		2		2		5		3
70474561			6			1		2		3		3		1		3		1		4
70474701			4			1		2		1		2		1		2		5		2
70474868			4			5		2		1		3		3		3		1		3
70476543			1			1		2		2		3		3		3		3		5
70476613			2			2		3		1		1		4		1		3		1
70477227			3			5		3		1		1		3		3		4		3
70478078			3			2		3		1		1		1		1		3		1
70478455			4			1		2		2		3		4		1		3		1
70478902			5			4		3		4		1		4		1		3		1
70479683			7			3		1		1		2		2		2		5		1
70480130			7			3		2		2		3		3		1		1		2
70480297			6			3		2		3		2		2		2		5		4
70480507			4			1		1		3		2		2		2		2		4
70481358			1			2		2		1		2		3		3		4		4
70481665			1			5		2		1		1		4		1		3		5
70483410			3			2		3		4		1		1		1		3		1
70483647			7			5		2		1		2		3		3		4		4
70483884			1			2		2		1		2		3		3		1		3
70484191			1			1		2		3		3		3		3		1		3
70484261			3			2		3		4		1		4		1		3		5
70484638			7			1		1		1		2		4		1		3		5
70484875			2			2		3		2		1		4		1		3		1
70485015			4			1		2		3		2		2		2		2		4
70485489			7			3		1		3		2		2		2		2		4
70485796			1			1		1		3		2		3		3		2		4
70485866			3			5		3		4		1		3		3		3		1
70486173			2			2		3		1		1		4		1		3		5
70486787			7			5		3		2		3		1		2		5		1
70487094			1			1		1		1		2		3		3		4		4
70487304			1			1		2		2		3		4		1		3		1
70487471			3			2		3		4		1		3		3		1		3
70488155			4			1		2		2		3		4		1		3		3
70488225			2			2		3		4		1		4		1		3		5
70489076			3			5		1		1		1		3		3		3		1
70489383			7			3		1		3		2		1		1		1		3
70489690			7			1		1		2		3		1		1		5		4
70489760			4			1		2		3		2		4		1		1		4
70489830			6			3		1		1		2		2		2		2		4
70490137			3			5		3		2		3		4		1		1		3
70492286			2			2		3		2		3		4		1		3		1
70492593			1			1		1		2		3		4		1		3		1
70492970			6			3		2		3		2		4		1		3		3
70493417			1			5		1		1		3		3		3		1		5
70493654			4			1		2		2		3		1		2		5		4
70493891			4			1		2		3		2		3		3		2		3
70493961			1			5		2		2		3		1		1		3		1
70494338			4			1		1		2		3		1		2		1		4
70494575			3			2		3		4		1		4		1		3		1
70494715			1			1		1		1		2		4		1		3		5
70496320			3			5		3		4		1		2		2		1		4
70496627			2			2		3		1		1		4		1		1		3
70496864			1			5		2		1		2		3		3		4		4
70497171			1			1		1		2		3		1		1		5		3
70497618			7			5		1		1		2		1		1		1		3
70497785			4			1		1		3		2		3		3		1		3
70499767			7			5		3		1		1		4		1		1		3
70500758			1			1		1		2		3		1		2		5		4
70502056			2			2		3		1		1		2		2		2		4
70502433			5			4		3		4		1		3		3		4		4
70502670			3			2		3		2		3		1		2		5		3
70503047			6			3		2		1		2		3		3		1		3
70503117			3			5		3		2		3		2		2		5		1
70503591			4			1		2		3		2		2		2		5		4
70504108			1			5		2		2		3		1		2		5		4
70504652			7			3		1		2		3		1		1		3		5
70504722			1			5		2		1		2		3		3		4		4
70505196			1			5		1		2		3		4		1		3		1
70505643			2			2		2		2		3		1		2		5		4
70505880			4			1		2		1		2		1		1		1		3
70506704			3			5		3		2		3		1		1		3		1
70507178			2			2		3		2		3		2		2		5		2
70507248			6			3		2		1		2		2		2		5		4
70507485			1			1		1		1		2		1		1		1		2
70507792			6			3		1		1		2		2		2		2		4
70507862			3			1		3		1		1		1		1		3		1
70508853			4			1		2		1		2		2		3		4		4
70509230			2			2		3		2		3		3		3		3		3
70509537			6			3		1		3		2		1		1		1		4
70510221			1			1		1		3		2		3		3		1		4
70510835			2			2		3		4		1		4		1		1		1
70511379			6			3		1		3		3		4		1		1		4
70511519			5			4		3		4		1		3		3		4		4
70511686			4			1		2		3		2		2		2		5		4
70512063			6			3		2		3		2		1		2		5		4
70512133			2			2		3		4		1		3		3		3		3
70512370			7			5		3		2		3		1		2		1		4
70513054			6			3		2		3		2		3		3		2		4
70513668			6			3		1		3		2		3		3		4		4
70514045			1			1		1		3		2		2		2		2		4
70514896			2			1		2		2		3		1		2		2		4
70514966			2			2		3		4		1		1		2		5		3
70515036			3			5		3		4		1		4		1		3		1
70515273			4			1		1		1		2		2		2		2		4
70515343			2			2		3		4		1		4		1		3		1
70515580			7			3		1		1		2		3		3		4		3
70515720			4			2		2		1		2		4		1		3		5
70516194			1			1		2		1		2		1		1		1		3
70516334			7			3		1		3		2		4		1		3		1
70516571			3			5		3		4		1		1		2		5		3
70516878			4			1		2		3		2		2		2		2		4
70518316			7			5		1		1		2		3		3		1		4
70518553			5			4		3		4		1		4		1		3		1
70518860			3			2		3		4		1		3		3		5		1
70519167			2			2		3		4		1		2		2		5		3
70519474			7			5		3		1		1		1		1		3		3
70519781			2			2		2		1		2		3		3		1		1
70520228			3			5		3		4		1		4		1		3		3
70520605			3			5		3		4		1		4		1		3		3
70520842			1			5		2		1		2		2		2		1		4
70521079			6			1		1		3		2		1		2		5		4
70521149			2			2		2		1		1		1		2		1		3
70521763			2			2		3		4		1		1		3		5		3
70521833			3			5		3		4		1		2		2		5		3
70522517			2			2		3		4		1		3		3		4		3
70522684			4			5		2		1		2		2		3		2		4
70522754			6			3		2		1		2		2		2		5		2
70523061			3			5		3		1		1		1		1		5		1
70523131			4			1		2		3		2		3		3		1		3
70523201			1			1		2		3		2		3		3		1		5
70523745			7			3		2		3		2		1		1		1		3
70524359			4			1		1		1		2		3		3		4		3
70525727			1			5		3		2		3		1		2		5		1
70525894			6			3		2		3		2		2		2		2		4
70525964			2			2		2		1		2		4		1		3		5
70526104			4			1		2		1		2		4		1		3		5
70526271			6			3		1		3		2		2		2		5		3
70526718			1			1		3		1		3		1		1		1		3
70527262			3			2		3		4		1		4		1		3		1
70527569			6			3		1		2		3		3		3		4		3
70527639			1			2		3		2		3		1		2		1		3
70527709			2			2		2		1		3		4		1		3		3
70527876			2			2		2		2		3		1		2		5		1
70528323			7			3		1		3		2		1		2		5		3
70528560			1			1		1		2		3		1		1		3		2
70529551			2			2		3		4		1		4		1		3		1
70530235			1			5		2		2		3		1		2		5		1
70530542			7			5		3		1		3		4		3		3		5
70530919			4			1		2		3		2		4		1		1		3
70531156			1			2		3		2		3		4		1		1		3
70531393			3			5		3		4		1		1		1		1		3
70532384			3			2		3		1		1		3		3		4		1
70532524			3			4		3		4		1		2		2		5		1
70533138			4			1		1		1		2		1		1		1		4
70533445			6			3		1		3		2		3		3		3		4
70533752			4			1		2		3		2		2		2		5		4
70533989			1			5		1		1		1		2		2		5		3
70535050			3			5		3		4		1		1		2		5		3
70535120			1			1		2		1		2		2		2		2		4
70535427			1			1		1		2		3		4		1		3		1
70535664			6			3		1		3		2		1		1		5		4
70535734			2			2		2		2		3		2		2		2		4
70535804			6			3		1		3		2		3		3		1		3
70536278			1			1		1		2		3		4		1		3		4
70536348			2			2		3		4		1		1		1		5		3
70536655			7			5		1		2		3		1		2		5		3
70536725			2			2		3		4		1		4		1		3		2
70537576			3			2		3		2		3		1		1		5		5
70537716			4			1		2		3		2		4		1		3		4
70538023			1			1		1		2		3		2		2		2		4
70538330			4			1		2		3		2		1		1		1		4
70538637			1			1		2		2		3		4		1		1		4
70539014			6			3		1		3		2		4		1		3		1
70539181			1			1		1		2		3		4		1		3		5
70541777			7			3		1		2		3		2		2		2		4
70541917			2			2		2		2		3		1		1		1		3
70542224			1			1		1		1		2		1		1		1		3
70542461			6			3		1		3		2		2		2		5		3
70542838			4			1		1		3		2		1		1		3		3
70543215			2			2		3		4		1		3		3		4		3
70544066			1			1		2		1		3		3		3		1		2
70544136			3			2		3		2		3		1		2		5		5
70544206			5			4		3		4		1		3		3		4		2
70544373			6			3		1		3		2		1		3		5		3
70545127			5			4		3		4		1		4		1		5		3
70545811			3			5		2		1		1		3		3		4		3
70546425			1			1		1		3		2		1		2		5		1
70546662			7			3		2		3		2		1		1		3		1
70546732			2			2		2		4		1		4		1		3		2
70547039			6			3		1		3		2		1		2		1		4
70547276			7			5		1		1		2		2		2		5		4
70547416			1			5		2		1		1		4		1		3		5
70548197			4			1		2		3		3		3		3		4		3
70548644			7			3		1		3		2		4		1		3		1
70549021			4			1		2		3		2		4		1		3		3
70549495			1			1		1		1		3		4		1		1		3
70550249			1			5		2		1		1		2		2		2		4
70550793			2			2		3		4		1		3		3		1		3
70551784			4			1		1		3		2		4		1		3		2
70551854			2			2		2		2		3		1		2		5		3
70552161			2			2		3		1		1		2		2		5		4
70552301			4			1		1		3		2		1		2		1		3
70552468			1			5		1		1		1		3		3		4		4
70552608			6			3		1		3		2		1		1		3		5
70552775			6			3		1		3		2		1		1		1		3
70553152			1			1		1		1		2		1		1		1		3
70553529			1			5		3		4		1		4		1		3		1
70553696			3			5		3		1		1		1		2		5		2
70553836			2			2		3		2		3		4		1		3		5
70554073			1			1		1		1		2		3		3		4		4
70554827			3			2		3		4		1		1		1		1		3
70555134			1			1		1		1		2		4		1		1		5
70555204			2			2		2		2		1		4		1		1		3
70555371			7			5		3		2		3		2		2		5		2
70555511			2			2		1		1		1		4		1		1		4
70556125			4			1		2		3		2		1		1		5		3
70556739			2			2		3		4		1		3		3		1		3
70557046			6			1		1		3		2		4		1		1		2
70557353			1			5		2		1		2		3		3		4		4
70557730			7			3		2		2		3		1		2		5		2
70558414			2			2		2		4		1		1		2		5		1
70558651			2			2		3		1		1		2		2		2		4
70559195			3			5		3		2		3		1		1		3		3
70559405			3			5		3		4		1		4		1		3		5
70559572			3			5		3		2		3		1		2		5		4
70559642			1			5		3		1		2		3		3		4		3
70560186			3			5		3		4		1		3		3		4		3
70560493			2			2		3		4		1		4		3		4		1
70561247			1			5		1		2		3		1		2		1		3
70561317			7			3		1		1		2		3		3		1		2
70561931			7			3		1		2		3		1		2		2		4
70562238			2			2		2		1		1		3		3		4		4
70562308			1			1		1		3		2		2		2		2		4
70562475			7			3		1		1		2		3		3		4		3
70562615			1			1		1		3		2		1		1		3		5
70562852			1			5		3		1		3		4		1		3		3
70562922			3			5		3		4		1		1		1		5		1
70563089			1			1		1		3		2		1		2		5		4
70563229			3			2		3		4		1		1		2		5		4
70563466			1			5		3		1		1		3		3		4		4
70563843			1			5		3		1		1		1		1		3		5
70564220			3			2		3		1		1		4		1		3		1
70564764			1			1		1		2		3		4		1		3		4
70565141			4			1		1		3		2		2		2		2		4
70565448			3			5		3		1		1		3		3		5		1
70565685			6			5		2		2		3		2		3		2		4
70565755			4			1		2		1		2		2		2		2		4
70567430			7			5		2		2		3		1		1		3		5
70567807			2			2		3		4		1		2		2		5		4
70568588			4			1		2		3		2		2		2		2		4
70568965			7			3		1		3		2		1		2		5		4
70569035			4			1		2		3		2		1		1		3		1
70570333			4			1		2		3		2		2		2		2		4
70570403			1			1		1		1		2		2		2		2		4
70570640			1			5		1		2		3		2		2		2		4
70570710			2			2		3		4		1		3		3		1		3
70571491			3			5		3		2		3		4		1		3		5
70571561			3			5		3		4		1		1		1		5		1
70571631			2			2		3		2		3		1		1		1		3
70571938			1			5		2		1		2		1		1		1		3
70572552			4			1		2		3		2		3		3		1		4
70572789			4			2		3		1		2		1		1		1		2
70573236			6			3		1		3		2		3		3		1		4
70573780			3			4		3		4		1		4		1		3		1
70573920			1			5		3		2		3		4		1		3		1
70574087			6			3		2		3		2		2		2		2		4
70574841			1			5		1		2		3		2		2		2		4
70575692			3			5		3		1		1		3		3		2		4
70575762			1			5		3		1		1		4		1		1		5
70576139			1			2		3		1		1		1		1		1		3
70576823			6			3		2		3		2		2		2		2		4
70577060			4			1		2		3		2		1		2		5		4
70577437			7			5		1		1		1		4		3		1		5
70577507			3			5		3		4		1		3		3		4		1
70577814			4			2		2		1		2		3		2		2		3
70578121			6			3		2		3		2		1		2		2		4
70578358			1			3		1		3		2		2		2		2		3
70578805			6			3		1		3		2		4		1		3		3
70578972			4			1		1		1		2		2		2		2		4
70579112			1			5		1		2		3		4		1		5		1
70579419			1			1		1		2		3		4		1		3		1
70579656			4			1		2		1		2		2		2		5		3
70579726			3			1		1		1		1		1		2		5		1
70580717			1			1		1		3		2		2		2		2		4
70581331			4			1		2		3		2		2		2		2		3
70581638			1			5		2		2		3		2		2		2		4
70582015			1			1		3		1		2		3		3		3		2
70582559			3			4		3		4		1		2		2		2		4
70582629			6			3		2		2		3		1		2		5		3
70583480			1			1		1		2		3		2		2		2		3
70583620			1			2		2		2		3		4		1		3		5
70583787			7			3		2		1		2		3		3		4		4
70584541			4			1		1		3		2		2		2		2		3
70585392			1			1		1		1		3		1		1		3		5
70586453			7			3		1		2		3		1		1		3		2
70586760			1			1		1		1		3		4		1		3		5
70587067			2			2		3		2		3		1		2		5		5
70588365			1			5		2		3		2		3		3		1		3
70588742			1			1		1		2		3		4		1		3		2
70589119			1			5		3		1		1		2		2		2		3
70589356			1			1		1		1		2		3		3		1		4
70589593			3			5		3		1		1		2		2		2		4
70589970			2			2		3		4		1		2		2		2		4
70590347			1			1		1		3		2		3		3		1		5
70590417			6			3		2		3		2		4		1		1		4
70590654			3			5		3		4		1		4		1		3		1
70590961			2			2		3		4		1		1		3		1		4
70592329			1			5		3		1		1		1		1		1		3
70592706			1			5		1		1		2		4		1		3		1
70592873			1			1		1		3		2		4		1		3		2
70593934			4			1		2		2		3		2		2		2		4
70594004			4			1		2		2		3		1		1		1		2
70594311			3			5		3		4		1		4		1		1		2
70594618			3			5		3		1		3		1		2		1		4
70595092			2			2		2		2		3		2		2		2		4
70595302			4			1		2		1		2		1		1		5		2
70595539			7			3		1		2		3		1		1		1		1
70597144			2			2		3		2		3		4		1		3		2
70597995			2			2		3		2		3		4		1		3		5
70598512			1			2		3		2		1		1		2		5		4
70598679			1			5		1		1		2		2		2		5		3
70598819			1			5		1		1		3		1		1		5		5
70598986			4			1		2		2		3		1		1		1		5
70599433			2			2		2		1		1		1		2		5		4
70599810			4			1		2		1		2		3		3		1		3
70600047			1			5		3		2		3		1		1		3		1
70600591			7			3		1		3		2		4		1		3		1
70600661			3			5		3		2		3		2		2		2		4
70600801			1			5		3		2		3		4		1		3		1
70601415			6			1		1		3		2		4		1		1		3
70601722			7			5		3		4		1		1		2		5		3
70601889			1			1		1		1		2		3		3		1		2
70602643			1			1		1		1		2		4		1		3		5
70602713			4			1		1		3		2		1		1		3		2
70604485			4			1		1		1		2		2		2		5		4
70604792			1			1		1		3		2		2		2		1		4
70605239			2			2		2		1		1		1		1		1		2
70605309			6			3		1		3		2		2		2		5		5
70605476			1			1		1		1		2		2		2		2		4
70606844			1			2		3		2		3		1		1		5		3
70607081			1			5		1		1		3		3		3		1		3
70607388			3			5		3		4		1		3		3		4		2
70607905			1			2		3		2		3		1		1		1		4
70608072			1			1		2		1		3		4		1		3		3
70608519			1			1		1		1		2		3		3		4		5
70608686			3			5		3		2		1		2		2		5		1
70609133			2			1		1		1		2		1		2		1		2
70609817			4			1		1		3		2		1		1		1		3
70609984			6			3		1		3		2		1		2		1		4
70610054			2			2		2		4		1		1		1		5		3
70610431			1			1		3		1		1		2		2		2		3
70610975			4			1		2		3		3		3		3		1		5
70611115			2			2		2		1		2		4		1		3		3
70611729			5			4		3		4		1		3		3		4		3
70612036			6			3		1		3		2		1		2		2		4
70612413			1			1		1		2		3		4		1		3		5
70613027			3			4		3		4		1		4		1		3		5
70613334			3			1		1		2		3		1		1		1		5
70613711			3			2		3		4		1		4		1		3		1
70613878			3			2		3		1		1		3		3		4		4
70614185			1			5		2		1		2		2		2		5		4
70615553			4			2		2		2		3		4		1		3		1
70615623			4			2		2		1		2		4		1		3		5
70615790			2			2		3		4		1		1		2		1		3
70616097			2			2		3		1		3		4		1		3		5
70616167			4			1		2		3		2		1		1		1		4
70616544			4			2		2		2		3		4		1		3		2
70616614			6			1		1		3		2		3		3		2		4
70616851			2			2		2		1		1		4		1		3		5
70617395			1			1		1		2		3		4		1		3		5
70618149			4			1		2		3		2		2		2		2		4
70618386			1			1		2		3		2		2		2		2		4
70618526			4			1		2		3		2		3		3		1		4
70618903			6			1		2		3		2		3		2		2		4
70619517			6			3		2		3		2		1		2		1		5
70619991			2			2		3		2		3		1		2		5		2
70620061			6			3		2		3		2		2		2		2		4
70620675			1			5		2		1		3		1		2		1		2
70620982			3			2		3		4		1		3		3		1		3
70621806			1			1		2		3		2		2		2		5		4
70621973			6			3		2		3		2		2		2		5		3
70622587			7			5		1		2		3		2		2		1		3
70622727			2			2		3		1		1		4		1		3		3
70623034			7			3		1		3		2		1		2		5		2
70623885			1			1		2		1		3		3		3		5		3
70624402			3			5		3		4		1		2		2		2		4
70625253			6			1		2		3		2		2		2		2		3
70625630			4			1		2		3		2		2		2		5		2
70625867			2			2		3		1		1		3		3		5		2
70626007			3			2		3		2		3		1		1		3		5
70626314			1			1		2		1		3		2		2		2		4
70626551			3			5		3		2		3		4		1		3		1
70626621			2			2		2		1		1		4		3		3		1
70626788			4			1		1		3		3		2		2		5		4
70627612			1			5		3		1		1		1		1		5		2
70628603			4			1		2		3		2		3		3		2		4
70628840			1			5		3		1		3		1		2		2		2
70629454			7			3		1		2		3		2		2		2		4
70630068			6			3		1		3		2		2		2		2		4
70630989			7			5		3		1		1		3		3		4		4
70631059			2			2		2		1		1		2		2		5		2
70631366			3			5		3		4		1		1		1		1		3
70631506			2			2		2		2		3		1		1		1		4
70632287			7			3		1		3		2		2		2		2		4
70632971			6			3		2		3		2		1		1		1		2
70633278			2			2		3		4		1		4		1		3		1
70633418			2			2		3		2		3		4		1		3		5
70633585			4			1		1		1		2		1		2		5		3
70633655			4			1		2		1		2		1		2		5		5
70633892			2			2		3		4		1		4		1		3		3
70634646			6			3		2		2		3		1		2		5		1
70635330			6			3		1		3		2		3		3		3		5
70635944			1			1		2		1		2		1		2		5		4
70636321			4			1		1		1		2		2		2		2		3
70636865			3			5		3		1		1		1		2		1		3
70636935			1			5		3		1		2		1		2		5		4
70637856			4			1		2		3		2		3		3		1		4
70639768			2			2		3		4		1		2		2		2		4
70639908			2			2		3		4		1		4		1		3		1
70640145			7			5		1		1		1		4		1		3		5
70640522			1			1		2		2		3		1		2		5		1
70642504			1			5		1		1		2		4		1		3		4
70643662			1			1		1		3		2		2		2		2		2
70644723			2			2		3		1		1		3		3		3		2
70644890			7			3		1		1		2		2		2		2		4
70645030			7			3		1		2		3		4		1		3		1
70645267			2			2		2		4		1		4		1		3		5
70645644			1			5		2		2		3		3		3		5		1
70646942			2			2		3		2		1		4		1		3		3
70647179			2			2		2		2		3		1		2		2		4
70647486			7			5		1		1		3		3		3		1		4
70647626			6			1		1		3		2		2		2		2		4
70648003			2			2		3		4		1		4		1		3		2
70648854			1			2		2		1		1		1		2		5		3
70649468			1			5		3		1		1		2		3		2		4
70649608			2			2		3		2		3		4		1		3		1
70650459			1			5		2		1		2		3		3		4		4
70650836			3			2		3		2		3		4		1		3		1
70651380			4			1		2		3		2		3		3		3		5
70651994			7			3		1		2		3		1		2		5		4
70652064			1			1		1		1		2		4		1		3		2
70652204			2			2		2		4		1		2		2		2		4
70652371			2			2		2		1		2		3		3		4		4
70652818			7			5		3		1		1		3		3		2		2
70653502			7			3		1		2		3		2		2		2		4
70653809			1			3		1		1		2		4		3		1		3
70653976			6			1		2		3		2		2		2		5		4
70654353			3			5		3		4		1		4		1		3		3
70654897			2			2		2		4		1		3		2		5		2
70656335			3			5		3		4		1		1		1		1		3
70656405			1			1		1		2		3		4		1		3		2
70656949			7			3		3		2		3		2		2		5		4
70657563			2			2		2		1		2		2		2		2		4
70658247			2			2		3		4		1		1		1		5		5
70658554			2			2		3		4		1		2		2		2		4
70658624			1			1		1		2		3		1		2		5		3
70659168			7			5		3		1		3		1		1		5		5
70659922			6			3		1		3		2		3		2		5		2
70660159			1			1		1		1		2		4		1		1		2
70660229			1			1		1		3		2		3		3		1		4
70660536			2			2		3		4		1		1		3		5		1
70660843			3			2		3		4		1		3		3		5		1
70661834			3			5		3		1		1		2		2		5		4
70662211			3			5		3		4		1		2		2		5		4
70662518			3			5		3		4		1		4		1		3		5
70663062			3			5		3		1		1		3		3		4		4
70663132			4			1		2		2		3		2		2		2		4
70663746			7			3		1		3		2		1		2		5		3
70663816			1			1		1		3		2		4		1		3		5
70664430			1			1		2		2		3		2		2		2		4
70664737			2			2		3		1		1		4		1		3		5
70665281			2			2		3		1		1		3		3		1		2
70665728			1			2		2		1		3		1		2		5		3
70665965			3			2		3		4		1		3		3		1		3
70666035			1			1		1		2		3		1		2		1		4
70667570			2			1		1		1		2		3		3		4		2
70668184			3			5		3		2		3		1		2		5		2
70668491			3			5		3		1		1		3		3		1		2
70669175			6			3		1		3		2		2		2		2		4
70669482			1			5		2		2		3		4		1		3		5
70670613			2			2		2		1		3		4		1		3		1
70671087			1			5		2		2		3		2		2		5		5
70671534			1			1		2		2		3		2		2		2		4
70672385			2			2		2		2		3		3		3		4		5
70672455			6			3		1		3		2		2		2		2		4
70672832			1			1		1		2		3		1		1		1		3
70674060			2			2		2		1		1		4		1		3		3
70674367			4			1		2		1		2		3		3		4		3
70674814			6			3		2		3		2		3		3		4		4
70675972			7			3		2		2		3		2		2		2		4
70676656			1			1		2		3		2		1		2		5		4
70677033			4			1		2		3		3		1		2		5		3
70677103			6			3		2		3		2		2		2		5		4
70677410			1			1		1		1		2		1		2		5		3
70678638			7			3		3		1		3		2		2		2		4
70678945			7			5		3		2		3		2		2		1		5
70679252			3			5		3		4		1		1		1		3		3
70680006			2			2		3		4		1		4		1		1		2
70680857			3			5		3		4		1		2		2		2		4
70681094			1			1		1		3		2		1		2		5		2
70681541			3			5		3		2		3		4		1		3		1
70682225			1			5		2		2		3		3		3		4		2
70682462			6			3		2		3		2		1		2		5		2
70682532			3			4		3		4		1		1		2		1		5
70682839			4			1		2		3		2		1		2		5		5
70683076			3			5		3		1		1		4		3		1		5
70683383			7			3		1		3		2		3		3		1		4
70683523			1			3		1		2		3		4		1		1		4
70683690			4			1		2		3		3		2		2		2		4
70683830			3			4		3		4		1		4		1		3		1
70684067			2			2		3		4		1		1		2		5		2
70684681			7			3		1		1		1		2		2		2		4
70685295			1			1		1		2		3		1		1		3		2
70685435			3			5		3		4		1		1		1		1		2
70685505			6			3		1		3		2		2		2		5		4
70686049			4			1		1		3		3		2		2		2		4
70686119			7			3		1		2		3		1		1		5		2
70686733			4			5		2		1		1		2		2		2		4
70687040			1			5		3		2		3		1		1		5		3
70687277			1			5		1		1		2		4		1		3		2
70688268			2			2		3		4		1		3		3		4		2
70688575			3			5		3		4		1		1		1		1		2
70688715			3			5		3		4		1		1		1		3		1
70689022			3			5		1		2		3		4		1		3		5
70689496			7			3		1		2		3		2		2		2		4
70690250			7			3		1		1		2		3		3		4		5
70690320			3			5		3		2		3		4		1		1		3
70690487			7			3		1		1		2		2		2		2		4
70691241			7			3		1		1		2		2		2		2		4
70692302			4			1		2		3		2		4		1		3		1
70692469			4			1		1		1		2		4		1		1		2
70692609			6			3		2		3		2		3		3		2		4
70693083			3			5		3		2		3		1		1		5		2
70693530			2			2		3		2		3		4		1		1		2
70693837			2			2		3		1		1		1		1		3		5
70694074			4			1		1		3		2		4		1		3		5
70694381			1			5		2		1		2		3		3		3		3
70695065			2			2		3		4		1		1		1		3		5
70695986			7			3		1		3		2		1		1		3		2
70696433			4			1		1		1		2		2		2		2		4
70696977			6			3		1		3		2		4		1		3		4
70697661			1			2		3		1		1		3		3		5		1
70697968			4			1		2		2		3		1		1		5		3
70698345			1			2		2		1		1		2		3		5		2
70698652			4			5		2		1		2		4		1		3		3
70699880			2			2		1		2		3		4		1		3		2
70700187			4			2		2		1		3		2		2		5		4
70700327			1			1		2		2		3		1		2		5		5
70700634			1			1		2		2		3		4		1		3		5
70701011			4			1		2		3		2		3		3		1		3
70701555			4			2		2		2		3		1		1		1		2
70702783			4			1		2		2		3		1		2		5		2
70702853			1			1		2		2		3		4		1		1		3
70702923			5			4		3		4		1		3		3		4		3
70703090			3			2		3		4		1		3		3		1		2
70704458			3			5		3		1		1		4		1		3		3
70704765			1			1		1		3		2		4		1		3		1
70704905			1			1		1		2		3		1		2		5		4
70705142			7			5		1		2		1		1		2		1		3
70705519			6			3		2		3		2		1		1		1		5
70705756			1			1		3		2		3		3		3		1		4
70706370			7			3		1		2		3		4		1		3		2
70707291			4			1		2		3		2		1		1		3		4
70707361			3			2		3		4		1		3		3		4		4
70707501			6			3		1		3		2		3		3		1		2
70708966			4			1		2		1		2		2		2		5		4
70709273			2			2		2		1		1		4		1		5		3
70709343			1			5		2		1		2		3		3		4		2
70709413			1			5		1		1		2		1		2		5		2
70709887			6			3		1		3		2		2		2		5		4
70709957			1			1		1		1		2		3		3		1		2
70710404			3			2		3		1		1		1		2		5		2
70710948			1			1		1		3		2		2		3		2		4
70711632			3			5		2		1		1		3		3		3		5
70711869			2			2		3		4		1		1		2		5		3
70711939			2			2		3		4		1		3		3		1		3
70712246			6			3		1		3		2		1		2		5		2
70712790			3			5		3		2		3		1		1		3		1
70714535			4			1		2		2		3		1		2		5		4
70714605			4			2		2		1		2		4		1		3		1
70715526			1			1		1		2		3		1		1		1		5
70715693			4			1		2		3		3		2		2		5		1
70715833			6			1		1		3		2		2		2		2		2
70716517			7			3		2		3		2		2		2		2		4
70716754			1			1		1		2		3		2		2		2		4
70717201			1			5		2		1		3		4		1		3		3
70717508			3			5		3		4		1		1		2		5		4
70717982			3			5		3		1		1		4		1		3		1
70719043			1			1		3		1		3		1		1		5		4
70719727			3			1		1		1		1		1		1		1		1
70720104			5			4		3		4		1		3		3		4		3
70720341			3			5		3		1		1		3		3		4		3
70720411			3			5		3		4		1		3		3		3		1
70721262			1			1		1		2		3		3		3		1		4
70721639			1			1		2		2		3		4		1		3		5
70721709			4			2		2		2		3		1		1		1		3
70721946			3			5		3		2		3		3		3		4		1
70722253			2			2		3		4		1		4		1		1		3
70722490			3			5		3		4		1		1		2		5		5
70722630			2			2		3		4		1		3		3		4		2
70723007			4			1		2		1		2		3		3		2		2
70723928			4			1		2		3		2		2		2		2		4
70725910			1			1		1		2		3		4		1		3		2
70726691			6			3		1		3		2		3		3		1		2
70727068			3			5		3		1		1		4		1		3		1
70727752			3			5		3		4		1		4		1		3		1
70728506			1			1		1		3		3		3		1		3		1
70728673			4			1		2		2		3		4		1		1		2
70729120			7			3		1		3		2		2		2		2		4
70730041			7			3		3		1		2		1		1		5		2
70730278			6			3		2		3		2		3		3		1		4
70730655			1			1		1		2		3		4		1		3		2
70730725			6			3		2		3		2		3		3		2		4
70730892			3			5		3		2		1		1		2		5		4
70732190			3			5		3		4		1		4		1		3		2
70732567			3			5		3		1		1		1		2		1		3
70732707			3			4		3		4		1		2		3		2		1
70732944			4			1		2		2		3		4		1		3		5
70733181			6			3		1		3		2		2		2		2		4
70733251			2			2		2		2		3		2		2		2		4
70733488			6			3		2		3		2		1		2		5		4
70733558			2			2		2		2		3		4		1		3		5
70733865			3			5		3		4		1		2		2		5		4
70734005			6			3		2		3		3		2		2		2		4
70734479			5			4		3		4		1		3		3		4		2
70734856			1			5		2		1		2		3		3		4		4
70735093			4			1		2		3		2		2		2		5		4
70735777			3			2		3		1		1		3		3		1		2
70736084			6			1		2		3		2		2		2		2		4
70736531			3			5		3		4		1		2		2		5		4
70736768			1			1		1		3		2		4		1		3		5
70737522			1			1		1		1		2		2		2		2		4
70738136			2			2		3		2		3		4		1		3		2
70738373			1			1		1		1		2		3		3		4		4
70740592			6			3		1		3		2		1		2		5		4
70740732			1			1		2		3		2		1		2		2		4
70740802			6			3		2		3		2		1		1		1		4
70741276			7			3		1		2		3		1		1		5		5
70741960			4			1		1		3		2		2		2		2		4
70742197			3			5		3		2		3		4		1		1		2
70742881			4			5		2		1		2		3		3		4		3
70743565			6			3		1		2		3		3		3		1		4
70745784			1			1		2		2		3		1		1		5		4
70747152			7			3		1		2		3		4		1		3		5
70747459			2			2		3		4		1		3		3		3		4
70748073			6			3		1		1		2		3		2		1		3
70748757			2			2		2		1		2		3		3		1		4
70749134			1			5		2		2		3		3		3		5		1
70749511			1			1		1		2		3		1		2		5		2
70749818			7			3		1		1		2		3		3		1		4
70750292			6			3		1		3		2		1		2		1		3
70750432			7			5		2		2		3		1		2		5		4
70750669			4			1		1		3		2		1		2		5		2
70751116			1			1		1		3		2		4		1		3		2
70751353			3			5		3		2		3		1		1		3		5
70751590			7			5		1		1		2		3		3		1		2
70753265			6			3		1		3		2		2		2		1		4
70753405			7			5		3		4		1		4		1		3		2
70753642			1			1		1		2		3		4		1		1		4
70753879			1			1		1		1		2		3		3		1		2
70753949			1			2		2		1		3		3		3		4		3
70754326			6			3		1		3		2		4		1		3		5
70755010			6			3		2		3		2		2		2		5		4
70755791			1			5		3		1		1		2		2		2		3
70756001			7			5		1		1		3		4		1		3		1
70756308			1			1		1		2		3		1		2		5		1
70757536			1			1		1		1		2		2		2		2		4
70757913			1			1		1		3		2		3		3		4		2
70758150			6			3		2		3		2		2		2		2		4
70758220			2			1		1		1		2		1		2		5		2
70758527			7			3		1		3		2		3		3		1		2
70758764			7			5		2		2		3		4		1		3		2
70758834			4			1		1		1		2		1		2		5		2
70759755			1			5		1		1		2		2		2		2		4
70759992			1			1		2		3		2		1		2		1		3
70760062			3			4		3		4		1		1		2		5		1
70760369			4			1		2		2		3		1		1		5		2
70760439			1			1		1		1		2		4		1		1		4
70762114			2			2		3		2		3		4		1		3		1
70762965			3			2		3		4		1		1		1		3		5
70763105			3			5		3		4		1		4		1		3		2
70763272			6			3		1		3		2		2		2		2		4
70764026			4			1		2		3		2		1		1		1		3
70764333			4			1		2		3		2		3		3		1		4
70764877			7			5		1		2		3		4		3		1		5
70765254			1			1		2		1		2		4		1		3		5
70765491			7			5		3		2		3		4		1		3		2
70766175			7			3		1		2		3		1		2		1		4
70766552			6			1		1		3		2		3		3		1		4
70766789			1			5		2		2		3		4		1		3		2
70766859			7			3		2		3		3		3		3		1		4
70767236			1			5		3		1		3		2		2		1		4
70767780			2			2		2		1		3		4		3		3		2
70768157			4			1		2		3		3		1		2		2		4
70768534			3			2		3		4		1		1		2		5		2
70768911			6			3		1		3		2		2		2		2		4
70769078			7			3		1		3		2		2		2		2		4
70769762			1			1		1		1		2		3		3		4		4
70770069			7			3		1		1		3		1		1		1		3
70771297			6			3		2		3		2		3		3		4		2
70772358			1			1		1		2		3		2		2		5		4
70772428			1			5		2		1		3		2		3		2		4
70772665			3			5		3		2		3		1		1		3		5
70772735			4			1		2		2		3		1		2		5		3
70773042			7			3		1		2		3		1		2		1		4
70773112			7			3		1		2		3		1		2		1		4
70773656			1			5		3		2		3		1		1		5		2
70775261			1			5		3		1		2		3		3		1		2
70775331			3			5		3		4		1		4		1		3		1
70776015			1			1		1		1		2		1		2		5		3
70776182			3			5		3		1		1		3		3		4		3
70776629			1			5		3		1		1		2		2		5		4
70776866			1			1		1		2		3		4		1		3		1
70777006			2			2		3		4		1		4		1		3		1
70777313			3			5		3		2		3		4		1		3		2
70777620			7			3		1		3		2		1		2		1		4
70778094			1			1		2		1		2		4		3		3		4
70778234			1			5		2		1		3		1		1		5		4
70778471			1			1		1		2		3		2		2		2		4
70778611			7			5		1		2		3		1		1		1		4
70778848			1			5		2		2		3		1		1		5		3
70779085			1			5		1		1		3		1		2		5		2
70779155			3			2		3		4		1		4		1		3		2
70779532			4			1		1		3		2		2		2		5		5
70779839			1			1		1		2		3		1		2		1		4
70779909			4			1		2		3		2		2		2		2		4
70780690			4			2		2		2		3		1		2		5		1
70781374			7			5		1		1		2		3		3		1		4
70781444			1			1		1		1		2		3		3		3		1
70781514			1			5		3		1		1		4		1		3		2
70782128			3			2		3		4		1		1		1		1		2
70782295			7			3		1		3		2		4		1		1		3
70782672			3			5		3		4		1		1		2		5		2
70783286			3			5		3		1		1		4		1		3		2
70784040			2			2		3		1		1		3		3		1		4
70784961			6			3		2		3		2		1		2		5		4
70785715			6			3		1		3		2		4		1		1		3
70785952			3			4		3		4		1		1		2		5		2
70786706			7			3		1		2		3		3		1		1		2
70787013			6			3		2		3		2		1		2		5		4
70787180			2			2		3		4		1		2		2		5		2
70787487			7			5		1		2		3		4		1		3		2
70787557			4			1		2		1		2		3		3		3		4
70787934			4			2		2		2		3		2		2		2		3
70788004			7			3		1		3		3		1		2		5		4
70788241			1			5		1		2		3		1		1		1		3
70788311			1			5		1		1		3		4		1		3		1
70789232			4			1		2		3		2		3		3		1		5
70789846			4			1		1		3		2		3		3		4		2
70789916			6			3		1		3		2		4		1		3		1
70790153			2			2		3		2		1		1		1		1		4
70790223			6			3		1		3		2		4		1		3		5
70790697			1			1		2		1		2		2		2		2		2
70791758			1			1		1		1		2		4		1		3		1
70792065			2			2		2		2		3		2		2		5		5
70792372			1			5		1		2		3		1		1		5		2
70792512			2			2		3		4		1		3		3		5		1
70792749			4			1		1		3		2		3		3		1		3
70792986			2			2		3		4		1		4		1		3		1
70793293			7			3		1		1		2		4		1		3		2
70793363			2			2		3		1		1		2		2		2		4
70793670			2			2		2		4		1		4		1		3		5
70794047			1			5		1		1		2		3		3		1		4
70794284			1			1		2		2		3		4		1		3		2
70794354			4			1		1		3		2		4		1		3		3
70794591			7			3		1		3		2		1		2		5		3
70795275			6			3		1		3		2		4		1		3		2
70796406			2			2		2		2		3		1		1		5		2
70796643			6			3		2		3		2		3		3		2		4
70797020			1			2		3		2		3		2		2		2		4
70797941			3			2		3		1		1		3		3		5		2
70798011			4			1		1		1		2		3		3		5		4
70798555			1			1		1		1		2		4		1		3		5
70798792			3			5		3		2		3		4		1		1		3
70799616			1			2		3		1		1		3		3		5		4
70799853			3			4		3		4		1		1		1		1		2
70801221			2			2		3		1		1		3		3		4		4
70801528			6			3		2		3		2		2		2		2		4
70801835			4			1		2		3		2		3		3		5		2
70802826			7			3		1		3		2		4		1		1		2
70803510			4			1		2		3		2		4		1		3		5
70804808			2			2		3		4		1		4		1		3		2
70805422			4			1		1		3		2		1		1		5		4
70806580			1			1		2		2		3		1		2		1		4
70806957			1			5		2		2		3		1		2		5		2
70807641			7			5		1		2		3		2		2		5		4
70807948			1			1		2		1		2		1		2		1		2
70808018			1			1		1		2		3		1		1		3		5
70808185			7			3		1		1		2		4		1		1		3
70808255			7			5		1		2		3		1		1		1		5
70809483			3			5		3		4		1		3		3		4		2
70810167			1			1		1		1		2		1		2		5		2
70810237			2			2		3		2		1		4		3		3		2
70811158			1			5		3		1		2		3		3		1		4
70811842			2			2		3		4		1		2		2		5		4
70811912			3			2		3		4		1		4		1		3		2
70812079			4			1		2		1		2		1		1		1		2
70812219			2			2		3		1		1		3		3		5		2
70812833			6			3		2		3		2		1		1		3		5
70813070			4			2		2		1		2		2		2		5		2
70813377			1			5		3		1		2		4		1		3		2
70813447			4			1		2		3		2		4		1		3		2
70813517			2			2		3		4		1		3		3		5		4
70813754			4			1		1		1		2		3		3		4		2
70814061			2			2		1		2		3		4		1		3		5
70814201			7			3		2		2		3		2		2		2		5
70815289			1			5		3		1		1		1		1		3		5
70815596			1			2		3		1		1		1		1		1		4
70816043			2			2		3		2		3		4		1		3		3
70816350			1			1		1		1		2		4		1		3		3
70816420			1			5		2		2		3		1		2		5		3
70816894			7			3		1		3		3		2		2		2		4
70817341			1			1		3		1		3		1		2		5		2
70817955			4			1		2		3		2		2		2		2		4
70818332			4			1		2		3		2		3		3		4		4
70818946			7			5		1		2		3		1		1		3		3
70819016			3			5		3		4		1		4		1		3		1
70819797			2			2		3		1		1		4		1		3		1
70819937			3			2		3		4		1		4		1		3		2
70820007			2			2		2		1		1		4		1		3		1
70820174			1			1		1		1		2		4		1		1		2
70820244			1			1		2		3		2		1		1		1		4
70820621			2			2		2		1		1		3		3		4		2
70821305			2			2		3		1		1		2		2		5		1
70822086			7			3		1		1		2		1		1		1		2
70822840			4			1		2		3		2		3		3		4		4
70823454			3			2		3		1		1		1		2		1		2
70823524			1			1		1		1		3		1		1		1		3
70823901			1			5		3		4		1		4		1		3		1
70824752			7			3		1		3		2		3		3		1		4
70824989			3			4		3		4		1		1		1		5		3
70825673			3			2		3		4		1		4		1		3		1
70826050			4			2		2		2		3		1		1		3		3
70826734			1			1		1		2		3		4		1		3		2
70826804			1			1		2		1		3		2		2		5		4
70827278			3			2		3		4		1		1		1		5		2
70827585			6			3		2		3		2		2		3		2		4
70828646			6			3		1		3		2		3		3		1		2
70828716			5			4		3		4		1		3		3		4		4
70829637			1			1		1		3		2		4		1		1		5
70829944			2			2		3		4		1		3		3		3		1
70830935			1			1		2		3		3		1		2		1		2
70831479			4			5		2		1		3		2		2		5		4
70831549			7			5		3		2		3		4		1		3		5
70833224			1			1		1		2		3		1		2		5		4
70833461			4			1		2		2		3		3		3		3		1
70833601			7			3		1		3		2		4		1		3		2
70833908			3			5		3		2		3		1		1		3		5
70834215			2			2		3		1		3		3		3		1		4
70834759			2			2		3		1		1		1		2		1		4
70834829			3			5		3		4		1		4		1		3		2
70835136			1			5		3		2		3		1		2		5		4
70835206			6			3		2		3		2		2		2		2		4
70835443			2			2		3		4		1		1		2		5		5
70836127			1			5		3		1		1		3		3		4		5
70836978			1			1		1		1		2		3		3		1		4
70837118			2			2		3		4		1		1		2		5		1
70837285			4			1		2		1		2		4		1		3		2
70837969			3			5		3		2		3		1		1		5		5
70838653			1			1		1		3		2		3		3		1		4
70838723			7			3		1		2		3		1		2		5		1
70839030			3			2		3		4		1		4		1		3		1
70839197			3			5		1		1		1		1		1		5		5
70839407			1			1		1		1		2		3		3		4		4
70839644			7			3		1		2		3		4		1		3		1
70839881			1			1		1		3		2		3		3		4		4
70840188			2			2		3		1		1		4		1		3		3
70840705			1			5		3		2		3		4		1		3		2
70841556			1			5		2		1		1		3		3		1		4
70841626			1			1		3		2		3		4		1		3		1
70841793			3			5		1		1		3		1		1		1		1
70842003			3			5		3		2		3		1		2		5		1
70844696			4			1		2		3		3		4		3		1		5
70845213			1			1		1		2		3		3		3		3		2
70845380			6			3		1		3		2		4		1		3		1
70845450			1			5		2		2		3		3		3		5		3
70846134			7			3		1		3		3		2		2		2		4
70846441			1			1		1		3		2		1		2		1		4
70846748			1			1		1		2		3		1		1		1		3
70848423			7			5		1		1		3		2		2		2		3
70848897			2			2		2		2		3		1		1		1		2
70849414			1			3		1		3		2		3		3		1		4
70850405			1			1		1		1		2		3		3		2		3
70850642			1			5		1		1		2		2		2		2		4
70850879			1			1		1		2		3		1		1		1		3
70851326			1			1		1		3		2		1		2		5		2
70851870			1			2		3		1		1		1		2		1		4
70852247			7			3		1		1		2		2		2		2		4
70852317			3			5		3		2		3		2		2		5		4
70853168			7			3		1		3		2		2		2		2		4
70853238			6			3		2		3		2		2		2		2		4
70853545			2			2		3		1		1		3		3		5		5
70854089			4			1		2		3		2		1		2		5		4
70854229			1			1		1		2		3		3		3		4		2
70854396			1			5		3		1		1		1		2		5		2
70855080			6			3		2		3		2		4		1		3		2
70855527			1			5		2		1		3		4		1		3		2
70855694			1			2		3		2		3		1		2		2		4
70856211			4			1		2		3		3		1		1		5		2
70856825			2			2		2		2		3		1		2		5		3
70856992			1			1		1		1		3		4		1		3		2
70857202			2			2		3		2		3		4		1		3		2
70857509			3			5		3		4		1		4		1		3		1
70857746			2			4		3		4		1		3		3		4		2
70857983			4			1		1		1		2		1		1		3		2
70858123			2			2		2		1		3		4		1		3		2
70858290			1			1		1		1		2		2		2		2		4
70858597			6			3		1		3		2		1		2		2		4
70858807			3			5		3		1		1		4		1		1		3
70858974			1			1		2		1		2		3		3		5		4
70859658			1			1		1		1		2		2		2		5		4
70859895			2			2		3		2		3		4		3		3		1
70860956			6			1		2		3		2		3		3		2		4
70861026			5			4		3		4		1		3		3		4		2
70861263			6			3		1		3		2		1		2		5		3
70861333			6			3		1		3		2		2		2		2		4
70861877			3			5		3		4		1		1		2		5		4
70862254			7			5		2		1		2		1		1		1		3
70862631			6			1		1		3		2		3		3		4		4
70862938			4			1		2		1		2		3		3		4		3
70863929			3			4		3		4		1		4		1		3		2
70865087			2			2		3		1		1		1		2		5		3
70865157			2			1		2		2		3		4		1		3		3
70865394			1			1		1		2		3		4		1		3		3
70865464			7			3		1		3		2		3		1		1		4
70865771			4			1		2		1		2		3		3		5		5
70865841			2			2		3		1		1		3		3		5		5
70866078			7			1		1		1		2		1		1		1		3
70866218			1			1		1		1		2		4		1		3		1
70866692			6			3		1		3		2		3		3		1		4
70866762			6			3		1		3		2		2		2		2		4
70867753			1			5		3		1		1		2		2		2		4
70867823			4			1		1		3		2		3		3		3		3
70868130			7			3		1		2		3		3		3		4		2
70868674			3			5		3		2		3		1		1		1		1
70868814			6			3		1		2		3		1		1		1		3
70869665			7			5		3		1		1		4		1		1		3
70870419			7			5		3		2		3		1		2		2		3
70871340			7			5		3		4		1		3		3		3		1
70872261			3			5		3		2		3		2		2		2		4
70872638			1			1		1		1		3		2		2		5		3
70872875			3			5		3		4		1		4		1		3		3
70873015			1			2		3		1		3		4		1		3		2
70874006			1			1		1		3		2		4		1		3		3
70874243			7			3		1		2		3		1		1		5		5
70874857			1			3		1		3		2		1		1		5		3
70875471			3			5		3		4		1		3		3		5		3
70875918			6			3		2		3		2		4		1		3		5
70876532			6			3		1		3		2		1		2		5		3
70876909			4			1		2		3		2		3		3		1		4
70877146			1			5		2		1		3		1		1		1		4
70877216			7			3		1		1		2		2		2		2		4
70877690			3			5		3		1		1		3		3		4		4
70877830			4			1		2		3		2		1		1		1		3
70878514			1			1		1		1		3		3		3		5		4
70878751			1			5		1		1		3		1		2		1		3
70879742			4			1		2		2		3		1		1		3		1
70879812			7			5		2		1		2		1		1		5		5
70880286			4			2		2		1		1		2		3		2		4
70880593			3			2		3		4		1		3		3		5		3
70881584			6			3		1		3		2		3		3		1		3
70881961			6			3		1		3		2		4		1		1		4
70882101			1			3		1		3		2		3		3		4		5
70882338			1			1		1		1		2		2		2		2		4
70883496			2			2		3		1		1		3		3		1		4
70883566			1			5		1		1		2		3		3		1		4
70883636			5			4		3		4		1		3		3		4		3
70883873			1			1		1		1		2		2		2		2		4
70884557			1			5		3		1		2		2		2		5		3
70886232			1			2		2		2		3		1		1		5		2
70886539			3			5		3		4		1		3		3		4		1
70886776			3			5		3		1		1		3		3		5		1
70887460			4			1		2		3		2		1		1		3		2
70887767			1			5		3		1		2		4		1		1		5
70888451			2			2		2		1		1		1		2		5		2
70888521			3			4		3		4		1		1		1		5		1
70888995			1			5		3		1		3		3		3		4		4
70889679			6			3		1		3		2		1		2		5		3
70890503			1			5		3		2		3		4		1		3		2
70890977			3			5		3		2		3		1		1		3		3
70891731			3			2		2		4		1		1		1		5		1
70892038			4			1		1		1		2		1		2		5		4
70892275			1			5		3		1		1		1		1		1		3
70892415			1			5		3		2		3		1		1		3		2
70892582			1			1		1		3		2		3		3		1		4
70893336			2			2		3		4		1		4		1		3		5
70893643			2			2		3		1		1		4		3		3		2
70894327			3			2		3		4		1		1		2		5		2
70894494			2			2		2		2		3		1		1		3		3
70895011			1			5		2		2		3		2		2		2		4
70895248			1			5		2		1		3		4		1		3		1
70895625			2			2		2		2		3		2		3		1		4
70896923			6			3		1		3		3		1		2		1		4
70897160			4			3		2		3		2		3		3		5		2
70898151			2			2		3		2		3		1		1		5		1
70898765			1			5		2		1		2		4		1		3		3
70899212			1			1		1		1		2		2		2		2		4
70899449			1			1		1		3		3		3		3		1		2
70899519			4			1		2		3		2		3		3		1		4
70899826			2			2		3		2		3		4		1		3		2
70899993			1			5		1		1		1		4		1		3		3
70900133			4			1		2		3		2		2		2		5		3
70900440			4			2		2		1		3		2		2		2		4
70901361			3			5		3		4		1		1		2		5		1
70901501			1			5		2		1		3		2		2		2		2
70901738			3			4		3		4		1		1		1		3		2
70902352			4			1		1		3		2		2		2		2		4
70902896			3			2		3		2		3		1		2		5		3
70903343			2			2		3		1		1		4		1		3		1
70904194			1			2		2		1		1		1		1		3		3
70904404			6			3		2		2		3		1		2		1		3
70904641			7			3		2		3		2		2		2		1		4
70904711			7			3		1		3		2		3		3		3		2
70904948			6			3		2		3		2		2		2		2		4
70905018			1			1		2		1		2		1		1		1		4
70905702			2			2		3		1		1		3		3		1		4
70906553			3			5		3		2		3		1		2		5		4
70907097			3			2		3		4		1		3		3		1		3
70907544			2			2		3		4		1		1		2		5		3
70908158			1			5		3		1		1		4		1		3		5
70908842			2			2		3		4		1		3		3		1		4
70911061			3			2		3		4		1		4		1		3		1
70912289			1			2		2		1		2		1		2		5		4
70912806			3			5		3		4		1		4		1		3		1
70913113			2			2		2		4		1		1		2		5		1
70913350			3			5		3		4		1		1		2		5		2
70913657			7			3		1		3		2		3		3		1		4
70913727			4			1		2		3		2		3		3		4		4
70914885			7			5		1		2		3		1		2		1		4
70914955			3			4		3		4		1		1		2		5		5
70915332			2			2		3		4		1		3		3		4		3
70915639			6			3		2		3		2		4		1		3		1
70915709			1			5		2		1		3		2		2		5		4
70915946			3			2		3		1		1		3		3		5		2
70916183			3			5		3		4		1		3		3		5		4
70916323			1			5		1		2		3		1		2		5		4
70916560			1			1		1		1		2		3		3		1		4
70917174			7			3		1		1		2		1		1		3		3
70917621			3			2		3		4		1		3		3		5		1
70917858			2			2		3		2		3		1		2		5		2
70917928			4			1		2		3		2		4		1		3		1
70920077			1			1		1		3		2		3		3		2		4
70921445			3			5		3		4		1		2		2		5		2
70921752			4			1		2		2		3		1		1		1		5
70921822			1			1		1		2		3		2		2		2		4
70922436			2			2		3		4		1		1		1		3		1
70922673			7			3		1		3		2		2		2		2		4
70922743			2			2		2		2		3		1		2		5		4
70923120			2			2		3		1		1		1		1		1		3
70924418			1			5		3		2		3		4		1		1		2
70924585			4			1		2		1		2		2		2		2		4
70924655			1			1		1		2		3		2		2		2		4
70924892			7			5		1		1		2		3		3		1		4
70924962			3			5		3		4		1		3		3		3		1
70925409			1			1		1		1		2		1		2		5		4
70925953			1			1		1		1		2		3		3		5		1
70926567			3			5		3		1		1		4		1		3		1
70926707			4			1		2		3		2		3		3		1		4
70926874			7			5		3		1		2		2		2		2		4
70927321			3			5		3		4		1		4		1		3		2
70928005			2			2		2		2		3		1		1		3		5
70928242			1			1		1		2		3		3		2		1		4
70928312			3			4		3		4		1		4		1		3		1
70928926			2			2		3		4		1		4		1		3		1
70929093			3			2		1		2		3		4		1		3		1
70929163			1			5		2		1		2		1		2		5		4
70929233			3			2		3		2		3		4		1		3		1
70930531			4			5		2		1		1		3		3		5		4
70930601			4			1		2		3		2		1		1		1		3
70930768			1			1		2		2		3		2		2		2		4
70931145			1			1		1		1		2		4		1		3		1
70931215			4			1		1		1		2		3		3		3		2
70931689			2			2		1		2		3		1		2		1		4
70931759			3			2		3		4		1		4		1		5		5
70931996			1			1		2		2		3		4		1		5		1
70932206			3			2		3		4		1		3		3		1		2
70933434			3			5		3		1		1		3		3		5		1
70933978			4			2		2		2		3		1		1		5		1
70934355			3			5		3		2		3		1		2		1		3
70935109			4			1		2		1		2		3		3		1		4
70935346			2			2		3		4		1		1		1		5		3
70935960			3			5		3		4		1		3		3		1		2
70936267			6			3		1		3		2		1		2		5		4
70936337			7			5		2		2		3		1		1		1		3
70937565			5			4		3		4		1		3		3		4		4
70937942			7			3		1		3		2		3		3		4		4
70938012			6			1		2		3		2		3		3		1		2
70938319			1			1		1		3		2		1		1		3		5
70938486			1			5		3		1		1		1		2		5		3
70940091			4			1		2		2		3		1		2		5		1
70940538			6			1		2		3		2		1		2		5		4
70941152			1			2		2		2		3		1		2		5		5
70941222			3			2		3		4		1		4		1		3		1
70941389			4			1		2		3		2		2		3		2		4
70941906			1			1		1		2		3		1		1		1		3
70942687			7			5		3		1		3		1		2		5		1
70942757			7			5		3		1		1		1		3		1		4
70942827			6			3		2		2		3		4		1		3		1
70942994			4			1		1		3		2		2		2		2		4
70943064			6			3		1		3		2		2		2		2		4
70943134			1			1		2		1		2		3		3		4		2
70944055			1			2		3		1		3		1		2		5		1
70944125			3			5		3		4		1		4		1		3		5
70945283			1			1		1		1		2		3		3		4		4
70945897			1			1		1		1		2		1		1		3		1
70946107			3			5		3		1		1		4		1		1		3
70946274			3			5		3		4		1		1		1		5		5
70946721			2			1		1		2		3		1		2		1		3
70946958			2			2		3		2		3		1		1		3		5
70947949			4			5		2		1		2		4		1		3		2
70948256			2			2		2		2		3		4		1		3		3
70948870			7			5		3		2		3		1		2		2		4
70949554			1			1		2		1		2		4		1		3		3
70950308			6			3		2		3		2		1		2		5		4
70950475			7			5		3		2		1		1		1		5		5
70950545			1			5		1		1		2		4		1		3		3
70950615			1			1		1		2		3		1		1		5		2
70951396			7			3		1		2		3		1		2		5		3
70951843			5			4		3		4		1		3		3		4		4
70952834			6			3		1		2		3		4		1		1		1
70952904			2			2		3		1		1		4		1		1		4
70953755			3			5		3		1		1		3		3		1		4
70954509			1			1		2		1		3		4		1		3		5
70954983			1			5		3		1		1		1		2		5		2
70955123			1			5		1		2		3		4		3		3		2
70955290			1			1		1		2		3		1		1		5		3
70955737			3			5		3		4		1		1		1		3		1
70956658			1			1		1		2		3		4		1		1		3
70956895			7			5		3		1		1		4		1		3		1
70957035			4			1		1		1		2		4		1		3		1
70957105			1			3		1		2		3		1		1		1		4
70957272			4			1		2		3		2		3		3		4		4
70957579			2			2		3		2		3		4		1		3		1
70957719			2			2		3		4		1		1		3		5		2
70958026			2			2		2		2		3		1		1		5		2
70958193			4			1		2		3		2		1		1		3		5
70959324			2			2		2		1		1		3		3		1		4
70959701			7			1		1		3		2		2		2		2		4
70959938			3			5		3		4		1		1		1		1		2
70960245			3			2		3		4		1		4		1		3		1
70960482			2			2		2		1		3		1		2		5		3
70961166			2			2		3		2		1		4		1		3		2
70961780			2			1		1		2		3		4		1		1		4
70961920			7			5		1		2		3		1		2		2		4
70962227			7			3		1		1		3		4		1		1		2
70962394			2			2		3		4		1		1		2		1		3
70962604			1			1		1		2		3		2		2		5		4
70964683			7			1		1		1		2		3		3		4		4
70964990			7			3		1		2		3		1		2		1		4
70965367			1			1		2		1		2		1		2		5		5
70965507			2			2		3		2		3		2		2		1		5
70965814			3			2		3		4		1		3		3		5		2
70966121			7			3		1		1		2		2		2		2		4
70966428			2			1		3		1		1		1		2		5		4
70966735			2			2		3		1		1		1		2		1		3
70966972			1			5		3		1		2		3		3		4		2
70967112			1			5		2		2		3		1		1		5		1
70968033			1			1		2		2		3		1		2		5		3
70968270			2			1		1		1		3		4		1		3		3
70968884			1			2		3		1		2		4		1		3		2
70969331			1			1		2		3		3		1		1		1		4
70970182			7			5		1		1		2		1		2		5		4
70970629			4			1		2		2		3		1		2		5		3
70971173			1			1		1		3		2		3		3		3		3
70971243			2			2		3		1		1		1		2		5		4
70971620			1			1		1		2		3		1		2		5		4
70971857			4			1		1		3		2		2		2		5		4
70971927			6			3		2		3		2		4		1		1		3
70972611			3			5		3		2		3		4		1		3		3
70973085			2			2		2		2		3		4		1		1		3
70973225			3			4		3		4		1		1		1		3		1
70973392			3			5		1		1		1		2		2		2		3
70973602			1			2		2		1		2		4		3		4		4
70973909			4			1		2		1		2		3		3		5		4
70974216			1			5		2		1		1		3		3		3		3
70974830			3			2		3		4		1		1		1		5		2
70975444			1			5		2		1		2		4		1		3		2
70975821			3			5		3		4		1		2		2		2		4
70976365			4			5		2		1		2		1		2		5		3
70978277			3			5		3		2		3		1		1		5		3
70978417			1			1		2		2		3		1		2		5		4
70978584			1			1		3		2		3		1		2		5		2
70978654			2			2		3		4		1		4		1		3		5
70979268			1			3		2		3		3		1		2		5		4
70979338			1			1		1		3		3		4		1		3		4
70979408			1			5		2		1		3		1		2		5		4
70979645			1			1		1		1		2		2		2		2		4
70979882			3			5		3		4		1		4		1		3		1
70980636			7			3		1		2		3		2		2		5		2
70981250			2			2		2		1		3		4		1		1		3
70981934			6			3		2		3		2		3		3		1		4
70982004			1			5		2		1		2		3		3		1		4
70982785			5			4		3		4		1		3		3		4		4
70983092			4			1		2		2		3		1		2		1		4
70983232			7			1		1		3		2		1		2		5		3
70983916			2			2		3		1		1		3		3		3		3
70985074			1			5		2		1		2		4		1		3		1
70985144			2			2		3		2		3		2		2		5		5
70985451			3			5		3		1		1		3		3		4		4
70986819			4			1		1		1		2		3		3		1		4
70987293			1			2		3		1		1		2		2		2		4
70987503			4			1		2		3		2		2		2		2		4
70987740			2			2		2		2		3		1		2		1		3
70988424			2			2		3		1		1		3		3		1		4
70988591			3			5		3		2		3		3		3		1		4
70989345			1			2		3		2		3		1		1		5		4
70989722			4			1		2		3		2		3		3		1		2
70992248			1			1		1		2		3		1		2		5		1
70992318			3			5		3		4		1		2		2		5		2
70993546			6			3		1		3		2		3		3		1		3
70993923			7			5		3		1		1		4		1		3		1
70994160			3			5		3		2		3		1		2		5		1
70994397			1			5		2		1		2		2		3		2		4
70994844			6			3		1		3		2		3		3		1		4
70995221			4			1		2		3		2		1		2		5		4
70995528			1			5		2		1		2		3		1		1		3
70996212			4			1		2		1		2		4		1		1		3
70996449			3			5		3		2		3		3		3		4		1
70997133			1			1		1		3		2		1		1		5		4
70997203			7			3		1		3		2		2		2		2		4
70997370			1			5		2		1		3		3		3		5		2
70997677			6			3		1		3		2		3		3		1		4
70997747			4			1		2		1		2		2		2		2		4
70998124			2			2		3		2		3		1		2		5		4
70998668			1			5		1		2		3		4		1		1		2
70998975			1			5		2		1		1		3		3		1		4
70999045			7			5		3		2		3		2		2		5		2
[truncated: 2,747 more rows]
